# Supplementary material for: Functional development of a V3/glycan-specific broadly neutralizing antibody isolated from a case of HIV superinfection
Source: eLife. 2021 Jul 15;10:e68110. doi: 10.7554/eLife.68110 (PMC8376252; doi:10.7554/eLife.68110)
Supplement: Figure 4—source data 2. [file elife-68110-fig4-data2.zip › QA013.2 Dbl Ref_01.28.21/QA013.2_Lineage Replicates_BG505 SOSIP trimer/210128_009.frd]

<?xml version="1.0" encoding="UTF-8" standalone="yes"?>
<ExperimentResults><ExperimentInfo Name="QA013.2_Lineage Replicates_BG505 SOSIP trimer"><ExpDescription></ExpDescription><RTDVersion>2.0</RTDVersion><RunID>4DC7E9FF-8D3C-4B98-A6A1-F295B1DD8D1E</RunID><ExperimentType>KINETICS</ExperimentType><ExperimentSubType>KBASIC</ExperimentSubType><StartDateTime>2021-01-28T17:58:13</StartDateTime><MachineName>886RGX1</MachineName><UserName>Labuser</UserName><LotNumber></LotNumber><PlateName>210128</PlateName><PlateName2></PlateName2><SensorName>A4</SensorName><SensorPlate>1</SensorPlate><SensorType>AHC (Anti-hIgG Fc Capture)</SensorType><SensorRole>LIGAND</SensorRole><SensorInfo></SensorInfo><WritingSW>DataAcquisition.exe 11.1.2.24</WritingSW><InstrumentType>OctetRED96</InstrumentType><InstrumentSerial>FB-50183</InstrumentSerial><InstrumentFW></InstrumentFW><IntegrationTime>3.0</IntegrationTime><DSPType>CPF</DSPType><DSPStitching>1</DSPStitching><HasManifest>1</HasManifest><InfoHash>980545781</InfoHash></ExperimentInfo><AssayParamsInfo/><KineticsData><Step><CommonData><SampleLocation>1</SampleLocation><SampleID></SampleID><SampleGroup></SampleGroup><SampleInfo></SampleInfo><SampleRow>A</SampleRow><SamplePlate>1</SamplePlate><WellType>BUFFER</WellType><Concentration>-1</Concentration><ConcentrationUnits>µg/ml</ConcentrationUnits><MolarConcentration>-1</MolarConcentration><MolarConcUnits>nM</MolarConcUnits><MolecularWeight>-1</MolecularWeight><Temperature>25</Temperature><StartTime>5232772</StartTime><AssayTime>30</AssayTime></CommonData><FlowRate>1000</FlowRate><StepType>BASELINE</StepType><StepName>Baseline</StepName><StepStatus>OK</StepStatus><ActualTime>30</ActualTime><CycleTime>0.2</CycleTime><AssayXData Points="150">AAAAAM3MTD7NzMw+d74fP83MTD8AAIA/mpmZPzMzsz/NzMw/ZmbmPwAAAEDNzAxAmpkZQGZm
JkAzMzNAAABAQM3MTECamVlAZmZmQDMzc0AAAIBAZmaGQM3MjEAzM5NAmpmZQAAAoEBmZqZA
zcysQDMzs0CamblAAADAQGZmxkDNzMxAMzPTQPLS2UAAAOBAZmbmQM3M7EAzM/NAmpn5QM/3
/0AbLwNBZmYGQYGVCUHNzAxBAAAQQTMzE0FmZhZBmpkZQc3MHEFYOSBBMzMjQWZmJkGamSlB
zcwsQQAAMEEzMzNBZmY2QZqZOUHNzDxBAABAQTMzQ0FmZkZBmplJQS/dTEEAAFBBMzNTQWZm
VkGamVlBtMhcQef7X0EbL2NBZmZmQZqZaUG0yGxBAABwQRsvc0F/anZBgZV5Qc3MfEEAAIBB
16OBQTMzg0HNzIRBZmaGQQAAiEGamYlBMzOLQc3MjEFmZo5B9P2PQY2XkUEzM5NBzcyUQWZm
lkH0/ZdBmpmZQTMzm0HNzJxBWmSeQQAAoEGamaFBMzOjQc3MpEFmZqZBAACoQZqZqUEzM6tB
wcqsQWZmrkEZBLBBmpmxQTMzs0HNzLRBWmS2QfT9t0GamblBMzO7Qc3MvEFmZr5BAADAQZqZ
wUEzM8NBzczEQWZmxkH0/cdBmpnJQTMzy0HNzMxBZmbOQfT9z0GamdFBMzPTQc3M1EFmZtZB
AADYQZqZ2UEzM9tBzczcQWZm3kH0/d9BmpnhQTMz40HNzORBZmbmQQAA6EGamelBJzHrQc3M
7EFmZu5B</AssayXData><AssayYData Points="150">AAAAAL19rjuyHy87yGmdOyXnnztQbGA7GEW2O11nOzyypgc8NWUjPDtTJzyXfzc8eWIAPCsZ
4Tv3Pwk8qP79O95NpjuPfC888sQZPHxJIzxB6y08kUxAPE/v5Dt6lD08LPdOPLClLDxVXzs8
tRB7PNVtDjw75RU8G0RMPAxGKTwKkQ484YRpPNWiejyy+SI8JypyPF+uDTylgUo8YB03PLHl
Wzx6CWs8Ib1jPDKXDDx8qGQ8co4XPDgqBDxEvfk7tPtEPGl2jzxwwTo8RvIDPAWUkjy1pRM8
WyA8POgkUjyTFks8AjMrPMm8UTyUn1E8Eyg8PNClODzmCEE8cKdTPKmdQjxqk4U8GZhhPFPP
YjxZeJU8xH9bPAfsTzwO04o8v+o3PKYEgDxVxIc8K0pOPGtaiTyiABs8/uKEPJYbjjyaxoc8
IOB9PJk8ZTxpIJ48qbNPPJSdhjwIgDE8x3ebPLzAKTzKC588Vb14POvLNzwkgJU8aGZxPEdl
VTzDx4M8TkiJPCmZbjzK14U8hr4uPK1KBzzAm4Q8ukOIPEqlOTyXB4s89WeVPNoZijxrFH08
5lCPPCC3tDz7/oY8/9pwPH0UjTz2EJ88EIiwPH3uhDxD33s8I6iPPH5mlTz13Zg8eo+cPBJS
VzzjWX082v6jPORLijwbII88/mtxPPGMqTyK6Jc81TNfPAW7hTyAO5E86tyPPJ9qgDx7gaQ8
ZaWYPDFohjx2N5M8W3qUPLVtuDzuPYs8OmOpPM6giTxhRJ48kiKDPCnGlDwhJGc8MAaQPNhl
ZjxZlKQ8</AssayYData></Step><Step><CommonData><SampleLocation>11</SampleLocation><SampleID></SampleID><SampleGroup></SampleGroup><SampleInfo></SampleInfo><SampleRow>A</SampleRow><SamplePlate>1</SamplePlate><WellType>REGENERATION</WellType><Concentration>-1</Concentration><ConcentrationUnits>µg/ml</ConcentrationUnits><MolarConcentration>-1</MolarConcentration><MolarConcUnits>nM</MolarConcUnits><MolecularWeight>-1</MolecularWeight><Temperature>25</Temperature><StartTime>5328571</StartTime><AssayTime>5</AssayTime></CommonData><FlowRate>1000</FlowRate><StepType>KREGENERATION</StepType><StepName>Regeneration</StepName><StepStatus>OK</StepStatus><ActualTime>4.999</ActualTime><CycleTime>0.2</CycleTime><AssayXData Points="25">AADwQZqZ8UEzM/NBzcz0QVpk9kH0/fdBjZf5QScx+0HAyvxBZmb+QQAAAELNzABCk5gBQmZm
AkIzMwNC+v4DQs3MBEKamQVCZmYGQi0yB0IAAAhCx8sIQpSYCUJmZgpCLTILQg==</AssayXData><AssayYData Points="25">Ag9DwCqBUsBRKVvAo0VhwGB4ZsAKimrAJcptwJLzcMDSsHPAwyt2wPn1d8BXG3rAi/t7wFZf
fcD+An/AnieAwHLbgMBsj4HAQRiCwCqzgsDhEIPAzKODwFcEhMA+X4TAVKSEwA==</AssayYData></Step><Step><CommonData><SampleLocation>12</SampleLocation><SampleID></SampleID><SampleGroup></SampleGroup><SampleInfo></SampleInfo><SampleRow>A</SampleRow><SamplePlate>1</SamplePlate><WellType>NEUTRALIZATION</WellType><Concentration>-1</Concentration><ConcentrationUnits>µg/ml</ConcentrationUnits><MolarConcentration>-1</MolarConcentration><MolarConcUnits>nM</MolarConcUnits><MolecularWeight>-1</MolecularWeight><Temperature>25</Temperature><StartTime>5344648</StartTime><AssayTime>5</AssayTime></CommonData><FlowRate>1000</FlowRate><StepType>KREGENERATION</StepType><StepName>Regeneration</StepName><StepStatus>OK</StepStatus><ActualTime>4.998</ActualTime><CycleTime>0.2</CycleTime><AssayXData Points="25">AAAMQsHKDEKNlw1CYGUOQjMzD0IAABBCwcoQQo2XEUJaZBJCJzETQvT9E0LByhRCjZcVQmdm
FkItMhdC9P0XQsfLGEKNlxlCYGUaQicxG0J1ExxCwcocQo6XHUJaZB5CJzEfQg==</AssayXData><AssayYData Points="25">Y1APv5TBCr/1dgO/KNX4vgWJ6b5ctuK+injXvvvzz77uW8q+pfrCvun6vb4m77q+2g23vkM2
sr5x5a2+ycapvgbdqL7PxaG+CeuhvvNtoL6NM5y+CUibvtQnmL5gn5i+ilmVvg==</AssayYData></Step><Step><CommonData><SampleLocation>11</SampleLocation><SampleID></SampleID><SampleGroup></SampleGroup><SampleInfo></SampleInfo><SampleRow>A</SampleRow><SamplePlate>1</SamplePlate><WellType>REGENERATION</WellType><Concentration>-1</Concentration><ConcentrationUnits>µg/ml</ConcentrationUnits><MolarConcentration>-1</MolarConcentration><MolarConcUnits>nM</MolarConcUnits><MolecularWeight>-1</MolecularWeight><Temperature>25</Temperature><StartTime>5360718</StartTime><AssayTime>5</AssayTime></CommonData><FlowRate>1000</FlowRate><StepType>KREGENERATION</StepType><StepName>Regeneration</StepName><StepStatus>OK</StepStatus><ActualTime>5</ActualTime><CycleTime>0.2</CycleTime><AssayXData Points="25">9P0fQsHKIEKOlyFCWmQiQicxI0L0/SNCwcokQo6XJUJaZCZCJzEnQvT9J0K7yShCjpcpQlRj
KkInMStC9P0rQsHKLEKOly1CWmQuQi0yL0Lu/C9CwcowQoiWMUJaZDJCJzEzQg==</AssayXData><AssayYData Points="25">B/diwBNdb8AYbnXAGC95wBaIe8BZyX3ASPx/wAqdgMAMcYHApg+CwI2jgsCkGIPA4ZCDwHT0
g8DEQoTAZLuEwONDhcBOgIXAcMGFwMEmhsCnXIbA87qGwMDehsAGFofAaxeHwA==</AssayYData></Step><Step><CommonData><SampleLocation>12</SampleLocation><SampleID></SampleID><SampleGroup></SampleGroup><SampleInfo></SampleInfo><SampleRow>A</SampleRow><SamplePlate>1</SamplePlate><WellType>NEUTRALIZATION</WellType><Concentration>-1</Concentration><ConcentrationUnits>µg/ml</ConcentrationUnits><MolarConcentration>-1</MolarConcentration><MolarConcUnits>nM</MolarConcUnits><MolecularWeight>-1</MolecularWeight><Temperature>25</Temperature><StartTime>5376792</StartTime><AssayTime>5</AssayTime></CommonData><FlowRate>1000</FlowRate><StepType>KREGENERATION</StepType><StepName>Regeneration</StepName><StepStatus>OK</StepStatus><ActualTime>5</ActualTime><CycleTime>0.2</CycleTime><AssayXData Points="25">9P0zQsHKNEKOlzVCWmQ2QicxN0L0/TdCu8k4QoeWOUJaZDpCJzE7QvT9O0K7yTxCh5Y9QoVr
PkInMT9C7vw/QsHKQEKOl0FCWmRCQiEwQ0L0/UNC+NNEQoiWRUJUY0ZCJzFHQg==</AssayXData><AssayYData Points="25">rWgNvyM7C7/JhQO/HSz2vrY07L6RHd6+NPnYvt/U0b51B8u+5yjGviu8v76Knru+8rC2vrcn
s75UOq++Z5+uvhkFpr5p16K+pJmkvixuob4V352+MsCcvkmfmr5sMJi+Qf6Wvg==</AssayYData></Step><Step><CommonData><SampleLocation>11</SampleLocation><SampleID></SampleID><SampleGroup></SampleGroup><SampleInfo></SampleInfo><SampleRow>A</SampleRow><SamplePlate>1</SamplePlate><WellType>REGENERATION</WellType><Concentration>-1</Concentration><ConcentrationUnits>µg/ml</ConcentrationUnits><MolarConcentration>-1</MolarConcentration><MolarConcUnits>nM</MolarConcUnits><MolecularWeight>-1</MolecularWeight><Temperature>25</Temperature><StartTime>5393022</StartTime><AssayTime>5</AssayTime></CommonData><FlowRate>1000</FlowRate><StepType>KREGENERATION</StepType><StepName>Regeneration</StepName><StepStatus>OK</StepStatus><ActualTime>5</ActualTime><CycleTime>0.2</CycleTime><AssayXData Points="25">9P1HQsHKSEKHlklCWmRKQiEwS0Lu/EtCu8lMQoeWTUJUY05CITBPQu78T0K7yVBCh5ZRQlRj
UkInMVNC9P1TQrvJVEKHllVCWmRWQicxV0Lu/FdCu8lYQoiWWUJaZFpCJzFbQg==</AssayXData><AssayYData Points="25">OTlmwKvCccARiXfAQgZ7wDRtfcBIjn/A7XeAwLZcgcBS3oHA5IOCwM7dgsCRZ4PApdSDwB9C
hMALrYTAl/OEwI9jhcCebIXAicKFwAzwhcCESIbAB3yGwG2rhsDQyYbAugOHwA==</AssayYData></Step><Step><CommonData><SampleLocation>12</SampleLocation><SampleID></SampleID><SampleGroup></SampleGroup><SampleInfo></SampleInfo><SampleRow>A</SampleRow><SamplePlate>1</SamplePlate><WellType>NEUTRALIZATION</WellType><Concentration>-1</Concentration><ConcentrationUnits>µg/ml</ConcentrationUnits><MolarConcentration>-1</MolarConcentration><MolarConcUnits>nM</MolarConcUnits><MolecularWeight>-1</MolecularWeight><Temperature>25</Temperature><StartTime>5409098</StartTime><AssayTime>5</AssayTime></CommonData><FlowRate>1000</FlowRate><StepType>KREGENERATION</StepType><StepName>Regeneration</StepName><StepStatus>OK</StepStatus><ActualTime>4.999</ActualTime><CycleTime>0.2</CycleTime><AssayXData Points="25">9P1bQrvJXEKHll1CVGNeQiEwX0L0/V9Cu8lgQoeWYUJUY2JCJzFjQu78Y0K7yWRCh5ZlQlpk
ZkInMWdC9P1nQsHKaEKHlmlCVGNqQicxa0Lu/GtCu8lsQoiWbUJaZG5CITBvQg==</AssayXData><AssayYData Points="25">txP9vnrAAr/zq/e+Ksvpvhru4L4Q5dK+dsDLvj7wwr7qC76+QVi3vreAs77PPqu+HtqpvpN0
pb7VuaO+xOGevjiImr5xUZu+OiqUvqqalL5etpC+zgiQvkJ1jr4xdoq+1vOIvg==</AssayYData></Step><Step><CommonData><SampleLocation>1</SampleLocation><SampleID></SampleID><SampleGroup></SampleGroup><SampleInfo></SampleInfo><SampleRow>A</SampleRow><SamplePlate>1</SamplePlate><WellType>BUFFER</WellType><Concentration>-1</Concentration><ConcentrationUnits>µg/ml</ConcentrationUnits><MolarConcentration>-1</MolarConcentration><MolarConcUnits>nM</MolarConcUnits><MolecularWeight>-1</MolecularWeight><Temperature>25</Temperature><StartTime>5423799</StartTime><AssayTime>30</AssayTime></CommonData><FlowRate>1000</FlowRate><StepType>BASELINE</StepType><StepName>Baseline</StepName><StepStatus>OK</StepStatus><ActualTime>30</ActualTime><CycleTime>0.2</CycleTime><AssayXData Points="150">7vxvQrvJcEKIlnFCVGNyQiEwc0Lu/HNCu8l0QoiWdUJtZ3ZCITB3Qu78d0K7yXhCiJZ5Qltk
ekIhMHtC7vx7QrvJfEKIln1CVGN+QiEwf0Lu/H9C3WSAQkTLgEKqMYFCEZiBQnf+gULdZIJC
wcqCQqoxg0IRmINCff+DQt1khEJEy4RCqjGFQhGYhUJ3/oVCWmSGQkTLhkKqMYdCjpeHQnf+
h0LdZIhCRMuIQqoxiUKOl4lCd/6JQt1kikLNzIpCqjGLQhGYi0J3/otC3WSMQkTLjEKqMY1C
EZiNQvT9jULdZI5CRMuOQqoxj0IRmI9Cd/6PQt1kkELBypBCqjGRQhGYkUL0/ZFCWmSSQkTL
kkInMZNClJiTQnf+k0LdZJRCwcqUQicxlUIRmJVC9P2VQt1klkJEy5ZCqjGXQhGYl0J3/pdC
3mSYQkTLmEInMZlCEJiZQnf+mULeZJpCRMuaQqoxm0IQmJtCd/6bQt5knEJEy5xCJzGdQhCY
nUJ3/p1C3mSeQkTLnkKqMZ9CEJifQnf+n0LeZKBCRMugQqoxoUIQmKFCd/6hQt5kokJEy6JC
JzGjQo6Xo0J3/qNC3mSkQkTLpEKqMaVCEJilQnf+pULeZKZCRMumQicxp0KOl6dC9P2nQt5k
qEJEy6hCqjGpQhCYqUJ3/qlCf2qqQkTLqkInMatCEJirQvT9q0JaZKxCwcqsQqoxrUIQmK1C
d/6tQt5krkJEy65CqjGvQsuhr0L0/a9CWmSwQkTLsEKqMbFCjpexQnf+sULeZLJCx8uyQkY2
s0IQmLNC</AssayXData><AssayYData Points="150">2nNvvjtwbr6xhWa+ElVqviCQZL7/mGi+yt9ivu9AYL4ZWmC+h2ZfvtoIXL5en1m+OphaviKH
Wr5dclG+1H9Tvhk3VL4/NVO+4NZOvi7RUL64zku+rtxNvlP0UL72f0i+m1JHvjwgRL4/YES+
rb5DviyxRr4L+EO+KrVAvliaRL7rnUG+yxQ/vns9Pb5AWTy+RiY9vhD/Or46Iz6+BTY1vld5
Or4C/Di+lUwzvvkwML5vXzS+SFcvvk9qMr5KADK+g2Uwvvn1K75loyu+tlYovg2iKr7ylC++
ArUkvohhJ76FcSS+kI8pvuqDKb4dXCe+sTUivtU+I76psCa+F9AhvqRgIL5SuRu+/NIfvpSw
Hr596xu+vAYevqBSGr6ZVh6+BtwZvuMBHL6ECRq+4SQVvv42F77Q1Bi+/0EcviQgFr5MHBa+
9aEUvh79Eb5dTxe+XE0RvubNE74jkRC+yYgSvqe5E74aMxa+qzkPvkF9D75Shwy+wiYNvmTH
Cr6pmAa+Ya0IvsHsBb7QNQm+yegKvmNLDr5AFQe+34EGvsvSBr6cnwe+Km4GvslYBr7V4wO+
B44EviQaBb5dOP69oT/5vQCB/70BygC+dAkDvjUIA74Jlvy9hZv3vdtO+70XsPe9apv/ve/x
9L1nCPG9kr35vYVB9L2Oje+9BLvvvcFR972diei9kzvxvQFG771i3O29z0vrvdOo8L0tC+i9
7Ojpvf++671Pb/C9bj/cvW7Q5r0M2du9ag3tvZsj4b13odu9Mxndve6u4b1orti9oGPZvXkI
4r0BrNm9</AssayYData></Step><Step><CommonData><SampleLocation>1</SampleLocation><SampleID></SampleID><SampleGroup></SampleGroup><SampleInfo></SampleInfo><SampleRow>A</SampleRow><SamplePlate>1</SamplePlate><WellType>BUFFER</WellType><Concentration>-1</Concentration><ConcentrationUnits>µg/ml</ConcentrationUnits><MolarConcentration>-1</MolarConcentration><MolarConcUnits>nM</MolarConcUnits><MolecularWeight>-1</MolecularWeight><Temperature>25</Temperature><StartTime>5454899</StartTime><AssayTime>80</AssayTime></CommonData><FlowRate>600</FlowRate><StepType>LOADING</StepType><StepName>Loading</StepName><StepStatus>OK</StepStatus><ActualTime>79.999</ActualTime><CycleTime>0.2</CycleTime><AssayXData Points="400">dv6zQllktELAyrRCqTG1Qo2XtULz/bVCWWS2QsDKtkImMbdCEJi3Qnb+t0JZZLhCwMq4QiYx
uUIQmLlC8/25QllkukLAyrpCJjG7QhCYu0Lz/btCWWS8QsDKvEImMb1CjJe9QvP9vUJZZL5C
Q8u+QiYxv0KMl79Cdv6/QllkwEJVzsBCqTHBQoyXwULz/cFCWWTCQsDKwkImMcNCjJfDQvP9
w0JZZMRCYtDEQqkxxUKMl8VCdv7FQllkxkLAysZCqTHHQoyXx0Lz/cdCWWTIQkPLyEImMclC
n5rJQvP9yULcZMpCQ8vKQqkxy0KMl8tC8/3LQllkzEJDy8xCJjHNQhCYzULz/c1CWWTOQsDK
zkIyM89CEJjPQvP9z0JZZNBCwMrQQqkx0UIQmNFC8/3RQtxk0kJDy9JCLDLTQoyX00Lz/dNC
3GTUQkPL1EKpMdVCk5jVQnb+1ULcZNZCQ8vWQqkx10KMl9dC8/3XQtxk2EJDy9hCqTHZQhCY
2UJ2/tlC3GTaQsbL2kKpMdtCEJjbQnb+20LcZNxCQ8vcQqkx3UIQmN1Cdv7dQtxk3kJDy95C
qTHfQhCY30J2/t9C3GTgQkPL4EKpMeFCEJjhQnb+4ULcZOJCQ8viQqkx40IQmONCdv7jQtxk
5EJDy+RCqTHlQhCY5UJ2/uVC3GTmQkPL5kKpMedCEJjnQnb+50LcZOhCQ8voQqkx6UIQmOlC
dv7pQtxk6kJDy+pCqTHrQhCY60J2/utC3GTsQkPL7EKpMe1CEJjtQnb+7ULcZO5CQ8vuQqkx
70IQmO9Cdv7vQtxk8EJDy/BCJjHxQhCY8UJ2/vFC3GTyQkPL8kKpMfNCEJjzQnb+80LcZPRC
Q8v0Qqkx9UIQmPVCdv71QmBl9kJDy/ZCqTH3QhCY90J2/vdC3GT4QsDK+EKpMflCEJj5Qnb+
+ULcZPpCQ8v6QsI1+0IQmPtCdv77Qtxk/ELAyvxCqTH9QhCY/UJ2/v1CWmT+QkPL/kImMf9C
EJj/QvP9/0JuMgBDomUAQ9SYAEMIzABDO/8AQ24yAUNgZQFD1JgBQwjMAUM7/wFDbjICQ6Jl
AkOTmAJDCMwCQzv/AkNuMgNDomUDQ9SYA0NJzANDO/8DQ24yBEOiZQRD1JgEQwjMBEM7/wRD
bjIFQ6JlBUPUmAVDCMwFQzv/BUNuMgZDomUGQ9SYBkMIzAZDO/8GQ24yB0OiZQdD1JgHQwjM
B0M7/wdDbjIIQ6JlCEPUmAhDCMwIQzv/CENuMglDomUJQ9SYCUMIzAlDO/8JQ24yCkOiZQpD
1JgKQwjMCkM7/wpDRTYLQ6JlC0PUmAtDCMwLQzv/C0NuMgxDomUMQ9SYDEMIzAxDO/8MQ24y
DUOiZQ1Dk5gNQwjMDUM7/w1DbjIOQ6JlDkOTmA5DCMwOQzv/DkNuMg9DomUPQ9SYD0NWzg9D
O/8PQ24yEEOiZRBD1JgQQwjMEEM7/xBDLTIRQ6JlEUPUmBFDkc0RQzv/EUNuMhJDomUSQ9SY
EkMIzBJDO/8SQ24yE0OiZRND1JgTQwjME0P6/hNDbjIUQ6JlFEPUmBRDCMwUQzv/FENuMhVD
YGUVQ9SYFUPGyxVDO/8VQy0yFkOiZRZD1JgWQ8bLFkM7/xZDbjIXQ2BlF0PUmBdDCMwXQzv/
F0NuMhhDomUYQ5OYGEMIzBhDO/8YQ24yGUNgZRlD1JgZQ8bLGUP6/hlDbjIaQyRmGkPUmBpD
xssaQzv/GkNuMhtDYGUbQ5OYG0MIzBtDO/8bQ24yHEOiZRxDk5gcQwjMHEP6/hxDLDIdQ4Rr
HUOTmB1DCMwdQzv/HUOwMh5DomUeQ9SYHkMIzB5DO/8eQ24yH0OiZR9D1JgfQ8bLH0P6/h9D
bjIgQ6JlIEPUmCBDCMwgQzv/IENuMiFDomUhQ5OYIUMIzCFDO/8hQ24yIkOiZSJDk5giQwjM
IkPKASNDbjIjQ6JlI0PUmCNDCMwjQzv/I0NuMiRDomUkQ9SYJEMIzCRD+v4kQ24yJUOiZSVD
k5glQwjMJUP6/iVDbjImQ6JlJkOTmCZDxssmQzv/JkMsMidDomUnQ9SYJ0PGyydDO/8nQ24y
KEOiZShD1JgoQwjMKEM7/yhDbjIpQ6JlKUPUmClDxsspQw==</AssayXData><AssayYData Points="400">zPLUvWdZzr3vHsy9x4nUvUqRz70/qM+9TpPUvaco1r2iZ9K9ffzNvU9b1b3U2s29mz/IvWqf
yb2eoMS96VzQvdZ2yL1xMNG98M/HvYphv72tPsW9OtzCvb5Sw73DGsG9R13JvWRExL3xO8W9
tYO4vSOntr1YRbe9mmvBvT04s73S2cG9JsXEvTSzur2ksrK9Zo+6vVPgur2kXLu9sR22vVIa
sb0i5bK95imtvbb5rb2E5bS9ox6wvcBRub2VCbW93Ci2vW+lsr1Mj7C9eAynvR5Qrb0pObG9
uSqovbGepb3AaK+9lDqsvbsrp72Bq6e9R/mmvbHnor3Xfqa9TOihvcZdp70QCai9vQalvXcV
pr1hCaq9LrKavaPEnb3lMp29sEyrvaIGnb3/rZy9j4OevRJZob2o5py9daCYvSydnb1Lg569
0cGevcMuoL1gop292+mavZpCoL2epZa9JsKRvenImL3p75a98BKVvZGah73yKpy9wa2OvXz5
ir0CDI29hdWQvQk4jL1pqIm9QB9/vbRPkL0cvoq9RP6OvQ2djr2GbJG9EyWKvUadib0er5W9
jBSLvZNxiL04IYS9EVqIvWPxib1/z5C91meFvZzUgL2h4Hm9zaV7vdpqiL3AjIS91bJ0vWqx
e72vpIq9hpWCvRqIe72GJoO9mt5xvbb2db1L3X29BUtwvdnTYr2QbHa9XCN/vbGKbr3+TGi9
aLVvvd2hdb3OEG69MYp3vRlRfr2cem29QU5pva37Yb0qa2S92f92vXQNdL2ad3W9A8lsvY0L
cr1PN1m9an9yvZaCWL2Ywma9I4BavZisWr0ivVW906dYvQWfcr07ZGy998pavVS+UL1Mn2O9
oANsvbCdVL0re0e9485Qvfr6Wb179ly9oMJJvVywSr0zFle9UExMvUuEWb1xklu9LONEvR/e
Tb1dyEK9Xrc1vVTYT71c4VS9hchJvX5MRL01plS9U91EvRNgQb3+GEq9RgFAvbHRRL2JRUe9
Q9xTvWKOSL2HjjG9aiRAvTDvMr14akO9paxLvTAJPb3y1jG9oZREvfWAP72Wlz69gagsvfKW
Pb0MRjC9Bk8wvfwLO706XSu9r0gzve/6P71X9DS9Tcg2vUNgLL3vEzy9ihklvf7WIr26Qym9
8XcivdwWLb1eVB69In4bvcNLHb3BAya9SwQqvdhSK71XDRm9CB0ivVj2I73hohy9LPIevf5H
HL0zRhm9BokUvRs0H72GHwu9kIgavUJNHr2QEgq9Xq8avQwuFr0gxgy9TdEbvbA9Fr23yQm9
OvUgvbudDr3k1Ay93zUHvYrND70uDh69akAAvSViG72AXhK9tL4RvdpfCr0NzQG92k8CvUR4
D70R0O680d8LvTtxB735zBC9CmgKvfdiBr06puq8KPL6vHLKBr3UFAa9yF8UvQ487bxCDvq8
2BQFvWNYC7280em8nTbuvOch/7yYpAa9N7YCvVDZ4bwkoe+8cgnhvBcNC70rRAu9c+n1vHhJ
z7wfYsu869/gvNrB/7yWxM+8vOnOvDXc1bxZ9te8givzvGjt07yMAbS8pVrsvHCnxLzmvtO8
0PsMvYcY0LxWhOe870vLvOjD3LyShsa8hxXMvPrHrbzS4rm8tDrGvGsLurwnLr68v2y8vNa9
rLydNHe85fOyvGTfw7yYA9W824OyvB24g7wiMbu8OS7cvHOtuLzP1ba8G6XKvKCUv7zSvKa8
ze3WvFGOnrwWK8q8e7OFvEWGkLznXVi8hPCVvAijsLw925W88/27vDAMn7zgqJO8smyrvGgY
h7xBZou8JmGgvHEIbLykN6y8MHlnvDshsbxgPZ68XU9ivIW9nrzq+ZK8Gk2PvCsujbxiw4K8
RJmMvBkQj7zMJ1i8RnyJvFHKorxQyYW8mYxOvOZxl7xwv1i80h2OvOwxQrxi6Je8fkKJvNcJ
srxTnSe8GmWBvLNSYrw5lYq8tQ+FvNGIl7ytByC8Q5JRvDvscbyiqkq8MHOEvLwmV7wotA28
usVEvGVlKLxG7o+8ASFIvMqrNbyYRlW8gptOvMZtTLxIU1e8ztUhvDpdJrwhCzq8W9IQvIHV
I7yF5ke8Ku5qu+4B3bsuzi+8u+YevNa/wrvZ8Bm8P/nVuw==</AssayYData></Step><Step><CommonData><SampleLocation>1</SampleLocation><SampleID></SampleID><SampleGroup></SampleGroup><SampleInfo></SampleInfo><SampleRow>A</SampleRow><SamplePlate>1</SamplePlate><WellType>BUFFER</WellType><Concentration>-1</Concentration><ConcentrationUnits>µg/ml</ConcentrationUnits><MolarConcentration>-1</MolarConcentration><MolarConcUnits>nM</MolarConcUnits><MolecularWeight>-1</MolecularWeight><Temperature>25</Temperature><StartTime>5535897</StartTime><AssayTime>30</AssayTime></CommonData><FlowRate>1000</FlowRate><StepType>BASELINE</StepType><StepName>Baseline</StepName><StepStatus>OK</StepStatus><ActualTime>30</ActualTime><CycleTime>0.2</CycleTime><AssayXData Points="150">+f4pQ+sxKkNfZSpDUZgqQ8bLKkP5/ipDLDIrQx5lK0OTmCtDxssrQ7f+K0MsMixDX2UsQ5OY
LEPGyyxDt/4sQ+sxLUMeZS1Dt54tQ4TLLUP5/i1D6zEuQx5lLkMcmi5DxssuQ/n+LkPrMS9D
HmUvQ5OYL0PGyy9D+f4vQ+sxMENfZTBDk5gwQ4TLMEO3/jBDLDIxQ19lMUOTmDFDxssxQ/n+
MUPrMTJDX2UyQ5OYMkOEyzJDt/4yQ24yM0NfZTNDk5gzQ8bLM0P5/jND6zE0Qx5lNENRmDRD
hMs0Q/n+NEMsMjVDHmU1Q5OYNUPGyzVD+f41Q68yNkMeZTZDUZg2Q8bLNkP5/jZDLDI3Q19l
N0OTmDdDxss3Q/n+N0PrMThDX2U4Q5OYOEPGyzhD+f44Q+sxOUNfZTlDk5g5Q8bLOUP5/jlD
6zE6Qx5lOkOTmDpDxss6Q7j+OkPrMTtDHmU7Q5OYO0OEyztDuP47Q+sxPENfZTxDUZg8Q8bL
PEO4/jxDLDI9Qx5lPUNRmD1Dxss9Q/n+PUMsMj5DX2U+Q5OYPkNJzD5DuP4+QywyP0OhZT9D
k5g/Q4TLP0O4/j9D6zFAQ19lQEOTmEBDxstAQ7j+QEMsMkFDX2VBQ76fQUPGy0FD+f5BQ+sx
QkNfZUJDk5hCQ8bLQkO4/kJDLDJDQ19lQ0NRmENDxstDQ7j+Q0PrMURDX2VEQ1GYREPGy0RD
uP5EQywyRUOhZUVDUZhFQ4TLRUO4/kVDLDJGQ19lRkNRmEZDhMtGQ7j+RkPrMUdDX2VHQ1GY
R0PGy0dD</AssayXData><AssayYData Points="150">widGvKHumbskOlG8DI0QvNAHGLzeSya8izP8u7sIprs9z6O72Xl0u0TFArzXuUW74OGuu2E8
W7vATZS70Qt2uxSQDLwtK8u7Oaubu0GrALzZkXK7plniu5kzdbvbOTC73TgWur1LgrurKRS6
rh1zuy7QC7xjZFu5rBSzu3IaXLst6RC68O4wu6QGvrlA7MW7PI5Ou2wSCrvdu8U58vktOgYs
s7qDdS+7v5M8O+CXd7aXn8+6534COSWOH7uythG7m0a3usrRoDqZtRO77vIXO8i07ztxoFs6
eiqCO+YlabsHgCo7+29+Og8nIDv+NBg7nPPlOg39kzuAI+s4C+6nO9zFKTtFagU7+X0sO6TC
ETuBda47qRiVO05mljtwGVs73xBhObpHmzogHcU6HcSVO1dryDuEU/w7wJUBPP1mBDyn5NQ7
w17hO/G8/TupV+w6/pOfuoNZ6zuQ3d87Z+beOxDIETyHQ887M62/O9myqzu75vk6QhRQPLB/
oTssDa876vGUOyhqqjuXP8o74iH/OzN+8TsBG1A814XxOya/UTxN48g7ujQmPPtYGTxGYTQ8
lMv0O+jzCTw9ZqA7Z62rO/7aYDx6Qzg8vBuZO0UlFzwxYxA84Mz2Ozu6ITw58S48zHEcPOwf
LDwm0GY8cq1PPEn6NzyWnY88hzOHPLjR7TvC94U8ej91PHgIPjyNPy48pSNoPBidezwZ/mM8
QOk7PPwJUDxg/io8xP1BPN2HiTzr2Fw8lAOGPNFQejxac1o8WedtPKaqhzxRl2E81blLPArT
TTzOPVk8</AssayYData></Step><Step><CommonData><SampleLocation>10</SampleLocation><SampleID>BG505 T332N SOSIP</SampleID><SampleGroup></SampleGroup><SampleInfo></SampleInfo><SampleRow>A</SampleRow><SamplePlate>1</SamplePlate><WellType>KSAMPLE</WellType><Concentration>-1</Concentration><ConcentrationUnits>µg/ml</ConcentrationUnits><MolarConcentration>500</MolarConcentration><MolarConcUnits>nM</MolarConcUnits><MolecularWeight>-1</MolecularWeight><Temperature>25</Temperature><StartTime>5574803</StartTime><AssayTime>180</AssayTime></CommonData><FlowRate>600</FlowRate><StepType>ASSOC</StepType><StepName>Association</StepName><StepStatus>OK</StepStatus><ActualTime>179.999</ActualTime><CycleTime>0.2</CycleTime><AssayXData Points="900">+f5HQywySENfZUhDUZhIQ4TLSEP5/khD6zFJQ19lSUOTmElDxstJQ/n+SUMsMkpDX2VKQ1GY
SkPGy0pDt/5KQ+sxS0MeZUtDUZhLQ4TLS0O3/ktD6zFMQx5lTENRmExDhMtMQ/n+TEPrMU1D
X2VNQ1GYTUOEy01Dt/5NQ+sxTkMeZU5Dk5hOQ4TLTkP5/k5DLDJPQx5lT0OTmE9DhMtPQ7f+
T0PrMVBDX2VQQ1GYUEOEy1BDt/5QQ+sxUUMeZVFDk5hRQ8bLUUO3/lFDLDJSQ19lUkOTmFJD
hMtSQ/n+UkMsMlNDX2VTQ5OYU0OEy1ND+f5TQywyVENfZVRDk5hUQ8bLVEP5/lRD6zFVQx5l
VUOTmFVDxstVQ/n+VUPrMVZDX2VWQ5OYVkPGy1ZDt/5WQ+sxV0NfZVdDUZhXQ4TLV0O3/ldD
LDJYQx5lWENRmFhDhMtYQ7j+WEPrMVlDX2VZQ1GYWUPGy1lDuP5ZQ+sxWkNfZVpDk5haQ8bL
WkP5/lpD6zFbQx5lW0NRmFtDhMtbQ/n+W0MsMlxDHmVcQ1GYXEOEy1xDuP5cQywyXUNfZV1D
k5hdQ4TLXUP5/l1D6zFeQx5lXkOTmF5DhMteQ/n+XkPrMV9DHmVfQ5OYX0OEy19DuP5fQywy
YENfZWBDk5hgQ8bLYEP5/mBD6zFhQ19lYUOTmGFDhMthQ7j+YUPrMWJDHmViQ1GYYkOEy2JD
uP5iQywyY0MeZWNDUZhjQ8bLY0O+/2NDLDJkQ19lZEOTmGRDhMtkQ/n+ZEPrMWVDHmVlQ1GY
ZUPGy2VDuP5lQywyZkMeZWZDk5hmQ8bLZkP5/mZD6zFnQx5lZ0OTmGdDxstnQ7j+Z0PrMWhD
YGVoQ1GYaEOEy2hD+f5oQ+sxaUMeZWlDUZhpQ8bLaUO4/mlD6zFqQx5lakNRmGpDhMtqQ7j+
akMsMmtDYGVrQ1GYa0OEy2tDuP5rQ+sxbEMeZWxDUZhsQ8bLbEO4/mxD6zFtQx5lbUNRmG1D
hMttQ7j+bUMsMm5DYGVuQ1GYbkOEy25DuP5uQ+sxb0NgZW9DUZhvQ8bLb0O4/m9D6zFwQx5l
cENRmHBDhMtwQ/n+cEPrMXFDHmVxQ5KYcUOEy3FDuP5xQ+sxckMeZXJDUZhyQ4TLckO4/nJD
6zFzQx5lc0NRmHNDhMtzQ7j+c0PrMXRDHmV0Q1GYdEPGy3RDuP50Q+sxdUMeZXVDUZh1Q4TL
dUP5/nVD6zF2Qx5ldkOSmHZDhMt2Q7j+dkPrMXdDbGd3Q1GYd0OEy3dD+f53Q+sxeENgZXhD
kph4Q4TLeEO4/nhD6zF5Q2BleUOSmHlDxst5Q7j+eUPrMXpDYGV6Q1GYekOEy3pDuP56Q+sx
e0NgZXtDUZh7Q4TLe0O4/ntDLDJ8Qx5lfENRmHxDxst8Q7j+fEMsMn1DHmV9Q5KYfUOEy31D
uP59Q+sxfkMeZX5DUZh+Q4TLfkO4/n5D6zF/Qx5lf0NRmH9DhMt/Q/n+f0MWGYBDjzKAQyhM
gEPCZYBDfH+AQ/WYgEOwsoBDKMyAQ8LlgENc/4BD9RiBQ7AygUMoTIFDwmWBQ1x/gUMWmYFD
j7KBQyjMgUPC5YFDXP+BQ/UYgkOPMoJDKEyCQ8JlgkN8f4JD9ZiCQ7CygkNJzIJDwuWCQ3z/
gkP1GINDjzKDQ0lMg0PCZYNDXH+DQ/WYg0OPsoNDKMyDQ8Llg0Nc/4NDFhmEQ48yhEMoTIRD
wmWEQ1x/hEP1mIRDj7KEQyjMhEPC5YRDfP+EQ/UYhUOwMoVDSUyFQ8JlhUN8f4VD9ZiFQ7Cy
hUMozIVD4+WFQ1z/hUMWGYZDjzKGQ0lMhkPCZYZDXH+GQ/WYhkOPsoZDScyGQ8LlhkNc/4ZD
9RiHQ7Ayh0NJTIdDwmWHQ1x/h0P1mIdDsLKHQyjMh0PC5YdDfP+HQzcZiEOPMohDSUyIQ8Jl
iEN8f4hD/JmIQ7CyiEMozIhDwuWIQ3z/iEP1GIlDsDKJQ7JNiUPCZYlDXH+JQ/WYiUOwsolD
ScyJQ+PliUN8/4lD9RiKQ7AyikMoTIpDwmWKQ1x/ikMWmYpDsLKKQ0nMikPj5YpDXP+KQxYZ
i0OPMotDKEyLQ8Jli0N8f4tDFpmLQ9Cyi0NJzItDwuWLQ3z/i0P1GIxDsDKMQ0lMjEPjZYxD
XH+MQxaZjEOPsoxDScyMQ+PljEN8/4xDFhmNQ7AyjUNJTI1D42WNQ3x/jUMWmY1DsLKNQ0nM
jUPj5Y1DfP+NQxYZjkOwMo5DSUyOQ5NojkN8f45DFpmOQ7CyjkNJzI5D4+WOQ3z/jkMWGY9D
sDKPQ0lMj0PjZY9DfH+PQxaZj0Owso9DScyPQ+Plj0N8/49DFhmQQ7AykENJTJBD42WQQ3x/
kEMWmZBDsLKQQ0nMkEPj5ZBDXP+QQxYZkUMSM5FDSUyRQ+NlkUN8f5FDFpmRQ7CykUNJzJFD
4+WRQ3z/kUMWGZJDsDKSQ0lMkkPjZZJDfH+SQxaZkkNUs5JDScySQ+PlkkN8/5JDFhmTQxIz
k0NJTJND42WTQ3x/k0MWmZNDHrWTQ0nMk0Pj5ZNDfP+TQxYZlEOwMpRDSUyUQ+NllEN8f5RD
FpmUQ7CylENJzJRD4+WUQ3z/lEMWGZVDsDKVQ0lMlUPjZZVDfH+VQxaZlUOwspVDScyVQ+Pl
lUOkAJZDFhmWQ7AylkNJTJZD42WWQ3x/lkMWmZZDsLKWQ0nMlkPj5ZZDXP+WQxYZl0OwMpdD
SUyXQ+Nll0N8f5dDFpmXQ7Cyl0NJzJdD4+WXQ3z/l0P1GJhDsDKYQ0lMmEPjZZhDXH+YQxaZ
mEOwsphDScyYQ8LlmEN8/5hDFhmZQ7AymUNJTJlD42WZQ3x/mUMWmZlDsLKZQ0nMmUPC5ZlD
fP+ZQxYZmkOPMppDSUyaQ+NlmkN8f5pDFpmaQ7CymkNJzJpDwuWaQ1z/mkMWGZtDsDKbQ0lM
m0PjZZtDfH+bQxaZm0OPsptDScybQ+Plm0N8/5tDFhmcQ7AynENJTJxDwmWcQ3x/nEMWmZxD
j7KcQ9/PnEPC5ZxDfP+cQxYZnUOwMp1DSUydQ8JlnUN8f51DFpmdQ7CynUNJzJ1D4+WdQ3z/
nUMWGZ5DsDKeQ0lMnkPjZZ5DXH+eQxaZnkOwsp5DScyeQ8LlnkN8/55DFhmfQ48yn0NJTJ9D
42WfQ3x/n0P1mJ9DsLKfQ0nMn0Pj5Z9DfP+fQ/UYoEOwMqBDKEygQ+NloENcf6BDFpmgQ4+y
oENJzKBD4+WgQ3z/oEMcGqFDjzKhQ0lMoUPjZaFDfH+hQxaZoUOwsqFDScyhQ+PloUN8/6FD
FhmiQ7AyokNJTKJDCmeiQ3x/okMWmaJDsLKiQ0nMokPj5aJDfP+iQxYZo0OwMqNDSUyjQ+Nl
o0Ncf6NDFpmjQ7Cyo0MozKNDwuWjQ3z/o0MWGaRDsDKkQ0pMpEPjZaRDfH+kQxaZpEOwsqRD
SsykQ+PlpEN8/6RD9hilQ7AypUMoTKVDwmWlQ3x/pUMWmaVDsLKlQ0rMpUPI5qVDXP+lQxYZ
pkOwMqZDSkymQ+NlpkNcf6ZDN5mmQ7CypkNKzKZD4+WmQ1z/pkMWGadDsDKnQyhMp0PjZadD
fH+nQxaZp0OwsqdDSsynQ8Llp0Nc/6dD9hioQ7AyqENKTKhD42WoQ3x/qEMWmahDsLKoQyjM
qEPC5ahDfP+oQ/YYqUOPMqlDKEypQ8JlqUN8f6lDFpmpQ7CyqUMozKlDwuWpQ3z/qUMWGapD
sDKqQ0pMqkPjZapDfH+qQxaZqkOwsqpDSsyqQ+PlqkN8/6pDFhmrQ7Ayq0MoTKtD42WrQ3x/
q0MWmatDsLKrQ0rMq0PC5atDfP+rQxYZrEOPMqxDSkysQ7RorEPEgKxD9pisQ4+yrENKzKxD
4+WsQ3z/rEMWGa1DsDKtQ0pMrUPjZa1DfH+tQ/aYrUOwsq1DSsytQ8LlrUOe/61DFhmuQ7Ay
rkMoTK5D42WuQ3x/rkMWma5DsLKuQ0rMrkPC5a5D5QCvQ/YYr0OPMq9DSkyvQ8Jlr0N8f69D
FpmvQ4+yr0MozK9DwuWvQ3z/r0MWGbBDsDKwQyhMsEPjZbBDXH+wQ/aYsEOPsrBDKMywQ8Ll
sEN8/7BDFhmxQ7AysUNKTLFD42WxQ3x/sUP2mLFDsLKxQ0rMsUPC5bFDfP+xQxYZskOPMrJD
KEyyQ+NlskNcf7JDFpmyQ7CyskMozLJD4+WyQ1z/skMWGbNDsDKzQ0pMs0PCZbNDXH+zQ/aY
s0OPsrNDSsyzQ+Pls0O+/7NDFhm0Q48ytEMoTLRD42W0Q1x/tEP2mLRDj7K0QyjMtEPC5bRD
fP+0QxYZtUOwMrVDKEy1Q+NltUNcf7VD9pi1Q4+ytUNKzLVDwuW1Q3z/tUP2GLZDjzK2Q0pM
tkNYabZDfH+2Q/aYtkOwsrZDSsy2Q+PltkNc/7ZDFhm3Q48yt0MoTLdD42W3Q3x/t0MWmbdD
j7K3Q0rMt0PC5bdDXP+3QxYZuEOPMrhDKEy4Q8JluEN8f7hD9pi4Q7CyuENKzLhD4+W4Q3z/
uEP2GLlDjzK5Q6xMuUPCZblDXH+5Q/aYuUOwsrlDSsy5Q+PluUNc/7lDFhm6Q48yukNKTLpD
42W6Q1x/ukMWmbpDj7K6Q0rMukPj5bpDfP+6QxYZu0OPMrtDSky7Q+Nlu0Ncf7tD9pi7Q7Cy
u0NKzLtD4+W7Q1z/u0P2GLxDjzK8QyhMvEPjZbxDXH+8QxaZvEOwsrxDKMy8Q8LlvEN8/7xD
9hi9Q7AyvUNKTL1D42W9Q3x/vUP2mL1DsLK9QyjMvUPC5b1D</AssayXData><AssayYData Points="900">fgzePIx5lDztZVc8cxc7O4W1d7vgZVm8Ojq6vKq9uLxJSsq8aZzfvCsYB71+aAi90NEDveLU
F71Xhgi9cAwfvTQ2G731fiS9zZkrvZD7Nb35hiy9pC4zvRMGP71dvDS9eMsjvdweK71jND29
QRAwvbIsHL3ePia95h88vfpBJL2TRy29m8U1vZKeL72EJxe9LDEqvTIiH70y+yK9EhMevU07
LL1ErCG9ts0evYJDJL2pmCK9GUIYvcTWLL1SUyC9C3gpvZapDr3cdyC9vEgdvYvNFb0kAxO9
IUsavWXSGr03/wy9VZwNvfbBEb3MFhG9FQokvZ64Cr30bAa9RKYXvYEqG70aTAS9LUIBvSdH
CL3/7AC9KxUYveciGL14uAi9ahYXvUpV8LyW8e68bJ8FvdJD/7z94wa9ZpgTvX8IB73LAga9
Z7EBvQZZBr2oMQq9IX0VvWEpA73EcuC8SmAGvbpiBr1o2Aa9GiLsvKv86rwUFQG9Ll7kvFz/
67w+4e+8RzgAvaEj5LxNmOi8nazkvL8G/7xfhfO8E3LgvD3W7LwP7uO83sDuvJ0PxryYyue8
p3H4vORD3LxKZt+8NX/VvLRS07x/nvC82AzmvKf+yLwkOtK8dgLCvCkg0rwo+eq8lWvHvPqI
trzxLca8gtuwvEswwbyabbq87k/EvKK14ryU/Ky81EXvvPk/0LzFBMS8iHKvvIP47byqAre8
lTS0vJO1rrxvcbu8e5mwvGwAxrxsYs28Y161vCHStbzwC8S85Je9vFvdhLz3PK68N86CvELM
v7yXs6+8Z6K4vCJNrrxTQ9C8j3qTvCufs7zU3Zy8/FqfvCrOgbyr/4680VauvJHQj7wmA3+8
4h6OvOvXn7z4L4W8icuKvEywhLyZ24y826WTvIA5r7zJTFe8sSaPvJZChLwDPZa8111/vE5I
SrwTLlK8eOShvJNYmby3i5O84TONvC46nLwDSIe8sCSEvG71Wrzs1Um8w3eUvAx7f7x8h0W8
NVR1vJBwOLxRrTG8hPmfvM7ejLzGkHW8BLuGvEyFgLzoya68hHJavICgVrySXk286MNavLMb
WbxCtTG8RFhZvLnyarwwJim8L84ovBRYH7xMMwG8EIBWvMxhhbwyfmW8jMn5u75BO7zZEQy8
rlWAvLWPYbw3Uj+8iS5lvFidPbxs6x28GYgPvC9RPLxhYBq8lwpYvENvJLyw8y68FO00vJlq
HbzU7Ee8P34svD/ynbsRCgS8deEEvHs6VbwiyTS8amIXvLsTyLup/CS8BAwEvLAOibsOSaS7
Uy8uvIxn4buc2Cm8kL2wu6zw9buL9Sa8KSDgu9VIlLt58c26qMawu/kpALy3Sgm8cCpBu1uP
jbuMfJS74aWBu8OV0btch6K7A7RMu7M4srtZLoK7kUdpu6ulC7sRGHO6HYfDuzMGU7s8m0O7
IBvcu9JEiTrHHoW7SPOKu+8jgLsWxuG6JeuZu4v/WbrdB1S7V56EOoktVrqBLPO6GianuhGm
LrsymTi6eDhTuxE0H7r1qZA6a9Z3u0K5N7uzkv26WOYhu+OuGbtNuvq6CAxqOsmQiToz/pu7
F0NCu3H8izp3Tp26MhxEO4GTjThDj8+6+NGrOvG137j3oDQ6rg19O7bsFjtyYQA7elZKO4v3
eTrBUMg72AclOxYROzgiSGk7inPJuSmpEzvxxtI7gVv6O7LoNDsmkWI75KEiO6VKujsURb87
u+cEPFKG2DsBXWs6Ucx1utcNGDx6CE47cqd8Oxjppzsh5gw6UQ85PPXfoDtmBPo6xObRO7x1
LztXxaQ7IYY4PNLYDDy2YrU7OaJdO57ILTws3cw77kGwOzYxCzxpkPg7qsHMO3P95DvAxtg7
Ff8pPICL9zukyfs7wiYxPEdMjTuoJvM76OM9PFu8qzsPeq47y/CwO68TEjwmpC08wRA1PI0x
yDv+Hj089yXXOzFfDTxHcPc7LrJMPMVRSjzcaUg88GcpPJvCFjz29hQ8VhXYOyRFhjxwzCA8
bTwDPIy+PDwv4h88YQxEPBCfLTwQG7g7DWLrO+SVFDz6e0I8aQ3rO821BzyRODg89js0PHCy
RDxqQSY8xogiPEfNJjyj5k08oEfxO+N2Dzy/Mxw8PCEUPKDvODxpCPs77B0lPCQKRTyVASs8
Hak3PIK4jDwJe2g8Y7cPPHZzbzzA9DY8CYLtO9V2YTyg5io8xQ5MPJUZQzxZLic82MGbPHA4
MTwJW4E85EyBPLIaLDwhsUk8A5d/PAQ4SDwsIlk8vUYqPNQhYDxHUHI8Jq5mPLeWYzwsIn08
pM1WPF77kzx2zkI8/fl/PPX6Mzx1DaE8LahlPHk3eDxsdWM871mEPLjSqDwSaGU84MqBPOUc
WTy0Mn08Q6JoPHazoDy5gpI8b2uCPKFvjzzhy3I8YraSPA4nbjxpq7A842imPFwRmjwW/Gk8
TTyNPKjzijyOVm08daeIPOQUiTwV+Z48DsGcPGtikTwfGo48EEmSPIFUhTw02208jBSgPM2r
gDz6ZZE8mVelPNlMlzwu2YY8/h+SPCGKnDwW+Io8FoGdPOHAiTxDC5w8/aWgPF/Kszy1Sbg8
LuN2PAIHsDzKKI08csOpPAFlozwGtYE8pDavPKUZuzzMGMA8r3CiPPsAoTzzVq488zatPPgZ
pjwXWpg8a6PFPIhDiTxmxqg8bLhsPHOXnjwqvI88dmGRPOA+kjyd6LY8YHGdPPk6qjx20bs8
GvSUPEULqTyinaM8auqYPJODtjzFgps8O4LfPJdoyDwF5sU8qkeaPCe7nTz9urk8IlLNPIjv
sjyjQJU80EK9PKV/oTy4RsI8zcqzPGycwzyRgMA8jlq2PGEz2jwkKL082nu5PF4J3jzDXsA8
N5vMPChW1DxoJco8UUesPHzisDwzILI8AA6tPFprmzw0da48TC6tPGUWxzwJArc8rEfCPMne
1zx6v8g8LIvOPALpwTzmvMw8XDrLPGRfszyQYr88ngrHPA0q0DzaKcY875G2PPP7yTxsneI8
Rhu7PAZUuDzsMto83sPZPGJKwDw9n9k8SwHJPOpa5zyVifA8KjnnPJq11Tw9Zbk8maPkPO+0
2TzZnMw82jTKPJ8Z2zyaB7A8YyjmPLalzDyJPvs8+SzRPC040Dy43sY86yTVPAdOxzzjGeg8
gszSPES9xzzqnwA9ShTAPB4V3TxaSNA8YCO1PDsQ9zw+M8o8dmP5PCsB0DzJwe88ewDiPCWk
4DxFtQU9P7rgPE208TyaJ/k8uMfiPI9q4jwWItg8gwrbPF2+zDw6rtg8fgIAPc0+5jzBz/88
ggy6PIWk8jxcFuU8i6TcPB303zxqTvw8mtEAPS8eCT1D0vI8gB/jPChx8zxQLvQ8GSzrPHpW
BD2joeg8Gw3aPGin9TxcEwM9WKztPMnC/zxBi+s8QaL/PNfzAD1MOfU8nicIPb4Z6TzY6wc9
oVsBPUwe6Twjke48kXzxPJHmAD1p3gE9OBIBPa8s9DyqJek8exfXPLnkCD281vQ8m6nvPD01
Bj0LquU8gmkCPXjXAz2avv881acMPWvWCD0lgPw8lzMAPbXw+jwkigE9EuoEPc28/zwrQhI9
v2cHPd3TDj1GlwE91lTpPDL7DT03cgI97Gb9PGTXDj0bVQY9/AoAPXN0Cj3HKvI8igIFPaKq
+Dze4/o8dA0PPYXzFD0dKBU9SlkHPbh4Ej0G2w09xyIHPT3nGj2g6Aw9e5cZPbDeGj2DwA89
kGrvPLDWBj0ZAQs9posEPSwaET3p8Ac9xtATPWMYFT3UqgI9lSQZPSaEHz1M9xw9bM4iPThj
Fz3TNBM95csUPaTCEj3ajAU9UaMDPTi5Hz0RdAE9yjYHPar2Fz2Wdgo9VPIDPdiXBD2Jngw9
5u0FPVU/BD07ngc9Bz0WPa5XED2kMx0975wXPYjxGz1eCBE9chwUPep1DT2aJBE9SmEdPS1m
Hj07rQ092LUnPcRVHD2C2yo97c8LPcqYHT3OmBk9FhgTPel0GD0K+Bo9nm0jPflUDj3G1RM9
5LUiPdYnJz278Q89IA8ePbY1Ej2HhiE9t1ASPVUXDD31Uwo9xZMYPV/JHT21BRI9PzkQPUi7
Iz06dBw9E1gbPb27HD37tBs90w0uPVcMHT2Ayhg9JoscPUnyJD0BAQw9krEfPYdyHT3S0R89
K5MoPceSHz3quxw9pl8bPaZjJz0RYig9+BQEPZGsLj3KNRk9sH8rPSJEHz3bQiM9vyASPcrJ
GD0Lsxo96kcbPdm/LD39KBk9QmcZPfrRGD1pmCg98Q8hPf//Kj2T5Ck90UwhPW73JT07+SU9
mWYrPZakKz3UBSA9gYUZPQBgJD2NlSE9IfU5PRsZFz1PJiE9CEgnPR6bJz3k6yk9pB8rPXTz
Jz0eDSQ9XDwWPa9YLz09Ijg9unkxPXE3Kj0KZSc9hUEiPTYQHT2w7Cw9L/MfPcZ+KT3e1iQ9
qqIwPVdYFz1KTyo9evc1PWFbKT3M0Cw9tWUvPRvWJD26oi09K/cvPU4bJj3qLSc9IP4gPT+V
Nj2b6Cs9jTsmPbZGNT34oSs9/MsuPRYiKD2TMDI9m9okPU5dNj0J6jA9i1slPcuIPz2CqS49
p1wyPYdDJT3W5jQ9ShApPS1vNT2cwCs9UG5BPZHaRj2wPSE9moQ7Pdt7PT3aP0g99+kxPbvv
Nz1niB09yGksPZanJz0udSg9txwfPRd9Kj0BNzw9jPk5PWzaOD1Dtx49oYA/PdHMOz0EAzM9
wR5FPbdLKz2PYC09Q7xLPbACOD2/Ij89E10xPQhiKz2iNjw9</AssayYData></Step><Step><CommonData><SampleLocation>1</SampleLocation><SampleID></SampleID><SampleGroup></SampleGroup><SampleInfo></SampleInfo><SampleRow>A</SampleRow><SamplePlate>1</SamplePlate><WellType>BUFFER</WellType><Concentration>-1</Concentration><ConcentrationUnits>µg/ml</ConcentrationUnits><MolarConcentration>-1</MolarConcentration><MolarConcUnits>nM</MolarConcUnits><MolecularWeight>-1</MolecularWeight><Temperature>25</Temperature><StartTime>5763822</StartTime><AssayTime>180</AssayTime></CommonData><FlowRate>600</FlowRate><StepType>DISASSOC</StepType><StepName>Dissociation</StepName><StepStatus>OK</StepStatus><ActualTime>180</ActualTime><CycleTime>0.2</CycleTime><AssayXData Points="900">XP+9Q/YYvkOPMr5DCEy+Q8JlvkNcf75D9pi+Q26yvkMpzL5DJea+Qzv/vkP2GL9DbjK/QylM
v0PCZb9DXH+/Q/aYv0OPsr9DKcy/Q6Llv0Nc/79D1RjAQ24ywEMpTMBDwmXAQ1x/wEMWmcBD
brLAQwjMwEPC5cBDXP/AQ/YYwUNuMsFDKUzBQ2ZmwUNcf8FD9pjBQ4+ywUMpzMFDouXBQzv/
wUPVGMJDbjLCQwhMwkNFZsJDXH/CQ/aYwkNussJDKczCQ6LlwkNc/8JD1RjDQ24yw0MITMND
wmXDQ1x/w0P2mMNDj7LDQwjMw0Oi5cNDXP/DQ9UYxEOPMsRDCEzEQ8JlxEM7f8RD9pjEQ26y
xEMIzMRDEOjEQ1z/xEPVGMVDjzLFQylMxUPCZcVDXH/FQ/aYxUNussVDCMzFQ6LlxUM7/8VD
9hjGQ9EyxkOsTMZDomXGQzt/xkPVmMZDj7LGQwjMxkOi5cZDO//GQ9UYx0OPMsdDCEzHQ6Jl
x0Ncf8dD9pjHQ4+yx0MpzMdDwuXHQ9//x0PVGMhDbjLIQwhMyEPjZchDXH/IQ9WYyENusshD
KczIQ6LlyENc/8hD9hjJQ24yyUMpTMlDwmXJQ1x/yUPVmMlDorXJQwjMyUOi5clDXP/JQ/YY
ykO2M8pDCEzKQ6JlykM7f8pD1ZjKQ4+yykMIzMpDwuXKQ1z/ykPVGMtDjzLLQylMy0OiZctD
O3/LQ/aYy0NusstDCMzLQ8Lly0Nc/8tD9hjMQ48yzEMITMxDwmXMQzt/zEPVmMxDj7LMQ4vM
zEPC5cxDO//MQ/YYzUOPMs1DKUzNQ6JlzUNcf81DFpnNQ4+yzUMIzM1DouXNQ1z/zUOaGc5D
bjLOQwhMzkPCZc5DO3/OQ9WYzkNuss5DKczOQ6LlzkNc/85D1RjPQ24yz0MITM9DwmXPQzt/
z0M3mc9DbrLPQ83Mz0Oi5c9DXP/PQ/YY0ENuMtBDCEzQQ8Jl0ENcf9BD9pjQQ26y0EMpzNBD
ouXQQ1z/0EPVGNFDbjLRQwhM0UOiZdFDAIDRQ9WY0UNustFDKczRQ6Ll0UNc/9FD1RjSQ24y
0kMITNJDomXSQ1x/0kPVmNJDj7LSQ57P0kOi5dJDXP/SQ9UY00MzM9NDCEzTQ6Jl00Ncf9ND
9pjTQ/Ky00MIzNNDouXTQ1z/00PVGNRD0TLUQwhM1EPCZdRDO3/UQ/aY1ENustRDKczUQ6Ll
1EM7/9RD1RjVQ48y1UMITNVDwmXVQzt/1UP2mNVDbrLVQwjM1UNM59VDO//VQ9UY1kNuMtZD
CEzWQ6Jl1kM7f9ZD1ZjWQ4+y1kMIzNZDwuXWQ1z/1kP2GNdDbjLXQylM10OiZddDO3/XQw6d
10NustdDCMzXQ6Ll10Nc/9dD9hjYQ24y2EMITNhDomXYQzt/2EPVmNhDj7LYQwjM2EOi5dhD
O//YQ9UY2UNuMtlDCEzZQ6Jl2UM7f9lD1ZjZQ4+y2UMpzNlDwuXZQzv/2UPVGNpDbjLaQylM
2kPCZdpDO3/aQ9WY2kOPstpDCMzaQ6Ll2kM7/9pD1RjbQ24y20MITNtDomXbQzt/20PVmNtD
brLbQwjM20NM59tDO//bQ9UY3EOPMtxDCEzcQ6Jl3EM7f9xD1ZjcQ4+y3EMIzNxDouXcQzv/
3EP2GN1D8jLdQylM3UPCZd1DO3/dQ9WY3UOPst1DCMzdQ6Ll3UM7/91D1RjeQ24y3kMITN5D
omXeQzt/3kPVmN5DbrLeQwjM3kOi5d5Dff/eQ9UY30NuMt9DKUzfQ6Jl30M7f99D1ZjfQ26y
30MIzN9DouXfQzv/30PVGOBDbjLgQwhM4EOiZeBDO3/gQ/aY4EP4s+BDCMzgQ8Ll4EM7/+BD
eRnhQ24y4UMITOFDomXhQzt/4UM3meFDj7LhQwjM4UOi5eFDO//hQ/YY4kNuMuJDCEziQ6Jl
4kM7f+JD1ZjiQ26y4kPNzOJDwuXiQzv/4kPVGONDjzLjQ0pM40OiZeNDO3/jQ9WY40NusuND
2c7jQ6Ll40M7/+ND1RjkQ24y5EMITORDwmXkQzt/5EPVmORDbrLkQwjM5EOi5eRDXP/kQ/YY
5UNuMuVDCEzlQ6Jl5UM7f+VD1ZjlQ26y5UMIzOVDwuXlQzv/5UM3GeZDbjLmQwhM5kOiZeZD
O3/mQ9WY5kNusuZDCMzmQ8Ll5kM7/+ZD1RjnQ24y50MITOdDomXnQzt/50PVmOdDbrLnQwjM
50Oi5edDO//nQ/YY6ENuMuhDCEzoQ6Jl6EM7f+hD1ZjoQ4+y6EMIzOhDwuXoQ1z/6EPVGOlD
bjLpQwhM6UOiZelDXH/pQ9WY6UNusulDuM7pQ6Ll6UNc/+lD9hjqQ24y6kNqTOpDomXqQzt/
6kPVmOpDbrLqQynM6kOi5epDAADrQ1gZ60OPMutDCEzrQ+Nl60Ncf+tD1ZjrQ26y60NKzOtD
ouXrQzv/60PVGOxDbjLsQylM7EOiZexDXH/sQxaZ7ENusuxDKczsQ2bm7ENc/+xD9hjtQ24y
7UMITO1DwmXtQ1x/7UP2mO1DbrLtQynM7UPC5e1DXP/tQ/YY7kNuMu5DKUzuQ8Jl7kNcf+5D
ZJvuQ4+y7kMpzO5DouXuQ77/7kP2GO9DjzLvQwhM70OiZe9DXH/vQ/aY70Nusu9DCMzvQ8Ll
70Nc/+9D9hjwQ24y8EMITPBDomXwQ1x/8EP2mPBD8rLwQynM8EPC5fBDff/wQ/YY8UOPMvFD
KUzxQ89n8UNcf/FD9pjxQ4+y8UMpzPFDwuXxQ1z/8UP2GPJDjzLyQylM8kPCZfJDXH/yQ/aY
8kOPsvJDKczyQ8Ll8kNc//JD9hjzQ48y80MpTPNDwmXzQ1x/80P2mPNDj7LzQynM80PC5fND
ff/zQ/YY9EOPMvRDKUz0Q8Jl9EOkgPRDhZv0Q4+y9EMpzPRDwuX0Q1z/9EP2GPVDjzL1QylM
9UPCZfVDXH/1Q/aY9UOPsvVDKcz1Q8Ll9UNOAvZD9hj2Q48y9kMpTPZDZmb2Q1x/9kP2mPZD
0bL2QynM9kPC5fZDXP/2Q/YY90OPMvdDKUz3Q8Jl90Ncf/dD9pj3Q4+y90MpzPdDwuX3Qzv/
90P2GPhDjzL4QylM+EPCZfhDXH/4Q/aY+EOPsvhDKcz4Q8Ll+ENc//hD9hj5Q48y+UMpTPlD
wmX5Q1x/+UP2mPlDj7L5QynM+UPC5flDAAD6Q/YY+kOPMvpDKUz6Q8Jl+kNcf/pD9pj6Q7Cy
+kMpzPpDwuX6Q1z/+kP2GPtDjzL7QylM+0PCZftDXH/7Q/aY+0OPsvtDKcz7Q8Ll+0Nc//tD
9hj8Q48y/EMpTPxDwmX8Qzt//EPVmPxDj7L8QynM/EPC5fxDXP/8Q/YY/UOPMv1DKUz9Q8Jl
/UNcf/1D9pj9Q4+y/UMIzP1DouX9Q1z//UP2GP5DEjP+QylM/kPCZf5DXH/+Q/aY/kOPsv5D
Kcz+Q8Ll/kNc//5D1Rj/Q48y/0MpTP9DwmX/Q1x//0P2mP9Dj7L/Q0rM/0PC5f9DXP//Q3sM
AEQ3GQBEFCYAROEyAESuPwBEe0wARDdZAESYZgBE4XIARK5/AER7jABESJkARBSmAEThsgBE
rr8ARHvMAERI2QBEFOYAROHyAESu/wBEewwBRDcZAUQUJgFE0TIBRHlBAURqTAFESFkBRBRm
AUThcgFErn8BRGqMAURImQFEFKYBROGyAUSuvwFEe8wBRDfZAURm5gFE4fIBRJ7/AUR7DAJE
SBkCRAQmAkThMgJErj8CRHtMAkRIWQJEFGYCRNFyAkSufwJEe4wCREiZAkQEpgJE4bICRK6/
AkR7zAJESNkCRBTmAkTh8gJE8P8CRHsMA0RIGQNEFCYDROEyA0SuPwNEe0wDREhZA0SYZgNE
4XIDRJ5/A0RqjANESJkDRBSmA0ThsgNEnr8DRHvMA0RI2QNEBOYDROHyA0Su/wNEagwERHkZ
BEQUJgRE4TIERK4/BERqTARESFkERBRmBETRcgREnn8ERGqMBERImQREFKYERAKzBESuvwRE
e8wERDfZBEQE5gRE0fIERK7/BER7DAVESBkFRBQmBUThMgVErj8FRHtMBURIWQVEFGYFROFy
BUSufwVEe4wFREiZBUQEpgVE4bIFRK6/BUR7zAVEN9kFRATmBUTh8gVErv8FRHsMBkRIGQZE
FCYGROEyBkSePwZEe0wGREhZBkQUZgZE4XIGRK5/BkR7jAZESJkGRBSmBkThsgZEnr8GRHvM
BkRo2QZEBOYGROHyBkSu/wZEagwHREgZB0QUJgdE4TIHRK4/B0R7TAdEHFoHRBRmB0ThcgdE
nn8HRHuMB0RImQdEBKYHROGyB0SuvwdEe8wHRDfZB0QU5gdE0fIHRK7/B0RqDAhESBkIRAQm
CERANQhErj8IRHtMCERIWQhEFGYIROFyCESufwhEe4wIRDeZCEQUpghE0bIIRK6/CER7zAhE
SNkIRBTmCETh8ghErv8IRGoMCURIGQlEFCYJROEyCUSuPwlEe0wJREhZCUQUZglE0XIJRK5/
CURqjAlEN5kJRBSmCUQSswlEnr8JRHvMCUQ32QlEFOYJRNHyCUSu/wlEewwKRDcZCkQUJgpE
4TIKRK4/CkR7TApESFkKRARmCkThcgpEnn8KRLyMCkRImQpEFKYKROGyCkSevwpErMwKREjZ
CkQU5gpE4fIKRK7/CkRqDAtESBkLRBQmC0TRMgtErj8LRHtMC0Q3WQtEqGYLROFyC0SefwtE
e4wLRDeZC0QUpgtE4bILRJ6/C0R7zAtESNkLRFbmC0Th8gtE</AssayXData><AssayYData Points="900">4lGfPCJCtTwJ6wU9tusWPRwjRj0MLWY9E4WAPYrZkT0Ke5g9OfqiPfAMqT02XLg9MJq9Pd1V
vz0WtbU9vKu+PeexzT1voMY9QbXGPY4czT3wgss9wNbSPbbOzD2Hu8s94LjWPRPkzz2nwtM9
6MfWPVN91z2659g9nerUPWwA1T2q8d492eLPPdzy1D3dPdg9jKPVPdz71T29f9c95HzYPVa6
3D1vH9w9+XHWPe9L0T23L9s9GlzZPe5K4j2KIeU9KY3TPWOL1T3f9dE9n7HYPX+I1j3nbtk9
IXPPPczP2D1xP9M9ArzcPfFDzj0npt49UtjTPVSF2T31Qt49UKjYPdT20z1wV9A9PbPWPf6R
3z2kYtI9mtfdPTY34T1lWc89dVnMPepg4D2qF9Y9wnndPfaY1z3YBtg98ybSPTl60D1lp9U9
uYvgPXSn1T2279c9D5bSPfdC3T2x1dw9UfjYPV5R0T24W9g9WgDZPQlw2z1XDtQ9zr/XPa4i
2z1Iqdc9XnvSPSu+3D0Fz9w959LVPTRR1T0f4tw9OwjaPQWk2D2TEtg922DcPURC1z31r9I9
LQvWPWe20z3oNdU9nTDWPUF/0z16Gd491JrhPUMP4z06K9I9qkHIPVTH2D3hudo9xbTWPR9k
1j2ur9Y9XibWPf9tzj3xWd09q47SPfGa1D2Mh9s91gzZPT0o3D1zUNI9f1bYPevh3D0+pNQ9
0rXUPa2A1j3W2tk9UTTPPbpj4T2pCdg972LSPR+n4D3nBNA9QMnZPT913z3KnOQ9KpTXPe4Z
1j12e9U9URniPcgd2z1fMN094hngPZp10z3djt49nUHePTPD0T2PoNE9oJjUPTZB4D25ydY9
WSnePfwa3T1rw9Y9XEDbPRrE2T23Ltk9GibPPZxF3D0gJ9o9o2DaPVKi1T2GStM9MTnhPf+r
2z3uktg9U/3XPSTN3T1WHt49VgbcPSn01D2GoN490n3bPcFM3D0X1Nc9A0bfPYaB5D3WZ989
E3HaPQkb3T3ymNQ9cq/TPdya1T1L3tk9udTWPRCD3j0IoNc9iOTaPY2P3T0Ni9c9x1ffPfhZ
1j0D1Ng9OgTePSGe3j31cec9VITiPZWb2z21WN09mlnVPRba2D0pauM9wSrbPdAC2z3IQeE9
NhTUPWH/0z24gto9PpjTPQlw4T0j5tc9vvPYPdC21z2FDNo9mBnlPVp53T0+ct09hbnbPbaK
2T3vdtw96zHiPawC1T0Kq9I9DDjdPeA21D3Ult89bbvTPbLk1j14itw9YYXdPU3x4T3heM89
WerXPaC93D0nvdc9ma/ePdiO5T0J/do99OXaPWXA3z0D9No91bTfPWVf3j2Jotg9ve3ePa41
3z3vhuU9KGjePbHh4j3vs+E9YSvnPYmT3z2rQ989tpnbPUkH3z05LOM9q4ngPSkG1T1eX+A9
gb7lPbXK5D33n9s9sXLfPbzW3j2DzeU9/MbiPT8o4D0OI+A9uQTnPetU6T1ASuU9oIXfPVWK
4D2hwN09i5zhPRwx3T1sfds9PozjPZJF2j1Zpd09N1jgPRgg4T1LXNs9igjgPcx53j3+L+w9
0JTePWOx3D0rx+k9Bj3gPeK12T1V9909zcbmPbti4D03dOI92VrfPXqt5D2Hr+Q9H7joPWXt
5T1PFeA9oSLfPX0K5j3ibtk9xDDhPdbV5j0hX+g9+/bhPVAf5D0/A+A9BIzpPU394z0hheo9
Mn/ePTef6z3/yug9YjHlPbB84j1kzuI9Vb/lPfrV4T1HANo907jqPVJ74j3CEd49YUTmPUqL
7D0fEuA9fIriPZ+26T0jj+k9YNTcPTH52z1wz+s9GavqPbVI5T3LjOY9hU7jPVyn3z3eQdc9
z2zhPXiQ7D3pROU9uhDnPY1n4D2bv+U9CMrrPTs14j3bSew9YWzvPd0a6D2rJeM9wCnlPWwb
4j2icOA9s3TiPVIi7D2+c+s9SuXjPcyn6z2kP+I9HW/kPdVv5j3OE+I9mhTiPRZs7D28POQ9
YbjjPRin8j2NqfA9ulPpPd7z6T0if+c9P5nsPaHx5j1Mxes9uwvfPT+r5j1PgOQ9JPDwPZYA
6D21EuY9BXfnPXYD3z3cVuQ9Vp3jPYNl5z3frus95LrxPY8P6z0pE+M9sinnPW5y4T3f4ek9
bL3kPUla7D0Pgek9KTXyPQmp4z1JzOE9UZL1PWLI5T1cvOc9KcznPcn+7D1P/Oo9hwrqPde0
6j1T6uc9Z03rPcxX4D0ZZ+Q9MrTyPSxg8j0jNe89MA/uPWPc6z1v6uY9jh/zPdJ46j1dY/E9
6wzoPfkr9D0gUes9C1XqPaX05T0Hhuc9jNnnPba96z3g2eo9ykviPR6d4z3anPI9JzLsPeok
5T0OX+Y9vrj5PSw57T3dRu09S07sPXPi8T0vtfA9TM/qPZoO7j180u09cJnzPZlL9D2plu89
7hHuPfIM9j2oiO09DCb1Pd/J8D0b0/I9w9fuPQYz+T10T/c9P87uPcns9T1Iqe89alnxPVs5
6j2ccO49grfuPSSC6z0+2vM9X6LwPcdw8T334fc9a0H4Pdry9D0xDPM974rrPR4N8z0q1vE9
7h3uPWT25z1dPvU9cnfvPVKF+j0dE/k9Ak3uPboH6j0Ko/s9J6b8PQUN+T3dL/I9U7/9PR21
8z0PFPQ9dwPqPcR3+z1WXfg9D9XqPVMM9T2IgvI9YKH5PZI+8j3QCfg9klXwPbPc9T24MP09
D8f4Pb21+T0+uOw9l7vyPdjZ9T26Pe89XW/6PbP/9D33cPI9LOvrPUJr+T3L6f49Mpr5PX1+
8j01vfo9BW31Pbpf+j2OYfY980b8PVnk+T2xhfs9jnDzPYQo9T1Y3vY9HavvPXXZ+T0sFAA+
6RX2PV0o/D3C2vs9qDr8PUgTAD5RqPM9CZnxPVHG+D2jwPI96pn3Pequ+j3qY/w99sX4PXeO
+D0UGQE+8IP7PVq6+D0alfY9Fpj3PTvx/D3iGPs9bYT4PZgd+D0TbwE+iFP/PXR3AT5OYAE+
Tw39PYHe/z2fjAI+cNgAPnq4+z1lF/w97PYDPk0r+D3cB/09hyb+PTMu/D3I0fs9mGkAPtKT
AD5pDQE+Kkf8PUaY+D1x/Po9GDD+PUcw/j33hfk9H8ICPop5AD7iS/Y9J2cBPrSaAD7fL/49
VloAPt0o/z0Z1/s9gfn9PQiZ9T2SB/493OX9PSua/z1glQE+BWr6PYFp+z2X9AA+JQL9PWgD
Aj5hRQM+ljAEPuRF+j25xPk97Hj8PQtOAD4CcgA++/wAPoKjAD49EwI+Xj8BPnkAAT5SyAA+
1Lj1Pe5yAj46TwI+Ytz5PeQzAz7Op/89u5sAPtwXAz4yJgQ+hE4FPhwDAT7mgP49NHMCPslz
AT4uVQM+K8oBPo8g/D1G4fk9yGACPj4jAz6GigA+0+j3PbmDBD7yywM+peADPmPNAz7VTAE+
e34BPp72Az7TKwI+YE8BPu76BD7/8QI+cS0BPiGUBz6fHAI+xbcDPpfZAj7s2f09O2gCPq3m
BD7DOwI+hSsFPm06Aj4z4QM+OF4FPnLQ/T0GiQY+RlkFPno8AT4uFQc+4rv/PRazBT59fgM+
C2kBPjzMBT72vwY+d8UGPg21CD5NHAQ+MwgIPq9uAz6uZwI+y4UEPk3lAD7e3wE+RbYFPiUu
BT7cJAY+jpsHPsrzBj61lf89hT8FPifuAD7x1wU+Qx4EPi+1Az6knQM+5bUDPioECD7X/AQ+
AH0KPvb6CD4UcQY+iykDPqrIAz6iWgU+nOgHPoq+BD4VfQc+iyYJPrqiBD6zoQM+t+MJPg3B
CT7JLwY+27UIPqUgBj53ngI+ATwIPiITBj6n+gU+d5YEPkGrBj59pAM+CsADPhNWBD6wIQY+
QZcEPqy3Cz6U2wA+rtQFPjtyBT4H1wc+9TwHPm9YBj5fUQY++YIGPnALBD6/hgQ+lnoIPgCB
Bj4jtwQ+rjYJPtWnAz6kGQY+HqsIPvO5Cz5czAY+HSgFPsv5CD4ZIgY+ZdUJPqGhCj6zwwU+
XKUIPtvlCj4J0Qk+qfwGPtWrCT6ZYQo+SrgJPsE4Cz6RLAY+mXUKPvEBCj51KAg+6MsNPmXv
Bj68Gws+hBMLPp4cBD4EXwU+AHgFPh4YBj7Mkgc+GboOPtPBBz5BQgc+Jr0JPtWbAz5jaAk+
ARwJPtwqDD5loAQ+vQEKPk04Bz5fXgs+H7IHPq97Cz4GkAc+s3IIPn0UBz7GWA4+/oQIPlbt
CT6rQg4+IB8IPkvbCj5O7Ak+OX0MPtnhDD7Pago+Qs8DPpt9Dz67kQ4+v3oHPuLXDz4ePwk+
xKMKPh71Cz4C+Qw+TJoHPkS8CD58+gg+lToMPniLCT5EtQ4+e4YJPp4XCT56fxA+oVUMPoKC
CD55rww+QIUPPgvnCj6Pxg8+lzUPPlE6ED4K4hI+UwELPvm9CT7Ycws+lMMLPhsgDj4n4wo+
4mMLPhlTED73AA4+zUYQPrN6Cj5pnQo+QdMNPmEBCD6i9As+66cOPm7+Dj6+Vgo+8kANPpnn
DD6wrgo+Kb0LPvcdDT5OtRI+0jQNPpnnDz5i4Qw+TocNPuR2Cz5Jdw8+UcUIPj0SDj7nDww+
SisPPgjqDz4M2RM+glsOPvB9ED6Zdw8+4iAOPpKFDT5pOhA+mnYSPm/TEz7+VRI+BsgPPgVl
Cj5FFgo+l2YNPqUXDz4YexE+uyoMPoM+Dj61lg0+6zUPPlPYED7roAs+ZX0UPgx1Cj4a8RE+
m6YOPhWbDT69ow4+OkYKPoYLDT7Jcgs+GLcMPmpaED6rLQ0+</AssayYData></Step><Step><CommonData><SampleLocation>11</SampleLocation><SampleID></SampleID><SampleGroup></SampleGroup><SampleInfo></SampleInfo><SampleRow>A</SampleRow><SamplePlate>1</SamplePlate><WellType>REGENERATION</WellType><Concentration>-1</Concentration><ConcentrationUnits>µg/ml</ConcentrationUnits><MolarConcentration>-1</MolarConcentration><MolarConcUnits>nM</MolarConcUnits><MolecularWeight>-1</MolecularWeight><Temperature>25</Temperature><StartTime>5952992</StartTime><AssayTime>5</AssayTime></CommonData><FlowRate>1000</FlowRate><StepType>KREGENERATION</StepType><StepName>Regeneration</StepName><StepStatus>OK</StepStatus><ActualTime>4.99901</ActualTime><CycleTime>0.2</CycleTime><AssayXData Points="25">rv8LRGoMDEQ3GQxEFCYMRNEyDESuPwxEe0wMRDdZDEQUZgxE0XIMRJ5/DERqjAxESJkMRASm
DETRsgxEnr8MRGrMDERI2QxEBOYMRNHyDESe/wxEewwNRDcZDUQEJg1E0TINRA==</AssayXData><AssayYData Points="25">oToxwBs0P8CQy0bAkxRMwDNmUMCCsFPAho5WwENoWcAaqlvAAYNdwPU0X8DWyGDA96hiwOzC
Y8AJ72TAtSBmwDV0Z8C2hWjAxG5pwOd8asDhOmvAZUBswIl2bMDqim3AltxtwA==</AssayYData></Step><Step><CommonData><SampleLocation>12</SampleLocation><SampleID></SampleID><SampleGroup></SampleGroup><SampleInfo></SampleInfo><SampleRow>A</SampleRow><SamplePlate>1</SamplePlate><WellType>NEUTRALIZATION</WellType><Concentration>-1</Concentration><ConcentrationUnits>µg/ml</ConcentrationUnits><MolarConcentration>-1</MolarConcentration><MolarConcUnits>nM</MolarConcUnits><MolecularWeight>-1</MolecularWeight><Temperature>25</Temperature><StartTime>5969219</StartTime><AssayTime>5</AssayTime></CommonData><FlowRate>1000</FlowRate><StepType>KREGENERATION</StepType><StepName>Regeneration</StepName><StepStatus>OK</StepStatus><ActualTime>4.99999</ActualTime><CycleTime>0.2</CycleTime><AssayXData Points="25">nj8NRFpMDUQ4WQ1E9GUNRMFyDUSOfw1EWowNRDiZDUQVpg1EwbINRI6/DURrzA1ESNkNRPTl
DUTB8g1Ejv8NRFoMDkQ4GQ5E9CUORMEyDkSePw5EWkwORCdZDkT0ZQ5E0XIORA==</AssayXData><AssayYData Points="25">BkmivoXtpL4WTJe+HmOKvt6VgL5L5HG+c1FbvrkZU77aUEa+tUo+vh9QMr6TzC2+bWsqvhve
Ib4vchu+A+wXvt2DCb7w4wi+PVgEvuqE+r3GLfS9fhr5vaWV7r0Ll/K9y8LkvQ==</AssayYData></Step><Step><CommonData><SampleLocation>11</SampleLocation><SampleID></SampleID><SampleGroup></SampleGroup><SampleInfo></SampleInfo><SampleRow>A</SampleRow><SamplePlate>1</SamplePlate><WellType>REGENERATION</WellType><Concentration>-1</Concentration><ConcentrationUnits>µg/ml</ConcentrationUnits><MolarConcentration>-1</MolarConcentration><MolarConcUnits>nM</MolarConcUnits><MolecularWeight>-1</MolecularWeight><Temperature>25</Temperature><StartTime>5985288</StartTime><AssayTime>5</AssayTime></CommonData><FlowRate>1000</FlowRate><StepType>KREGENERATION</StepType><StepName>Regeneration</StepName><StepStatus>OK</StepStatus><ActualTime>4.99901</ActualTime><CycleTime>0.2</CycleTime><AssayXData Points="25">nn8ORGuMDkQ4mQ5EBKYORMGyDkSOvw5Ea8wORDjZDkQE5g5EwfIORI7/DkRrDA9EOBkPRPQl
D0TRMg9Enj8PRGtMD0Q4WQ9EBGYPRMFyD0SOfw9Ea4wPRDiZD0T0pQ9EwbIPRA==</AssayXData><AssayYData Points="25">IWtQwM2PW8Df3mDADwBkwA54ZsAAImjAu9VpwOE+a8B822vAQwxtwNrwbcADQ2/AowJwwGnp
cMCEMnHA/uJxwHOncsBAL3PAC/9zwFpddMBV3HTAk3R1wODXdcCFQnbAAVF2wA==</AssayYData></Step><Step><CommonData><SampleLocation>12</SampleLocation><SampleID></SampleID><SampleGroup></SampleGroup><SampleInfo></SampleInfo><SampleRow>A</SampleRow><SamplePlate>1</SamplePlate><WellType>NEUTRALIZATION</WellType><Concentration>-1</Concentration><ConcentrationUnits>µg/ml</ConcentrationUnits><MolarConcentration>-1</MolarConcentration><MolarConcUnits>nM</MolarConcUnits><MolecularWeight>-1</MolecularWeight><Temperature>25</Temperature><StartTime>6001512</StartTime><AssayTime>5</AssayTime></CommonData><FlowRate>1000</FlowRate><StepType>KREGENERATION</StepType><StepName>Regeneration</StepName><StepStatus>OK</StepStatus><ActualTime>4.99999</ActualTime><CycleTime>0.2</CycleTime><AssayXData Points="25">jr8PRFvMD0QX2Q9E9OUPRMHyD0SO/w9EWwwQRCgZEETkJRBEwTIQRI4/EERbTBBEKFkQRPRl
EETBchBEjn8QRFuMEEQomRBE9KUQRMGyEESOvxBESswQRBfZEET05RBEwfIQRA==</AssayXData><AssayYData Points="25">tXalvpXmor7OupW+vIeLvoDugL7aKW2+oONgvuCoVb68xUe+u6I5vus7Mr5Z6jG+pw4ovk2L
Ir7Bhhe+dN8UvgglD74eGQm+mNoAvkIB/71JfvO9RgnuvS8d6b1klem9cMTYvQ==</AssayYData></Step><Step><CommonData><SampleLocation>11</SampleLocation><SampleID></SampleID><SampleGroup></SampleGroup><SampleInfo></SampleInfo><SampleRow>A</SampleRow><SamplePlate>1</SamplePlate><WellType>REGENERATION</WellType><Concentration>-1</Concentration><ConcentrationUnits>µg/ml</ConcentrationUnits><MolarConcentration>-1</MolarConcentration><MolarConcUnits>nM</MolarConcUnits><MolecularWeight>-1</MolecularWeight><Temperature>25</Temperature><StartTime>6017590</StartTime><AssayTime>5</AssayTime></CommonData><FlowRate>1000</FlowRate><StepType>KREGENERATION</StepType><StepName>Regeneration</StepName><StepStatus>OK</StepStatus><ActualTime>4.99901</ActualTime><CycleTime>0.2</CycleTime><AssayXData Points="25">nv8QRFsMEUQoGRFE9CURRMEyEUSOPxFEW0wRRChZEUT0ZRFEwXIRRI5/EUSMjBFEKJkRRPSl
EUTBshFEjr8RRFvMEUQo2RFE9OURRMHyEUSO/xFEWwwSRCgZEkT0JRJEwTISRA==</AssayXData><AssayYData Points="25">yutSwPJUXsAoAGPAgmhmwAbqaMBos2rANGRswKNCbcDkdm7AXV9vwIRQcMCcUXHAVcJxwKC3
csDvWnPA9sRzwIKgdMDA7HTAdIl1wMbudcCrfnbAwo52wLAhd8CEUHfAFY13wA==</AssayYData></Step><Step><CommonData><SampleLocation>12</SampleLocation><SampleID></SampleID><SampleGroup></SampleGroup><SampleInfo></SampleInfo><SampleRow>A</SampleRow><SamplePlate>1</SamplePlate><WellType>NEUTRALIZATION</WellType><Concentration>-1</Concentration><ConcentrationUnits>µg/ml</ConcentrationUnits><MolarConcentration>-1</MolarConcentration><MolarConcUnits>nM</MolarConcUnits><MolecularWeight>-1</MolecularWeight><Temperature>25</Temperature><StartTime>6033662</StartTime><AssayTime>5</AssayTime></CommonData><FlowRate>1000</FlowRate><StepType>KREGENERATION</StepType><StepName>Regeneration</StepName><StepStatus>OK</StepStatus><ActualTime>4.99999</ActualTime><CycleTime>0.2</CycleTime><AssayXData Points="25">jj8SRFtMEkQoWRJE9GUSRMFyEkR+fxJEW4wSRCiZEkT0pRJEwbISRH6/EkRKzBJEF9kSRPTl
EkSx8hJEfv8SREoME0QXGRNE9CUTRMEyE0SOPxNESkwTRChZE0TkZRNEwXITRA==</AssayXData><AssayYData Points="25">e0eXvlbtmb43v4u+Sx98vmFpa76R0Va+v5tGvq7GO77zHzG+9bclvk2tGL5o+BO+nq8IvgY9
Bb6IeAC+7LXyvUsq8L2G9Ni9RS7RvZyyzL2V8729pUy0vVtCsb37tqe9/pKnvQ==</AssayYData></Step><Step><CommonData><SampleLocation>1</SampleLocation><SampleID></SampleID><SampleGroup></SampleGroup><SampleInfo></SampleInfo><SampleRow>A</SampleRow><SamplePlate>1</SamplePlate><WellType>BUFFER</WellType><Concentration>-1</Concentration><ConcentrationUnits>µg/ml</ConcentrationUnits><MolarConcentration>-1</MolarConcentration><MolarConcUnits>nM</MolarConcUnits><MolecularWeight>-1</MolecularWeight><Temperature>25</Temperature><StartTime>6048508</StartTime><AssayTime>30</AssayTime></CommonData><FlowRate>1000</FlowRate><StepType>BASELINE</StepType><StepName>Baseline</StepName><StepStatus>OK</StepStatus><ActualTime>29.999</ActualTime><CycleTime>0.2</CycleTime><AssayXData Points="150">jn8TRFuME0QomRNE9KUTRMGyE0SOvxNEW8wTRCjZE0T05RNEwfITRI7/E0RbDBREKBkURPQl
FETBMhREjj8URFtMFEQoWRRE9GUURMFyFER+fxREW4wURCiZFET0pRREsbIURI6/FERbzBRE
sdoURPTlFETB8hREjv8UREoMFUT4GxVE9CUVRMEyFUSOPxVEW0wVRChZFUTkZRVEwXIVRI5/
FURKjBVEKJkVROSlFUTBshVEjr8VRFvMFUQo2RVE5OUVRLHyFUSO/xVEWwwWRCgZFkT0JRZE
sTIWRI4/FkRbTBZEKFkWRPRlFkTBchZEfn8WREqMFkQXmRZE5KUWRMGyFkSOvxZEW8wWRCjZ
FkT05RZEwfIWRDIAF0RbDBdEKBkXRPQlF0TBMhdEF0EXRFtMF0QoWRdE9GUXRLFyF0SOfxdE
W4wXRCiZF0T0pRdEsbIXRI6/F0RbzBdEKNkXROTlF0TB8hdEjv8XREoMGEQXGRhE5CUYRMEy
GESOPxhEW0wYRChZGET0ZRhEwXIYRI5/GERbjBhEKJkYRPSlGESxshhEjr8YRFvMGEQo2RhE
9OUYRMHyGESO/xhESgwZRBcZGUT0JRlEwTIZRI4/GURbTBlEF1kZRPRlGUTBchlEjn8ZRFuM
GUQXmRlE9KUZRMGyGUSOvxlEW8wZRCjZGUTk5RlEsfIZRI7/GURbDBpEFxkaROQlGkTBMhpE
fj8aREpMGkQoWRpE5GUaRMFyGkSOfxpEW4waRBeZGkTkpRpEwbIaRI6/GkRbzBpEF9kaRPTl
GkSx8hpE</AssayXData><AssayYData Points="150">IJFKvQxGZr24QEe9GlZZvX4qXr0h/VS9XZZDvdRzQ701nSG9Gp1CvdT/Lr1hYTG9QzscvbqC
D70Wxxy9dgcFve2SAr2BjgK9/q0GvefW/Lxqz+e8Pa0OvTpG8by7GPq83oHUvEtY7ryt/bm8
HNO8vJWpu7xSwcu8ibCsvB9qkLwwxqC80uuyvLpTdbyhqoO8EtgxvF85lLwo4ku8N1IdvEgW
WryJXlu8Rj0cvE/Q0bv/2OO7n8+gu9Cwybth8QO8cR+5uyPwsLpEZbq7+elIuxHBI7rewsS6
/MSkOcx5PLpS0QQ7GyEWO7VIirrCnnU7MwKTO7a+cTsrbRY7ukWcOxaDTTsQUq07YI8ZPHTv
ATyaDjA8W/BUPBAOODz8lvo7iDXdO7PJMTxqGj48mYN/PBEFPTyH/xU8WFJkPNisfjxzCk88
O9tMPFJlkTyMroo8aauVPJn+mTwiobk8U8WTPJM5vDxKXZc8tOa1PBIgpjxHWJU8st+wPB4P
wDxK2rw8DH65PAno5jyQXts8NiLWPGPqzDwTBeM834XjPBB+6DwkAb08U1ICPScT6jxZ0wI9
pbbiPE0W/Tw0nQI9VHDnPFib5jyGCBM9aj7lPHnNCD2DChE9t1kPPfUYBj0bAyE90zYNPZb4
Ez0uMSE9GSwhPV6fHj2HQxc9Mm8VPcHWHz0y2xo9yQ4hPc8UIj02TjQ9O+EpPcboJz0BRhk9
g14zPWvpLz0nLzo9j0w3PUJOPT3UHzw9IDo7PX5jKz2zCjA9qMVGPaUHPj3hvUM9D/BCPTBk
RT2cqTg9</AssayYData></Step><Step><CommonData><SampleLocation>1</SampleLocation><SampleID></SampleID><SampleGroup></SampleGroup><SampleInfo></SampleInfo><SampleRow>A</SampleRow><SamplePlate>1</SamplePlate><WellType>BUFFER</WellType><Concentration>-1</Concentration><ConcentrationUnits>µg/ml</ConcentrationUnits><MolarConcentration>-1</MolarConcentration><MolarConcUnits>nM</MolarConcUnits><MolecularWeight>-1</MolecularWeight><Temperature>25</Temperature><StartTime>6079568</StartTime><AssayTime>80</AssayTime></CommonData><FlowRate>600</FlowRate><StepType>LOADING</StepType><StepName>Loading</StepName><StepStatus>OK</StepStatus><ActualTime>79.999</ActualTime><CycleTime>0.2</CycleTime><AssayXData Points="400">fv8aREsMG0QYGRtE1CUbRLEyG0R+PxtES0wbRBhZG0TkZRtEsXIbRH5/G0SdjBtEGJkbROSl
G0SxshtEn78bREvMG0QY2RtE5OUbRLHyG0R+/xtEDw0cRBgZHETkJRxEsTIcRH4/HERLTBxE
GFkcRORlHESxchxEfn8cREuMHEQYmRxEiKYcRLGyHER+vxxES8wcRBjZHEQB6BxEsfIcRH7/
HERLDB1EGBkdROQlHUSxMh1Efj8dREtMHUQYWR1E5GUdRLFyHUR+fx1ES4wdRBiZHUTkpR1E
sbIdRH6/HURLzB1EGNkdROTlHUSx8h1Efv8dREsMHkQYGR5E5CUeRLEyHkR+Px5ES0weRAdZ
HkTUZR5EsXIeRH5/HkQ6jB5EWZkeROSlHkShsh5Ebr8eREvMHkQY2R5E5OUeRLHyHkRu/x5E
Dw0fRBgZH0TkJR9EoTIfRH4/H0R8TB9EGFkfRORlH0QDcx9Efn8fREuMH0QomR9E5KUfRPOy
H0R+vx9EOswfRBjZH0Tk5R9EsfIfRH7/H0RLDCBEGBkgROQlIESxMiBEbj8gREtMIEQYWSBE
5GUgRCRzIER+fyBES4wgRAeZIETkpSBEsbIgRH6/IERLzCBEGNkgROTlIEQD8yBEfv8gREsM
IUQYGSFE5CUhRLEyIUR+PyFEOkwhRBhZIUTkZSFEdnMhRH5/IURLjCFEGJkhROSlIUSxsiFE
fr8hREvMIUQY2SFE5OUhRLHyIUR+/yFEOgwiRBgZIkTkJSJEsTIiRH4/IkRLTCJEB1kiRORl
IkSxciJEbn8iREuMIkQYmSJE5KUiRKGyIkR+vyJEOswiRBjZIkTk5SJEsfIiRH7/IkQ6DCNE
DRojROQlI0SxMiNEfj8jREtMI0RqWSNE5GUjRLFyI0R+fyNEOowjRBiZI0TkpSNEsbIjRH6/
I0RLzCNEGNkjROTlI0Sx8iNEfv8jRDoMJEQHGSRE5CUkRLEyJER+PyRES0wkRBhZJETUZSRE
oXIkRG5/JEQ6jCREGJkkROSlJESxsiREfr8kRDrMJEQY2SRE5OUkRLHyJERu/yRESwwlRAcZ
JUTkJSVEoTIlRH4/JUQ6TCVEGFklRORlJUSxciVEfn8lREuMJUQYmSVE5KUlRLGyJUR+vyVE
S8wlRBjZJUTk5SVEsfIlRG7/JURLDCZEBxkmROQlJkShMiZEfj8mREtMJkQHWSZEJmYmRKFy
JkRufyZES4wmRBiZJkQFpiZEsbImRH6/JkRLzCZEGNkmROTlJkSx8iZEfv8mREsMJ0QYGSdE
5CUnRLEyJ0RuPydES0wnRAdZJ0RHZidEsXInRH5/J0RLjCdEGJknRPWlJ0ShsidE4L8nREvM
J0QY2SdE5OUnRLHyJ0Ru/ydESwwoRBgZKETkJShEoTIoRG4/KEQ6TChEOFkoRNRlKEShcihE
fn8oRDqMKEQHmShE5KUoRLGyKER+vyhEOswoRAfZKETk5ShEsfIoRH7/KERLDClEBxkpROQl
KUShMilEbj8pREtMKUQYWSlE1GUpRLFyKUR+fylEOowpRAeZKUTkpSlEsbIpRH6/KUQ6zClE
B9kpRNTlKUSh8ilEfv8pREsMKkQYGSpE5CUqRKEyKkRuPypES0wqRAdZKkTUZSpEoXIqRH5/
KkRLjCpEGJkqRNSlKkShsipEbr8qRDrMKkQH2SpE5OUqRLHyKkR+/ypEOgwrRCgZK0TkJStE
sTIrRH4/K0RLTCtEGFkrRNRlK0SxcitEfn8rRDqMK0QHmStE1KUrRLGyK0RuvytES8wrRBjZ
K0Tk5StEsfIrRH7/K0RLDCxEBxksRNQlLEShMixEfj8sRDpMLEQYWSxE5GUsRKFyLER+fyxE
OowsRBiZLETkpSxEobIsRG6/LERLzCxEGNksRNTlLESh8ixEbv8sRDoMLUQHGS1E1CUtRKEy
LURuPy1EOkwtRBhZLUQmZi1EsXItRH5/LUQ6jC1EGJktROSlLUShsi1Efr8tREvMLUQY2S1E
1OUtRKHyLUR+/y1ESwwuRAcZLkTUJS5E0jIuRG4/LkQ6TC5EB1kuRORlLkTSci5Ebn8uRDqM
LkQHmS5E5KUuRKGyLkR+vy5ES8wuRAfZLkTU5S5EofIuRA==</AssayXData><AssayYData Points="400">gp1IPYf0SD3TUFo95vlDPdk7Uz2b51E9m6RmPdGJXT3spFg9WjxlPVqcaT1ld1Y9rbtnPZZv
ZD0fIWI9REZ1PTShdz1jy2I9U5RuPdDtZz0JFnQ9Ew9uPXyWdz1tBnY979FpPRd2eT2FE3E9
oRpfPf3JWz0sDnk9KSNmPRCAej2NgXs9WMGAPU2ffj2wf3c9wYWJPQf3dj2yPIY92ch9PXpv
gT0ZIHc9lzSFPR3ffz2164U9EvR4PQzqgj1Op4U9CdeAPS3VhD3l2Yg9LAmPPb4cjz3jx4k9
KSWLPeQqiD20mos9ntaNPbhtkz2Sj4o9DjCJPf9RjD2/15Y97S+PPQKziT31UYw9kACUPdDb
mT2I6oU9fbSUPa1rjD2xyo492NyKPS0IlD0/6JE9TG6VPXWVmD227ZI9ve2UPVtdkj3/F5s9
l4uYPf1Ajj36NpY9TDeUPRallz3NSZg9lE6iPVQ3mD2Brpk92wmePR/4mz0QQpY9yZGkPcON
nT0P56Y9Ps6iPQglnj11h6I93VifPYVgnj2jw6A97NGhPZ6tpD0A1aI9PeuaPT+AoD23haE9
zRekPY38oT2fgaU99GC1PZqaoz1rRaw9r0GhPd+orz1206g9I3SvPbRKoz3kVqs9xQCtPd0A
pj2zmbM9umCnPfqwsD0TQqs9JyCoPemIrj0vfLY9XGitPfi3tD1HWLA9ZLq8PRT8sT10r6k9
1LSyPUAcvT2pOLo9R9a2PSserz3BLrk9kl+vPaN2rj2uqKw9k9K4Pd4lqT3eCbA9CAe7Perq
tT3UsL494DW7PVAjuz1wZ7A977e4PSpMuD04frc9Qci9Pc/6vT2/jrs9rJOxPSJcwD2Ssr49
nwTEPeV+wz2vDMM9rM+9PfE/vD2/zrc9us+3PZM+uz15Hrw9M2++PU15tj2V6r49XKTAPXQ5
xT2Pj7w9KSXGPWRQxj2cUsQ98O/CPf4/wT3Wds89KVPEPaQMyT35u8g9dF3KPSQuwz0W+cY9
uVfMPbM00T3lEsY9nXnKPc6cwz3lsMQ9qIfRPRcIyj3LJsc96QXXPXpH0z2rLcw9T/rMPVYi
zD0JOcg95ePJPZDg0D3bzdE9pBnQPWKz0D3mYNA9b9fHPXoM2D1wJM09MBbQPWXNzT240NU9
2yDSPV4P1z0k+dU90TbYPcYc1T0iUNE9OOLMPbwB0T1Cx9o9ELbQPZ9t1j1pu9k9tcvSPR5N
0z2g0s89E6DSPe6Y2T0fb9090zvVPX982D3H9tQ9xpnaPRen3T1WoN09xOLgPWYU1j3EC9k9
N4bjPULa4T1Qw9g95+nfPa0c4T1l3to9PJXfPUCW4D3JFeQ9icXkPXkk3z1OOuQ9bS7pPV7Q
3z1YPOQ9Wu/oPd/f4j1JyOo9C5XePc142T0u7eo9/trjPfdq8D2z5uM9AMXhPSck6z2B2uU9
iaDzPavI5T2fWus9yfrtPVoH6j189uw9ISLsPRZ47T1qj+U9ePfnPYa27D3wU+09/0L0Pazo
7j0shu09aMLkPc0w6T1PPO89F/T3Pa978j3jFe49J4P4PdRE7z19Q/E99UHnPb5e8T1mx+g9
VajyPTCQ7j36mu89c/3rPUt69D3YMu89c3fyPUQY8T2BO/Q9jkH0PW3i9D0OE/Y9Aa7xPec7
/j3ZguY9LsL1PXiH7T1fMvM94OLzPapC8z0ugvg9LTzzPSz59z3nXAI+QbX9Pb9M9z16tfg9
a932PYSc/j3JxQA+pgH6Pfth+j2S5PM9huD7Pd7L/T0h0gA+vm/5PdSo+T0MEPk96G/yPVmo
AT7hLvo9ceMCPiKwAD5vTAA+aOr5PcyS/z1AIvg91BYCPkjs/D3Tn/09GVMAPqw89j223Pw9
hK7+PZBJ/D15kwE+WpAAPmQsAj5j8QA+6UL+PW5X/j2+ywA+afH+PZjn/T24lf89FvcAPsha
BD6z7QI+jB0FPu8D/j1JdAc+RaIAPvgpAT7l1AM+6S4CPoDZAD4ZXwE++VwIPmAFBD7nAwY+
L7UBPsFOAD5L3QQ+TRMGPhkNAz7FWQI+6UcBPj0lAz6hGgk+m3QGPqRcBD48mQY+KpYFPr0B
BD5hvAY+ku8DPgNLBD5emAM+dnkEPpZLCD55QAc+hDIEPg==</AssayYData></Step><Step><CommonData><SampleLocation>1</SampleLocation><SampleID></SampleID><SampleGroup></SampleGroup><SampleInfo></SampleInfo><SampleRow>A</SampleRow><SamplePlate>1</SamplePlate><WellType>BUFFER</WellType><Concentration>-1</Concentration><ConcentrationUnits>µg/ml</ConcentrationUnits><MolarConcentration>-1</MolarConcentration><MolarConcUnits>nM</MolarConcUnits><MolecularWeight>-1</MolecularWeight><Temperature>25</Temperature><StartTime>6160597</StartTime><AssayTime>30</AssayTime></CommonData><FlowRate>1000</FlowRate><StepType>BASELINE</StepType><StepName>Baseline</StepName><StepStatus>OK</StepStatus><ActualTime>29.999</ActualTime><CycleTime>0.2</CycleTime><AssayXData Points="150">bv8uRDsML0QIGS9E1CUvRKEyL0RuPy9ES0wvRAhZL0TUZS9EoXIvRF5/L0Q7jC9E95gvRMSl
L0Shsi9Ebr8vRDvML0QI2S9ExOUvRKHyL0Ru/y9EOwwwRAgZMETUJTBEoTIwRG4/MEQqTDBE
CFkwRNRlMEShcjBEbn8wRDuMMEQImTBE1KUwRJGyMERuvzBEO8wwRAjZMETU5TBEofIwRG7/
MEQ7DDFECBkxRNQlMUSRMjFEsD8xRDtMMUQIWTFE1GUxRKFyMURufzFEO4wxRAiZMUTUpTFE
obIxRG6/MUQ7zDFEzNkxRNTlMUSh8jFEbv8xRDsMMkQIGTJE1CUyRKEyMkRuPzJEO0wyRAhZ
MkTUZTJEoXIyRG5/MkQ7jDJECJkyROWlMkShsjJEbr8yRDvMMkT32DJE1OUyRKHyMkRu/zJE
OwwzRAgZM0TUJTNEoTIzRG4/M0QqTDNE91gzRNRlM0ShcjNEbn8zRDuMM0QImTNEJqYzRKGy
M0RuvzNEO8wzRAjZM0TU5TNEkfIzRG7/M0Q7DDRE9xg0RNQlNEShMjREbj80RCpMNEQIWTRE
1GU0RKFyNERufzREKow0RAiZNETUpTREobI0RF6/NEQ7zDRECNk0RMTlNESh8jREbv80RDsM
NUT3GDVE1CU1RJEyNURuPzVEKkw1RAhZNUTUZTVEoXI1RG5/NUQ7jDVECJk1RNSlNUShsjVE
br81RDvMNUQI2TVE1OU1RJHyNURu/zVEOww2RAgZNkTUJTZEoTI2RG4/NkQ7TDZECFk2RGhm
NkSRcjZE</AssayXData><AssayYData Points="150">xuQJPmtNCj7LmAY+lA8FPkaKDT7Z2gg+fiEHPoFgBj6a9Qk+LWcPPvzcCz6Ecgo+iLAGPiU7
Cj7Uegs+tIEKPsILDD5UsAs+Er4MPlc6Bj4GyQ4+mD8JPsWhCD5SaQk+0dkKPiCoCz4tbAk+
0JQKPk0kDD7AJQk+dQYRPsSvED7TzA0+HSgNPgJwDT7wTA4+aZMLPktHDT6T8Ak+sEAQPjWL
DD5YCg4+CTcNPlx7DD7dKA4+DPsOPrZHDT6Piw4+KdEOPtvGDj6RCxI+KX8SPin1Dj5zYRQ+
gMkQPphlEz6GmhY+Kg0UPrCGET7JvxM+B3MLPldCEj7hLRI+R/ISPu5IDT5a9RA+Lk8QPg3L
Dz7KjA4+NuETPnZOGD7Q+xI+gk8VPmhkED6nlRA+JfQSPs8NEj45ShE+R5cOPlMrFT79FxQ+
NSwWPnusFT4vGBQ+hpQXPglbEz7/YhI+i0ERPkDHFD6obBQ+G3YWPkL0Ej7b1RE+hMIWPteU
Fj49chc+JSoUPvbSGT7/MBE+HAIUPi0MGD7FUhI+4GIYPlrAFD4F2RY+TgQTPpBgFD6/ChM+
HnMWPoaFEz6J6Bc+rLQSPpQ6Hj6InBg+wSQYPt3xFz6GeBU+g3oWPpnuFD7BLRs+9GoaPrMw
GD5ThRk+ZbIZPvBbFz4ehx0+faoXPhdTHT4kTBc+AJQYPkjxGD5jahs+41sbPhwGGD5MIB4+
lnMVPttzGT4GNxs+u8EdPnPMGT6TGho+/0kgPtdhGz7r9h4+b0IaPpHIHD5kDR4+0YodPrA7
Gz5R6h0+</AssayYData></Step><Step><CommonData><SampleLocation>10</SampleLocation><SampleID>BG505 T332N SOSIP</SampleID><SampleGroup></SampleGroup><SampleInfo></SampleInfo><SampleRow>A</SampleRow><SamplePlate>1</SamplePlate><WellType>KSAMPLE</WellType><Concentration>-1</Concentration><ConcentrationUnits>µg/ml</ConcentrationUnits><MolarConcentration>500</MolarConcentration><MolarConcUnits>nM</MolarConcUnits><MolecularWeight>-1</MolecularWeight><Temperature>25</Temperature><StartTime>6199224</StartTime><AssayTime>180</AssayTime></CommonData><FlowRate>600</FlowRate><StepType>ASSOC</StepType><StepName>Association</StepName><StepStatus>OK</StepStatus><ActualTime>180</ActualTime><CycleTime>0.2</CycleTime><AssayXData Points="900">Xn82RCuMNkTnmDZExKU2RIGyNkRevzZEK8w2RPjYNkTE5TZEkfI2RF7/NkQaDDdE5xg3RMQl
N0SBMjdEXj83RCtMN0T4WDdE22Y3RJFyN0RefzdEK4w3RPiYN0TEpTdEgbI3RF6/N0QrzDdE
+Ng3RLTlN0SR8jdETv83RCsMOET4GDhEtCU4RIEyOERePzhEK0w4RPhYOETEZThEkXI4RF5/
OEQrjDhE+Jg4RMSlOESBsjhETr84RCvMOETn2DhExOU4RJHyOERO/zhEKww5ROcYOUTEJTlE
kTI5RF4/OUQrTDlE51g5RMRlOUSRcjlETn85RCuMOUTnmDlExKU5RJGyOURevzlEK8w5RN3Z
OUS05TlEkfI5RKD/OUQrDDpE+Bg6RMQlOkSBMjpETj86RCtMOkTnWDpExGU6RIFyOkROfzpE
Gow6RPiYOkTEpTpEkbI6RF6/OkQrzDpE59g6RMTlOkSR8jpEXv86RBoMO0TnGDtEtCU7RKIy
O0ROPztEK0w7RPhYO0S0ZTtEgXI7RF5/O0QrjDtE+Jg7RLSlO0SBsjtEXr87RBrMO0T42DtE
xOU7RGz0O0Re/ztEKww8RPgYPES0JTxEgTI8RF4/PEQrTDxE51g8RMRlPESRcjxEXn88RCuM
PET4mDxExKU8RJGyPEROvzxEK8w8RPjYPES05TxEkfI8RF7/PEQaDD1E+Bg9RLQlPUSBMj1E
Xj89RBpMPUT4WD1ExGU9RIFyPUROfz1EGow9RPiYPUS0pT1EgbI9RE6/PUQrzD1E+Ng9RLTl
PUSR8j1EXv89RBoMPkT4GD5EtCU+RIEyPkRePz5EGkw+ROdYPkTEZT5EkXI+RE5/PkQrjD5E
55g+RLSlPkSRsj5ETr8+RCvMPkTn2D5ExOU+RIHyPkRO/z5EKww/RPgYP0S0JT9EgTI/RE4/
P0QrTD9E51g/RLRlP0SBcj9E4X8/RBqMP0T4mD9EtKU/RIGyP0Ruvz9EK8w/RPjYP0S05T9E
kfI/RF7/P0QrDEBE5xhARLQlQESRMkBEXj9ARBpMQET4WEBEtGVARJFyQEThf0BEGoxARPiY
QES0pUBEgbJARE6/QEQazEBE+NhARLTlQESR8kBEXv9ARBoMQUT4GEFEtCVBRIEyQUReP0FE
K0xBROdYQUTEZUFEkXJBRF5/QUQajEFE+JhBROWlQUSBskFETr9BRBrMQUT42EFExOVBRIHy
QURO/0FEKwxCROcYQkS0JUJEgTJCRF4/QkQaTEJE51hCRNVlQkSBckJETn9CRBqMQkT4mEJE
tKVCRIGyQkROv0JEK8xCROfYQkS05UJEkfJCRF7/QkQrDENE+BhDRMQlQ0SRMkNETj9DRCtM
Q0TnWENExGVDRJFyQ0ROf0NEK4xDROeYQ0S0pUNEgbJDRF6/Q0QazENE59hDRMTlQ0SR8kNE
Tv9DRBoMRET4GEREtCVERJEyREReP0REGkxEROdYRES0ZUREgXJERF5/RERMjERE55hERMSl
RESBskRETr9ERCvMRET42ERExOVERIHyRERO/0REGgxFRPgYRUTEJUVEgTJFRF4/RUQaTEVE
+FhFRLRlRUSRckVETn9FRBqMRUTnmEVExKVFRIGyRUROv0VEGsxFROfYRUTE5UVEgfJFRE7/
RUQaDEZE5xhGRLQlRkSRMkZETj9GRBpMRkTnWEZExGVGRIFyRkRef0ZEGoxGRPiYRkTEpUZE
kbJGRE6/RkS+zEZE59hGRMTlRkSB8kZEXv9GRCsMR0T4GEdEtCVHRIEyR0ROP0dEjUxHROdY
R0S0ZUdEgXJHRE5/R0QajEdE+JhHRLSlR0SBskdEXr9HRBrMR0Tn2EdExOVHRJHyR0RO/0dE
GgxIRPgYSES0JUhEgTJIRE4/SEQrTEhE51hIRLRlSESBckhETn9IRBqMSETnmEhEtKVIRIGy
SERev0hEGsxIRPjYSES05UhEgfJIRE7/SEQaDElE+BhJRLQlSUSBMklEXj9JRBpMSUTnWElE
tGVJRJFySUROf0lEGoxJRPiYSUS0pUlEgbJJRE6/SUQazElE59hJRLTlSUSo80lETv9JRBoM
SkT4GEpEtCVKRLIySkROP0pEK0xKROdYSkS0ZUpEgXJKRF5/SkQajEpE55hKRLSlSkSRskpE
Tr9KRBrMSkTn2EpEtOVKRIHySkRO/0pEGgxLROcYS0TEJUtEgTJLRF4/S0QaTEtE51hLRLRl
S0SBcktETn9LRBqMS0TnmEtEtKVLRIGyS0ROv0tEK8xLROfYS0S05UtEgfJLRF7/S0QrDExE
5xhMRLQlTESRMkxETj9MRBpMTESsWUxExGVMRIFyTEROf0xEK4xMROeYTES0pUxEgbJMRF6/
TEQrzExE/tlMRLTlTESB8kxETv9MRBoMTUT4GE1EtCVNRIEyTUROP01EK0xNROdYTUS0ZU1E
kXJNRE5/TUQajE1E55hNRLSlTUSRsk1EXr9NRCvMTUTn2E1EtOVNRIHyTURe/01EKwxOROcY
TkTEJU5EgTJORE4/TkQaTE5E51hORLRlTkSBck5EwH9ORBqMTkTnmE5EtKVORIGyTkROv05E
GsxOROfYTkS05U5EgfJORE7/TkQrDE9E5xhPRLQlT0SBMk9EXj9PRDtMT0TnWE9EtGVPRIFy
T0ROf09EK4xPROeYT0S0pU9EgbJPRE6/T0QazE9E59hPRLTlT0SB8k9ETv9PRCsMUETnGFBE
tCVQRJEyUEROP1BEGkxQROdYUES0ZVBEkXJQRF5/UERMjFBE55hQRMSlUESBslBETr9QRBrM
UETn2FBE9uVQRJHyUERO/1BEGgxRROcYUUS0JVFEgTJRRF4/UUQaTFFECFlRRLRlUUSRclFE
Tn9RRCuMUUTnmFFExKVRRIGyUUROv1FEGsxRROfYUUTE5VFEgfJRRE7/UUQaDFJE+BhSRMQl
UkSBMlJETj9SRCtMUkTnWFJE1WVSRIFyUkRef1JEK4xSROeYUkS0pVJEgbJSRF6/UkQazFJE
59hSRLTlUkSB8lJEXv9SRCsMU0TnGFNExCVTRIEyU0ReP1NEGkxTRPhYU0TEZVNEkXJTRF5/
U0R9jFNE55hTRMSlU0SRslNEXr9TRCvMU0T42FNExOVTRIHyU0Re/1NEKwxURPgYVES0JVRE
kTJURG4/VEQrTFRE+FhURMRlVESRclREXn9URCuMVET4mFRExKVURJGyVERev1REK8xURPjY
VETE5VREkfJURF7/VEQrDFVE+BhVRMQlVUSRMlVEXj9VRCtMVUT4WFVExGVVRJFyVURef1VE
K4xVRPiYVUTEpVVEorJVRF6/VUQrzFVE+NhVRMTlVUSR8lVEXv9VRCsMVkT4GFZExCVWRJEy
VkReP1ZEK0xWRPhYVkTEZVZEkXJWRF5/VkQ7jFZE+JhWRLSlVkSRslZEXr9WRCvMVkT42FZE
xOVWRJHyVkRe/1ZEKwxXRBgZV0TEJVdEkTJXRF4/V0QrTFdE+FhXRLRlV0SRcldEXn9XRCuM
V0T4mFdExKVXRJGyV0Rev1dEK8xXRPjYV0TE5VdEkfJXRF7/V0QrDFhE+BhYRMQlWESRMlhE
Xj9YRCtMWET4WFhExGVYRJFyWERef1hEK4xYRPiYWETEpVhEkbJYRE6/WEQrzFhE+NhYRMTl
WESR8lhEXv9YRCsMWUT4GFlExCVZRJEyWUReP1lEK0xZROdYWUTEZVlEkXJZRF5/WUQrjFlE
+JhZRMSlWUSRsllEXr9ZRCvMWURK2VlExOVZRIHyWURu/1lEKwxaRPgYWkTEJVpEkTJaRF4/
WkQrTFpE+FhaRLRlWkSRclpEXn9aRCuMWkT4mFpExKVaRJGyWkRev1pEK8xaRPjYWkTV5VpE
kfJaRF7/WkQrDFtE+BhbRMQlW0SRMltEXj9bRBpMW0T4WFtExGVbRJFyW0ROf1tEK4xbRPiY
W0TEpVtEkbJbRF6/W0QrzFtE+NhbRMTlW0SR8ltETv9bRBoMXET4GFxExCVcRJEyXEReP1xE
K0xcRPhYXETEZVxEkXJcRF5/XEQrjFxE+JhcRMSlXESRslxEXr9cRCvMXET42FxE4edcRJHy
XERe/1xEKwxdRPgYXUTEJV1EkTJdRE4/XUQrTF1E51hdRMRlXUSRcl1EEoBdRBqMXUT4mF1E
xKVdRJGyXUROv11EK8xdROfYXUTE5V1EkfJdRE7/XUQrDF5E+BheRMQlXkSRMl5ETj9eRCtM
XkT4WF5ExGVeRJFyXkRef15EK4xeRPiYXkS0pV5EgbJeRE6/XkQrzF5E+NheRMTlXkSR8l5E
Xv9eRCsMX0T4GF9ExCVfRJEyX0ReP19EGkxfRPhYX0TEZV9EkXJfRF5/X0QrjF9E+JhfRLSl
X0SBsl9EXr9fRBrMX0T42F9ExOVfRJHyX0Re/19EGgxgROcYYETEJWBEkTJgRF4/YEQaTGBE
+FhgRMRlYESRcmBEXn9gRCuMYET4mGBExKVgRIGyYERev2BEK8xgRPjYYETE5WBEkfJgRF7/
YEQrDGFE5xhhRMQlYUSBMmFEXj9hRCtMYUT4WGFEtGVhRJFyYURef2FEK4xhRPiYYUTEpWFE
kbJhRE6/YUQazGFE+NhhRMTlYUSR8mFEXv9hRMQNYkTnGGJExCViRJEyYkReP2JEK0xiROdY
YkTEZWJEkXJiRF5/YkQajGJE55hiRLSlYkSRsmJETr9iRCvMYkT42GJExOViRJHyYkRe/2JE
GgxjRPgYY0TEJWNEgTJjRF4/Y0QrTGNE+FhjRLRlY0SRcmNE</AssayXData><AssayYData Points="900">WnEoPth5Ij5lth8+hpYSPusiDz4RIQM+mJX3PVC16z3zFu89GgrkPbNFzz1xx9c93qjSPXaZ
zD2s18k9pp/KPWK3yj0hRMc92aHLPeQtvj07SMc979DGPZsUwz31PMs9O/fEPT3UyT3nA8o9
WxvAPeYOyD2BQco9LxfDPVVoxD3lUMU9SBPDPRPNzT2mccs93w3APXoJxT1K5cE9D1HGPVgI
wz3FiMI9uFHKPT1qyT0Y/cU9iU3MPTDgxz0HhcQ9if/JPRWVzj1fxsQ9VyTHPd2Ezj1rX809
Us/LPSEJyj2swM09nBnQPRAn0j0zi9E9qnDTPZe82D0iBc49EzjUPawsyz33hM49hVbSPb8+
zj0GQ8k9ZUzQPZjX0D0pts49OL7TPdlr0T2EQNk9d7HUPQdW1j0DpNE9KVbWPZLO4j0k4tU9
iIHQPZlm1z3Vl9M9etPTPVf45D1cFdE9btjKPXZX0T0eEtQ9w33cPaA+zD1c6tg9hojhPQ0G
0z0O4+A9aa/ZPdhP2T0M+9U9cDzVPfM92D3FFNQ99qvNPZ7h2z3JBtg9uXfWPeaR1T2Gudo9
/pTTPWai1j2RQNY9y+HUPTFS3D2OzOQ9svnmPe682z1KfOI9wY3fPXtv4T3UjOI9v2LZPeUh
3j0d6eA9c/7qPXjH4j2Mm+k9tN3jPfh84T1BBec9SWndPXJO5z1cMeU9lgznPfD85T2LA+s9
s4znPW5z3D0yHO09LJPmPc/C4T1GPeA98FTgPY+P4T1oNuQ9PS3kPcs06T3CBeo9W0PmPQCQ
7T2qcOA9bsjhPZYs5z0ry+49xtzrPWGV5D3gg+o93AnrPe4H7D3+2Pg9tbPoPQ4l3j35eug9
CSTuPZPU4D1jmuw9sZ3tPQik6j0XreI9inbnPQAY7j0Bj+Q9hp7qPUl1+D3TZe09L2DpPfhW
8z0fz+Q9XZDtPZ2D8T13YuI9W5fuPWH89j3vJO4948TyPXqr6j3A8u09cb/tPZL87T0FNOg9
4cr4PbfY7D0qCPQ9wd3zPbfm7D1hTeo927PwPWA27D0XjPY9AODzPWvt9j0KPfE9bRr2PRBM
7T0FUvE97jn1PcZo7z1JFu09VInxPXKi7z0Jxf49JdP1PYW/8z0HbvM9Iuf4PQ0/9j0uq+49
ok3xPReI+z37hfc9K5b2PQnO+T3yv/c9Won1PcfN9D0kT/k9a0r/PbEK/j33vf09uQ33PRYq
/T3TE/Y9A+XxPeeP+z3TnQA+nZz1PY1r/z10tvo9GkX4PV/++z1Jd/o9tGv8PfLpAD4GLPo9
EIz3Pa+H+T3GOv09dP72PZYK/z0/rv89PO/8PSD5/D0V2v095cMBPoTq8z3l0/09krEBPueB
+T2Lxv89JRb9PZdT/D0phwE+atIBPuieAT6xJAA+CXsDPi/RAj4Y3v89qbgBPno3Az7evPs9
g0kDPsbdAD6CaQM++u/7PY11AT7Xxf49Q7YBPmJ8BD4e0gI+XzsAPidBBD4ZpwA+um0EPvva
BD4ZpAU+xFcDPpQTBD4mvAI+tOUBPrCmAz6mKQQ+LmoAPueGAj4h8gE+UDUBPinjBT7O4wQ+
iW0CPlOHBj7x4/89mnD9PY+vBT597QU+MrkAPtVDCj5+awE+zJIGPkJMBz7ILAM+Ha4IPu8L
Bz6r1gU+JgkEPmUGBz50qwI+Pe8DPkVTAz7DVAw+CjYEPqVOAz4R1wA+rwYCPsyuAj5POQM+
r+MEPtB9Aj6hoAE+UfQBPvWtCD6T5AU+TI0DPsj4BT7xHwM+iV4APp5ZBT5qJwE+VW8EPsUY
Bj4AUAQ+CqYGPoVIBD7Megc+WREEPh/jBz6gMwg+q6AFPqghCD7cegY+HPoFPkEDCD7bLgc+
29AIPkGuBT4Evwc+gdIHPuyNBj639wQ+jwkDPkpECT7jcQY+9KkEPuNtCD5ITQg+P8EFPsk5
BT4xCAw+OYwIPiz+BT6Fqwk+uqoIPg2aCD5fCgg+GnoPPi6rBj7Yygg+nC0MPl6JCD4lpAo+
NhEJPqQZCT6jWQo+6qALPkmFDD5B6ws++b0JPnaDCz6CEQ4+CgANPsGTCz41NAc+2QwIPrlK
CD6zZQk+1+cIPsgtDT77Qwk+1DsNPsXYDD7qggo+uR0LPrPGDj5/lQs+KRcKPk3gBz65ugg+
IxQLPp/mCD53JAw+hHgFPstbDz6cjQ0+y9cMPrpQCT7/Zgw+nbcLPpFjCz4aJgo+D5sJPpsk
Dj4FaAs+WuMMPsMfDD5RPAk+ypwMPkSgCz7lVBI+/x4PPigtET6IYRQ+5IYRPgpQDj6qrw0+
kHAQPskODj6SfA8+5MMOPmsUEj4qxgs+AmAPPjd8ET63dws+LlEQPpeRET6eHQ8+RvgLPuQq
FD68BQ8+DYUSPpzOED6+HxU+olQMPrggDj7DRRQ+S3EUPo0mED6AMRA+0YURPv0IDD5MdRQ+
2LgSPp/mEj4PNxE+jGUPPmckFT5NFRA+s5gSPif2ET5hdxI+gt4OPlVxFT5+ghQ+CIsUPoZi
ED5Gww0+0eQVPjjQEz4AIxM+ykgOPjeCEz561RE+ZSMRPlbUEj5gSBg+dF8VPlHgEj5EHhE+
o6USPjpuET4xvhI+eUsYPu55FD75nhE+GfwSPpnmFT4uTxA+99oTPpOnFj51ihc+1RsTPsbF
FD4xXxI+kX4XPvJ/FD7qFhg+z/0VPmCaFT6ylBc+a4gXPuiLFj6KfhY+VE8WPtnYFj5RnRg+
20AZPrFzGT559RQ+GuMXPteyGT4oZBs+Ko0ZPusNFT5PNBk+1fAYPu2/FT6SMxk+y90XPgxa
Gz5G3hg+XdsWPnAPHD7vmBY+3MYaPsfbGj6OcRg+B4QYPozAHT58exs+vMAgPj/cEz5qGRk+
dBAXPhJeGj52LBo+ysYdPv9jGj7eXhg+N3MWPhzWFz7ZkRk+i+IdPh71GT69hBk+1F0dPvF2
Fz65yxw+nUYZPn7XHD5zRR4+IncVPqXTGz6rsxo+misdPid0Hz6ubxs+VxggPkChHT5RXx0+
CaQaPjGlHT6DjR8+Sb8aPmlVHj6o/SE+vgAaPh6VGj7tER4+KTsaPpkWHz4HmBs+X8wePosB
Gz4EHBw+wssbPonXGT45FiE+TaMePoNSIj7iYR0+/sQfPmHDHz6+8h4+OdgfPiYaHD5KlCM+
YfIfPodDHj42rR8+n8YjPndaHz4/zSA+voQdPlAmHT7FhiI+iOcfPv+yHj4o6SI+/+ogPhGr
HT596iA++zshPpW5IT7wYRw+9W0hPvZbHT5apSM+fDMfPr0dHD61diA+RZYePlWqHD5fCh8+
qYsfPuXGID7xEx8+VI4jPvotIT55wiA+0kkkPj53JD5bxSE+/TkiPqFPJT78kiA+QHsnPiYM
ID5zoyE+62EfPu5zHj62nyE+yy0fPjx6Iz7LgRw+/KAfPtcCID4JSiA+Z3siPh5qHD41ZCU+
OY4jPoA4IT4LASA+CZ4cPmHwHz6CvB0+iiokPhBdHj7XyR4+OMsfPnOfIT7D9Rw+OYsgPt6I
Iz550yE+uJAiPu1QHz7R1iE+sIEcPqI7JD78ZyA+vQElPjxwIT7sGyM+6pcbPja1Hz4AyiA+
9xwjPprWIT6yBh4+zGsePg5rID6fNCA+3kokPtf4IT4W2yM+HRUiPo3WID6ydiE+SKsePqwY
ID69ASU+YJ0kPtRMID5zrCE+Sm4iPtd3JD6yNiE+SkQgPsDAIz6LeSE+KeUlPnbWIT723yI+
14YjPpMOID4wPiQ+YjooPgcSJD4IWiE+KU0gPtwwIj5VUSE+MDQiPinwHz7ydyE+4ZogPqUR
Ij6RsCA+PiQjPtlgIj5KniM+P7kiPs4rIj66lCE+NcEoPprBID63wh8+HUAlPmSOKj68EyI+
EYIhPsiNIj4ltCc+f98mPnowJz7TyCc+f+MlPt8IIT6UJyM+u04nPqzGJj7oXh8+NVopPjgh
JD4s8yU+tdshPnyrJD5lbSU+j0QhPq24Kz5zQSM+lQkmPsl2Jj68niQ+kXErPkMHJz6tKSg+
+xcmPiPZJj5rpyc+3zYnPu5JKD7dHCc+XYsoPs8iJT4slCY+UScnPj8SKj7FKCM+KbgqPlxx
LT6PpSU+M20rPlijLT721Ck+BAclPrV/KD4i3So+JJsoPkYRLD5V8CY+jWEpPuu4JD655ik+
mjYnPp2sIj4UjCo+iJotPrS2Kj6URCk+JC4qPmeeKz5/OS0+dl4oPhZ8LT5Ehig+uoAoPoR+
Kz4TwCc+kDoqPvf9LT6jHy0+iAArPvt2KT4mjyo+/kUxPqlPKD6cXCs+gp4qPi8zLT4sdyk+
vsEpPi8bKD4jvSs+FUkoPq1kMD4oWyk+tbkoPlwYLj4c1ik+jtkoPv+ALD5cICw+qUMqPkX3
Kz4DrSs+6NAoPr3uLD7SpCo+CsgvPkCnKT5A1Co+wx4uPouOMD4TYiw+OUctPvCSKj6eoyk+
hMwwPuuwMT6UpCw+jbctPuUEKj4CqSs+JwwtPuHvLj7zfys+ZkMuPrUZKz6Mii8+pXMuPq05
Lj6nzSs+iOAuPowYMD5N6i8+g/8qPlJfLj6zTiw+v6oqPkZtLT7L7iw+qYUwPvqlKj74pSw+
k2YrPitNLz5Qti0+jtAxPq1gKz4G4C0+7sEtPvh/LT7svSs+LWksPi0ELT7l0zE+SNAoPvd2
KT7tFiw+OSYyPpnDKj5mYy0+fJ8zPt7BLz7ivDA+T+8tPvGFLz7AgSw+mNwuPjwLMT5ksjA+
NDk2PjpDLj6A5is+37QsPrpDLj6CSDE+TS4wPlcIMD5Jeiw+</AssayYData></Step><Step><CommonData><SampleLocation>1</SampleLocation><SampleID></SampleID><SampleGroup></SampleGroup><SampleInfo></SampleInfo><SampleRow>A</SampleRow><SamplePlate>1</SamplePlate><WellType>BUFFER</WellType><Concentration>-1</Concentration><ConcentrationUnits>µg/ml</ConcentrationUnits><MolarConcentration>-1</MolarConcentration><MolarConcUnits>nM</MolarConcUnits><MolecularWeight>-1</MolecularWeight><Temperature>25</Temperature><StartTime>6388069</StartTime><AssayTime>180</AssayTime></CommonData><FlowRate>600</FlowRate><StepType>DISASSOC</StepType><StepName>Dissociation</StepName><StepStatus>OK</StepStatus><ActualTime>179.999</ActualTime><CycleTime>0.2</CycleTime><AssayXData Points="900">Xn9jRCuMY0T4mGNEtKVjRIGyY0Rev2NEGsxjROfYY0S05WNEkfJjRF7/Y0QaDGRE5xhkRLQl
ZESRMmREXj9kRBpMZET4WGRE5WVkRJFyZEROf2REK4xkRPiYZETEpWREgbJkRE6/ZEQrzGRE
59hkRMTlZESR8mREXv9kRBoMZUTnGGVEuiZlRJEyZUROP2VEGkxlROdYZUTEZWVEgXJlRE5/
ZUQrjGVE55hlRLSlZUSRsmVEXr9lRBrMZUT42GVEtOVlRJHyZURe/2VEGgxmROcYZkTEJWZE
gTJmRE4/ZkQrTGZE+FhmRMRlZkSRcmZEXn9mRCuMZkTnmGZEtKVmRIGyZkRev2ZEGsxmRPjY
ZkS05WZEgfJmRE7/ZkQaDGdE5xhnRLQlZ0SBMmdETj9nRBpMZ0T4WGdExGVnRJFyZ0ROf2dE
K4xnRPiYZ0S0pWdEkbJnRE6/Z0QrzGdE59hnRLTlZ0SR8mdEXv9nRBoMaET4GGhEtCVoRIEy
aEReP2hEGkxoROdYaES0ZWhEgXJoRE5/aEQajGhE+JhoRLSlaESBsmhETr9oRBrMaETn2GhE
tOVoRIHyaERO/2hEGgxpRPgYaUS0JWlEgTJpRE4/aUQrTGlE51hpRLRlaUSBcmlETn9pRBqM
aUT4mGlExKVpRJezaUROv2lEGsxpRPjYaUS05WlEkfJpRF7/aUQaDGpE+BhqRLQlakSBMmpE
Xj9qRBpMakT4WGpEtGVqRIFyakROf2pEGoxqRPiYakS0pWpEgbJqRE6/akQazGpE59hqRLTl
akSB8mpETv9qRCsMa0TnGGtEtCVrRJEya0ROP2tEGkxrRPhYa0S0ZWtEgXJrRE5/a0QajGtE
55hrRMSla0SBsmtETr9rRBrMa0Tn2GtEtOVrRJHya0RO/2tEGgxsRPgYbES0JWxEkTJsRE4/
bEQaTGxE51hsRLRlbESBcmxETn9sRCuMbET4mGxEtKVsRIGybERev2xEGsxsROfYbETE5WxE
kfJsRE7/bEQaDG1E+BhtRLQlbUSBMm1EdEBtRBpMbUTnWG1E9mVtRIFybUROf21EGoxtRPiY
bUS0pW1EgbJtRE6/bUQazG1E59htRLTlbUSR8m1ETv9tRCsMbkTnGG5EtCVuRIEybkROP25E
GkxuRItZbkS0ZW5EgXJuRE5/bkQajG5E55huRMSlbkSBsm5ETr9uRBrMbkTn2G5ExOVuRIHy
bkRO/25EGgxvROcYb0S0JW9EgTJvRE4/b0QaTG9E51hvRLRlb0SBcm9ETn9vRBqMb0TnmG9E
tKVvRJGyb0ROv29EGsxvROfYb0S05W9EgfJvRF7/b0QaDHBE5xhwRNUlcESBMnBETj9wRCtM
cETnWHBEtGVwRIFycEROf3BEGoxwROeYcES0pXBEgbJwRF6/cEQrzHBE59hwRMTlcESB8nBE
bv9wRBoMcUT4GHFEtCVxRIEycUROP3FEK0xxROdYcUS0ZXFEgXJxRE5/cURMjHFE55hxRLSl
cUSBsnFEXr9xRDvMcUTn2HFEtOVxRJHycURe/3FEGgxyROcYckS0JXJEgTJyRE4/ckQaTHJE
51hyRLRlckSBcnJEXn9yRBqMckTnmHJEtKVyRIGyckROv3JEAM1yRAjZckTE5XJEgfJyRE7/
ckQrDHNE+BhzRDcmc0SBMnNETj9zRCtMc0T4WHNEtGVzRIFyc0Ref3NEK4xzROeYc0S0pXNE
kbJzRF6/c0QazHNE59hzRMTlc0SR8nNETv9zRBoMdETnGHRExCV0RJEydEROP3REGkx0RPhY
dETEZXREkXJ0RE5/dEQajHRE55h0RMSldESRsnREXr90RCvMdET42HRExOV0RJHydERe/3RE
Kwx1RPgYdUTEJXVEkTJ1RF4/dURMTHVE+Fh1RNVldUSRcnVEXn91RCuMdUT4mHVExKV1RJGy
dURev3VEK8x1RPjYdUTE5XVEkfJ1RF7/dUQrDHZE+Bh2RMQldkSRMnZEXj92RCtMdkT4WHZE
xGV2RJFydkRef3ZEK4x2RBiZdkTEpXZEkbJ2RF6/dkQrzHZE+Nh2RMTldkSR8nZEXv92RCsM
d0T4GHdExCV3RJEyd0ReP3dEK0x3RPhYd0TEZXdEkXJ3RF5/d0QrjHdE+Jh3RMSld0SRsndE
Xr93RCvMd0T42HdExOV3RPTyd0Re/3dEKwx4RPgYeETEJXhEkTJ4RF4/eEQrTHhE+Fh4RMRl
eESRcnhEXn94RCuMeET4mHhExKV4RJGyeER/v3hEK8x4RPjYeETE5XhEkfJ4RF7/eEQrDHlE
+Bh5RMQleUSRMnlEXj95RCtMeUT4WHlExGV5RJFyeURef3lEGox5RPiYeUTEpXlEkbJ5RF6/
eUQrzHlE+Nh5RLTleUSR8nlEXv95RCsMekT4GHpExCV6RJEyekReP3pEK0x6RPhYekTEZXpE
kXJ6RF5/ekQajHpE+Jh6RMSlekSRsnpEXr96RCvMekTn2HpE1eV6RJHyekRe/3pEGgx7RPgY
e0TEJXtEkTJ7RF4/e0QrTHtE+Fh7RMRle0SRcntEXn97RCuMe0T4mHtExKV7RJGye0ROv3tE
K8x7RPjYe0TE5XtEkfJ7RF7/e0QrDHxE+Bh8RMQlfESRMnxEXj98RCtMfET4WHxExGV8RJFy
fERef3xEK4x8RPiYfETEpXxEgbJ8RF6/fEQrzHxE+Nh8RMTlfESR8nxE/gF9RBoMfUT4GH1E
xCV9RJEyfUROP31EK0x9RPhYfUS0ZX1EkXJ9RF5/fUQrjH1E+Jh9RMSlfUSRsn1EXr99RCvM
fUT42H1EtOV9RIHyfURe/31EGgx+RPgYfkTEJX5EgTJ+RE4/fkQrTH5E+Fh+RMRlfkSRcn5E
Xn9+RCuMfkT4mH5ExKV+RJGyfkROv35EK8x+RPjYfkTE5X5EkfJ+RF7/fkQrDH9E+Bh/RMQl
f0SBMn9EXj9/RCtMf0T4WH9ExGV/RJFyf0QjgH9EK4x/RPiYf0TEpX9EkbJ/RE6/f0QrzH9E
+Nh/RLTlf0SR8n9EXv9/RBUGgER8DIBE4hKAREkZgESvH4BEFSaARHQsgETiMoBESTmARK8/
gEQVRoBEfEyAROJSgERJWYBEr1+ARB5mgER8bIBE4nKAREl5gESvf4BEFYaARHSMgETikoBE
SZmARK+fgEQVpoBEfKyARNqygERJuYBEr7+ARBXGgER8zIBE4tKAREnZgESv34BEFeaARHzs
gETi8oBESfmARK//gEQVBoFEdAyBROISgURAGYFErx+BRBUmgUR8LIFE2jKBREA5gUSvP4FE
FUaBRHxMgUTiUoFESVmBRK9fgUQVZoFEfGyBROJygURJeYFEr3+BRBWGgUR0jIFE4pKBREmZ
gUSvn4FEFaaBRHysgUTisoFEQLmBRK+/gUQVxoFEfMyBROLSgURJ2YFEr9+BRA3mgUR87IFE
2vKBRED5gUSv/4FEFQaCRHwMgkTiEoJESRmCRPkfgkQVJoJEdCyCROIygkRJOYJEfECCRBVG
gkR0TIJE4lKCRElZgkSvX4JEDWaCRHRsgkTicoJEQHmCRK9/gkQNhoJEfIyCROKSgkRAmYJE
r5+CRBWmgkR8rIJE2rKCREC5gkSnv4JEDcaCRHTMgkTa0oJESdmCRK/fgkQN5oJEdOyCRNry
gkRA+YJEr/+CRBUGg0QYDYNE2hKDREAZg0SnH4NEDSaDRHQsg0TiMoNESTmDRKc/g0QVRoNE
fEyDROJSg0RJWYNEp1+DRA1mg0R0bINE4nKDREB5g0Svf4NEFYaDRHSMg0TikoNESZmDRKef
g0QNpoNEfKyDROKyg0RJuYNEr7+DRBXGg0R0zINE4tKDREnZg0S/34NEDeaDRHzsg0Ta8oNE
SfmDRKf/g0QVBoREfAyEROIShERJGYRE0B+ERA0mhER8LIRE4jKEREA5hETeQIREFUaERHxM
hETiUoREQFmERK9fhEQVZoREdGyEROJyhERAeYREp3+ERBWGhER0jIRE4pKERECZhESnn4RE
DaaERHyshETasoRESbmERK+/hEQVxoREdMyERNrShERJ2YREp9+ERBXmhER87IRE4vKEREn5
hESv/4REDQaFRHwMhUTiEoVESRmFRKcfhUQNJoVEfCyFRNoyhURAOYVErz+FRBVGhUR8TIVE
2lKFRElZhUSvX4VEFWaFRHRshUTacoVEQHmFRKd/hUQVhoVEdIyFRNqShURJmYVEp5+FRBWm
hUR0rIVE4rKFREm5hUSvv4VEDcaFRHzMhUTa0oVEQNmFRK/fhUQV5oVEdOyFROLyhURA+YVE
p/+FRA0GhkR0DIZE4hKGREAZhkSnH4ZEDSaGRHwshkTaMoZEQDmGRK8/hkQNRoZEdEyGROJS
hkRJWYZEr1+GRBVmhkR8bIZE4nKGREB5hkSnf4ZEDYaGRHyMhkTikoZEQJmGRKefhkQNpoZE
dKyGRNqyhkRAuYZEp7+GRA3GhkR0zIZE2tKGREnZhkSn34ZEDeaGRHTshkTa8oZESfmGRK//
hkQNBodEdAyHRNoSh0RAGYdEpx+HRBUmh0R0LIdE2jKHREA5h0SnP4dEDUaHRHxMh0TaUodE
SVmHRK9fh0QVZodEfGyHROJyh0RAeYdEp3+HRA2Gh0R8jIdE4pKHRHKZh0Snn4dEDaaHRHSs
h0TisodEQLmHRK+/h0SIxodEdMyHRNrSh0RJ2YdEp9+HRA3mh0R87IdE4vKHRED5h0Sv/4dE
DQaIRHQMiETaEohEQBmIRKcfiEQVJohEfCyIRNoyiERAOYhE</AssayXData><AssayYData Points="900">eNsUPqvQFz4GlyE+tzcrPugLNT6TEDw+44xBPu3zSz52EU8+bQNSPtItVj6ST1k+RuBhPsv1
Xj7zQl8+Yy1lPvvJYT5sX2Y+db1pPgtDaj6mIWc+y4ZnPmZ1aj6VAWg+UlVoPguzbj76WGk+
XjZsPn7taz5I+mo+xE1rPkbXaD40r20+hKpsPqWXbT4GsWw+QuRsPu8tbD4by3A+zM1vPnm3
aT6W9W4+6vhsPuwebj61qG0+/6BuPt22bT5CjG4+MARuPqRQaj6Nbm4+tq1vPgphcD5lhW4+
z5puPgr1bj6BsHE+we9nPq8JbT6L3XI+bIBuPhYzaj5Gjm0+godvPjQjcT6GkWw+9mdpPnAq
cD7sXW0++EluPme8bD4J/HA+HAxtPlbcbj55o2o+WDJuPs8ecD4Pf28+SbVqPkKtcT7QHG8+
hnxtPlrubD6i024+9uZvPtA+cD40UW0+xo5rPiuGbz5NXHE+djhvPsoocj5z5nA+mxtuPqIj
dj5is3I+eppwPiYabz6xJ20+Kz9vPnwGaz4kAmw+3qZsPna3bj66W3I+v3JqPojGbj7P8ms+
Z3ZvPoRSbz67Jm4+0nxqPnkaaz5wpW8+4WByPqMNcz7xw3A+NwNuPuA0cT7DRmw+0MpvPr9w
cD71q3E+Cq1rPnLicz5ef28+WTRwPjs+aT7y4W4+lApzPvYVbT43b28+8glwPkjmcj4LMHA+
XiRxPkG8bz6LHHM+1QtyPm7OcD4qqXA+NK9yPlrVbT5Xz28+kF1tPoWScT4VPXI+IDdwPkFX
cD7c/m0+AfxzPn4cbj4Y9mw+uiVvPh9hcj5yuW8+QGJzPh3Hcj5eQ28+ekd0PvgPdD4bV3U+
89Z1PuNgbT7BGW4+UQZyPvoZcD5gB3I+Qk5xPjnSaj5xpXE+J5VvPl5ucD4yy24+xQ9uPqY9
cz6MRW8+qiRxPvvObT4LCG0+lK1xPqApbT5Qg2w+VHtyPuvHcz5xLnA+8s91Ppa1cT7JBm8+
TgFsPqtqcD5pP3I+uAd0Phv+bj6rs3M+HlxtPpTebz5KxG8+ScxtPiwscT5WXHE+E3FyPpNo
cz6OC3I+ZrZuPtftaj7DS28+e6dxPpmObT4ZwnE+EHZ0PkMicj5mPHA+8HV1Pv9Ucz5wLXM+
afFyPgeidD5+BHE+Q0twPmEodT6UKnI+5rxvPk6Gbj6W4W8+/0F0Puyrdj7JPXM+nOByPlml
cj51Sm8+DBxzPoW2bD45r28+l2pxPsuCcT43P3I+f2pxPgB1cT5tlm8+sAl4Pouccz5YcnY+
6+1uPn6rcD6Wo3I+ysdzPsLCbz5suHI+xzZzPjoXcj5Rp3Q+OqhvPsksbz4thnI+gYtzPrA6
cD4rJXI+f4p0PvlDcT77DnA+6Zp2PvlbdD7RdXM+FG92Pp9scT7qG3Q+2CR4Pnjvdj6LiHI+
hYZyPkSMdD5G+XM+LeN1PhBxeT5OJXg+bjR2Pm14dz4rnHY+RNdzPmMkcz5tTnY+d5N1PmM5
dD5jaHY+RGFyPvcHdT5avXM+axV6Pu8seD4tKXU+XAp5Phsedz6Prnk+kLl3Pntfdz4BRHY+
xIF1PhXIdD7d1nY+bipzPvtsdD5v9Xc+LZJ0PiBzdD4G43Q+kzh3PjPsdT7rc3E+/1l1Pkkc
ej5ohXg+nHNxPrNmcj6zZXY+JwR3PkPycj69QHY+WjdvPtEteD5TYng+d0ZwPoPLbT5pJHQ+
kGN2PpuDeD6pJ3k+CEJ4PtcieD5uQXo+71R4PrQVcz4TF3c+HKZ1PlD8dT7Ot3k+s4d8Pqt+
eT4Eq3I+fyl3PvX4eT6W23c+2cp6PkOndT4/E3I+EqZ5PmhZdj6Q9nU+HrF3Phu9dT4MIns+
FsR2PgfXej49PXc+vZNzPu30dz7Hknc+ystzPkr4dj4JwHU+DnB2PgAJeD5ltXY+gCh4PkuG
eT5/vHY+ODp4PnWgdD4uj3k+rLF1PjYKdD6GJno+qyJ3PhneeD7XuHQ+T+R2Pvcbdj7XOnk+
anF8PtMWdz5rX3c+zaV3PsX5ez4uTnk+Lkt6Psdeez6C3nY+seZ3PrFCfj4RNXQ+I7x1PjDY
dT5GBHg+X+p1Pq8ofT4iS3o+ZBJ6Plg0dj4noHk+IFx6Pnl5ej5EU3U+zL96PoKFeD4yFng+
ogp7Pn/oeT6+Gno+vT94PqSyeD7RUnY+9qp5Pms7dz4F93o+7fN7PhioeT5pv3k+SWx6PldC
eD69yn4+PoJ9Pgyaez6vVnk+sEJ5PvowfD4MVnk+DW1/PpiZeD4ZlXw+Gy14Pj4geT73bHo+
Y+h9PnkCez5eaXw+qDt4PvKHfD4rC34+bFh9PgCAfz4pvnw+qPF8PpdNfj4bjXo+uVN6PnUa
fj4BE34+c116Ppf1eT5Cq3k+hNZ+Pg0ofj7RX30+/SeAPuiCfD7X8XU+wyp6PrzzfT7zsn0+
Rhl+PhtGfz7sZHk+tmN8PjMxfT7lp3o+ckZ7PjQYej5Yq4A+T2iBPiVpez7eFn0+qKx7PicS
gD5Fnnk+M1h+PqnpfD7pM3w+rfN7Phmnfj5cHXw+Bbd7PkkreT5opns+nxB8Pj6Nez7gRn4+
wf1+PrCzfj4iIoA+7+Z7Pn83fT4Q7H8+3Y9/Ps3qgT7V3X4+KkJ6PtWLeT5VLn0+/9N+PgGF
fj4Bon8+tXx/Prn5ez7dAX4+SPyAPkVpfT6u13o++ex/Pl0UgD5BY4A+TIaAPoZcgD6ycn0+
sO2BPkq4fz57En4+5gJ/PtQVfz5KoYA+PkuAPqUygD6FGH4+K1h/PnSzgD6KKIE+j3N/Pp5q
fD6ke38+3bR9Pi/7fj4zg30+43h/PjUZgj5uI38+AM59PgKjgT7VX4I+8BCAPoG8gT6hzX4+
6p99Pk1dfj4yX4E+FVt8Pgc2gD56034+SziAPmakgD6Pe3s+jj98PtiGfD5xP38+jrB/PuUo
gj6XIIA+IKN/PtZkgz4XfIA+LUiBPioLgD4YsIA+UT9+PmsTgT4tY4E+ps5/Ph89ej5x9X8+
dd6CPm1tgT5gooA+fzaBPgFTgT5/o4I+Qqt/PiczgD4fmYE+3muAPvOigD4YQn8+8yiBPujh
gT5nVIA+6nmAPkKBgD6ffn8+tpaBPoo9gD5+BII+kSOBPtUjgT7aE4M+bWWDPlUNgD4xOX8+
lc2BPss6gT4HtYA+U7KAPgSvgD7DxoE+I/GBPu9Jfz7CE4M+FhJ9PgPJgT4LFYA+rB2BPvIt
gT42LYE+o4SBPqMThD7rioA+InWBPn4Tgj43oYE+olqAPjFbgD7FI4M+4IeBPkzpgz4Lx4A+
X/58PgQHgj4hRYI+ZDOBPuX3gD5DoIM+59mBPgtugz6eJYI+yqKBPhXvgT41Y4A+/waEPhy8
gz735H4+coKBPpP0gj4a5oM+Z12DPua+gT42fYM+0MCAPtTxfj4IToE+YK6BPsGXgz5F3IM+
dOqDPnVjgj5WZoI+zkuDPiXngD6V4oE+M5yCPk23gT5IPIQ+II6CPh6PgT7WoIE+rCSCPhXX
gT6SYoE+iwyCPlZagD4ntYM+ywSEPkLwgz4wPIQ+/7iCPk/ngT6g4IM+sIWBPvD0gT7fP4Q+
ZUSBPgjWhD5o/oE+0ACEPqHMgz74hII+ddWCPnSHgj5n4YI+nzKCPmYghD4bfoE+P7iEPlWP
gz4skYI+4PCBPjtdgj6lJ4U+5A6DPoTcgj7GF4U+l1qEPh7Lgj51JoQ+EbyDPvDChD6TG4M+
7I+DPkC5gz7IRoY+bhODPpsigz5zk4M+6vqDPiYThT7u9IQ+GJ2CPgY6hD6GhIQ+e5mEPgq5
hT5eFYU+sVeDPm5Hgj5SSoQ+F82CPp+Ogz7uGoM+IpyFPt/DhT5ibYY+FqWDPmXYgz4FG4U+
NluCPvEahD5/3oM+WgWGPiUIhj6proU+xfmDPkqVgj6z44Q+URODPmYWgz73sIE+0pqCPhTQ
hT77SYM+suuDPhHtgz4IQ4M+4bKBPm0Lgj7YS4U+U1yGPrw7hT5oKIU+upiDPp6VhT6DjYY+
AUaEPgMjhD67+oY+VqiFPqrDhT5a/4M+MWiEPkMphD5fG4U+VzSGPpBGhD6zFYM+ra2DPp7+
hT4qq4Y+CaiFPmNuhT6MhoU++A+FPvP1gj42RIc+tOGFPryIhT5Ml4U+CSaEPnishD6/4IQ+
+eCGPm1JhT4dcIg+Gp+EPorVhj410IU+eD2FPlUmhj7B5oQ+l9eEPoH1hT6PEIc+iZuFPqBZ
hT6KQ4c+vsWFPi/shj6XvYQ+JPeFPnsPhj6fUoc+O5+HPu6GhD51woQ+yNOFPi+Lhj7SgIY+
CrOFPvxThj7FeYI+yr6EPkPYhD7pO4c+UqeGPrQ/hz5/UIY+/bSEPrEPhT5CY4c+652EPiQ5
hz7aQYY+2U2EPiEthT6hYYY+5uuHPgF7iD5wW4Y+UHCHPpERhj6GjIc+hhKHPgqBhT59+oY+
IiSGPjsQhz5q44c+c9CDPt4FiD5CPIk+uzeEPubvhT6OkYg+I6SGPn8ehj4JjoY+BqmGPqW8
hD4fnIQ+douGPhCnhj7rfYc+KoKGPpAViT5h8Ic+SiGIPuJLhj4CzIc+H7aGPoEEhz5nToc+
+vyHPk1yij5WsYY+bzGIPph8hT551Ig+IM2MPq62hT7uZoY+H7yIPpL5hz4QF4g+UEiHPkf8
hz7SKIg+7vGIPuZ7hj5W+IU+J46HPlg6hz5X7Yc+OwmHPk9fhj6lQog+n4CIPl2bhz5g6Yg+
z3yJPidJhz4cOog+LhuJPh9lhz6jkoo+1w6GPn+piD5nv4Y+</AssayYData></Step><Step><CommonData><SampleLocation>11</SampleLocation><SampleID></SampleID><SampleGroup></SampleGroup><SampleInfo></SampleInfo><SampleRow>A</SampleRow><SamplePlate>1</SamplePlate><WellType>REGENERATION</WellType><Concentration>-1</Concentration><ConcentrationUnits>µg/ml</ConcentrationUnits><MolarConcentration>-1</MolarConcentration><MolarConcUnits>nM</MolarConcUnits><MolecularWeight>-1</MolecularWeight><Temperature>25</Temperature><StartTime>6577261</StartTime><AssayTime>5</AssayTime></CommonData><FlowRate>1000</FlowRate><StepType>KREGENERATION</StepType><StepName>Regeneration</StepName><StepStatus>OK</StepStatus><ActualTime>4.99895</ActualTime><CycleTime>0.2</CycleTime><AssayXData Points="25">pj+IRARGiERrTIhE0VKIRDdZiESmX4hEBGaIRGtsiETRcohEQHmIRKZ/iEQEhohEa4yIRNGS
iERImYhEnp+IRASmiERrrIhE0bKIRDe5iESmv4hETsaIRGvMiETR0ohEN9mIRA==</AssayXData><AssayYData Points="25">FxYmwCzTMsCQ2znA5uQ+wBaeQsA/xUXA1ZdIwDmwSsC4BE3Ae/9OwApwUMCAuFHACmdTwLZY
VMBi+1XAWgxXwMHyV8BtR1nASrZZwMHZWsD1YVvAbzZcwI/gXMApkl3ApNFdwA==</AssayYData></Step><Step><CommonData><SampleLocation>12</SampleLocation><SampleID></SampleID><SampleGroup></SampleGroup><SampleInfo></SampleInfo><SampleRow>A</SampleRow><SamplePlate>1</SamplePlate><WellType>NEUTRALIZATION</WellType><Concentration>-1</Concentration><ConcentrationUnits>µg/ml</ConcentrationUnits><MolarConcentration>-1</MolarConcentration><MolarConcUnits>nM</MolarConcUnits><MolecularWeight>-1</MolecularWeight><Temperature>25</Temperature><StartTime>6593545</StartTime><AssayTime>5</AssayTime></CommonData><FlowRate>1000</FlowRate><StepType>KREGENERATION</StepType><StepName>Regeneration</StepName><StepStatus>OK</StepStatus><ActualTime>4.99797</ActualTime><CycleTime>0.2</CycleTime><AssayXData Points="25">pd+IRAPmiERq7IhE0PKIRDf5iESd/4hEAwaJRGIMiUTIEolELhmJRJUfiUT7JYlEYiyJRNAy
iUQ3OYlEnT+JRPtFiURqTIlEyFKJRDdZiUSdX4lE+2WJRGpsiUTQcolELnmJRA==</AssayXData><AssayYData Points="25">ylIhvu0MF77pFvu9KizXvUTIrb0rT4W9n6xZvTDuJb29xhC9EDLHvFg2Q7wPbBI1lkdaOxH9
wzm2TiI8ws9nPLIcoDzugOQ8FRbxPC1zCT1zIyU9qZwWPbZUNz2MXik917BCPQ==</AssayYData></Step><Step><CommonData><SampleLocation>11</SampleLocation><SampleID></SampleID><SampleGroup></SampleGroup><SampleInfo></SampleInfo><SampleRow>A</SampleRow><SamplePlate>1</SamplePlate><WellType>REGENERATION</WellType><Concentration>-1</Concentration><ConcentrationUnits>µg/ml</ConcentrationUnits><MolarConcentration>-1</MolarConcentration><MolarConcUnits>nM</MolarConcUnits><MolecularWeight>-1</MolecularWeight><Temperature>25</Temperature><StartTime>6609592</StartTime><AssayTime>5</AssayTime></CommonData><FlowRate>1000</FlowRate><StepType>KREGENERATION</StepType><StepName>Regeneration</StepName><StepStatus>OK</StepStatus><ActualTime>5.00005</ActualTime><CycleTime>0.2</CycleTime><AssayXData Points="25">lH+JRPqFiURhjIlEv5KJRCWZiUSMn4lE8qWJRFmsiUS/solELrmJRIy/iUT6xYlEYcyJRMfS
iUQl2YlEjN+JRPrliURZ7IlEv/KJRCX5iUSM/4lE+gWKRGEMikTHEopELhmKRA==</AssayXData><AssayYData Points="25">/kdDwDF8TcBwAlLANkNVwLAoV8DdB1nA6YZawMb9W8DM61zAfrVdwCGYXsA4l1/AyXxgwKFa
YcDh5GHAgpNiwIjqYsAHmmPAVc9jwL+LZMD7sWTAQIFlwMWeZcA9N2bAryZmwA==</AssayYData></Step><Step><CommonData><SampleLocation>12</SampleLocation><SampleID></SampleID><SampleGroup></SampleGroup><SampleInfo></SampleInfo><SampleRow>A</SampleRow><SamplePlate>1</SamplePlate><WellType>NEUTRALIZATION</WellType><Concentration>-1</Concentration><ConcentrationUnits>µg/ml</ConcentrationUnits><MolarConcentration>-1</MolarConcentration><MolarConcUnits>nM</MolarConcUnits><MolecularWeight>-1</MolecularWeight><Temperature>25</Temperature><StartTime>6625696</StartTime><AssayTime>5</AssayTime></CommonData><FlowRate>1000</FlowRate><StepType>KREGENERATION</StepType><StepName>Regeneration</StepName><StepStatus>OK</StepStatus><ActualTime>5.00103</ActualTime><CycleTime>0.2</CycleTime><AssayXData Points="25">lB+KRPIlikRhLIpEvzKKRCU5ikSMP4pE8kWKRGFMikS/UopEJVmKRIxfikTyZYpEWWyKRL9y
ikQleYpEjH+KRPKFikRZjIpEv5KKRC6ZikSMn4pE8qWKRFmsikS/sopENrmKRA==</AssayXData><AssayYData Points="25">cSMcvjhqGr7O9v69q5PLvW4ZmL0OJoi98NFIveI3Gb0ExO+8EeZhvHmsF7xiyxm7+jIWO+6D
VDxCBWk85GDDPPtCwjyCBeU8RmIaPcTDHT1Uqhk91QNCPeJmND14JFA9RiJcPQ==</AssayYData></Step><Step><CommonData><SampleLocation>11</SampleLocation><SampleID></SampleID><SampleGroup></SampleGroup><SampleInfo></SampleInfo><SampleRow>A</SampleRow><SamplePlate>1</SamplePlate><WellType>REGENERATION</WellType><Concentration>-1</Concentration><ConcentrationUnits>µg/ml</ConcentrationUnits><MolarConcentration>-1</MolarConcentration><MolarConcUnits>nM</MolarConcUnits><MolecularWeight>-1</MolecularWeight><Temperature>25</Temperature><StartTime>6641912</StartTime><AssayTime>5</AssayTime></CommonData><FlowRate>1000</FlowRate><StepType>KREGENERATION</StepType><StepName>Regeneration</StepName><StepStatus>OK</StepStatus><ActualTime>4.99895</ActualTime><CycleTime>0.2</CycleTime><AssayXData Points="25">nL+KRPrFikRhzIpEIdOKRC3ZikTF34pEAuaKRGHsikTH8opENvmKRJT/ikQCBotEaQyLRM8S
i0QtGYtElB+LRPoli0RhLItEITOLRC05i0ScP4tE+kWLRGlMi0THUotELVmLRA==</AssayXData><AssayYData Points="25">G8tEwKeHT8CiNVTAH5lXwA5LWcCNRlvA22dcwNgpXsBSjl7AMO1fwAeDYMCVcmHAOUViwGX+
YsDAYmPAZMxjwJSUZMBM7GTAeGdlwIrCZcAvL2bAGalmwOAMZ8AtR2fAOohnwA==</AssayYData></Step><Step><CommonData><SampleLocation>12</SampleLocation><SampleID></SampleID><SampleGroup></SampleGroup><SampleInfo></SampleInfo><SampleRow>A</SampleRow><SamplePlate>1</SamplePlate><WellType>NEUTRALIZATION</WellType><Concentration>-1</Concentration><ConcentrationUnits>µg/ml</ConcentrationUnits><MolarConcentration>-1</MolarConcentration><MolarConcUnits>nM</MolarConcUnits><MolecularWeight>-1</MolecularWeight><Temperature>25</Temperature><StartTime>6657970</StartTime><AssayTime>5</AssayTime></CommonData><FlowRate>1000</FlowRate><StepType>KREGENERATION</StepType><StepName>Regeneration</StepName><StepStatus>OK</StepStatus><ActualTime>5.00005</ActualTime><CycleTime>0.2</CycleTime><AssayXData Points="25">k1+LRPlli0RYbItEvnKLRCR5i0STf4tE8YWLRFiMi0S+kotEJJmLRIufi0SFpotEWKyLRMay
i0QkuYtEi7+LRPHFi0RYzItEvtKLRCTZi0SL34tE8eWLRGDsi0S+8otELfmLRA==</AssayXData><AssayYData Points="25">Cqj+vRp9/L3KJsa9UcCXvWn+a708UhO92JPkvD0wQLxCUZW64BjrutN+cDyLhsE8R7IFPRg9
Ej2jCSY9uPhPPdfmUD3UIl49tgaFPQUmhz0bMIU9rhqWPbwolD3DTaM9UzuePQ==</AssayYData></Step><Step><CommonData><SampleLocation>1</SampleLocation><SampleID></SampleID><SampleGroup></SampleGroup><SampleInfo></SampleInfo><SampleRow>A</SampleRow><SamplePlate>1</SamplePlate><WellType>BUFFER</WellType><Concentration>-1</Concentration><ConcentrationUnits>µg/ml</ConcentrationUnits><MolarConcentration>-1</MolarConcentration><MolarConcUnits>nM</MolarConcUnits><MolecularWeight>-1</MolecularWeight><Temperature>25</Temperature><StartTime>6672824</StartTime><AssayTime>30</AssayTime></CommonData><FlowRate>1000</FlowRate><StepType>BASELINE</StepType><StepName>Baseline</StepName><StepStatus>OK</StepStatus><ActualTime>30</ActualTime><CycleTime>0.2</CycleTime><AssayXData Points="150">k/+LRAIGjERgDIxE1xKMRCQZjESLH4xE8SWMRFgsjES+MoxEnzmMRIs/jET5RYxEWEyMRL5S
jEQkWYxEk1+MRPlljERYbIxExnKMRCR5jESbf4xE8YWMRGCMjETGkoxELZmMRIufjETxpYxE
YKyMRMayjEQkuYxEi7+MRPnFjERgzIxExtKMRCTZjESL34xE+eWMRFjsjES+8oxEJPmMRJP/
jET5BY1EWAyNRMYSjUQtGY1Ekx+NRAomjURgLI1ExjKNRCQ5jUSTP41E+UWNRGBMjUTGUo1E
LVmNRJNfjUT5ZY1EYGyNRMZyjUQteY1Ek3+NRPmFjURgjI1ExpKNRC2ZjUSTn41E+aWNRGCs
jUTGso1ELbmNRJO/jUT5xY1EYMyNRMbSjUQt2Y1Ek9+NRPnljURg7I1ExvKNRC35jUST/41E
+QWORGAMjkTGEo5ELRmORJMfjkT5JY5EYCyORMYyjkQtOY5Ekz+ORPlFjkRgTI5ExlKORC1Z
jkSTX45E+WWORGBsjkTGco5ELXmORIt/jkT5hY5EYIyORMaSjkR/mY5Ek5+ORPmljkRgrI5E
xrKORC25jkSTv45E+cWORGDMjkTG0o5ELdmORJPfjkT55Y5EYOyORMbyjkQt+Y5Ek/+ORPkF
j0RgDI9ExhKPRC0Zj0STH49E8SWPRGAsj0TGMo9ELTmPRIs/j0T5RY9EYEyPRMZSj0QtWY9E
k1+PRPllj0RgbI9ExnKPRC15j0STf49E+YWPRGCMj0TGko9ELZmPRJOfj0T5pY9EYKyPRMay
j0QtuY9E</AssayXData><AssayYData Points="150">jKDKPek3zj3wz9Y97qfZPcBW1D3SAN09qKvfPfCQ2z3W9uk9ptXZPVnp6z1qfOY9JyvuPZ+8
8T2oh/A9TmryPekY7D1eL/k945gCPipC+j1N1/k9KRz+PchN/j0sMwE+EOoBPoYiBT4vnwU+
kbwJPuDwCz58ngk+WaQIPhn5BD44kQc+eBwKPufICz7rvgo+ZLoNPhIODT7zmgo+TnwUPn7x
Cz6P/BA+Tp4SPtDOEz5PFBc+GdMZPtTFGD4PrRA+TxQVPtRdFD46BBk+00waPuOjGj6ptBw+
vwsbPoExHD6ERRw+jkgePgL3GT59ux4+jhkhPmG8Hz5KoiE+PNYdPiBHHT7CiiA+Bw0hPlkP
Iz40WyY+eWUmPrnpIj7KSyg+x4EoPmXSJD7K9SU+LFMoPh9MKT7vEys+f1MlPkjIJD5E0Sk+
encrPj2lKz6Zmi4+yfAuPjsFLj6KJSs+i2cuPoZrLz4SrS8+SWYyPqBHLz5oNTE+epQxPoAT
LT515zA+vH4yPtg5MD7CZDQ+wKA1Pme6OT7bdDU+W0w1PiPpMj7NFDY+U/81PtRhNj7F/DM+
KVQ7PnZdOj5frT0+SoI7PvgcNj6oET0+RSU4PpOyOj5fYDY+xDE+PsSBOz5I4j4+XiA6PpEX
QD5LMDs+lbg9PqmbOz5UAkA+u/Y6Pg1cRD4E5UE+QVRCPpn4QD4LMEU+wHpBPrpVQD4SsEM+
IqZGPqoHRT5beT8+wBpCPoDbRj68aEQ+KwxHPqo6ST7p20c++elEPgOTQz7ez0U+Qf1HPpuM
SD6eUUE+</AssayYData></Step><Step><CommonData><SampleLocation>1</SampleLocation><SampleID></SampleID><SampleGroup></SampleGroup><SampleInfo></SampleInfo><SampleRow>A</SampleRow><SamplePlate>1</SamplePlate><WellType>BUFFER</WellType><Concentration>-1</Concentration><ConcentrationUnits>µg/ml</ConcentrationUnits><MolarConcentration>-1</MolarConcentration><MolarConcUnits>nM</MolarConcUnits><MolecularWeight>-1</MolecularWeight><Temperature>25</Temperature><StartTime>6703820</StartTime><AssayTime>80</AssayTime></CommonData><FlowRate>600</FlowRate><StepType>LOADING</StepType><StepName>Loading</StepName><StepStatus>OK</StepStatus><ActualTime>79.999</ActualTime><CycleTime>0.2</CycleTime><AssayXData Points="400">k7+PRPnFj0RgzI9ExtKPRC3Zj0SL349E8eWPRGDsj0S+8o9ELfmPRJP/j0T5BZBEYAyQRMYS
kEQtGZBEix+QRPElkERgLJBExjKQRC05kESLP5BE8UWQRGBMkES+UpBEJFmQRItfkET5ZZBE
WGyQRL5ykEQteZBEk3+QRPGFkERYjJBExpKQRCSZkESLn5BE8aWQRFiskES+spBEJLmQRIu/
kETxxZBEYMyQRMbSkEQk2ZBEi9+QRPHlkERo7JBExvKQRCT5kEST/5BE+QWRRFgMkUS+EpFE
LRmRRIsfkUTxJZFEYCyRRMYykUQkOZFEiz+RRPFFkURYTJFEvlKRRC1ZkUSTX5FE8WWRRFhs
kUS+cpFELXmRRJN/kUTxhZFEYIyRRL6SkUQtmZFEi5+RRPmlkURgrJFEvrKRRCS5kUSTv5FE
8cWRRJnMkUTG0pFEJNmRRIvfkUTx5ZFEWOyRRMbykUQt+ZFEi/+RRPEFkkRgDJJExhKSRC0Z
kkSLH5JE8SWSRFgskkS+MpJELTmSRJM/kkT5RZJEWEySRL5SkkQkWZJEk1+SRPllkkRYbJJE
vnKSRCR5kkSLf5JE8YWSRFiMkkTGkpJELZmSRJOfkkT5pZJEWKySRMaykkQkuZJEk7+SRPHF
kkRYzJJEvtKSRC3ZkkST35JE+eWSRFjskkTG8pJELfmSRIv/kkT5BZNEYAyTRL4Sk0QkGZNE
kx+TRPklk0RgLJNEvjKTRC05k0STP5NE8UWTRGBMk0S+UpNEJFmTRItfk0TxZZNEWGyTRL5y
k0QkeZNEi3+TRPmFk0RYjJNEo5OTRCSZk0STn5NE8aWTRGCsk0TGspNELbmTRIu/k0TxxZNE
WMyTRL7Sk0Qk2ZNEBuCTRPnlk0RY7JNExvKTRCT5k0ST/5NE8QWURFgMlES+EpREJBmURIsf
lETxJZREYCyURL4ylEQkOZREkz+URPlFlESJTJREvlKURCRZlESTX5RE8WWURFhslES+cpRE
JHmURJN/lET5hZREWIyURL6SlEQtmZREi5+URCumlERgrJRExrKURCS5lESTv5RE8cWURGDM
lETG0pREJNmURJPflETx5ZREWOyURL7ylEQk+ZREk/+URPkFlURYDJVEvhKVRCQZlUSTH5VE
+SWVRFgslUS+MpVEJDmVRJM/lUTxRZVEWEyVRL5SlURFWZVEi1+VRPFllURgbJVExnKVRCR5
lUSLf5VE+YWVRFiMlUS+kpVELZmVRIuflUT5pZVEWKyVRL6ylUQkuZVEi7+VRPnFlURgzJVE
vtKVRF7ZlUSL35VE8eWVRFjslUS+8pVEJPmVRIv/lUTxBZZEYAyWRL4SlkQkGZZEix+WRPEl
lkRYLJZExjKWRCQ5lkSLP5ZE8UWWRFhMlkS+UpZEJFmWRItflkT5ZZZEWGyWRMZylkQkeZZE
k3+WRPGFlkRgjJZEvpKWRC2ZlkSLn5ZE8aWWRFislkS+spZEJLmWRJO/lkTxxZZEds2WRL7S
lkQk2ZZEi9+WRPHllkRY7JZEvvKWRCT5lkSL/5ZE8QWXRFgMl0S+EpdEJBmXRIsfl0TxJZdE
WCyXRL4yl0QkOZdEiz+XRPFFl0RYTJdEvlKXRCRZl0SLX5dE8WWXRGBsl0TGcpdEJHmXRIt/
l0T5hZdEWIyXRL6Sl0QkmZdEi5+XRPGll0RYrJdEvrKXRCS5l0STv5dE8cWXRGDMl0S+0pdE
JNmXRIvfl0T55ZdEYOyXRL7yl0Qk+ZdEi/+XRPEFmERYDJhEvhKYRC0ZmEQOIJhE8SWYRFgs
mETGMphEJDmYRJM/mETxRZhEWEyYRL5SmEQkWZhEk1+YRPFlmERYbJhEvnKYRCR5mESLf5hE
8YWYRFiMmES+kphELZmYRJOfmET5pZhEWKyYRMaymEQkuZhEi7+YRPHFmERYzJhEztKYRCTZ
mESL35hE8eWYRFjsmES+8phEJPmYRJP/mETxBZlEWAyZRL4SmUQkGZlEkx+ZRPElmURYLJlE
xjKZRCQ5mUSLP5lE+UWZRFhMmUS+UplEJFmZRItfmUTxZZlEWGyZRMZymUQkeZlEi3+ZRPmF
mURYjJlEvpKZRC2ZmUSLn5lE8aWZRGCsmUTGsplEJLmZRA==</AssayXData><AssayYData Points="400">MzpJPt6QTT5ucE4+9HNJPkEJTT5l/U0+sFZGPiXpTD4wqkg+5Y5MPpZFTT7cGU4+YN1JPmPO
TT5wPlA+AQ9NPvGcST6ZKFA+FkFTPg5SUj5cMk8+UgBRPjVRTz6LOVE+dE1TPtY9TT41fFI+
aDZXPvwQVT4cgFU+R5daPu5gVD4lgFk+K1FUPtCYUz7ub1M+xx9TPnH3Vj5hvVc+/iVUPgBq
WD7KS1Q+X+lbPq/0XD54nlc+BytZPj2uWD7JpVU+HcVZPo1gWj44H1o+blhaPnwHXD4kqlw+
gFBePis7Wz6tjVo+Xa5XPlCxWD57xmA+6plhPi24XT41wFs+H4tdPsbKYT4irVw+iMdaPlQs
Xz46P18+9GVfPgahYD41iVs+UGZfPm63Wz5He1w+pQ5fPsZ+YD5yCWE+SgVdPn51ZT6qV2A+
H2BfPve1Yz49K2I+Up1jPt6kYD4N5l8+Ey1nPrV6ZD4byWA+nSNkPipSYT7msWI+k3ZlPk9e
Xz686WY+nUplPm8kZD5nGWs+sghoPlYEZT4kDGg+a7hhPqojZj6Ss2c+0FNlPrBeZj4rmWg+
tAtmPtI/bD72v2o+YUxnPouwbT7OeGw+eaVoPifGbj788Wg+7JJqPhlTaz6TwGk+00VqPswe
az6D5Gk+Xy9uPhKrbT5EB2s+iWVpPp4raz7q2mo+C59qPs5SbD5PWW8+ki9tPqmraz52pG4+
H4dtPi4mbj6nR20+2g1sPmcgcT5xtHE+uOduPt6saz7hGW4+br5rPsTHbj5sjW8+gS1wPuc8
bz5x/W4+1fdvPiuDcT7hiHA+cshtPsC5dj7sUXI+QkVyPsZKcj5AZHE+AzRwPg7gcz63oHk+
FGdyPsUqcD7+M3Y+Ni11PnrIdT6Ca3U+cmJ1Pt6udj6xMHU+MI52Pvgvdz5oWnQ+TiF2Pr+v
dT5qOHQ+oTl0PqB5cT721HQ+GMh2Pok3cj6Oa3Q+ZVd5Pl3WeD50YnU+Ycx4Prrmcz6qhXU+
4b11Pm1ncj5cCH0+RPd3Pp6TcT7TQXc+L6N5PrFuez6T23c+PG98PjN6dD4YyHg+WdV5PkKS
ez6yfXY+tel/PjdUeD5nsX8+E8N/PnkoeD6afXg+U3h4PjPIfT7WOno+TXp9PpBifT7Ho3o+
mtF6Ph3iej7HOX4+mQ99Pl72ez7LCoA+WbOAPuThfj4IpX0+IsF8Pgw/fD7bf3s+sDJ/Php7
fT7Mpns+kHWAPsqZgz7We4A+DCiBPsiggD6OT4E+CRB8Poa0gD72HoE+1MWAPl1Ufj6Lv4M+
BJOAPugxgD6bRYI+rHCAPg4mgT7F2H8+Nl6APqqogD4zp38+Fq+APllBgT7v4oE+a7mBPj0K
gT4iU4I+uuGCPlJ+gD5LcIE+9ICBPpWcgT4IF4E+slKAPid0hT7hnoQ+ge6EPrYbgj65RYM+
mKiDPtHAgj531YM+9D+BPiGHgT70hoE+VB2CPoGUhD7PYoM+FEeDPkNMhD7AdII+3NSDPnbH
hD54W4I+oiaEPr8xhT6KZ4U+TsuBPgiuhj5I3IM+R+uFPiP1gT4974U+ZOiDPpXshD7HaYU+
ij2FPkrbhD6qRIU+Z9uFPgInhT7PSoU+GiSFPhYkhD5GhoU+Q4qEPvVQiT7c64U+UqeHPq3z
hj72A4Q+IQODPo7qhj79hYU+6hKEPq/whj5FcIU+wduGPoGOiD4q7oU+3AeGPp7Lhj7uCoY+
1HiJPkD+hT6mKIU+iYmHPg4miT4uCYc+hw6IPpUBhz6ztYY++OuFPnFEhz6mUYg+LjqJPhZ8
hz5tXIY+k+iFPrxKhT4m4Yg+WAiHPmb/hz65pog+HPGGPqy3hz5RU4o+3MuHPk98iD5UOok+
l4WGPo7AiD5pjIY+lveHPpXJiD48DIg+lTOHPsgEij5cW4g+NTuIPk2Oij6uJYo+qPKIPp8s
iz67t4c+/zqKPrATiT5uYIg+F0SJPpe0ij5bgoo+xCiMPoYgij5C2Ik+IT+IPpOgij5EeIo+
hZSHPjnSiT41Aoo+cr+KPilCij5dP4w+ziSKPr2aij4JAI0+uSKKPnEaiz7Mk4o+Ro2LPhjt
ij4cg4g+5keMPvpbiD6osYk+x4KKPqbLhz5CvIg+JbqKPg==</AssayYData></Step><Step><CommonData><SampleLocation>1</SampleLocation><SampleID></SampleID><SampleGroup></SampleGroup><SampleInfo></SampleInfo><SampleRow>A</SampleRow><SamplePlate>1</SamplePlate><WellType>BUFFER</WellType><Concentration>-1</Concentration><ConcentrationUnits>µg/ml</ConcentrationUnits><MolarConcentration>-1</MolarConcentration><MolarConcUnits>nM</MolarConcUnits><MolecularWeight>-1</MolecularWeight><Temperature>25</Temperature><StartTime>6784801</StartTime><AssayTime>30</AssayTime></CommonData><FlowRate>1000</FlowRate><StepType>BASELINE</StepType><StepName>Baseline</StepName><StepStatus>OK</StepStatus><ActualTime>30</ActualTime><CycleTime>0.2</CycleTime><AssayXData Points="150">ir+ZRPDFmURXzJlEvdKZRCTZmUSK35lE8OWZRE/smUS98plEJPmZRIL/mUTwBZpEgAyaRL0S
mkQbGZpEih+aRPAlmkRXLJpEtTKaRBs5mkSKP5pEW0aaRFdMmkS9UppEG1maRIJfmkTwZZpE
V2yaRL1ymkREeZpEin+aRPCFmkRPjJpEKJOaRCSZmkSCn5pE6KWaRE+smkS9sppEJLmaRIq/
mkTwxZpEV8yaRL3SmkRt2ZpEgt+aRPDlmkRX7JpEvfKaRCT5mkSK/5pEGQabRGcMm0S9EptE
GxmbRIofm0ToJZtEVyybRL0ym0QsOZtEij+bRPBFm0RPTJtEvVKbRBtZm0SKX5tE6GWbRFds
m0TmcptEG3mbRIp/m0TohZtET4ybRLWSm0QbmZtEip+bROilm0RPrJtEvbKbRCS5m0SKv5tE
W8abRE/Mm0S90ptEG9mbRJrfm0To5ZtEZ+ybRL3ym0Qk+ZtEq/+bROgFnERXDJxEtRKcRCQZ
nESCH5xE8CWcRE8snES1MpxEJDmcRII/nETwRZxEV0ycRL1SnEQkWZxEgl+cRPBlnERPbJxE
vXKcRBt5nESKf5xE6IWcRFeMnES9kpxEG5mcRIqfnETwpZxEV6ycRLWynEQkuZxEgr+cRPDF
nERXzJxEtdKcRBvZnESK35xE6OWcRE/snES98pxEG/mcRIr/nEToBZ1EVwydRL0SnUQbGZ1E
1B+dRPAlnURPLJ1EvTKdRCQ5nUSKP51E8EWdRFdMnUS9Up1EJFmdRIJfnUQRZp1EV2ydRLVy
nUQkeZ1E</AssayXData><AssayYData Points="150">CKaLPs2siz5OVo0+lgiMPsAVjz4UVIw+wayOPvjHjT7Qio0+xJmLPh1RjD5oHIw+RZePPnKE
jT4w9os+iWaPPtnajD6rfY4++PaLPlqrjT6lqY4+9s6LPqlNjT4Uzo0+NWaNPmz6jT4B6Yw+
eOqOPhvgjD4klo4+1ciMPhg9jj4EAJE+oW+QPlthjD6yfY4+UNmNPvbojj43IIw+TPOOPiWc
kT6i3Iw+AVCQPsqSjD6CVpA+HL6PPjsDjj5Jk40+LuCPPoDcjT7h0ow+4YSOPplSjz5WeJA+
erCPPgHBkT4bFJA+h2+QPk4Rkj6oBJA+pHOPPrQtkD6MvpA+rbyQPkkIkj6c45Q+IkuPPrRk
kD4BdZI+RL2PPhEMkT4V15E+Fw+QPuXkkD5Yfo4+KcuPPjKfjj6ZdpI+hD2RPoRdkT5pPpA+
fV6RPggMkj7+UpI+jkOTPmMQkT7wrJA+6YmRPnsekT46WJI+b9ORPoGGkT7GLZI+Y6yTPlO+
kj7llZA+IzORPrfRkT4g0JA+MjyTPi24kT7J+ZE+TSGTPlLokz6635E+Y6uUPiORlD78XpQ+
ipeSPl8Ikj526ZI+/iuUPkaRkz4+gJU+EOOTPs5alD54+5I+LFeTPqVDlD4skJU+B3GSPshh
kz7T4pI+166TPj1Flj4er5M+TzmUPu8amD6kapQ+U+eTPnhvkz5mtpU+b2iVPl3Ylj5fV5c+
qY6XPnJzkj6W6pU+kxiTPm5+lT6vE5Y+QQ2UPqZklj7EjJQ+n92UPlxalj7UnJQ+JKaVPm7x
lD4ET5c+</AssayYData></Step><Step><CommonData><SampleLocation>10</SampleLocation><SampleID>BG505 T332N SOSIP</SampleID><SampleGroup></SampleGroup><SampleInfo></SampleInfo><SampleRow>A</SampleRow><SamplePlate>1</SamplePlate><WellType>KSAMPLE</WellType><Concentration>-1</Concentration><ConcentrationUnits>µg/ml</ConcentrationUnits><MolarConcentration>500</MolarConcentration><MolarConcUnits>nM</MolarConcUnits><MolecularWeight>-1</MolecularWeight><Temperature>25</Temperature><StartTime>6823897</StartTime><AssayTime>180</AssayTime></CommonData><FlowRate>600</FlowRate><StepType>ASSOC</StepType><StepName>Association</StepName><StepStatus>OK</StepStatus><ActualTime>180</ActualTime><CycleTime>0.2</CycleTime><AssayXData Points="900">in+dRPCFnURXjJ1EvZKdRCSZnUSKn51E8KWdRFesnUS9sp1EG7mdRIq/nUTwxZ1EV8ydRL3S
nUQk2Z1Eit+dRPDlnURX7J1EvfKdRCT5nUSK/51E8AWeRFcMnkS9Ep5EJBmeRIofnkTwJZ5E
VyyeRL0ynkQkOZ5Egj+eRPBFnkRXTJ5EvVKeRCRZnkSKX55E8GWeRFdsnkS9cp5EJHmeRIp/
nkTwhZ5EV4yeRL2SnkQkmZ5Eip+eRPClnkRXrJ5EvbKeRCS5nkSKv55E8MWeRFfMnkS90p5E
JNmeRIrfnkTo5Z5EV+yeRL3ynkQk+Z5Eiv+eROgFn0RPDJ9EvRKfRCQZn0SKH59E8CWfRFcs
n0S9Mp9EJDmfRII/n0ToRZ9EV0yfRL1Sn0QkWZ9Egl+fRPBln0RPbJ9EvXKfRCR5n0SKf59E
8IWfRFeMn0S1kp9EJJmfRIqfn0TopZ9EV6yfRL2yn0QbuZ9Eir+fROjFn0RXzJ9EvdKfRCTZ
n0SK359E8OWfRE/sn0S98p9EG/mfRIr/n0TwBaBETwygRL0SoEQkGaBEgh+gRPAloERXLKBE
vTKgRCQ5oESKP6BE8EWgRFdMoES9UqBEG1mgRIpfoETwZaBET2ygRL1yoEQkeaBEgn+gRPCF
oERXjKBEvZKgRCSZoESKn6BE8KWgRFesoES1sqBEJLmgRIq/oES1xqBEV8ygRL3SoEQb2aBE
it+gRPDloERP7KBEtfKgRCT5oESC/6BE8AWhRE8MoUS9EqFEJBmhRIofoUTwJaFEVyyhRL0y
oUQkOaFEij+hRPBFoURXTKFEtVKhRCRZoUSKX6FE8GWhRFdsoUS9cqFEJHmhRIp/oUTwhaFE
V4yhRL2SoUQkmaFEgp+hRPCloURXrKFEvbKhRCS5oUSKv6FE6MWhRFfMoUS90qFERNmhRIrf
oUTw5aFEV+yhRL3yoUQk+aFEiv+hROgFokSYDKJEvRKiRCQZokSKH6JE8CWiRFcsokS9MqJE
JDmiRIo/okTwRaJEV0yiRL1SokQkWaJEil+iRPBlokRXbKJEvXKiRCR5okSCf6JE6IWiRE+M
okS1kqJEG5miRIKfokTwpaJEZ6yiRL2yokQbuaJEir+iRPDFokRXzKJEvdKiRCTZokSK36JE
8OWiRFfsokS18qJEJPmiRIr/okToBaNEVwyjRLUSo0QkGaNEgh+jRPAlo0RXLKNEvTKjRCQ5
o0SKP6NE8EWjRE9Mo0S1UqNEJFmjRIpfo0TwZaNEV2yjRL1yo0QkeaNEgn+jRPCFo0RPjKNE
tZKjRBuZo0SKn6NE8KWjRE+so0S9sqNEJLmjRJK/o0TwxaNET8yjRLXSo0Qk2aNEit+jRPDl
o0RX7KNEvfKjRBv5o0SC/6NE8AWkRFcMpES9EqREGxmkRIIfpEToJaRETyykRLUypEQbOaRE
ij+kRPBFpERXTKREtVKkRBtZpESCX6RE8GWkRFdspES9cqREJHmkRIp/pETohaREV4ykRL2S
pEQbmaREip+kRPClpERPrKREvbKkRBu5pESKv6RE8MWkRFfMpES90qREJNmkRIrfpETw5aRE
T+ykRL3ypEQk+aREiv+kRPAFpURPDKVEtRKlRBsZpUSCH6VE8CWlRE8spUS9MqVEJDmlRII/
pUTwRaVEV0ylRL1SpUQkWaVEil+lRPBlpURPbKVEtXKlRBt5pUSKf6VE8IWlRE+MpUS1kqVE
G5mlRIKfpUTwpaVET6ylRLWypUQkuaVEir+lROjFpURPzKVEvdKlRCTZpUSC36VE8OWlRE/s
pUS18qVEG/mlRIL/pUTwBaZEVwymRL0SpkQkGaZEgh+mROglpkRPLKZEtTKmRCQ5pkSKP6ZE
8EWmRFdMpkS1UqZEJFmmRIpfpkTwZaZET2ymRL1ypkQkeaZEgn+mRPCFpkRPjKZEtZKmRBuZ
pkSCn6ZE8KWmRFespkS9sqZEJLmmRIK/pkToxaZET8ymRLXSpkQb2aZEgt+mRPDlpkRX7KZE
tfKmRBv5pkSK/6ZE6AWnRE8Mp0S9EqdEJBmnRIofp0ToJadEVyynRLUyp0QbOadEgj+nROhF
p0RXTKdEtVKnRCRZp0SCX6dE6GWnRE9sp0S9cqdEJHmnRIJ/p0TwhadET4ynRL2Sp0QkmadE
gp+nRPClp0RPrKdEvbKnRBu5p0SKv6dE8MWnRE/Mp0S90qdEG9mnRILfp0To5adET+ynRL3y
p0Qb+adEiv+nROgFqERPDKhEtRKoRCQZqESCH6hE7iaoRE8sqES9MqhEJDmoRIo/qEToRahE
T0yoRLVSqEQkWahEil+oROhlqERXbKhEtXKoRBt5qESCf6hE8IWoRE+MqES9kqhEG5moRIKf
qETopahET6yoRL2yqEQkuahEgr+oRPDFqERXzKhEtdKoRBvZqESK36hE6OWoRE/sqES18qhE
G/moRIL/qEToBalETwypRLUSqUQbGalEgh+pROglqURPLKlEtTKpRBs5qUSCP6lE6EWpRE9M
qUS1UqlEJFmpRMNfqUTwZalEZ2ypRL1yqUQbealEgn+pRPCFqURfjKlEtZKpRBuZqUSCn6lE
6KWpRFesqUS9sqlEJLmpRIK/qUToxalEV8ypRL3SqUQb2alEgt+pROjlqURX7KlEvfKpRCT5
qUSC/6lE8AWqRFcMqkS1EqpEGxmqRIofqkTwJapETyyqRL0yqkQbOapEgj+qROhFqkRPTKpE
tVKqRCRZqkSCX6pE6GWqRE9sqkS1cqpEG3mqRIJ/qkTohapEV4yqRL2SqkQbmapEgp+qROil
qkRPrKpEtbKqRBu5qkSCv6pE6MWqRE/MqkS10qpEG9mqRILfqkTo5apET+yqRLXyqkQk+apE
gv+qRPAFq0RXDKtEtRKrRBsZq0SKH6tE6CWrRE8sq0S1MqtEGzmrRII/q0ToRatEV0yrRLVS
q0QbWatEgl+rROhlq0RPbKtEtXKrRBt5q0SCf6tE8IWrRFeMq0S9kqtEG5mrRIKfq0TwpatE
T6yrRLWyq0QbuatEgr+rROjFq0RPzKtEtdKrRBvZq0SK36tE6OWrRE/sq0S18qtEG/mrRIL/
q0ToBaxETwysRN4SrEQbGaxEgh+sROglrERPLKxEtTKsRBs5rESCP6xE6EWsRE9MrES1UqxE
NFmsRIpfrEToZaxET2ysRLVyrEQbeaxEin+sRPCFrERPjKxEtZKsRBuZrESCn6xE6KWsRE+s
rES9sqxEG7msRIK/rEToxaxET8ysRLXSrEQk2axEgt+sRPDlrERP7KxEtfKsRBv5rESK/6xE
8AWtRE8MrUS9Eq1EGxmtRIofrUTwJa1ETyytRLUyrUQbOa1Egj+tROhFrURPTK1EtVKtRBtZ
rUSCX61E6GWtRFdsrUS9cq1EG3mtRIJ/rUToha1ET4ytRLWSrUQbma1Eip+tROilrURPrK1E
tbKtRBu5rUSCv61E+cWtRE/MrUS90q1EG9mtRILfrUTo5a1ET+ytRLXyrUQb+a1Egv+tROgF
rkRPDK5EtRKuRCQZrkSKH65E6CWuRE8srkS9Mq5EJDmuRII/rkToRa5EV0yuRLVSrkQbWa5E
gl+uRPllrkRPbK5ExXKuRBt5rkSCf65E6IWuRE+MrkS1kq5EG5muRIKfrkTopa5EV6yuRL2y
rkQkua5Egr+uROjFrkRPzK5EvdKuRCTZrkSC365E8OWuRE/srkS98q5E4PmuRIL/rkTwBa9E
TwyvRLUSr0QkGa9Egh+vRPAlr0RPLK9EvTKvRCQ5r0SKP69ECUavRE9Mr0S9Uq9EJFmvRIJf
r0ToZa9EV2yvRLVyr0Qkea9Egn+vRPmFr0RPjK9EtZKvRCSZr0SCn69E+aWvRFesr0S1sq9E
JLmvRIq/r0Twxa9EV8yvRLXSr0Qb2a9Egt+vRPDlr0RP7K9EtfKvRBv5r0SK/69E8AWwRFcM
sETFErBELBmwRIofsEToJbBEVyywRL0ysEQkObBEij+wROhFsERXTLBEvVKwRCRZsESKX7BE
8GWwRFdssES9crBEG3mwRIp/sETwhbBEV4ywRL2SsEQkmbBEip+wRPClsERXrLBEvbKwRCS5
sESKv7BE8MWwRFfMsES90rBEJNmwRIrfsETw5bBEV+ywRL3ysEQk+bBEiv+wRPAFsURXDLFE
vRKxRCQZsUSKH7FE8CWxRFcssUS9MrFEJDmxRMM/sUTwRbFEV0yxRL1SsUQkWbFEil+xRPBl
sURXbLFEvXKxRCR5sUSKf7FE8IWxRFeMsUS9krFEJJmxRIqfsUTwpbFEV6yxRL2ysUQkubFE
ir+xRPDFsURXzLFEvdKxRCTZsUSK37FE8OWxRFfssUS98rFEJPmxRIr/sUTwBbJETwyyRL0S
skQkGbJEih+yRPAlskRXLLJEvTKyRCQ5skSKP7JE8EWyRFdMskS9UrJEJFmyRIpfskTwZbJE
V2yyRL1yskQkebJEin+yRPCFskRXjLJEvZKyRCSZskSKn7JE8KWyRFesskS9srJEJLmyRIq/
skTwxbJET8yyRL3SskQk2bJEZ+CyROjlskRX7LJEvfKyRCT5skSK/7JE8AWzRFcMs0S9ErNE
JBmzRIIfs0TwJbNEVyyzRL0ys0QkObNEij+zRPBFs0RPTLNEvVKzRBtZs0SKX7NE6GWzRFds
s0S9crNEJHmzRIp/s0TwhbNET4yzRCCTs0QbmbNEip+zROils0RXrLNEvbKzRCS5s0TMv7NE
8MWzRE/Ms0S90rNEJNmzRIrfs0To5bNEV+yzRL3ys0Qk+bNE</AssayXData><AssayYData Points="900">mnuaPmYylj5OPZM+CpKPPhbaiD4WUYU+p1uCPmJbfj4W2n0+Wtd+PkS0eD7tb3Q+zPx6PhA2
bz7x8HM+1AF2PnxpcT4wTHI+fAxzPuTVbD50b28+nt1rPtuncz7okXM+sUtwPjGacD4/gW0+
1LlwPhqtcD4D9XA+XgFsPoBAcz5rfHE+7atzPlJ/dT6eqnI+CaNxPoP+bz79kHI+dXl1PoH7
cj4slm8+QsZvPtTSbz4S+3I++x90PuDtbz66X3U+bQhyPtN6dD6iiHU+YB11PqoRcD5nK3M+
LvRwPqIXcj7o9XM+mFt2Pq3Odj7gcnc+kCV1PgtCcz7X3ng+CSB2PiyUeD4063Y+Eep3PrM4
dj4dv3k+Hhl4PkpOdj5OA3c+/013PmOjcz4g43Q+MUR2PuPvdz73onU+5mN6PnQadD4223c+
Tg55PqvWdD5ZWno+UbV3Pm/veD6dHno+Dnh5Pj82fT6SzHw+T095Pu9Qej5yO3Q+f/V5PiuH
fD5MA38+uMR7PjYtfT7grH4+pwt/Pg/yeD5Jw30+3G57Ps/WfD6vbXs+wWB9PlOTfj47un0+
R5B8PgZtfz50k4A+8n59PgaIfz74coA+xGqAPnGLez7fAH0+EaSBPqi6fj5wxHw+cJJ7PoSh
fj6qdYE+oAZ9PpsBgD6sgYI+rIx5PoZQfT5eQ4E+1paBPj4JgT6UKIE+uIGCPggggT79QX0+
layAPlSqgT67loA+M5eDPg+fgT4UM4E+O4OCPgkWfz6jh3w+xhOBPg8cgT4vHII+RA+APpXI
fj5ODII+O6eAPqIkgT6w1IE+0MOAPuZXgD7DbIE+OsKCPk+YgT41xIM+AmqBPlFOgz7qLoI+
X82CPuMAgj5YmoE+yMeCPuaMgT4EOoI+oi6DPnWfgj64WYM+6XiCPujbgT7e334+tJiAPupG
gz6IGYQ+5uGEPiZuhD4jwIE+uYeEPgclgj62foM+2xKCPh/kgj7+xYM+SUKCPlAJgz55ZIQ+
X4OEPsIogz4INYI+kv+BPpeQgj7c+4M+LLGDPr7ggj4bRoI+PeqDPtV5hD7NcYU+HweEPjHf
hT5Uz4M+SfKEPn7chj4w/4M+8NaDPo5shT5CpIM+M4eFPoL7hD7+wYI+M3qFPl5igz4l5YQ+
6GWEPr+6hD686YY+xQCGPk5Thj7a5YM+uuKEPgjDhD43z4c+JyyGPnPriD63cYc+GPeDPsu4
hz5eaIQ+HoKHPpzOhT53WIU+IsiFPnc9hz5j1YU+ybiFPszvhD4P0Yc+YP2FPnKmhz6KD4o+
qFmHPmc3hz5cXog+sG+HPrgWhD4RDYg+T/WHPqtwhD6MH4g+tu6GPpYRhT60fIc+tNOGPmEP
hj6ewIY+3zuHPmTUhz6pVoc+5pOHPvhRhD55G4g+11WFPo4fhj6BY4Y++G2FPm8Yhz5FRYc+
8paHPpYNhj7xVYg+rhuFPkGuhT5a4Ig+K3iHPkX8iD4fD4c+0UqJPuhBij4jLog+lfuHPsF9
iT5jloo+DqSJPvFWhj6wloY+G0OIPtbJiz7JQog+fzOHPmL7ij6/g4k+2hSGPhiZiT5X8Ig+
+zOLPhyhiD59Wok+ACWKPlndhj6AhYk+pRCKPtRyij5QYog+wzKIPqa1iT6Ij4g+VYmJPlfO
iT7FAIc+gdmJPhNBiz5idos+uIGLPuAdij6LnIo+UhKLPio3ij748Io+x6+IPl+hiT6Rnoo+
+qiJPkIwiz4uq4s+/OWIPnKoij5B04s+9w2KPvkniT5Xsok+fvCKPuJNjD5bz4o+J9yJPmXe
iz6qV4g+uUiMPmzwjD6E0Is+AfCLPn+yij6HQYw+lRuKPou/jD5rios+Ba6LPuxIjD5V/Ys+
/lCMPq5xij6x1Io+RL+MPtwCjT5004s+G52NPpwljD6oXIs+fI+OPg41jD5kI4s++kmKPrsW
iz4WyIs+ouWNPudKjD4xnYs+j4CLPsmJij5RO40+wkWMPj4hiz5HrYs+pySOPsIYjD5YIY4+
j8yLPvHDjD4Ix40+5maKPreJjj6pxoo+bMSMPulrjT47hIs+alaMPkO1jD7iQY4+8F2MPn8V
jj5+s44+FPOLPqUWkD78JI0+a1eNPp8pjT7uqI0+Px2OPnx1jT4J3Y4+eUGQPldBjT5P9ow+
u4eOPpoyjz4FtI0+TzCOPmVmjj6NTI0+Za2PPn9MjT6UG48+sUGPPnUFkT6mf40+WxGOPlrl
jj58U48+tkiOPnmZjj4h540+p2KOPhrzjz4Od5A+ZYyQPhuHjj5/940+rUuOPmCWkD4f048+
5siPPi7Hjz5GiI8+e6yRPr8+jz5bLJA+JgyQPvJkjz5R9I0+fpeQPrYQjz68eY8+B6eQPif2
jT4D2Y4+et6OPrUdjj6lgpE+Jw+QPuK8kD5d7I8+OVaRPvNkjz5MWI8+zkSQPk1Liz6kpY8+
6x2QPsMHjz5Nlo8+DW+QPl4qkD6KxZE+wlOSPiqrjz4D3I4+Z8yOPodQkT4btZE+Vx+RPgKM
jz7zF5A+6P2RPmfxkT4NK5A+iwuQPi7Xkz4Vo5E+xa+OPsVMkT7M05E+MgiTPgBBkj4zoJE+
cbeRPunpjz4ZP5I+eP2QPhxwkD6P3pA+qgCRPkCNkT4GEZE+6m2RPuD/kj4He5E+XYCSPiUF
kT5HepI+l62RPo2Vkz6HppE+1LCRPvyLkj6iL5E+TsSQPt6ZlD5ON5Q+nciSPmeHkD5JvJI+
0v6TPsgPkj5WU5M+QhKSPsI6kz70vZI+2hyRPkp3kj5mVpQ+ZfORPql0kz4MnJI+/XqSPrsX
kj5V+5I+VZiRPuwqkT4Ta5I+uL+RPs6LkT4YK5M+XlSTPpCelD4JcpM+18GSPvTvkz5RoZM+
FA6VPq+ulT7tM5Q+QUCRPgajkz4q7JI+yQ+TPpkAkz6XYJU+hP6SPn+ikz4wV5M+JzSTPod5
lD7bk5Q+EhySPg0BlT53m5E+KP6TPjRMlD5UdpM+lsSUPq2Pkz56DZM+zmWSPuQqlj7R+5Q+
UKSUPoh1lD49HpQ+zm2UPu54lD4cwpQ+IeCSPlCykz5k3pE+5xWUPpJQlz7HLZM+r9SRPg8l
lD4X1pY+oM+UPqEklT6MtpE+ya+VPh8Xlz5Jv5U+3ECUPjPQkj5hIZY+rZuXPhv9kz5RbJU+
2m+VPi6LlD6ykZY+lIyVPtIRlD7/7JQ+qDCTPq38lT51HpU+0ICVPtuVlT7fX5Q+fwmWPjlh
lD72I5Q+gr2UPmRJlT5ajZY+AQ6WPl5Ykz7nnpQ+AsmTPl3ylz63dZY+AtGVPvhAlT4k45Y+
irKXPp/VlD48CpY+obOVPq4dmD7lWpU+3VqYPtbHlT4aRpc+LW+WPvL0lz6bGZU+qtCVPtyw
lT7j0JU+u0WVPhknmT5tlpM+80SXPpvUlT4VrZc+5yuWPnbWlj6xLZQ+MUuXPn4TlT5y/ZQ+
jmuXPpqVlT5j2ZY+R2uWPlgymD64KJY+AquXPmaAlT6sVpc+xpKVPo0ilz4A0pY+chaXPnEX
lj6JV5Y+ANKWPmuFmD4B3pc+1KyWPiVrlT7WaZY+YsqVPt+Nlz5RZJY+D+aWPn/blD4iuZc+
+ZeWPtPwlT614JY+iwGYPgW2lz7NIpg+x+KWPpY5mD4+Ppk+X5WWPjx9lz6Qi5Y+j++WPsp4
mD5capo+7wGWPkFBmT48W5g+i5iVPkE4mD52Rps+dy6ZPjeOlj7S9pY+e2uWPo6dlT7u45k+
odiWPmSVmT6/dZk+jMqWPkVYlj6Da5k+5oWWPlbhmD4ii5U+nRuaPh6Slz5Ed5g+fM2XPnhh
lT4ZFZo+FkyXPhBEmz6c7pc+uSSZPqeYmD7995g+akqYPqtFmT6l2pg+V0CZPorWlT7uzZU+
b4yXPrKmmT5CwZc+FpGZPsZSmD5q0pY+mO6ZPs8Tmj6tNpo+f9OZPny/lz5Fi5g+zcOWPjdf
mz4mjJk+gWOYPlhamT7DW5k+ffOYPj3ymD7iRZg+59CZPkNhmD5+OJk+V+iaPrZ/mT6gkZY+
q1yXPoXUmj5rCpk+WKGZPrd2mD4Rc5k+nWqaPlONnD4cR5c+1WmYPpK8mT6GK5k+zYWbPrbN
mT7ZeZk+dA2cPrEEmT5xmJg+oBGXPpBomz7pWZk++LKYPrmRmz6AeZk+NZmZPnGimT5mOpk+
LcuZPpegmj7Z05s+Z92ZPgDymj7/kpo+OMSaPhnslz5Z05g+qW2XPpWOmz5Cqpo+1BmYPv+4
mj4yqJg+BkeaPo8smT7LCJk+RO6bPlWGmz7Rlps+wfacPn5KmT5jgJo+dxScPjasnD40yJs+
7G2ZPttSmz6XSZo+Hk+dPqmemj5b/Jo+hbKaPuFXmz4WFZs+cD6ZPuAmmj53JZs+BNeaPi9r
mz56zp0+DlSZPnz+nD6ogpw+uTWcPoASmj7E3Jw+68adPh7vmT6OK50+FSKePm14mj64cJs+
Y+adPkQhnD4rMJo+17mcPoKomj5nBJ0+1lmbPpmenT5ahpo+Uu6aPudunT7/NJ0+mH2cPkWT
nD75Rpo+pfCcPkMKnT5sXZs+sQecPsApnD6du5w+8L+dPhR4nj68M5o+iSGdPiPtmj6OFZs+
Ju2aPps9mz4/X5s+kHqbPsUOmz6Zaps+isucPj3mmz5qQp4+aQCdPiuLnD5oK50+BsaaPn99
nT54Fpw+f5SbPs+6nz6kEp0+THCbPhWmnD64F5w+IVWbPoyGnD65o5s+zhCcPg9GnT5f/Js+
J6icPjsGnT75C58+HDOcPhMSnj55i5o+ixacPkDCnT4ztZw+</AssayYData></Step><Step><CommonData><SampleLocation>1</SampleLocation><SampleID></SampleID><SampleGroup></SampleGroup><SampleInfo></SampleInfo><SampleRow>A</SampleRow><SamplePlate>1</SamplePlate><WellType>BUFFER</WellType><Concentration>-1</Concentration><ConcentrationUnits>µg/ml</ConcentrationUnits><MolarConcentration>-1</MolarConcentration><MolarConcUnits>nM</MolarConcUnits><MolecularWeight>-1</MolecularWeight><Temperature>25</Temperature><StartTime>7012742</StartTime><AssayTime>180</AssayTime></CommonData><FlowRate>600</FlowRate><StepType>DISASSOC</StepType><StepName>Dissociation</StepName><StepStatus>OK</StepStatus><ActualTime>179.999</ActualTime><CycleTime>0.2</CycleTime><AssayXData Points="900">iv+zROgFtERXDLREvRK0RBsZtESCH7RE6CW0RFcstES1MrREGzm0RII/tEToRbRET0y0RL1S
tEQbWbREgl+0RPBltERPbLREtXK0RCR5tESCf7RE8IW0RFeMtES1krRECZq0RIKftETopbRE
T6y0RLWytEQbubREgr+0ROjFtERXzLREtdK0RCTZtESC37RE6OW0RE/stES18rREG/m0RIL/
tEToBbVETwy1RLUStUQbGbVEgh+1ROgltURPLLVEtTK1RCQ5tUSjP7VE6EW1RE9MtUS1UrVE
G1m1RNxftUToZbVEV2y1RL1ytUQkebVEgn+1ROiFtURPjLVEvZK1RBuZtUSKn7VE6KW1RE+s
tUS1srVEG7m1RIq/tUToxbVEV8y1RLXStUQb2bVEit+1ROjltURP7LVEtfK1RBv5tUSK/7VE
8AW2RFcMtkS1ErZEGxm2RIIftkToJbZETyy2RL0ytkQbObZEij+2RPBFtkRPTLZEvVK2RBtZ
tkSKX7ZE8GW2RE9stkS1crZEG3m2RIJ/tkTohbZET4y2RLWStkQbmbZEgp+2RPCltkRPrLZE
tbK2RBu5tkSCv7ZE6MW2RE/MtkS10rZEG9m2RIrftkTw5bZET+y2RLXytkQb+bZEgv+2RPAF
t0RPDLdEvRK3RCQZt0SCH7dE6CW3RE8st0S1MrdEGzm3RII/t0ToRbdET0y3RL1St0QbWbdE
gl+3RPBlt0RPbLdEtXK3RBt5t0SCf7dE8IW3RE+Mt0S1krdEG5m3RIqft0TwpbdET6y3RLWy
t0QbubdEgr+3ROjFt0RPzLdEtdK3RCTZt0SC37dE6OW3RE/st0S18rdEG/m3RIr/t0TwBbhE
Vwy4RL0SuEQkGbhEgh+4ROgluERXLLhEtTK4RBs5uESCP7hE6EW4RFdMuES1UrhEG1m4RIJf
uEToZbhET2y4RLVyuEQsebhEgn+4ROiFuERPjLhEtZK4RBuZuESCn7hE6KW4RFesuES1srhE
G7m4RIK/uEToxbhET8y4RLXSuEQb2bhEgt+4RPDluERP7LhEtfK4RBv5uESC/7hE8AW5RE8M
uUS9ErlEJBm5RIIfuUToJblETyy5RLUyuUQbOblEgj+5ROhFuURPTLlEtVK5RBtZuUSCX7lE
6GW5RFdsuUS1crlEG3m5RIJ/uUTohblET4y5RLWSuUQbmblEgp+5ROiluURPrLlEtbK5RCS5
uUSKv7lE6MW5RE/MuUS90rlEG9m5RILfuUTw5blET+y5RL3yuUQb+blEgv+5RPAFukRPDLpE
tRK6RBsZukSCH7pE6CW6RE8sukS1MrpEGzm6RII/ukToRbpEV0y6RLVSukQbWbpEgl+6ROhl
ukRPbLpEtXK6RBt5ukSCf7pE6IW6RE+MukS1krpEG5m6RIqfukTopbpET6y6RL2yukQkubpE
gr+6ROjFukRPzLpEtdK6RBvZukSK37pE6OW6RFfsukS18rpEG/m6RIL/ukToBbtETwy7RL0S
u0QkGbtEgh+7ROglu0RXLLtEvTK7RBs5u0SCP7tE6EW7RF9Mu0S1UrtEG1m7RIpfu0TwZbtE
T2y7RLVyu0QkebtEin+7ROiFu0RPjLtExZK7RBuZu0SKn7tE6KW7RE+su0TFsrtEG7m7RIK/
u0ToxbtEV8y7RLXSu0Qb2btEgt+7RPDlu0RX7LtEvfK7RBv5u0SK/7tE6AW8RFcMvES9ErxE
Gxm8RIofvETwJbxEVyy8RLUyvEQkObxEij+8ROhFvERPTLxEtVK8RCRZvESSX7xE6GW8RE9s
vES9crxEJHm8RIp/vETohbxET4y8RLWSvEQkmbxEgp+8RPClvERXrLxExbK8RCS5vESKv7xE
8MW8RFfMvES10rxEJNm8RIrfvEQ65rxET+y8RL3yvEQk+bxEiv+8RPAFvURXDL1EvRK9RCQZ
vUSKH71E8CW9RFcsvUS9Mr1EJDm9RIo/vUTwRb1EV0y9RL1SvUQkWb1Eil+9RPBlvURXbL1E
vXK9RCR5vUSKf71E8IW9RFeMvUS9kr1EJJm9RIqfvUTwpb1EV6y9RL2yvUQkub1Eir+9RPDF
vURXzL1EvdK9RCTZvUSK371E8OW9RFfsvUS98r1EJPm9RIr/vUTwBb5EVwy+RL0SvkQkGb5E
ih++RPAlvkRXLL5EvTK+RCQ5vkSKP75E8EW+RFdMvkS9Ur5EJFm+RIpfvkTwZb5EV2y+RL1y
vkQkeb5Ein++RPCFvkRXjL5EvZK+RCSZvkSKn75E8KW+RE+svkS9sr5EJLm+RIK/vkTwxb5E
V8y+RL3SvkQk2b5Eit++ROjlvkRP7L5EvfK+RCT5vkSK/75E8AW/RFcMv0S9Er9EGxm/RIof
v0TwJb9ETyy/RL0yv0QkOb9Eij+/RPBFv0RXTL9EvVK/RCRZv0SKX79E8GW/RFdsv0S1cr9E
JHm/RIp/v0Twhb9EV4y/RL2Sv0Qkmb9Eip+/RPClv0RXrL9EvbK/RBu5v0SKv79E8MW/RFfM
v0S90r9EJNm/RILfv0Tw5b9EV+y/RL3yv0Qk+b9Eiv+/RPAFwERXDMBEvRLARFUZwESKH8BE
8CXARFcswES1MsBE+TnARIo/wETwRcBEV0zARL1SwEQkWcBEil/ARPBlwERXbMBEvXLARBt5
wESCf8BE8IXARE+MwES9ksBEJJnARIqfwETwpcBEV6zARLWywEQkucBEir/ARPDFwERXzMBE
tdLARCTZwESK38BE8OXARFfswES98sBEJPnARIr/wETwBcFEVwzBRLUSwUQbGcFEgh/BRPAl
wURXLMFEvTLBRCQ5wUSKP8FE8EXBRIhMwUS9UsFEJFnBRIpfwUTwZcFET2zBRL1ywUQkecFE
in/BRPCFwURXjMFEtZLBRCSZwUSKn8FE8KXBRE+swUS9ssFEJLnBRIK/wUToxcFEV8zBRLXS
wUQk2cFEit/BROjlwURX7MFEvfLBRCT5wUSC/8FE8AXCRFcMwkS9EsJEJBnCRIofwkTwJcJE
TyzCRL0ywkQkOcJEij/CRPBFwkRXTMJEvVLCRCRZwkSKX8JE8GXCRFdswkS9csJEG3nCRIJ/
wkTwhcJEV4zCRL2SwkQkmcJEip/CRPClwkRXrMJEvbLCRCS5wkSKv8JE8MXCRFfMwkS10sJE
JNnCRIrfwkTw5cJEV+zCRL3ywkQk+cJEiv/CRPAFw0RXDMNEvRLDRCQZw0SKH8NE6CXDRFcs
w0TFMsNEJDnDRII/w0TwRcNEV0zDRL1Sw0QbWcNEgl/DRPBlw0RXbMNEvXLDRCR5w0SKf8NE
8IXDRE+Mw0Q4k8NEJJnDRIqfw0TwpcNEV6zDRL2yw0QkucNEgr/DRPDFw0RPzMNEvdLDRCTZ
w0SC38NE8OXDRFfsw0S98sNEJPnDRIr/w0TwBcREVwzERL0SxEQkGcREih/ERPAlxERPLMRE
tTLERCQ5xESKP8RE8EXERFdMxES1UsREJFnERIJfxETwZcRET2zERLVyxEQkecREin/ERPCF
xERXjMREvZLERCSZxESCn8RE8KXERE+sxES1ssREG7nERIK/xERjxsREV8zERLXSxEQk2cRE
it/ERPDlxERP7MREvfLERCT5xESC/8RE8AXFRE8MxUS9EsVEGxnFRIIfxUToJcVETyzFRLUy
xUQkOcVEij/FRPBFxURPTMVEtVLFRCRZxUSKX8VE8GXFRFdsxUS9csVELHnFRIJ/xUTwhcVE
V4zFRLWSxUQkmcVEip/FRPClxURPrMVEvbLFRCS5xUSKv8VE6MXFRE/MxUS90sVE6NnFRIrf
xUTo5cVEV+zFRL3yxUQb+cVEgv/FRPAFxkRXDMZEtRLGRBsZxkSCH8ZE8CXGRE8sxkS9MsZE
JDnGRIo/xkToRcZET0zGRL1SxkQbWcZEgl/GROhlxkRXbMZEvXLGRCR5xkSCf8ZE6IXGRFeM
xkS1ksZEJJnGRIKfxkTwpcZEV6zGRL2yxkQbucZEgr/GROjFxkRXzMZEvdLGRBvZxkSK38ZE
8OXGRE/sxkS18sZEG/nGRIL/xkToBcdEVwzHRLUSx0QkGcdEih/HROglx0RPLMdEvTLHRCQ5
x0SCP8dE6EXHRFdMx0S9UsdEJFnHRIJfx0TwZcdET2zHRLVyx0QbecdEgn/HROiFx0RPjMdE
vZLHRCSZx0SKn8dE6KXHRFesx0S1ssdEJLnHRIq/x0ToxcdEV8zHRL3Sx0Qb2cdEgt/HRPDl
x0RX7MdEtfLHRBv5x0SK/8dE6AXIRFcMyES9EshEGxnIRIofyEToJchETyzIRLUyyEQbOchE
gj/IRPBFyERXTMhEtVLIRCRZyESCX8hE8GXIRE9syES9cshEJHnIRIp/yETwhchET4zIRLWS
yEQbmchEgp/IRPClyERPrMhEvbLIRBu5yESCv8hE6MXIRFfMyES10shEG9nIRILfyETo5chE
V+zIRNbyyERl+chEgv/IRPAFyURPDMlEtRLJRCQZyUSCH8lE6CXJRE8syUS9MslEGznJRIo/
yUTwRclEV0zJRLVSyUQbWclEkl/JROhlyURXbMlEtXLJRCR5yUSCf8lE8IXJRE+MyUS1kslE
G5nJRIKfyUTopclET6zJRLWyyUQbuclEir/JROjFyURXzMlEtdLJRBvZyUSK38lE6OXJRE/s
yUS98slEG/nJRIr/yUTwBcpEVwzKRLUSykQbGcpEih/KRPAlykRPLMpEtTLKRCQ5ykSCP8pE
6EXKRE9MykS9UspEJFnKRIJfykToZcpEV2zKRL1yykQbecpE</AssayXData><AssayYData Points="900">Gn6OPumrjz4y05E+WXSbPjJenT5D0KI+ZSynPrinqz6eBaw+3a+tPoFxrz7MvLI+OlizPs/l
sz4akbc+vbW1Pg87tz5QULk+que5Puk3uD7c57g+a3a4PoG6uT5sK7k++p27Pi1avD48dLk+
Nve6PtRvvD5977k+asm5PoWbuz6S0bs+OBG7PvKduj78Nro+Xk67PreRuT4WPrs+Cdu7Pref
vj4967w+5P+6PrdovD5gHb0+IVS+PhLGvD70e7s+3Bu6PnpbvD4JZr0+yYy7PvyuvT6zzbk+
2Z+8Ph05vT5kyrw+AA27Po4kvT4iG7w+p+i7Pt4XvT5T9Lo+RN6+Pr/3uj6gd70+MVG8PpJC
vD74w7s+buS8PgUOvD7x5bg+pWO8Pp6FvD5TObs+ZpW7Phrcuz7ULr0+9FO8Pu3ZvT43IL0+
icq7PncDvT7ejLo+Ele7Pj+vuT7b27w+wQy+PkCIvT6EmLs+lDm6PqhtuT56/Ls+mGu+PkZO
vj65Br0+rKq8PgDQvD6wg70+Bzm7Prl2uT5VMLw+zmi7PhOCuz5q67w+UPi6PqRxvD6oZ7s+
0Uy9Pg+quj4gtbo+gdK7Psv1vD63hrw+aSy8PijQuj4Lr7w+FZS6PpzEvD56GLw+zQS8Ph/k
uj79Urw+Wk+6PjHtuj75T7k++5u9Pjgfuj5/wLc+GDC5PsIyvD6rAbw+QdS+Pp8FvT6BIbw+
XUm7Puxxuj6b37o+8wO+Pnk7uT6gu7o+R0a9PlDPuz4Iebw+WSK9PlgxvD4dYrw+U3S9PnrS
uz4CKbs+AB+7Pr/2uz6dnb0+WiC8PvvFuz7BEr4+yme7PglFuz5rLbw+7Vy8Prkyuj5+670+
WdO9PslLvD4Wers+VyW6Ph5avj7r9Lw+iHe6Ph7yvD4M7bs+wQG6PlENvT5rLr4+NxK8Pkto
vT5g+70+mca8PhTjuz7+8L4+kAa8Pmomvz6lS7s+xka9PrXRuz6QR74+oee7PnM2vT5fx7g+
o+a7PobKvj6sLL4+kLi9Pmjluz5bTr0+pA68Pj+zvT4Y6r4+ubO8PglwvD7dgb0+wPq7PnMf
vD7sYbw+Qm28PgGxvD4T77w+ymy+PoF7uz67dbw+7Qm9PlpCvD77r7w+B1W9PhYmvj6/0r0+
COa8PhA6vT7Mq7w+w567Ptvduz7ix70+4Ki7PvMGvT7CRb4+/iK9PoIlvD6wcr4+5yq8Pok/
vD4dPb0+3rO7PuqBvT6k3r0+y3m9Pvt1vT7sf7w+ieG+PpXRvD4c2b0+0pC7PpYHvz5NU70+
V029PpOEvD4oxr0+KFO9PvlNvj4IDb4+NxC8PrB+vz7tor0+AIa+PjnrvT4xNr0+Mn+8PlDY
vD6Azbw+6dy6Pm1cvT6Tmb0+QVC9PpqQvj4Aar0+bQO9PoI4vz5GB70+l7+9Pu0tvz6eHL0+
qkO9Pp/fvT7Bw7w+dADAPo4LvT4M6rw+8VDAPkwDvj7jQcA+MEO+PvXavj6Dxr0+goC8PhY1
vj60nL8+W/u8PgKrvT7jF7s+ZJW9PgeFvz6vCr4+HeC9PiTgvj7FYr4+f7m+PrPovj5DAb8+
Q1W/Phu8vj5+Trw+4l2+Pn2pvD46578+55m9Psv+vj7OF78+b1a+PpD7vT4ssb4+5v/APpD/
vj4dw7s+yAu+PngYvT7IVr8+DYe9Prb4vj6SYr4+Cn3BPnM9vz7M/r4+GzS/Pk1Rvj7qEcA+
n/q/PnWhvD5e774+KkjBPrzQwD7NP78+9g/APklevj6FEL4+x6+/PvEmvz6oX78+pDq8PjRW
vD6nTLs+B3jAPruXvT7Syb4+qATBPqNqvz5/vb4+nQO/Pr36vj5gGcA+3snAPrG8vz6vUr4+
TJ++PorfvT7/87w+XNi+PkYJwT4kMb8+rtfAPgjNvz4Uv74+ZSu8PihWwT7h378+QQK/Pqg2
wT7jiL8+oja/Pkqxwj5bbL8+0PW+Pt0SwD5vk8A+ttvBPpmfvj7nG78+mBy+PqdWwD40JL0+
zY+9PvJnwD4qjcI+NKm+PhZQwD5f8L4+b2rBPkCkwD6JqME+a3a+PifFvj4N8L0+we2/PsVD
vz6+BL4+z4PAPhHivj40GsE+EgPBPivTwD4HXsA+X+bAPo38wT4c68A+XD+/PnQLvz63y8A+
Xxm+PvNKvj7r4ME+CYnAPkmKvj6moMA+j/S9PmoUwT6UecM+E5LAPj+Rvj5L/MA+Jm6/Pq/b
vz4AyMA+yoq/PhpVwT7DCcA+L73APsdKwj4A3MI+KlTBPlJNwT53t78+FNi+Ph6SwD4wTcA+
EKq/Pthawj79/sE+LeLEPoyuwT5kIsA+EdDBPvwvwT4mQ8E+eOfAPtYrwj7C6cE+3rXCPmlt
wD6rrMA+MAjBPmhdwT69F8E+9Y+/PiITwD6jK8A+FlPAPkgNwj7y7cE+x2/BPuBhwj6/CsE+
P/rCPl1mwD7LecI+ESfBPi7mwT4BVMA+4LHDPgWPxD52XMA+/wnBPieiwz4We8I+0jjBPr+9
wT6blcM+itfBPhciwD78ksE+y8rBPlJqwD7dTcI+AXnBPkVawT53fME+CrnAPs9Rwj4vtcI+
ycjDPsx6wT4PIcE+BazBPl8bwz6QtME+dh7BPrn/wT7eL8M+W2jEPnpwwj6WucE+XP3CPuDI
wT7YDMI+x5nAPjMJwz7svMI+Ar7APuBAwj6Fs8M+FnjDPtVbwj59icI+nEDCPkOUwz65ncI+
GW3CPjEpwj5J8sI+6SHBPlQ3wz6jKsI+EljCPnWGwj5KDMQ+fuvDPrHHwT5iwr8+9KfBPoCx
wD7FZsU++XXCPjISwz62ysQ+FQ7FPuizwj5tzsI+u2jBPkNnwj42VsI+FzfDPmrvxD5v18Q+
byjFPgNJwj55AMI+W5fEPrZUwj4M9MQ+mmjCPuXNxT54+ME+FZzBPkvPwz5utMI+Hf3CPgKS
wT5I+cM+H8TEPohcwT4vocM+O3vBPq7uwz5yRcI+t33DPu+awj5YUsE+jFHEPrOkxT7eN8M+
dqDDPinDxD67tcI+b/XDPlMnxD7Q18M+lcTCPha2xD4WB8Q+eT/DPvzPwj5vVcM+K9DDPgbT
wz6ll8Q+NQrFPh41wz7IHMI+qYvCPs9zxj5RxcM+xaHDPt+Pwz4ResQ+G5HGPhjAxT69F8U+
6cPEPnd0xT5MiMQ+GLrDPg4bxj7si8M+IJjFPnFhxT5vFcM+ChrEPsd6wj7jtsM+AlDFPqgQ
xj5d0cM+eajEPj7AxT4938M+n6XCPrQ8xD5WH8Q+ebzEPpKRxj5cYMQ+surEPnNNxD4PRcM+
DVnFPvTbxD6qccY+ME7EPoiqxj7N28U+Zh3DPplYxT61u8U+jA7HPrlYxj6vvcU+L5TDPg7V
xD7VLsc+Yx3FPkzExD5ei8M+TCDGPktfwz474MY+XuLDPl2TxD67OMU+2TDEPio1yD7i38U+
DCTGPn5Wxj7uS8Q+/2XGPkx9xD7J5cE+xVfGPhrqxT6xbMY+0RPDPjcwxT6/ccc+vJ/GPuW/
xj483cY+ZeLEPpIyxj4fpsQ+io/HPvHjxT5BSsc+UtDHPtoAyD5kAsY+lyDIPsIrxj4aacU+
fX7EPstuxz79gcY+5OPFPi+vyD5sgsU+DhPGPverxT6FHsc+oL7HPvNExD72iMY+BNzFPlJ+
xz4a98U+bTzIPjDuxT6ivMg+aTHGPqgjxz6oDsg+EknEPvUexj5UTMg+2QvHPrSZxj6Qz8c+
E6XFPn6Xxz7LNMY+qTTGPot7yD5tdsc+xkPGPt4Fxj7r9sY+rtzGPoWpxT40isc+MSPIPrL9
xT5hQcY+yvrFPtpFxT5VMMk+WGTHPgZSxj6ef8Y+00fGPpyqxT5CkMY+iILHPp+0xD4stsc+
CajIPiY1yD6AYsk+sifFPo1EyT5yn8c+lEbHPuxVxj6gI8k+uffIPod3xz5NaMg+zYDHPqDw
xz6L5sc+FqXHPpeHxj62S8c+g0jKPl9MyT52tcY+YqjJPtWyyD5BIsY+8qTHPqr8xT6xnMY+
JVDHPm/wyT4O58Y+wOfIPl4oxz6Lg8c+sBvHPnR8xz6kHsc+sBzIPjrpyj7IF8k+iILJPmF2
xz7y48U+nCnIPrYOyz5dtsg+FRfIPpaxyD4wKcg++57HPi1LyT4bq8g+BWLIPrkqyj5IVcY+
nQbIPrRPyz7+icg+kGnGPuKeyD6O5Mk+oZfKPi0NyD7D0sc+NsPJPnnxxj4pR8k+URHHPtqT
yj62KMg+eeHHPvFkyD5uksg+pP/HPus9yD4Y0Mg+cqrHPtg0yD7sm8c+25nIPnHeyD7Facc+
mJHKPvGdyT6WM8o+I23IPllUxz7KCsk+VOnIPuocyT4Cf8c+iajKPo6pyD5yRMo+kVzIPoj0
xj5HAMk+G73IPseiyD6Z8so+CozLPr5JzD5A7co+p1bIPoQLyD4SD8o+FEzIPvo1xz48isk+
BpHJPgXGyD4fH8k+OifJPvStyz60i8k+RSfGPtXtyT4u0sw+vmLJPuPuyT7O9so+2jDJPiN0
yj70F8s+AuzKPpC9yT6ts8Y+MjzLPhltyz50nck+r0bLPtGFxz4q8Mk+CJ7JPov9yT5HTcg+
3aTKPlJMyj5sg8w+DUPKPoUuyz4JTcs+9C/KPvB4yT7wNck+/0rJPn6Dyj4S7Mo+so/KPuiW
yj6Stso+1urLPjcHyz7xe8s+dCXKPna3yT59ssw+mw/KPmAlyz5a3Mo+89nMPpW+yD5XDso+
tVPKPjh0yT4CDMw+ECzJPkt4yT7TCMo+UUnJPmUxyj4ntsk+</AssayYData></Step><Step><CommonData><SampleLocation>11</SampleLocation><SampleID></SampleID><SampleGroup></SampleGroup><SampleInfo></SampleInfo><SampleRow>A</SampleRow><SamplePlate>1</SamplePlate><WellType>REGENERATION</WellType><Concentration>-1</Concentration><ConcentrationUnits>µg/ml</ConcentrationUnits><MolarConcentration>-1</MolarConcentration><MolarConcUnits>nM</MolarConcUnits><MolecularWeight>-1</MolecularWeight><Temperature>25</Temperature><StartTime>7201714</StartTime><AssayTime>5</AssayTime></CommonData><FlowRate>1000</FlowRate><StepType>KREGENERATION</StepType><StepName>Regeneration</StepName><StepStatus>OK</StepStatus><ActualTime>5.00005</ActualTime><CycleTime>0.2</CycleTime><AssayXData Points="25">gX/KROeFykROjMpEtJLKRBuZykSBn8pE56XKRE6sykS0sspEG7nKRIG/ykTnxcpETszKRLTS
ykQb2cpEgd/KROflykRO7MpEtPLKRBv5ykSB/8pE5wXLRE4My0S0EstEGxnLRA==</AssayXData><AssayYData Points="25">TEsawLZ0JsBneS3AxnAywGFANsDiEDnAvPY7wDpFPsDtF0DActtBwIilQ8BIyUTAtGFGwJxu
R8AhmUjAQWNJwGbgSsDjyUvA9ltMwLuGTcCAbk7A6vxOwBXBT8ByHVDAzJVQwA==</AssayYData></Step><Step><CommonData><SampleLocation>12</SampleLocation><SampleID></SampleID><SampleGroup></SampleGroup><SampleInfo></SampleInfo><SampleRow>A</SampleRow><SamplePlate>1</SamplePlate><WellType>NEUTRALIZATION</WellType><Concentration>-1</Concentration><ConcentrationUnits>µg/ml</ConcentrationUnits><MolarConcentration>-1</MolarConcentration><MolarConcUnits>nM</MolarConcUnits><MolecularWeight>-1</MolecularWeight><Temperature>25</Temperature><StartTime>7217810</StartTime><AssayTime>5</AssayTime></CommonData><FlowRate>1000</FlowRate><StepType>KREGENERATION</StepType><StepName>Regeneration</StepName><StepStatus>OK</StepStatus><ActualTime>5.00005</ActualTime><CycleTime>0.2</CycleTime><AssayXData Points="25">gR/LROcly0RGLMtEtDLLRBs5y0SBP8tE50XLRI9My0S0UstEG1nLRHlfy0QAZstETmzLRLRy
y0QbectEgX/LROeFy0ROjMtEtJLLRDuZy0R5n8tE56XLRE6sy0S0sstEG7nLRA==</AssayXData><AssayYData Points="25">8wwYOnGTTjvh0+08/J9MPYCxhT1CdLA9zFvEPf9E3z2kyfA9qG4EPlqQBD4ZHA8+zTkXPq9N
Fj7CzCA+HccnPq/hKz7ZTjA+zysvPgkVOD7IJDs+IYY/PkT6Pj4OSEM+7q5EPg==</AssayYData></Step><Step><CommonData><SampleLocation>11</SampleLocation><SampleID></SampleID><SampleGroup></SampleGroup><SampleInfo></SampleInfo><SampleRow>A</SampleRow><SamplePlate>1</SamplePlate><WellType>REGENERATION</WellType><Concentration>-1</Concentration><ConcentrationUnits>µg/ml</ConcentrationUnits><MolarConcentration>-1</MolarConcentration><MolarConcUnits>nM</MolarConcUnits><MolecularWeight>-1</MolecularWeight><Temperature>25</Temperature><StartTime>7233887</StartTime><AssayTime>5</AssayTime></CommonData><FlowRate>1000</FlowRate><StepType>KREGENERATION</StepType><StepName>Regeneration</StepName><StepStatus>OK</StepStatus><ActualTime>5.00005</ActualTime><CycleTime>0.2</CycleTime><AssayXData Points="25">gb/LROfFy0ROzMtEtNLLRBvZy0SB38tE3+XLREbsy0S08stEG/nLRIH/y0TnBcxETgzMRLQS
zEQbGcxEqh/MRN8lzEROLMxErDLMRBs5zESBP8xE30XMRE5MzES0UsxEG1nMRA==</AssayXData><AssayYData Points="25">OlE1wDjwP8BjbUTACD5HwF5qScBpT0vAJ81MwE0UTsCIME/AgzFQwBNEUcAQIFLA+bBSwNyb
U8Ab6FPAcbJUwL4YVcCRq1XA3ThWwOOjVsB+MlfAQZBXwMPgV8BdB1jACFZYwA==</AssayYData></Step><Step><CommonData><SampleLocation>12</SampleLocation><SampleID></SampleID><SampleGroup></SampleGroup><SampleInfo></SampleInfo><SampleRow>A</SampleRow><SamplePlate>1</SamplePlate><WellType>NEUTRALIZATION</WellType><Concentration>-1</Concentration><ConcentrationUnits>µg/ml</ConcentrationUnits><MolarConcentration>-1</MolarConcentration><MolarConcUnits>nM</MolarConcUnits><MolecularWeight>-1</MolecularWeight><Temperature>25</Temperature><StartTime>7250002</StartTime><AssayTime>5</AssayTime></CommonData><FlowRate>1000</FlowRate><StepType>KREGENERATION</StepType><StepName>Regeneration</StepName><StepStatus>OK</StepStatus><ActualTime>5.00005</ActualTime><CycleTime>0.2</CycleTime><AssayXData Points="25">gV/MROdlzERObMxEtHLMRBt5zESBf8xE54XMRE6MzESsksxEEpnMRIGfzETfpcxERqzMRKyy
zEQbucxEeb/MROfFzEROzMxEtNLMRBvZzER538xE5+XMRE7szES08sxEG/nMRA==</AssayXData><AssayYData Points="25">YoiQPJ6UCDsY6sM8KPE1PVotej1Yzqg9nD7IPZEb4j0BWPQ9DccGPhORCj4KNxA+5jAdPtAE
JD6rqyg+J1AoPg4ZLz6WdTQ+goo1PqeEOT5H0Ec+7FBEPik+Sz4mrU8+bSJOPg==</AssayYData></Step><Step><CommonData><SampleLocation>11</SampleLocation><SampleID></SampleID><SampleGroup></SampleGroup><SampleInfo></SampleInfo><SampleRow>A</SampleRow><SamplePlate>1</SamplePlate><WellType>REGENERATION</WellType><Concentration>-1</Concentration><ConcentrationUnits>µg/ml</ConcentrationUnits><MolarConcentration>-1</MolarConcentration><MolarConcUnits>nM</MolarConcUnits><MolecularWeight>-1</MolecularWeight><Temperature>25</Temperature><StartTime>7266085</StartTime><AssayTime>5</AssayTime></CommonData><FlowRate>1000</FlowRate><StepType>KREGENERATION</StepType><StepName>Regeneration</StepName><StepStatus>OK</StepStatus><ActualTime>5.00005</ActualTime><CycleTime>0.2</CycleTime><AssayXData Points="25">gf/MRN8FzURODM1ErBLNRBsZzUR5H81E5yXNRE4szUS0Ms1EGznNRIE/zUTfRc1ETkzNRLRS
zUQbWc1EgV/NROdlzURGbM1ErHLNRBt5zUSBf81E54XNRE6MzUSsks1EG5nNRA==</AssayXData><AssayYData Points="25">SYw4wOwDQ8B3OkfAwzpKwNolTMAJ203AfmtPwL+VUMD8j1HAAcxSwMgpU8Dqd1TA4WVUwB9h
VcAQulXA3UpWwB1JV8CAx1fAsq5XwIc8WMByeFjA9t1YwLY1WcD4mVnASZ5ZwA==</AssayYData></Step><Step><CommonData><SampleLocation>12</SampleLocation><SampleID></SampleID><SampleGroup></SampleGroup><SampleInfo></SampleInfo><SampleRow>A</SampleRow><SamplePlate>1</SamplePlate><WellType>NEUTRALIZATION</WellType><Concentration>-1</Concentration><ConcentrationUnits>µg/ml</ConcentrationUnits><MolarConcentration>-1</MolarConcentration><MolarConcUnits>nM</MolarConcUnits><MolecularWeight>-1</MolecularWeight><Temperature>25</Temperature><StartTime>7282229</StartTime><AssayTime>5</AssayTime></CommonData><FlowRate>1000</FlowRate><StepType>KREGENERATION</StepType><StepName>Regeneration</StepName><StepStatus>OK</StepStatus><ActualTime>5.00005</ActualTime><CycleTime>0.2</CycleTime><AssayXData Points="25">gZ/NROelzURGrM1ErLLNRBK5zUR5v81E38XNREbMzUS00s1EEtnNRHnfzUTf5c1ETuzNRKzy
zUQb+c1Egf/NRN8FzkRGDM5ErBLORBIZzkR5H85E3yXORE4szkSsMs5EGznORA==</AssayXData><AssayYData Points="25">3tMOPdekuDxpHkg9kC6GPQTctj2XpOA9ngoEPv1ICD7OYxY+8PogPg2uJz4TSSk+2CIzPuPJ
Nj6lYj8+Hm5GPrxMSj5pD1U+EEpUPq2sWD6EpF0+VgFgPgH6YD5DX2Y+L/hpPg==</AssayYData></Step><Step><CommonData><SampleLocation>1</SampleLocation><SampleID></SampleID><SampleGroup></SampleGroup><SampleInfo></SampleInfo><SampleRow>A</SampleRow><SamplePlate>1</SamplePlate><WellType>BUFFER</WellType><Concentration>-1</Concentration><ConcentrationUnits>µg/ml</ConcentrationUnits><MolarConcentration>-1</MolarConcentration><MolarConcUnits>nM</MolarConcUnits><MolecularWeight>-1</MolecularWeight><Temperature>25</Temperature><StartTime>7296969</StartTime><AssayTime>30</AssayTime></CommonData><FlowRate>1000</FlowRate><StepType>BASELINE</StepType><StepName>Baseline</StepName><StepStatus>OK</StepStatus><ActualTime>29.999</ActualTime><CycleTime>0.2</CycleTime><AssayXData Points="150">gT/ORN9FzkRGTM5EtFLORBJZzkSaX85E32XOREZszkS0cs5EEnnORHl/zkTfhc5ERozORLSS
zkQbmc5EeZ/ORN+lzkRGrM5EtLLORBK5zkR5v85E38XOROnMzkSs0s5EEtnORIHfzkTf5c5E
RuzORKzyzkQS+c5Eef/ORN8Fz0RGDM9EtBLPRBIZz0R5H89E3yXPREYsz0SsMs9EEjnPRHk/
z0TnRc9ERkzPRKxSz0QbWc9EeV/PROdlz0RGbM9ErHLPRBJ5z0S6f89E34XPREaMz0S0ks9E
EpnPRHmfz0Tfpc9ERqzPRKyyz0QSuc9Eeb/PRN/Fz0RGzM9ErNLPRBLZz0Sa389E3+XPREbs
z0Ss8s9EEvnPRB0A0ETfBdBERgzQRLQS0EQSGdBEeR/QRN8l0ERGLNBErDLQRBs50ER5P9BE
30XQREZM0ESsUtBEElnQRHlf0ETfZdBERmzQRKxy0EQSedBEeX/QRN+F0ERGjNBErJLQRBuZ
0ER5n9BE36XQRE6s0ESsstBEErnQRHm/0ETfxdBERszQRKzS0EQS2dBEgd/QROfl0ERG7NBE
rPLQRBL50ESB/9BE5wXRREYM0UTNEtFEGxnRRHkf0UTfJdFERizRRKwy0UQSOdFEgT/RRN9F
0URGTNFErFLRRBJZ0UR5X9FE32XRREZs0USsctFEEnnRRHl/0UTnhdFETozRRLSS0UQSmdFE
eZ/RROel0URGrNFErLLRRBK50UR5v9FE38XRREbM0USs0tFEG9nRRIHf0UT45dFERuzRRKzy
0UQS+dFE</AssayXData><AssayYData Points="150">U3x+PmvyeD7gQ38+Mcx9PlNQgT7kVoA+GRKAPrLAgT4f24I+dbqCPih6gz4j3IM+SXOEPgfZ
hD5JzIc+eCeGPiAfhz6uRIc+TqeIPvpDhz4HSYg+5t+IPlWbiD41e4g+dgOJPseIjT6AWYs+
/oCKPq54jT7RUIs+VW6OPg7/jD51Mos+WLuPPqkLjT4DUpA+HbqPPsgcjz7iJpA+y3yQPp0O
kD59G5A+zKaTPkzdkT7NtpM+lbyUPg/Ckj4pXJM+8ZOTPrxikz5qf5Q+vOuTPrXblT4305M+
0rqUPlAflj6IwpY+IAqYPtQ/mD5V/ZQ+xeiYPjtnmD7RdZo+FNWYPi37mj55O5g+i8WXPuMx
mj7xSZo+KmyZPsE1mj5VLJw+HMuZPkiknD6T75w+cSubPj+vmz4/yZo+gjWdPvmVnz6Y4pw+
VfGcPsUunj6e+50+Ip2bPl+NoD4ImZ8+kRSfPoYVoD4eHqE+ZpigPu2Snj7WCaA+3e+gPi8k
oD4PV58+WEWfPkvgnz4ujKA+tFShPtdMoj75UaI+Kh+hPmdXoT5YSaM+IBqgPkLNoz7zQaM+
wE+iPmthpD7gIqQ+F5ihPn5rpD6SUKM+OXSkPpsQpD6mrKM+cMelPtKppz7hz6U+he+lPmo8
pT6RjKY+bSunPh9RqD6U3KY+nHKpPpCTpz7qwqo+yYioPr99pT70Aag+bImpPm9Npj7JHKc+
qOupPq7ypz7UWak+Rf6nPuzbqD56xqg+deepPt0Jqz6plas+UNynPkrspz4piKc+UoWoPsjw
qT6466g+</AssayYData></Step><Step><CommonData><SampleLocation>1</SampleLocation><SampleID></SampleID><SampleGroup></SampleGroup><SampleInfo></SampleInfo><SampleRow>A</SampleRow><SamplePlate>1</SamplePlate><WellType>BUFFER</WellType><Concentration>-1</Concentration><ConcentrationUnits>µg/ml</ConcentrationUnits><MolarConcentration>-1</MolarConcentration><MolarConcUnits>nM</MolarConcUnits><MolecularWeight>-1</MolecularWeight><Temperature>25</Temperature><StartTime>7327785</StartTime><AssayTime>80</AssayTime></CommonData><FlowRate>600</FlowRate><StepType>LOADING</StepType><StepName>Loading</StepName><StepStatus>OK</StepStatus><ActualTime>80</ActualTime><CycleTime>0.2</CycleTime><AssayXData Points="400">eP/RRN4F0kQ9DNJEoxLSRBIZ0kRwH9JE1iXSREUs0kSrMtJECTnSRHA/0kTWRdJEPUzSRKNS
0kQJWdJEcF/SRNZl0kQ9bNJEo3LSRAl50kRwf9JE3oXSRD2M0kSjktJEEpnSRHCf0kTWpdJE
RazSRKOy0kQSudJEeL/SRNbF0kQ9zNJEo9LSRBLZ0kSI39JE1uXSRD3s0kSj8tJECfnSRHD/
0kTWBdNERQzTRKMS00QJGdNEcB/TRNYl00Q9LNNEqzLTRAk500RwP9NE1kXTRD1M00SjUtNE
ElnTRNJf00TWZdNERWzTRKNy00QSedNEcH/TRNaF00Q9jNNEo5LTRBKZ00Rwn9NE1qXTRD2s
00SjstNEErnTRHC/00TWxdNERczTRKvS00QJ2dNEeN/TRN7l00Q97NNEo/LTRAn500Rw/9NE
1gXUREUM1ESjEtRECRnURHAf1ETWJdRERSzURKMy1EQSOdREcD/URNZF1EQ9TNREo1LURBJZ
1ERwX9RE1mXUREVs1ESjctRECXnURHB/1ETWhdREPYzURKuS1EQJmdREcJ/URNal1EQ9rNRE
o7LURAm51ERwv9RE1sXURD3M1ESj0tREEtnURHDf1ETW5dREPezURKvy1EQJ+dREcP/URNYF
1UQ9DNVEoxLVRAkZ1URwH9VE1iXVREUs1USjMtVECTnVRHA/1UTWRdVEPUzVRKNS1UQJWdVE
cF/VRNZl1UQ9bNVEo3LVRAl51URwf9VE1oXVRD2M1USjktVECZnVRHif1UTWpdVEPazVRKOy
1UQJudVEcL/VRN7F1URFzNVEo9LVRAnZ1URw39VE1uXVRD3s1USj8tVECfnVRHD/1UTWBdZE
PQzWRKMS1kQJGdZEeB/WRN4l1kQ9LNZEozLWRAk51kRwP9ZE1kXWRD1M1kSjUtZECVnWRHhf
1kTWZdZEPWzWRKNy1kQaedZEcH/WRNaF1kQ9jNZEs5LWRBKZ1kRwn9ZE1qXWRD2s1kSrstZE
CbnWRHi/1kTWxdZEPczWRKPS1kQJ2dZEeN/WRNbl1kQ97NZEo/LWRAn51kR4/9ZE1gXXRD0M
10SjEtdEEhnXRHAf10TWJddEPSzXRKMy10QSOddEcD/XRN5F10Q9TNdEo1LXRAlZ10RwX9dE
52XXREVs10SjctdECXnXRHh/10TWhddEVYzXRKOS10QJmddEcJ/XRN6l10RFrNdEo7LXRAm5
10Rwv9dE3sXXRD3M10Sr0tdEEtnXRHjf10TW5ddEPezXRKvy10QS+ddEeP/XRNYF2EQ9DNhE
qxLYRBIZ2ERwH9hE3iXYREUs2ESjMthECTnYRHg/2ETeRdhERUzYRKNS2EQSWdhEeF/YRN5l
2ERFbNhEq3LYRBJ52ER4f9hE3oXYREWM2ESrkthEEpnYRHif2ETepdhERazYRKuy2EQSudhE
eL/YRN7F2ERFzNhEq9LYRBLZ2ER439hE3uXYREXs2ESr8thEEvnYRHj/2ETeBdlERQzZRKsS
2UQSGdlEeB/ZRN4l2URFLNlEqzLZRBI52UR4P9lE3kXZREVM2USrUtlEElnZRHhf2UTeZdlE
RWzZRKty2UQSedlEeH/ZRN6F2URFjNlEq5LZRBKZ2UR4n9lE3qXZREWs2USzstlEErnZRHi/
2UTexdlERczZRKvS2UQS2dlEeN/ZRN7l2URF7NlEq/LZRBL52UR4/9lE3gXaREUM2kSrEtpE
EhnaRHgf2kTeJdpERSzaRLwy2kQSOdpEeD/aRNZF2kRFTNpEq1LaRBJZ2kSIX9pE3mXaREVs
2kSrctpEEnnaRHh/2kTehdpERYzaRKuS2kQSmdpEeJ/aRN6l2kQ9rNpEq7LaRBK52kR4v9pE
3sXaREXM2kSr0tpEEtnaRHjf2kTe5dpERezaRKvy2kQS+dpEeP/aRN4F20RFDNtEoxLbRBIZ
20R4H9tE3iXbREUs20SrMttEEjnbRHg/20TeRdtEPUzbRKtS20QSWdtEeF/bRPdl20RFbNtE
q3LbRBJ520R4f9tE3oXbREWM20SzkttEEpnbRHif20TepdtERazbRKuy20QJudtEeL/bRN7F
20RFzNtEkdPbRBLZ20R439tE1uXbREXs20Sr8ttEEvnbRA==</AssayXData><AssayYData Points="400">abarPv+Iqj4kGKw+EWCsPhw0rT6bzK0+2X2uPsISrD4I/Kw+aECrPtKiqz40Zas+ze+tPoyb
rD7WlK0+nOasPk0Zrz4pCq8+WyCvPoCHrz4pta0+b7+tPr30rz7pxq4+BEGvPkLtrz51Lq8+
twCwPnOfrz7VLLE+RpmwPtUwrz4BZ7E+DPmvPn4YsD7TMrE+WSKuPg6ysj4iHLA+bt2uPpxc
sT4/4rM+a6KyPnXarz5iMrA+7LGzPrTLsj612rE+IqixPsfWsj607LE+rU+zPij0sz7jy7I+
QLKyPr9utD7errE+ntuyPmbisz6r0bI+4BaxPokItT43KbU+A5uzPh/gsT4Sg7Y+/y60PggI
tD6sp7M+kT60Pudbsz6Vp7U+nb+zPnhItT7gKbY+TVW1Pku1tj4U1rQ+dQO2PomEtD4P5LY+
oUq0Pr8OtT4IhbY+7Qq4Pl64tT4ZmrY+b/a0PlLitj5ZgLU+hMS2PgIltz5aA7U+vKi3PseG
tT7ibLY+FKC2PrFfuT4I2LY+ua+4PuMOtz6f0rc+SgC4PnnduT41ILc+LB22Pjlctz6jWrk+
6wy5PumzuD4gPro+0Ga4PrANuT5bZLo+Cli7Pj6Ouj7rU7o+tOS6Pn7JuT7l2bk+qD25PjIF
uj5derw+eXe5Polevj5KOLw+uDu6Pnrluj5w1Lo+GWy7PlVNuj4YrLo+4AG9PhZAvj7D+7s+
+gC9Pq6Iuz5TKLk+iL+6Pk2VvD6X9bw+8PW6PprHuz5Jnb0+9928PvL8vT61AL0+Ibe9PhXu
vT7cSLs+0Qm9PiyFuz4HM7w+daa+PqxDvj7/vbo+XBG9Pq3JvT4/esA+hy6/PvMcvT66Pr0+
TRu7Pp8Nvj7stb0+NNy/PsP1vD6DGr4+7hW/PpIXvz50WL4+ExK+PnpcvT7v0MA+LGHBPp2f
vT5JZb8+aKfAPjBDwT6cjcA+pPm9PrKAwD7hCcA+dCHAPleHwT61msA+l/7APtcewD48RsA+
737BPuxqwD4GD8E+uavBPkJYwT5qpr8+8UHDPt8tvz65D8A+P5XDPsj/wD6K28I+XfPAPpe2
xD7AUcI+Rl7APvXUwD4Zhb8+/GnBPlYewT5ISMM+5+bCPl1UxD7XfsM+kinCPp6Wwz5b08E+
FJDDPkd8xD4rdMI+bhfCPi7sxD6VHcQ+bbPDPuHUwj46JsE+Rf7BPuokxD77IcI+wX3DPrnF
wj7TBMQ+2efCPqb4wj6hLcI+HuvBPgLpxj6j/8Q+EybEPsaQwj7ndcQ+2svFPiZZxT7D+cI+
Qd3EPu2zxD7gQ8c+/ITGPlnrxD68osY+JTHEPobTwz4sfMY+8dPEPh9Yxz4HlsY+iLjGPutw
xj69AsY+dJXFPl1ixj4TbcY+b2PIPuTsxD6aq8Y+6qHGPqqrxj5th8Q+14LDPhwEyD5C8sU+
lbjGPjWhxj4wh8g+DJvGPk3HxD680MU+w3rJPj/Vxz6o48Y+KezGPq1Sxj6HOsc+Ux3HPtEi
xj70msY+rg/IPg8IyT65BMc+VNrGPtlsxz6K0cc+EmLIPhGqyD5Fh8k+nUnIPvJXyD7ykMk+
wurIPhSkyT7M8cc+lbHGPsT4yD40Uco+DljLPpMJyj4ZlMo+ZiLJPqroyT5e6co+NKrLPr6F
yj5w+sc+FrLJPgwoyj6HLMs+cH7IPsHsyT6Ov8o+kPDIPisOyD7dKck+LHnIPo4eyj4rjso+
bPLIPrBlyT7gX8o+ooHIPqZjzD4e9Ms+2/LIPhVnyj6dPcg+e+3LPm0BzD6MxMk+RGDLPiSZ
yz4OTso+P7vKPk/UzT7ebso+5ajLPsqlyz7RF8o+5WDJPvNqzj5mhcw+MHnKPuexzT6TRsw+
jkHLPiP6zT76usw+wZTNPhzHzT5gyso+38bMPtUYzT77qs0+sDPOPn+2zT6pbs0+73nNPrel
zD62ys0+cmnPPvbXyz7Jps0+OBLNPnX6zT7jfdA+sKTKPoK30D5Y5M0+Z5HLPkxuzj4+I88+
TvzOPt9NzT4W7M4+lu7MPqua0D4/7M0+p0zNPl4+zj54088+yYbQPq6Azj6XF9E+McfNPpzu
zz72Vc8+QsfPPnRRzz4du84+G8fQPmXV0D40fdE+xfzOPg==</AssayYData></Step><Step><CommonData><SampleLocation>1</SampleLocation><SampleID></SampleID><SampleGroup></SampleGroup><SampleInfo></SampleInfo><SampleRow>A</SampleRow><SamplePlate>1</SamplePlate><WellType>BUFFER</WellType><Concentration>-1</Concentration><ConcentrationUnits>µg/ml</ConcentrationUnits><MolarConcentration>-1</MolarConcentration><MolarConcUnits>nM</MolarConcUnits><MolecularWeight>-1</MolecularWeight><Temperature>25</Temperature><StartTime>7408781</StartTime><AssayTime>30</AssayTime></CommonData><FlowRate>1000</FlowRate><StepType>BASELINE</StepType><StepName>Baseline</StepName><StepStatus>OK</StepStatus><ActualTime>30</ActualTime><CycleTime>0.2</CycleTime><AssayXData Points="150">eP/bRN4F3ERFDNxEqxLcRAkZ3ER4H9xE3iXcREUs3ESrMtxEEjncRHg/3ETeRdxERUzcRKtS
3EQSWdxEeF/cRN5l3ERFbNxEo3LcRBJ53ER4f9xE3oXcREWM3ESrktxEEpncRHCf3ETepdxE
PazcRKuy3EQSudxEeL/cRN7F3ERFzNxEq9LcRBLZ3ER439xE5ebcREXs3ESr8txEEvncRHj/
3ETeBd1ERQzdRKsS3UQSGd1EeB/dRN4l3UQ9LN1EqzLdRBI53UR4P91E3kXdREVM3USjUt1E
ElndRHBf3UTeZd1ERWzdRKNy3UQJed1EeH/dRN6F3URFjN1Eq5LdRBKZ3UR4n91E3qXdREWs
3USrst1EErndRHi/3UTexd1ERczdRKvS3UQS2d1EeN/dRN7l3URF7N1Eq/LdRGz53UR4/91E
3gXeREUM3kSrEt5EEhneRIgf3kTWJd5ERSzeRKMy3kQSOd5EeD/eRN5F3kQ9TN5Eq1LeRBJZ
3kR4X95E3mXeRD1s3kSrct5EEnneRHh/3kTehd5EPYzeRKuS3kQSmd5EeJ/eRN6l3kRFrN5E
o7LeRBK53kR4v95E1sXeREXM3kSr0t5EEtneRHjf3kTW5d5ERezeRKPy3kQS+d5EeP/eRNYF
30RFDN9EqxLfRAkZ30R4H99E3iXfRD0s30SjMt9EEjnfRHg/30TWRd9ERUzfRLNS30QSWd9E
eF/fRN5l30RFbN9Eq3LfRBJ530Rwf99E3oXfREWM30Srkt9EEpnfRHif30Tepd9EPazfRKuy
30QSud9E</AssayXData><AssayYData Points="150">zIvQPgH+zz5qlNA+jEzRPiIZ0D72ItA+UqjNPrXIzj65stA+JRzPPk79zz507dA+pBDSPqvz
0D58/88+KtjPPnEWzz7joNE+pCXQPol8zz7uwdE+T0nRPof60T4bH9A+2kLRPlgc0j50Z9E+
MJLRPm0Z0j4YYNI+6LXRPmvl0T5w3NE+sJfRPk7J0D6WvNQ+QXjTPujl0T6oPtI+kjfOPmL7
0T63mNI+gyLTPuU50j4zcNI+EdzRPkA80T7B8NM+KjfTPkZ40z5dotI+Tu/WPm3H0j5UXdI+
1iHUPunx0T6Yz9E+2iXUPrtB0z6MltQ+USzUPqYd1D5Nv9M+2+vUPgl11D5W29M+M2LTPkB9
1T6Zn9E+zM7SPoxo1T4VONU+CyLSPgy10z4Z9dQ+ntTUPlaO1j4Ahdc+g83WPpRa1T7fhtQ+
iePVPuMF1T693dQ+xVXVPhtI0j50Otg+dZHVPoLr1T7SGtc+sbTTPmPn0z6ijdY+eKzTPiFq
1D7ja9U+vg7VPgOJ1j6xctY+PXvWPioS1j4v6tY+mSPUPtRV1j6A3tY+41zYPkQ01j6/P9g+
XvnVPiC51z50EdY+QmXWPmrG1j74rNg+JEzYPoXk1T6W9tg+wRzWPsCW1j6Cl9c+MM/YPo8X
1j6kGdg+jRzYPj861z6v4tc+dFfXPgnC1T5y6tg+lSDYPsE61z5Hadg+An3VPlSP1D4hx9U+
+2TYPoH81z7G6dU+Ui/VPheh1j5sPdg+8AbXPiRr2D6AM9o+vsbYPvxO2D67V9k+Bh/ZPl+K
2j6MCtk+</AssayYData></Step><Step><CommonData><SampleLocation>10</SampleLocation><SampleID>BG505 T332N SOSIP</SampleID><SampleGroup></SampleGroup><SampleInfo></SampleInfo><SampleRow>A</SampleRow><SamplePlate>1</SamplePlate><WellType>KSAMPLE</WellType><Concentration>-1</Concentration><ConcentrationUnits>µg/ml</ConcentrationUnits><MolarConcentration>500</MolarConcentration><MolarConcUnits>nM</MolarConcUnits><MolecularWeight>-1</MolecularWeight><Temperature>25</Temperature><StartTime>7447894</StartTime><AssayTime>180</AssayTime></CommonData><FlowRate>600</FlowRate><StepType>ASSOC</StepType><StepName>Association</StepName><StepStatus>OK</StepStatus><ActualTime>179.999</ActualTime><CycleTime>0.2</CycleTime><AssayXData Points="900">eL/fRN7F30Q9zN9Eq9LfRBLZ30R4399E3uXfREXs30Sj8t9ECfnfRHD/30T3BeBEPQzgRKsS
4EQSGeBEcB/gRPcl4ERFLOBEozLgRAk54ER4P+BE1kXgREVM4ESjUuBECVngRHhf4ETWZeBE
RWzgRKty4EQSeeBEcH/gRNaF4ERFjOBEvJLgRAmZ4ERwn+BE1qXgRD2s4ETcsuBEErngRHi/
4ETexeBEPczgRKvS4EQJ2eBEeN/gRNbl4EQ97OBEq/LgRAn54ESI/+BE1gXhRD0M4USjEuFE
EhnhRHAf4UTWJeFERSzhRKMy4UQSOeFEcD/hROdF4URFTOFEo1LhRL5Z4URwX+FE3mXhREVs
4USrcuFECXnhRHB/4UTWheFEPYzhRKOS4UQJmeFEcJ/hRNal4UR+rOFEvLLhRAm54UR4v+FE
1sXhRD3M4USr0uFECdnhRHDf4UTW5eFEPezhRKPy4UQJ+eFEeP/hRN4F4kQ9DOJEqxLiRAkZ
4kR4H+JE1iXiRD0s4kSjMuJECTniRHA/4kTWReJEPUziRKNS4kQSWeJEcF/iRNZl4kRFbOJE
o3LiRBJ54kRwf+JE74XiRD2M4kSjkuJECZniRHif4kTepeJERaziRKOy4kQJueJEcL/iRNbF
4kQ9zOJEo9LiRBLZ4kR43+JE3uXiRD3s4kSj8uJECfniRHj/4kTWBeNEPQzjRKsS40QJGeNE
cB/jRN4l40Q9LONEqzLjRAk540RwP+NE1kXjREVM40SjUuNECVnjRHBf40TWZeNEPWzjRKNy
40QJeeNEiH/jRNaF40Q9jONEo5LjRBKZ40Rwn+NE1qXjRD2s40SrsuNECbnjRHi/40TWxeNE
RczjRKvS40Q42uNEeN/jRNbl40RN7ONE1PLjRAn540Rw/+NE3gXkRD0M5ESjEuREEhnkRHgf
5ETWJeRERSzkRKMy5EQJOeREcD/kRNZF5EQ9TOREo1LkRAlZ5ERwX+RE1mXkREVs5ESrcuRE
Q3nkRHB/5ETeheREPYzkRKOS5EQJmeREcJ/kRNal5ERFrOREo7LkRBK55ERwv+RE1sXkRD3M
5ESj0uREEtnkRHDf5ETW5eREPezkRKPy5EQJ+eREcP/kRN4F5UQ9DOVEqxLlRAkZ5URwH+VE
3iXlREUs5USjMuVECTnlRHA/5UTWReVERUzlRKNS5UQJWeVEcF/lRNZl5UQ9bOVEo3LlRBJ5
5URwf+VE1oXlRD2M5USjkuVECZnlRHCf5UTWpeVEPazlRKuy5UQJueVEcL/lRNbF5UQ9zOVE
o9LlRAnZ5URw3+VE1uXlREXs5USj8uVEEvnlRHD/5UTWBeZERQzmRKMS5kQYGuZEcB/mRN4l
5kRFLOZEszLmRBI55kRwP+ZE1kXmRD1M5kSrUuZECVnmRHBf5kTWZeZEPWzmRKNy5kQJeeZE
cH/mRNaF5kRmjOZEo5LmRBKZ5kRwn+ZE1qXmRD2s5kSrsuZECbnmRHC/5kTWxeZEPczmRKPS
5kQJ2eZEcN/mRNbl5kQ97OZEo/LmRBL55kR4/+ZE1gXnRD0M50SjEudECRnnRHAf50TWJedE
PSznRKMy50QJOedEeD/nRNZF50QBTedEo1LnRAlZ50RwX+dE1mXnRD1s50SjcudECXnnRHB/
50TWhedERYznRKuS50QJmedEeJ/nRNal50Q9rOdEo7LnRBK550Rwv+dE3sXnRD3M50Sj0udE
CdnnRHjf50TW5edEPeznRKvy50QJ+edEcP/nRN4F6EQ9DOhEoxLoRAkZ6ERwH+hE1iXoRD0s
6ESrMuhEGjnoRHA/6ETWRehERUzoRKtS6EQJWehEkV/oRN5l6EQ9bOhEq3LoRBJ56ERwf+hE
1oXoRD2M6ESrkuhECZnoRHif6ETnpehEPazoRKOy6EQJuehEeL/oRN7F6EQ9zOhEzNLoRAnZ
6ER43+hE3uXoRD3s6ESr8uhECfnoRHj/6ETeBelETQzpRKsS6UQSGelEeB/pRNYl6URFLOlE
qzLpRAk56USZP+lE3kXpREVM6USjUulECVnpRHBf6UTWZelERWzpRKNy6UQJeelEcH/pRNaF
6UQ9jOlExJLpRBKZ6UR4n+lE1qXpRD2s6USrsulEErnpRHC/6UTWxelEPczpRKvS6UQS2elE
eN/pRN7l6URF7OlEq/LpRBL56UR4/+lE3gXqRE0M6kSrEupEEhnqRHgf6kTeJepERSzqRKsy
6kQSOepEeD/qRN5F6kRFTOpEq1LqRBJZ6kR4X+pE3mXqREVs6kSrcupEEnnqRHh/6kTehepE
RYzqRKuS6kQSmepEeJ/qRN6l6kRFrOpEq7LqRBK56kR4v+pE7cbqREXM6kSr0upEEtnqRHjf
6kTe5epERezqRKvy6kQS+epEeP/qRN4F60RFDOtEqxLrRBIZ60R4H+tE3iXrREUs60SrMutE
CTnrRHg/60TeRetERUzrRKtS60QSWetEeF/rRN5l60RFbOtEq3LrRBJ560R4f+tE3oXrREWM
60SrkutEEpnrRKmf60TepetERazrRKuy60QSuetEeL/rRN7F60RFzOtEq9LrRHTZ60R43+tE
3uXrREXs60Sr8utEEvnrRHj/60TeBexERQzsRKMS7EQJGexEeB/sRN4l7ERdLOxEozLsRBI5
7ERwP+xE3kXsREVM7ESrUuxEElnsRHhf7ETeZexERWzsRKty7EQSeexEeH/sRN6F7ERFjOxE
q5LsRDKZ7ER4n+xE3qXsREWs7ESrsuxEErnsRHi/7ETexexEbszsRKvS7EQS2exEeN/sRN7l
7ERF7OxEq/LsRBL57ERw/+xE3gXtREUM7USrEu1ECRntRHAf7UTvJe1ERSztRKsy7UQSOe1E
eD/tRN5F7URFTO1Eo1LtRBJZ7URwX+1E3mXtREVs7USrcu1EEnntRHh/7UTehe1ERYztRMyS
7UQSme1EgJ/tRN6l7URFrO1Eq7LtRBK57UR4v+1E3sXtREXM7USr0u1EEtntRHjf7UTW5e1E
ReztRKvy7UQS+e1EeP/tRN4F7kRFDO5EoxLuRBIZ7kR4H+5E3iXuREUs7kSjMu5EEjnuRHg/
7kTeRe5ERUzuRKtS7kQSWe5EeF/uRN5l7kRFbO5Eq3LuRBJ57kR4f+5E3oXuRD2M7kQFk+5E
EpnuRHif7kTepe5EXazuRKuy7kQSue5EcL/uRN7F7kQ9zO5Eq9LuRAnZ7kR43+5E3uXuREXs
7kSr8u5EEvnuRHD/7kTWBe9ERQzvRKsS70QSGe9EcB/vRN4l70Q9LO9EqzLvRBI570R4P+9E
3kXvREVM70SrUu9ECVnvRHhf70TeZe9ERWzvRKty70QSee9EeH/vRN6F70RFjO9Eq5LvRAmZ
70R4n+9E3qXvREWs70Srsu9ECbnvRHC/70TWxe9ERczvRKPS70QS2e9EeN/vRN7l70RF7O9E
o/LvRBL570R4/+9E3gXwRD0M8ESrEvBEEhnwRHgf8ETeJfBERSzwRKsy8EQSOfBEcD/wRN5F
8ERFTPBEq1LwRBJZ8ERwX/BE1mXwREVs8ESrcvBECXnwRHh/8ETehfBEPYzwRKuS8EQSmfBE
eJ/wRNal8ERFrPBEo7LwRDK58ER4v/BE1sXwREXM8ESr0vBEEtnwRHjf8ETe5fBERezwRKvy
8EQJ+fBEcP/wRNYF8URVDPFEqxLxRBIZ8UR4H/FE3iXxREUs8USjMvFEEjnxRHg/8UTeRfFE
RUzxRKNS8UQSWfFEeF/xRNZl8URFbPFEq3LxRAl58UR4f/FE1oXxREWM8USrkvFECZnxRHif
8UTWpfFEPazxRKuy8UQSufFEcL/xRN7F8UQ9zPFEo9LxRAnZ8UR43/FE3uXxREXs8USr8vFE
EvnxRHj/8URqBvJERQzyRKMS8kQSGfJEeB/yRN4l8kRFLPJEqzLyRBI58kR4P/JE3kXyRD1M
8kSrUvJEElnyRHBf8kTWZfJEPWzyRKty8kQSefJEcH/yRN6F8kRFjPJEo5LyRAmZ8kR4n/JE
3qXyRD2s8kSjsvJECbnyRHi/8kTexfJERczyRKvS8kQJ2fJEeN/yRNbl8kRF7PJEs/LyRAn5
8kSA//JE1gXzRD0M80SrEvNECRnzRHAf80TWJfNERSzzRKMy80QJOfNEeD/zRN5F80Q9TPNE
1FLzRAlZ80R4X/NE3mXzRD1s80TEcvNEEnnzRHh/80TWhfNEZozzRKOS80QSmfNEgJ/zRN6l
80Q9rPNEo7LzRAm580Rwv/NE3sXzREXM80Sr0vNEEtnzRLrf80TW5fNERezzRKPy80QJ+fNE
cP/zRN4F9ERFDPREqxL0RBIZ9ER4H/RE3iX0RD0s9ESrMvRECTn0RHA/9ETeRfREKk30RKNS
9EQJWfREeF/0RN5l9ERFbPREo3L0RBJ59ER4f/RE3oX0RD2M9ESjkvRECZn0RHCf9ETWpfRE
Raz0RLyy9EQJufREeL/0RNbF9EQ9zPREq9L0RAnZ9ERw3/RE3uX0RD3s9ESr8vREEvn0RHj/
9ETeBfVEPQz1RGgT9UQSGfVEeB/1RNYl9URFLPVEozL1RBI59UQkQPVE/0X1RD1M9USjUvVE
Eln1RAxg9UTeZfVEPWz1RKNy9UQJefVEXYD1RN6F9UQ9jPVEq5L1RBKZ9URwn/VE1qX1REWs
9USrsvVECbn1RHC/9UTexfVERcz1RKvS9UQJ2fVEcN/1RN7l9URF7PVEo/L1RBL59UR4//VE
1gX2REUM9kSrEvZEEhn2RHgf9kTeJfZERSz2RKsy9kQJOfZE</AssayXData><AssayYData Points="900">BgPePod52z7LQtg+ij3TPugPzz4xvcw+X07IPrG9xD4y18Q+K3HBPn6hvT7OS8A+N569Ps6H
vT7jMbw+QeO6PtoivT7FiLw+i6a6Pkxquj7+MLw+oB+7PmVhvT4/t7k+qeO7PiOsuj5/Tbk+
3RO9PtXtuT5jAbw+NjS6PtfyuD4z2rw+SPy6PkcovD5+g7s+CMu5Pnqpuj6Eers+o+m6Pnw2
uj5Z2bw+pwK6PiDeuz7/Qro+q3S7PnUxuz6sNbo+8968PphZuz6gsrw+ZDW7PtsUvD6ZQr0+
36S9Plihvz4fg70+PI28Pm4HvT7aEbo+ob2+PqntvT57p70+xmm+Pm8VvD7s47w+TNDAPkJI
vj4gKL0+ERW+PooQwT5aHrw+4aG8Pvr/vD4YmL4+xje/Puf5vT4BOcI+ckO/Puxfvz7MYr4+
7/+/PozovD6qF78+wBzCPozavj6eH78+TI7APrrpvj5yn78+w2LAPj4cvz6kS8E+rw7CPtLu
vT5i6cE+z47BPgxEwT7Jr8A+sE3BPmCgvz6EoL8+R2jCPnBwwT4VqL8+RhrCPoKpwz5u8sI+
WhHBPmB8wz5bZsQ+XcvDPq0Mvj4eWMI+lzDBPujqvz7posM+MrrDPl4PwT4Nr8I+corDPmLl
wz4wAMU+7I3EPoZkwj782sA+7ZzAPrIPwj6ZGME+GPjCPlfcwj5SeMM+LRzEPq5mxD67EMM+
Nj/FPh2ExD6+hsM+LB3DPhW/xD42L8M+tgnFPjthwz5kP8U+wJvFPqk1xj4AmcU+nHHDPixq
xD652cQ+XRjEPjmDxD4oYsQ+hanDPkDhxD6EJcU+vx/HPvxKxj6yPcU++EjFPpc0xT670cY+
zYDGPgEHxj7OmMU+YsbFPjbfwz7W/MM+L0zGPvZFxT5Dx8g+kW/GPutHxj4qjsY+6qbIPmrA
xz7mC8c+psDEPs7Txj4W78Q+kAXHPuZYxj5FOsY+6RvIPkyLxj7lTMc+hgrIPtD5xj7ue8c+
F8PGPhWLxz5MBcc+KInEPsThxD5xBMg+FEbIPqLayD5trcY+k3bHPn4Vxz5L98k+UGXJPgnB
yD4598c+7HvIPntuyD4ajss+rQnJPr9kxj5RL8k+G3HIPqlayT7BOMk+u5XJPtNQxz45wMg+
HJbIPlK5xz4Xisk+7F3GPpjPxz4PTMk+pnzIPlttyD4yqcg+RIbKPntqyT7aB8o+dO3IPsfU
yj5r+sk+Dq7HPnYoyj4rwsg+alXKPm/Gxz7sJcw+zufLPiWIyT4QrMo+TsPLPrK+yT7ZW8s+
7EvJPn7lyz5Zy8s+iALJPsZXyT6evso+LlvLPvIZyz4VPMs+mCbKPt2hyz6LGMw+ZoDJPuYc
yj5ta8o+TRPKPoREyz40z8s+HOvLPhV7yj6utso+Xq7MPu+byz6yQcw+MlrKPnUqyz7jGc4+
R5vMPovoyz6HV8o+r6LLPp3KyT5rgM0+ozXNPuNNzD6Wyso+50bMPu/Ayz5Qd80+qjrNPljf
zD6iFcw+sc7NPuNGzD5pvMw+JsPMPoFgzj5KIs8+BHbOPm9LzT7vWcw+oibPPhOPyz5Y8s0+
7njMPuKnzT7CIc0+ygDOPmAfzj5b2Ms+z97OPqrWzD6QGcs+UXrPPswczT7LO8w+PEbLPtuc
yj7QOcw+HlXMPg3SzD6Zn80+SY7NPspdzz6Qms0+oafOPorSzz60bM8+R1TMPlltzD7oXM4+
Zm/PPmM7zj4mqs4+Qu/OPqfkzz7U3c0+KhzPPge/zj5efM8+qbXOPuOMzj6evc4+1yzQPsny
zj7sBdE+OUjPPnNfzj6Mn84+Mn7OPuPyzj5gbs4+eKjPPlA4zj5HAtI+piTSPm4Szz5VJM4+
kQHPPpNU0D7aNdA+dNTOPicO0D79hNE+wZrRPurzzD69ac8+UKTQPtimzT71PNI+vGTQPpOQ
0D4QLdI+Y7PPPoAA0D5wZ84+/h7PPuRK0T6r8dE+DLjSPvND0T7jHdI+THvQPqwU0j652M4+
hTDRPrjqzj6jodE+hyTSPp1i0T4baNA+Y2/PPpeV0j54L9I+4jzPPnl+0D4LGdI+UWfPPixs
0T56sNE+yFvRPrGb0j6IldI+au/PPvCm0T7TX9I+VFbSPqCN0T5TAtE+coTSPvt30D7Wr9A+
lHvRPmVf0z4YwdE+cn3QPvPe0T4VPdE+6anQPhd+0T5HFNI+GhjSPj/n0j5qNtU+DYTTPlTq
0D7mitQ+7tzTPsTD0z6Ld9I+k5LTPuMp0z6NTNA+91PTPtxl0z7F+tA+lFTQPpdZ0z5RWtU+
wc7SPnuh0j5S3NI+nPvRPq++0T7u7tU+X0nSPq7E0z7lCtI+lcDSPuSo1D4/99E+ztbSPoe0
0z71gNM+s6TSPkmE0z7iTdQ+GfTTPuXb0j5iBNM+tojTPl9p1D7xKdI+4GjWPmaY0z7gltM+
Xg/VPhja0j5+ptQ+TsHSPqo31D4GK9M+EXDUPk5Z1z40PdQ+4wHSPrAQ0j4ZTNU+Y2TWPqP+
0z7qLdY+tpfVPhSd1D6ZIdc+HnbUPly71T5AV9Q+kKbUPl620z4OMdI+xH/UPqHn1T7vxNQ+
aQrWPrHt1D42HNY+JDXTPvsf1j4cNNc+WfbUPjmb1j6YKtY+bejWPiSF1j6dedY+vbzWPmj7
1D5CVtM+SSXWPvY31D4UPdU+T3LTPvZI1T6QU9U+9cLUPq5O1T5+5tQ+v1DWPmk81j4RftM+
8vXTPpcI1T4iBtY+zjvWPiY31D7KlNI+jSfXPjpd1z5UwtU+LLHSPubD1j7ehtk+YgXXPmT7
1T5TVdY+Lo3XPjqd1T6sGtg+YYLWPpvz1j4KKdc+7/rWPpeh0z71XdU+szzXPg7X1j6u3dU+
7SDTPl1V1z7DBNg+p1XXPtgb2D47wdk+KYTaPuQI1z6Xqtg+eqDWPqpG2T4w1tk+Ht7XPgUA
1z5Fatc+jZLXPv9W2D6BRtY++BjWPvLc1j7dudk+ORrXPjf+1T6Y4NY+jWHWPnoD2D6Avtc+
aAbZPpn32D7CZdc+2B/YPnRW2T7UFtg+gKDYPvgS2T54Ftg+i+DYPoJ71z66Ddk+y+nXPu1L
2D6WoNg+U4nXPg9n2T66g9c+szDZPmqr2D7JBtk+mljZPqyz2z5b4Nc+f3vZPtaD2T6u0Nc+
I/fVPg8R2D6/kdY+x6XZPj+b2D49Ytg+AgjZPgdW2j4o9NU+W9LaPk/j2T4DOtg+BM3ZPsI5
2j4PANg+vwnZPiPj2T7po9c+u3DWPt4L2D7PFdo+Ab3ZPhbf2T5ga9o+sDDZPj0l2T5ovtk+
QGjaPmcN2D6Ty9k+7KbXPmkk2j4T19k+dzTZPrSc2z6bldo+FezaPgON2z5VH9k+C5raPmbc
1z76SNo+/EvcPgY12T5LRds+t9DZPm5b2T6FMNs+BmXZPmby2D68Wdo+NC3ZPvv12j78Ado+
PgLaPgIW2j4Zv9o+nRraPn2Z2j5PaNo+EwHbPhRx2j65S9o+C/zZPktR2D65h9k+in7ePvao
3T7g1dg+FtfZPnh92z5HRtw+dszZPrON2z5e+dk+5FjbPtRN3j5ME9w+HvvbPvMA2z5wQts+
lQ3aPu4T2z4LnNs+SoHbPni02z4iHdo+yNvbPrnj2T5fsto+2z7bPgfp3T7CA90+hCDaPvjr
2z5M6Nw+cTzcPpMh3D7iltw+14vdPpxu3T4iQNo+1KfePt+v2j7cmds+VtTaPrwc2z6hidw+
GDPdPg8A3D61fd0+mw7cPq0N3j7o/9o+GD/bPrhy3D7Ft9w+FCPePukI3D6RaN0+G93bPvYq
3D6y49o+G/baPp8x3T7x6t4+9TTcPl/l3j6IHNs+vgrcPmnw3D4M7Nw+nEvcPvak2j5IKts+
7AHdPoPq3T7awt0+TWDbPrkc3z5L5t0+/EzcPl0G3T6iAd8+rojfPnb43D7yHN4+ROXcPg/J
3D7WnN0+On/dPigE3D7thd4+GwvbPlD23T4Q39s+cErcPpkV3D41FNw+Y/fbPg343j6wh94+
FO7ePl1u3D6e6d0+PXDePvae3j6jx9s+FQPbPpfT2z5XSeA+vCXePu2r3j6acd4+NAfdPg74
2z6hj94+N+nePhcL3j5rVt8+96vcPmps3j7RFuI+CZHhPrAc4D6FDt0+V2HePuAb3z4hiOA+
ydrePvsX3T6NdOA+xyjfPmlI3j7PlNw+nafcPm9n4D499N0+2izfPlem3j5aPt4+D+rdPiOl
3j517t0+TCDfPku93z6b3N0+cuHePmSP3j57KeA+UDbdPt2S3T7zU90+x+XhPtb+3D48rN8+
+azhPrwp4D5+H+A+sqHdPsgc3z4Q8t4+WFTePlax3j7mP+A+qlTiPp934T7M/t8+E+PfPsR8
3z6FtOE+etrgPrmi4D6d6OA+mE3gPuyr4D7bCt0+2InfPktD4D6ord4+vrTfPslG3z6jU+E+
MOLhPnka3z7pEeA+JlPfPn+E3j4N3N8+0o7fPpxd4T63R98+MNHfPktr4T7tPuA+Jk7fPq0z
4D7z4d8+kKTiPpy33z4xHuE+Xr7hPl7X3z4VHuI+f5jgPkYj4D4wheI+kMLhPpsF3z7gfeA+
8a7fPqaj4T5E4uA+ZLvfPj7C4j7oPd8+FpjfPjKW3z4HGeE+nWnfPiSB4j4xyN8+7LvfPu9F
4j45c+A+NdffPu1T4D7AwuA+ad3hPs173z6f8uA+dpDePmQl4T76X+E+yyjiPjWU4D7xF+M+
ydLiPoZb4j5+1eE+vCrhPk6y4D7fU+A+Az/iPt1W4j5iTOA+</AssayYData></Step><Step><CommonData><SampleLocation>1</SampleLocation><SampleID></SampleID><SampleGroup></SampleGroup><SampleInfo></SampleInfo><SampleRow>A</SampleRow><SamplePlate>1</SamplePlate><WellType>BUFFER</WellType><Concentration>-1</Concentration><ConcentrationUnits>µg/ml</ConcentrationUnits><MolarConcentration>-1</MolarConcentration><MolarConcUnits>nM</MolarConcUnits><MolecularWeight>-1</MolecularWeight><Temperature>25</Temperature><StartTime>7636876</StartTime><AssayTime>180</AssayTime></CommonData><FlowRate>600</FlowRate><StepType>DISASSOC</StepType><StepName>Dissociation</StepName><StepStatus>OK</StepStatus><ActualTime>180</ActualTime><CycleTime>0.2</CycleTime><AssayXData Points="900">bz/2RM1F9kQ8TPZEmlL2RAlZ9kRnX/ZEzWX2RDxs9kSicvZEAHn2RG9/9kTVhfZEPIz2RJqS
9kQJmfZEb5/2RM2l9kQ8rPZEorL2RAC59kRnv/ZE1cX2RDzM9kSi0vZEANn2RGff9kTV5fZE
POz2RJry9kQA+fZEb//2RM0F90Q8DPdEohL3RAkZ90RnH/dE1SX3RDQs90SiMvdEADn3RG8/
90TVRfdEPEz3RJpS90QAWfdEb1/3RNVl90Q8bPdEonL3RAB590Rvf/dEzYX3RDSM90SakvdE
AJn3RGef90TNpfdENKz3RJqy90QAufdEb7/3RNXF90Q8zPdEotL3RAnZ90Rn3/dEzeX3RDTs
90Sa8vdEAPn3RG//90TVBfhEPAz4RJoS+EQAGfhEZx/4RM0l+EQ0LPhEojL4RAk5+ERnP/hE
zUX4RDRM+ESaUvhECVn4RGdf+ETNZfhEPGz4RKJy+EQJefhEb3/4RM2F+EQ8jPhEopL4RAmZ
+ERnn/hEzaX4RLes+ESasvhECbn4RGe/+ETVxfhEPMz4RJrS+EQA2fhEb9/4RNXl+EQ07PhE
ovL4RAn5+ERv//hE1QX5RDQM+USaEvlEABn5RGcf+UTNJflEPCz5RLMy+UQAOflEbz/5RNVF
+UQ8TPlEmlL5RABZ+URvX/lEzWX5RDRs+USicvlECXn5RG9/+UTVhflEPIz5RJqS+UQJmflE
Z5/5RM2l+UQ8rPlEorL5RAC5+URnv/lEzcX5RDzM+USa0vlECdn5RG/f+UTV5flEPOz5RJry
+UQJ+flEZ//5RM0F+kQ0DPpEmhL6RAAZ+kR9IPpEzSX6RDQs+kSiMvpEADn6RGc/+kTVRfpE
PEz6RJpS+kQJWfpEZ1/6RNVl+kQ0bPpEonL6RAB5+kRvf/pE1YX6RDSM+kSakvpEAJn6RG+f
+kTNpfpEPKz6RKKy+kQJufpEZ7/6RM3F+kQ8zPpEmtL6RAnZ+kRn3/pEzeX6RDzs+kSa8vpE
Cfn6RGf/+kTNBftEPAz7RJoS+0QJGftEZx/7RNUl+0Q0LPtEDTP7RAk5+0RnP/tE1UX7RDxM
+0SiUvtECVn7RGdf+0TNZftENGz7RKJy+0QAeftEb3/7RNWF+0Q0jPtEmpL7RAmZ+0Rnn/tE
zaX7RDSs+0SisvtEALn7RG+/+0TNxftENMz7RJrS+0QA2ftEZ9/7RM3l+0Q87PtEovL7RAD5
+0Rn//tE1QX8RDwM/ESaEvxEABn8RGcf/ETVJfxENCz8RJoy/EQAOfxEZz/8RNVF/EQ0TPxE
olL8RABZ/ERnX/xEzWX8RDRs/ESacvxEAHn8RGd//ETVhfxENIz8RJqS/EQJmfxEZ5/8RM2l
/EQ8rPxEmrL8RAC5/ERnv/xE1cX8RDTM/ESa0vxECdn8RG/f/ETN5fxENOz8RJry/EQJ+fxE
Z//8RM0F/UQ0DP1EohL9RAAZ/URnH/1EzSX9RDws/USaMv1EADn9RGc//UTNRf1ENEz9RJpS
/UQAWf1EZ1/9RM1l/UQ0bP1EonL9RAB5/URvf/1EzYX9RDSM/USakv1ECZn9RGef/UTNpf1E
PKz9RKKy/UQAuf1EZ7/9RM3F/UQ0zP1EmtL9RAnZ/URv3/1EzeX9RDzs/USa8v1ECfn9RGf/
/UTVBf5ENAz+RKIS/kQAGf5Ebx/+RM0l/kQ8LP5EmjL+RAA5/kRnP/5EzUX+RDRM/kSaUv5E
CVn+RGdf/kTNZf5ENGz+RJpy/kQAef5EZ3/+RM2F/kQ0jP5EmpL+RACZ/kRnn/5EzaX+RLes
/kSasv5ECbn+RGe//kTNxf5ENMz+RJrS/kQA2f5EZ9/+RM3l/kQ07P5EovL+RAD5/kRv//5E
zQX/RDQM/0SaEv9EABn/RGcf/0TVJf9ENCz/RJoy/0QAOf9EZz//RM1F/0Q0TP9EmlL/RAlZ
/0RnX/9E1WX/RDRs/0Sacv9EAHn/RGd//0TNhf9ENIz/RJqS/0QAmf9EZ5//RM2l/0Q0rP9E
mrL/RAC5/0Rnv/9EzcX/RDTM/0Si0v9EANn/RGff/0TN5f9ENOz/RKLy/0QA+f9EZ///ROcC
AEUaBgBFTQkARYAMAEWzDwBF5xIARRoWAEVNGQBFgBwARbMfAEXrIgBFGiYARVEpAEWALABF
sy8ARecyAEUaNgBFVTkARYA8AEWzPwBF70IARRpGAEVRSQBFgEwARbNPAEXnUgBFGlYARU1Z
AEWAXABFuF8ARetiAEUaZgBFTWkARYBsAEW4bwBF53IARRp2AEXMeQBFgHwARbN/AEXnggBF
GoYARU2JAEWAjABFs48AReeSAEUalgBFTZkARYCcAEWznwBF56IARRqmAEVNqQBFgKwARQmw
AEXnsgBFGrYARU25AEWAvABFs78ARevCAEUexgBFUckARYDMAEWzzwBF89IARR7WAEVN2QBF
gNwARbPfAEXn4gBFGuYARU3pAEWA7ABFuO8ARe/yAEUa9gBFVfkARYT8AEW4/wBF5wIBRRoG
AUVNCQFFhAwBRbMPAUXnEgFFGhYBRVEZAUWEHAFFsx8BResiAUUaJgFFUSkBRYAsAUWzLwFF
5zIBRR42AUVNOQFFhDwBRbM/AUXnQgFFHkYBRU1JAUWETAFFs08BRetSAUUeVgFFUVkBRYBc
AUW4XwFF62IBRTJmAUVRaQFFhGwBRbhvAUXrcgFFHnYBRVF5AUWEfAFFuH8BReuCAUUehgFF
UYkBRYSMAUW4jwFF65IBRR6WAUVRmQFFhJwBRbifAUXrogFFHqYBRVGpAUWErAFFuK8BReuy
AUUetgFFUbkBRYS8AUW4vwFF68IBRR7GAUVRyQFFhMwBRbjPAUXr0gFFHtYBRVHZAUWE3AFF
uN8BReviAUUe5gFFUekBRYTsAUW47wFF6/IBRR72AUVR+QFFhPwBRbj/AUXrAgJFHgYCRVEJ
AkWEDAJFuA8CResSAkUeFgJFURkCRYQcAkW4HwJF6yICRR4mAkVRKQJFhCwCRbgvAkXrMgJF
qTYCRVE5AkWEPAJFuD8CRetCAkUeRgJFUUkCRYRMAkW4TwJF61ICRR5WAkVRWQJFhFwCRbhf
AkXrYgJFHmYCRVFpAkWEbAJFuG8CRetyAkUedgJFUXkCRYR8AkW4fwJF64ICRR6GAkVRiQJF
hIwCRcCPAkXrkgJFHpYCRVGZAkWEnAJFs58CReuiAkUepgJFUakCRYSsAkW4rwJF67ICRR62
AkVRuQJFhLwCRbi/AkXrwgJFHsYCRVHJAkWEzAJFuM8CRevSAkUe1gJFUdkCRYTcAkW43wJF
6+ICRR7mAkVR6QJFhOwCRbjvAkXn8gJFHvYCRVH5AkWE/AJFs/8CResCA0UeBgNFUQkDRYAM
A0W4DwNF6xIDRR4WA0VRGQNFhBwDRbgfA0XrIgNFHiYDRVEpA0WELANFuC8DResyA0UaNgNF
UTkDRYQ8A0W4PwNF60IDRR5GA0VNSQNFhEwDRbhPA0XrUgNFHlYDRVFZA0WEXANFuF8DRedi
A0UeZgNFUWkDRYBsA0W4bwNF53IDRR52A0VReQNFhHwDRbh/A0XrggNFHoYDRVGJA0WEjANF
uI8DReuSA0UelgNFUZkDRYScA0WznwNF76IDRR6mA0VRqQNFhKwDRbivA0XrsgNFHrYDRVG5
A0WEvANFuL8DRefCA0UaxgNFTckDRYDMA0WzzwNF59IDRR7WA0VR2QNFhNwDRbjfA0Xn4gNF
HuYDRVHpA0WE7ANFuO8DRevyA0Ue9gNFUfkDRYT8A0Wz/wNF6wIERR4GBEVRCQRFhAwERbgP
BEXnEgRFGhYERVEZBEWEHARF3B8EResiBEUeJgRF7SkERYQsBEW4LwRF6zIERR42BEVROQRF
gDwERbg/BEXrQgRFHkYERVFJBEWETARFuE8ERetSBEUeVgRFTVkERYRcBEW4XwRF62IERRpm
BEVNaQRFhGwERbhvBEXrcgRFGnYERU15BEWEfARFuH8EReuCBEUehgRFUYkERYSMBEW4jwRF
65IERR6WBEVRmQRFhJwERbOfBEXrogRFHqYERU2pBEWErARFuK8ERTCzBEUatgRFUbkERYS8
BEW4vwRF58IERR7GBEVRyQRFhMwERbjPBEXr0gRFHtYERVHZBEWE3ARFs98EReviBEUe5gRF
TekERYTsBEW47wRF5/IERR72BEVN+QRFhPwERbP/BEXrAgVFHgYFRVEJBUWMDAVFsw8FRecS
BUUeFgVFURkFRYQcBUWzHwVF5yIFRR4mBUVRKQVFgCwFRbgvBUXnMgVFGjYFRVE5BUWEPAVF
uD8FRetCBUUaRgVFTUkFRcpMBUW4TwVF61IFRR5WBUVRWQVFgFwFRRZgBUXrYgVFHmYFRU1p
BUWAbAVFuG8FRedyBUUedgVFTXkFRYB8BUWzfwVF64IFRRqGBUVRiQVFgIwFRbOPBUXrkgVF
HpYFRU2ZBUWEnAVFs58FReuiBUVHpgVFUakFRYCsBUW4rwVF67IFRRq2BUVRuQVFhLwFRbO/
BUXrwgVFJsYFRVHJBUWEzAVFuM8FRefSBUUe1gVFTdkFRYTcBUWz3wVF6+IFRR7mBUVN6QVF
gOwFRbPvBUXn8gVFGvYFRVH5BUWE/AVFuP8FResCBkUaBgZFTQkGRYAMBkW4DwZF5xIGRRoW
BkVNGQZFhBwGRbwfBkXrIgZFGiYGRVEpBkWELAZFuC8GRecyBkUaNgZFTTkGRYQ8BkWzPwZF
50IGRR5GBkVRSQZFhEwGRbxPBkXnUgZFHlYGRVFZBkWEXAZF</AssayXData><AssayYData Points="900">fJDTPrMj0z6aM9g+xBnePoHG4j4qrec+eEnsPjDr7T4/y/A+q/fyPt0T9T52sPY+OKP2PmVC
+j4tKfk+2hL7PqRS/D5ayPw+gu39PmUe/D566P0+qmv8PhK0/T5vTf8+prL+Pnl8/z4tHv8+
ovv/Pt3N/j6A//8+YGf+PgN1/z7nCgE/mPL/PqN8/j4W2AA/eTEAP21hAD8qS/8+Q0b/PgQ4
AD8VHwE/sQUAP8ls/z5/Jv8+0MT8Pk94/T5v2/0+2g8APzUBAT9a7AA/K+v8Phaa/T6+1QA/
ay/9Pifc/j4TKAA/bjgAP6BN/z5+lf8+wQsAP26MAD9yMgA/DRz+Pnh1+z6JLf8+JCIAP0tu
/z6QpAA/LXv9PhIhAD/ED/8+Ug0AP7OB/z5lSv4+TkoAP1x+AD9GNv4+ZlT/Pth4/j7HIf0+
mFf9Pvcq/D7yBP8+5M7+PikR/j5Oo/0+Cy8AP6FIAD9Orf8+XFj+PruXAD9DagA/WCH/PhIV
AD+IkQA/Rjr/Pj3V/z54zf4+uWb/PgCr/z6uKAA/fEn9Pu4O/j6CmAA/Uqb/PmLk/j5PIv4+
hgz/Pvtl/z5g1P8+IgsAP8QZAD/9vf4+C9T+PgIr+z6ECP8+S8v+Ppx3/T7T9/4+JwwAPxc3
AD9Db/0+wy0APwRMAD8D2v8+0mH+Pjxr/z7V7/8+b7T+PmnAAD+ucQA/iA8AP/e8/j4uM/4+
1mH/PllP/j4mRAA/wpT/PnFs/j75sf8+IBX+Pj1oAD+ySQA/MJT+PlC4AD+nDQA/AHb+PnnV
/j4a3f8+alH/PqXO/j7jg/8+qtH+Pke3AD9v0/8+e2X+Ppmi/z6o4P8+Euz/Pm/a/z7MyQA/
Gxv+Pm4O/j4ogf4+YgP/Pvyj/T4qB/4+62wAP2k/AD/BUgA/cHr+PoS2AD/CIwA/tKr/PgTF
/z78Gf0+bWn+PkhLAD9rEwA/J08AP0Pm/T49dP8+BDP+PiYw/z480QA/XbUAP8/c/z4e3P8+
In0APxw//T7XxP8+rLz/PuO7/z62PPw+Rwr/PjOv/T79nP0+Pcb/Pi5Z/z6i7v4+LFX/Pron
AT8tdwA/Pv79Pqpy/z5KZAA/Sen+Pmne/z42mQA/mV0AP7OF/j5wWf0+/XAAPw8ZAD8rl/8+
EmAAP6as/j57sv4+Q4X/PpT4AD+wVP8+/27/PpK//T60bwA/suX+PvRJ/z60CAA/QFABPzO5
/z6ENvw+6u//PqcRAD+8q/4+FTkAP/wwAD9Fqf8+BVb9PvxS/z42WP8+AdT/Pvkf/z4ftf8+
tSIAP6cp/z6eBP8+Shv/PuBn/z4o5/4+IBT+Phfg/j4d4v4+6wb+Po9//z62VwA/GHP9Plxf
AD/cQgA/01oAPzS6/z48o/4+ynv/PmtU/j42+QA/U0UAPzN9AD9GGAE/KQwBP2a0/j5xvf0+
JGH/PiFqAD/LXf8+A8QAP4TQ/j5Tv/0+ASD/PidO/z4bngA/QKQAP5Jb/z7YcgA/SxkBP7E/
/z66pgA/ZlUBP5APAD/FNQA/TIf/PoSLAD+Mpv8+qmoAP0VoAD9pbwE/UgcBPxsQAD9GkP8+
OiYBPwbIAD9VDwA/xz4AP1TiAD98NwA//rf/PrnxAD9VlAA/wwcAP6oHAT+nugE/IED+Pkwr
/z7DEQA/1wUAPx8sAD9SfQA/gfgBP5MsAD9srQA/EQIAP1Pn/z5z2gA/v8wAP3Pk/z6bjQA/
wiEBPwpLAD9U8f8+HL8AP/em/z6WzP8+g5kAPwwjAD9tcAA/SRD9Pk7M/j4X5QA/hO//Pk6X
AD+Nnf4+bs//PrNBAT89cgA/7gwAP1G6AD8cr/8+ZMoBP058AD9lKAA/yf3+PqpjAD9nggA/
Ken+Po6p/z7yswA/rh4BP9nxAD8/awE/GfUAP5H4AD+DRAA/zRwAP4gWAD8xKQA/x2cAP8KJ
AT/V2wE/psgAP0aXAD+1QwA/28v+PmMXAT/b9AE/tM8APwjnAT+tOgA/zgwBP+KdAD+RkAA/
WTsBP6l0AD8MqwE/zmAAP6fnAD9o7f8+ZjMBPxvsAD/IMgE/W4//PodQAT+fPgA/vPH/PtKa
AT8fMgA/5f8AP6wHAT8dvQA/MU4BP5hlAD/xMgI/7usAP/LHAT8npQA/HhwAP8GQAD8CqP8+
yVoBP6hvAD+PvgA/S1QBP91sAD9IGQE/GSQBP77+AT8iFgA/F+wAP3o+AD8aRQA/aywBPxTK
AD8xjAA/j4UBP9yfAD9tyAA/f5MAP9xoAj+8ZgE/CL8AP5OD/z4K5QE/efsAP2QoAj9XnwE/
L90APyE1AT/HuwA/p/QAP9A8AT+rjAE/62kAP8D0AD8WmwE/tFIBPwHBAD+AxgA/7r8BP87f
AD+1DAE/glsBP64CAT8KLAE/I4cBP/Ej/z6CNwI/ptcBP3KnAT8f3QA/UMMAP2j6AT87JAI/
W0MAP3b/AT/T9QA/9AcBP6toAT8IywE/D3sBPzBhAT9QEwI/50ACP0uYAT8lGwE/T9cBP6ZU
AT/bTwE/q7gBP/uUAT/KWQM/4NcBPySMAT/iQgE/ZkABP1yiAj8dVwI/54oBP11BAj/hBAI/
ka4BP89xAT87IgI/OLABPwBLAT+R0QE/V8EAPxeOAj8RiQE/g4YBP0jSAT/xiwE/e8gBPyZG
Aj8NzwI/R70AP5gKAj9OUwE/PQkBP6/kAD/k7gI/VpoBP7kAAT/gAgI/KowBP5KWAj/nZgI/
Ko8DP30fAj8LzgA/dg8CP6BcAT+65wI/xu0CP6kRAz/oOwE/gJgCP5qlAT/e9AA/xysBP5Wd
Aj/xUgE/96YBP+smAT+OawE/8f0AP4HnAT9l1gI/uyoCP6nWAT+GlQI/YH4BP6HpAT988QI/
+tICP2ysAj9SIwI/yA4CP0YBAz9n8QE/mWkCP4mOAj/JCQM/C4sBP1z7AT/isQE/XtgBPzCf
AT/tsgI/iUkBPzi4Aj8YkAM/x+QCP//3Aj9UnwE/HDcCP7YnAj+h8gI/g2sCP7lnAj9mZAI/
AUQCPz4vAz9ONwM/WWIBP6LfAT/CGAM/kxEDP9LcAj9jZAI/7zECPzbKAT9XOAI/eLcCP+wE
Az8DPAM/EwYDP76XAz9XuQI/4XoDP/6oAz+hvwI/xJcBP/j/Aj9ybgI/NrUCPz7bAj+/9QI/
/eQDPxZwAj9/9gE/96QCPy7cAj9xHAE/FugCP+XHAj/HugI/MkQCP6HxAj9eawM/cp0CPw9N
Az/1ugI/56oAPzD5Aj87fwI/PVIBP8NwAT8TZAM/7RQDP/jUAz8kRwM/ScQCP/7lAj/h1wI/
MusCP0EEAj842QI/50UDP9FzAj+1wQI/ijgDPzBZAj8T/wI/AvICPyslAz+NcwM/jikDPxv9
Aj8M+gI/p5IDP5+GAj9U3QM/J7kCP0N+Az/sIgM/h3cCPyLYAz8/xAM/4U4DP5kFAj8YzAM/
jlsDP3KRAz+X8gI/Bn8EP+EyAj/xYAI/+oMCP1QAAz8uDQQ/zs4CP+/RAj9hZwQ/FbIDP1oQ
BD+AYwM/R1kEP71qBD8ovAM/+CIDPwYLAz+CbAI/ZhQEP/1bAz9ekAM/dMADP5bXBD9BJgM/
Y80EPyPZBD/yzQM/VW4DP/AWBD/rEQQ/toQDP9ULBD/74wM/oFoEP1XxAj+ghAI/+l4EP2jp
BD/JrQM/DrACP3emAz8QiAQ/e1wEP/NwAz/x3wM/9ykEP69FAj+7AQU/DK8DP2FzAz95yQM/
vXsEPwhsAz8jPAI/+5YCPzGPAj/lwAI/usMDPwT3Az/R/gI/RV0DP1OcAz8+kwM/ZEkEPy/u
Az9e+QQ/kGwEP71EBD84vAM/bjEEP9jtBD8W4AM/x7UEPyt6Az+uRQQ/yckDPytwAj8joAM/
q5wEP5uzAz+0pgM/mlUEP2edBD/8eAM/EdIDPxvUAj/tOgM/Mx0DP1DgBD/l+AQ/+yMEP3s4
Az+tigQ/6KIEP1zOBD/49wM/knsEPyPZAz/rUwM/w3wDP/BVBD/lSgQ/ln8DPyrlBD8xlwU/
ovYDP3ZmBD+Q/QQ/V1MFPwlsBD9rNgQ/9HkDP+crBT+5ogQ/5eUEPyDNBD9q+AM/ZOMDPzkJ
BT+gEQQ/ozoEP+ZOBj8pwgQ/S2kEP/TkAz+WggQ/mUIEP2RoBD+USAQ/myYFP8NHBT+dGgQ/
aQoEPwAZBD9XzQU/0xsEP7uYBD/O8wM/0usDP3lrBD95mAQ/nogEP28tBT/NVwU/kaUEPzAB
BD/8cQQ/xKkEP6ZyBD8h/wQ/uzoFP6J6BT+63wQ/aiUFP0VwBT+W/QU/BLoEP/wKBT8UZAM/
S3UEP6pUBT/rCQU/pUoFP32nBD9EDAU/u6AEP6qqBD+r9gU/PW8EP+SdBD9K6wM/3K4EP7VL
BD8lYAU/QUQFP9sMBT8ezwQ/DIoEP43eBD9//QM/3lAFP7oZBT+q3AQ/kRQFP0XkBT8lcQQ/
S4IFP2CrBT8zjQQ/RdoDPwlTBT/xagU/xw4GP3LUBD8JTgQ/2QkGP9jWBD8fQwQ/xrEFPxXn
BD+zgwQ/wrQEP/aQBT/tPQU/fZcFP0PBBD916AU/OJwFP4k7BT8y/wQ/JGwFP5IGBj+LWwU/
PDwGP/E6Bj/2GAY/uMUEP+RxBj9vMgY/fPQEP2wbBj+g0wU/7dMEPx7gBD8rjgU/7uAFP9gQ
BT+ygQU/XOgFP/VHBj8i9AY/ZWEFP2UvBT81TAY/zp0EP/06Bj+IAQY/FdMEPx9EBT/oHQY/
DD8GP05PBT/s3QU/6yQFP11dBj+ptAU/lXMGPxiSBj83BQU/</AssayYData></Step><Step><CommonData><SampleLocation>11</SampleLocation><SampleID></SampleID><SampleGroup></SampleGroup><SampleInfo></SampleInfo><SampleRow>A</SampleRow><SamplePlate>1</SamplePlate><WellType>REGENERATION</WellType><Concentration>-1</Concentration><ConcentrationUnits>µg/ml</ConcentrationUnits><MolarConcentration>-1</MolarConcentration><MolarConcUnits>nM</MolarConcUnits><MolecularWeight>-1</MolecularWeight><Temperature>25</Temperature><StartTime>7826056</StartTime><AssayTime>5</AssayTime></CommonData><FlowRate>1000</FlowRate><StepType>KREGENERATION</StepType><StepName>Regeneration</StepName><StepStatus>OK</StepStatus><ActualTime>5.00005</ActualTime><CycleTime>0.2</CycleTime><AssayXData Points="25">t18GRepiBkUZZgZFTWkGRYRsBkW3bwZF6nIGRR12BkVReQZFhHwGRbd/BkXqggZFHYYGRU2J
BkWEjAZFs48GReqSBkUdlgZFUZkGRYScBkW3nwZF5qIGRR2mBkVRqQZFhKwGRQ==</AssayXData><AssayYData Points="25">JEcNwAnWGsAOwCHAzlImwFA/KsDw/SzApe8vwDZCMsAZ0zPA5Ms1wAmCN8DW+zjAWSA6wE6F
O8AVIzzAOoY9wDpdPsCJbD/A1RJAwKP5QMBe2kHAGVxCwBQwQ8DyqUPAYgtEwA==</AssayYData></Step><Step><CommonData><SampleLocation>12</SampleLocation><SampleID></SampleID><SampleGroup></SampleGroup><SampleInfo></SampleInfo><SampleRow>A</SampleRow><SamplePlate>1</SamplePlate><WellType>NEUTRALIZATION</WellType><Concentration>-1</Concentration><ConcentrationUnits>µg/ml</ConcentrationUnits><MolarConcentration>-1</MolarConcentration><MolarConcUnits>nM</MolarConcUnits><MolecularWeight>-1</MolecularWeight><Temperature>25</Temperature><StartTime>7842282</StartTime><AssayTime>5</AssayTime></CommonData><FlowRate>1000</FlowRate><StepType>KREGENERATION</StepType><StepName>Regeneration</StepName><StepStatus>OK</StepStatus><ActualTime>4.99907</ActualTime><CycleTime>0.2</CycleTime><AssayXData Points="25">t68GReqyBkUdtgZFUbkGRYC8BkW3vwZF5sIGRRnGBkVNyQZFgMwGRbPPBkXq0gZFGdYGRU3Z
BkWE3AZFt98GRebiBkUd5gZFTekGRYDsBkWz7wZF5vIGRRn2BkVN+QZFgPwGRQ==</AssayXData><AssayYData Points="25">zQMOPnGfFT6Fqig+gq0/Pl5yVj6limA+m79uPnyNdT4HBYA+E9iGPodEij6S1Is+YE2QPmYW
lT5rvJU+ZPeXPod4mz5IdJ0+IKGePsgDoj6vLKU+OaekPiWhpD7Vbac+7lioPg==</AssayYData></Step><Step><CommonData><SampleLocation>11</SampleLocation><SampleID></SampleID><SampleGroup></SampleGroup><SampleInfo></SampleInfo><SampleRow>A</SampleRow><SamplePlate>1</SamplePlate><WellType>REGENERATION</WellType><Concentration>-1</Concentration><ConcentrationUnits>µg/ml</ConcentrationUnits><MolarConcentration>-1</MolarConcentration><MolarConcUnits>nM</MolarConcUnits><MolecularWeight>-1</MolecularWeight><Temperature>25</Temperature><StartTime>7858365</StartTime><AssayTime>5</AssayTime></CommonData><FlowRate>1000</FlowRate><StepType>KREGENERATION</StepType><StepName>Regeneration</StepName><StepStatus>OK</StepStatus><ActualTime>4.99907</ActualTime><CycleTime>0.2</CycleTime><AssayXData Points="25">s/8GReYCB0UVBgdFTQkHRXwMB0WzDwdF5hIHRSYWB0VJGQdFgBwHRbMfB0XmIgdFGSYHRUkp
B0WALAdFry8HReIyB0UZNgdFSTkHRYA8B0WvPwdF5kIHRRlGB0VNSQdFfEwHRQ==</AssayXData><AssayYData Points="25">j4onwM+rM8BsSDjAtG87wJZsPcAB8z7AikxAwLDQQcCmikLAZ9ZDwK6RRMDtp0XAmfdFwAQP
R8D0N0fAIhxIwBdvSMC11kjAi7hJwJcISsCgUkrAnLlKwLhsS8CDYkvApphLwA==</AssayYData></Step><Step><CommonData><SampleLocation>12</SampleLocation><SampleID></SampleID><SampleGroup></SampleGroup><SampleInfo></SampleInfo><SampleRow>A</SampleRow><SamplePlate>1</SamplePlate><WellType>NEUTRALIZATION</WellType><Concentration>-1</Concentration><ConcentrationUnits>µg/ml</ConcentrationUnits><MolarConcentration>-1</MolarConcentration><MolarConcUnits>nM</MolarConcUnits><MolecularWeight>-1</MolecularWeight><Temperature>25</Temperature><StartTime>7874591</StartTime><AssayTime>5</AssayTime></CommonData><FlowRate>1000</FlowRate><StepType>KREGENERATION</StepType><StepName>Regeneration</StepName><StepStatus>OK</StepStatus><ActualTime>5.00005</ActualTime><CycleTime>0.2</CycleTime><AssayXData Points="25">r08HRd5SB0URVgdFRVkHRXhcB0WrXwdF4mIHRRFmB0VFaQdFfGwHRatvB0XecgdFEXYHRUl5
B0V4fAdFq38HRd6CB0URhgdFRYkHRXyMB0WrjwdF4pIHRRGWB0VFmQdFfJwHRQ==</AssayXData><AssayYData Points="25">mSIyPn20Dz5oPyA+//E8Pr22VT7E418+5/BxPn+xfD5zPIU+PfeJPr3Iiz7WeI8+m1STPjYG
mD5xqJk+ieKcPjJhnz6uH6A+QtqkPlwipT5kXqg+lk6nPjG+qT6/k60+DkCuPg==</AssayYData></Step><Step><CommonData><SampleLocation>11</SampleLocation><SampleID></SampleID><SampleGroup></SampleGroup><SampleInfo></SampleInfo><SampleRow>A</SampleRow><SamplePlate>1</SamplePlate><WellType>REGENERATION</WellType><Concentration>-1</Concentration><ConcentrationUnits>µg/ml</ConcentrationUnits><MolarConcentration>-1</MolarConcentration><MolarConcUnits>nM</MolarConcUnits><MolecularWeight>-1</MolecularWeight><Temperature>25</Temperature><StartTime>7890675</StartTime><AssayTime>5</AssayTime></CommonData><FlowRate>1000</FlowRate><StepType>KREGENERATION</StepType><StepName>Regeneration</StepName><StepStatus>OK</StepStatus><ActualTime>4.99907</ActualTime><CycleTime>0.2</CycleTime><AssayXData Points="25">r58HRd6iB0URpgdFRakHRXisB0WrrwdF4rIHRRW2B0VFuQdFfLwHRau/B0XewgdFEcYHRUXJ
B0V4zAdFr88HRd7SB0UR1gdFRdkHRXzcB0Wr3wdF3uIHRRHmB0VJ6QdFeOwHRQ==</AssayXData><AssayYData Points="25">bkErwG7hNsDM/zrATNc9wE4dQMA8kkHA6NVCwEi8Q8D790TA2AtGwFyJRsDPSUfAdQBIwK1b
SMCvAknA8HRJwK//ScB2mUrAoRFLwGt5S8BB20vAPxRMwEpMTMAPpEzAN7dMwA==</AssayYData></Step><Step><CommonData><SampleLocation>12</SampleLocation><SampleID></SampleID><SampleGroup></SampleGroup><SampleInfo></SampleInfo><SampleRow>A</SampleRow><SamplePlate>1</SamplePlate><WellType>NEUTRALIZATION</WellType><Concentration>-1</Concentration><ConcentrationUnits>µg/ml</ConcentrationUnits><MolarConcentration>-1</MolarConcentration><MolarConcUnits>nM</MolarConcUnits><MolecularWeight>-1</MolecularWeight><Temperature>25</Temperature><StartTime>7906897</StartTime><AssayTime>5</AssayTime></CommonData><FlowRate>1000</FlowRate><StepType>KREGENERATION</StepType><StepName>Regeneration</StepName><StepStatus>OK</StepStatus><ActualTime>4.99907</ActualTime><CycleTime>0.2</CycleTime><AssayXData Points="25">q+8HRd7yB0UR9gdFQfkHRXj8B0Wr/wdF3gIIRQ0GCEVBCQhFdAwIRasPCEXeEghFDRYIRUEZ
CEV0HAhFpx8IRdoiCEURJghFRSkIRXgsCEWrLwhF3jIIRRE2CEVBOQhFdDwIRQ==</AssayXData><AssayYData Points="25">DcImPoWILD4QFD8+hN5bPoaKbD61k4A+IQeHPkS9jT7BipI+NLqVPlXWmD7+CJ4+znGiPhmO
oz5+DKc+9iKqPjMArj6XDLA+fteuPnQjsz5AXrU+tYC3PhveuD48nrs+VRC7Pg==</AssayYData></Step><Step><CommonData><SampleLocation>1</SampleLocation><SampleID></SampleID><SampleGroup></SampleGroup><SampleInfo></SampleInfo><SampleRow>A</SampleRow><SamplePlate>1</SamplePlate><WellType>BUFFER</WellType><Concentration>-1</Concentration><ConcentrationUnits>µg/ml</ConcentrationUnits><MolarConcentration>-1</MolarConcentration><MolarConcUnits>nM</MolarConcUnits><MolecularWeight>-1</MolecularWeight><Temperature>25</Temperature><StartTime>7921632</StartTime><AssayTime>30</AssayTime></CommonData><FlowRate>1000</FlowRate><StepType>BASELINE</StepType><StepName>Baseline</StepName><StepStatus>OK</StepStatus><ActualTime>30</ActualTime><CycleTime>0.2</CycleTime><AssayXData Points="150">pz8IRdZCCEUJRghFQUkIRXBMCEWnTwhF1lIIRQlWCEU9WQhFcFwIRaNfCEXWYghFCWYIRWFp
CEVwbAhFp28IRdZyCEUNdghFPXkIRXB8CEWnfwhF1oIIRQmGCEU9iQhFcIwIRaePCEXWkghF
CZYIRT2ZCEVwnAhFo58IRdqiCEUJpghFPakIRXCsCEWjrwhF2rIIRQm2CEU9uQhFhLwIRbO/
CEXWwghFCcYIRT3JCEVwzAhFo88IRdbSCEUJ1ghFPdkIRXDcCEWj3whF1uIIRQnmCEU96QhF
dOwIRaPvCEXa8ghFHvYIRT35CEVw/AhFo/8IRdYCCUUJBglFPQkJRXQMCUWjDwlF1hIJRQkW
CUU9GQlFcBwJRaMfCUXWIglFCSYJRUEpCUWILAlFoy8JRdYyCUUJNglFPTkJRXA8CUWjPwlF
1kIJRQlGCUU9SQlFcEwJRadPCUXWUglFCVYJRT1ZCUV0XAlFo18JRdpiCUUJZglFQWkJRXBs
CUWjbwlF63IJRQl2CUU9eQlFcHwJRad/CUXagglFCYYJRUWJCUVwjAlFp48JRdaSCUUJlglF
PZkJRXCcCUWjnwlF1qIJRQmmCUU9qQlFdKwJRaevCUXasglFCbYJRZO5CUVwvAlFo78JRdbC
CUUNxglFPckJRXDMCUWjzwlF1tIJRQ3WCUU92QlFcNwJRavfCUXW4glFDeYJRUHpCUVw7AlF
IvAJRdbyCUUJ9glFPfkJRXD8CUWj/wlF1gIKRQkGCkU9CQpFdAwKRacPCkXaEgpFCRYKRUEZ
CkV0HApF</AssayXData><AssayYData Points="150">Um3BPj/ewD4gqMQ+y3fBPsJgxz5Mo8Q+PFDEPvbUxD6x0MY+wynJPg8+yD6Olco+XD3KPvbw
yT7f58k+P5XJPhSEzD7ySc0+JdjKPqrUzj625M4+u/nMPh+bzj4f+s4+0TTOPlmEzj5GJM4+
RafQPomf0D7tFtI+V0nRPvKv0j5i7dA+UJHQPtaX0z6Ea9A+YBvTPmSF0z4LOtI+K9PTPkn5
1D7SgtY+A0PUPiVD1j53hdQ+8/PVPhyj1T7oINg+/PnUPuSI1j64rtc+tn/ZPmKW2T4Qf9k+
6QfaPi+c2T7TXdk+rlzcPoQJ2z686Ng+WBDePizn2j6iA90+HA7cPn0D3D56Ed0+e9fdPm8z
3D4Bw9s+DJLcPnx43j62ed8+6UvgPl9b3j6+ttw+rinfPpB53z7fD98+MSPhPiGS4D5Y8+A+
Yd7gPgLx3z6NsOA+IQ3gPgb+4D6NaOE+GVPhPlQX4z5pauI+X2HfPjc24T68NuM+ulbjPhZa
4z68q+M+TxHiPlG24j415OM+5GzjPjJs5D4viOY+7+/lPsnR5D4QKOU+sd7mPkjH5T69zOY+
UJvlPhUT6D7Twuc+GBHnPj895z5mEec+Yw/pPjox5z4XJ+k+qRDpPkXp5z4dFuc+RffnPsmN
6j4hMOg+BXXoPsW46D4WEOo+6dDpPqge6D6qhOk+6jPsPt5m6j5fK+w+hE/sPtcz6z7hjuo+
LWbpPtNs6j4iM+w+69vqPiQ76j6Yaus+d/fqPnLp7D5eG+w+ao3rPh8i7D6vdOs+NP7qPlYv
7j5KuO0+</AssayYData></Step><Step><CommonData><SampleLocation>1</SampleLocation><SampleID></SampleID><SampleGroup></SampleGroup><SampleInfo></SampleInfo><SampleRow>A</SampleRow><SamplePlate>1</SamplePlate><WellType>BUFFER</WellType><Concentration>-1</Concentration><ConcentrationUnits>µg/ml</ConcentrationUnits><MolarConcentration>-1</MolarConcentration><MolarConcUnits>nM</MolarConcUnits><MolecularWeight>-1</MolecularWeight><Temperature>25</Temperature><StartTime>7952741</StartTime><AssayTime>80</AssayTime></CommonData><FlowRate>600</FlowRate><StepType>LOADING</StepType><StepName>Loading</StepName><StepStatus>OK</StepStatus><ActualTime>79.9991</ActualTime><CycleTime>0.2</CycleTime><AssayXData Points="400">px8KRdoiCkUNJgpFQSkKRXQsCkWnLwpF2jIKRQ02CkU9OQpFdDwKRac/CkXaQgpFDUYKRUFJ
CkV0TApFp08KRdpSCkUNVgpFQVkKRXRcCkWnXwpF1mIKRQ1mCkVBaQpFdGwKRadvCkXacgpF
DXYKRUF5CkV0fApFp38KRdqCCkUNhgpFQYkKRXSMCkWnjwpF2pIKRQ2WCkVBmQpFdJwKRaef
CkXaogpFDaYKRUGpCkV0rApFp68KRdqyCkUNtgpFQbkKRXS8CkWjvwpF2sIKRQnGCkVByQpF
dMwKRafPCkXa0gpFDdYKRUHZCkV03ApFp98KRdriCkUN5gpFPekKRXTsCkWn7wpF2vIKRQ32
CkVB+QpFcPwKRaf/CkXaAgtFDQYLRUEJC0V0DAtFpw8LRdoSC0UNFgtFQRkLRXQcC0WnHwtF
2iILRQ0mC0VBKQtFdCwLRacvC0XaMgtFDTYLRUE5C0V0PAtFpz8LRdpCC0UNRgtFQUkLRXRM
C0WnTwtF1lILRQ1WC0VBWQtFdFwLRadfC0XaYgtFDWYLRfFpC0WEbAtFp28LRdpyC0UJdgtF
QXkLRXR8C0WnfwtF1oILRQ2GC0VBiQtFdIwLRaePC0XakgtFDZYLRUGZC0V0nAtFp58LRdqi
C0UJpgtFPakLRXSsC0WjrwtF2rILRQ22C0U9uQtFpbwLRae/C0UDwwtFDcYLRUHJC0V0zAtF
p88LRdbSC0UJ1gtFQdkLRXTcC0Wn3wtF2uILRQ3mC0VB6QtFdOwLRafvC0Xa8gtFDfYLRUH5
C0V0/AtFo/8LRdYCDEUNBgxFQQkMRXAMDEWnDwxF2hIMRQ0WDEVBGQxFcBwMRacfDEXaIgxF
DSYMRTwpDEV0LAxFpy8MRdoyDEUNNgxFQTkMRXQ8DEWnPwxF2kIMRQlGDEVBSQxFdEwMRadP
DEXaUgxFDVYMRTxZDEVwXAxFp18MRdZiDEUNZgxFPGkMRXRsDEWnbwxF1nIMRQ12DEVBeQxF
dHwMRaN/DEXaggxFCYYMRTyJDEXOjAxFp48MRdaSDEUJlgxFTZkMRXScDEWnnwxF2qIMRQmm
DEVBqQxFdKwMRaOvDEXasgxFDbYMRUG5DEVwvAxFp78MRdrCDEUNxgxFPMkMRXTMDEWnzwxF
2tIMRR7YDEWd2gxFFN0MRaPfDEXa4gxFCeYMRUHpDEV07AxFo+8MRdryDEUJ9gxFQfkMRXD8
DEWn/wxF2gINRQkGDUVBCQ1FdAwNRacPDUXaEg1FDRYNRUEZDUVwHA1Fox8NRdoiDUUJJg1F
QSkNRXQsDUWnLw1F1jINRQk2DUVBOQ1FdDwNRac/DUXWQg1FDUYNRUFJDUVFTQ1FyE8NRdZS
DUUNVg1FPFkNRXRcDUWnXw1F3mINRQ1mDUU8aQ1FdGwNRadvDUXacg1FDXYNRUF5DUV0fA1F
p38NRdaCDUUNhg1FPIkNRXSMDUWjjw1F2pINRQ2WDUVBmQ1FdJwNRaOfDUXaog1FCaYNRUGp
DUVwrA1Fp68NRdqyDUUNtg1FPLkNRXC8DUWjvw1F2sINRQ3GDUU8yQ1FdMwNRaPPDUXW0g1F
CdYNRTzZDUWZ3A1Fo98NRdbiDUUJ5g1FQekNRXTsDUWj7w1F2vINRQn2DUVB+Q1FdPwNRaf/
DUXWAg5FDQYORTwJDkV0DA5Fow8ORdoSDkUNFg5FQRkORXQcDkWjHw5F1iIORQkmDkVBKQ5F
dCwORaMvDkXWMg5FCTYORTw5DkVwPA5Fpz8ORdZCDkUNRg5FQUkORXRMDkWnTw5F1lIORQlW
DkVBWQ5FdFwORadfDkXWYg5FCWYORUFpDkV0bA5Fp28ORdZyDkUJdg5FPHkORXR8DkWnfw5F
2oIORQmGDkU8iQ5FdIwORaePDkXakg5FiJYORTyZDkVwnA5Fp58ORdaiDkUJpg5FPKkORXCs
DkWjrw5F2rIORQm2DkU8uQ5FcLwORae/DkXawg5FDcYORTzJDkVwzA5Fo88ORdbSDkUJ1g5F
QdkORXTcDkWj3w5F2uIORQ3mDkU86Q5FcOwORafvDkXa8g5FCfYORUH5DkV0/A5Fo/8ORdYC
D0UNBg9FPAkPRXAMD0WnDw9F1hIPRQ0WD0U8GQ9FcBwPRQ==</AssayXData><AssayYData Points="400">Nm7vPqY97T7Slew+zBPuPpA07j7fhPA+a2TuPnEL8D7DwO4+jTLtPtWs8T7sXPE+R8buPiop
7z6BW+4+tETvPpVw8D6kUfE+RrzwPlP68D7/evE+LenwPqwb8D5UHPI+PGbzPsvp7z6fiPI+
zDjyPh4I8j7E1vE+oIjzPqVE8T4VQPI+qAvzPsOy8j4BQ/M+gJTyPsKY8j70qfI+iivzPsml
8T6Cg/M+3b71PvCK9T6Gl/Y+yw33Pnb/9D70MPU+HN/0PqtH8z650/Y+/CLzPh9p9T5DtfY+
O9X2PjXO9T634vU+Gt/1Pmr89D6OJ/U+YJD1PuxK9j6GmvY+Zgv3PhKa9T7U8Pk+jhT2PtIV
9z4KjfY+NUv3PrfU9j6N6vY+vD73PlV09T7kyPY+YJf5PpsZ9j7SUPc+Hr72Phrl+D7Kifg+
knH4PtpY+T47wvY+v9n4PvSp9z6tx/g+P3b3PjMC+z7pJfc+57L4PrJC+j53VPk+WcL6PmnZ
+D7V9vg+NDD6PsKw/j4s6Pg+x3z5PjnM+j75bfo+e7v8PuCN+j78rPg+y+v5PiP4+j55Xvo+
wGn9Pjrv+j5Io/o+0b37Pu9D/D66Q/s+jYL5PicP/D4oPPw+PNr7Pjvv+z4Zpvs+89z7PmCj
/T4haPo+Z4z9PguU/D62sP8+fJP9PkWT/z78iv0+Er78PtCU/T40wPs+ExL+Phep/z7l//s+
OjL+PuZZ/j7aMfs+scT9PqeW/T4uggA/lHr9PuaS/T4o4v0+0L78PrGa/D7PnP4+Ben8PreG
/j4mNAA/R2z+PnO1/z6GngA/+l3/PuzP/D5CSv8+Ccv9PtOZAD+sBf4+pmkAP06eAD+HvP8+
Okb+PtiDAT+j0v8+GUr+Ppqo/z5aFAA/W7/9PoY0AD/fRP8+zDX/PpiaAD+Z2gA/6SEBP4iW
AD9EQQA/Et//PiGj/j47S/8+8RABP2D+AD8nTP4+qa0AP6blAD/ySQE/AhMBP+pZAT9/3AA/
A08AP370/z62hAE/JF8BP2LGAD9pEgI/Z3kAP+bBAT82LwI/3h8CP1qqAj/y+gA/ZRMCPx2x
AT+2YAE/2nEAP+XbAj/wIQI/MTwCP5qVAT869gE/+94CP5TrAT+W2AA/ibEBPxDOAT+J4wE/
J40BP1o2Aj8PdgM/8noBPxWWAT+NuQE/hTgCP/HaAT9o4QA/8OYBP9ipAj+eOwM/PPcBP7Ur
Aj8ODQM/DzQDP+b7Aj/xbgI/dHcDP+pnAz/jSAI/66sDPzVhAz8tGgM/epoBP5VWAz+5JwM/
C7gDP6nHAj/yvgM/ucsCP6p2Aj9G+gI/L+UCPygcAz9JlgM/FYIDP/5sAj85kgI/b5kDP061
Az803QI/xqUCP0c7Az8WyAM/MJgDP7CoAz8INAQ/hX0EP2aQBD9I9wM/14oCP01OBD/a7wQ/
zzAEPyV6BD9Y6gM/j14DP7c3BT8B8gM/tPkDP6PkBD+I6AM/V9QDP/UxBT9L2gM/TuQDPzTB
BD++rwM/ymEFPyBmBD8iJgU/OQgFP8WfBD/wMQU/ke0EP1EUBD97UQU/rOAEP5pjBj+sIgQ/
fwAFP6gKBD9gzgU/W2EEPw4ABD+mbAQ/kD0FP/LwBD/9bgQ/958FP+M9BT8sOgU/31wEP3pc
BT9NHgY/x+8FP49QBD845AQ/TAgFPyktBT+2uwU/Y/cEP6BkBj9CFAU/yi0FP9mxBT+G7wU/
YD8GP1q7BT8h+wQ/9SoGP1Q0Bj8VlwY/ejEHPx54Bj/UtgU/ZCQGP/SIBT/tCAU/bSAFP+bd
BT/TWgU/FxoFP10/Bj/R7QY/I5YGP8fDBj+XzwU/ZSsGP0TDBj8arwY/3JUGP5vdBz8w8QY/
muMHP1GRBj86FgY/jrMGPy2dBz8IvgU/UYQGPyPzBj+mHAY/qmwGP1MTCD9mHgY/89sGP6Bj
Bz+OMQc/hTwHP3mZBj+gdQY/Kg4IP3JJBz8lRQg/u4EGPyFBBz9LhwY/tq8FP9E3Bz94MAc/
lYcGPxN6Bj/acgc/CvsHP5skCD+EJAc/Bg0HP6/rCD+ahwc/aTcHPwCvBj/wkQg/WE4HP7gY
CD82vAg/hUsHP0TfBT8R/gg/ro0HPyVqBz/Xfgc/9AcIPw==</AssayYData></Step><Step><CommonData><SampleLocation>1</SampleLocation><SampleID></SampleID><SampleGroup></SampleGroup><SampleInfo></SampleInfo><SampleRow>A</SampleRow><SamplePlate>1</SamplePlate><WellType>BUFFER</WellType><Concentration>-1</Concentration><ConcentrationUnits>µg/ml</ConcentrationUnits><MolarConcentration>-1</MolarConcentration><MolarConcUnits>nM</MolarConcUnits><MolecularWeight>-1</MolecularWeight><Temperature>25</Temperature><StartTime>8033722</StartTime><AssayTime>30</AssayTime></CommonData><FlowRate>1000</FlowRate><StepType>BASELINE</StepType><StepName>Baseline</StepName><StepStatus>OK</StepStatus><ActualTime>30</ActualTime><CycleTime>0.2</CycleTime><AssayXData Points="150">ox8PRdYiD0UFJg9FPSkPRWwsD0WjLw9F1jIPRQU2D0U5OQ9FbDwPRZ8/D0XSQg9FBUYPRTlJ
D0VsTA9Fn08PRdJSD0UJVg9FOVkPRWxcD0WfXw9F0mIPRQVmD0U9aQ9FbGwPRZ9vD0XScg9F
CXYPRT15D0VsfA9Fn38PRdKCD0UFhg9FOYkPRWyMD0Wfjw9F0pIPRQWWD0U5mQ9FbJwPRaOf
D0XWog9FBaYPRa+pD0VwrA9Fo68PRdayD0UFtg9FObkPRXC8D0Wfvw9F0sIPRQnGD0U5yQ9F
bMwPRZ/PD0XW0g9FBdYPRT3ZD0Vw3A9Fo98PRdriD0UJ5g9FOekPRWzsD0Wj7w9F1vIPRQn2
D0U5+Q9FbPwPRaP/D0XWAhBFCQYQRT0JEEVsDBBFow8QRdYSEEUFFhBFPRkQRXAcEEWjHxBF
1iIQRQkmEEU9KRBFcCwQRaMvEEX3MhBFCTYQRT05EEVwPBBFoz8QRdZCEEUJRhBFPUkQRXBM
EEWjTxBF1lIQRQlWEEU9WRBFcFwQRaNfEEXWYhBFCWYQRT1pEEVwbBBFo28QRdZyEEUJdhBF
PXkQRXB8EEWjfxBF1oIQRQmGEEU9iRBFcIwQRaOPEEXWkhBFCZYQRT2ZEEVwnBBFo58QRdai
EEUJphBFPakQRXCsEEWjrxBF1rIQRQm2EEU9uRBFcLwQRaO/EEXWwhBFCcYQRT3JEEVwzBBF
o88QRdbSEEUF1hBFPdkQRXDcEEWj3xBF1uIQRQnmEEU96RBFcOwQRaPvEEXW8hBFCfYQRT35
EEVw/BBF</AssayXData><AssayYData Points="150">g2QHP+3aBz8n4QY/9/AHP6wCCD/OLAc/3rMIP7T0Bz9wFAg/bjwIP0N1Bz+YuQc/bWMJP/yV
CD+DdQg/K2AIPypuBz8ncQg/MqsJPx3IBz8yCwg/laEIP+mcCD+lOwg/olMJP58rCT+E0Qk/
CrUIP37eCD9hkwk/INUHP1asBz8JGQk/aRwJPwTjCT/JQwo/kYwIP8jgCT9esAg/WqMJP/z1
CD+/jgg/RBsJP4iZCD+azgg/Xv8IP+vpCD9VXwk/lx8JP4OuCj8/UQg/rmsKP6DRCT+MNwk/
GkgJP4D6CT87YQk/2PkJP9biCT+iDAo/esUJP4xnCz87eQk/SUAKP5IeCj/mzAk/sTEKP7Iq
Cz9O+wk/RjcKP7FwCj/wxgo/JSAMP+6uCj+Lygo/Rc8JP7KZCz9d+go/gdYLP+ljCj9GHAo/
pW4KP+YVCz9Dswo/XXgJP8H4Cj83Rwo/P8QKPyzmDD9m6wo/fbwLP6tVCj+jHg0/BKYJP7hq
Cj+k2wo/ki0KP6geCz96QQo/p/gMP2P5Cj9zxww/JyQLP26OCj80fAw/dtUKPxszCz8NiQs/
VYIMPxzWDD8H0As/rncLP0bgCj+04Qo/2hMLP1UKDD/0XQo/sgILPyV5DD8x0gs/MBEMP8if
DD+XNg0/JckLP5zMCj/7aAs/chUMP+DWCz+/lQs/sDkMP1sdDD8HKQw/lIULP7kGDD90Jgw/
TycMP+CUDD+V3ww/swINPwUPDT/U2gs/kmANP31mCz/LyQw/o60MPw7mCj8uDgw/sZQMP5Ni
DD9p+Qs/</AssayYData></Step><Step><CommonData><SampleLocation>10</SampleLocation><SampleID>BG505 T332N SOSIP</SampleID><SampleGroup></SampleGroup><SampleInfo></SampleInfo><SampleRow>A</SampleRow><SamplePlate>1</SamplePlate><WellType>KSAMPLE</WellType><Concentration>-1</Concentration><ConcentrationUnits>µg/ml</ConcentrationUnits><MolarConcentration>500</MolarConcentration><MolarConcUnits>nM</MolarConcUnits><MolecularWeight>-1</MolecularWeight><Temperature>25</Temperature><StartTime>8072600</StartTime><AssayTime>180</AssayTime></CommonData><FlowRate>600</FlowRate><StepType>ASSOC</StepType><StepName>Association</StepName><StepStatus>OK</StepStatus><ActualTime>180</ActualTime><CycleTime>0.2</CycleTime><AssayXData Points="900">o/8QRdYCEUUJBhFFPQkRRXAMEUWfDxFF1hIRRQkWEUU9GRFFcBwRRaMfEUXWIhFFBSYRRTkp
EUVwLBFFny8RRdIyEUUJNhFFPTkRRXA8EUWjPxFF0kIRRQVGEUU9SRFFcEwRRaNPEUXSUhFF
BVYRRUlZEUVsXBFFn18RRdZiEUUFZhFFPWkRRWxsEUWjbxFF1nIRRQl2EUU9eRFFcHwRRaN/
EUX3ghFFCYYRRT2JEUVwjBFFn48RRdaSEUUFlhFFPZkRRXCcEUWjnxFF0qIRRQmmEUU9qRFF
bKwRRZ+vEUXSshFFCbYRRTm5EUVwvBFFo78RRdbCEUUJxhFFPckRRWzMEUWjzxFF1tIRRQnW
EUU92RFFcNwRRZ/fEUXS4hFFCeYRRTnpEUVw7BFFo+8RRdbyEUUF9hFFPfkRRWz8EUWj/xFF
0gISRQUGEkU5CRJFcAwSRaMPEkXWEhJFBRYSRT0ZEkVwHBJFox8SRdIiEkUJJhJFSSkSRWws
EkWfLxJF8zISRQU2EkU9ORJFcDwSRaM/EkXSQhJFBUYSRT1JEkVwTBJFn08SRUlTEkUFVhJF
PVkSRXBcEkWjXxJF1mISRRZmEkU5aRJFcGwSRaNvEkXWchJFBXYSRTl5EkVwfBJFo38SRdaC
EkUJhhJFPYkSRXCMEkWjjxJF0pISRQWWEkU9mRJFbJwSRaOfEkXSohJFBaYSRTmpEkVsrBJF
n68SRdayEkUJthJFPbkSRXi8EkWjvxJF1sISRQnGEkU9yRJFcMwSRaPPEkXS0hJFCdYSRT3Z
EkVw3BJFo98SRdLiEkUF5hJFPekSRXDsEkW37xJF1vISRQn2EkU5+RJFcPwSRaP/EkXWAhNF
BQYTRT0JE0VwDBNFow8TRdYSE0UFFhNFOBkTRXAcE0WfHxNF1iITRQkmE0U9KRNFcCwTRZ8v
E0XSMhNFCTYTRTg5E0VwPBNFnz8TRdZCE0UJRhNFOEkTRWxME0WfTxNF0lITRQVWE0U9WRNF
cFwTRZ9fE0XWYhNFCWYTRT1pE0VsbBNFo28TRdJyE0WddhNFPXkTRXB8E0WjfxNF0oITRQWG
E0U9iRNFcIwTRZ+PE0XWkhNFCZYTRUWZE0VwnBNFo58TRdKiE0UJphNFPakTRWysE0WjrxNF
0rITRQm2E0U4uRNFcLwTRaO/E0XWwhNFCcYTRTjJE0VwzBNFo88TRdLSE0UF1hNFPdkTRWzc
E0Wf3xNF0uITRQXmE0U46RNFbOwTRaPvE0XS8hNFCfYTRTj5E0Vs/BNFo/8TRdYCFEUJBhRF
PQkURXAMFEWjDxRF0hIURQUWFEU4GRRFcBwURaMfFEXSIhRFBSYURTgpFEVsLBRFoy8URdYy
FEUFNhRFODkURc48FEWjPxRF1kIURQlGFEU4SRRFbEwURZ9PFEXSUhRFBVYURThZFEVsXBRF
n18URdZiFEUFZhRFbmkURWxsFEWjbxRF1nIURQV2FEU4eRRFbHwURZ9/FEXWghRFBYYURUWJ
FEVwjBRFn48URdaSFEUJlhRFOJkURWycFEWjnxRF0qIURQmmFEU4qRRFbKwURZ+vFEXSshRF
BbYURT25FEVsvBRFq78URdLCFEUFxhRFPckURXDMFEWfzxRF0tIURTvWFEVJ2RRFbNwURZ/f
FEXS4hRFBeYURT3pFEVw7BRFn+8URdLyFEUF9hRFPfkURWz8FEWf/xRF0gIVRQUGFUU9CRVF
bAwVRZ8PFUXWEhVFBRYVRTgZFUVsHBVFnx8VRdIiFUUFJhVFOCkVRWwsFUW3LxVF0jIVRQU2
FUU4ORVFcDwVRc5AFUXlQxVFZEYVRT1JFUVwTBVFo08VRdJSFUUFVhVFPVkVRWxcFUWfXxVF
1mIVRQlmFUU9aRVFbGwVRZ9vFUXSchVFBXYVRTh5FUVsfBVFn38VRdKCFUUFhhVFOIkVRXCM
FUWfjxVF0pIVRQWWFUU4mRVFbJwVRZ+fFUXSohVFBaYVRT2pFUVwrBVFn68VRdKyFUUJthVF
OLkVRWy8FUWfvxVF0sIVRQnGFUU4yRVFcMwVRZ/PFUXW0hVFBdYVRTjZFUVs3BVFn98VRdLi
FUUF5hVFOOkVRXDsFUWf7xVF1vIVRQX2FUU9+RVFbPwVRZ//FUXSAhZFBQYWRT0JFkVsDBZF
nw8WRdISFkUFFhZFOBkWRWwcFkWfHxZF0iIWRQUmFkU4KRZFcCwWRZ8vFkXSMhZFCTYWRT05
FkVsPBZFnz8WRdJCFkUFRhZFOEkWRWxMFkWfTxZF0lIWRQVWFkU4WRZFbFwWRZ9fFkXSYhZF
BWYWRThpFkVsbBZFn28WRdZyFkUFdhZFOHkWRWx8FkWffxZF0oIWRQWGFkU9iRZFbIwWRaOP
FkXSkhZFCZYWRTiZFkVsnBZFn58WRdKiFkUJphZFPakWRWysFkWfrxZF0rIWRQm2FkU4uRZF
cLwWRZ+/FkXSwhZFBcYWRTjJFkVszBZFn88WRdLSFkUF1hZFONkWRWzcFkWf3xZF0uIWRQXm
FkU46RZFbOwWRZ/vFkXS8hZFBfYWRT35FkVs/BZFn/8WRdICF0UJBhdFOAkXRWwMF0WfDxdF
0hIXRQUWF0U4GRdFbBwXRZ8fF0XSIhdFBSYXRT0pF0VsLBdFny8XRdIyF0UFNhdFODkXRWw8
F0XcPxdF1kIXRQVGF0U9SRdFbEwXRaNPF0XWUhdFBVYXRThZF0VsXBdFn18XRdZiF0UFZhdF
OGkXRWxsF0WfbxdF0nIXRQl2F0U4eRdFbHwXRZ9/F0XSghdFBYYXRTiJF0VsjBdFo48XRdKS
F0UFlhdFPZkXRWycF0WjnxdF0qIXRQmmF0U4qRdFbKwXRZ+vF0XeshdFBbYXRT25F0VsvBdF
n78XRdLCF0UJxhdFOMkXRWzMF0WjzxdF0tIXRQXWF0U42RdFbNwXRaPfF0XW4hdFCeYXRT3p
F0Vs7BdFo+8XRdbyF0UF9hdFk/kXRWz8F0Wj/xdF0gIYRQUGGEU4CRhFbAwYRZ8PGEXSEhhF
CRYYRT0ZGEVwHBhFnx8YRdYiGEUJJhhFPSkYRWwsGEWfLxhF1jIYRQk2GEU9ORhFbDwYRZ8/
GEXWQhhFCUYYRT1JGEVwTBhFo08YRd5SGEUJVhhFPVkYRXBcGEWjXxhF1mIYRQlmGEU9aRhF
cGwYRaNvGEXWchhFCXYYRT15GEVwfBhFo38YRdaCGEUJhhhFPYkYRXCMGEWjjxhF1pIYRQmW
GEU9mRhFcJwYRaOfGEXWohhFCaYYRT2pGEVwrBhFo68YRdayGEUJthhFPbkYRXC8GEWjvxhF
1sIYRQnGGEU4yRhFcMwYRaPPGEXW0hhFCdYYRT3ZGEV43BhFo98YRdbiGEUJ5hhFPekYRXDs
GEWj7xhF1vIYRQn2GEU9+RhFbPwYRaP/GEXWAhlFCQYZRT0JGUVwDBlFow8ZRdYSGUUJFhlF
PRkZRXAcGUWjHxlF1iIZRQkmGUU9KRlFcCwZRaMvGUXWMhlFCTYZRT05GUVwPBlFoz8ZRdZC
GUUJRhlFPUkZRXBMGUWjTxlF1lIZRQlWGUU9WRlFcFwZRaNfGUXSYhlFCWYZRT1pGUVwbBlF
p28ZRdZyGUUJdhlFOHkZRXB8GUWjfxlF1oIZRQmGGUU9iRlFcIwZRaOPGUXWkhlFBZYZRT2Z
GUVwnBlFo58ZRdaiGUUJphlFPakZRXCsGUWjrxlF1rIZRQm2GUU4uRlFcLwZRZ+/GUXWwhlF
CcYZRT3JGUVwzBlFo88ZRdbSGUUJ1hlFPdkZRXDcGUWj3xlF0uIZRQnmGUU96RlFcOwZRcjv
GUXW8hlFCfYZRT35GUVw/BlFo/8ZRdICGkUJBhpFOAkaRXAMGkWjDxpF1hIaRQkWGkU9GRpF
cBwaRaMfGkXWIhpFCSYaRT0pGkVwLBpFoy8aRdIyGkUJNhpFPTkaRXA8GkWjPxpF1kIaRQlG
GkU9SRpFcEwaRaNPGkXSUhpFCVYaRT1ZGkVwXBpFo18aRdZiGkUFZhpFPWkaRXBsGkWjbxpF
1nIaRQl2GkU9eRpFcHwaRaN/GkXSghpFCYYaRT2JGkVsjBpFo48aRdaSGkUJlhpFPZkaRXCc
GkWfnxpF1qIaRQmmGkU9qRpFcKwaRZ+vGkXWshpFBbYaRT25GkVsvBpFo78aRdbCGkUJxhpF
OMkaRXDMGkXAzxpF1tIaRQXWGkU42RpFcNwaRaPfGkXW4hpFCeYaRT3pGkVw7BpFo+8aRdLy
GkUJ9hpFOPkaRWz8GkWj/xpF1gIbRQUGG0U9CRtFcAwbRfkPG0XWEhtFBRYbRT0ZG0VwHBtF
ox8bRdYiG0UJJhtFOCkbRXAsG0WjLxtF0jIbRQU2G0U4ORtFcDwbRZ8/G0XWQhtFCUYbRT1J
G0VwTBtFo08bRdZSG0UFVhtFPVkbRWxcG0WjXxtF1mIbRQVmG0VRaRtFbGwbRaNvG0XWchtF
CXYbRT15G0VsfBtFo38bRdaCG0UFhhtFOIkbRXCMG0WfjxtF0pIbRQmWG0U9mRtFbJwbRaOf
G0XWohtFBaYbRT2pG0VwrBtFn68bRdKyG0UJthtFPbkbRWy8G0WfvxtF1sIbRQnGG0U9yRtF
bMwbRaPPG0XW0htFCdYbRT3ZG0Vs3BtFo98bRdbiG0UF5htFPekbRXDsG0Wj7xtF7/IbRQX2
G0U9+RtFcPwbRaP/G0XWAhxFCQYcRTgJHEVsDBxFnw8cRdoSHEUJFhxFPRkcRXAcHEWjHxxF
0iIcRQkmHEU4KRxFbCwcRaMvHEVRMxxFCTYcRT05HEVwPBxF</AssayXData><AssayYData Points="900">AYENP1V6Cz/SWgo/iTAIPzOpBj/sHgU/yRQEP5VtAT+gVAA/NDn/PgXvAD/R2/w+HCX9PtSh
/D4Q0Ps+z1n8Pn9H/D5L+/k+zsj8PrpG+j52FPo+upL7Prtg+T7t3vk+97v5PijF/D4GUfo+
yEn5PssK+z5zq/w+Ffj6PqHy+z73v/g+1+H6PjXG+j7Yf/s++vj6PjV1+z7gP/s+s/T6PiKB
+T5l/Pk+QGb+PsEb+z45r/0+Dtv8Pmpp/D5a+vw+hO75PuTN/T78WP0+umj9PvFp/D4+h/o+
QWf6Pkve/j4H4P0+x17+Pt7l+z6iq/0+pib9PtYX/D7tSf0+AwH8PrrA/D4AzPs+cx78PiNV
/z6TRv0+wZ/8PrJl/j5FSPw+HlH+PpJ4/z5ZEAA/L5P9Pt4LAD+CB/8+5X//PmsO/z7TzPs+
3TcAPwcn/j618f4+XKj9PlwH/z59I/4+k8n+PvtGAD/38v0+EpkAP7YwAD+pw/8+r2n/PqlR
AD/fNgA/uGUAP6ihAD/Gjv8+q1wAP/8JAD9D3/8+ZQcBP1KOAD93hwE/7X4BP6TDAD+9O/8+
P+L/Ph7NAD97PwA/sfkAPwYWAT87pQA/STABPxqiAT/qugA/0PAAP2PCAD/QfAA/fL4BP9fN
AD9NKAE/Eb4AP+KfAD9f3gE/IX8BPwQhAj9kSQI/yIkCP2SXAT/spwI/wS0BPxqNAD/b4gE/
WkYCPx0RAT9YNgI/P80BPxaBAT+pLAI/SxgCPy1oAT8krAI/Ui4CP5yOAT8A8wI/MOwBP4zk
AT+7WgI/AlkCP5kwAj/powI/Ny0DP+SHAT/A4wE/kvwCP8SQAj9IawE/9bUBP1A3Aj9EQwI/
3wADP4jKAz9o3AM/mW0CP96rAT+42AE/y7oCP/TnAj81lgM/wpUCP6wnBD9d+QE/gHsDP3Rv
Aj8G6QI/p8gBPy9EAj/NpQM/ahUDP6sIAz/gtgI/XZkCP5JNBD+BmQM/OhADP22SAz+UUgM/
OrMDP4NnAz/fTwQ//sADP+TtAj8z5gI/XoUDPyYwAz9usgM/9w0DPx+/Az/sYgQ/NPUDP9NN
BD/PYwM/Sq0DP2WsAz/DvwM/4CkEP0R1BD+OBgM/Y2cEP3NbBT9WFwM/DMIEP6TWAz96VAQ/
1ccEP+J5BD/CeQM/7SUEP9WGBD9OXwQ/KsQDP+VXBD+JoAQ/EmkEPwCqBD87CwM/MqYEP0X0
Az/htAQ/HFQEPyMVBD9q7wM/BboEP7WVBD97jAQ/0WMEP4HABT8i4gU/z7QEPx9TBT8k6AM/
gioFP10gBD8AvwU/XSQFPwZcBD8oQAU/s8EEP8aRBT/AmgU/sb0EPyjzBD9gIgY/4oYFP5Pt
BT8q6AM/vsAGP5g9BT82/QQ/k7UFPw9GBT84fQU/J7EEP48dBj89YAY/uo8FP6GaBT/xfQU/
AEQEPxHZBT+dsQQ/NUEEP3MbBT8yYQU/Hi8FPyDgBj/ozAY/+j0HP7n1BD8VvgY/sTAGP9Z+
Bj95+gU/bzsGP9tRBz9fQwU/HHgGPwQvBj8y2AU/F8UGP9PuBT+fPgY/TCgHP8SIBT+6MAU/
xRMGP0qUBj/YvwU/6DsGP0H8Bj9R7wY/1RAGP92FBj8KHAU/R7sFP6jPBT91FwY/ttAGP+ur
Bj+G+wY/yIkGPxEqCD/eGAY/XXoGP4a4Bj8szgY/E9MGP1XIBj9pjgY/2cUGPy1LBz9rSwY/
V88GP51JBz8WZgY/sM0GP/eDCD+bHAg/LkgGP1rCBj/Ulgc/NGUHP9POBj/gGgg/rRsHP3p0
Bz/OnAc/ajgGP3loBz9o6wY/yawGP3oXBz92sQY/ZT0HP32/Bj8Kpwc/zRQHPydaCD/nSgc/
ZiAHP5NVBz9vjgg/1/8GP4wPCD9hBgc/CyMIP8zyBj/3Kgc/efwHP2D1Bz+BbQY/0LwGP6W9
Bz/O8gg/iTgHP7l+Bz/79QY/7v0GP99RBz+iFwg/ExUIP4q+Bj/tjQc/CnQHP8rgBj/VKgg/
PLgHP06HBz9c1wc/S0MIP8N3CD/LPQc/cIwHP1noBz+mbwg/wpUHP9r3Bz+eAAg/hBkJP44y
CT9cQQg/dssIPzkUBz9EPQc/yCEIPzh3CD+rVwk/PYYIPwpZCD+XyAg/3s0HP05XBj/kawg/
vpsIPywCCD/T3wg/VGgJPzG+CD/Mmwc/W3AIP5PhCD/bBAg/UoYHP6WFCD8RqAc/7gEJPxfJ
Bz+INgk/fx8IP49HCD8NiAg/D+oGP5bdCD/Cmwg/PI4IP7lgBz97Sgg/d0kHPznfCD9aEQk/
khMJP6QXCD8/OAk/skIIPyFzCD8/+Qk/GiYIPxFlCT+2Ngg/pbsIP9VZCD8Vegg/zV0JP4lg
CT8WDgk/dxkIP1BCCT+wZAc/e0QIP7CzBz+XLwg/TfoIP2jYBz/NXAg/QWUJP16mCD9BNQk/
ln0IPzBGCD9aagg/gGMJP8coCD8knQg/3iEJPypQCT8ibQg/pl8IP8vGBz9+0Qk/ZHMHP2QV
CD+nBgk/sYMIP753CD8/dQg/YJEJP8voCD9xSgg/Z2cIP6QLCT95sgk/o2sJPwDrCT8sUAg/
dj4IP7/sCD+KVAk/NDUIP6CkCD/EoQo/oDUJP5VlCD/o/Qg/YcwJP0StCD8F3Qg/+ZoIP1li
CT/lpwo/VPkJP3jkCD+/Mgo/kNAIP/uvCT9B1Qk/JfIHP3yUBz8Hawk/gMUJPx5+CT86Lwo/
uMkJP/K+Cj/kGgo/qw4JP7BUCT9ePwk/9MsJP/6vCD+gEAo/PwUKP9WmCT+12Qg/4PIJP4pO
CT81lAk/F24IP6qaCD8a2wk/fzoJP7gACj9RQwk/mvcJP7y6CD/e/Qk/L5MKP+24CD+nhgo/
joEKP7fACT8djgk/lBwKP0PxCT8szQk/uKsKP/xxCj/aqQo/SnMKP/8TCz/s2wk/qtoIPzQ5
Cj82kwk/k8MKP5kHCj8Vcwo/CAQJP6g+Cz+Dkgo/LkQIP+gxCj/Npgo/aZIKPwCLCj+k8gk/
pCQLPxyGCz9M5Ao/iJ4KP4bTCj+0WQo/DC4KP1W6Cz9dbwo/LS8LP55LCz/Uswo/iBULP8PV
Cj/mAQs/B7YJPzxnCj/i+Qo/hHIKPxcFDD8z+gk/nFEKP8jBCj/oYwo/XgUMP+OaCT/3pwo/
X8YKP5gVCT93VAo/27IKP6jyCj9NBAs/u4sJP+olDD8Prwo/bdoKP/qwCT8xTAs/BfIKPxa/
CT8SlAs/6K4JP3cECz9HPAs/mhALP832CT/RJgs/kukKPywzDD83Igw/Vc4KPwAqCj+7pgo/
3HQLP6Q7Cj/7zgo/lWMLP3WzCz9VIgw/4G8LPy4sDD/ujQs/jgILPwu0Cz/O0ws/6GILP4ui
Cz9oQAs/jWYLPyz/Cj+IKQs/iMALPzN/Cj9+BA0/0n4MP6OBDD9YvAs/QVcLP6tECz/tjAs/
ov0MP9UNCz86wAs/ktoKPwmtCz/Dtgs/1dsMP0NbCz9lRQw/paMLP415Cz8jnQs/GHEMP0Sz
DD+Upws/gQkMP427Cz+TcAs/5eAMP3FCDD88oAw/U4MLPw/fDD8Zigw/2TALP578Cz+X4Aw/
1ZoNP/7SDD80nAw/J+kNP9OsDD+qbAw/x9kMP/0GDD+s5ws/ue0MP2YEDD8qoQw/Lm4NP53u
Cz/Y1ww/VN0MP9eNDD/KMQ0/tcwNPwDoDT86Mw4/44YMPwxjDT9SSQ0/7ZINP9UNDD8cAQ0/
Pq8MP3v2Cz+Kdww/kr8NPxukDT+5FA0/r6MMPyMIDT+SWA0/AHANP0LfDD/xRA0/c+MMP5Fm
DD8lFA0/BbAMP7RZDD/21g0/QJoMPxJ0DT/ySgw/IOQNP5QkDj+Fqgw/STsMP+pFDT/W2w0/
Ga0NP4IVDT+yngw/H3gNP6aXDT+L/gw/JLQNP5STDT+rDQ0/TRENP8WIDT+IVgw/lbYNP3zn
DD+w7Qw/qAEOP+n0DD9mcw0/P9QMPyoQDT+akA0/DvMMP6ycDD/82A0/7xUNPxquDT97UA0/
ZbUMP6B7DT+Jhg4/MV8NP2ZeDT89nw0/mqMNPxBaDT/VNw0/3rwNPya4Dj/SHg4/Nf8NP5bb
DT8tSA0/f2sNP7l+Dj/kkA0/8ckNP1AWDT8KFA4/vuINPwPKDT91zw4/8eoNPy0mDj+5/w0/
Y+8NP9UQDj+/2g0/1bkOP2m9DT81Ogw/v2gOP5qsDT+pYw0/n7sNP5eJDT8ZJQ4/AicOP+4t
Dj8M4g0/JPENPz0NDT+3eA4/LL8OPw/xDT+KsQ4/ocEMP6aHDj+f0Q4/jl8OP7C3DT+hiA4/
v30NP40ODj9QPw4/pPMNPxLBDz+w0w0/sT4NP5uZDT/6bQ4/fyYOP/c9Dj9CMw4/Pm4PP+8z
Dj99UQ8/BOINP8dvDj+Ovw4/4pgNP9WwDz9GDw8/e6UPPybpDz/VUw4/4ZkOP0MqDz+HRw4/
4HoPPxMpDz+MFRA/vFsQP5BnDz82Jw4/ph8PP+MBED+JjQ4/WsAOP1RJDz/NXA8/4jMPP4jR
Dj/NVg0/c2MPPyTmDj93Pg8/v7oOP0WRDj9VxA8/sXoPP4CCDj/P1w8/Hr8NP0DGDj/90A4/
waMPP2yYDz/jPw8/g9QOP6ahDj+XtA4/Vs4PPwL4Dj/hmw0/J+QOPzpeDz+RoQ8/7fcOPz/8
Dz81VA8/qUoPPzp0Dz/xKA8/iT4QPzh0ED9VTw8/ocEPP8c6Dz8h/Q4/+EsMPwAhED9SVQ8/
+1cPP8M3Dz9cEhA/YJgOPw5JDz9D7Q8/8vgOP8BvDz9NiQ8/</AssayYData></Step><Step><CommonData><SampleLocation>1</SampleLocation><SampleID></SampleID><SampleGroup></SampleGroup><SampleInfo></SampleInfo><SampleRow>A</SampleRow><SamplePlate>1</SamplePlate><WellType>BUFFER</WellType><Concentration>-1</Concentration><ConcentrationUnits>µg/ml</ConcentrationUnits><MolarConcentration>-1</MolarConcentration><MolarConcUnits>nM</MolarConcUnits><MolecularWeight>-1</MolecularWeight><Temperature>25</Temperature><StartTime>8261364</StartTime><AssayTime>180</AssayTime></CommonData><FlowRate>600</FlowRate><StepType>DISASSOC</StepType><StepName>Dissociation</StepName><StepStatus>OK</StepStatus><ActualTime>180.005</ActualTime><CycleTime>0.2</CycleTime><AssayXData Points="900">oz8cRdJCHEUFRhxFOUkcRXBMHEWfTxxF1lIcRQVWHEVBWRxFbFwcRZ9fHEXSYhxFBWYcRTlp
HEVsbBxFo28cRdJyHEUJdhxFPXkcRWx8HEWffxxF1oIcRQWGHEU5iRxFbIwcRZ+PHEXSkhxF
CZYcRTmZHEVsnBxFn58cRdKiHEUFphxFOakcRWysHEWjrxxF0rIcRQW2HEU5uRxFbLwcRZ+/
HEXSwhxFBcYcRT3JHEVszBxFn88cRdbSHEUF1hxFOdkcRWzcHEWf3xxF0uIcRQXmHEU96RxF
bOwcRafvHEXS8hxFBfYcRT35HEVs/BxFn/8cRdYCHUUNBh1FOQkdRWwMHUWfDx1F0hIdRQUW
HUU5GR1FbBwdRYYhHUVwJB1F6yYdRWYpHUVsLB1Fny8dRdIyHUUFNh1FOTkdRXA8HUWfPx1F
0kIdRQVGHUU5SR1FcEwdRZ9PHUXWUh1FBVYdRTlZHUVsXB1Fn18dRdJiHUUFZh1FPWkdRWxs
HUWfbx1F0nIdRQl2HUU5eR1FiHwdRZ9/HUXSgh1FBYYdRT2JHUVwjB1Fn48dRdaSHUUFlh1F
OZkdRWycHUWjnx1F86IdRQWmHUU5qR1FcKwdRZ+vHUXSsh1FBbYdRUG5HUVsvB1Fn78dRdLC
HUUFxh1FOckdRWzMHUWjzx1F1tIdRQnWHUU52R1FbNwdRZ/fHUXW4h1FBeYdRTnpHUVw7B1F
o+8dRdLyHUUJ9h1FOfkdRXD8HUWf/x1F0gIeRQUGHkU5CR5FbAweRaMPHkXSEh5FCRYeRT0Z
HkVwHB5Fnx8eRdYiHkUJJh5FOSkeRWwsHkWfLx5F1jIeRQk2HkU9OR5FbDweRZ8/HkXWQh5F
CUYeRThJHkVwTB5Fn08eRdZSHkUFVh5FPVkeRXBcHkWjXx5F0mIeRUNmHkU9aR5FcGweRaNv
HkXWch5FCXYeRT15HkVsfB5Fn38eRfOCHkUFhh5FOIkeRXCMHkWjjx5F0pIeRQmWHkU9mR5F
tZweRaOfHkXWoh5FCaYeRT2pHkVwrB5Fo68eRdayHkUJth5FPbkeRXy8HkWjvx5F1sIeRQnG
HkU9yR5FcMweRaPPHkXW0h5FCdYeRT3ZHkVw3B5Fo98eRdbiHkUJ5h5FPekeRXDsHkWj7x5F
0vIeRQn2HkU9+R5FcPweRUMAH0XWAh9FCQYfRT0JH0VwDB9Fow8fRdYSH0UJFh9FSRkfRXAc
H0WjHx9F1iIfRQkmH0U9KR9FcCwfRaMvH0XWMh9FCTYfRT05H0VwPB9Foz8fRdZCH0UJRh9F
QUkfRXBMH0WzTx9F1lIfRQlWH0U9WR9FcFwfRaNfH0XWYh9FCWYfRT1pH0VwbB9Fo28fRdZy
H0UFdh9FPXkfRWx8H0Wjfx9F1oIfRQmGH0U4iR9FcIwfRaOPH0XWkh9FFpYfRT2ZH0VwnB9F
o58fRdaiH0UJph9FOKkfRXCsH0Wjrx9F1rIfRQm2H0U9uR9FcLwfRaO/H0XWwh9FCcYfRT3J
H0VwzB9Fn88fRdbSH0UJ1h9FPdkfRXDcH0Wn3x9F1uIfRQnmH0U96R9FcOwfRaPvH0XW8h9F
CfYfRT35H0Vw/B9Fo/8fRdoCIEUJBiBFPQkgRXAMIEWjDyBF1hIgRQkWIEU9GSBFcBwgRaMf
IEXWIiBFCSYgRT0pIEVwLCBFqy8gRdYyIEUJNiBFPTkgRXA8IEWfPyBF1kIgRQlGIEU9SSBF
bEwgRaNPIEXSUiBFCVYgRW5ZIEVwXCBFo18gRdZiIEUJZiBFPWkgRXBsIEWjbyBF1nIgRQV2
IEU4eSBFcHwgRaN/IEXWgiBFCYYgRTiJIEVwjCBFo48gRdaSIEUqliBFPZkgRXCcIEWnnyBF
1qIgRQmmIEU9qSBFuqwgRaOvIEXSsiBFCbYgRT25IEVwvCBFo78gRdbCIEUJxiBFOMkgRXDM
IEWjzyBF2tIgRQXWIEU92SBFbNwgRaPfIEXW4iBFCeYgRT3pIEVs7CBFo+8gRdLyIEUy9iBF
OPkgRWz8IEWj/yBF1gIhRS4GIUU9CSFFfAwhRaMPIUXSEiFFLhYhRT0ZIUWEHCFFox8hRdYi
IUUJJiFFPSkhRWwsIUWjLyFF1jIhRQk2IUU9OSFFcDwhRaM/IUXiQiFFFkYhRT1JIUVwTCFF
o08hRdZSIUUJViFFPVkhRZFcIUWfXyFF1mIhRQlmIUU9aSFFdGwhRaNvIUXWciFFCXYhRT15
IUXGfCFFo38hRdaCIUVohiFFcokhRXCMIUWjjyFF1pIhRQmWIUU4mSFFcJwhRbyfIUXSoiFF
CaYhRT2pIUVwrCFFs68hRdayIUUFtiFFQbkhRWy8IUXQwSFF4sQhRWHHIUXYySFFkcwhRaPP
IUUs0yFFCdYhRT3ZIUVs3CFFo98hRdLiIUUF5iFFOOkhRXDsIUWf7yFF1vIhRQn2IUU4+SFF
ofwhRaP/IUXSAiJFBQYiRT0JIkVsDCJFow8iRdYSIkUFFiJFOBkiRWwcIkWjHyJF0iIiRQkm
IkU9KSJFcCwiRaMvIkXWMiJFCTYiRT05IkVsPCJFnz8iRdZCIkUFRiJFOEkiRWxMIkWjTyJF
1lIiRQVWIkU9WSJFbFwiRaNfIkXWYiJFBWYiRT1pIkXCbCJFo28iRdZyIkUFdiJFPXkiRWx8
IkWffyJF1oIiRQWGIkU9iSJFbIwiRZ+PIkXSkiJFBZYiRT2ZIkVwnCJFn58iRdaiIkUJpiJF
PakiRXCsIkWfryJF0rIiRQW2IkU4uSJFcLwiRaO/IkXSwiJFCcYiRT3JIkWEzCJFo88iRdbS
IkUF1iJFONkiRXDcIkWj3yJF1uIiRQnmIkU96SJFbOwiRZ/vIkXW8iJFBfYiRT35IkVs/CJF
n/8iRdYCI0UJBiNFPQkjRWwMI0WjDyNF4hIjRQUWI0U9GSNFmRwjRaMfI0XWIiNFCSYjRT0p
I0W+LCNFoy8jRdYyI0UJNiNFPTkjRWw8I0WjPyNF0kIjRQVGI0U9SSNFbEwjRaNPI0XSUiNF
CVYjRT1ZI0VwXCNFn18jRdZiI0UWZiNFOGkjRXBsI0XEbyNF0nIjRQV2I0U9eSNFcHwjRaN/
I0XSgiNFCYYjRT2JI0VwjCNFo48jRdKSI0UFliNFPZkjRWycI0WfnyNF1qIjRQmmI0U9qSNF
cKwjRZ+vI0XWsiNFBbYjRT25I0VwvCNFo78jRdbCI0UFxiNFPckjRWzMI0WfzyNF1tIjRQXW
I0U92SNFbNwjRZ/fI0XS4iNFBeYjRTjpI0Vw7CNFn+8jRdbyI0UF9iNFPfkjRXD8I0Wf/yNF
2gIkRQUGJEU9CSRFdAwkRZ8PJEXSEiRFCRYkRT0ZJEVwHCRFox8kRdYiJEUJJiRFPSkkRWws
JEWfLyRF1jIkRQU2JEU4OSRFcDwkRZ8/JEXWQiRFCUYkRThJJEVwTCRFo08kRdJSJEUFViRF
PVkkRXxcJEWfXyRF0mIkRQVmJEU9aSRFbGwkRaNvJEXSciRFCXYkRT15JEVsfCRFn38kRdKC
JEUFhiRFQYkkRXCMJEWjjyRF0pIkRQWWJEU9mSRFcJwkRaOfJEXeoiRFBaYkRT2pJEVsrCRF
n68kRdayJEUFtiRFPbkkRWy8JEWjvyRF1sIkRQXGJEU4ySRFbMwkRZ/PJEXS0iRFCdYkRTjZ
JEVw3CRFo98kRdLiJEUF5iRFfukkRWzsJEWj7yRF1vIkRRL2JEU9+SRFcPwkRaP/JEXSAiVF
BQYlRT0JJUWRDCVFnw8lRdISJUUFFiVFOBklRWwcJUWfHyVF0iIlRQkmJUU9KSVFcCwlRaMv
JUXWMiVFBTYlRTg5JUVsPCVFoz8lRdJCJUUJRiVFPUklRWxMJUWjTyVF0lIlRQVWJUU9WSVF
bFwlRZ9fJUXSYiVFBWYlRThpJUVwbCVFn28lRdZyJUUFdiVFPXklRWx8JUWffyVFC4MlRQmG
JUU9iSVFcIwlRZ+PJUXWkiVFDpYlRT2ZJUVwnCVFn58lRdKiJUUFpiVFPaklRYCsJUWfryVF
1rIlRQm2JUU4uSVFbLwlRZ+/JUXSwiVFBcYlRTjJJUVwzCVFo88lRdbSJUUF1iVFONklRWzc
JUWf3yVF0uIlRQnmJUU96SVFbOwlRaPvJUXS8iVFCfYlRTj5JUVs/CVFn/8lRdoCJkUFBiZF
OAkmRYgMJkWfDyZF1hImRQkWJkU4GSZFbBwmRaMfJkXSIiZFBSYmRT0pJkVsLCZFny8mRdIy
JkUJNiZFODkmRWw8JkWfPyZF0kImRQVGJkU9SSZFbEwmRZ9PJkXWUiZFBVYmRT1ZJkVsXCZF
oWAmRSBjJkUFZiZFPWkmRWxsJkWfbyZF1nImRQV2JkU9eSZFbHwmRaN/JkXWgiZFCYYmRTiJ
JkVsjCZFn48mRdKSJkUFliZFOJkmRWycJkWfnyZF0qImRQWmJkU9qSZFcKwmRZ+vJkXWsiZF
BbYmRTi5JkVsvCZFn78mRdLCJkUFxiZFcskmRWzMJkWfzyZF1tImRQnWJkU42SZFbNwmRZ/f
JkXS4iZFBeYmRTjpJkVw7CZFn+8mRdLyJkUF9iZFOPkmRWz8JkWj/yZF1gInRQUGJ0U4CSdF
lQwnRaMPJ0XSEidFBRYnRTgZJ0VsHCdFnx8nRdIiJ0UFJidFOCknRWwsJ0WfLydF0jInRQU2
J0U4OSdFbDwnRZ8/J0XSQidFCUYnRThJJ0VsTCdFo08nRd5SJ0UFVidFOFknRWxcJ0WfXydF
MGMnRQVmJ0U9aSdFbGwnRZ9vJ0XScidFBXYnRTh5J0WEfCdF</AssayXData><AssayYData Points="900">XuAIP9VsCT83rgs/FzYPP/sIET+YLxI/VPcUP5CeFT+5exc/buwZP7HCGT8rAxo/XrMbPyOw
Gz9Dbxs/w5AdP7elHT+HVx0/b18dP1LTHT/cdB4/1FEeP0v3Hj+q1R8/asIeP+AHHz/N8B4/
cr8dP3QaHz9GZx8/Zj8eP7k7Hj8DQh4/CHcfP0ijHj+kwB8/KpAeP2YqHz+ErR4/QOseP6aC
Hz+SjSA/AvUdP5L7HT97PR4/m+seP3eHHz/OMh8/GBwfP1xVHT96LB8/k7QfP6ymHj8FvB4/
dJkeP7w9Hz+xkh8/DekfP4LQHj9t/B4/4bYeP0hVHz+R0B4/yWseP5PyHT+kdh8/ZwIfP2Mx
ID8L3B8/9BweP+W8Hj/sTB4/cPIeP7bPHj+0sx8/jB0eP8a9Hj+B/R4/uhYgP3lCHj81px8/
vycdPxQKHz809R0/dN0dP+WbHj/rcB8//GUeP9wYHz9YXR8/xOkfP1HhHj/QHiA/ZtweP8dS
HT/HTh8/MbEeP1YHHz/7Rh8/xjkePxdJHj9Aqx4/lkweP66NHj9T4h4/4eceP5WOHj9SVh4/
zxUeP1ggHT/ZhR4/E/8eP6evHj/lHR4/0Q0fP7JZHj97JB4/57UfP0JIHj9mgR8/zh0eP8mz
Hj/KuB4/p70ePwrqHj8diB0/1NkePz9nHj/5wR0/kJ4dPyJNHT/4mx8/DTEeP9RjHj+8LR4/
wz0eP4HzHT9c5x0/qx0fP/ibHT8O7x4/DpQeP+mAID+H9h4/ywYfP+i9HT/JpR8/98UeP6Xo
Hj/bfB8/+pEfP3iwHT/eGR4/WcAeP/VHHj/T/B4/5MEdP2a+Hj+7+R0/GIUeP0SZHz9x1B0/
UO4eP+5gHz9JZx4/Dp4eP8VWHj8ImB8/AIQePwLZHj8rPx4/7u8eP8V1Hj9yhB4/IkgeP0xG
Hj/BAh8/BrcdP4BcHj+wiR4/gnkeP6AWHz9OEx4/9h0eP1e0Hj+/zh4/wfkePxb4Hj+nQh8/
dd4dP58eHz+9wB8/tVsePyYgHj8j2B4/XY8eP0lJHj/ywh4/YK4eP6j+Hz/2LR8/dGgeP8es
Hj920x4/cSYfP9AAHz9rVx4/3H4fP8ewHj8OGx8/bkcfP0vpHj/2mB8/xX0eP6lFHz+Mch4/
WQofP6fpHj8Abh4/PW0fPzE3Hj8Kkx8/MvcfP9j/Hj9I5B4/Bz8eP4SLHz9DkR4/sI0eP56S
Hj+LGx8/f0UfP8wLHj+pyR4/QioeP69pHz/0Gx8/BXYgP2CeHz8Txh4/JEkfP25oHj81CR8/
N7UfP8aSHz8gbB8/MRcePx/LHj/1Fx8/0CsfP5UTHz9Q/R4/LugeP+MLHz8tTx8/fgMfP1CT
Hj/8Ox4/4awePw3lHj85SR8/1CoeP2rPHj+5XB4/2zkfP9J0Hj9xdB4/YboeP70RID+vOR4/
xpQfP/rzHz/1+h0/MbgePwKcHj/wSx4/IIYfP2pHHj+EuB8/lnAfPwjaHz8xGx8/RtAeP61w
Hz+bMB8/ToQeP4+FHj8G7R8/5HUfPwTBHj+fLR4/8o8fP/E1Hz8aVR4/H5oeP4pHHz/jwR8/
nmIgP3GGID8/6h8/1f8eP7KAHz8DIyA/bXcfP3VBHz86Zx8/KzQeP3YbHz+IwyA/Qd4fP44t
Hz8osh4/qEUfP8BtHz8b4R8/3I4fP+gUID81sR8/YQwgP3stIT8kMR8/h4wfP1u/Hz9ZJB8/
auweP0VVHz8zjR8/w4ggPxEwID+g5B4/dH4ePx0OHz/qhR4/oWogP/MnHz+21R0/rsgePxRH
Hz+g4B8/TOYfP0iSID/myB8/ibIfPyvcHz/U1B8/0zwfP2uxID+WCyA/4vweP4YrHz9hMR8/
jYEePzVmHz9j/R8/8r0fP0mUHj/3wB8/s60fP38VID+PEyA/A74fP0avHz/xNR8/p94fP4sL
ID9GBiA/xTAgP1ICID+fhiA/H4geP/70ID+B7x4/WskgP5ARID+EqB8/2jAgPw/iHz/NaSA/
EvkfP3nfHz80miA/NGkgP3kRID+J3B8/9EwgP9Q2Hz8bgiA/x3YgP8MJID/SYiA/L9MfP88y
ID9qqB8/EBggPyUkID+iKh8/pIAfP95PHz84ySA/kpsfP8iGHz910CA/f8sgP4gUID+Fjx8/
a4MfP3CfHz9Yxx4/P5cgP+ENID8K1B8/iaQfP75kID8SAR8/+v4fP2xwID9bAyE/JxkfP4Xy
Hz+vbyA/dqogP8coHz8UuiA/AjggPyWaID/llCA/k90fPyIFID83ph8/8gAgPyrkHz/3fB8/
yVggP1yGHj9rIh8/2bwfP7saID9F4CA/AD0ePwyBHz9dWSA/CzQfP27lID/LEyA/m6gfP2zO
ID8FLSA/HGsgP/qEHz+dIiA/DfsfPzlXID+lOSA/SokgP0H5Hj8ReiA/6DMhP9q1Hz97uh8/
9iMgP1u+Hz9ERyA/b8sgPy7GID9lOiA/efwfP+zTHz8PVyA/QMEgP6gYID+oqyA/u04gP4AO
IT+xWiE/ytIhPz2rID8HASE/3EYgP1TiHz+QSiA/iPIgP9p7Hz8KhCA/c64fP+9sID9u3SA/
Hu0fPyXYHz8TMCA/pYEhP+VCHz8bjiE/HwIgP3XMID9JlSA/puYgP3V5ID88DSE/8NogPwJ0
IT8CMyA/nUkgPyvMID8WHCA/qr0gPznAID/KbSE/ywAhP409IT/GwiA/3RQiP0dwIT/JVSE/
msQhP1cFID8mNiA/S3AhP1VSIT+6UiA/278hP0zXID+H5SE/5oAgP/XdIT8sqSA/aPYgP6HK
ID8oZSA/zGwhP6hsIT+OeiE/p6YgP3oZID/itCA/bDwiP8rCID8GHSE/fz8hP1bqIT+FjCE/
IwghP8yWID/jqSA/OQYiP3PrID/xOyE/p+kfP6DgID9ctiE/oighPy8TIj9uJCE/ciohPxcy
Ij+5PSI/SS0hP8fAIT88uiE/iGYhP9nMIT90RSE/c48gP3BoIT+XdSE/W3YgP8aMIT9riCE/
DIshP+SiID+EcCE/i+ghPwrhID/0oSE/0qwgP/UuIT8OCCE/y9YhP9SaIT+/ICI/2rshPwiU
Ij/sbyE/Vi8hP1rWIT+IbCE/OlIjP+9kIj8aNyE/QOwiP8qRIj8T5iE/QigjP5JeIj8XGyI/
vAciP85qIT/dyCE/MK8hPztjID//ICI/IYIhP7P6IT/LCiI/ZqshPxKzIT+QfyA/WhIiP9F3
IT9+SSI/SdwhP3N9Ij8mJiE/e5whP/1oIT/8ISI/h0UiP3IwIT+9giE/pBsiP/1LIT/t+CE/
jRIiP6s8Ij8GuSI/IzgiP88dIj+hvyI/2OshP2p3IT/+pCI/TK0hP5bLIj/TQCI/QaAhP5Ub
Ij+PyiI/lCkiP/IMIj/V+SE/RzIiPwRJIj82PCM/2tshP5laIj8yUCI/D7ojP9yWIj/ZNiI/
xBojP0aUIj/tJyM/a5ohPxQJIz//gSI/WTIiPxmUIj/n6SE/NUQhPyleIj+Q2SE/lawiP3Wi
IT+qrCI/jekiPxHZIT+XoCI/LzcjP0ipIj/I9SM/udEhP5wXIz9NiyI/E/UiPzi2Ij8+PSM/
F4MiP1sqIz812CM/OE0iP0bLIT+yNSI/EZkiP0PUIj/qeiI/5nEjP9ciIj8d7SI/yw0iPxwN
Ij+WDyM//OQiP8bVIj+xsiM/VAgkP+3DIj/gmSM/VyskP3RSIz+ZqyI/8GoiP0l5Iz8esyI/
io8iP62VIj9lpyQ/4CIkPwLvIz/UTyM/Cz8iP+T0IT/4FiM/SIIhPyk8Iz+iiyI/RXIiP6rq
Ij9PnCI/X78jP+G3Ij/k2yI/I7IiP8lXIz9U8yI/2xMjP4hrJD+bCSM/70YkPxmEIz+W2CM/
y1kiP0fLIz+tJCM/j6kjP1fvIj9eXCM/v5EjP4BNIz9NCyI/JKQjP0h6JD/wjCI/Y8IiP92X
Iz8Z7yM/i2kiP5L6Ij9KSiM/g/QiP/VbIz+r/yE/xqMjP9I5JD9p1yI/GUUjP2LSIj9OFyQ/
IREiP7rDIz+cmSI/SCckP4hVJD9KXiQ/kS8kP7X9Iz/criI/HNMiP5XfJD+FciM/ez8jP7Hn
Iz8ukyM//cEkP+h+JD/T1CQ/JSojPy9RJD86gSM/ibAiP2sFIz8OniM//W0jPzcwIz9nUyM/
FJQkP0I3JD8KHyM/eykkP9uEJD9UfCM/gG4kP9f7Iz+TtiM/UhYkPzIMJD9qOyQ/jzckP675
Iz8z5CI/8S4lP+ASJD+fCyQ/R2okP56qJD89giQ/WJEjPy6tIj9D3iM/YV0kPx/gIz854SI/
KtkjPxEVJD+i+yM/B3UjPyvvJD/PwyM/+b4jP6c/JD8PtSQ/an8kP5uXJD/EDyY/FCAkP3GN
JD/6DiQ/3JgkP4LYIj+FFyM/etwlP8C5JD93KSU/x9EkP/vyJT9eNCQ/CnckP4YXJD9E3SQ/
ROYjP8QfJD9UHSQ/tiYkPzIXJD/lXyQ/F+IjP1NhJD/jTCQ/WlgjP5irJD+XbyQ/IoUkP07r
Iz/BySM/xMMlP5V7JD8GLSU/6nQkP0r4JD/o6yQ/O8UjP7/7Iz9ImCM/HIAkP5NTJT+EayQ/
l18kPx/zJD+RGiQ/tcIjP8O/JD+52CQ/+CokP+M9JD9IVyM/eaMjP9/0JD/z6CQ/VagkP84M
Iz9KYCU/B6wkPzNeJD8x6SM/5ugkP+mIIz9/XSQ/5UIjP96kJD+KGSU/LLIlP50CJT+g5SQ/
vN4jP883Jj9mvSQ/FJIlP3kuJT8J9CU/fvklP5nrIz9QbSU/</AssayYData></Step><Step><CommonData><SampleLocation>11</SampleLocation><SampleID></SampleID><SampleGroup></SampleGroup><SampleInfo></SampleInfo><SampleRow>A</SampleRow><SamplePlate>1</SamplePlate><WellType>REGENERATION</WellType><Concentration>-1</Concentration><ConcentrationUnits>µg/ml</ConcentrationUnits><MolarConcentration>-1</MolarConcentration><MolarConcUnits>nM</MolarConcUnits><MolecularWeight>-1</MolecularWeight><Temperature>25</Temperature><StartTime>8450458</StartTime><AssayTime>5</AssayTime></CommonData><FlowRate>1000</FlowRate><StepType>KREGENERATION</StepType><StepName>Regeneration</StepName><StepStatus>OK</StepStatus><ActualTime>5.00005</ActualTime><CycleTime>0.2</CycleTime><AssayXData Points="25">t38nReaCJ0UZhidFTYknRYCMJ0WzjydF5pInRRmWJ0VNmSdFgJwnRbefJ0XmoidFGaYnRU2p
J0WArCdFt68nReqyJ0UZtidFTbknRYS8J0W3vydF6sInRRnGJ0VRySdFhMwnRQ==</AssayXData><AssayYData Points="25">JCECwFS6D8CsrxbAUi4bwJTdHsD5HSLAFnckwONdJsBXySjAWXwqwC/nK8D0Iy3AEkEuwMLH
L8BSsjDAKAwywLHXMsCjlTPAtB40wJVsNcAyQTbAbLI2wDZwN8Bh5zfARzM4wA==</AssayYData></Step><Step><CommonData><SampleLocation>12</SampleLocation><SampleID></SampleID><SampleGroup></SampleGroup><SampleInfo></SampleInfo><SampleRow>A</SampleRow><SamplePlate>1</SamplePlate><WellType>NEUTRALIZATION</WellType><Concentration>-1</Concentration><ConcentrationUnits>µg/ml</ConcentrationUnits><MolarConcentration>-1</MolarConcentration><MolarConcUnits>nM</MolarConcUnits><MolecularWeight>-1</MolecularWeight><Temperature>25</Temperature><StartTime>8466526</StartTime><AssayTime>5</AssayTime></CommonData><FlowRate>1000</FlowRate><StepType>KREGENERATION</StepType><StepName>Regeneration</StepName><StepStatus>OK</StepStatus><ActualTime>4.99907</ActualTime><CycleTime>0.2</CycleTime><AssayXData Points="25">t88nRebSJ0Ud1idFTdknRYDcJ0Wz3ydF5uInRR3mJ0VN6SdFgOwnRbPvJ0Xq8idFGfYnRVH5
J0WA/CdFt/8nReoCKEUhBihFTQkoRYAMKEW3DyhF8hIoRR0WKEVNGShFgBwoRQ==</AssayXData><AssayYData Points="25">6paoPpaDij62uJU+gFeePpA+qz69m7I+ORi5PrX0vz4Ya8U+5dTKPnA+zT54us8+dh3VPmrX
1T5NGNg+cX/cPhE42z57J98+UUTgPofE4j4uXOQ+/mznPu9w6D5/fOk+N67rPg==</AssayYData></Step><Step><CommonData><SampleLocation>11</SampleLocation><SampleID></SampleID><SampleGroup></SampleGroup><SampleInfo></SampleInfo><SampleRow>A</SampleRow><SamplePlate>1</SamplePlate><WellType>REGENERATION</WellType><Concentration>-1</Concentration><ConcentrationUnits>µg/ml</ConcentrationUnits><MolarConcentration>-1</MolarConcentration><MolarConcUnits>nM</MolarConcUnits><MolecularWeight>-1</MolecularWeight><Temperature>25</Temperature><StartTime>8482747</StartTime><AssayTime>5</AssayTime></CommonData><FlowRate>1000</FlowRate><StepType>KREGENERATION</StepType><StepName>Regeneration</StepName><StepStatus>OK</StepStatus><ActualTime>4.99907</ActualTime><CycleTime>0.2</CycleTime><AssayXData Points="25">sx8oReIiKEUVJihFSSkoRXwsKEWvLyhF4jIoRRU2KEVJOShFgDwoRbM/KEXiQihFFUYoRU1J
KEV8TChFr08oReJSKEUVVihFSVkoRXxcKEWvXyhF4mIoRRVmKEVJaShFfGwoRQ==</AssayXData><AssayYData Points="25">GNAcwC05KMAPgCzA16svwMnZMcB/UTPAqew0wI7RNcDJ/DbAsAo4wK/mOMCJTznAUCA6wLQq
O8D/vTvAXR08wByGPMCuGz3AsaI9wH/EPcAYaz7AHdg+wGo2P8BIoz/Ai74/wA==</AssayYData></Step><Step><CommonData><SampleLocation>12</SampleLocation><SampleID></SampleID><SampleGroup></SampleGroup><SampleInfo></SampleInfo><SampleRow>A</SampleRow><SamplePlate>1</SamplePlate><WellType>NEUTRALIZATION</WellType><Concentration>-1</Concentration><ConcentrationUnits>µg/ml</ConcentrationUnits><MolarConcentration>-1</MolarConcentration><MolarConcUnits>nM</MolarConcUnits><MolecularWeight>-1</MolecularWeight><Temperature>25</Temperature><StartTime>8498847</StartTime><AssayTime>5</AssayTime></CommonData><FlowRate>1000</FlowRate><StepType>KREGENERATION</StepType><StepName>Regeneration</StepName><StepStatus>OK</StepStatus><ActualTime>4.99907</ActualTime><CycleTime>0.2</CycleTime><AssayXData Points="25">r28oRd5yKEURdihFbXkoRXh8KEWrfyhF3oIoRRGGKEVFiShFeIwoRauPKEXekihFEZYoReSZ
KEWEnChFr58oRd6iKEURpihFRakoRXysKEWrryhF3rIoRRG2KEVFuShFeLwoRQ==</AssayXData><AssayYData Points="25">PKOTPnJbjD6P+JU+RYajPgKIrD6eO7U+SAu9PmjKvz5MH8k+yy3MPj+/0j7bZdQ+7HDWPtwx
3D7fy90+XPbdPlSE4T6Qg+M+5GnnPs015j4b9+c+ljHsPlH67z4e0e4+813wPg==</AssayYData></Step><Step><CommonData><SampleLocation>11</SampleLocation><SampleID></SampleID><SampleGroup></SampleGroup><SampleInfo></SampleInfo><SampleRow>A</SampleRow><SamplePlate>1</SamplePlate><WellType>REGENERATION</WellType><Concentration>-1</Concentration><ConcentrationUnits>µg/ml</ConcentrationUnits><MolarConcentration>-1</MolarConcentration><MolarConcUnits>nM</MolarConcUnits><MolecularWeight>-1</MolecularWeight><Temperature>25</Temperature><StartTime>8515073</StartTime><AssayTime>5</AssayTime></CommonData><FlowRate>1000</FlowRate><StepType>KREGENERATION</StepType><StepName>Regeneration</StepName><StepStatus>OK</StepStatus><ActualTime>5.00005</ActualTime><CycleTime>0.2</CycleTime><AssayXData Points="25">q78oRdrCKEUNxihFQckoRXTMKEWrzyhF3tIoRRHWKEVB2ShFdNwoRaffKEXe4ihFDeYoRUHp
KEWU7ChFq+8oRdryKEUN9ihFQfkoRXT8KEWn/yhF2gIpRQ0GKUVFCSlFeAwpRQ==</AssayXData><AssayYData Points="25">nNMfwPvxKsAeni/AAkUywKYbNMCZmzXAJPw2wEZDOMAaETnAby86wG/8OsA1nTvAg0c8wE+v
PMB/ND3Aa9c9wFBtPsAp3z7AOCA/wPBVP8DFPkDAKDhAwA2YQMDr2kDAtA5BwA==</AssayYData></Step><Step><CommonData><SampleLocation>12</SampleLocation><SampleID></SampleID><SampleGroup></SampleGroup><SampleInfo></SampleInfo><SampleRow>A</SampleRow><SamplePlate>1</SamplePlate><WellType>NEUTRALIZATION</WellType><Concentration>-1</Concentration><ConcentrationUnits>µg/ml</ConcentrationUnits><MolarConcentration>-1</MolarConcentration><MolarConcUnits>nM</MolarConcUnits><MolecularWeight>-1</MolecularWeight><Temperature>25</Temperature><StartTime>8531158</StartTime><AssayTime>5</AssayTime></CommonData><FlowRate>1000</FlowRate><StepType>KREGENERATION</StepType><StepName>Regeneration</StepName><StepStatus>OK</StepStatus><ActualTime>5.00005</ActualTime><CycleTime>0.2</CycleTime><AssayXData Points="25">qw8pRd4SKUUNFilFRRkpRXQcKUWnHylF3iIpRREmKUVBKSlFeCwpRacvKUXaMilFDTYpRUU5
KUV4PClFpz8pRdpCKUUNRilFRUkpRXRMKUWrTylF3lIpRUNWKUVBWSlFeFwpRQ==</AssayXData><AssayYData Points="25">GGCsPsv0lz6ri6A+9OeuPjHGtj7rBsA+lQvHPsPryz4AV9E+LGjXPgRO3D6n690+affgPj/p
5T6i1ec+JODqPgKc6z6xcvA+km/vPpSR8j5eCPg+oRX1PiTz+T6lB/s+t2H7Pg==</AssayYData></Step><Step><CommonData><SampleLocation>1</SampleLocation><SampleID></SampleID><SampleGroup></SampleGroup><SampleInfo></SampleInfo><SampleRow>A</SampleRow><SamplePlate>1</SamplePlate><WellType>BUFFER</WellType><Concentration>-1</Concentration><ConcentrationUnits>µg/ml</ConcentrationUnits><MolarConcentration>-1</MolarConcentration><MolarConcUnits>nM</MolarConcUnits><MolecularWeight>-1</MolecularWeight><Temperature>25</Temperature><StartTime>8545853</StartTime><AssayTime>30</AssayTime></CommonData><FlowRate>1000</FlowRate><StepType>BASELINE</StepType><StepName>Baseline</StepName><StepStatus>OK</StepStatus><ActualTime>29.9991</ActualTime><CycleTime>0.2</CycleTime><AssayXData Points="150">q18pRdpiKUUNZilFRWkpRXRsKUWnbylF3nIpRRF2KUVFeSlFdHwpRat/KUXagilFEYYpRUGJ
KUV0jClFp48pRdqSKUUNlilFQZkpRXicKUWnnylF2qIpRQ2mKUVFqSlFzqwpRaevKUXesilF
EbYpRUW5KUUgvSlFq78pRd7CKUURxilFQckpRXTMKUWnzylF2tIpRRHWKUVB2SlFdNwpRaff
KUXe4ilFEeYpRUHpKUV47ClFp+8pRdryKUUN9ilFQfkpRXT8KUWn/ylF3gIqRQ0GKkVBCSpF
eAwqRacPKkXaEipFERYqRUEZKkV0HCpFpx8qRd4iKkURJipFQSkqRXQsKkWrLypF2jIqRRE2
KkVBOSpFeDwqRac/KkXeQipFY0YqRUFJKkV0TCpFp08qRdpSKkUNVipFQVkqRXRcKkWnXypF
3mIqRRFmKkVBaSpFdGwqRadvKkXecipFEXYqRUV5KkV4fCpFq38qRdqCKkURhipFQYkqRXiM
KkWnjypF3pIqRRGWKkVFmSpFdJwqRaefKkXaoipFEaYqRUGpKkV4rCpFp68qRdqyKkURtipF
RbkqRXS8KkWnvypF2sIqRRHGKkVBySpFdMwqRafPKkXe0ipFDdYqRUHZKkV03CpFp98qRdri
KkUN5ipFQekqRXTsKkWn7ypF3vIqRQ32KkVF+SpFePwqRaf/KkXeAitFDQYrRUEJK0V0DCtF
pw8rRdoSK0URFitFQRkrRXgcK0WrHytF3iIrRREmK0VBKStFdCwrRacvK0XaMitFDTYrRUE5
K0V0PCtF</AssayXData><AssayYData Points="150">qWAAP130/z7SMAA/OXUBP0i1/z5IpwE/HP8CP+gBAT+tBwI/LF8BPyGvAT8oIgM/ZR4CPy+R
Az+lwQQ/AioFPxLfAz9WlgU/qcQEP8sABT/mcQU/fWgFP1rwBD8gBgY/lkcGP5++Bz+tGgU/
NyYIPwbcBj8qfQc/lpwHPz7BBj8Jbgg/YoYGP/5vCD8yYQc/qFIIP5o9CT+Rkgg/liUKP7kM
Cj+yTwo/vOIJP0kdCj9DUQk/znMKP7doCz+Zbwk/+f4LP4vXCT9gsAo/wEIMP68BCz/PUQs/
oFMKP0xqCz9HtQk/UdQKP5d/Cz8vNgw/oacMP1DeDD+YBgw/szIMP/dzDD+zdAs/Q0cMP5Ak
DT9jBw0/cVUMP7V7DT8d3g0/ok0PPy7SDD9izg0/56EOP4EgDT9Mvg8/IgMOPxF4DT8jXg8/
c9EOP9esDj/uHg8/NyIPP5efDz8mxA4/f8wPP/IXED/Y2w8/XVIPP9GXED9FihA/GNEPPxkI
ED8WKxA/KbYRPwF4ET/KOhE/3wURP6p+ED+c0xA/x0sRP1zmET/wYBI/EukRP2EhEz+mGhI/
xXkSP5GQET9wSRM/1pUTPy4PEj8I8RE/It8SP3kcEz+BEBM/bbASP9mTEz8OMRM/9k0UP5Im
Ez+yMxQ/6V4UP3YxFD9WKRM/5TQTP1WzEz9rJhQ/TG8UP9VzFD+RsRM/LpYUP5UeFD9SsBQ/
dfgTP0SBFD+ftBQ/brgTPxYdFT+/DxU/VZkUP2/rEz8XOBU/k4sVP5X7FT9rHRU/JKQVP3Rk
FD9PDhY/</AssayYData></Step><Step><CommonData><SampleLocation>1</SampleLocation><SampleID></SampleID><SampleGroup></SampleGroup><SampleInfo></SampleInfo><SampleRow>A</SampleRow><SamplePlate>1</SamplePlate><WellType>BUFFER</WellType><Concentration>-1</Concentration><ConcentrationUnits>µg/ml</ConcentrationUnits><MolarConcentration>-1</MolarConcentration><MolarConcUnits>nM</MolarConcUnits><MolecularWeight>-1</MolecularWeight><Temperature>25</Temperature><StartTime>8576658</StartTime><AssayTime>80</AssayTime></CommonData><FlowRate>600</FlowRate><StepType>LOADING</StepType><StepName>Loading</StepName><StepStatus>OK</StepStatus><ActualTime>79.9991</ActualTime><CycleTime>0.2</CycleTime><AssayXData Points="400">pz8rRdZCK0UNRitFPUkrRXBMK0WnTytF2lIrRQ1WK0U9WStFcFwrRaNfK0XWYitFDWYrRT1p
K0VwbCtFo28rRdpyK0UJditFQXkrRXB8K0WnfytF2oIrRSKGK0U9iStFdIwrRaOPK0UUkytF
CZYrRUGZK0V0nCtFp58rRdqiK0UNpitFPakrRXSsK0WjrytF1rIrRQ22K0VFuStFcLwrRaO/
K0XWwitFDcYrRT3JK0VwzCtFo88rRdbSK0UN1itFQdkrRaXcK0Wn3ytF1uIrRQ3mK0VB6StF
cOwrRafvK0XW8itFCfYrRUH5K0V0/CtFp/8rRdYCLEUNBixFQQksRRgNLEUmECxF2hIsRQ0W
LEU9GSxFeBwsRaMfLEXWIixFDSYsRUEpLEVwLCxFpy8sRdYyLEUJNixFUTksRXA8LEWjPyxF
1kIsRQ1GLEVJSSxFcEwsRadPLEXWUixFCVYsRT1ZLEV0XCxFo18sRdpiLEUJZixFPWksRXRs
LEWvbyxF2nIsRQl2LEU9eSxFcHwsRbd/LEXWgixFCYYsRUGJLEV0jCxFo48sRdaSLEUJlixF
PZksRXScLEWjnyxF2qIsRQ2mLEU9qSxFdKwsRaevLEXWsixFbLYsRT25LEVwvCxFo78sRdrC
LEUNxixFPcksRXDMLEWjzyxF2tIsRQnWLEU92SxFdNwsRaPfLEXW4ixFDeYsRT3pLEVw7CxF
o+8sRdbyLEUN9ixFPfksRXD8LEWn/yxF2gItRQkGLUU9CS1FcAwtRacPLUXWEi1FCRYtRWEZ
LUVwHC1Fpx8tRdoiLUUJJi1FPSktRXAsLUWjLy1F2jItRQ02LUVBOS1FdDwtRaM/LUXWQi1F
CUYtRTxJLUV0TC1FBVAtRdZSLUUNVi1FQVktRXBcLUWnXy1F1mItRQlmLUVBaS1FdGwtRaNv
LUXWci1FDXYtRU15LUVwfC1Fo38tRdaCLUUJhi1FPIktRXCMLUWnjy1F1pItRQmWLUVBmS1F
dJwtRaefLUXaoi1FCaYtRTypLUVwrC1Fo68tRdayLUUJti1FQbktRXS8LUWjvy1F1sItRQ3G
LUU8yS1FcMwtRaPPLUXW0i1FDdYtRUnZLUV03C1Fo98tRdbiLUUJ5i1FPOktRXTsLUWn7y1F
2vItRQn2LUU8+S1FdPwtRaP/LUXWAi5FCQYuRTwJLkVwDC5Fow8uRdYSLkUNFi5FPBkuRXAc
LkWjHy5F2iIuRQkmLkU8KS5FcCwuRaMvLkXWMi5FCTYuRTw5LkVwPC5Foz8uRdpCLkUJRi5F
QUkuRXRMLkWnTy5F1lIuRQlWLkU8WS5FcFwuRaNfLkXWYi5FCWYuRUFpLkVwbC5Fo28uRdZy
LkUJdi5FQXkuRXB8LkWjfy5F1oIuRQmGLkU8iS5FdIwuRaOPLkXWki5FDZYuRTyZLkVwnC5F
p58uRdqiLkUJpi5FPKkuRYysLkWjry5F1rIuRQm2LkVBuS5FcLwuRaO/LkXawi5FCcYuRTzJ
LkVwzC5Fo88uRdbSLkUJ1i5FPNkuRXDcLkWv3y5F1uIuRQ3mLkU86S5FdOwuRafvLkXW8i5F
CfYuRUH5LkVw/C5Fo/8uRdYCL0UJBi9FPAkvRfMML0WjDy9F1hIvRQkWL0U8GS9FcBwvRaMf
L0XWIi9FGiYvRUEpL0VwLC9Foy8vRdYyL0UJNi9FPDkvRXA8L0WjPy9F1kIvRQlGL0U8SS9F
cEwvRaNPL0XWUi9FCVYvRTxZL0VwXC9FyF8vRdZiL0UJZi9FPGkvRXBsL0Wjby9F1nIvRQl2
L0U8eS9FeHwvRaN/L0XWgi9FCYYvRUGJL0V0jC9Fo48vRdaSL0U/li9FPJkvRXCcL0Wnny9F
4qIvRQ2mL0U8qS9FcKwvRaOvL0Xesi9FCbYvRTy5L0VwvC9Fo78vRdbCL0UNxi9FQckvRXDM
L0Wjzy9F2tIvRQnWL0U82S9FcNwvRaffL0XW4i9FDeYvRUXpL0V07C9FwO8vRdryL0UJ9i9F
PPkvRXD8L0Wj/y9F1gIwRQkGMEU8CTBFcAwwRaMPMEXWEjBFDRYwRUEZMEVwHDBFox8wRZMl
MEXOKDBFTSswRfktMEWtMDBFWTMwRQ02MEU8OTBFcDwwRQ==</AssayXData><AssayYData Points="400">YeEVP9EFFj/ZexU/sVkWP9e6Fj/MeBc/OswXPz+XFj+W9BY/Kj8XP/TlFj9SZBY/f0YXP3rh
FT+Bixg/u84WPyxsFz/K8Rc/KLQVP5VzFz8jhhc/cP0WP4pEFz+OWhg/nUoXPw0yFz8ClRc/
/C8YPwPnFj+l+Bg/uMEXP+SLGD8Ffxg/1voXPwEPGD9caRg/VTcYP0pIGT9Yfhg/H4YZP7zT
Fz8/uhk/cO4YP33IGD+PLBg/9p4aP/IcGT8uThk/kZ0YP8rFGT/SxRk/DjkZP28EGj/V4xk/
zZAaP5CCGj9/qRk/AjsZP+77GT8h4Ro/vlsZP90sGj8PYho/xvsZPx9FGj95Ihk/wz4aPzrJ
Gj/F9xo/A3obP0ZgGj/ucRo/6uoaPxLAGT+pIBs/6LgaP9e3Gj9zrRo/ub8aPzlZGz89SRs/
yiobPzZdGj9zDxs/iRQbPw8yHD+2wRw/0tIbP0VFGz/7WBs/jSAbP6qZGz9IExw/JKcaP7jC
Gj/0oRw/K1scP2QNGz86Ehw/EpQcPzPfGz8Y4Rw/CIAaP4E8HD8AER0/hSYcPzjtGj8Q1R0/
dOkdP3dJHT9aLBw/8eQcP4CkHD8RqBw/+RwdP9PaHD9OUh0/VrocP6H1HD8S+h0/2MUcP528
HD/Zmxw/OcIcP9UnHT/74x0/oHMdP7pRHD/BUB0/G50dP8evHD/0jB0/7cgdP5UmHT96uR0/
FwkePyzyHD8DTx0/nK4eP6EiHz9XFh4/POAdP4/UHj+rNh4/kIodP+xPHj9eTR0/WQUfP3aW
Hj8VWR8/aFkeP0sXHj+Elh4/FXAeP/ebHz8g3R4/cXAePy4XHj+IsR4/fBEfP58HHj/Pqh4/
2EMgPwJLID/dAB4/4iUePy/wHj9vcx4/vPkfP1WOHj8WPR8/dxEfPxUrHz963B8/27sfP93V
Hj9fMB8/MkwgPyHfHz8m5h8/wv0fP9k4ID9Z3B8/qXAfP2OaHz/bJSA/cOofP+YJID8rkSA/
LtMfP1UUID/2dB8/rjwgP7IiIT9nmh8/la8fP3gyID+6xyA/O9QgPzyNID+S7iA/RdsgPy0B
IT9bTyA/7vcgP7oFID/mjh8/q1EgP8xzID/qSiA/JFQhP3x2IT9vciA/g7MhP7DGID9muSA/
H0YgP5uAID/nPR8/8OohP/qiIT9wVyE/RBshP8dHIT+0CCA/HX0hP3WuID+RxyE/hughP/Ia
IT+f6SA/4UUhP7sGIT/FYSI/7wggP8L1IT+o8B8/VmkiPzfLIT/T7iI/c6IhP5k/IT/PdSI/
OgohPwNYIj+i3yA/geMhP+UvIT9G/CE/J6MhP3M5Ij9NjCI/OwIiP/9MIj8WwyE/W8AiP0DT
IT9IdiE/+fAhP8d4IT+ddiM/N9AiP4LKIz8rhCI/ecojPyoBIz+2vCM/5asiP7DxIj8vYCI/
3LoiP1PdIj87lSM/uUIjPwKMIj+X0CM//pIhP6yuIj9H0SI/EQ8kPxdUIj/G1SI/k+MiP/xW
Iz9TSSM/jc4iP7XiIz8BACM/zjciPwLwIj/o9yI/VH8jP5k3JD+KVCM/ieMiPwZIIz/OnSM/
wg0kP1pIJD9frSI/wawkP1/EIj+9AyQ/3LsjPww4JD+Y5SI/pOMiPxwAIz/cIiQ/2y4kP/HZ
Ij8CvCQ/qgAkP4oUJD+tmyM/iEcjP+6jJD8OryQ/pygjPxm1JD+qJCQ/T7ojP1PPIz/zGCM/
6fYkPxx4JD/RFCQ/KdckP3zSJD/YmSU/S60kPxsMJD994CQ/fiQlP1m0JT9C9CU/6eEkP1ps
JT9fcSU/zA8lP5DeJD98AiU/06MlP42lJD/gkyQ/NIkkP7X9JT/6UiU/9/ckP6wkJj+gfyQ/
21wlPzP+JD/VJiU/u/wlPxlrJD+MoiY/PtckP0u4JT86OSY/9sQlP96gJT+N+yU/l+AlP+a9
Jj8/RSU/3cckP9PWJT8G6iU/spQmPw3NJD8lOyU/wBQlP/XPJT9YeSY/FEkmPwfAJj8rkSU/
TpEmPywVJT+ZViY/kNUlP9TZJj+TjSY/5WolP9JuJD+weiY/kF4nP4wHJj+NAiY/JNQlP2dB
Jj+0LCc/s/4mPyljJj/EFCg/p8slP2NGJT/BfSY/M8snPw==</AssayYData></Step><Step><CommonData><SampleLocation>1</SampleLocation><SampleID></SampleID><SampleGroup></SampleGroup><SampleInfo></SampleInfo><SampleRow>A</SampleRow><SamplePlate>1</SamplePlate><WellType>BUFFER</WellType><Concentration>-1</Concentration><ConcentrationUnits>µg/ml</ConcentrationUnits><MolarConcentration>-1</MolarConcentration><MolarConcUnits>nM</MolarConcUnits><MolecularWeight>-1</MolecularWeight><Temperature>25</Temperature><StartTime>8657782</StartTime><AssayTime>30</AssayTime></CommonData><FlowRate>1000</FlowRate><StepType>BASELINE</StepType><StepName>Baseline</StepName><StepStatus>OK</StepStatus><ActualTime>29.9991</ActualTime><CycleTime>0.2</CycleTime><AssayXData Points="150">oz8wRdJCMEUFRjBFOUkwRXBMMEWfTzBF0lIwRQVWMEU9WTBFcFwwRZ9fMEXSYjBFCWYwRTlp
MEVsbDBFn28wRdJyMEUNdjBFOXkwRal8MEWffzBF0oIwRQWGMEU5iTBFbIwwRaOPMEXSkjBF
BZYwRTmZMEVsnDBFn58wRdKiMEUJpjBFOakwRXCsMEWfrzBF1rIwRQW2MEU5uTBFcLwwRci/
MEXSwjBFBcYwRTnJMEVwzDBFn88wRdLSMEUF1jBFOdkwRWzcMEW83zBF0uIwRQXmMEU56TBF
bOwwRaPvMEXS8jBFBfYwRTn5MEVs/DBFo/8wRdICMUUJBjFFOQkxRWwMMUWfDzFF1hIxRQUW
MUU5GTFFbBwxRZ8fMUXSIjFFBSYxRTkpMUVsLDFFny8xRdIyMUUFNjFFOTkxRXA8MUWfPzFF
0kIxRQVGMUU9STFFbEwxRaNPMUXSUjFFCVYxRTlZMUVsXDFFn18xRdJiMUUFZjFFQWkxRXBs
MUWjbzFF0nIxRQl2MUU5eTFFbHwxRZ9/MUXSgjFFBYYxRTmJMUVwjDFFo48xRdKSMUUFljFF
OZkxRWycMUWfnzFF0qIxRQmmMUU5qTFFbKwxRZ+vMUXSsjFFBbYxRTm5MUXrvDFFn78xRdLC
MUUFxjFFOckxRWzMMUWjzzFF4tIxRQXWMUU52TFFbNwxRZ/fMUXS4jFFBeYxRT3pMUVs7DFF
n+8xRdLyMUUF9jFFPfkxRWz8MUWf/zFF0gIyRQkGMkU5CTJFcAwyRZ8PMkXSEjJFBRYyRTkZ
MkVsHDJF</AssayXData><AssayYData Points="150">zqklPz2AJj9ZLig/VXsnP9B2Jj+K1iY/q48mP9uqJT+JgCY//UcmP1k4Jj/6wyc/7NEnP3g5
KD84pyc/hJ0nPwRjJz9BTCg/15EnPw1zJz/fFSc/C24nP2lBKT9jEig/jfInPzA0Jz9uiCg/
V80mP8cWKD9/2Sc/MQcnP32xKD949iY/04goP17tJz+DUik/Ag8pP4DgJj970Cc/LgMpP94j
KD++Zik/IjknPwqGKD9h4yg/UigoP9NbKT/Egig/tksoP5OlKD/JFyk/oxUpP7XzKD9gqyg/
+I8oP57zJz/SXCk/v6opP3ExKD/u6Cg/W9ooP5Y/KT/RgSg/oYYpP5B8KT94YSg/rCYnP5z1
KD+sACk/RZkpP/q3KT9ZQyk/96UoPwBjKT8opCg/CVEpP2tCKT9T8ig/iVUqP55/Kj9O6yk/
PZApP2CUKj/SOSk/Sm4pP+QWKj8fByk/zHopPzNnKT+OTik//JwoP56aKT/8FCk/U8IpP/c/
Kj8Qgik/jzYqP5b9KT+igyk/3UIoPyL5KD9U5Sk/RYQqP1OhKT8sZCk/itgqP5ckKj/GFyg/
g18pP2ugKT+2ESo/0qEqP4FAKj/LnCo/ETwpP7TTKj/awSo/OgErP1hOKz+spSk/4usqP5CP
Kj/lACs/Y9UqPxsDKz8kdys/r2cqPyILKj+duio/u8wpP2opKj+Epyk/y/kqPwVMKj/MXio/
s+wpPwwNKz/Fnis/cworP+AkKz+RHio/M1IqPxrwKj+AYis/xxcsP3XMKj9Kkyw/IM4qPyTA
Kj9orCs/</AssayYData></Step><Step><CommonData><SampleLocation>10</SampleLocation><SampleID>BG505 T332N SOSIP</SampleID><SampleGroup></SampleGroup><SampleInfo></SampleInfo><SampleRow>A</SampleRow><SamplePlate>1</SamplePlate><WellType>KSAMPLE</WellType><Concentration>-1</Concentration><ConcentrationUnits>µg/ml</ConcentrationUnits><MolarConcentration>500</MolarConcentration><MolarConcUnits>nM</MolarConcUnits><MolecularWeight>-1</MolecularWeight><Temperature>25</Temperature><StartTime>8696793</StartTime><AssayTime>180</AssayTime></CommonData><FlowRate>600</FlowRate><StepType>ASSOC</StepType><StepName>Association</StepName><StepStatus>OK</StepStatus><ActualTime>180</ActualTime><CycleTime>0.2</CycleTime><AssayXData Points="900">nx8yRdIiMkUFJjJFOSkyRWwsMkWbLzJFzjIyRQU2MkU5OTJFbDwyRZs/MkXSQjJFBUYyRTlJ
MkVsTDJFn08yRdJSMkUFVjJFOVkyRWxcMkWfXzJFzmIyRQVmMkU5aTJF82wyRZ9vMkXOcjJF
AXYyRTl5MkVsfDJFm38yRdKCMkUFhjJFOYkyRWiMMkWfjzJF0pIyRQWWMkU5mTJFaJwyRZ+f
MkXSojJFBaYyRTWpMkVsrDJFn68yRdKyMkUFtjJFObkyRWy8MkWfvzJFzsIyRQHGMkU5yTJF
bMwyRZvPMkXO0jJFBdYyRTnZMkXK3DJFm98yRdLiMkUF5jJFTekyRWjsMkWf7zJF0vIyRQH2
MkU1+TJFbPwyRaf/MkXSAjNFAQYzRTkJM0VsDDNFnw8zRdISM0UFFjNFNRkzRWgcM0WfHzNF
ziIzRQUmM0U1KTNFbCwzRZsvM0XOMjNFATYzRTU5M0VsPDNFnz8zRdJCM0UFRjNFOUkzRWhM
M0WfTzNF0lIzRQVWM0U1WTNFaFwzRZ9fM0XOYjNFBWYzRTlpM0VobDNFn28zRdJyM0UBdjNF
NXkzRWx8M0WbfzNFzoIzRQGGM0U5iTNFaIwzRZ+PM0XSkjNFBZYzRTmZM0VonDNFn58zRc6i
M0UFpjNFOakzRWysM0WfrzNF0rIzRQW2M0U5uTNFbLwzRZu/M0XSwjNFAcYzRTXJM0VozDNF
m88zRc7SM0UB1jNFNdkzRWzcM0Wf3zNFzuIzRQXmM0U56TNFbOwzRZ/vM0XS8jNFBfYzRTn5
M0Vs/DNFn/8zRdICNEUFBjRFNQk0RWwMNEWbDzRFzhI0RQEWNEU1GTRFaBw0RZsfNEXOIjRF
ASY0RTkpNEVsLDRFny80RdIyNEUFNjRFOTk0RWw8NEWfPzRF0kI0RQVGNEU0STRFaEw0RZ9P
NEXSUjRFAVY0RTRZNEVsXDRFn180RTljNEUFZjRFNGk0RWhsNEWbbzRF0nI0RQV2NEU5eTRF
aHw0RZ9/NEXOgjRFBYY0RTSJNEVojDRFn480RdKSNEUBljRFm5k0RWicNEWfnzRF0qI0RQGm
NEU0qTRFaKw0RZuvNEXOsjRFAbY0RTS5NEVovDRFm780Rc7CNEVsxjRFOck0RanMNEWfzzRF
ztI0RQXWNEU52TRFbNw0RZ/fNEXO4jRFAeY0RTTpNEVo7DRFm+80Rc7yNEUF9jRFNPk0RWj8
NEWf/zRF0gI1RQUGNUU5CTVFaAw1RZsPNUXOEjVFBRY1RTQZNUVoHDVFmx81Rc4iNUUFJjVF
NCk1RWwsNUWbLzVFUTM1RQE2NUU0OTVFbDw1RZs/NUXOQjVFAUY1RTRJNUVoTDVFm081RdJS
NUUFVjVFNFk1RWxcNUXIXzVFzmI1RQVmNUU0aTVFbGw1RZtvNUXOcjVFAXY1RTR5NUVsfDVF
m381Rc6CNUUFhjVFNIk1RWiMNUWbjzVF0pI1RQWWNUU0mTVFaJw1RZufNUXOojVFAaY1RTSp
NUVorDVFn681Rc6yNUUBtjVFObk1RZm8NUWbvzVFzsI1RQXGNUU0yTVFhMw1RZ/PNUXO0jVF
BdY1Re3ZNUVw3DVFm981Rc7iNUUB5jVFNOk1RWjsNUWb7zVFzvI1RQX2NUU5+TVFaPw1RZv/
NUXSAjZFAQY2RTQJNkVoDDZFmw82RdISNkUBFjZFORk2RWwcNkWbHzZF0iI2RQEmNkU5KTZF
aCw2RZsvNkXOMjZFATY2RTk5NkVsPDZFnz82Rc5CNkUFRjZFOUk2RWhMNkWfTzZF0lI2RQVW
NkU5WTZFaFw2RZtfNkXOYjZFAWY2RTlpNkVsbDZFm282RdJyNkUFdjZFNHk2RWh8NkWbfzZF
0oI2RQGGNkU0iTZFaIw2RbyPNkXOkjZFBZY2RTmZNkVonDZFm582Rc6iNkUBpjZFNKk2RWys
NkWbrzZFzrI2RQG2NkU0uTZFaLw2RZu/NkXSwjZFAcY2RTTJNkVozDZFm882Rc7SNkUB1jZF
Odk2RWjcNkWb3zZFzuI2RQXmNkU06TZFaOw2RZ/vNkXO8jZFAfY2RTT5NkVo/DZFm/82Rc4C
N0UeBjdFOQk3RWwMN0WbDzdFzhI3RQEWN0U0GTdFaBw3RZsfN0XOIjdFASY3RTQpN0V8LDdF
my83Rc4yN0UBNjdFNDk3RWg8N0WbPzdFzkI3RQFGN0VdSTdFaEw3RZtPN0XOUjdFAVY3RTRZ
N0VsXDdFm183Rc5iN0UBZjdFNGk3RWhsN0WbbzdF0nI3RQF2N0U0eTdFaHw3RZ9/N0XOgjdF
AYY3RTSJN0VsjDdFm483Rc6SN0UBljdFNJk3RWycN0WbnzdFzqI3RQGmN0U5qTdFaKw3RZuv
N0XOsjdFAbY3RTS5N0VovDdFm783Rc7CN0UBxjdFOck3RWzMN0WbzzdF0tI3RQHWN0U52TdF
aNw3RZvfN0XO4jdFAeY3RTTpN0Vo7DdFm+83RdLyN0UF9jdFNPk3RWj8N0Wb/zdF1gI4RQEG
OEU0CThFaAw4RZ8POEXOEjhFARY4RTQZOEVoHDhFnx84Rc4iOEUFJjhFNCk4RWgsOEWbLzhF
0jI4RQE2OEU0OThFaDw4RZs/OEXOQjhFAUY4RTRJOEVoTDhFm084Rc5SOEUBVjhFNFk4RWhc
OEWbXzhFzmI4RQFmOEU5aThFaGw4RZ9vOEXOcjhFAXY4RTR5OEVofDhFm384Rc6COEUBhjhF
NIk4RWiMOEWfjzhF0pI4RQGWOEU0mThFiJw4RZ+fOEXOojhFAaY4RTSpOEVorDhFm684Rc6y
OEUBtjhFNLk4RXC8OEWbvzhFzsI4RQHGOEU5yThFaMw4RZvPOEXO0jhFBdY4RTTZOEVo3DhF
m984Rc7iOEUB5jhFNOk4RWjsOEWb7zhFzvI4RQH2OEU0+ThFbPw4RZ//OEXSAjlFAQY5RTQJ
OUVoDDlFmw85RdISOUUBFjlFNBk5RWwcOUWbHzlFziI5RQEmOUU5KTlFbCw5RZ8vOUXOMjlF
ATY5RTk5OUVsPDlFmz85Rc5COUUKRjlFOUk5RWxMOUWbTzlF0lI5RQVWOUU5WTlFaFw5RZ9f
OUXSYjlFBWY5RTRpOUW2bDlFn285RdJyOUUFdjlFNHk5RWx8OUWffzlFzoI5RQWGOUU5iTlF
bIw5RZ+POUXSkjlFBZY5RTmZOUVsnDlFn585RdKiOUUFpjlFOak5RWysOUWfrzlF0rI5RQW2
OUU5uTlFbLw5RZ+/OUXSwjlFBcY5RTnJOUVszDlFn885RdLSOUUF1jlFOdk5RWzcOUWf3zlF
0uI5RQXmOUU56TlFbOw5RZ/vOUXS8jlFBfY5RTn5OUVo/DlFn/85RdICOkXKBjpFXQk6RWwM
OkWfDzpF0hI6RQUWOkU5GTpFbBw6RZ8fOkXSIjpFBSY6RTkpOkVsLDpFny86RdIyOkUFNjpF
OTk6RWg8OkWfPzpF0kI6RQVGOkU5STpFbEw6RZ9POkXSUjpFBVY6RTlZOkVsXDpFn186RdJi
OkUFZjpFOWk6RWxsOkWfbzpFznI6RQV2OkU5eTpFbHw6RZ9/OkXSgjpFBYY6RTSJOkVsjDpF
DpA6RdKSOkUFljpFOZk6RWycOkWfnzpF0qI6RQWmOkU5qTpFbKw6RZ+vOkXSsjpFBbY6RTm5
OkVsvDpFn786RdLCOkUFxjpFOck6RWzMOkWfzzpF0tI6RQXWOkU52TpFbNw6RZ/fOkXS4jpF
BeY6RTnpOkVs7DpFn+86RdLyOkUF9jpFOfk6RWj8OkWf/zpF0gI7RQUGO0U5CTtFbAw7RZsP
O0XSEjtFBRY7RTkZO0VsHDtFnx87Rc4iO0UFJjtFOSk7RWwsO0WbLztF0jI7RQU2O0U5OTtF
bDw7RZ8/O0XSQjtFBUY7RTlJO0VsTDtFn087RdJSO0UFVjtFNFk7RWxcO0WfXztF0mI7RQVm
O0U5aTtFbGw7RZ9vO0XOcjtFBXY7RTl5O0VsfDtFn387RdKCO0UFhjtFOYk7RWyMO0WfjztF
zpI7RQWWO0U5mTtFbJw7RZ+fO0XWojtFBaY7RTSpO0VsrDtFn687ReuyO0UBtjtFObk7RWy8
O0WfvztF0sI7RQrGO0U5yTtFbMw7RZ/PO0XS0jtFBdY7RTnZO0Vs3DtFm987RdLiO0UF5jtF
NOk7RWjsO0Wf7ztF0vI7RQX2O0U5+TtFbPw7RZ//O0XOAjxFBQY8RTkJPEWRDDxFmw88RdIS
PEUBFjxFORk8RWwcPEWfHzxF0iI8RQUmPEU5KTxFkSw8RZ8vPEXSMjxFBTY8RTk5PEVsPDxF
nz88RdJCPEUBRjxFOUk8Rf9MPEWfTzxF0lI8RQVWPEU0WTxFbFw8RZ9fPEXSYjxFBWY8RTlp
PEVsbDxFm288Rc5yPEUFdjxFOXk8RWx8PEWffzxFzoI8RQWGPEU5iTxFbIw8RZ+PPEXOkjxF
AZY8RTSZPEVonDxFn588Rc6iPEUFpjxFNKk8RWysPEWfrzxFzrI8RSa2PEU5uTxFbLw8RZ+/
PEXSwjxFAcY8RTnJPEVszDxFm888Rc7SPEUF1jxFOdk8RWzcPEWb3zxF0uI8RQHmPEU56TxF
bOw8RZ/vPEXS8jxFBfY8RTn5PEVs/DxFm/88RdICPUUFBj1FOQk9RWgMPUWfDz1F0hI9RQEW
PUU5GT1FbBw9ReUfPUXSIj1FBSY9RTkpPUVsLD1Fmy89Rc4yPUUFNj1FOTk9RWw8PUW4Pz1F
0kI9RQVGPUU0ST1FaEw9RZ9PPUXSUj1FAVY9RTlZPUVsXD1F</AssayXData><AssayYData Points="900">0xctP1hiKz8UMSg/u/wnPycbJT85JyQ/BNghP4gIHz86YiA/Xd8eP2pzHT88vx4/xE0dP31q
HT/Y+Bw/JswbP2djHT/LMRs/Be0aP13NGz+7kBw/sqYbPzXbGz8WZBo/T9UaPzQyGz/nNxw/
/swaP+S4Gz+IBxw/BVEbP8aVGz8R/Bs/lGIcP9R8Gj9/lBs/2OocP8UbHD/r0Bw/144dP/hc
Gz+S8hs/hFkcP+iJHT/A1Bw/lWYcP8wXHD+3zRw/qqAcP5iyHD/kvxw/d/AcP0vEHD8yzBs/
WrMcP+8rHT+NTB0/rTgbPxX6HD958Bs/1agcPzShHT9Z5x0/ot4cPzzIHD8Pqx0/uEEcP6ly
HT9nuh0/eLEdP693HT9NAx4/vIUePxWBHj/BQR0/HDIeP+JjHj9TKx8/5NAcP5l5Hj+24R0/
WTEeP0DaHD9lWR8/3PkdP7EkHz82Lx8/hMIePx/OHT/kzh4/e1QeP2OUHz9Nsx4/yVAePzBT
Hj/ySB4/8OUeP78gID+gGB8/IPEfP/l+Hj/28h4/vSogP+AtHz/wnx4/loMfP6wxHz+7diA/
GMseP9wbHz89ZB4/CpoeP1V4Hj+l/B8/el8fP7/1Hj91HyA/blUfPwoKID+90B4/wUcfP0/A
ID/fOyA/6zEgP2/kID9UEx8/W2MgPyiNHz/iiR4/0qAfP8DMHz/OaSA/TtcfP5BoID+GTCA/
6SMgP2nxHz/VIyA/yxEgP/4xID8oiCA/vzsgP7+7ID8amB8/rg4gPyauHz/YzyA/ElIhPwAk
ID/gSiA/emQgP9ycHz9kbiE/FIMgP7OqHz9yryA/zLggP2JIID9+ZiA//HYgP7shIT+dyR8/
zxQgP//OID+MWyA/qpcgP8hiID+3BCA/JLMgP8mBID+0CyA/GQoiPyUkIT86fSI/HmYgP1m7
ID/6mSE/81ggP5KhIT8HYSI/RSoiP4GNIT/SWyE/7jkiP+IgIj8shSE/FushPxr3ID/oNSE/
RoYiP8smIT/e2CI/JmwhP1LcID9bqyE/uQIiPwH+IT89pCE/w/QiP2scIj+icyI/gDwhP9Rd
Ij/TTCI/R0giP2oXIj/OtSE/IiIiP33dIz+P+iA/NgEjP2SaIj9BtyI/NkYhP/NwIj81OCE/
oPUhPzrcIT/DASI/NNEgPzn5IT8/hSM/FQIjP6Z9Ij8L4SM/SsAiP73AIz/xCCM/ksEjP4O7
Ij8yzSI/3h8jP9spIj8Z4SM/Pe0iPwz8Ij/p9yI/i3ghP8mwIT+xsyI/G50jPzaMIj9ZtyQ/
KegjP3WuIj8rniM/kfsiPyLKIz9wcSM/83ojP3m4Ij8FpiM/3SskP526Iz8ltyM/IHMjP9fN
Iz+2ESM/Fx0kP782JD/gNSM/ESAkP/DxIz/ZEyM/WW8jP8K+JD8lICQ/0DskP4jEJD/oWyM/
+HwkP3bgIz+YcCQ/6PwkP8wxJD+A/yQ/MugjP21wIz+qGSQ/f6EjP2e9JD8uMyU/EEsjP0lN
JD/3NCU/bE8kP4ErJD/UuiM/rWAkP3bhJD/iASU/ku8kP+t4JD82oSQ/9pMkP+dIJT9dUyQ/
1G4jPxD4JD8D8CM/cp8jP1A0JD9jyCQ/5oIkP8VWJD+84CQ/2ZklPxKJJD/1vSQ/MZMjP49w
JD9LXCQ/VSMlPwJQJD+tnCQ//mckPyO7JD/sGyQ/DAAlP11tJT+8qCQ/DDQkP7rgJD8W2SM/
XjYlP0SiJD/YmSQ/hK4kP2QRJT8YTyU/tx8lP8jEJD+EgSQ/ojIkP49VJD9GmiU/PdckP/vL
JT8wTSU/xI0lP4ZEJD+yWCQ/SHIlP5+jJT8qeiU/ykYkP8EHJT9UsCQ/JXAlP9i7JT9N/SU/
k80lPzr7JT+/ryU/RnkkP0UqJT9TMCY/GdckP0iAJT8wpyU/IZAlPy7wJD+DayY/Oi4nP4Pi
JT9EsCU/EMUlPyafJj/EySY/+Y8mP8IlJT8MwiU/UoEmP+DpJT8ypyU/A1cmPx+OJT/afSU/
oZgkPwokJj+5ESY/YTkmPw6iJT8YIic/vwImPwNWJj/f4SY/I+ImPy+8Jz+lOiY/VXomP+Pu
JT+uKCc/3kUnP7rFJT8qeyY/Q9AlP6sRJj8VsiY/x8kmPwpnJj/HZic/q0gmP7kmJj/lyiY/
C7YlP9VZJj87qyY/h6QmP7hKJz/AqiY/zEomP3MGJz/6Tyc/17knP9R5Jj/WWiY/alwnP/Et
Jj91+iU/UvUmP326Jz/EZCY/34QnPycuJz/PyCU/8e0mP2fNJj/V7iU/vpsnP7DHJj//TSc/
ROEmPzmNJj+pDSc/4LMnP4IaJz/NmCc/nBQnP5RvJz/RQic/EAInP0e0Jj9/cic/aB4oP8qZ
Jz8vDSg/xzYnPwcnJz86vCY/qdAnPyKVJj+QmiY/3wwoP+YdJz/CWyc/jvMmP53mJz8pIig/
s5EnPwW3Jz+lSCY/YmcnP8kEJj8G7Cc/e+0nP4kSJj+jzSY/krcmP8GWJz96DSg/IzAmP63g
Jz9ssic/j2EnP6jqJz+BDig/kkwnP9bqJj+GuiY/QTknP0BDJz9aOyc/VjcnP8+jKD/p4Sc/
QgIoP46fKD8HaSc/tjYoP5KLJz+OBCg/1A0oP0ghJz+tRSc/oAsoP5hXKD9Rzyg/AKEnPwaR
Jz8ABCk/gQcoP1wJKD96RCc/IuwnP62TJz/o9SY/qBcoP9caKT836Cg/wbYoPxRWKD+Nwyg/
tkQnP8tJKT8uVig/VygoP8tXJz8t9Sc/wg8pP3hwJz/WCCk/17QoP8zlJz+NdSg/Bl8pPzLg
KD8qtyc/vRAoPzX5KD8h3Cc/J2YoP6l4KT9VaSg/3tooP9zBKD+LByg/uacoP4kaKj8u4Sk/
+yEoP3ZRKT/oryg/86UoP9WcJz+5vCg/QakpP2FYKT/EFik/E/coP8xFKD+lWyg/m5coP6VZ
KD+cJyk/tO4oP+5kKT8FtCg/T4goP9mYKT/T2Sg/QSgpP3h3KD+Y+yg/H3UpP50kKT9AcCk/
Px0qP937KT8pPik/GuUoPxMcKT8vBCo/ZqopPwoJKj+UPCk/OkwqP6tWKT8dUSo/eCQqP873
KT+0qik/v8ooP4zLKT8jsSk/KJUpP497KT+HXik/VG8pP5p5KT8DrCk/SV8qP+zxKT9QfSk/
hxgpP7onKj/I8ik/gqgqP97TKT/9ayk/JsIpPxUaKT+oTyk/NLgpP8mMKj/0CCo/qgwqP+DK
Kj/Edyk/ZgYpPz/ZKT9wNSo/ySIrPzDQKT9vgSk/ZF8pP+NQKz8+vyo/OqMqP6iMKT/nzik/
RhMrP79pKz8p5Ck/Y2EqP3PYKT+Ario/jRIqP7aKKT/rpCo/UREqP7/lKT/dVSk/+aEqP2UA
Kz/4qio/ns8qP8a3KT9y+Sk/jS8qP7TIKD/efCo/q5cqP8olKj+9mSk/vyMrP7+bKT/ZBCo/
M1wqP7IdKj9Vzyo/wDArPzWwKj+DhSk/dgosPxi3Kj/Niio/hAErP8jPKT+bxyo/DXQqP76D
Kj+CSCs/8CIqP5UiKz+EMSs/HVYqP2dbKj8yAys/y4UqP+kdKz8oEyw/PGgqPx21Kj+U7io/
UgssPw/QKj/DsSo/e8QrPy1PKj8FgSo/aswqP4oALD8m5So/8HIqPxFXKz/QUik/leMqP0Ah
LD/vBCw/9jcrP02yKj8gUyw/NScrPx6tLD8kIyo/ItIqPyKbKj9xoSo/y54rPwx+LD8JJCo/
VecqP0WCKz+lPCs/orMrP+BtKz+lEi0/9zksPzUiKz8sjCo/GOUqP7uAKz8HNCs/JIEqPxmt
Kz+rEiw/BGYrP8BWKz8rcSw/ntwqPzH0Kz9I9Sw/XMYrP1R1Kz/18ys/Xy4rP9kELT9KxCo/
cLMrPwQoLT8gESw/SB0sP/fGLD8Yxio/S+gsPz+YKz+MGiw/OWcrP7pHLD/P2iw/YjkrP/NY
LD/E4Ss/XusrP4eXKz8iAS0/p0ssP0oFLD8B0Ss/3l0rP0hXLD8+ACw/B+UrP4H1Kz/G1Ss/
E30rP0aSLD9nmSw/3REsPyDLKj8smiw/0EosPx1/LD/l5C0/8zYtP0WtKz8P1iw/+bQrPwTq
Kj8NNS0/VBcsP0qXLD+Egyw/zVItP2MBLT+7UCw/wcssP7SXKz8skCs/BcMsP2jhKz9KWi4/
0twsP5rpKz8+2Cw/Y6IsP09yKz9mpCw/20ksPztcLD9YFS0/qv4sP8PILD9HDi0/4P8sP9p5
LT9MWCw/P7ItP0VuLD/MEi0/jsMsPz+kLD8OFys/ZtsrP7MDLj/KLiw/CRgtP9/SLD/rQCw/
9qIsPyl/LD+vMyw/G1QrPz0vLT9GDSw/ucMuP5AaLD8zJS0/isQrP0rvLD+Q9Cw/3rMsPwyO
LT+XGy0/DVItP6McLD8Q0is/88osPwSxLD8+ES4/xz4tP5diLT+/myw/Dd8rP7oYLT81Kyw/
r8YsPz5eLT9w8yw/mtwsP61jLT/ymCw/U5gsP6KqLT/dUy4/m9QsP6JfLj/wfS0/dgksP6D/
Lj8uIC0/drsuP4HuLT9EPS0/xb4uP+gFLj8d6y0/qpwtPy0yLT+3nS0/W0QtP/myLT+oAi8/
qJQtP+E/LT8Q5C0/HdosP/JULD9j/y4/eVIuP74ALT8/Dy0/GxsuP9afLT9ZPi0/S3ouP1KM
Lj91AC4/+90tP64tLj9WhS4/CzQuP5/lLD/OaCw/KKAtP6BmLT8dOy4/004tP/llLT+2jC0/
31ovP4dDLT9WUy0/+EYuP/0vLj9eli0/nEYvP9o6Lj/g4S0/</AssayYData></Step><Step><CommonData><SampleLocation>1</SampleLocation><SampleID></SampleID><SampleGroup></SampleGroup><SampleInfo></SampleInfo><SampleRow>A</SampleRow><SamplePlate>1</SamplePlate><WellType>BUFFER</WellType><Concentration>-1</Concentration><ConcentrationUnits>µg/ml</ConcentrationUnits><MolarConcentration>-1</MolarConcentration><MolarConcUnits>nM</MolarConcUnits><MolecularWeight>-1</MolecularWeight><Temperature>25</Temperature><StartTime>8885691</StartTime><AssayTime>180</AssayTime></CommonData><FlowRate>600</FlowRate><StepType>DISASSOC</StepType><StepName>Dissociation</StepName><StepStatus>OK</StepStatus><ActualTime>180</ActualTime><CycleTime>0.2</CycleTime><AssayXData Points="900">n189RdJiPUUFZj1FNWk9RWxsPUWfbz1F0nI9RQV2PUU5eT1FbHw9RZ9/PUXSgj1FBYY9RTmJ
PUVsjD1Fn489RdKSPUUFlj1FOZk9RZWcPUWfnz1F86I9RQWmPUU5qT1FbKw9RZ+vPUXOsj1F
BbY9RTm5PUVsvD1Fm789RfPCPUUFxj1FOck9RWzMPUWfzz1F69I9RQXWPUU52T1FbNw9RZ/f
PUXO4j1FAeY9RTnpPUVo7D1Fn+89RdLyPUUB9j1FOfk9RWz8PUWb/z1F0gI+RQEGPkU5CT5F
bAw+RZ8PPkXSEj5FBRY+RTkZPkVsHD5Fnx8+RdIiPkUFJj5FNSk+RWwsPkWfLz5FzjI+RQU2
PkU5OT5FbDw+RZ8/PkXSQj5FBUY+RTVJPkVsTD5Fm08+RdJSPkUFVj5FOVk+RWhcPkWfXz5F
zmI+RQVmPkU5aT5F42w+RZtvPkXScj5FBXY+RTl5PkVofD5Fn38+Rc6CPkUBhj5FOYk+RWyM
PkWfjz5FzpI+RQWWPkU5mT5FaJw+RZufPkXSoj5FBaY+RTWpPkVsrD5Fn68+RdKyPkUBtj5F
Obk+RWy8PkWfvz5F0sI+RQXGPkU5yT5FaMw+RZ/PPkXS0j5FDtY+RTnZPkVs3D5Fn98+RdLi
PkUF5j5FOek+RWjsPkWf7z5F0vI+RQX2PkU5+T5FbPw+RZ//PkXOAj9FBQY/RTUJP0VsDD9F
nw8/Rc4SP0UFFj9FORk/RWgcP0WfHz9FziI/RQUmP0U1KT9FbCw/RZ8vP0XSMj9FBTY/RTk5
P0VsPD9Fmz8/RdJCP0UFRj9FOUk/RWhMP0WbTz9FzlI/RQVWP0U5WT9FbFw/RZ9fP0XSYj9F
AWY/RTRpP0VobD9Fm28/RdJyP0UFdj9FNHk/RWx8P0Wffz9FzoI/RQWGP0U5iT9FbIw/RZ+P
P0XSkj9FBZY/RTSZP0VonD9Fm58/Rc6iP0UFpj9FOak/RWysP0Wbrz9FzrI/RQG2P0U0uT9F
bLw/RZ+/P0XOwj9FBcY/RTnJP0VszD9Fm88/RdLSP0UB1j9FOdk/RWzcP0Wb3z9FzuI/RQHm
P0U56T9FaOw/RZ/vP0XO8j9FBfY/RTT5P0Vo/D9Fm/8/RdICQEUFBkBFOQlARWwMQEWfD0BF
zhJARQEWQEU0GUBFbBxARZ8fQEXSIkBFASZARTkpQEVsLEBFny9ARdIyQEUFNkBFNDlARWw8
QEW8P0BF0kJARQVGQEU5SUBFbExARZtPQEXOUkBFAVZARTlZQEVoXEBFn19ARc5iQEUFZkBF
NGlARWhsQEWbb0BF0nJARQF2QEU5eUBFbHxARZ9/QEXOgkBFBYZARTmJQEVsjEBFm49ARdKS
QEUFlkBFNJlARWicQEWfn0BF0qJARQWmQEU5qUBFaKxARZ+vQEXOskBFBbZARTS5QEVovEBF
n79ARdLCQEUFxkBFOclARWzMQEWfz0BFztJARQXWQEU02UBFbNxARZ/fQEXO4kBFAeZARTTp
QEVo7EBFn+9ARdLyQEUF9kBFOflARWz8QEWf/0BF0gJBRQEGQUU5CUFFaAxBRZ8PQUXSEkFF
BRZBRTkZQUVsHEFFmx9BRc4iQUUFJkFFOSlBRWwsQUWfL0FF0jJBRQU2QUU0OUFFaDxBRZs/
QUXOQkFFBUZBRTlJQUWVTEFFm09BRc5SQUUBVkFFOVlBRWhcQUWbX0FF0mJBRQFmQUU5aUFF
bGxBRZ9vQUXOckFFBXZBRTR5QUVofEFFn39BRc6CQUUBhkFFNIlBRWyMQUWbj0FF0pJBRQWW
QUU5mUFFaJxBRZufQUXSokFFAaZBRTSpQUVsrEFFn69BRdKyQUUFtkFFOblBRWi8QUWbv0FF
0sJBRQXGQUU5yUFFaMxBRZvPQUXO0kFFDtZBRTTZQUVs3EFFm99BRc7iQUUB5kFFOelBRWjs
QUWb70FFzvJBRQH2QUU0+UFFaPxBRZ//QUXSAkJFAQZCRTkJQkVoDEJFnw9CRc4SQkUBFkJF
ORlCRWgcQkWfH0JFziJCRQEmQkU0KUJFbCxCRZsvQkXSMkJFATZCRTQ5QkVsPEJFnz9CRc5C
QkUFRkJFOUlCRWhMQkWfT0JF0lJCRQVWQkU0WUJFaFxCRZ9fQkXOYkJFBWZCRTRpQkVobEJF
m29CRc5yQkUFdkJFOXlCRWx8QkWff0JFzoJCRQGGQkU0iUJFaIxCRZuPQkXOkkJFAZZCRTSZ
QkVonEJFm59CRc6iQkUSpkJFNKlCRWisQkWfr0JFzrJCRQG2QkU0uUJFaLxCRZu/QkXOwkJF
AcZCRTTJQkVszEJFm89CRc7SQkUF1kJFNNlCRWzcQkWb30JFzuJCRQHmQkU06UJFaOxCRZ/v
QkXS8kJFAfZCRTT5QkVs/EJFm/9CRc4CQ0UFBkNFNAlDRWgMQ0WbD0NF0hJDRQEWQ0U0GUNF
aBxDRZsfQ0XOIkNFASZDRTkpQ0VoLENFpy9DRc4yQ0UBNkNFOTlDRWg8Q0X1P0NFzkJDRQVG
Q0U0SUNFaExDRZtPQ0XSUkNFAVZDRTRZQ0VsXENFm19DRc5iQ0UFZkNFOWlDRWhsQ0Wbb0NF
znJDRQF2Q0U0eUNFaHxDRZt/Q0XOgkNFAYZDRTmJQ0VojENFn49DRc6SQ0UFlkNFNJlDRWic
Q0Wbn0NFzqJDRQGmQ0VZqUNFaKxDRZuvQ0XSskNFAbZDRTS5Q0VovENFn79DRc7CQ0UFxkNF
NMlDRWjMQ0Wfz0NFztJDRQHWQ0U02UNFbNxDRZvfQ0XO4kNFBeZDRTTpQ0WI7ENFn+9DRdLy
Q0UF9kNFNPlDRWj8Q0Wb/0NF0gJERQEGREU0CURFaAxERZsPREXOEkRFARZERTkZREVoHERF
mx9ERc4iREUBJkRFNClERWgsREWbL0RFzjJERQE2REU0OURFaDxERZs/REXSQkRFAUZERTRJ
REVoTERFm09ERc5SREUFVkRFOVlERWhcREWbX0RFzmJERQFmREU0aURFaGxERZtvREXOckRF
BXZERTR5REVofERFm39ERc6CREUBhkRFNIlERWiMREWfj0RFzpJERQGWREU0mURFaJxERZuf
REXOokRFAaZERTSpREVwrERFm69ERc6yREUFtkRFNLlERWi8REWbv0RFzsJERQHGREU5yURF
aMxERZvPREXO0kRFAdZERTTZREVo3ERFm99ERc7iREUB5kRFOelERWjsREWb70RFzvJERQX2
REU0+URFaPxERZ//REXOAkVFAQZFRTQJRUVsDEVFnw9FRc4SRUUBFkVFNBlFRWgcRUWbH0VF
ziJFRQEmRUU5KUVFbCxFRZ8vRUXOMkVFBTZFRTQ5RUVoPEVFmz9FRc5CRUUBRkVFNElFRWhM
RUWbT0VF0lJFRQFWRUU0WUVFaFxFRZtfRUXOYkVFAWZFRTlpRUVobEVFm29FRc5yRUUOdkVF
OXlFRWx8RUWff0VFzoJFRSqGRUU5iUVFbIxFRZuPRUXOkkVFAZZFRTmZRUVonEVFm59FRdKi
RUUFpkVFOalFRWisRUWbr0VF0rJFRQW2RUU0uUVFaLxFRZ+/RUXOwkVFBcZFRTTJRUVozEVF
n89FRc7SRUUK1kVFOdlFRWzcRUWf30VF0uJFRQXmRUU06UVFbOxFRZ/vRUXS8kVFBfZFRTn5
RUVs/EVFr/9FRdICRkUFBkZFOQlGRWwMRkWfD0ZF0hJGRQUWRkU5GUZFbBxGRZ8fRkXSIkZF
BSZGRTkpRkVsLEZFny9GRdIyRkUFNkZFOTlGRWw8RkWfP0ZF0kJGRQVGRkU5SUZFbExGRZ9P
RkXSUkZFBVZGRTlZRkVsXEZFn19GRdJiRkUFZkZFOWlGRWxsRkWfb0ZF0nJGRQV2RkU5eUZF
bHxGRZ9/RkXSgkZFBYZGRTmJRkVojEZFn49GRdKSRkUFlkZFOZlGRWycRkWfn0ZF0qJGRQWm
RkU0qUZFbKxGRZ+vRkXSskZFBbZGRTm5RkVsvEZFn79GRdLCRkUFxkZFOclGRWzMRkWfz0ZF
0tJGRQXWRkU52UZFbNxGRZvfRkXS4kZFBeZGRTnpRkVs7EZFn+9GRdLyRkUF9kZFOflGRWz8
RkWf/0ZF0gJHRQUGR0U5CUdFbAxHRZ8PR0XzEkdFBRZHRTkZR0VsHEdFmx9HRdIiR0UFJkdF
OSlHRWwsR0WfL0dF0jJHRQU2R0U5OUdFbDxHRZs/R0XSQkdFBUZHRVVJR0VsTEdFn09HRdJS
R0UFVkdFOVlHRWxcR0WfX0dF0mJHRQVmR0U5aUdFbGxHRZ9vR0XSckdFBXZHRTl5R0VsfEdF
n39HRdKCR0UFhkdFOYlHRWyMR0Wfj0dF0pJHRQWWR0U5mUdFaJxHRZ+fR0XSokdFAaZHRTmp
R0VsrEdFn69HRdKyR0UFtkdFOblHRWy8R0Wfv0dF0sJHRQXGR0U5yUdFbMxHRZ/PR0XO0kdF
BdZHRTTZR0Vs3EdFn99HRdLiR0UF5kdFOelHRWzsR0Wb70dFzvJHRQX2R0U5+UdFbPxHRZ//
R0XSAkhFBQZIRTkJSEVoDEhFnw9IRdISSEUFFkhFNBlIRWgcSEWfH0hF0iJIRQUmSEU5KUhF
aCxIRZ8vSEXOMkhFBTZIRTk5SEVsPEhFnz9IRdJCSEUFRkhFOUlIRWhMSEWfT0hF0lJIRQVW
SEU0WUhFbFxIRZ9fSEXOYkhFAWZIRTlpSEVsbEhFm29IRc5ySEUFdkhFOXlIRWx8SEWbf0hF
0oJIRQWGSEU5iUhFaIxIRZuPSEXSkkhFBZZIRTmZSEVsnEhF</AssayXData><AssayYData Points="900">QmApP3+kJz/GQSk/2Y8sP8u4LT8y4jA/O04zP7g1ND8w4TY/WBE3P4TGNz9Jijg/NcE4P2c2
OT9RuDk/++Q6P8tXOj8cZDs/bZs7P1wpPD+AvDw//q48P3bYOz+fLz0/RoU9PxgvPT8+Uj0/
CTE8P4O1PD/E0jw/cyY9P0H8PD97djw/EFg8Py4qPT8MiTw/wS4+P7vJPj/osT0/WM88P2h2
PD9haT0/ie08P6n+Oz9sUTw/oPo8P6arPT+UmD0/CLs8Pw1TPD8QgD0/N608Pw10PD/mlzw/
DRE+P/vEPD9URD0/2Z4+P8P0PD933j0/fg4+P4tPPT/m9D0/9vY8Pw8bPD/zuzw/j7I8P7bF
PT83zzw/0Nw8P8MKPT9wDjw/gew7P1QoPT+Vdj0/u1A9P+1+PD8ovDw/xUk8P+pGPD+dOT0/
ZF48P1fFPD9NWDs/nws8P3xEPT/1LD0/nwo9P8FYPT/xjjw/szY9P2QLPD8Ktjw/qRA9PxiA
PT8vVjw/rls9P1e5Oz/6Ej0/ER09P2S1PD/kezw/wcI8PxcxPT+/KDw/cYI9P5abPD/0ezw/
OsU9P+9PPT+FUj0/y+o8PzZZPj82xzw/6fE9P0IwPT+LtTs/VSY9P8nKOz/NpDw/CW88P/5G
PT++iDw/D109P/1BPD/KZjw/FqE8P8wlPT9Bez0/GMA9P/M4PT9Fgzw/78M9P+gzPD+GgT0/
uHY8P6mZPD9z1js/j3s9P06iPD8xMjw/s2I8P4IVPD8ZvTw/Bos7P6IiPT8bLTw/Z8k7P3pG
PD9uNDw/Wfo7Pxe9PD/o9js/dio9PxtiPT9p3Dw/9rU7P3qGPD+BLj0/HmM8P07LPD/R3Ts/
mHQ9P1h4Oz+wmzw/TO87P64jPT8nHj0/m+E7P3aJOz+82Dw/j4k9P6a7Oz/hujw/dhU9P8bb
PD/UBD0/ivY8P4koPD/8zTw/gLI9P9W/Oz90Cj0/4/08PyvDPD8yMz0/nXQ9P2amPT+ghzw/
HuI7P53SOz/olT0/pGs9PyJrPD/0QDw/fXI8PyQmPD/kqz0/TyA9P4ESPT/guDw/lm08P+UH
Pj/xwzw/gxM9P9idPD9uKzs/C747P1QlPT8CPTw/xOo8P3rzPD/6xTw/qbw8PwtRPD86pDw/
3QY8P/giPT+zhjs/6So7P8i2Oj9X3zs/vpk8P5ndPD+xAT0/woo7P5EjPT9K/Ds//Jg8P3XG
PT9hYzw/Jis9PyMIPD/JLTw/aQU9P+ZaPT/+azw/h9g8P27OPD8+zzw/1KI8P3ExPD9PHzw/
l9Y8P9A9Pj8FjD0/AKk8P/UlPT+Jazw/PGY8PxmkPD+shD0/cU48PwxrOz9ERjw/o3o8P8gz
PD9RwT0/UAU9P1XAOz9KjT0/cwQ8P3uTOz++/zs/k6Q7Pw4xPT/T0Dw/XxY8P4ptOz+iMj0/
2oU8P5k5PT+uUTw/ASc9P8sBPD8S7D0/Ovw8PyuAOz95tT0/dOg8P1LcOz9Qzjs/Kh49PwgL
PT+0ljw/vlc9PxY9PD+9Ij0/z708P5F8PT9XGTw/oZc8P+AePD8CiDw/vYc8P4chPD82Xzw/
dBA9PzhGPT+k5Tw/zX49P299PD9iZTw/mLA9P8xNPD8gAzw/JYA8P3WjPT+t7z0/h287P/ZH
PT8ETD0/O8s8P4cUPD8kbzw/4SA9P8clPT9EbTw/b2M9Pws5Pj8RpT0/nLg9P58BPT/MGD0/
jPw9P+TcPT8huDw/E6M8P4uBPD/IaD0/vW49P6QuPT95Hj4/eHg9PxyFPT9nqD0/rSY9P5mj
PD/HwT0/Lq88P0txPT+Vgj0/rvQ8PwckPj+plj0/uD89PwH9PD9G+Tw/r6M8PwbHPD+89zw/
r1c9Px8UPT/KFz4/5hc9P1rkPD85KD0/rMU8Px8HPT85pj0/tSA8P7OYPT/3iz0/nX48P8A7
PD+AyT0/UmQ9PyHnPT9OGj0/FWc9Pzn2PT/itDw/6Xg8P51TPT8YdT8/p309P6C5PD+bOD0/
n7Q9P7mtPD8leD0/By89P80yPT8QzTw/wHc9PwU5Pj/6VD0/nx49P7XLPT/Bxz0/axk+P7E9
Pj9Kfz0/ie49P/JXPj/Jkz0/pN8+P6BgPj/3Jjw/SEM+P0a8PT/5Ez4/ZZc9P7bVPD+n1D0/
2wo+P4/rPD9kGz4/zGM9P+LXPT/LCD0/iUs9P5EHPj8HYD4/z7c9P7toPj+9sTw/S5g9Pwm3
PT/Y5j0/gPo+P73KPT/U3D4/vAY+P1AsPj/3KT0/Gf88P3N3PT8C2T0/lsg+P1YZPT8JQj0/
9Hc+PyKmPT8o1T0/n3g9P8M0Pj9rgD0/6RM+P6hsPT8b3z0/Ra89P6lSPj/rGz4/CxM+P2nF
PT8SLD8/bSo+P9dFPj8vTT8/da0+P9KsPj+M/z0/p2Q9PxBiPj/VVT4/zcA9P5kFPz+sND8/
kO0+PzmFPz/4Fj8/1+I9P/XoPj9vWz0/AHA/P3XYPj8ikj0/nec+P3upPj+Wwj4/o04/PzwG
Pj/vej4/m+I+PycQPz+fYT8/Hmo+P7IOPj/41z4/mZs+Pw+mPT+nUD4/0hM+P76rPT97Qz4/
Tb8+P3wPPz+ipT4/K4s+PzyKPT/qpT4/1ww+PxrpPj+STD8/zBk+P10vPj/Ggz0/KlA+PygM
Pz9BYj8/8mI+P0bJPj9JAz4/Sl4+P1jTPj+HCz4/dxc/P6OaPT+kcj8/yCo/P4fkPj9pWj4/
4gs/P8zUPj9rxD4/m34+PwowPj/Xyz4/6NU+P/0xPz+DjT8/tts+P+kePz9L3j4/Xpk9P6Rh
Pj+L4T4/Z1k+P/gCPj/G+zw/gMc+P12QPj/LRj4/TD4+P5GoPj+hST4/6Eg/P44NPz+W/z0/
c7A+P2HXPz9XKj8/8aI+P+FlPz+3Az8/F58/P45ePz/M8j0/jeQ/Py5+Pz9cdT8/5W0/PxuY
Pj+0XT8/0gM/Pw4oPj9KfT8/HVY/P8tBPz97gD8/6QI/P4KDPz8fpD8/rsE+P8JxPz9i9D4/
xNc/P7VAPz+Uyj8/Ik5AP5qpPj9uhj8/080/P2lRPz/Kdj8/m90/P5nxPz/jtkA/Tuo+P/La
Pz+YZj8/IdA+P/rLPz8OVj8/S4U/P2pSPz8VRT8/6Ug/PwDIPz8hhz8/DwM/P2R3Pz/sDj8/
Oh8/P4aVPz8kUD8/hWI/P4GFPz+mmkA/Hq4/Pw95QD8dwUA/kQBAPxvQPz8mUUA/YUdAP40n
QD8qVD8/AhtAP6TwPj+Q8j4/AhBAP3v8Pz/OREA/xiM/P/VzPz+3ID8/mnFAP7caPz8NcT8/
w2o/P1xyPz+6yT8/Q2c/P4tPQD/pGkA/Yw1AP+yUPz8w7D4/Zgs/P/FIQD8XrEA/dKtAP79t
Pz9+dD8/RZZAPz1sPz92/T4/7ARBPydEQD/Qzj8/ugdAPxnrPz/0yD8/FMdAP8T8QD8TSkA/
AyE/P4xtQD8lnUA/VOs/P/QvQT8aEz8/godBPwFWQD+GPEA/4LQ/P70CQT9xzj8/dRY/P/59
Pz8MZj8/vwRAP3DdPz8U3j8/CyRBP8+UPz93SD8/PzhAP8WpQD/JXkA/PWs/P7U+QD84uT4/
UI9AP93rPz98OUE/dwNAP9VaQT+LrEA/WKZAPxS3QD88ez8/9dU/P1z0QD9BWUE/6pQ/Px6k
QD/TAkA/Hoc/PwMHQD8abUA/JitAP1MEQT/eYj8/NEdAPywyQD+hFkE/3AJBPzjWQD9C9EA/
aQlCPyArQT8MIUE/oBZBP63lPz/F1UA/eNFCP4UWQT8SKUA/cFZBP64FQj8dckA/+nZBPwai
QT+e90E/y5pBP6rXPz/Y3kA/PxRBP7ifQD/nzkA/L/BAPzo2QT8m20E/sUBCPy1XQT/fH0E/
3H5AP/1xQT+n30A/ktVAP3x0QT+tgz8/hRZBP7A9QT+IIkE/LIBBP9BDQD9OgkE/+h1BP4Uv
QT9Md0E/7WtAP3yiQT9ba0E//S9CP1TFQD+XYUA/ydJAPwNqPz+Si0A/P7lAP9BjQT9kxkE/
H6RAP6YyQT+vlkA/9k9BP7aSQD/iGkE/8QJBP11SQD9rtEE/LZNBP9AsQD8xMkE/la9BP5C5
QT9L6EA/bMBAP10VQj+tREI/DVdBP7etQT+cykE/RnpAP71YQT8YhkE/MLlAP/2jQT+bgkA/
DNtAPxviQT+w6EA/uCNBP4BVQT99SEI/OSJBP1BUQT/XbUE/HBtAP+E+QT/9EkI/e55BP08A
QT9PMEI//M5BP6NAQT8xWkE/fgNCP2H9QD9gjkI/itdBP0xTQj+XmUA/03BDPyIWQj+gOEI/
rDFCP6Y3QT+bgEE/qthAP1goQj8G7UE/n1VBP+gZQT/d70E/NqpCP0+uQT9kqUE/7PlBPxUD
QT+1SUI/DBZCP+KoQj+WzEE/+ZRCP/TZQT9U4EE/F2pCP+kKQj9I40I/SwlCP35pQT8zDUI/
4DlBP13oQT9jHkI/y3dBPyO/QT8J/UE/pSxCPy7MQT8SLkE/KJRCP6P6QT9wS0I/8NFAP5g7
Qj//NUI/bctCPx4RQj+a/kA/8klCPy8DQj9itUI/zXFCP6KSQj9ZkEE/eKFBPwoFQj/XqUI/
kRtCPyjcQT/J6UI/dxFCP9EwQT+62EI/5NVBP33qQj/FYEI/YMFCP46PQj8ESUE/5iVDP9vO
QD/RrUI/XUtCP5w9Qj+tUkI/zm1CPwt3Qj+WE0I/fzZBP5A1Qz/t/EI/j5lCPxIXQz8d7kE/
5h5DP5pkQj+FhEE/N6xBP+RPQT93QkM/ZqRCPx7nQz+YoEM/</AssayYData></Step><Step><CommonData><SampleLocation>11</SampleLocation><SampleID></SampleID><SampleGroup></SampleGroup><SampleInfo></SampleInfo><SampleRow>A</SampleRow><SamplePlate>1</SamplePlate><WellType>REGENERATION</WellType><Concentration>-1</Concentration><ConcentrationUnits>µg/ml</ConcentrationUnits><MolarConcentration>-1</MolarConcentration><MolarConcUnits>nM</MolarConcUnits><MolecularWeight>-1</MolecularWeight><Temperature>25</Temperature><StartTime>9074750</StartTime><AssayTime>5</AssayTime></CommonData><FlowRate>1000</FlowRate><StepType>KREGENERATION</StepType><StepName>Regeneration</StepName><StepStatus>OK</StepStatus><ActualTime>5.00005</ActualTime><CycleTime>0.2</CycleTime><AssayXData Points="25">n59IRdKiSEUFpkhFOalIRWisSEWfr0hF0rJIRRK2SEU5uUhFbLxIRZ+/SEXSwkhFBcZIRTXJ
SEVszEhFm89IRdLSSEUF1khFNdlIRWzcSEWf30hF0uJIRQHmSEU56UhFbOxIRQ==</AssayXData><AssayYData Points="25">V/7uvxt1BcCbgAzAjeYQwMi8FMCTiRfAit4ZwJtNHMAhFx7AossfwJnqIMA0MCLAasUjwD75
JMAeryXAdgwnwPjCJ8ArnijAhn4pwElZKsA5SivA5qcrwMhQLMDg9yzAXEEtwA==</AssayYData></Step><Step><CommonData><SampleLocation>12</SampleLocation><SampleID></SampleID><SampleGroup></SampleGroup><SampleInfo></SampleInfo><SampleRow>A</SampleRow><SamplePlate>1</SamplePlate><WellType>NEUTRALIZATION</WellType><Concentration>-1</Concentration><ConcentrationUnits>µg/ml</ConcentrationUnits><MolarConcentration>-1</MolarConcentration><MolarConcUnits>nM</MolarConcUnits><MolecularWeight>-1</MolecularWeight><Temperature>25</Temperature><StartTime>9090663</StartTime><AssayTime>5</AssayTime></CommonData><FlowRate>1000</FlowRate><StepType>KREGENERATION</StepType><StepName>Regeneration</StepName><StepStatus>OK</StepStatus><ActualTime>4.99907</ActualTime><CycleTime>0.2</CycleTime><AssayXData Points="25">n+9IRc7ySEUB9khFNflIRWj8SEWf/0hFzgJJRQEGSUU1CUlFaAxJRZsPSUXOEklFBRZJRTkZ
SUVoHElFmx9JRdIiSUUFJklFOSlJRWgsSUWbL0lF0jJJRQE2SUU5OUlFaDxJRQ==</AssayXData><AssayYData Points="25">70rdPjb9zT7AZdc+UbHhPjNO7T4InPQ+yxb7PmDI/j7idwI/Q98DP12kBz/HyQg/5KgKP9Rv
Cj+ceAw/oEoNPxvsDj+Wjg8/UL0QP8l0ET+e3xI/kzUUP4QZFD+4WxQ/3WAVPw==</AssayYData></Step><Step><CommonData><SampleLocation>11</SampleLocation><SampleID></SampleID><SampleGroup></SampleGroup><SampleInfo></SampleInfo><SampleRow>A</SampleRow><SamplePlate>1</SamplePlate><WellType>REGENERATION</WellType><Concentration>-1</Concentration><ConcentrationUnits>µg/ml</ConcentrationUnits><MolarConcentration>-1</MolarConcentration><MolarConcUnits>nM</MolarConcUnits><MolecularWeight>-1</MolecularWeight><Temperature>25</Temperature><StartTime>9106907</StartTime><AssayTime>5</AssayTime></CommonData><FlowRate>1000</FlowRate><StepType>KREGENERATION</StepType><StepName>Regeneration</StepName><StepStatus>OK</StepStatus><ActualTime>4.99907</ActualTime><CycleTime>0.2</CycleTime><AssayXData Points="25">mz9JRcpCSUX9RUlFMUlJRWhMSUWXT0lFylJJRf1VSUUxWUlFaFxJRZdfSUXOYklF/WVJRTFp
SUVkbElFm29JRcpySUUBdklFMXlJRWR8SUWbf0lFzoJJRQGGSUUxiUlFZIxJRQ==</AssayXData><AssayYData Points="25">q84SwP5/HcCFyCHAWKgkwKWiJsC3gyjA+tIpwDb+KsDnzivAMMkswF+qLcCQXC7AOwcvwKx2
L8AeDjDAO4gwwPBQMcC7lTHA+vgxwON3MsCmYzPAGl4zwACsM8Bv8jPAOFs0wA==</AssayYData></Step><Step><CommonData><SampleLocation>12</SampleLocation><SampleID></SampleID><SampleGroup></SampleGroup><SampleInfo></SampleInfo><SampleRow>A</SampleRow><SamplePlate>1</SamplePlate><WellType>NEUTRALIZATION</WellType><Concentration>-1</Concentration><ConcentrationUnits>µg/ml</ConcentrationUnits><MolarConcentration>-1</MolarConcentration><MolarConcUnits>nM</MolarConcUnits><MolecularWeight>-1</MolecularWeight><Temperature>25</Temperature><StartTime>9123010</StartTime><AssayTime>5</AssayTime></CommonData><FlowRate>1000</FlowRate><StepType>KREGENERATION</StepType><StepName>Regeneration</StepName><StepStatus>OK</StepStatus><ActualTime>5.00005</ActualTime><CycleTime>0.2</CycleTime><AssayXData Points="25">l49JRcaSSUX5lUlFLZlJRWScSUWXn0lFxqJJRf2lSUViqUlFZKxJRZevSUXKsklF/bVJRS25
SUVkvElFl79JRcrCSUX5xUlFLclJRWTMSUWXz0lFxtJJRfnVSUUx2UlFZNxJRQ==</AssayXData><AssayYData Points="25">N1HcPqI70T5sidc+SRLkPiAy7j7fcfQ+hLj8Ps3QAT+uBAM/2GwGP8MaCT+RCQo/sb4KPybJ
DD/lVQ0/Hl8PPx9FED+5xRI/VDATP4DMFD8pixQ/730VPyGxFj910RY/Y2YXPw==</AssayYData></Step><Step><CommonData><SampleLocation>11</SampleLocation><SampleID></SampleID><SampleGroup></SampleGroup><SampleInfo></SampleInfo><SampleRow>A</SampleRow><SamplePlate>1</SamplePlate><WellType>REGENERATION</WellType><Concentration>-1</Concentration><ConcentrationUnits>µg/ml</ConcentrationUnits><MolarConcentration>-1</MolarConcentration><MolarConcUnits>nM</MolarConcUnits><MolecularWeight>-1</MolecularWeight><Temperature>25</Temperature><StartTime>9139095</StartTime><AssayTime>5</AssayTime></CommonData><FlowRate>1000</FlowRate><StepType>KREGENERATION</StepType><StepName>Regeneration</StepName><StepStatus>OK</StepStatus><ActualTime>4.99907</ActualTime><CycleTime>0.2</CycleTime><AssayXData Points="25">l99JRcbiSUX55UlFMelJRWDsSUWT70lFxvJJRfn1SUUt+UlFZPxJRZP/SUXGAkpF/QVKRS0J
SkVgDEpFkw9KRcYSSkUBFkpFoxlKRWAcSkWTH0pFxiJKRQEmSkUtKUpFYCxKRQ==</AssayXData><AssayYData Points="25">iToWwGKYIMAjiiTA0F0nwJRHKcAQuSrAhAQswHqyLMA9+S3AY9MuwJaIL8CZIzDASvowwAVZ
McCy9jHApSQywNL5MsCgYTPABoIzwIlKNMAPGTTADs80wAsONcCVMjXA+XM1wA==</AssayYData></Step><Step><CommonData><SampleLocation>12</SampleLocation><SampleID></SampleID><SampleGroup></SampleGroup><SampleInfo></SampleInfo><SampleRow>A</SampleRow><SamplePlate>1</SamplePlate><WellType>NEUTRALIZATION</WellType><Concentration>-1</Concentration><ConcentrationUnits>µg/ml</ConcentrationUnits><MolarConcentration>-1</MolarConcentration><MolarConcUnits>nM</MolarConcUnits><MolecularWeight>-1</MolecularWeight><Temperature>25</Temperature><StartTime>9155164</StartTime><AssayTime>5</AssayTime></CommonData><FlowRate>1000</FlowRate><StepType>KREGENERATION</StepType><StepName>Regeneration</StepName><StepStatus>OK</StepStatus><ActualTime>4.99907</ActualTime><CycleTime>0.2</CycleTime><AssayXData Points="25">ky9KRcIySkX1NUpFKTlKRVw8SkWTP0pFwkJKRfVFSkUpSUpFYExKRY9PSkXCUkpF9VVKRSlZ
SkVcXEpFj19KRcJiSkX5ZUpFLWlKRWBsSkWPb0pFwnJKRfV1SkUteUpFXHxKRQ==</AssayXData><AssayYData Points="25">8y/rPi3a2j7VGOQ+5gDvPmvE9z7dqgA/7i0DP++hBj+XoAk/1RYMPwLDDT/sFRA/FNsQP/Qr
Ez9HkhQ/vsIUP7A2Fz9DvRg/7ScZP7T3GT/nIBo/N0wcP95lHD+8zx0//2QePw==</AssayYData></Step><Step><CommonData><SampleLocation>1</SampleLocation><SampleID></SampleID><SampleGroup></SampleGroup><SampleInfo></SampleInfo><SampleRow>A</SampleRow><SamplePlate>1</SamplePlate><WellType>BUFFER</WellType><Concentration>-1</Concentration><ConcentrationUnits>µg/ml</ConcentrationUnits><MolarConcentration>-1</MolarConcentration><MolarConcUnits>nM</MolarConcUnits><MolecularWeight>-1</MolecularWeight><Temperature>25</Temperature><StartTime>9169990</StartTime><AssayTime>30</AssayTime></CommonData><FlowRate>1000</FlowRate><StepType>BASELINE</StepType><StepName>Baseline</StepName><StepStatus>OK</StepStatus><ActualTime>29.9991</ActualTime><CycleTime>0.2</CycleTime><AssayXData Points="150">j39KRcKCSkX1hUpFKYlKRVyMSkWPj0pFwpJKRfGVSkUpmUpFXJxKRY+fSkXCokpF9aVKRSmp
SkVcrEpFj69KRcKySkX1tUpFJblKRVi8SkWLv0pFwsJKRfXFSkUlyUpFXMxKRY/PSkW+0kpF
9dVKRSnZSkVc3EpFj99KRb7iSkX15UpFJelKRVjsSkWL70pFwvJKRfX1SkUp+UpFXPxKRY//
SkXCAktF8QVLRSkJS0VcDEtFjw9LRcISS0X1FUtFKRlLRVwcS0WPH0tFwiJLRfUlS0UpKUtF
XCxLRY8vS0XCMktF9TVLRSk5S0VcPEtFiz9LRcJCS0X1RUtFKUlLRVxMS0WPT0tFwlJLRfVV
S0UpWUtFXFxLRY9fS0XCYktF9WVLRSlpS0VYbEtFj29LRcJyS0XxdUtFJXlLRVx8S0WPf0tF
woJLRfWFS0UpiUtFWIxLRY+PS0XCkktF9ZVLRSmZS0VcnEtFj59LRcKiS0XxpUtFKalLRVys
S0WPr0tFwrJLRfG1S0UpuUtFXLxLRY+/S0W+wktF8cVLRSnJS0VczEtFi89LRcLSS0Xx1UtF
JdlLRVzcS0WP30tFwuJLRfXlS0Up6UtFXOxLRY/vS0XC8ktF9fVLRSn5S0Vc/EtFi/9LRcIC
TEXxBUxFKQlMRVwMTEWLD0xFvhJMRfUVTEUpGUxFWBxMRYsfTEXCIkxF8SVMRSkpTEVYLExF
iy9MRcIyTEX1NUxFKTlMRVw8TEWPP0xFwkJMRfVFTEUpSUxFXExMRYtPTEXCUkxF9VVMRSlZ
TEVYXExF</AssayXData><AssayYData Points="150">bhwhPwCNIT9lPiA/aMofP5TYID8RsSE/KrUhPw+6IT9gcyI/53khP2RlIz/33SI/zvYiP2jx
Iz9HXiM/JTUjP8V9Iz8AxCQ/kZwkP/sdJT/3pCQ/TrMjP/glJT8PLCU/j14lP1NTJT+XxCY/
MHwmPyuQJj8NCCY/dREnP+n6Jj84Tyc/Uq0nPyakJz/JISg/n5cnPz66Jz+m1yg/gqYpP/9S
KT9ubyg/eoYoP4gMKD+IVyg/1nkpP/u3KD/F7Sk/u3QrPwmDKj/KaCo/0F4rP8ODKz/i+Sk/
MZsqP3zEKj+G2io/Z5EpP95nKz8eFCw/OM8rP6VqKz8RvSs/fAMsP2oNLT8+7iw/XHcsP1ru
Kz/m8Sw/FeIsP3hmLD8BbS0/26UtPx6XLT/hKiw/czctP9w1Lj9L3Cw/QkouP2rrLj9tYS4/
FFwuP4wtLj9J3C0/t8QvP3VNLz+SUC8/Bd0uP3jNLj9QFS8/vOcuP8/qLz+5pS8/wQcvP3t/
MD8uhTA/ggYvP5tLLz8hbS8/WqMvP+O0Lz9afDE/lBswP0jxMD/mMzE/lWswP9U8MD8wrDA/
JIEwP7HaMD/K3TA/FyUxP46cMT/EszE/VjIyPxzHMT/3xDE//YwxP5x3Mj9s+jE/RzgxPxvX
MT9XjzI/9DYyPzH/MT85sjE/JGUyPyFpMj/FLjM/8CozPyAsMz/i7jI/5eMyPxr/Mz+eQDI/
01czP10dMz8tWzI/kpAzP94WMz/rfDM/BDQzP8fEMj/T5DI/8S8zP5qwMz+wqTM/bDU0P61N
ND8XhTM/</AssayYData></Step><Step><CommonData><SampleLocation>1</SampleLocation><SampleID></SampleID><SampleGroup></SampleGroup><SampleInfo></SampleInfo><SampleRow>A</SampleRow><SamplePlate>1</SamplePlate><WellType>BUFFER</WellType><Concentration>-1</Concentration><ConcentrationUnits>µg/ml</ConcentrationUnits><MolarConcentration>-1</MolarConcentration><MolarConcUnits>nM</MolarConcUnits><MolecularWeight>-1</MolecularWeight><Temperature>25</Temperature><StartTime>9200989</StartTime><AssayTime>80</AssayTime></CommonData><FlowRate>600</FlowRate><StepType>LOADING</StepType><StepName>Loading</StepName><StepStatus>OK</StepStatus><ActualTime>80</ActualTime><CycleTime>0.2</CycleTime><AssayXData Points="400">i19MRb5iTEXtZUxFIWlMRVRsTEWHb0xFunJMRe11TEUheUxFVHxMRYt/TEW6gkxF8YVMRSGJ
TEVUjExFh49MRb6STEXtlUxFIZlMRVicTEWLn0xFuqJMRfGlTEUhqUxFWKxMRYuvTEW6skxF
7bVMRSG5TEVYvExFh79MRb7CTEXxxUxFJclMRVTMTEWHz0xFutJMRe3VTEUh2UxFVNxMRYff
TEW+4kxF7eVMRSHpTEVU7ExFh+9MRb7yTEXt9UxFIflMRVj8TEWH/0xFugJNRe0FTUUhCU1F
VAxNRYcPTUW+Ek1F7RVNRSEZTUVUHE1Fhx9NRboiTUXxJU1FJSlNRVQsTUWHL01FujJNRe01
TUUhOU1FWDxNRYc/TUW6Qk1F7UVNRSVJTUVYTE1Fh09NRbpSTUXtVU1FJVlNRVRcTUWLX01F
vmJNRe1lTUUhaU1FVGxNRYdvTUW+ck1F7XVNRSV5TUVUfE1Fh39NRbqCTUXthU1FIYlNRViM
TUWHj01FupJNRe2VTUUhmU1FVJxNRcCfTUW6ok1F7aVNRSGpTUVUrE1Fh69NRbqyTUXxtU1F
JblNRVS8TUWHv01FusJNRfHFTUUhyU1FVMxNRYfPTUW60k1F7dVNRSXZTUVY3E1Fh99NRbri
TUXt5U1FJelNRVjsTUWH701FuvJNRe31TUUl+U1FVPxNRYv/TUW6Ak5F7QVORSEJTkVUDE5F
iw9ORboSTkXtFU5FIRlORVgcTkWHH05FuiJORe0lTkUlKU5FVCxORYsvTkW6Mk5F7TVORSU5
TkVUPE5Fhz9ORbpCTkXtRU5FIUlORVRMTkWHT05FulJORe1VTkUhWU5FgVxORYdfTkW6Yk5F
7WVORSBpTkVUbE5Fh29ORb5yTkXtdU5FIHlORVR8TkWLf05FuoJORe2FTkUgiU5FVIxORYuP
TkW6kk5F7ZVORSCZTkVUnE5Fh59ORbqiTkX2pU5FIKlORVSsTkWHr05FurJORe21TkUguU5F
VLxORYe/TkW6wk5F7cVORSDJTkVUzE5Fh89ORbrSTkXx1U5FINlORVjcTkWH305FVuNORe3l
TkUg6U5FWOxORYfvTkW68k5F8fVORSD5TkVU/E5Fi/9ORboCT0XtBU9FIAlPRVgMT0WHD09F
uhJPRe0VT0UgGU9FWBxPRYcfT0W+Ik9F7SVPRSApT0VYLE9Fiy9PRboyT0XtNU9FIDlPRVQ8
T0WHP09FukJPRe1FT0UgSU9FVExPRYdPT0W+Uk9F8VVPRSBZT0VUXE9Fh19PRb5iT0XxZU9F
JWlPRaJsT0WPb09FunJPRfZ1T0UleU9FWHxPRYt/T0W+gk9F8YVPRSWJT0VYjE9Fi49PRb6S
T0XtlU9FJZlPRVicT0WLn09FvqJPRfGlT0UgqU9FWKxPRYuvT0W+sk9F8bVPRSW5T0VYvE9F
i79PRb7CT0XxxU9FJclPRVjMT0WLz09FvtJPRfbVT0Ul2U9FWNxPRYvfT0W+4k9F8eVPRSXp
T0VY7E9Fi+9PRb7yT0UW9k9FJflPRVj8T0WL/09FvgJQRS8GUEUlCVBFWAxQRYsPUEW+ElBF
8RVQRS0ZUEVYHFBFix9QRb4iUEXxJVBFJSlQRVgsUEWLL1BFvjJQRfE1UEUlOVBFWDxQRYs/
UEW+QlBF7UVQRSVJUEVYTFBFi09QRb5SUEXxVVBFJVlQRVhcUEWPX1BFvmJQRfFlUEUlaVBF
WGxQRYtvUEW+clBF8XVQRSV5UEVYfFBFi39QRb6CUEXxhVBFJYlQRViMUEWkj1BFvpJQRfGV
UEUlmVBFWJxQRYufUEW+olBF8aVQRSWpUEVYrFBFi69QRb6yUEXttVBFJblQRVi8UEWLv1BF
vsJQRfHFUEUlyVBFWMxQRYvPUEW+0lBF8dVQRSXZUEVY3FBFi99QRb7iUEXx5VBFJelQRVjs
UEWH71BFvvJQRfH1UEUl+VBFWPxQRYv/UEW+AlFF8QVRRSUJUUVYDFFFiw9RRb4SUUXxFVFF
JRlRRVgcUUWLH1FFviJRRe0lUUUlKVFFWCxRRYsvUUW+MlFF8TVRRSU5UUVYPFFFhz9RRbpC
UUXxRVFFJUlRRTVNUUWRUFFFDFNRRfFVUUUlWVFFWFxRRQ==</AssayXData><AssayYData Points="400">+U00P1NqNT/3cDU/xF80P2BYNj+0gDU/3PY0P3LiNT9AwTU/kdQ1P/L0NT8SOjY/20w1P3GY
Nj/EUjU/nkw1PzOINT+03TU/v1s2P36+NT9T+TU/twY2P1BKNz+SqTY/i6E1P92JNz8eUTc/
7uI1P5nBNj+i7zU/UH02P34ENj+00zY/2Tc2P/H1Nz8YZTY/Uv02P1HuNj+r+TY/OcM1P7U6
Nz/gtTY/I542P07kNj+cjzY/cmc3P9xFNz8Eijc/cJc3P1qSNz9arDc/Fn42P8jrNz/ahTY/
B2A5P69BOD+JGzg/1u03P5HiOD8MoDc/jZc4Pw4TOD/TfDk/rmo5Px9POD965jc/KYM4Pw8A
OD9u3Dg/Ck46PziYOD9xnTk/MAw5P2ANOj9Wizo/ee44P1cEOT/Apjg/OAY6P1YCOT8EzDk/
9W05P5GbOT9s1Dk/dmk5P1rdOj+XNjg/Sbo5PzmlOD9Hfzk/gUI6P0yIOT98tjk/1Sk7P/nh
Oj/vADs//6g6P4cGOj88azo/9tg7P4jtOj/pejo/h1w6P4IjOj9Djzk/ZSk7P0D8Oj9HWDs/
3/s6Px4oOj9InTo/fEk6P8NwOz/boDo/MPs6P+XeOz/GaDo/tew6P0amOj8WOTs/C+s6P93k
Oz9XZjs/UNc7P8WBOj/qKzo/4Ao8PxcZOz+f4Dw/seE6P2k/Oz/58zo/5Yo9P/aQOz+pTj0/
A3I7P9btPD8fXDw/Mfg7P+oXOz/A1Ts/02k8P3T8PD8kfTw/ey07Px9OOz/aND0/7YI8P47Z
Oz+sJz0/yeg8PwuiPT87cDs/pYU9P2VmPD/kKTw/1Qk9P/hcPD95Mz0/flw8PzEGPT+ncz0/
/u0+Px71PT9Y5D0/oVE8P1sgPD+ddD0/boM9P60gPD9swD0/7gg9PxKZPT/Wpz0//xk9Pwxp
PT9eBT0/yO09Pz2yPD+ZeT0/YHI+P8mhPD+QMz0/UA4+P7mNPT+Zoz0/bvk9P+pyPj82qD0/
UwA+PwnePT/dLD4/0Ls+P1jPPj9XKz4/1iY+P6WTPj/abD4/CEE+P7GGPj9YYD4/5Wo+P6ou
Pz9PKz4/XQg+P0NwPz8p3j8/zXk/PzgDPz/VHj8/rWA/P5W8Pz9s4T8/Iak/PwL4Pj+3RT8/
PyRAP/x6Pz9XWT8/h8c+P/kQQD+pIj4/vZs/P7+OPz8wpz8/uWI/P9RQPz8Gaj8/5GI/P3lm
QD/YmT4/EGtAPzGjQD+tlj4/LUtAP3hyPz8NZUA/Vj5BPynUPz/ETD8/jRE/PxhlQD9wJUE/
ObZAP270Pz+elEA/xfk/P0RyPz8yHEE/aaZAP6p8Pz+6QEA/Z69AP+DFPz/TJkE/sEFAP/TY
QD/gwEA/sTNAP09aQD/6jkA/dolBP2rFQD8v2kA/WLZAP1PDQD+iF0A/6zdAP8byQD/efEE/
GXlBPyNGQj9L40E/wxlBP49VQD+TkUE/5itBP/rEQD/ZckA/zpNBP7APQT8m3UE/jwFBPxVm
QD9sMkE/xVhAPwSIQT9vFEE/vDtBP7DlQT84lEE/6Z9BP922QT9IpEI/nMxAP3qiQj/t30E/
Hq9BP0U0Qj+Fx0A/7RJBP5mYQT/pTEE/O6BBP9i5QD+IfUE/O81BP6dOQj/r1EI/8hRBPxt5
Qj/MGkI/YpZBP2B6Qj8CnEE/LA9CP0ynQj94hEE/d3pCP0ahQT9+BUM/bCVDP6YVQj9QLkM/
xDJCP4djQj+HaEI/6A9DP+w3Qj+82UM/CERDPzD3Qj/dB0M/wahCP9j1Qj+aAkM/xQ1DPwa7
Qj/fYEM/lYdCP4CuQT+GeUM/hd1CPyIaQz8OTUM/EeNDP3z5Qj+9oUI/X2lCP+npQj+tTEM/
SctCPx17Qz8rPEM/B49EPxmxQz8i00M/AZ1DP23ZQz9BCEM/kEpDP0pvRD92J0M/7IxCP4E/
Qz/DFEM/a1lEPxVCQz+Pl0M/rMhDP0T0RD/MLkQ/HJtCP50nRD/1h0M/v/1DP9o6RD98pUM/
GVZEPxZRQz9IkEM/HCtEP2FERD/vCUQ/YBJEPxfqRD+UikQ/+4tEP8EbRT8z80M/vl1EP6hQ
RD+L7kQ/nvlDPxJ9RD+4Q0Q/wlBDP260RD/xlEM//MJEPw==</AssayYData></Step><Step><CommonData><SampleLocation>1</SampleLocation><SampleID></SampleID><SampleGroup></SampleGroup><SampleInfo></SampleInfo><SampleRow>A</SampleRow><SamplePlate>1</SamplePlate><WellType>BUFFER</WellType><Concentration>-1</Concentration><ConcentrationUnits>µg/ml</ConcentrationUnits><MolarConcentration>-1</MolarConcentration><MolarConcUnits>nM</MolarConcUnits><MolecularWeight>-1</MolecularWeight><Temperature>25</Temperature><StartTime>9281906</StartTime><AssayTime>30</AssayTime></CommonData><FlowRate>1000</FlowRate><StepType>BASELINE</StepType><StepName>Baseline</StepName><StepStatus>OK</StepStatus><ActualTime>30</ActualTime><CycleTime>0.2</CycleTime><AssayXData Points="150">i19RRbpiUUXxZVFFIWlRRVRsUUWLb1FFunJRRe11UUUheVFFVHxRRYd/UUW+glFFDoZRRSWJ
UUVYjFFFi49RRbqSUUXtlVFFIZlRRVScUUWHn1FFuqJRRfGlUUUpqVFFWKxRRYevUUW+slFF
7bVRRSm5UUVUvFFFh79RRbrCUUXxxVFFIclRRVTMUUWLz1FFvtJRRfHVUUUp2VFFWNxRRYvf
UUW+4lFF7eVRRSHpUUVY7FFFi+9RRb7yUUXx9VFFJflRRVj8UUWH/1FFvgJSRfEFUkUlCVJF
WAxSRYcPUkXKElJF8RVSRSUZUkVYHFJFix9SRb4iUkXxJVJFJSlSRVgsUkWLL1JFvjJSRfE1
UkU5OVJFWDxSRYs/UkW+QlJF8UVSRSVJUkVYTFJFi09SRb5SUkXxVVJFJVlSRVhcUkWLX1JF
02JSRfFlUkUlaVJFWGxSRYtvUkW+clJF8XVSRSV5UkVYfFJFi39SRb6CUkXxhVJFJYlSRViM
UkWbj1JFvpJSRfGVUkUlmVJFWJxSRYufUkW+olJF8aVSRSWpUkVYrFJFi69SRb6yUkXxtVJF
JblSRVi8UkWLv1JFvsJSRfHFUkUlyVJFWMxSRYvPUkW+0lJF8dVSRSXZUkVY3FJFi99SRb7i
UkXt5VJFJelSRX3sUkWL71JFvvJSRfH1UkUl+VJFWPxSRYv/UkW+AlNF8QVTRSUJU0VgDFNF
iw9TRb4SU0XxFVNFJRlTRVgcU0WLH1NFviJTRfElU0UlKVNFWCxTRYsvU0W6MlNF7TVTRSU5
U0VYPFNF</AssayXData><AssayYData Points="150">vc1EP6EYRD8zhUQ/mIpEP9WLRT+zhUQ/2n5FP00ARD9KPUU/YDdFP/pjRT/m6EQ/dUpFP0r6
RT8L/0M/HRtFPxgYRT/PSUU/XH5FPwkrRT9CP0Q/F19GPxEiRT/N+kQ/rF1EP3jCRT/COkQ/
nDVGPzzZRD+9zkU/dhhGP8fBRT9tI0U/SglFP5w9RT/D8kU/oHxFP3D9RT9yBkY/hCZFP/In
Rj98YkY/Os5FP0vzRj9Wx0Y/SA9GP4GCRT+DdkY/TlJGP4MwRj/ZPUY/+ltFP/6PRz/I7EY/
o0xGP17aRj/ZeUY/6DtGP+KMRj+g1EY/+GFGP2SzRj9NDUc/4GBGP1wmRz+m4kc/e8hGP03b
Rj+n4kY/SK9FP7X6Rj+cDkY/UMxGP/djRz8Y4kU/zbxHP+M3Rz/vfEc/cu5GPxIZRj9viEg/
KB9IPzJjRj9O1EY/qrxHP3r9Rj8Tnkc/HVtHP/E8Rz9SfUc/GxBGP+0DRj8zlEc/SQ1HP9Mo
Rj/jFEg/JCNIPxV7SD8+T0g/lj9HP5+QRj8ajEc/WwtIP4h6SD80iUc/6HtHP+f/Rz/dSUc/
tVlIP6K/Rz95cUc/n11IPxMORz9RS0g/E65HP4UZSD9++0Y/zddIP5DBSD8UPUg/2JVHP4nZ
Rj8EEkg/njtIP6ZySD+xSUc/upNHPzO1SD/H9UY/gttHPzikRz+dEkg/5d1HP830Rz9g9kk/
59BHP03bRz8d7Ug/Pm9IP/xQSD/bykk/MnRJP6YPST9e7Uc/JexIP8GqSD9eeEg/bfxIPwZN
ST++Bkk/</AssayYData></Step><Step><CommonData><SampleLocation>10</SampleLocation><SampleID>BG505 T332N SOSIP</SampleID><SampleGroup></SampleGroup><SampleInfo></SampleInfo><SampleRow>A</SampleRow><SamplePlate>1</SamplePlate><WellType>KSAMPLE</WellType><Concentration>-1</Concentration><ConcentrationUnits>µg/ml</ConcentrationUnits><MolarConcentration>500</MolarConcentration><MolarConcUnits>nM</MolarConcUnits><MolecularWeight>-1</MolecularWeight><Temperature>25</Temperature><StartTime>9320747</StartTime><AssayTime>180</AssayTime></CommonData><FlowRate>600</FlowRate><StepType>ASSOC</StepType><StepName>Association</StepName><StepStatus>OK</StepStatus><ActualTime>180</ActualTime><CycleTime>0.2</CycleTime><AssayXData Points="900">iz9TRbpCU0XtRVNFJUlTRVhMU0WLT1NFMVNTRfFVU0UlWVNFWFxTRYtfU0W+YlNF8WVTRSVp
U0VYbFNFi29TRb5yU0XxdVNFJXlTRVh8U0WLf1NFvoJTRTuGU0UliVNFWIxTRYuPU0W+klNF
7ZVTRSWZU0VYnFNFi59TRb6iU0XxpVNFJalTRVisU0WLr1NFvrJTRfG1U0UluVNFWLxTRYe/
U0W+wlNF7cVTRSXJU0VUzFNFi89TRb7SU0Xx1VNFJdlTRVTcU0WH31NFvuJTRfHlU0Ul6VNF
WOxTRYvvU0W+8lNF8fVTRSX5U0Vk/FNFh/9TRb4CVEXxBVRFIQlURVgMVEWHD1RFvhJURfEV
VEUlGVRFWBxURYsfVEW+IlRF8SVURSUpVEVULFRFiy9URb4yVEXxNVRFJTlURVg8VEWLP1RF
vkJURfFFVEUlSVRFWExURYtPVEW+UlRF8VVURSFZVEVYXFRFi19URbpiVEXxZVRFJWlURVhs
VEWLb1RFvnJURe11VEUleVRFWHxURYt/VEW6glRF8YVURSWJVEVYjFRFi49URbqSVEXxlVRF
JZlURVicVEWLn1RFvqJURfGlVEUhqVRFWKxURYuvVEW+slRF8bVURSW5VEVYvFRFi79URb7C
VEXxxVRFIclURVjMVEWLz1RFutJURfHVVEUh2VRFWNxURYffVEW+4lRF8eVURSHpVEVY7FRF
i+9URb7yVEXx9VRFJflURVj8VEWL/1RFvgJVRfEFVUUlCVVFWAxVRYsPVUW6ElVF7RVVRSUZ
VUVYHFVFix9VRb4iVUXxJVVFJSlVRVgsVUWfL1VFvjJVRfE1VUUlOVVFWDxVRYs/VUW+QlVF
7UVVRSVJVUVYTFVFi09VRb5SVUXxVVVFJVlVRVhcVUWLX1VFvmJVRe1lVUUlaVVFWGxVRYdv
VUW+clVF8XVVRSV5VUVUfFVFi39VRb6CVUXxhVVFJYlVRVSMVUWHj1VFvpJVRfGVVUUlmVVF
VJxVRYefVUW+olVFM6ZVRSWpVUVUrFVFh69VRb6yVUXxtVVFJblVRVi8VUWLv1VFvsJVRe3F
VUUlyVVFVMxVRYvPVUW+0lVF7dVVRSXZVUVY3FVFh99VRbriVUXx5VVFIOlVRVjsVUWL71VF
uvJVRe31VUUl+VVFVPxVRYf/VUW6AlZF7QVWRSUJVkVYDFZFiw9WRboSVkXtFVZFJRlWRVgc
VkWPH1ZFviJWRfElVkUgKVZFWCxWRYcvVkW+MlZF7TVWRSA5VkVUPFZFmz9WRb5CVkXxRVZF
JUlWRVRMVkWHT1ZFvlJWRfFVVkUlWVZFWFxWRYtfVkW6YlZF8WVWRSVpVkVYbFZFi29WRb5y
VkXtdVZFIHlWRVh8VkWHf1ZFuoJWRfGFVkUliVZFVIxWRYuPVkW+klZF7ZVWRSWZVkVUnFZF
i59WRb6iVkXtpVZFOalWRVSsVkWLr1ZFvrJWRfG1VkUluVZFWLxWRYe/VkW+wlZF8cVWRSXJ
VkVYzFZFh89WRb7SVkXx1VZFINlWRVjcVkWH31ZFz+JWRe3lVkUl6VZFWOxWRYfvVkW+8lZF
7fVWRSX5VkVY/FZFh/9WRboCV0XxBVdFIAlXRVQMV0WHD1dFuhJXRfEVV0UgGVdFWBxXRYcf
V0W+IldF8SVXRSApV0VULFdFhy9XRb4yV0XtNVdFJTlXRVQ8V0WHP1dFukJXRfFFV0UlSVdF
VExXRYdPV0W+UldF7VVXRSVZV0VYXFdFh19XRRxjV0XxZVdFJWlXRVhsV0WHb1dFvnJXRe11
V0UleVdFWHxXRYd/V0W+gldF8YVXRSCJV0VYjFdFi49XRbqSV0XxlVdFIJlXRVScV0WHn1dF
uqJXRe2lV0UgqVdFVKxXRYevV0W6sldF9rVXRSW5V0VYvFdFi79XRbrCV0XxxVdFJclXRVTM
V0WHz1dFvtJXRe3VV0Ul2VdFWNxXRYvfV0W+4ldF7eVXRSDpV0Vo7FdFh+9XRb7yV0Xt9VdF
IPlXRVT8V0WH/1dFugJYRe0FWEUgCVhFWAxYRYcPWEW+ElhF8RVYRSAZWEVUHFhFix9YRboi
WEXtJVhFIClYRVgsWEWHL1hFujJYRfE1WEUgOVhFVDxYRYc/WEW6QlhF8UVYRSBJWEVYTFhF
i09YRbpSWEXxVVhFIFlYRVRcWEWLX1hFvmJYRe1lWEUgaVhFVGxYRYtvWEW+clhF7XVYRSV5
WEVYfFhFh39YRbqCWEXthVhFJYlYRVSMWEWHj1hFupJYRe2VWEUgmVhFVJxYRYefWEW6olhF
7aVYRSWpWEVUrFhFpK9YRbqyWEXttVhFILlYRVi8WEWHv1hFusJYRfHFWEUgyVhFWMxYRYfP
WEW60lhF7dVYRSXZWEVU3FhFh99YRbriWEXx5VhFJelYRVTsWEWH71hFuvJYRfH1WEUg+VhF
WPxYRYf/WEW6AllF8QVZRSUJWUVUDFlFhw9ZRboSWUXtFVlFJRlZRVQcWUX2H1lFviJZRfEl
WUUgKVlFVCxZRbwvWUW6MllFEjZZRSA5WUVUPFlFiz9ZRbpCWUXtRVlFIElZRVhMWUWHT1lF
ulJZRe1VWUU5WVlFVFxZRYtfWUW6YllF7WVZRSVpWUVUbFlFi29ZRb5yWUXtdVlFIHlZRVR8
WUWHf1lFuoJZRe2FWUUgiVlFWIxZRYuPWUW6kllF7ZVZRSCZWUVUnFlFh59ZRbqiWUXtpVlF
IKlZRVSsWUWHr1lFvrJZRfG1WUUluVlFWLxZRbi/WUW+wllF7cVZRSDJWUVUzFlFh89ZRbrS
WUXt1VlFINlZRVTcWUWL31lFuuJZRe3lWUUg6VlFVOxZRYvvWUW68llF7fVZRSX5WUVU/FlF
i/9ZRb4CWkXxBVpFJQlaRVgMWkWHD1pFuhJaRfEVWkUgGVpFiRxaRYcfWkXjIlpF7SVaRSUp
WkVYLFpFhy9aRb4yWkXtNVpFIDlaRVQ8WkWHP1pFvkJaRe1FWkUgSVpFVExaRYdPWkW+UlpF
7VVaRSBZWkVUXFpFh19aRb5iWkXtZVpFIGlaRVRsWkWHb1pFvnJaRfF1WkUgeVpFWHxaRYd/
WkW6glpF7YVaRSWJWkVUjFpFh49aRbqSWkXtlVpFIJlaRVScWkWHn1pFuqJaRe2lWkUgqVpF
WKxaRYevWkW6slpF7bVaRSC5WkVUvFpFh79aRbrCWkXtxVpFIMlaRVjMWkWHz1pFutJaRe3V
WkUg2VpFVNxaRYffWkW64lpF7eVaRSXpWkVY7FpFh+9aRbryWkXt9VpFJflaRVj8WkWH/1pF
6wJbRfEFW0UgCVtFVAxbRYcPW0W6EltF7RVbRSAZW0VUHFtFhx9bRboiW0XtJVtFIClbRVQs
W0WHL1tFvjJbRe01W0UgOVtFVDxbRYc/W0W+QltF7UVbRSBJW0VUTFtFh09bRbpSW0XxVVtF
IFlbRVhcW0WHX1tFumJbRfFlW0UgaVtFWGxbRYdvW0W6cltF7XVbRSB5W0VUfFtFh39bRb6C
W0XthVtFIIlbRVSMW0WHj1tFupJbRfGVW0UgmVtFWJxbRYufW0W6oltF7aVbRSCpW0VYrFtF
h69bRbqyW0XttVtFILlbRVS8W0WHv1tFvsJbRe3FW0UgyVtFWMxbRYfPW0W60ltF7dVbRSDZ
W0VU3FtFh99bRbriW0Xx5VtFIOlbRVTsW0WL71tFvvJbRe31W0Ug+VtFVPxbRYf/W0W+AlxF
EgZcRSAJXEVYDFxFhw9cRboSXEXtFVxFJRlcRVgcXEWHH1xFviJcRfElXEUgKVxFWCxcRYsv
XEW6MlxF8TVcRSU5XEVYPFxFhz9cRb5CXEXxRVxFJUlcRVRMXEWLT1xFulJcRe1VXEUgWVxF
VFxcRYtfXEW+YlxF8WVcRSVpXEVYbFxFi29cRc9yXEXtdVxFJXlcRVh8XEXRf1xFvoJcRfaF
XEUliVxFWIxcRZePXEW+klxF8ZVcRSWZXEVYnFxFi59cRb6iXEXxpVxFJalcRVisXEWLr1xF
vrJcRfG1XEUluVxFWLxcRYu/XEW+wlxF8cVcRSXJXEVYzFxFi89cRb7SXEXx1VxFJdlcRVjc
XEWL31xFvuJcRfHlXEUl6VxFWOxcRYvvXEW+8lxF8fVcRSX5XEVY/FxFi/9cRb4CXUXxBV1F
JQldRVgMXUWLD11FvhJdRfEVXUVOGV1FWBxdRYsfXUW+Il1F8SVdRSUpXUVYLF1Fiy9dRb4y
XUXxNV1FJTldRVg8XUWLP11FvkJdRfFFXUUlSV1FWExdRYtPXUW+Ul1F8VVdRSVZXUVYXF1F
i19dRb5iXUXxZV1FIGldRVhsXUWLb11FvnJdRfF1XUUleV1FWHxdRYt/XUW+gl1F8YVdRSWJ
XUVYjF1Fi49dRb6SXUXxlV1FJZldRVicXUWLn11F36JdRfGlXUU5qV1FWKxdRYuvXUW+sl1F
8bVdRSW5XUVYvF1Fi79dRb7CXUXxxV1FJcldRVjMXUWLz11FvtJdRfHVXUUl2V1FWNxdRYff
XUW+4l1F8eVdRSXpXUVY7F1Fi+9dRb7yXUXx9V1FJfldRVT8XUWL/11FugJeRe0FXkUgCV5F
VAxeRYsPXkW6El5F8RVeRSAZXkVYHF5Fix9eRb4iXkXxJV5FICleRVgsXkWLL15FvjJeRfE1
XkUlOV5FWDxeRYs/XkW+Ql5F8UVeRSBJXkVcTF5Fi09eRb5SXkXxVV5FIFleRVhcXkWLX15F
vmJeRfFlXkUlaV5FWGxeRYtvXkW+cl5F8XVeRSV5XkVYfF5F</AssayXData><AssayYData Points="900">iAxKP+1RSj8lI0g/0ARGP1YKRD/UF0E/cDA/PwyJPz+Tqj0/KwE+P4UyPT/4fjs/xNY7P3DU
OT/WIzo/sBY5P4POOT9bWDk/Y7w4P/j5OT+gUjk/V3U5P6gqOT8AITo/92c4P/egOT+Gqjg/
s3A6PwEDOT8Zezo/d8M4P5vaOD/eGzo/n1A6P6drOT9A7zg/fO04PwGUOj8JRzs/dM05P0co
Oz8HZjk/BJg6P4b5OT9lqzo/Eeg6P9RdOT+QOzo/N1Y7Pwy+OT/QHzo/x7c5P+E5Oj+lITo/
aEc7P8VzOj/1HDs/d/k7P/TvOj8qAjs/3ic7P4tLOz9S9To/QPQ6P5d5Oz+YhDs/Gro6Px+Q
Oz8kfjs/OH46PwHROj8MFTw/zg87P2byOz+1mjs/xEA8P1KnOz8peDw/Wt47PylTOz8goTs/
oKg7PxB8PD/49js/DMo6Py2kOz+NKDw/Hqg8PwtEPT/uETw/Uto8P0ACPD+TMzs/aPQ8P86y
Oz/nPD0/lVQ9P3RCPD/S2Dw/9qI9P10LPT/tjTw/9Xc8PzsMPT/M6j0/Goc8P6qBPD8A5zw/
q6Q9P/f2PT9H6j0/Lw49P2RLPT88azw/5KI9P7XnOz9cfDw/9vg9PzPoPT/3ej0/sBU9P3K0
PD9rwDw/4BQ9P0DbPT/dcT0/VE09PwAkPj/Fmz0/X2Q9Px8ePT94qT0/ShQ+P46rPj/iPD4/
xYc9P+32PT+1ej0/a7k9PzzTPT/8Wj4/IMw9P+gsPT+fBj8/QVg9P4qAPj/KwD0/+lI/P+4b
Pz9T0j0/rX8/P9SkPj+aiT4/03Y+P8KDPj/BjT4/GzxAP9HAPj/uGz8/Kmo+P8qJPj8F5D0/
rnw+P/xBPz/5RD8/nZk+P36iPj9yTD8/4gE/P2MLQD+m2j4/VF8/PziuPj+t4z4/ZpQ/P0c/
Pj+E1z4/0NQ+P5HVPz+oHT8/cl4/P6ELPz9/ZD8/01A/P42lPz8ioT4/vLM+P9puPz+97z0/
G0U/P5zGPj8Adz8/jdE/P1J1Pz/Qmz4/QrE/P7u0Pj8REUA/D1ZAPwb6Pz/i7j8/lVE/P9iO
QD+Xxz8/T7g/Pzh6QD/21kA/qtJAP7hKQD818EA/NPFAP9rkPz/XQEA/oQhAPxL7QD9U1T8/
L/dAP1OJPz/0yD8/MDk/P2AQQD/aV0A/YtI+P1fPQD/hCUE/P/dAPyOiPz+F3kE/KHhBP4qn
QD8BOkA/5m1AP8dEQT+LjEE/zBdBP7c0QT/ToEA/8HVAPxaSQT9uR0A/YYtBP5kuQj+NpEA/
AGFBP91jQT8aZ0E/E0ZBPyqlQD+AoEE/qmpBP8ZXQT+R7UA/ycBBP2zWQT9eqUA/ENxAPwlp
QD+5skE/ITNCP1L/QT8tg0E/5pJAP7IzQT8gZUI/REBBP0V2Qj/md0E/gxJBP2SdQT+N9kA/
n9NAPzd/Qj80mUE/1QFBP0GyQT/hvEE/k/RBP5GxQj8u4UA/huRCP3YTQz94tkI/b5VDP2q5
Qj8Lo0E/U3tCPwfyQT8FYkI/ZY1CPz5NQz8mBEE/GhBDPwATQj/kf0I/UslBP5KNQj8YKkM/
6WxCP8POQT8fvEE/oadCP+cRQj8l/EE/hyRCP9tEQz9aW0I/gbNCP5PlQj8M6EE/L0tDP3Gu
Qj86EkM/WxlCP0w5Qz/aZEI/WSVCP8zsQT/YDEM/XrJCP4tXQz/egEM/WrFCP0y6Qj8BqUI/
RPxCP/2rQz/mAUM/gZBDP/JvQj+yHUI/sq9DP8cPQz/lp0I/wRJDP6YQQj+ZSkM/aQZEP3xq
Qj/KAUQ/wvVCP5/IQz9wjkI/4rxCP82TQj/TUkM/CbpCP6KdQz/kXUQ/9bVCPyfYQz96UkM/
Sd9CP++uQz9XCEQ/sZRDP5OZQj+X0kM/2IRDP/xPRD9at0M/sPBDPz1tQz9bYEM/rQtEP5nt
Qz9TVUM/lU9CP56sQj+fxEM/KcZDP1whRT81CkQ/YxpDP6sAQz/lfkM/bLpDP31UQz8w5UI/
RkhEP8YvQz8B8UM/UgFEP5sKQz/+WEM/BmhEP9IdRD+bOUQ/J1hEP0OiRD8rKUQ/U1VEP0E8
RT9SRUQ/XkBDP4GxQz9BpkM/3TREP1gEQz9NwEQ/xblEP7X4Qz+4ykQ/pvtEP0kmRD8v7kQ/
qyJDP/YYRD9hZUQ/CltEP/O8RD8LJEU/oVtDP4naRD/L8kQ/z+NDP6hiRT/810Q/+4hFP1zP
RD98skU/DdVFP5o2RT8RaEQ/di9EP9IeRT9Pd0U/rFxEP9+RRT9RXUU/QzdFP3gmRD9vD0U/
JDlFP55xRT8q3kQ//6tEPwwmRT+QbEU/5atDP9ULRT+FN0U/cdxEP1upRj+3rEQ/UF1FPz+D
Rj+h2EM/Wj9FP7HVRD8fwkM/SUVFP4qqRD9O/EQ/Ch1FP3imRT+RwUQ//DhFP7UpRT9Gs0U/
e2xEPxjGRT8d5UU/OhlGP/l/Rj/uk0U/d7hFP7dhRT8vBUU/kidFPzWpRT9HHkU/09VEP+R8
RD8ix0U/SgpFP1vsRT8mwUQ/VyBFP2NvRj/ufUY/yI9FPxinRD85fEU/qMFGPz+/Rj9rYkY/
T7lFP8OlRT+bmEY/mnVGP6UpRT9R6kU/pldGP05zRT9XZUY/Vt1FP4v0RD8B1UU/ncZEP7Xl
Rj9OyUY/eElGP3QkRj+LhUY/1RtHP+0bRj9MakU/8L1GP/gvRz98HUU/vGNGPwUyRj9e9EY/
PzZGP7LmRj8s0UY/gT1GPw9mRj+kEUc/nt9FPwSCRT9yDkg/h49GP5HuRj9n30c/fFpHP53v
Rz8BS0Y/fpdHPxyWRj9kckY/WCFGP1RHRj+Vi0Y/xbFGP2HbRj8nYEY/G4hGP47vRT+X3kc/
HJ9GP+m6Rj81/kc/kX5HP0mURj9s60Y/hzdHPyx1Rz8QKUg/MVRHPxfxRz/D8EU/O91GP2XA
Rj9hIEc/ZXFHP0TKRz+qx0c/ip1HP2mhRj/q0Uc/H4FIP8/7Rj9w/Ec/oqpGPwN5Rj9ghUc/
fj5HPyHtRz/hj0Y/NmRIP6ODRz8d/0c/cDBIP0mRRz8nPUc/lw9IP+wOSD9Gr0g/sDJIP41K
Rz/My0Y/7tFIP2PiRj+RQ0g/P0BIP6rBSD+RcUc/UQ5HPwmhRz9xc0Y/dy5HP0ctSD+O9EY/
NYxGP7DnSD+FF0c/pmFIP4WkRz+Y2Ec/UUlIP3hASD+ftUc/9upHP68RRz/Ng0c/W61IP/1r
Rz+JNUg/9ShIPwvmSD+Wfkc/L5pHP2ncRj8OM0g/53ZHPzgFSD/AGkg/LyJIP5K+Rz/rUkg/
cuBIPz01SD+Sy0c/sxlIPy1rSD9jKEg/mWBJPwheSD94rkc/HW5JP3HbRz9vFEg/iflHP3nl
Rz/Dx0g/lUVIP0DaSD8YnEk/GoxIP9enSD/fTUg/baFIP4YJSj9by0c///VGPxfbST99HUg/
lRxJP3reSD+0Ukg/k4NJP2p7SD/2zkg/7XNJP4nySD+u7Ug/iE9IP9uXST+NFUg/gShIP7YZ
ST9wyEg/h/dIP5PGRz+EZks/QldJPwvNSD8jJEg/YGtJP04IST9leEg/BJpJPzm8SD9xjUg/
NmlHPwLGSD/LT0g/LzlIP2wiST+jxUg/GHVIPxLaSD8yb0o/7OFJP0DNST9W20g/pSNIP9gz
ST8YyEk/vQVJP37wSD8f9kk/j6FIP1cNST88aEk/XEVJPw6GST+68Ek/2n1JPwpJST9NDkk/
8TJJP56dSD8ga0g/IP1JPzMeST8Gnkg/WuhHPyKiST8+U0g/NItJP/bcSD9pwkg/IutHP7OC
SD8+L0o/VZNJPwQiSj/LpUg/BfdKP5GgSD/Hzkk/CzRJP1YrSj8PGkk/WEhJP19BSj/6Jkk/
YT5KP9VMST9TLEo/fcdJP0oaST+WwUk/CKFJP+QjSj+GFko/LPZIP1e9ST/v10o/gjxKP1F6
Sj/eW0o/UC1KP4RBST8W20o/c19KPzfkST8Nzkk/AcVJPyIFSj+ic0k/9dBJP6duSj9mMEs/
3GBKP6hqSj9cG0k/lJdKP0ZVSj8Aj0s/paVIPzOFSj+L/0k/C+9JPwlkSz8ZIEs/uA9LPxHz
ST+v2kk/DA5LP5ijSj8txUo/Fy9LP7iMSj//X0o/SARKPzHXSj/iyUo/Pz5KP4VESj+NaUs/
aYtKP/IXSj9UdUs/eWFLP3DGSj9/4ks/pRhKP5C1ST9Mn0s/aSBLP/Y4Sj+d8Uo/2+FLP3I6
Sj+0cko/uAxLP5txSj8PX0o/FNtKPyuFSj8oJks/4ERKP4z9Sz8lmks/bXNKP72nSz+YmUw/
hjRJP/goSz94qUo/4RtKP8uYSj+aqkk/XstLP4Q0TD9tmEs/z+JKP+GNSj/f2Uo/zMNKPwRL
Sz92iEo/fFhLPzEOSz9imks/LzdMP90uSz/s5Eo/wbBKP6iqSz/6hUs/UfRJP5sKSz/qZko/
/zFLPzbLSj8R2ko/PY5KP6S8Sj+Txko/E9hKP2nwSj9Yyks/T0FLP2RMTD9HeUs/AJxKPxxR
Sz//KUs/m0pMP/8cTD8jEEs/o6FMP0qrSj/R2Es/479KP/9UTD8Usks/8ftKP5ICTT/8pUs/
USBLPxcKTD8juEo/185KP3gRSz/4Pkw/FZtLP9/2Sj+dOUs/ZIxLP/bCSz/0Lkw/j7FKP+jd
TD+F8Eo/+FtLP5qVSz9FU0s/z9dLP9sRTD8oAUs/wMtLP0ppSz81g0o/JWtMP4mWTD8m90w/
MQZMP78qSz9sRUw/oTdMP2eqSz8TYkw/dWFLPyW6Sz/p10s/</AssayYData></Step><Step><CommonData><SampleLocation>1</SampleLocation><SampleID></SampleID><SampleGroup></SampleGroup><SampleInfo></SampleInfo><SampleRow>A</SampleRow><SamplePlate>1</SamplePlate><WellType>BUFFER</WellType><Concentration>-1</Concentration><ConcentrationUnits>µg/ml</ConcentrationUnits><MolarConcentration>-1</MolarConcentration><MolarConcUnits>nM</MolarConcUnits><MolecularWeight>-1</MolecularWeight><Temperature>25</Temperature><StartTime>9509646</StartTime><AssayTime>180</AssayTime></CommonData><FlowRate>600</FlowRate><StepType>DISASSOC</StepType><StepName>Dissociation</StepName><StepStatus>OK</StepStatus><ActualTime>180.002</ActualTime><CycleTime>0.2</CycleTime><AssayXData Points="900">i39eRb6CXkXthV5FJYleRViMXkWHj15FvpJeRfGVXkUhmV5FWJxeRYufXkW+ol5F7aVeRSWp
XkVYrF5Fi69eRb6yXkXxtV5FJbleRVi8XkXRv15FvsJeRfHFXkUlyV5FWMxeRYvPXkW+0l5F
7dVeRSXZXkVU3F5F2d9eRbriXkXt5V5FIeleRVjsXkWL715FuvJeRfH1XkUl+V5FWPxeRYv/
XkW+Al9F8QVfRSUJX0VUDF9Fiw9fRb4SX0XxFV9FJRlfRVgcX0WLH19FviJfRfElX0UlKV9F
VCxfRYsvX0W6Ml9F8TVfRU45X0VYPF9Fhz9fRb5CX0XxRV9FIUlfRVRMX0WLT19FulJfRe1V
X0UlWV9FWFxfRYtfX0W+Yl9F8WVfRSVpX0VYbF9Fi29fRbpyX0XxdV9FJXlfRVR8X0WLf19F
voJfRfGFX0UhiV9FWIxfRYuPX0W+kl9F8ZVfRSWZX0VYnF9Fi59fRbqiX0XxpV9FJalfRVis
X0WLr19FvrJfRfG1X0UluV9FVLxfRYu/X0XTwl9F8cVfRSXJX0VYzF9Fh89fRbrSX0Xt1V9F
IdlfRVTcX0WL319FuuJfRe3lX0Ul6V9FVOxfRYfvX0W68l9F7fVfRSX5X0VU/F9Fi/9fRb4C
YEXxBWBFJQlgRVQMYEWLD2BFuhJgRfEVYEUhGWBFVBxgRYsfYEW+ImBF8SVgRSUpYEVYLGBF
hy9gRb4yYEXxNWBFJTlgRVQ8YEWLP2BFukJgRfFFYEUlSWBFVExgRYtPYEW6UmBF8VVgRSVZ
YEVUXGBFi19gRbpiYEXxZWBFJWlgRWBsYEWHb2BFvnJgRfF1YEUleWBFVHxgRYt/YEW+gmBF
8YVgRSCJYEVUjGBFh49gRbqSYEXxlWBFJZlgRVicYEWLn2BFuqJgRfGlYEUgqWBFWKxgRYev
YEW6smBF8bVgRSW5YEVUvGBFh79gRb7CYEXtxWBFIMlgRVTMYEWLz2BFvtJgRe3VYEUl2WBF
WNxgRYvfYEW+4mBF9uVgRSXpYEVY7GBFh+9gRbryYEXt9WBFJflgRVj8YEWH/2BFvgJhRfEF
YUUlCWFFWAxhRYcPYUW+EmFF8RVhRSUZYUVYHGFFix9hRb4iYUUCJmFFIClhRVgsYUWLL2FF
vjJhRe01YUUlOWFFWDxhRYc/YUW6QmFF7UVhRSVJYUVYTGFFh09hRb5SYUXtVWFFIFlhRVRc
YUWHX2FFvmJhRe1lYUUlaWFFVGxhRYtvYUW+cmFF7XVhRSB5YUVUfGFFk39hRbqCYUXxhWFF
IIlhRViMYUWLj2FFupJhRfGVYUUlmWFFWJxhRYufYUW+omFF7aVhRSCpYUVYrGFFh69hRbqy
YUXxtWFFILlhRVi8YUWLv2FFusJhRfHFYUUgyWFFVMxhRYfPYUW60mFF8dVhRSDZYUVY3GFF
h99hRbriYUXt5WFFIOlhRVjsYUWH72FFuvJhRe31YUUg+WFFVPxhRYf/YUW+AmJF7QViRSAJ
YkVUDGJFhw9iRboSYkXxFWJFJRliRWAcYkWHH2JFuiJiRfElYkUgKWJFWCxiRYcvYkW+MmJF
7TViRSA5YkVYPGJFhz9iRb5CYkXtRWJFJUliRVhMYkWHT2JFvlJiRe1VYkUgWWJFWFxiRYtf
YkW6YmJF7WViRSBpYkVUbGJFh29iRbpyYkXxdWJFJXliRVh8YkWTf2JFvoJiRe2FYkUliWJF
VIxiRfaPYkW6kmJF7ZViRSCZYkVYnGJFi59iRbqiYkXxpWJFJaliRVSsYkWHr2JFurJiRe21
YkUguWJFVLxiRYu/YkW+wmJF7cViRSXJYkVUzGJFh89iRbrSYkXt1WJFINliRVTcYkWH32JF
uuJiRfHlYkUg6WJFWOxiRYvvYkW68mJF7fViRSD5YkVY/GJFh/9iRboCY0XtBWNFXgljRVQM
Y0WHD2NFvhJjRfEVY0WoGWNFVBxjRYcfY0W6ImNF7SVjRSApY0VULGNFhy9jRboyY0XxNWNF
JTljRVQ8Y0WHP2NFukJjRe1FY0UgSWNFVExjRYdPY0W6UmNF7VVjRSVZY0VUXGNFh19jRRhj
Y0XtZWNFIGljRVRsY0WHb2NFvnJjRe11Y0UgeWNFVHxjRYd/Y0W6gmNF7YVjRSWJY0VUjGNF
h49jRbqSY0XtlWNFIJljRVScY0WHn2NFuqJjRe2lY0UgqWNFVKxjRYuvY0X4smNF7bVjRSC5
Y0VUvGNFh79jRb7CY0XxxWNFIMljRVTMY0WHz2NFvtJjRe3VY0Ul2WNFVNxjRYffY0W+4mNF
7eVjRSXpY0VY7GNFi+9jRb7yY0Xt9WNFIPljRVT8Y0WH/2NFvgJkRe0FZEUgCWRFWAxkRYcP
ZEW+EmRF7RVkRSAZZEVUHGRFix9kRboiZEXtJWRFIClkRVQsZEWHL2RFujJkRe01ZEUgOWRF
kTxkRYc/ZEW+QmRF8UVkRSBJZEVUTGRFi09kRbpSZEXtVWRFIFlkRVRcZEWHX2RFumJkRe1l
ZEUgaWRFVGxkRYdvZEW6cmRF7XVkRSV5ZEVUfGRFi39kRbqCZEXthWRFIIlkRViMZEWHj2RF
upJkRe2VZEUlmWRFVJxkRYefZEW6omRF7aVkRSCpZEVUrGRFh69kRb6yZEXttWRFJblkRVi8
ZEWLv2RFusJkRfHFZEUgyWRFVMxkRYfPZEW60mRFJ9ZkRSDZZEVU3GRFh99kRbriZEXt5WRF
JelkRVTsZEWH72RFuvJkRe31ZEUg+WRFVPxkRYf/ZEW+AmVF7QVlRSAJZUVUDGVFhw9lRboS
ZUXxFWVFIBllRVQcZUWHH2VFuiJlRe0lZUUlKWVFVCxlRYsvZUW6MmVF7TVlRSA5ZUVUPGVF
hz9lRbpCZUXtRWVFJUllRVhMZUWHT2VFulJlRfFVZUUlWWVFVFxlRYdfZUW6YmVF7WVlRSBp
ZUVYbGVFj29lRbpyZUXtdWVFIHllRVh8ZUWHf2VFuoJlRe2FZUUgiWVFVIxlRYePZUW6kmVF
7ZVlRSCZZUVUnGVFh59lRbqiZUXtpWVFIKllRVSsZUWHr2VFurJlRe21ZUUpuWVFVLxlRYu/
ZUW6wmVF7cVlRSDJZUVUzGVFh89lRbrSZUXt1WVFINllRVTcZUWH32VFuuJlRe3lZUUg6WVF
XOxlRY/vZUW68mVF7fVlRSD5ZUVU/GVFh/9lRboCZkXtBWZFIAlmRVgMZkWHD2ZFuhJmRe0V
ZkUgGWZFVBxmRYcfZkW6ImZF7SVmRSUpZkVULGZFhy9mRboyZkXtNWZFIDlmRVQ8ZkWHP2ZF
vkJmRe1FZkUgSWZFVExmRYtPZkW+UmZF7VVmRSVZZkVUXGZFh19mRcZiZkXtZWZFIGlmRVRs
ZkWLb2ZFunJmRfF1ZkUleWZFVHxmRYd/ZkW6gmZF8YVmRSWJZkVcjGZFi49mRbqSZkXxlWZF
JZlmRVicZkWPn2ZFvqJmRfGlZkUgqWZFWKxmRYuvZkW+smZF8bVmRSm5ZkVYvGZFi79mRb7C
ZkXtxWZFJclmRVjMZkWLz2ZFvtJmRfHVZkUl2WZFWNxmRYvfZkW+4mZF8eVmRSXpZkVY7GZF
i+9mRb7yZkXx9WZFJflmRVj8ZkWL/2ZFvgJnRfEFZ0UlCWdFWAxnRYsPZ0W+EmdF8RVnRSUZ
Z0VYHGdFix9nRb4iZ0XxJWdFJSlnRVgsZ0WLL2dFvjJnRfE1Z0UlOWdFWDxnRYs/Z0W+QmdF
8UVnRSVJZ0VYTGdFi09nRb5SZ0XxVWdFJVlnRVhcZ0WLX2dFvmJnRfFlZ0UlaWdFWGxnRYtv
Z0W+cmdF8XVnRSV5Z0VYfGdFi39nRb6CZ0XxhWdFJYlnRViMZ0WLj2dFvpJnRfGVZ0UlmWdF
WJxnRYufZ0W+omdF8aVnRSWpZ0VYrGdFi69nRb6yZ0XxtWdFILlnRVi8Z0WLv2dFusJnRfHF
Z0UlyWdFWMxnRYvPZ0W+0mdF8dVnRSDZZ0VY3GdFi99nRb7iZ0Xx5WdFJelnRbLsZ0WL72dF
vvJnRfH1Z0Ul+WdFWPxnRaT/Z0W+AmhF8QVoRSUJaEVYDGhFhw9oRb4SaEXxFWhFJRloRVgc
aEWLH2hFuiJoRfElaEUlKWhFWCxoRYsvaEW+MmhF8TVoRSU5aEVYPGhFiz9oRbpCaEXxRWhF
JUloRVhMaEWLT2hFvlJoRfFVaEUlWWhFWFxoRYtfaEW+YmhF8WVoRSVpaEVYbGhFi29oRb5y
aEXxdWhFJXloRVh8aEWLf2hFvoJoRcKGaEVFiWhFWIxoRYuPaEW+kmhF7ZVoRSWZaEVYnGhF
i59oRbqiaEXxpWhFKaloRVSsaEWHr2hFvrJoRe21aEUluWhFWLxoRYu/aEW+wmhF7cVoRSXJ
aEVUzGhFh89oRb7SaEXt1WhFJdloRVjcaEWL32hFvuJoRfHlaEUl6WhFWOxoRYvvaEW+8mhF
8fVoRSX5aEVU/GhFh/9oRb4CaUXxBWlFJQlpRVgMaUW4D2lFvhJpRfEVaUUlGWlFWBxpRYsf
aUW+ImlF8SVpRSUpaUVYLGlFiy9pRb4yaUXxNWlFJTlpRZ08aUWHP2lFvkJpRfFFaUUlSWlF
VExpRYtPaUW+UmlF8VVpRSVZaUVUXGlFh19pRb5iaUXxZWlFJWlpRVhsaUWLb2lFunJpRe11
aUUleWlFWHxpRYt/aUW+gmlF8YVpRSWJaUVYjGlFi49pRb6SaUXxlWlFIJlpRVScaUWHn2lF
uqJpRe2laUUlqWlFWKxpRYuvaUW6smlF7bVpRSW5aUVgvGlF</AssayXData><AssayYData Points="900">jeREP3ktRj/G8EU/CglKP8BOTD+8yk4/3Q1QP1waUj8u+VI/fExVP5vWVT+v2lY/RwxXPwZD
WD+ON1g/sL5XP50hWT9tY1k/s1ZZP88XWT8x4Vk/CuFYPxzoWT/polo/h+9aP/C2WT9OlFo/
7SpbP8kUWz+Z21s/q/tbPzdtWj/PR1s/yOpZP5vvWj+Nglo/mL1ZP7X9Wj/Qw1o/Vq1bP5Rw
XD9lQls/BFpbPximWz85yFo/eDRcP6BlWz/XsVs/HVZbP44SWj89kFo/J65bP8YpXD/3FFs/
gAdbPzEAWj/XOls/CbNaPzQoXT8INlo/dDBaPxwjWz/Q6Vs/aKtaP6XyWj+Rs1o/RwFbP4Kj
Wj82uFo/CAJbP9FlWj/dV1o/B5BbPzqMWz/5Pls/LDtaP3dAWz+J/1o/OwZcPyOwWj8tLlk/
YzxZP/F+Wz91U1o/+otZPwnfWz+h/Fk/o9dZP7kFWz8/ilo/VFdbP7POWj/YyFs/8bVaP1v8
Wj/A3Vo/Z0VbP1iVWj9+fVo/jqFaPzOgWT8QbVs/IpdZP4fYWj8OIFs/SaxaP+65Wj8Zmls/
ZdVbPwv+Wj8jGVo/qO1aP5atWj9lV1s/GfZZP3AVWj/dS1s/FLlaP4oeWz/FaFo/9/xYP88/
WT9RXls/FG1bP8jaWj9FxFo/IWhbP/AgWz9ic1o/g6ZaP3HsWj8uhlo/6BtbPy4uWz8cRFo/
mrxZP20OWz/1BFs/gtVaP75SWj+XaFs/dXRaP6hTWj90O1o/yu5aP6rWWT9Qllo/8oZYP1Oq
Wz9AeVo/6llbP+N6Wz/OWlo/6/1ZPzNgWj+kC1k/yVdaPwwSWz8Y/lo/2DBbP4jcWT+FqFk/
+tVZPzssWj/Bqlk/qC5aPzrHWj/qmFk/edZZP1SjWT+obVk/GI1aP5tYWj+Iilk/6VpZP4oW
Wj8BdVk/J11aP2EdWj9F11s/cRtaP4nEWz8Z8lk/2qBaP1UqWj/QZ1k/lphaPzYZWj+krFk/
N1paP/5sWj+RXVo/GB9bP2A8Wj8rPFo/DEFaPwEnWj+bTFs/6upZP+n0WT8DBlk/28NZP0I/
Wj/kJlo/RHpaP3ymWj9lZFk/+WxaP0cqWj9dA1o/R05aP2zQWT8FhVk/c3daP++IWj91RVo/
pKpaP+S+WT/29Fk/7elZP5HlWT+fsVo/MbtbP0yDWT87f1o/wddZPyZVWz9sFFs/+HVaP4yJ
WT9k5lg/H0taP0afWT+lvFo/nO5aP9AGWz+n1Fo/1KtZP6yVWT+Fd1k/X29ZP3bvWT+h/Fg/
S4NaP9VeWT9TIVo/rrxZP+a3WT/nd1k/emVaP5TbWj/gRVo/38VaP6sPWj9Q6lk/c5FaP1IY
Wj+f21o/KMRaP2b1Wj9v0lk/NuVZP/VvWj/BG1s/kStbPxWVWz+PSVo/SZdaP3UpWz/ezVk/
001bPy3AWT8tZlk/gbdZP7cSWz92mFo/zWFaP+ojWj+d5Fk/tlpbP3eCWj++/Fk/NoJaP/dQ
Wz8gMlw/E0BbPzlQWj/edFo/kVxaP8S9WT82vVs/8jJaP92gWj+Ho1o/z7NbP0ciWz8mD1o/
rM5ZP8SCWj9cGVo/mtFaP0oNWz8DuFo/Zr5aP7Q5Wz/gf1s/fmFbP33wWj+PGlo/q29ZPxuE
Wz8ZUlo/MwBcPxcGXD8qS1o/UVxaPxVYWz8s/lk/F6daPyXZWz9duVo/4dpZP+G9Wj+TKVo/
VhZaP9H7Wz8e0Vo/lsNaPzzcWz/HSVw/XXpaPzIBWz/Mo1k/taBaP2Y0Wz+COlk/cRxbP3ng
Wj9c5lk/HQ5bP2OeXD8VAls/zmFaP+cpWz+JE1s/ZXhbP9dyWz96blo/zfJaP+t/Wj/VVVs/
y1xbP766Wz/TlVo/X8hbP6QNWz/HGFs/ILRbP3q0Wj/V9lo/LkRbP9CzWj+mgVo/wNRaPwXC
WT9aOFs/UiBbPzuCWz9ZtFo/JLNaPyTDWj/R9Vo/hGdbP50DWz+kslo/MlZaP6xOWz/tZFo/
L8xaP0xlWj+H41o/VHBbPz8VXD8Ktls/r7FbPyDnWj9IT1w/4MJbP9GgWz/gF1s/9HVaP/a7
XD/S8lo/L3hbP8zqWj8aDFs/m5paP9+vWz9FMls/S/hbPyNKWz+Jy1o/jAJbP8iiWz9lGFw/
ISBcPx5tXD97YFs/k69bP3C2Wj+Dn1s/llpbPwFCWz/Z6lo/ZR1bP/QWWz+PL1w/sz1bP6wu
Wz9uW1s/rGlaP3ddWz/ApVs//g5bP3DNWz/p2Fs/1zpbP3/rWj9Jrlo/3DJcP776Wj+zcVw/
3nBbPxVkXD8Ud1w/hLJcPzfVWz+ekFs/8J1bP4wAXT9UdVs/C4dbPy9yWz9iyls/a5ZbP5qW
XD/XmFs/EQFcP60qXD8KrFo/NRtbPyuQWj+HZ1s/WE9bP5N7XD8rl1o/BoxbP22yWz9jTVs/
23BbPwNOXD8yelw/utBaP/7yWj/tLFs/ThxcPwTxWz/Lfls/735bPwhXWz9ro1o/ao1aP2ai
Wz8urlo//4JbP1q9Wj/G2Fo/nAVdP6kkXD+/8Vo/q0paPzs6XD/+kls/JYlbP3GzWj93Jl0/
BL9bP6VEWz+/81o/dKdbPyP7Wz9Xg1s/FHVbPzRxXD8Z51o/hnBdP9R0XD9QNVs/vlhcP+O1
Wz9931s/GRVcP6FmWz8YUVw/y71bPyQtXD8RS1s/JiZcPzkaXD9UkVs/WaZcP/6QXD94dVs/
gjZdPxGrXD8B4ls/zwRcP7HNWz883Vw/9jtcP6LBXT92FVw/YiJbP6/xXD+lnlw/hg9cPwpA
XD/ptFs/a9dcP0YdXD9s1ls/+Y5bP9nRWz9Jfl0/KSddP0sQXT8hB1w/tf5bP+jzXD8VYlw/
7OhcPwZGXD9nUlw/CctbP9DrXD/fnVs/w25cP9fWWz80Z1w/Si1eP3YnWz+tGl0/OXpcP60F
XD86S1w/DLVcP/fPXD82AF0/fBldP47QXD9MvFw/b1FcP32YXD9i3Fw/iyldP9zRWz+F/Vw/
lpZcP3seXT8Zplw/U2NcPzrpXD8APFw/dFZcP5O8Wz/jE14/xARcP8NIXT8Cilw/l+5cP3RT
XD9rf1w/hJJcP0ZRXj8TC1w/a6dcP73cXD/QTVw/6f9cP+YBXT90hVw/vbRcP0UzXD/TQ10/
3htdP/OAXD/lzFw/GTtdP5+qXD/bx10/thZcP1z/Wz/991w/SlVcPwpRXT/WmVw/Ez9ePyTX
Wz/DPl0/d11cP22fXD/dHlw/CyJdP90SXD9TJ1w/DvBcP1b8XD+Oml0/XWNcP28oXT/+n10/
az1dP59OXT/cdlw/RtxdPwz2XD+8610/MThdP9hOXT/f/Fw/kKdcP8djXT/M7lw/h1hcP8Tb
XT/Qwlw/hO1cP0HNXD9lXl0/Q91cP1DZXT+dfF4/ShxdP/hLXT/UKl0/YDxeP2MGXT8lt10/
z+lcPxh0XD+kllw/v6ZdP02dXT+pilw/p7hcPxfoXD8JcV0/y0VcP+nFXT/s3Vw/IENdP8Hq
XT8sJF4/O15cP7GQXT/OZl4/ofBdP+liXT8txl0/DrRdP56EXT/pBl4/YzdePwJcXT/2UF0/
+zldP3skXT9wo14/grhdP0BvXT88DV4/SMVdPy46Xj9Xz10/Ml9dP9IeXj+ISl4/1gZdP1xY
XT86C14/oiZePwDXXj+K/1w/bwFcP3TOXD/4Sl4/avZcP471XD91Zl0/gk5dP/9rXT/pIF0/
p81eP+aZXj+9TV0/U1ZdP1KVXT9qgFw/zgRdP/I6Xj+NFV4/h1ddP/AcXD8lV10/DJ1dP0R0
Xj+V3Vw/fqhdP9nfXT8wpl0/jBxdP8vrXj+IfF4/L/BdP5GEXT+wDF0/C31dPybtXT/e3l0/
aWZePxOsXj+q/l0/wMxdPx/kXD/Kl14/t91eP0X6XT+sDV0/rIJdP8QtXT85HF4/9ZxdP9Hj
XT+ydl4/0JxcP3QXXT8sOl4/K0teP4PwXj981l0/fnxdP1epXT9K2F0/VlNdP9UFXj+iZ14/
EkVeP9BeXj9IMl0/3ZRdP96AXz9tKF8/ZmRePzrJXT+DQF4/M9JeP8SiXj/rfl8/EgNeP4ub
Xj/q7l0/xoZePzYsXj8VTl4/gWBdP217Xj+puF4/liFfPyDRXj9SG18/ayVePxakXj8eWl0/
GXZdP1UkXj83mF4/NsZdP5w1Xz/gHl4/Y8NePzeTXz/nCl8/X0teP/wBXj91b14/cUFfPzef
Xj/ryl4/vXFePzD2XT+HF14/7b1eP/E0Xj++0V4/cD1ePzuLXz+Le14/r2NfP3YJXz/iVV4/
o9hdPyUFXz+jFl8/kdVeP0aFXz9NAV8/PP1eP+LcXj/ez14/0dxdP5+iXj/fal4/3KNePyUS
Xz9jQl8/VEdfP718Xj8JiV8/ZZheP7yYXz8ByV4/I2RePyoOXz9HHl4/SvZfP0OZXj+oR18/
apReP0flXj8bvV8/ca5eP/TWXz+ZqV4/AWtePwMNXz/Oz14/9OdfPxoMXz8g914/5HpgP/wa
YD9zwF4/sQFfP5LgXT8zRV8/PgJgPzExXz+CD2A/JldfP8vqXj+K014/IKNgP+HbYD8g+V8/
MexfP9yFXz+uV2A/ADdfP8D1Xz9STF8/CBBgP9xCXz+b1F4/ZndePzKOXj9dQV8/si5fPy3U
Xz+xEl4/cj1fP7OEXj8xyl4/PWNfP5ddYD/5qF8/qsZfP6gnXz+BLGA/RihfPzrdXj+0A2A/
LwZgP5/QXj+71mA/meZfP+MTXz8s0V4/qPFePwOmXj/jR18/</AssayYData></Step><Step><CommonData><SampleLocation>11</SampleLocation><SampleID></SampleID><SampleGroup></SampleGroup><SampleInfo></SampleInfo><SampleRow>A</SampleRow><SamplePlate>1</SamplePlate><WellType>REGENERATION</WellType><Concentration>-1</Concentration><ConcentrationUnits>µg/ml</ConcentrationUnits><MolarConcentration>-1</MolarConcentration><MolarConcUnits>nM</MolarConcUnits><MolecularWeight>-1</MolecularWeight><Temperature>25</Temperature><StartTime>9698838</StartTime><AssayTime>5</AssayTime></CommonData><FlowRate>1000</FlowRate><StepType>KREGENERATION</StepType><StepName>Regeneration</StepName><StepStatus>OK</StepStatus><ActualTime>4.99907</ActualTime><CycleTime>0.2</CycleTime><AssayXData Points="25">k79pRcLCaUX1xWlFKclpRVzMaUWPz2lFwtJpRfXVaUUt2WlFXNxpRY/faUXC4mlF9eVpRSnp
aUVc7GlFj+9pRcLyaUX19WlFKflpRVz8aUWP/2lFxgJqRfUFakUpCWpFXAxqRQ==</AssayXData><AssayYData Points="25">RVTev2ja+b+Q6ALAmVQHwPTjCsBBuQ3AprsPwIjSEcAw1BPAb4IVwFcdF8BuXBjAiG4ZwHbP
GsCkphvAZKUcwBh/HcDAhB7AFVcfwBTzH8BrkiDASeogwODYIcAsQiLAEpgiwA==</AssayYData></Step><Step><CommonData><SampleLocation>12</SampleLocation><SampleID></SampleID><SampleGroup></SampleGroup><SampleInfo></SampleInfo><SampleRow>A</SampleRow><SamplePlate>1</SamplePlate><WellType>NEUTRALIZATION</WellType><Concentration>-1</Concentration><ConcentrationUnits>µg/ml</ConcentrationUnits><MolarConcentration>-1</MolarConcentration><MolarConcUnits>nM</MolarConcUnits><MolecularWeight>-1</MolecularWeight><Temperature>25</Temperature><StartTime>9714866</StartTime><AssayTime>5</AssayTime></CommonData><FlowRate>1000</FlowRate><StepType>KREGENERATION</StepType><StepName>Regeneration</StepName><StepStatus>OK</StepStatus><ActualTime>5.00005</ActualTime><CycleTime>0.2</CycleTime><AssayXData Points="25">jw9qRcISakX1FWpFKRlqRVwcakWLH2pFECNqRfUlakUpKWpFWCxqRY8vakXCMmpF9TVqRSU5
akVcPGpFjz9qRcJCakX1RWpFKUlqRVhMakWPT2pFwlJqRfVVakXEWWpFXFxqRQ==</AssayXData><AssayYData Points="25">A6oEP1FOCD99/A0/7RYSP016Fz85BBs/tVYdP7x3IT/gfyI/T/kjP3zuJj/YASg/T5woP5zq
Kj/TLCw/TY4sP53qLT9gBC8/k6wvP5lhMT+6UjI/oMEyP8OkMj+eTzM/RO8zPw==</AssayYData></Step><Step><CommonData><SampleLocation>11</SampleLocation><SampleID></SampleID><SampleGroup></SampleGroup><SampleInfo></SampleInfo><SampleRow>A</SampleRow><SamplePlate>1</SamplePlate><WellType>REGENERATION</WellType><Concentration>-1</Concentration><ConcentrationUnits>µg/ml</ConcentrationUnits><MolarConcentration>-1</MolarConcentration><MolarConcUnits>nM</MolarConcUnits><MolecularWeight>-1</MolecularWeight><Temperature>25</Temperature><StartTime>9730930</StartTime><AssayTime>5</AssayTime></CommonData><FlowRate>1000</FlowRate><StepType>KREGENERATION</StepType><StepName>Regeneration</StepName><StepStatus>OK</StepStatus><ActualTime>5.00005</ActualTime><CycleTime>0.2</CycleTime><AssayXData Points="25">j19qRcJiakX1ZWpFKWlqRVxsakWPb2pFwnJqRfV1akUpeWpFXHxqRY9/akXCgmpF9YVqRSmJ
akVcjGpFj49qRcKSakX1lWpFKZlqRVycakWPn2pFwqJqRfWlakUpqWpFXKxqRQ==</AssayXData><AssayYData Points="25">uiAJwHNfE8CS4xfAKDsawAYXHMCRlR3ADV0fwOxjIMDzICHAhughwDPBIsCgtSPA6E0kwMoV
JcCLfiXAiAYmwPu2JsBKVifA73knwG7xJ8CNjyjAlNYowM35KMBSdinAqMEpwA==</AssayYData></Step><Step><CommonData><SampleLocation>12</SampleLocation><SampleID></SampleID><SampleGroup></SampleGroup><SampleInfo></SampleInfo><SampleRow>A</SampleRow><SamplePlate>1</SamplePlate><WellType>NEUTRALIZATION</WellType><Concentration>-1</Concentration><ConcentrationUnits>µg/ml</ConcentrationUnits><MolarConcentration>-1</MolarConcentration><MolarConcUnits>nM</MolarConcUnits><MolecularWeight>-1</MolecularWeight><Temperature>25</Temperature><StartTime>9747208</StartTime><AssayTime>5</AssayTime></CommonData><FlowRate>1000</FlowRate><StepType>KREGENERATION</StepType><StepName>Regeneration</StepName><StepStatus>OK</StepStatus><ActualTime>5.00005</ActualTime><CycleTime>0.2</CycleTime><AssayXData Points="25">j69qRb6yakX1tWpFJblqRVi8akWPv2pFvsJqRfHFakUpyWpFWMxqRY/PakW+0mpF9dVqRSXZ
akVc3GpFi99qRcLiakXx5WpFJelqRVjsakWL72pFvvJqRfH1akUl+WpFXPxqRQ==</AssayXData><AssayYData Points="25">teUEP2M+Bj8i5gs/KFQRP57IFj+I0Ro/H94dPyXiID+8dyQ/fvgkP9d7Jz9CGik/RTAqPzzv
Kz8ssC0/ckEuPyi/Lz+bgDE/NBAyP0qlMT/XgjI/c540P/KONT+XJjU/Gcc1Pw==</AssayYData></Step><Step><CommonData><SampleLocation>11</SampleLocation><SampleID></SampleID><SampleGroup></SampleGroup><SampleInfo></SampleInfo><SampleRow>A</SampleRow><SamplePlate>1</SamplePlate><WellType>REGENERATION</WellType><Concentration>-1</Concentration><ConcentrationUnits>µg/ml</ConcentrationUnits><MolarConcentration>-1</MolarConcentration><MolarConcUnits>nM</MolarConcUnits><MolecularWeight>-1</MolecularWeight><Temperature>25</Temperature><StartTime>9763137</StartTime><AssayTime>5</AssayTime></CommonData><FlowRate>1000</FlowRate><StepType>KREGENERATION</StepType><StepName>Regeneration</StepName><StepStatus>OK</StepStatus><ActualTime>4.99907</ActualTime><CycleTime>0.2</CycleTime><AssayXData Points="25">j/9qRb4Ca0XxBWtFJQlrRVwMa0WLD2tFvhJrRfEVa0UlGWtFXBxrRYsfa0W+ImtF8SVrRSkp
a0VcLGtFiy9rRb4ya0XxNWtFKTlrRVg8a0WLP2tFvkJrRQ5Ga0UpSWtFWExrRQ==</AssayXData><AssayYData Points="25">15QKwKepFcDjQBrAF9AcwMG8HsCnWSDAbmshwKTiIsAYaCPAy28kwNUzJcCH1iXATocmwCDt
JsBbqyfAvb0nwGtVKMC8iijA2wspwAZQKcBdvynAkQ4qwPd9KsDHeSrA2fYqwA==</AssayYData></Step><Step><CommonData><SampleLocation>12</SampleLocation><SampleID></SampleID><SampleGroup></SampleGroup><SampleInfo></SampleInfo><SampleRow>A</SampleRow><SamplePlate>1</SamplePlate><WellType>NEUTRALIZATION</WellType><Concentration>-1</Concentration><ConcentrationUnits>µg/ml</ConcentrationUnits><MolarConcentration>-1</MolarConcentration><MolarConcUnits>nM</MolarConcUnits><MolecularWeight>-1</MolecularWeight><Temperature>25</Temperature><StartTime>9779051</StartTime><AssayTime>5</AssayTime></CommonData><FlowRate>1000</FlowRate><StepType>KREGENERATION</StepType><StepName>Regeneration</StepName><StepStatus>OK</StepStatus><ActualTime>5.00005</ActualTime><CycleTime>0.2</CycleTime><AssayXData Points="25">i09rRbpSa0XxVWtFJVlrRVRca0WHX2tFvmJrRfFla0UpaWtFVGxrRYtva0W+cmtF8XVrRSF5
a0VYfGtFh39rRb6Ca0XxhWtFJYlrRVSMa0WLj2tFupJrRQ6Wa0UlmWtFWJxrRQ==</AssayXData><AssayYData Points="25">RkMRPzfrCj+fBBE/1w0XPxFxGz8JlR8/fokiP9/FJj9klCg/bGIrP2vjLD+VxS4/gDAxPzgP
Mj+ooDM/YV0zP44iNz+kPDY/l/Y3P68ROD+4aTk/ZKU6P83jOz+ImTw/51o9Pw==</AssayYData></Step><Step><CommonData><SampleLocation>1</SampleLocation><SampleID></SampleID><SampleGroup></SampleGroup><SampleInfo></SampleInfo><SampleRow>A</SampleRow><SamplePlate>1</SamplePlate><WellType>BUFFER</WellType><Concentration>-1</Concentration><ConcentrationUnits>µg/ml</ConcentrationUnits><MolarConcentration>-1</MolarConcentration><MolarConcUnits>nM</MolarConcUnits><MolecularWeight>-1</MolecularWeight><Temperature>25</Temperature><StartTime>9793742</StartTime><AssayTime>30</AssayTime></CommonData><FlowRate>1000</FlowRate><StepType>BASELINE</StepType><StepName>Baseline</StepName><StepStatus>OK</StepStatus><ActualTime>30</ActualTime><CycleTime>0.2</CycleTime><AssayXData Points="150">i59rRbqia0XxpWtFIalrRVSsa0WHr2tFurJrRfG1a0UluWtFWLxrRYe/a0W6wmtF7cVrRSHJ
a0VUzGtFh89rRbrSa0Xt1WtFIdlrRVTca0WL32tFuuJrRe3la0Uh6WtFVOxrRYfva0W68mtF
7fVrRSH5a0VU/GtFh/9rResCbEXtBWxFJQlsRVQMbEWHD2xFvhJsRe0VbEUhGWxFVBxsRYcf
bEW+ImxF8SVsRSEpbEVULGxFhy9sRb4ybEXtNWxFJTlsRVQ8bEWHP2xFukJsRe1FbEUhSWxF
WExsRYdPbEW6UmxF7VVsRSFZbEVUXGxFh19sRb5ibEXtZWxFIWlsRVhsbEWLb2xFunJsRfF1
bEUleWxFWHxsRYd/bEW6gmxF7YVsRSGJbEVUjGxFh49sRbqSbEXtlWxFIZlsRVScbEWHn2xF
uqJsRe2lbEUhqWxFVKxsRYevbEW6smxF7bVsRSW5bEVUvGxFh79sRb7CbEXtxWxFIclsRVTM
bEWLz2xFvtJsRe3VbEUh2WxFVNxsRYvfbEW64mxF7eVsRSHpbEVU7GxFh+9sRbrybEXt9WxF
JflsRVj8bEWH/2xFugJtRe0FbUUlCW1FVAxtRYcPbUW6Em1F8RVtRSEZbUVUHG1Fhx9tRboi
bUXtJW1FISltRVQsbUWLL21FujJtRRI2bUUlOW1FVDxtRYc/bUW6Qm1F8UVtRSFJbUVYTG1F
h09tRbpSbUXtVW1FIVltRVhcbUWHX21FvmJtRe1lbUUlaW1FWGxtRYdvbUW6cm1F7XVtRSV5
bUVYfG1F</AssayXData><AssayYData Points="150">bnE+P8jNPT/mOz4/poE+P/ZSPz+GkD8/lrQ/PxLGPz9wikA/uOZAP0KkQT9TtT8/Fh9BP5us
QD8EikE/3+pAP+J8QT9U20I/2jlCPzc9Qz9rpEM/MetCP6IxRD8/YUM/RlBEPxlcQz+jekQ/
fgVDP+UJRT8jNUU/J/ZEP3UCRD+ie0U/mnhFP0SARj/VHEY/FENGP3JZRj+6fkY/tAlHP/xK
Rz8iikc/B9ZFPwKWRz/9aUc/2itIPwHRRz/LDEg/ympIP8ZkSD+iwEc/1E5IP51eSD8Yokg/
SJ1HP7VlST/z3kg/RDlKP673SD8s/Uk/1NxJP1H7Sj+xhUk/0QNLP309Sj9a1Uk/JIhKPzJT
Sj+gTEs/h2RLPzDVSz95QEw/6zZLP0+3Sz+0iEs/ZMRLP/RnTT/OH00/xKBLPxCPTD8XW0s/
t+tLP3LhTD+w20w/uT9NPywNTD+HpEw/FdtNP28XTT8jlE0/P61MP+v6TT9MkU0/U45NP6L+
TT+VDk4/0whOP2CDTT8LzEw/UgZOP4zZTj8Rr00/4wZPP2qoTz+nPk4/iPxNP+KlTj+1v08/
2mNPP1hZTz/Bx04/kGBOP5VITz8T608/eDlRP5rmTj+AkU8/tRxRP0TbTz/0WlA/BEJQPz9a
Tj+Yd08/5rhQP+0LUT/y4lE/yU1QPw4oUT9ZuFA/Uz9QP5oCUD+nMlE/5RtRPxjpUT8vJlA/
KZtRPyb4Uj+tMVE/LjpQP4qOUT/AG1E/djlSP+8SUT85N1E/g8NRP2ixUT/uc1E/M6BRP0yI
Uz8UUFI/</AssayYData></Step><Step><CommonData><SampleLocation>1</SampleLocation><SampleID></SampleID><SampleGroup></SampleGroup><SampleInfo></SampleInfo><SampleRow>A</SampleRow><SamplePlate>1</SamplePlate><WellType>BUFFER</WellType><Concentration>-1</Concentration><ConcentrationUnits>µg/ml</ConcentrationUnits><MolarConcentration>-1</MolarConcentration><MolarConcUnits>nM</MolarConcUnits><MolecularWeight>-1</MolecularWeight><Temperature>25</Temperature><StartTime>9824867</StartTime><AssayTime>80</AssayTime></CommonData><FlowRate>600</FlowRate><StepType>LOADING</StepType><StepName>Loading</StepName><StepStatus>OK</StepStatus><ActualTime>80</ActualTime><CycleTime>0.2</CycleTime><AssayXData Points="400">i39tRb6CbUXxhW1FJYltRVSMbUWLj21FvpJtRe2VbUUlmW1FWJxtRYufbUW6om1F8aVtRSGp
bUVYrG1Fi69tRb6ybUXttW1FJbltRVi8bUWHv21FusJtRe3FbUUhyW1FrsxtRYfPbUW60m1F
8dVtRSHZbUVU3G1Fi99tRb7ibUXx5W1FOeltRVjsbUWL721FvvJtRe31bUUl+W1FWPxtRYv/
bUW6Am5F7QVuRSUJbkVYDG5Fiw9uRb4SbkXxFW5FJRluRVQcbkWfH25FuiJuRfElbkUhKW5F
VCxuRYcvbkW+Mm5F+jVuRSU5bkVUPG5Fhz9uRb5CbkXtRW5FIUluRVhMbkWLT25FvlJuRfFV
bkUhWW5FVFxuRYtfbkW+Ym5F8WVuRSVpbkVYbG5Fh29uRb5ybkXtdW5FJXluRVh8bkWHf25F
uoJuRe2FbkUhiW5FVIxuRYePbkW+km5F7ZVuRSWZbkVYnG5Fi59uRb6ibkXxpW5FIaluRVis
bkWLr25FurJuRfG1bkUluW5FWLxuRai/bkW+wm5FFsZuRSXJbkVYzG5Fh89uRbrSbkXx1W5F
JdluRVTcbkWH325FvuJuRe3lbkUh6W5FVOxuRY/vbkW68m5F7fVuRSX5bkVU/G5Fh/9uRb4C
b0XtBW9FIQlvRVgMb0WLD29FvhJvRe0Vb0UlGW9FWBxvRYsfb0W+Im9FQyZvRSUpb0VYLG9F
iy9vRb4yb0XxNW9FITlvRVQ8b0WLP29FvkJvRfFFb0U9SW9FVExvRYtPb0W6Um9F8VVvRSFZ
b0VYXG9Fi19vRbpib0XxZW9FJWlvRVhsb0WHb29FvnJvRe11b0UleW9FVHxvRYt/b0W6gm9F
7YVvRSCJb0VUjG9Fi49vRbqSb0XxlW9FJZlvRVScb0WHn29FvqJvRe2lb0UgqW9FWKxvRYuv
b0W+sm9F7bVvRSC5b0VUvG9Fh79vRbrCb0XxxW9FIMlvRVTMb0WLz29FvtJvRe3Vb0Ug2W9F
YNxvRYffb0W+4m9F8eVvRSDpb0VU7G9Fi+9vRcbyb0Xx9W9FIPlvRVj8b0WH/29FvgJwRe0F
cEUlCXBFWAxwRYsPcEW+EnBF7RVwRSUZcEVYHHBFhx9wRboicEXtJXBFIClwRVgscEWHL3BF
ujJwRfE1cEUgOXBFWDxwRYs/cEW+QnBF7UVwRSBJcEVUTHBFh09wRbpScEXtVXBFl1lwRWBc
cEWHX3BFumJwRe1lcEUgaXBFVGxwRYtvcEW6cnBF8XVwRSV5cEVUfHBFh39wRbqCcEXxhXBF
IIlwRViMcEWHj3BFvpJwRe2VcEUlmXBFVJxwRYufcEW+onBF7aVwRSCpcEVUrHBFi69wRb6y
cEXttXBFJblwRVi8cEWHv3BFusJwRe3FcEUgyXBFVMxwRYvPcEW60nBF7dVwRSDZcEVU3HBF
h99wRfzicEXt5XBFJelwRVTscEWH73BFuvJwRe31cEUg+XBFVPxwRYf/cEW6AnFF7QVxRSAJ
cUVYDHFFiw9xRboScUU3FnFFIBlxRVgccUWHH3FFuiJxRe0lcUUlKXFFVCxxRYsvcUW6MnFF
7TVxRSU5cUVYPHFFhz9xRb5CcUXtRXFFIElxRVRMcUWHT3FFulJxRfFVcUUlWXFFWFxxRYdf
cUW6YnFF7WVxRSBpcUVUbHFFi29xRb5ycUXxdXFFIHlxRcp8cUWHf3FFvoJxRe2FcUUgiXFF
WIxxRYePcUW+knFF8ZVxRSWZcUVYnHFFh59xRbqicUXtpXFFIKlxRVSscUWLr3FFvrJxRe21
cUUguXFFWLxxRZu/cUW6wnFF8cVxRSXJcUVUzHFFh89xRbrScUXt1XFFINlxRVTccUWL33FF
uuJxRfHlcUUg6XFFVOxxRYvvcUW68nFF8fVxRSD5cUVU/HFFi/9xRboCckVoBnJFIAlyRVQM
ckWHD3JFuhJyRe0VckUlGXJFVBxyRYcfckW6InJF7SVyRSApckVULHJFiy9yRboyckXtNXJF
JTlyRVQ8ckWLP3JFvkJyRe1FckUlSXJFWExyRYtPckW6UnJF7VVyRSBZckVUXHJFh19yRb5i
ckXxZXJFIGlyRVhsckWHb3JFunJyRe11ckUgeXJFWHxyRQ==</AssayXData><AssayYData Points="400">YdlSP0mOUz+8rFI/i5xTPytjUj+EHVM/dIBSP61OVD/7m1I/9fdSPxuYVD/NYFM/T1hTP+5b
VD+DY1Q/miZTPyAoVD/V3VI/XlhUP6VOVD8VaFU/w0tTP5bNVD+MGVU/9klVP5pnVT9kpVQ/
fdBVP0upVT9i0lQ/MndWP7YAVT+bW1Y/8adUPxp5VT8ItVQ//+lUP3ZgVT8umlQ/1wBUP0Yb
Vj9xjlU/ecFVP/FTVT8qqVQ/kQxWPwu0VT+TWlU/+h9WPxrNVT/P71U/tElWPyiFVT8FZFY/
6zpXP2+MVj94NFY/0G9VP43PVT9DGVc/+ABWP6ySVj9FwFY/JrFWPzpwVz89mlY/fAxXP622
Vj/v8FY/0PZXP2EIVj8ctlY/KM9XP3EtWT9I9Fc/7WFXPx2KVj+Tf1c/pfFVPy2vWD/7hlY/
DghYP6MFWD9gGVg/mtFXPyErVz9WN1g/r89XPxrmWT8yjVg/TwVZP4TwVz/AQFg/cqxYP+z7
WD8ozVc/MvRXP8F1WD+vJVk/lyZYPyS6WD8CPlg/ks1ZP67vWD/Tflg/IoxYP8FhWT+TmVg/
7gNYP5fLWD/gWFg/CsFYPyTqWT/vylg/A2FZP80IWj+2jVk/eNlXP0gKWj/9Clo/A1JYPwHt
WD8kCFk/3wtZPy3vWD+afFk/FPVZPzjJWj+J+lo/IytaPx48Wj8p+lk/gFNZP9cnWj9bhls/
5RBaP6fwWj9BRFo/yl1ZP9gRWj/RbFk/TghZP0YjWj9kq1o/RNhaPx/FWT+oDls/iQlbPzDR
Wz8Whlo/o4xaP/8vWz9PuFo/GHBbP590Wj8jcFs/779bP6o8Wz/c1Vo/q75aP7j4Wj9Fi1o/
dJRbPyvAWj9eclo/W5FaP8aTWj9CdVs/ZpBcP9uuWj8wTFw/YktbPyVzWz+Y6lo/ovpcPzKY
Wj9qyVs/S7xcP4XxWz/IFFw/FtBcP2zoWz/Q2Fs/lDVcP4T5Wj9pPFw/dQ5dP/+kXD+NZlw/
O9JaP9ioWz8jG10/1t5cP8kLXT9Ib1w/P75aPxXwXD8QvVw/udxcPyq1Wz+sKV0/KpNdP9VU
XD9V+Fw/S2dcP8PlXD/GeFw/av1bP1ZGXT+LKl0/eU5dP5GkXT8+UV0/4DZcP3MuXT9rR10/
h6BdP95eXT92NF4/2dNcPwATXT/qg10/h0JdP6XYXT9l1Vw/L3FdPxXAXD/f1V0/LVNdP+lk
Xj/Z9l0/UsldPwCvXT8JuFw/ZYZcPzT+XT8LUF4/QWFdP663Xj9rUl0/fYdeP7ehXj/V6V0/
7jJfP41hXT9IhF0/o5heP/GAXz8G9F0/sp1eP8YXXT9hYl4/K6leP9nWXj9ZBV8/yK9fP0zJ
Xz8CJ18/PIxeP+wQYD9Y6l4/NC1eP+rNXj9fXF8/3ndfP65VXT/0el4/l0NfPz7xXj9wx14/
YZBfPz2HXz/Jtl8/ZkVfPzMDXz8u818/58FfPwdkXj96BWA/Hy5fP36XXj94KV8/vJ9gP/5I
Xz9tH2A/4DFgPxjqXz+0O18/xoNgP/btXz/XjGA/wF1fPxBBYD/ZjF8/zt9fP+9FYD/jOWA/
11RgP9fuYD+vWGA/xmFfP32HYD9QIGA/e5VgPzu5YD9BLWA/2ZtfP6J6YD/F/2A/+ulgP3CL
YD/ddV8/3ytgP0jqXz9qyF8/4K9gP+2wYT8EQ2A/bbdgP+ZTYT8+FGE/ZvRfP13MYD+t1WA/
VwNhP6BQYD+eMWI/mFVgP6S4Xz9IamA/fmhhP3AqYj8KZ2A/c9xgP9EDYT9LpWA/njthPwFb
YD90F2A/euphP6xEYT9aX2A/Lo9hP7LpYT8RtWA/L2JhPySUYD/HK2I/zFFhP+9MYT+UK2E/
q1JiP+hpYT9BmGI/o4tgP6szYj9CZmI/BfVhPzv+YT+rPmE/kxhhP9HTYD9d2mI/t4VhP9Tp
Yj+1CGE/U1thPy15Yj95g2I/BRBjP7TQYD+OhmI/gGtiPyeUYj9b12I/RiFiP+OdYj9zBGI/
ANBhPya+Yj/R+2E/6u5hP1PfYT82pmE/q+ViP928YT9gSWM/BIpiP+ANYj+STmE/xG1kP/wS
Yz8hamM/50tiP91dYj/u12I/7u1hP6NkYz+pGmM/wzVjPw==</AssayYData></Step><Step><CommonData><SampleLocation>1</SampleLocation><SampleID></SampleID><SampleGroup></SampleGroup><SampleInfo></SampleInfo><SampleRow>A</SampleRow><SamplePlate>1</SamplePlate><WellType>BUFFER</WellType><Concentration>-1</Concentration><ConcentrationUnits>µg/ml</ConcentrationUnits><MolarConcentration>-1</MolarConcentration><MolarConcUnits>nM</MolarConcUnits><MolecularWeight>-1</MolecularWeight><Temperature>25</Temperature><StartTime>9905807</StartTime><AssayTime>30</AssayTime></CommonData><FlowRate>1000</FlowRate><StepType>BASELINE</StepType><StepName>Baseline</StepName><StepStatus>OK</StepStatus><ActualTime>29.9981</ActualTime><CycleTime>0.2</CycleTime><AssayXData Points="150">j39yRb6CckXthXJFJYlyRViMckWLj3JFvpJyRe2VckUlmXJFWJxyRYufckW+onJF8aVyRSGp
ckVYrHJFi69yRb6yckXxtXJFJblyRVi8ckWLv3JFvsJyRe3FckUlyXJFWMxyRYvPckW+0nJF
7dVyRSHZckVY3HJFi99yRb7ickXx5XJFJelyRVjsckWH73JFvvJyRfH1ckUl+XJFVPxyRYv/
ckW+AnNF8QVzRW4Jc0VYDHNFiw9zRboSc0XtFXNFIRlzRVgcc0WLH3NFviJzRe0lc0UlKXNF
WCxzRYsvc0W6MnNF8TVzRSU5c0VYPHNFhz9zRbpCc0XtRXNFJUlzRVhMc0WHT3NFvlJzRfFV
c0UlWXNFWFxzRYtfc0W+YnNF7WVzRSFpc0VYbHNFi29zRb5yc0XxdXNFJXlzRVR8c0WHf3NF
voJzRe2Fc0UliXNFVIxzRYuPc0XbknNF8ZVzRSWZc0VYnHNFi59zRb6ic0XxpXNFJalzRVis
c0WHr3NFvrJzRfG1c0UluXNFWLxzRYu/c0W+wnNF8cVzRSHJc0VYzHNFi89zRbrSc0Xx1XNF
JdlzRVjcc0WL33NFuuJzRe3lc0Ul6XNFVOxzRYfvc0W+8nNF7fVzRSX5c0VY/HNFi/9zRboC
dEXxBXRFJQl0RVgMdEWLD3RFvhJ0RfEVdEUlGXRFVBx0RYsfdEW+InRF8SV0RSUpdEW6LHRF
iy90Rb4ydEXtNXRFJTl0RVg8dEWHP3RFvkJ0Re1FdEUlSXRFVEx0RYtPdEW6UnRF8VV0RSVZ
dEVUXHRF</AssayXData><AssayYData Points="150">DvViPwCCYz/XCWM/VG1iP3jOYj9Qr2M/wlJjP8uvYz8ut2M/7jhjP0+bYz+Cw2M/i4ZkP9qH
Yz9XtGM/EgljP+FXYz9clWQ/I7xiP6ULZT+I12M/rfNjPynEYj9yNWQ/rcxjPw5tYz/TkWI/
KAhkP7aPZD8rD2Q/4OpjPxXjYj90iGQ/cIljP4pzYz+C3GM/qiRjP6siZD+/fmM/YzJkP76K
ZD+qjmM/eHZkP6EVZD/b62M/5lhkP7flZD+GFmU/CTNkP9Q5ZD+V8WM/siJjP0alZT9UwmM/
nNZkP4seZT8SaGQ/mKJmPzFhZD9BlWU/C2ZlP+GwZD/FVWQ/JE9kP8VrZD8dWmQ/EfdkP8bb
ZD+VOWQ/DTJlP5jVZD9himQ/TQ5lP5P0ZD+X/GQ/O4hkP0nJZT8s/mQ/5i1kP9IuZj8UrGQ/
54NlPxuaZT+n0GU/vl9kPyTKZT/3h2Q/Z6xkP17WZT8gWWQ/JzVlPxxYZT9pJGU/bJhlP36M
Zj92LGU/2kplP3qAZT98dmU/dqJlP5XAZD+B/mU/VflkPxaIZz/JBmc/1cxlPxdBZj+HR2Y/
DvhlP8PTZT+fVmU/7jJlP/1TZT/R9GU/OVZnP2M3Zz+Co2Y/HA1mPwfuZj+MomY/I8plP94r
Zj8L1GY/AllmP43WZj/Z4mU/tQpnP/dOZz9eUGY/uBRmP+7MZT8exGY/wgBmP0qDZj+Gh2Y/
oVZmPz10aD+uHmc/QJ1nPzAzZz9qYWc/iNRlP3BPZz+xzmc/BMtmP5XFZj8vB2Y/kCFmP9nf
ZT+hxGY/</AssayYData></Step><Step><CommonData><SampleLocation>10</SampleLocation><SampleID>BG505 T332N SOSIP</SampleID><SampleGroup></SampleGroup><SampleInfo></SampleInfo><SampleRow>A</SampleRow><SamplePlate>1</SamplePlate><WellType>KSAMPLE</WellType><Concentration>-1</Concentration><ConcentrationUnits>µg/ml</ConcentrationUnits><MolarConcentration>500</MolarConcentration><MolarConcUnits>nM</MolarConcUnits><MolecularWeight>-1</MolecularWeight><Temperature>25</Temperature><StartTime>9944674</StartTime><AssayTime>180</AssayTime></CommonData><FlowRate>600</FlowRate><StepType>ASSOC</StepType><StepName>Association</StepName><StepStatus>OK</StepStatus><ActualTime>180</ActualTime><CycleTime>0.2</CycleTime><AssayXData Points="900">h190RctidEXtZXRFIWl0RVRsdEWHb3RFz3J0Rel1dEUheXRFUHx0RYd/dEW6gnRF7YV0RSGJ
dEVQjHRFh490RbqSdEXtlXRFHZl0RVCcdEWHn3RFtqJ0Re2ldEUxqXRFUKx0RYOvdEW6snRF
9rV0RR25dEVQvHRFh790RbrCdEXpxXRFHcl0RVTMdEWHz3RFvtJ0Re3VdEUh2XRFVNx0RZPf
dEUh43RF6eV0RU7pdEVU7HRFg+90RbrydEXt9XRFIfl0RVT8dEWH/3RFtgJ1Re0FdUUhCXVF
UAx1RYcPdUW2EnVF6RV1RR0ZdUVQHHVFhx91RboidUX+JXVFHSl1RVAsdUWHL3VFujJ1Rek1
dUUdOXVFVDx1RYM/dUW6QnVF6UV1RSFJdUVUTHVFg091RbpSdUXtVXVFHVl1RVBcdUWHX3VF
tmJ1Re1ldUUdaXVFVGx1RYdvdUW2cnVF7XV1RSF5dUVUfHVFg391RbaCdUXthXVFHYl1RVCM
dUWDj3VFtpJ1RemVdUUdmXVFUJx1RYefdUW6onVF6aV1RSGpdUVUrHVFh691RbaydUXttXVF
Hbl1RVC8dUWHv3VFusJ1Re3FdUUdyXVFVMx1RYfPdUW20nVF6dV1RR3ZdUVU3HVFg991Rbri
dUXt5XVFIel1RVDsdUWH73VFtvJ1Ren1dUUh+XVFUPx1RYP/dUW6AnZFNwZ2RR0JdkVQDHZF
hw92RboSdkXpFXZFIRl2RVAcdkWDH3ZFtiJ2RekldkUdKXZFUCx2RYMvdkW2MnZF7TV2RSE5
dkWZPHZFhz92RbZCdkXpRXZFIUl2RVBMdkWDT3ZFtlJ2RelVdkUdWXZFUFx2RYNfdkW2YnZF
7WV2RRxpdkVQbHZFh292RbpydkXpdXZFIXl2RVR8dkWDf3ZFtoJ2RemFdkUhiXZFVIx2RZOP
dkW2knZF7ZV2RRyZdkVQnHZFg592RbaidkXtpXZFHKl2RVSsdkWHr3ZFurJ2Re21dkUcuXZF
VLx2RYO/dkW2wnZF9sV2RSHJdkVUzHZFh892RbbSdkXt1XZFHNl2RVDcdkWD33ZFtuJ2Renl
dkUc6XZFUOx2RYPvdkW28nZF7fV2RRz5dkVQ/HZFi/92RbYCd0XpBXdFIQl3RVAMd0WDD3dF
thJ3RekVd0UcGXdFUBx3RYMfd0W6IndF6SV3RTkpd0VQLHdFhy93RbYyd0XtNXdFITl3RVA8
d0WHP3dFtkJ3Re1Fd0UcSXdFUEx3RYNPd0W6UndF6VV3RRxZd0VQXHdFg193RbZid0XpZXdF
IWl3RVBsd0WDb3dFunJ3Rel1d0UheXdFUHx3RYd/d0W2gndF7YV3RRyJd0VQjHdFg493RbqS
d0XplXdFNZl3RVCcd0WDn3dFtqJ3Remld0UhqXdFUKx3RYevd0W6sndF6bV3RRy5d0VQvHdF
g793RbbCd0XtxXdFHMl3RVTMd0WDz3dFttJ3RenVd0Uc2XdFVNx3RYPfd0W24ndF6eV3RRzp
d0VU7HdFg+93Rbbyd0Xp9XdFi/l3RVD8d0WD/3dFvgJ4Re0FeEUcCXhFVAx4RYMPeEW6EnhF
/hV4RRwZeEVQHHhFgx94RbYieEXpJXhFHCl4RVAseEWDL3hFtjJ4Re01eEUhOXhFUDx4RYM/
eEW2QnhF7UV4RRxJeEVQTHhFg094RbZSeEXpVXhFIVl4RVBceEWDX3hFvmJ4Re1leEU1aXhF
VGx4RYdveEW2cnhF6XV4RRx5eEVUfHhFh394ReeCeEXphXhFIYl4RVSMeEWPj3hFtpJ4RemV
eEUcmXhFUJx4RYefeEW6onhF6aV4RRypeEVUrHhFh694RbayeEXptXhFHLl4RVS8eEWDv3hF
tsJ4RenFeEUcyXhFVMx4RYPPeEW60nhF6dV4RRzZeEVQ3HhFg994RbbieEXt5XhFHOl4RVDs
eEWD73hFtvJ4Ren1eEUh+XhFVPx4RYP/eEW2AnlF7QV5RSEJeUV5DHlFhw95RbYSeUXtFXlF
HBl5RWQceUWDH3lFtiJ5RekleUUhKXlFUCx5RYMveUW2MnlF/jV5RRw5eUVQPHlFgz95RbpC
eUXtRXlFIUl5RVBMeUWDT3lFtlJ5RelVeUUcWXlFUFx5RYNfeUW6YnlF7WV5RRxpeUVUbHlF
i295RbZyeUXpdXlFHHl5RVB8eUWDf3lFtoJ5Re2FeUUciXlFVIx5RYOPeUW2knlFDpZ5RRyZ
eUVQnHlFg595RbaieUXppXlFHKl5RVCseUWHr3lFz7J5Rem1eUUcuXlFULx5RYO/eUXjwnlF
6cV5RRzJeUVQzHlFg895RbbSeUXp1XlFHNl5RVDceUWD33lFtuJ5RenleUUc6XlFUOx5RYfv
eUW28nlF7fV5RRz5eUVU/HlFh/95RbYCekXtBXpFMQl6RVQMekWDD3pFuhJ6RekVekUcGXpF
VBx6RbAfekW2InpF7SV6RRwpekVQLHpFgy96RbYyekXpNXpFHDl6RVA8ekW8P3pFtkJ6Re1F
ekUhSXpFUEx6RYNPekW2UnpF6VV6RRxZekVQXHpFh196RbZiekXpZXpFHGl6RVhsekWLb3pF
tnJ6Rel1ekUheXpFUHx6RYd/ekW2gnpF8oV6RSmJekVQjHpFh496RbaSekXtlXpFHJl6RVCc
ekWDn3pFtqJ6Re2lekU9qXpFUKx6RYOvekW2snpF7bV6RRy5ekVQvHpFh796RbrCekXtxXpF
Jcl6RVTMekWHz3pFutJ6Re3VekUh2XpFVNx6RYffekW64npF7eV6RSHpekVU7HpFh+96Rbry
ekXt9XpFIfl6RVT8ekWH/3pFvgJ7Re0Fe0UhCXtFVAx7RYcPe0W6EntF7RV7RSEZe0VUHHtF
hx97Rboie0XtJXtFISl7RVQse0WHL3tF3zJ7Re01e0UhOXtFVDx7RYc/e0W6QntF7UV7RSFJ
e0VUTHtFh097RbpSe0XtVXtFIVl7RVRce0WHX3tFumJ7Re1le0UhaXtFVGx7RZtve0W6cntF
7XV7RSF5e0VUfHtFh397RbqCe0XyhXtFIYl7RVSMe0WHj3tFupJ7Re2Ve0VWmXtFVJx7RYef
e0W6ontF7aV7RSGpe0VUrHtFh697Rbqye0XttXtFIbl7RYm8e0WDv3tFusJ7Re3Fe0UcyXtF
VMx7RYfPe0W60ntF7dV7RSHZe0VU3HtFh997Rbrie0Xt5XtFIel7RVTse0WH73tFuvJ7Re31
e0Uh+XtFVPx7RYf/e0W6AnxF7QV8RSEJfEVUDHxFhw98RboSfEXtFXxFIRl8RVQcfEWHH3xF
uiJ8Re0lfEUhKXxFVCx8RYcvfEXvMnxF7TV8RSE5fEVUPHxFhz98RbpCfEUWRnxFIUl8RVRM
fEWHT3xFulJ8Re1VfEUhWXxFVFx8RYdffEW6YnxF8mV8RSFpfEVUbHxFh298RbpyfEXtdXxF
IXl8RVR8fEWHf3xFuoJ8RfaFfEUhiXxFVIx8RYOPfEW6knxF7ZV8RSGZfEVUnHxFh598Rbqi
fEXtpXxFIal8RVSsfEWLr3xFtrJ8Re21fEUhuXxFVLx8RYe/fEW6wnxF7cV8RSHJfEVUzHxF
h898RbrSfEXt1XxFHNl8RVTcfEWH33xFuuJ8RfLlfEUh6XxFVOx8RY/vfEW68nxF7fV8RSH5
fEVU/HxFh/98RbYCfUXtBX1FIQl9RVQMfUWLD31FuhJ9Re0VfUUcGX1FVBx9RYcffUW6In1F
7SV9RSEpfUVULH1Fhy99RboyfUXtNX1FHDl9RVQ8fUWHP31FukJ9Re1FfUUhSX1FVEx9RYdP
fUW6Un1F7VV9RSFZfUVUXH1Fh199RbpifUXtZX1FIWl9RVRsfUWHb31FunJ9Rel1fUUheX1F
VHx9RYN/fUW6gn1F7YV9RSGJfUVUjH1Fh499RbqSfUXtlX1FIZl9RVCcfUWHn31FuqJ9Reml
fUU9qX1FUKx9RYOvfUW6sn1F7bV9RSG5fUVUvH1Fl799RbbCfUXtxX1FIcl9RVDMfUWHz31F
utJ9Re3VfUUh2X1FUNx9RYvffUW24n1F6eV9RSHpfUVQ7H1Fg+99RbryfUXp9X1FIfl9RVT8
fUWH/31FugJ+Re0FfkUhCX5FVAx+RYcPfkW6En5F6RV+RTEZfkVQHH5Fhx9+RboifkXtJX5F
HCl+RVQsfkWDL35FtjJ+Re01fkUhOX5FVDx+RYc/fkW2Qn5F6UV+RSFJfkVQTH5Fh09+RbZS
fkXpVX5FHFl+RVRcfkWTX35FumJ+Re1lfkUhaX5FVGx+RYNvfkW2cn5F7XV+RSV5fkVQfH5F
h39+RbqCfkXphX5FIYl+RWCMfkWHj35FwpJ+Rf6VfkUcmX5FVJx+RYeffkW2on5F7aV+RSGp
fkVUrH5Fg69+RbqyfkXttX5FIbl+RVC8fkWDv35FusJ+RenFfkUhyX5FUMx+RYfPfkW60n5F
6dV+RSHZfkVQ3H5Fg99+RbrifkXt5X5FIel+RVTsfkWD735FuvJ+Ren1fkUc+X5FVPx+RYP/
fkW2An9F7QV/RSEJf0VUDH9Fhw9/RTUTf0XpFX9FIRl/RVQcf0WHH39FuiJ/Re0lf0UcKX9F
UCx/RYcvf0W6Mn9F8jV/RRw5f0VUPH9Fhz9/RbZCf0XtRX9FHEl/RVRMf0WHT39FulJ/Re1V
f0UhWX9FVFx/RYdff0W6Yn9F7WV/RSFpf0VQbH9Fh29/Rbpyf0XtdX9FIXl/RVB8f0WDf39F
toJ/Re2Ff0UhiX9FUIx/RYOPf0W6kn9F6ZV/RRyZf0VUnH9F</AssayXData><AssayYData Points="900">BVRqP6W2Zz/nJmY/dv1jP9A6YT9onF4/t7tdP4mwXT9KXFw/fqFaP7e9WT8v9Vg/95xZP/6o
WD/LQ1k/8uFXP96JWD+WGVg/qZJYP0NhVz9N31g/Bl5WP+vbVz9jkFc/aqZXP8l+Vz8OrVY/
DvhWPx/NVj8VbVY/Ld5XP0/tVj86CFk/ahhXP1VlWT84ZVc/OrlXP5kBWD+4fFc/b6FYP9NX
WD+DNlc/q/BYP+BoWD+kSlk/VetXP/DrWD+l/VY/YdRYP1DrVz+7eVc/iNtYPyoWWD8MDlg/
R7dYP0taWT9YqFg/EZlaPzswWD9y31k/pjZZP3GmWD+YOFg/bVhaP0tLWD/PIlk/zNZaP+kQ
WT8uIFo/JxVZP6aEWT/FoFo/fL1YP/tCWj9VfFk/sfhZP/UcWz9Vllk/ZRxZP9nFWT/EB1k/
7qZZP08LWz9J01o/ZqtZP+9XWj8srVk/XQpaP0mNWj9v41o/miFaP2XXWT9dRlo/1qdbP+BE
Wj9aaVo/pMFaP/R8Wz/Ndlo/2htbP8HaWT+p6Fo/l9daP5TeWT9ji1w/jjBbP0nSWz/Z2Vo/
atNbP8UkWz8f2Fs/FrBbP9UIXD+p2Vs/kXtcP9ClWj9Vd1s/45laP/a8XD8RQFs/UnZaPwAc
XD8WxFs/Oq5bP8orXD+ggls/08dcP+SMWz/u8Vw/j9BbP2kPXT8NUls/EcNcPyzmWz8IiF0/
0HRcPwONWz+WV1w/BohbP3xeXT81Ql0/FMRcP9vhXD+L61w/wrpcP8TJXD8/f1w/C+1dP56/
Wz/+hlw/N1BdP3h8XD9MLVw/mtlbP7dsXD+LBV0/MT9cP+7FXD9BRFw/YEZeP3SIXD+3sl0/
ue1dP3S/XD92aFw/t51dP1OZXD9PIF4/bR1dPzqcXD/yW1w/RhZdPzy7XT9bk10//cdcP28c
XT+SpVw/NBddP+CMXT9KCl4/fhBeP/fNXD+dElw/xotdPyZ4Xj/Uvl0/FBZeP7+qXT9Fql0/
RY5eP3H8Xj9HaF8/hXxeP8NiXj/MNF4/iNxcP944Xj/uBl4/sUZePyeLXj+JkV4/QnNePzH/
XT/5hl4/aVddP94JXj9P314/a1heP89dXT+U3F4/dlleP2/uXT+rXl0/xwxeP3nIXj90Dl8/
CnNdP/cmXz+w9l4/nGhdP8zFXj9fkl4/27VeP82fXj8+bF4/zcNePxAPXj8UyF8/sE9fPy84
YD8C7l0//EVePxmcXz89E18/pkleP+4vXz+PTl8/G0NeP1EwXj8O+l4/xhZfP5dRXz8wAWA/
9CdgPx9/Xz+Yrl8/PEJePwK4Xz9Cp14/feZePyf2Xj8WyF0/XG5eP0YMXz+ml18/BEZfP3TA
Xj8AbV8/MqVePwElXz82zF8/WL9fP+UYXz8tVF8/96FfP4yvXz/cl18/hxJgP+s4Xj/QMV8/
djRfP7D2Xz9ID14/hv9fP/rMXj8hUF4/JqhfP9lnYD/FsF4/iNZfP+moXz+CRV8/Q9RgP2H7
Xz/Vh18/UcdfP8utXz/FTWA/IKtfP3fJXz/R9mA/dOpeP1lOYD84HmA/pcRfPzT4YD+jK18/
s0dfP0pmXj8ZKGA/NXBfP9uqYD8VOWA/EmJfPyNaYD9DHGA/PwBfP7X4Xj+OJWA/WLlfP/cH
YD/qel8/FIZfPyr8Xz9CC18/3xtgPzM0YD9H9F8/VzNgP5azXz8zkGE/ZCpgPxO5Xz/HkWA/
lylfP+ApYD9SQmA/GZlgPz+cYD9cxF4/NY1gP3kAYD8wImA/DfVfP5aaYT+ArmE/bM9gP2K5
Xz9mFmE/3QNhP/82YT+DBGE/dZFgP9R3YD9OlGA/3w1hP1TNXz+lO2A/NzJgPywwYT9hkGA/
ouBgPzyiYj+uh2A/v/xgPzheYD8b4GA/JJhhPzGiYD95ymA/I4JgP2aRYD+Sa2A/WkJhPzbe
YT8g3GA/un5gPzXLYD+ScWE/G2FgP1M2YD/MZmA/twFfPy6QYT91eWE/y3lgP/KXYD9mFWA/
CY1gP29VYT+PH2I/XX9hP6ODYT9uaWA/FM5fP2eSYT9p/2A/wXBhPzw8YT+Gr2E/RLJhP+PI
YT8NVWE/PLdhP7uYYT9Q+2A/xtRhPygtYj8E+GE/FkhhP2gdYj9EZmI/uKthP7EqYj/d+WE/
8rhhPwZeYD8v2mA/kthiP2zHYT+AhGI/x+BgPzbyYT+ob2I/3F5hPwJBYT++cGE/KkJgPzvB
Yj8H0mA/SrNiPzX6YT/j9GI/PchhPy2qYj8PaWI/3CRiP/tNYj8mkmE/0cRiP9MUYT/uw2E/
UAhjP0JwYT9DmmI/c1JiP1/CYj8VI2I/pflhP4ofYj95mGI/0EtjP+msYT9TFWI/xg5iP6Zj
YT/PnWE/DKFhPzgJYz88WGI/x2JiP41qYj/tZGM/uONiP1naYj+3BWM/JPpgP+nBYT8532E/
xIpiP8XSYT+B/GI/5NRiP+woYz//DGQ/SBdjPz9PYj8CXmM/y/tiP5QbYz9BKWM/BvhhPwy3
Yj/nLmI/UeZiPy2xYj83zWI/b9xiPzYRYz/OcGI/tAhjP+d7Yj/dkGM/3OBiP1UzYz+tZmM/
Sz9jPzqFYz99bWI/i1pjP1JLYj+qamI/wOBiPyJNYj/KwmQ/yGVkPyedYT+wR2M/HcRjP9y9
Yj8ZYGI/3ARjP9luYz9QP2Q/SP9iP/gRYz/IMWI/MtBiP4TKYz/eA2I/KjBkP+7hYj/HrGM/
hxtkPxZQYz+JtGI/PiFjP8/UYz9ki2I/0JxjP/08ZD/nXWI/vf1iP72QYz8ylmM/umRjPy1x
Yz8D4GM/HUNjP0yoYz+ZuWM/4PxjP9ZXZD/Q1mM/AipjP/rSYz9bemI/h1NjPyYqYz9qeGQ/
fiZkPwleZD9Vb2M/2ARjP4ENYz9ACGQ/4RhjP0DwYz9MgWM/LhdjP+rVZD+cGmM/m5ljPx+A
Yz/vWWQ/YL5kP1xsZD/PfmM/CD5lP1nsYz/Ut2M/H1tkP7cSYz+34mM//s5kP3JiZD9dFmQ/
7ctkP+ZeZD/MRmQ/q4dkP4B0ZD8sSGQ/149kP1yKYz9SFmQ/+MtkP9QKZD9hN2Q/BQBkP6aY
Yz+Go2U/7/NjPywdZT/X3WQ/yMdkP0WNZT9JjWU/kvBkP8GkZD9ZfGU/JYZkP8J9Yz8Wb2Y/
Vm5jP1IUZT/irGQ/y41kP46OZD+SRGU//SZjP7V9ZD+dTGQ/RW9kP1vXZT95RGQ/ApxkP6ma
ZD+7f2U/f/5kP+vmZD9kTmQ/7xFkP9WEZT+vVWQ/FfRjP4H9ZT/YEGQ/YaxlPy8qZD+MqmQ/
+sJkP8bGZT9cxmQ/c5ZlPxNvZj+wuWQ/t4pkPwYsZD++yGQ//09lPxs9ZD83DGU/s+NkP2Hq
ZT9CxmU/329kP59yZT/QvGU/r9JjP2MfZT/k5WQ/7+9kPxr3ZD9mPmQ/6f9kP1TrZD9dU2U/
2xRmP590ZT/UdGU/p2dmP7i7ZT+KOWU/VNllP3wUZD8WnGU/Nx5mP6cqZj8IcmQ/o15lP6qh
Zj8CF2U/w4ZlP3uoZT9HZ2U/ERxmP7vpZD/EKGU/88dlPxQXZT+XJGU/jpxlPyxsZT+aVWY/
jvBlP12IZT9EnmU/oTNlPyWAZD9vdmY/OIdlP8XaZD9nW2U/gg1lP5hiZj/SvGU/R59lP+NM
ZT826WQ/YoBlPwT+ZT/3LmY/ZuBmP/r4ZT+NF2U/xmBmPwX2ZT+It2U/F8dlP1dPZD/rQ2Y/
965lP5F+Zj/dqWU/ss5lP1/eZj9RY2Y/bJVlP8qYZT++C2U/+29lP3yBZT/TymU/G3NmP6bX
Zj+5/mU/D8tmP5oOZj9Bm2U/xmJlPx/3ZT8zk2Q/lbBlP9HLZj/jHGY/L0hlP9UUZj/FM2Y/
bspmP056Zj9HSGY/mUhnPyf8ZD/maWY/exNmP4dGZz++0mU/J3ZlP1FgZj+ENmY/ItZlPzu0
ZT9x52U/k+1lP8+oZj8s6WY/PQtnP8+XZT/dK2Y/iLpmPyOtZj8J1GY/e4NlP6wdZz9qeGc/
vY5mP9p2Zz+mmmc/UntmP/ftZj/C5GY/6/BmP9qQZT+oIGY/yp1mP90QZz+zl2Y/Py9mPxp7
Zj93D2g/ZQxlP1D4Zj9QtGY/Ga9lP1IBZT8GOmc/PlRmP2+DZj/372U/ZHpmPyHLZj9AJGc/
W9hmP3ULZj95QGc/3BdnP565Zj98cGY/KuZmPyfnZj9xOmc/M6VnP2+uZz+O4mY/jXlnP/5n
ZT8qKWg/eN5nP69MZz8K4GY/bF1nP9ubZj8g42c/TINmP2URZj+Ao2Y/+oNnP1ZOZz/e22c/
GwBoP0wgZz8Km2Y/8TZnP3USaD+72Gc/twZnP2hsZj9nJGc/IsFnP45RaD+sSWc/o69mP3H3
Zj8FM2c/vJxmPzPcZz/xrWY/vF5nPxEjZz9hr2c/okhoP3MAZz/c0Wc/X1BnP84qZz+5xWY/
2CRnPzx3Zz/EJGc/lrdpPys0Zj/Le2c/mClmP6D4Zz+9uWc/A09nP+YXaD8KR2c//aRnP0xF
aD9u1mY/C8hnP1QVZz/wfWY/wGNnP50YaD/5Kmc/YbRmP8sTaD/tNmc/RhpoP+ewZj/BNmk/
o9FmPynlZz/inGc/EjhnP0uhZj8bX2c/mqlnPxhyaD/Rlmc/LmVoP4umZz/cF2c/ygxnPxLL
Zz/+KGg/n/hmP3xSZz+8Dmg/Q6doP4mfaD+Cmmc/F1VnPx88Zz80Emk/Al1nPzgtZz/Kjmg/
Na1nP2EnaD9m8Wc/ZeZnP2PaZz/Gsmc/GuFnP/swZz+ts2c/</AssayYData></Step><Step><CommonData><SampleLocation>1</SampleLocation><SampleID></SampleID><SampleGroup></SampleGroup><SampleInfo></SampleInfo><SampleRow>A</SampleRow><SamplePlate>1</SamplePlate><WellType>BUFFER</WellType><Concentration>-1</Concentration><ConcentrationUnits>µg/ml</ConcentrationUnits><MolarConcentration>-1</MolarConcentration><MolarConcUnits>nM</MolarConcUnits><MolecularWeight>-1</MolecularWeight><Temperature>25</Temperature><StartTime>10133283</StartTime><AssayTime>180</AssayTime></CommonData><FlowRate>600</FlowRate><StepType>DISASSOC</StepType><StepName>Dissociation</StepName><StepStatus>OK</StepStatus><ActualTime>180</ActualTime><CycleTime>0.2</CycleTime><AssayXData Points="900">h59/Rbqif0XtpX9FHal/RVCsf0WHr39FurJ/Re21f0UduX9FVLx/RYe/f0W2wn9F7cV/RSHJ
f0VQzH9Fh89/RbrSf0Xt1X9FIdl/RVTcf0WH339FtuJ/Re3lf0Uh6X9FUOx/RYfvf0W68n9F
6fV/RR35f0VQ/H9Fh/9/RVsBgEX3AoBFkASARSoGgEXEB4BFXQmARfUKgEWQDIBFKA6ARcQP
gEVdEYBF9xKARY4UgEUqFoBFxBeARV0ZgEX1GoBFkByARSoegEXEH4BFWyGARfcigEWOJIBF
KiaARcQngEVdKYBF9yqARY4sgEUoLoBFxC+ARV0xgEX1MoBFjjSARSg2gEXEN4BFWzmARfc6
gEWOPIBFKj6ARcE/gEVdQYBF90KARY5EgEUqRoBFxEeARV1JgEX3SoBFkEyARShOgEXET4BF
XVGARfVSgEWOVIBFKFaARcFXgEVbWYBF91qARZBcgEUoXoBFxF+ARV1hgEX3YoBFjmSARSpm
gEXBZ4BFXWmARfdqgEWObIBFKm6ARf9vgEVdcYBF9XKARY50gEUqdoBFxHeARVt5gEX1eoBF
kHyARSh+gEXEf4BFXYGARfeCgEWOhIBFKIaARcGHgEVdiYBF94qARY6MgEUqjoBFxI+ARV2R
gEX3koBFjpSARSiWgEXBl4BFXZmARfeagEWOnIBFKp6ARcSfgEVdoYBF96KARaOkgEUqpoBF
xqeARV2pgEX1qoBFjqyARSqugEXBr4BFXbGARfeygEWQtIBFKLaARcG3gEVduYBF97qARZC8
gEUqvoBFwb+ARV3BgEX1woBFkMSARSjGgEXEx4BFW8mARfXKgEWQzIBFKM6ARcTPgEVb0YBF
99KARY7UgEUq1oBFwdeARVvZgEX12oBFkNyARSregEXB34BFfuGARfXigEWQ5IBFKuaARcTn
gEVb6YBF9+qARZDsgEUo7oBFwe+ARV3xgEX38oBFkPSARSr2gEXE94BFW/mARfX6gEWO/IBF
KP6ARcH/gEVdAYFF9QKBRZAEgUUqBoFFwQeBRV0JgUX3CoFFkAyBRSgOgUXED4FFWxGBRfcS
gUWOFIFFKhaBRcQXgUVdGYFF9RqBRZAcgUUqHoFFxB+BRVshgUX1IoFFkCSBRSgmgUXBJ4FF
XSmBRfUqgUWQLIFFKC6BRcQvgUVdMYFF9zKBRZA0gUUoNoFFxDeBRV05gUX3OoFFkDyBRSg+
gUXEP4FFW0GBRfdCgUWQRIFFKEaBRcFHgUVdSYFF9UqBRY5MgUUqToFFwU+BRV1RgUX1UoFF
kFSBRSpWgUXBV4FFXVmBRfVagUWQXIFFKl6BRcRfgUVbYYFF92KBRZBkgUUoZoFFwWeBRV1p
gUX3aoFFkGyBRShugUXBb4FFW3GBRfVygUWOdIFFKnaBRcR3gUVdeYFF9XqBRZ18gUV2foFF
4H+BRVuBgUX1goFFkISBRSiGgUXBh4FFW4mBRfeKgUWOjIFFKI6BRcGPgUVdkYFF95KBRZCU
gUUqloFFwZeBRV2ZgUX3moFFkJyBRSiegUXBn4FFXaGBRfeigUWQpIFFKqaBRcSngUVbqYFF
9aqBRZCsgUUqroFFwa+BRVuxgUX1soFFjrSBRSi2gUXBt4FFW7mBRfW6gUWOvIFFKr6BRcG/
gUVbwYFF98KBRY7EgUUoxoFFxMeBRV3JgUX3yoFFjsyBRSjOgUXBz4FFW9GBRffSgUWQ1IFF
KtaBRcTXgUVb2YFF9dqBRY7cgUUo3oFFxN+BRV3hgUX34oFFjuSBRSjmgUXE54FFXemBRffq
gUWQ7IFFKu6BRcHvgUVd8YFF9/KBRY70gUUq9oFFxPeBRVv5gUX3+oFFjvyBRSj+gUXE/4FF
WwGCRfUCgkWWBIJFKgaCRcEHgkVbCYJF9wqCRZAMgkUoDoJFyA+CRV0RgkX1EoJFjhSCRSgW
gkXBF4JFWxmCRfUagkWxHIJFKB6CRcQfgkVdIYJF9SKCRY4kgkUqJoJF0CeCRV0pgkX1KoJF
jiyCRSgugkXBL4JFWzGCRfcygkWQNIJFKDaCRdA3gkVbOYJF9TqCRZg9gkUqP4JFZ0CCRadB
gkX3QoJFjkSCRShGgkXER4JFXUmCRfVKgkWQTIJFKE6CRcFPgkVbUYJF9VKCRY5UgkUoVoJF
xFeCRVtZgkX1WoJFjlyCRShegkXBX4JFXWGCRfVigkWQZIJFKGaCRcFngkVbaYJF9WqCRY5s
gkUqboJFxG+CRVtxgkX1coJFjnSCRSh2gkXBd4JFXXmCRfV6gkWOfIJFKH6CRcF/gkVbgYJF
+YKCRY6EgkUohoJFwYeCRVuJgkX3ioJFkIyCRSiOgkXBj4JFW5GCRfeSgkWOlIJFKJaCRcGX
gkVbmYJF9ZqCRY6cgkUsnoJFxJ+CRV2hgkX1ooJFkKSCRSimgkXBp4JFW6mCRfWqgkWQrIJF
KK6CRcGvgkVbsYJF9bKCRY60gkUotoJFxLeCRVu5gkX1uoJFjryCRSi+gkXBv4JFW8GCRfXC
gkWOxIJFKMaCRcTHgkVbyYJF9cqCRY7MgkUozoJFwc+CRV3RgkX30oJFkNSCRSrWgkXB14JF
XdmCRfXagkWO3IJFKt6CRcHfgkVb4YJF9eKCRY7kgkUq5oJFweeCRVvpgkX16oJFjuyCRSju
gkXB74JFZfGCRfXygkWQ9IJFKPaCRcH3gkWU+YJF9fqCRav8gkUo/oJFwf+CRVsBg0X1AoNF
ygSDRTgGg0XBB4NFWwmDRfUKg0WUDINFKA6DRcEPg0VbEYNF9xKDRY4Ug0UoFoNFwReDRVsZ
g0X1GoNFjhyDRSgeg0XBH4NFWyGDRfUig0WOJINFKCaDRcEng0VbKYNF9SqDRZAsg0UoLoNF
wS+DRV8xg0X1MoNFjjSDRSo2g0XBN4NFXzmDRfc6g0WOPINFKD6DRfU/g0VbQYNF9UKDRY5E
g0UoRoNFxEeDRVtJg0X1SoNFjkyDRShOg0XBT4NFW1GDRfdSg0WOVINFKFaDRcFXg0VbWYNF
9VqDRZBcg0UoXoNFwV+DRVthg0X1YoNFkGSDRShmg0XBZ4NFW2mDRfVqg0WObINFKG6DRcFv
g0VbcYNF9XKDRZB0g0UodoNFwXeDRV15g0X1eoNFjnyDRSh+g0XEf4NFXYGDRfWCg0WOhINF
KoaDRcSHg0VdiYNF+4qDRb+Mg0UqjoNFwY+DRV2Rg0X1koNFkJSDRSyWg0XBl4NFW5mDRfWa
g0WQnINFKp6DRcSfg0VboYNF9aKDRZCkg0UopoNFxKeDRV2pg0X1qoNFkKyDRSiug0XEr4NF
XbGDRfeyg0WQtINFKraDRcS3g0VduYNF97qDRZC8g0UqvoNFxL+DRV3Bg0X3woNFkMSDRSrG
g0XEx4NFXcmDRffKg0WQzINFKs6DRcTPg0Vd0YNF99KDRZDUg0Uq1oNFxNeDRWnZg0X32oNF
kNyDRSreg0XE34NFXeGDRffig0WQ5INFKuaDRcTng0Vd6YNFIuuDRZDsg0Uq7oNFxO+DRV3x
g0X38oNFkPSDRSr2g0XE94NFXfmDRff6g0WQ/INFKv6DRcT/g0VdAYRF9wKERZAEhEUqBoRF
xAeERV0JhEX3CoRFjgyERSoOhEXED4RFXRGERfcShEWQFIRFKhaERcQXhEVdGYRF9xqERZAc
hEUwHoRFxB+ERV0hhEX3IoRFliSERSomhEXiJ4RFWymERfcqhEWQLIRFKi6ERcQvhEVdMYRF
9zKERZA0hEUqNoRFwTeERV05hEX3OoRFkDyERSo+hEXEP4RFXUGERfdChEWQRIRFKkaERcRH
hEVdSYRF90qERZBMhEUqToRFzE+ERV1RhEX7UoRFkFSERSpWhEXEV4RFXVmERfdahEWQXIRF
KF6ERcRfhEVdYYRFEWOERZBkhEUqZoRFxGeERV1phEU6a4RFkGyERSpuhEXEb4RFXXGERfdy
hEWUdIRFKHaERcR3hEWEeYRF93qERZB8hEUqfoRFwX+ERV2BhEX3goRFjoSERSqGhEXEh4RF
XYmERfeKhEWOjIRFKI6ERcSPhEVdkYRF95KERZCUhEUqloRFxJeERV2ZhEX3moRFkJyERSqe
hEXEn4RFW6GERfeihEWQpIRFKqaERcSnhEVdqYRF96qERZCshEUqroRFxK+ERV2xhEX3soRF
kLSERSq2hEXEt4RFXbmERfe6hEWQvIRFKL6ERcS/hEVwwYRF98KERZDEhEUqxoRFxMeERWHJ
hEX3yoRFkMyERSrOhEXEz4RFYdGERffShEWQ1IRFKtaERcTXhEVd2YRF9dqERZDchEUo3oRF
xN+ERV3hhEX34oRFkOSERSrmhEXE54RFW+mERffqhEWO7IRFKu6ERcTvhEVd8YRF//KERZD0
hEUo9oRFxPeERVv5hEUF+4RFkPyERS7+hEXB/4RFXQGFRfcChUWQBIVFKAaFRcQHhUVdCYVF
9wqFRZAMhUUqDoVFwQ+FRV8RhUX3EoVFkBSFRSoWhUXEF4VFXRmFRfcahUWOHIVFKh6FRcQf
hUVdIYVF9SKFRZAkhUUoJoVFxCeFRV0phUX3KoVFkCyFRSouhUXBL4VFbTGFRfcyhUWQNIVF
KDaFRcE3hUVdOYVF9zqFRZA8hUUqPoVFwT+FRV1BhUX1QoVFkESFRSpGhUXER4VFXUmFRfVK
hUWOTIVFKk6FRcRPhUVdUYVF91KFRZBUhUUqVoVFxFeFRVtZhUX3WoVFkFyFRSpehUXEX4VF
XWGFRfdihUWQZIVFKGaFRcRnhUVdaYVF9WqFRY5shUUqboVF</AssayXData><AssayYData Points="900">abVhP1dcYj/Qr2I/qLVlP5JQaD8GUmo/tHFtP1KQbj+Yu28/xTZxPy62cT/2NXI/eflzP7rc
dD+fTHQ/V+91P5MMdj9zAHY/6i11P7YFdz9443U/aK51P2YldT871HY/p7d3P8Jldz+sB3c/
Shd3P5UGdz8TS3c/+yV3P/k8eD/Dh3c/RZB3P8Sgdz/vmXc/VlJ3PydKdz9epHc/Rel3PyY3
dz859Xc/Dz93PzL6dj8fc3Y/tjZ2P4gAeD9sgHg/G1Z3P5X4dj9rt3c/EyZ4PxCAdj/dwnc/
sgt4P/3/dz923nY/g2d3P7d0eD8st3Y/je54P21Zdz/1YXg/AqF2PxtYdz8lo3g/MCl3P5Sv
dz9V4Hc/H9J2Px8Ydz/SEHc/AnR3P5fRdz9MWXc/VGJ4P0jEdz//n3Y/SGd4P2nsdz+Kz3c/
7zZ4P2yqdj+RcHc/2HB4P1IeeD/AQ3c/daF3P9HLdz9+rHY/d7p2P0vFdz/gVXY/7Dl3P4qv
dz8tOnc/TM13P2kWdz+qmnc/lh54P9xNdz+Zsnc/SiB3P4oidz+OWXg/ps92P/S0dz8C+Hc/
Ud52P4hHeD85D3c/xVB2P4e2dz+OSnc/HrB2PzVEdz/T5nc/3693P7m3eD8Q7nY/urN3Pz57
dz/JwHc/b9Z2P9mFdz/Nn3U/Rvt1P7prdz8WJnc/iD53P63Xdj8Zs3Y/LjN3P3/6dj9FDnc/
HfR3P3uydz/c/Xg/QgN4P+AAdz/kGHc/xzp3P+Xfdz9mRHc/TwZ4P5vRdz+203Y/s2B3Pwj0
dj9oEXg/Zy13P4hneD+m/nc/9Bl3P3X7dz+rdHc/zQp3PyTNeD+nRXY/fsJ3P/oIeD+A+Hc/
h294P5jPdj+1RXc/1Yd3Pw3ydj9OVXc/6lB4P4qGdz8hcHg/bHd4P75Vdz+Zrng/Ldx3P30i
eD9lknc/P313P8Vsdz/mPng/JYp4P96+dj9D83c/pz53P0+UeD9OHXc/dRN4Pzxydj8wY3c/
Ydh4P2Mldz/5jXc/B6p2P6Fddz9YOng/cRZ4PyJVeD/1l3Y/M1J4P+l8dz8bvnc/9Hx3Pw1e
eD9I8HY/Hn92P2JKdz8rXnc/KQh4P4KDeD9lDHg//1F2P/V5dz+yk3c/nGR2P+uJdz97xHY/
lmB3P9cTeD/Hn3c/nah3P//Zdz9PmXg/iDR4P1wQeD9aq3c/lBJ4P3afdz8WWXc/BLd2P2sf
eD+ONHc/Lhh4P1Qqdz9binc/B1x3P7Ibdz/8onc/GOd2P7XMeD+/6Xc/FIt3P3WxeD/ZO3c/
MWN2P8W+dz/5nXk/Y/h2P0ZLeD8Orng/OiN3PxHFdj9MYHc/u7h3P+Ncdz9sr3c/Zwd4P+EE
eD84sXg/2pB4P1UveD/etXc/Ikh3P8YkeD9aLnc/YT93P/QgeD/sSnc/SY53P0Zhdz9mLXg/
9Yp3P7LAdz81m3g/hkR3P2Hjdj8wfng/JNd2P3+0dz89OHc/RSh4P5QFeT9xMnY/weh4P7+U
dz8j6Xc/6Jh4P7npdj+uZ3g/7Wt4P72Mdz9aUHg/+kt4P1Lldz8hAng/h0N4P2ddeD/Le3g/
a4t2P242eD+8fng/Ewp3PwMxeD9og3g/40h4P0XRdz+b6Hg/95l4P1nRdz+aZng/1Ot3P1QS
eD+7iHg/WTJ5PwDdeD/4MHk/ORp4Pz41eD8xYHg/kKx4P1K5dz/qQ3g/dFt3Px4keT+zLXg/
9uV3P738dj8h6Xg//XV4P8C9eT9l/Hg/aCJ4Pz5xeD+KLng/mdV4P1//dz9oTng/PTZ5PyGM
dz+SS3g/teV4P5q8dz+NzXc/aUN5P9zeeD+zP3k/rYZ3P+4eeT/2oXc/O5l5P6hudz+2g3g/
8ER5P0PEeD8SBHg/3el3P9tseD9OKnk/VUV5Pxh2eD/1bng/NGF4PzNGeT95L3g/OBZ5P9ap
eT+Bd3g/2nJ4P8sPej8gSHg/Rq13P2vOdz/mX3g/jjZ5P6QeeD96f3k/4hZ6P/+PeT95PXg/
J4J5P+dgeD9sYXg/PG15P2byej9qa3c/iJR4P6oueT9Ar3k/Uxh4P/4JeT+yJHk/2mt5P7e0
eD8EiXk/zfF5P+BVeD+n1Xk/WPt4P4EteT/n8Xg/N4t5P0aReT8ydXk/v1J5P/oqeT9X3ng/
qtF4P6uDeD88LHg/Jm15P9v6eD92w3o/I655P77geD/RpHk/AiZ5PwQ+ej9I0ng/c/R5P5qc
eT+AP3k/AEB5P3xzeD8PgHc/7Vh5P06weT/9Q3g/nR16P+XqeD9uo3k/cQh6P3sPeT8VOXk/
ROZ6P5lleD96UXk/c7N5P1/rdz9bLHg/aXJ5PzD/eD817Hc/MU55PzI7eD8/HXg/GHV3PzYQ
eT8/L3g/hwB5PzoJeD8cxHg/Ktp4P15geD+ZYHk/iXZ5P9HYeD+O23g/zjJ5P3ydeT9T/3k/
A4V5P+RHeT/Jz3g/qtx5P0theT+91nk/g3h5Pz2feT/7CXo/Knh6P/afeT+Am3k/Ozt5P9vK
ej9PSXo/BAh6P0MyeT80ynk/xBl6PxZAeT9RbXk/r0t5P2caeT/LXHo/6n95P44Aej8yGHo/
lz15P3J8ej9LIno/DPZ5P920eT/e2Xk/E915P4rvej/bMXk/bgx6Pwv9eT8conk/n6N5P5M9
eT9hvXo/ZrB5PzeWeT8m7nk/NhJ5PyXSeD8ONHo/kN96P8rAeT+LrXk/ayh6P7q7eT9SK3o/
a6F5P8wwej/EEnk/S2J7Pw2Bej+HCXo/EHh5P7Cqej/eTnk/dA15P37xej+Og3o/INB4P2at
ej+DH3o/wWx6PyJjej9LO3s/2wF7P3XTeT+NOHs/rqZ5P12Sej8njXk/CXV6PzP1eT+TWHo/
JHl6P6jyeT+77Ho/79J6P7ZYej9J0Xo/bpF5Pz2lej8SA3s/prJ6P2/7ej9xD3s/bcl5P42B
ej+9PHk/cC96P3JOez+WKXs/7Bp6P4wZez/7gno/1+V5P5PSej9v9Ho/6Y97P2KreT/oKnk/
Awp7PzV+ej88lHk/cLJ7PzaYej/4XXo/ihB8P1/3ej/td3o/mbd5P2cIej8PbXo/1r56P/qU
ez//A3s/ufB7P4Xfez/ZYno/CFF6P5jNej8hj3o/zcd6P8Flez90Qno/6Ox5P//5ej/06Hk/
CE17P/06ej/7xXo/ZdZ7P0hWfD8Mans/KBx5P5Mtez/D3no//aF7P9bqej+Gj3o/VMF6P+YZ
fD92vXo/YHd5P/6Kej+d+ns/Yhh7P8qRej9wmns/niZ7PwL9ez9jC3s/E/V6P55Lez9phXs/
UBZ8PyIZez8Tm3w/qzN7PyUKez+62Hs/qn96P1iSez/2YHo/YW97P6uRez+HA3s/Rdt6P2/I
fD97a3o/EFV8P5a/ej8JKHs/jJV7PxhEfT9tMns/T9l7P3IdfD9U3Xo/QaV6P+h+ez9YmHs/
Ow17PxDZez/mxHs/0nJ7PzDdez8Arno/G6h7P3TYej9GmHs/kQ56P/2Kez9NSns/ial7P5PP
ez8MBnw/MaZ6P699ej8BsXo/lbh6P3Pnej/idXs/f+J6P6oJfD8U53s/rsl8PzLKez8Knns/
AdZ7P351ez/iNHs/tIF7P5l5fD+Fl3s/oB18P0Gjez/23nw/O4Z7P2DXez/fT3w/YqB8P6PT
ej/u/Xs/Q7p8PwFDez/hoHs/5UN8P/OIez8KkXs/m/J7P25gez9RnHs/yHN7P9WtfD80bnw/
5217P0e5ez/f6nw/QUh7P+S7ej/nbHs/M8B6P1b7ej/GcXs/SOx7P7JXez+463o/Wsd7P9/O
ez8YLns/qV98P/utfD8bVns/peF7P/zeez+Ng3w/s5R7P5eZez+VzHs/kUh8P7/Rez85pns/
syZ7P1yIfT99FXw/B5F6P758fD/Eqnw/61V8P7iifD+eZnw/7+p8PxMkfD+oAH0/jhZ8P3lw
fD+Ujnw/aMJ8P9jkez/hPHw/xRB8PwEtfT8WP3w/3Id9P4PGez94BXw/Z557P2K0fD/w5Hs/
+/97P/adfT89D30/uwN9P+jBez+8DX4/Xa57P9S8fD/jBHw/qw18P/FlfD9joHw/aMd9P2R0
fT9XYn0/MrJ8P+9BfD9ZtXw/cTl9P0PFfT/can0/Jpl8P+aifD+m+X0/Pd98P+0yfT9njHs/
Lv97PxugfD/nDXw/7mR+P1AUfj8+KH0/Uad8P53+fD9A4Hw/G7Z8P1WBfD8fLH0/+y98P9So
fT9drn0/URB9P4nCfD+iQX0/6ql9PzxmfT8+X3w/box9PxSKfD/TDH0/PLd7P4EyfT9g93w/
qYl8PwO8ez8RlHw/YU98P6SjfD+wQ30/Tg19P5abfT/ltH0/dKB9P1F2fT+kAn4/ALR8P0Mt
fD9fwnw/CHl8P+XofD9YTHw/2GV9Pxt4fT8FA30/ZsV9P8hcfT+oC30/jqZ8P3zkfT9lFn0/
Ii19P9eOfD9D/Hw/XUJ8Pzr0fD/AF34/mhh+Px7gfD+Ujnw/YKF9P2XHfD//jH0/yb5+P8GY
fT/TFn4/TwZ+P9LnfD/UUH0/d0d+PxO4fT9z6Hw/i658PzlSfj9hkH0/mjZ+PxuyfT8Fy3w/
ODB9P7kZfT87DX4/Bgt+P2FEfT9hIX0/EOR8P0Z8fT8V4Hw/ieV8P26WfD/JZX0/siB+P1KD
fT+V2X0/ret9P14yfT/4j30/zPR8P42sfT9KGX0/rip9P48Pfj+vUX8/xo59P6Iqfj9ZFn4/
p29+P/Vmfj/vwX0/E9V9P9jtfT+/7Xw/28V9P0aefj/pLH0/</AssayYData></Step><Step><CommonData><SampleLocation>11</SampleLocation><SampleID></SampleID><SampleGroup></SampleGroup><SampleInfo></SampleInfo><SampleRow>A</SampleRow><SamplePlate>1</SamplePlate><WellType>REGENERATION</WellType><Concentration>-1</Concentration><ConcentrationUnits>µg/ml</ConcentrationUnits><MolarConcentration>-1</MolarConcentration><MolarConcUnits>nM</MolarConcUnits><MolecularWeight>-1</MolecularWeight><Temperature>25</Temperature><StartTime>10322493</StartTime><AssayTime>5</AssayTime></CommonData><FlowRate>1000</FlowRate><StepType>KREGENERATION</StepType><StepName>Regeneration</StepName><StepStatus>OK</StepStatus><ActualTime>4.9998</ActualTime><CycleTime>0.2</CycleTime><AssayXData Points="25">xG+FRVxxhUX1coVFj3SFRSp2hUXEd4VFXnmFRfd6hUWRfIVFKn6FRcR/hUVegYVF9YKFRZGE
hUUqhoVFwoeFRV6JhUX1ioVFkYyFRSiOhUXEj4VFXJGFRfeShUWPlIVFKpaFRQ==</AssayXData><AssayYData Points="25">9U/Iv98F479kc/C/FHr5v0c+AMBwzwLAOLQFwGJcB8BxSwnAIwQLwEceDMARZQ3AnLYOwEC5
D8A6AxHA1eURwICkEsASbhPAXDYUwIoaFcAZAxbAcWkWwAhGF8AeYhfAZwkYwA==</AssayYData></Step><Step><CommonData><SampleLocation>12</SampleLocation><SampleID></SampleID><SampleGroup></SampleGroup><SampleInfo></SampleInfo><SampleRow>A</SampleRow><SamplePlate>1</SamplePlate><WellType>NEUTRALIZATION</WellType><Concentration>-1</Concentration><ConcentrationUnits>µg/ml</ConcentrationUnits><MolarConcentration>-1</MolarConcentration><MolarConcUnits>nM</MolarConcUnits><MolecularWeight>-1</MolecularWeight><Temperature>25</Temperature><StartTime>10338423</StartTime><AssayTime>5</AssayTime></CommonData><FlowRate>1000</FlowRate><StepType>KREGENERATION</StepType><StepName>Regeneration</StepName><StepStatus>OK</StepStatus><ActualTime>4.99883</ActualTime><CycleTime>0.2</CycleTime><AssayXData Points="25">xpeFRVyZhUX3moVFj5yFRSqehUXEn4VFXqGFRUOjhUWRpIVFKqaFRcSnhUVeqYVF96qFRZGs
hUUqroVFxK+FRV6xhUX3soVFkbSFRSq2hUXEt4VFXrmFRfe6hUWRvIVFKr6FRQ==</AssayXData><AssayYData Points="25">tioqP/MNJz8Eiis/kTwxP12sND8WmDk/cLE9P3okPz9YtkE/TwxEP8X6RT/PGkg/+4lIP0/x
SD9JJkw/ZuhMP6exTj+CHk8/ALpPP+f5UD+/jlE/+3hSP8WdUz/QeFM/qRNUPw==</AssayYData></Step><Step><CommonData><SampleLocation>11</SampleLocation><SampleID></SampleID><SampleGroup></SampleGroup><SampleInfo></SampleInfo><SampleRow>A</SampleRow><SamplePlate>1</SamplePlate><WellType>REGENERATION</WellType><Concentration>-1</Concentration><ConcentrationUnits>µg/ml</ConcentrationUnits><MolarConcentration>-1</MolarConcentration><MolarConcUnits>nM</MolarConcUnits><MolecularWeight>-1</MolecularWeight><Temperature>25</Temperature><StartTime>10354640</StartTime><AssayTime>5</AssayTime></CommonData><FlowRate>1000</FlowRate><StepType>KREGENERATION</StepType><StepName>Regeneration</StepName><StepStatus>OK</StepStatus><ActualTime>4.9998</ActualTime><CycleTime>0.2</CycleTime><AssayXData Points="25">xL+FRV7BhUX3woVFkcSFRSrGhUXEx4VFasmFRffKhUWRzIVFKs6FRcTPhUVe0YVF99KFRZHU
hUUq1oVFxNeFRV7ZhUX32oVFkdyFRSrehUXE34VFXuGFRffihUWR5IVFKuaFRQ==</AssayXData><AssayYData Points="25">Vr72v/TqB8AnywzAE1oPwMsuEcBw0hLAJioUwEltFcD8nxbA/9YWwIYlGMCAxhjAzVoZwNkn
GsABpBrAt3IbwFbkG8CA/xvAPIgcwLj9HMChjx3Au4odwBrwHcCPOh7ALaIewA==</AssayYData></Step><Step><CommonData><SampleLocation>12</SampleLocation><SampleID></SampleID><SampleGroup></SampleGroup><SampleInfo></SampleInfo><SampleRow>A</SampleRow><SamplePlate>1</SamplePlate><WellType>NEUTRALIZATION</WellType><Concentration>-1</Concentration><ConcentrationUnits>µg/ml</ConcentrationUnits><MolarConcentration>-1</MolarConcentration><MolarConcUnits>nM</MolarConcUnits><MolecularWeight>-1</MolecularWeight><Temperature>25</Temperature><StartTime>10370789</StartTime><AssayTime>5</AssayTime></CommonData><FlowRate>1000</FlowRate><StepType>KREGENERATION</StepType><StepName>Regeneration</StepName><StepStatus>OK</StepStatus><ActualTime>4.99883</ActualTime><CycleTime>0.2</CycleTime><AssayXData Points="25">xOeFRV7phUX36oVFj+yFRSruhUXC74VFXvGFRfXyhUWR9IVFKvaFRcT3hUVe+YVF9fqFRZH8
hUUq/oVFxP+FRV4BhkX3AoZFkQSGRSgGhkXCB4ZFXgmGRfcKhkWRDIZFKA6GRQ==</AssayXData><AssayYData Points="25">7ggpP9zTJz93byw/mugwP2baNj8oNzs/V6Y9P+uuQD8kz0I/FsRFP9pTRj9a+Eg/uyFKP0bL
Sz8APU0/4r5OP4NDTz+3jlE/b7BRP3DMUT+mIlQ/iOBTP9ERVT8EcVQ/KGFVPw==</AssayYData></Step><Step><CommonData><SampleLocation>11</SampleLocation><SampleID></SampleID><SampleGroup></SampleGroup><SampleInfo></SampleInfo><SampleRow>A</SampleRow><SamplePlate>1</SamplePlate><WellType>REGENERATION</WellType><Concentration>-1</Concentration><ConcentrationUnits>µg/ml</ConcentrationUnits><MolarConcentration>-1</MolarConcentration><MolarConcUnits>nM</MolarConcUnits><MolecularWeight>-1</MolecularWeight><Temperature>25</Temperature><StartTime>10386916</StartTime><AssayTime>5</AssayTime></CommonData><FlowRate>1000</FlowRate><StepType>KREGENERATION</StepType><StepName>Regeneration</StepName><StepStatus>OK</StepStatus><ActualTime>5.00322</ActualTime><CycleTime>0.2</CycleTime><AssayXData Points="25">wg+GRVwRhkX1EoZFjRSGRSYWhkXCF4ZFWhmGRfMahkWNHIZFKB6GRcIfhkVcIYZF9SKGRY0k
hkUmJoZFwCeGRVwphkXzKoZFjSyGRSguhkXAL4ZFXDGGRfMyhkWPNIZFLzaGRQ==</AssayXData><AssayYData Points="25">SEn/v7EyC8Bnjw/A8TASwBwCFMCryBXAz1gWwI/pF8BO0hjAWoAZwKknGsAf3BrAsVcbwIwm
HMBSahzA9O0cwFRMHcCnoR3A4O4dwCKGHsAc1x7AXTkfwOgzH8Czgh/AwLsfwA==</AssayYData></Step><Step><CommonData><SampleLocation>12</SampleLocation><SampleID></SampleID><SampleGroup></SampleGroup><SampleInfo></SampleInfo><SampleRow>A</SampleRow><SamplePlate>1</SamplePlate><WellType>NEUTRALIZATION</WellType><Concentration>-1</Concentration><ConcentrationUnits>µg/ml</ConcentrationUnits><MolarConcentration>-1</MolarConcentration><MolarConcUnits>nM</MolarConcUnits><MolecularWeight>-1</MolecularWeight><Temperature>25</Temperature><StartTime>10403035</StartTime><AssayTime>5</AssayTime></CommonData><FlowRate>1000</FlowRate><StepType>KREGENERATION</StepType><StepName>Regeneration</StepName><StepStatus>OK</StepStatus><ActualTime>4.9998</ActualTime><CycleTime>0.2</CycleTime><AssayXData Points="25">yTeGRWM5hkX6OoZFljyGRS8+hkXPP4ZFY0GGRfxChkWWRIZFL0aGRclHhkVjSYZF/EqGRZZM
hkUvToZFzU+GRWNRhkX8UoZFllSGRS9WhkXJV4ZFY1mGRfpahkWWXIZFL16GRQ==</AssayXData><AssayYData Points="25">qRIsP7EsLj/pOzI/ViM4P1VtPD8TwUA/Cq5CP0K3Rj+4D0g/UyZLP4nVTD+c7k4/7BFQP0p+
UT+oHFM/sGhTP7p8VD8jRFY/IBlXP7QmWT+/4Vg/GrJaP/pvWj/dZVs/9+9bPw==</AssayYData></Step></KineticsData></ExperimentResults>
