# Supplementary material for: Functional development of a V3/glycan-specific broadly neutralizing antibody isolated from a case of HIV superinfection
Source: eLife. 2021 Jul 15;10:e68110. doi: 10.7554/eLife.68110 (PMC8376252; doi:10.7554/eLife.68110)
Supplement: Figure 4—source data 2. [file elife-68110-fig4-data2.zip › QA013.2 Dbl Ref_01.28.21/QA013.2_Lineage Replicates_BG505 SOSIP trimer/Tracer.log]

21 16:12:27, 25.0000
2021/01/21 16:13:27.1 Temp: 2021/01/21 16:13:27, 25.0000
2021/01/21 16:14:27.1 Temp: 2021/01/21 16:14:27, 25.0000
2021/01/21 16:15:27.2 Temp: 2021/01/21 16:15:27, 25.0000
2021/01/21 16:16:27.2 Temp: 2021/01/21 16:16:27, 25.0000
2021/01/21 16:17:27.3 Temp: 2021/01/21 16:17:27, 25.0000
2021/01/21 16:18:27.4 Temp: 2021/01/21 16:18:27, 25.0000
2021/01/21 16:19:27.4 Temp: 2021/01/21 16:19:27, 25.0000
2021/01/21 16:20:27.5 Temp: 2021/01/21 16:20:27, 25.0000
2021/01/21 16:21:27.5 Temp: 2021/01/21 16:21:27, 25.0000
2021/01/21 16:22:27.6 Temp: 2021/01/21 16:22:27, 25.0000
2021/01/21 16:23:27.7 Temp: 2021/01/21 16:23:27, 25.0000
2021/01/21 16:24:27.7 Temp: 2021/01/21 16:24:27, 25.0000
2021/01/21 16:25:27.8 Temp: 2021/01/21 16:25:27, 25.0000
2021/01/21 16:26:27.9 Temp: 2021/01/21 16:26:27, 25.0000
2021/01/21 16:27:27.9 Temp: 2021/01/21 16:27:27, 25.0000
2021/01/21 16:28:28.0 Temp: 2021/01/21 16:28:28, 25.0000
2021/01/21 16:29:28.0 Temp: 2021/01/21 16:29:28, 25.0000
2021/01/21 16:29:35.8 
2021/01/21 16:29:35.8 STOP SCAN: 
2021/01/21 16:29:35.8    CycleTime (ms)    = 500
2021/01/21 16:29:35.8    CurrentCycle      = 2400
2021/01/21 16:29:35.8    RunTime (ms)      = 1199906
2021/01/21 16:29:35.8    AverageCycle (ms) = 500.0
2021/01/21 16:29:35.8    Temperature       = 25.0
2021/01/21 16:29:35.8    DATA OVERRUN %    = 0.00
2021/01/21 16:29:35.8    Spec PCB temps    = 41.1, 41.4, 41.7, 41.6, 41.4, 41.7, 40.6, 40.4
2021/01/21 16:29:35.8 
2021/01/21 16:29:35.9 Old State:16-cycle=2400, Elapsed Time: 1199.9,  Ideal Time: 1199.5,  Delay time =   0.10  New State:ENGN_StateRunning_SamplingComplete
2021/01/21 16:29:36.0 Old State:18-ENGN_StateRunning_SamplingComplete New State:ENGN_StateRunning_WaitNewStep
2021/01/21 16:29:36.3 Old State:5-ENGN_StateRunning_WaitNewStep New State:ENGN_StateRunning_StartNewStep
2021/01/21 16:29:36.3 StartShaker(1000)
2021/01/21 16:29:36.6 Temp: 2021/01/21 16:29:36, 25.0000
2021/01/21 16:29:36.7 Old State:6-ENGN_StateRunning_StartNewStep New State:ENGN_StateRunning_WaitGoingToSample
2021/01/21 16:29:36.7 Sample96_Q(0, 0, 6)
2021/01/21 16:29:36.8 GMC_SetPosZ
2021/01/21 16:29:36.8 
2021/01/21 16:29:36.8 START SCAN: 
2021/01/21 16:29:36.8    CycleTime (ms)    = 500
2021/01/21 16:29:36.8    CycleCount        = 120
2021/01/21 16:29:36.8    ScansToAverage    = 50
2021/01/21 16:29:36.8    FinishTime (s)    = 60
2021/01/21 16:29:36.8    Temperature       = 25.0
2021/01/21 16:29:36.8    Lamp Power        = 1
2021/01/21 16:29:36.8    Spec PCB temps    = 41.1, 41.4, 41.7, 41.6, 41.4, 41.7, 40.6, 40.4
2021/01/21 16:29:36.8 
2021/01/21 16:29:36.9 Old State:12-ENGN_StateRunning_WaitGoingToSample New State:ENGN_StateRunning_GoingToSample
2021/01/21 16:29:41.1 GMC_ServoHere
2021/01/21 16:29:41.3 GMC_SetPosXY
2021/01/21 16:29:41.8 GMC_SetPosZ
2021/01/21 16:29:45.5 Old State:13-ENGN_StateRunning_GoingToSample New State:ENGN_StateRunning_GoingToSampleComplete
2021/01/21 16:29:45.6 Old State:14-ENGN_StateRunning_GoingToSampleComplete New State:ENGN_StateRunning_WaitSampling
2021/01/21 16:29:45.6 Step started at: 16:29:36
2021/01/21 16:29:45.6 XYZ movement time  = 8735 ms + Scan start delay = 8698 ms
2021/01/21 16:29:45.7 Old State:15-ENGN_StateRunning_WaitSampling New State:ENGN_StateRunning_Sampling
2021/01/21 16:30:36.7 Temp: 2021/01/21 16:30:36, 25.0000
2021/01/21 16:30:45.3 
2021/01/21 16:30:45.3 STOP SCAN: 
2021/01/21 16:30:45.3    CycleTime (ms)    = 500
2021/01/21 16:30:45.3    CurrentCycle      = 120
2021/01/21 16:30:45.3    RunTime (ms)      = 59920
2021/01/21 16:30:45.3    AverageCycle (ms) = 499.3
2021/01/21 16:30:45.3    Temperature       = 25.0
2021/01/21 16:30:45.3    DATA OVERRUN %    = 0.00
2021/01/21 16:30:45.3    Spec PCB temps    = 41.1, 41.4, 41.7, 41.6, 41.4, 41.7, 40.6, 40.4
2021/01/21 16:30:45.3 
2021/01/21 16:30:45.4 Old State:16-cycle=120, Elapsed Time:   59.9,  Ideal Time:   59.5,  Delay time =   0.08  New State:ENGN_StateRunning_SamplingComplete
2021/01/21 16:30:45.6 Old State:18-ENGN_StateRunning_SamplingComplete New State:ENGN_StateRunning_WaitNewStep
2021/01/21 16:30:45.7 Old State:5-ENGN_StateRunning_WaitNewStep New State:ENGN_StateRunning_StartNewStep
2021/01/21 16:30:45.7 StartShaker(1000)
2021/01/21 16:30:45.9 Temp: 2021/01/21 16:30:45, 25.0000
2021/01/21 16:30:46.0 Old State:6-ENGN_StateRunning_StartNewStep New State:ENGN_StateRunning_WaitGoingToSample
2021/01/21 16:30:46.0 Sample96_Q(0, 0, 10)
2021/01/21 16:30:46.1 GMC_SetPosZ
2021/01/21 16:30:46.1 
2021/01/21 16:30:46.1 START SCAN: 
2021/01/21 16:30:46.1    CycleTime (ms)    = 500
2021/01/21 16:30:46.1    CycleCount        = 1200
2021/01/21 16:30:46.1    ScansToAverage    = 50
2021/01/21 16:30:46.1    FinishTime (s)    = 600
2021/01/21 16:30:46.1    Temperature       = 25.0
2021/01/21 16:30:46.1    Lamp Power        = 1
2021/01/21 16:30:46.1    Spec PCB temps    = 41.1, 41.4, 41.7, 41.6, 41.4, 41.7, 40.6, 40.4
2021/01/21 16:30:46.1 
2021/01/21 16:30:46.2 Old State:12-ENGN_StateRunning_WaitGoingToSample New State:ENGN_StateRunning_GoingToSample
2021/01/21 16:30:49.7 GMC_ServoHere
2021/01/21 16:30:49.9 GMC_SetPosXY
2021/01/21 16:30:50.6 GMC_SetPosZ
2021/01/21 16:30:55.4 Old State:13-ENGN_StateRunning_GoingToSample New State:ENGN_StateRunning_GoingToSampleComplete
2021/01/21 16:30:55.5 Old State:14-ENGN_StateRunning_GoingToSampleComplete New State:ENGN_StateRunning_WaitSampling
2021/01/21 16:30:55.5 Step started at: 16:30:46
2021/01/21 16:30:55.5 XYZ movement time  = 9298 ms + Scan start delay = 9294 ms
2021/01/21 16:30:55.6 Old State:15-ENGN_StateRunning_WaitSampling New State:ENGN_StateRunning_Sampling
2021/01/21 16:31:46.0 Temp: 2021/01/21 16:31:46, 25.0000
2021/01/21 16:32:46.1 Temp: 2021/01/21 16:32:46, 25.0000
2021/01/21 16:33:46.1 Temp: 2021/01/21 16:33:46, 25.0000
2021/01/21 16:34:46.2 Temp: 2021/01/21 16:34:46, 25.0000
2021/01/21 16:35:46.2 Temp: 2021/01/21 16:35:46, 25.0000
2021/01/21 16:36:46.3 Temp: 2021/01/21 16:36:46, 25.0000
2021/01/21 16:37:46.4 Temp: 2021/01/21 16:37:46, 25.0000
2021/01/21 16:38:46.4 Temp: 2021/01/21 16:38:46, 25.0000
2021/01/21 16:39:46.5 Temp: 2021/01/21 16:39:46, 25.0000
2021/01/21 16:40:46.6 Temp: 2021/01/21 16:40:46, 25.0000
2021/01/21 16:40:55.3 
2021/01/21 16:40:55.3 STOP SCAN: 
2021/01/21 16:40:55.3    CycleTime (ms)    = 500
2021/01/21 16:40:55.3    CurrentCycle      = 1200
2021/01/21 16:40:55.3    RunTime (ms)      = 599884
2021/01/21 16:40:55.3    AverageCycle (ms) = 499.9
2021/01/21 16:40:55.3    Temperature       = 25.0
2021/01/21 16:40:55.3    DATA OVERRUN %    = 0.00
2021/01/21 16:40:55.3    Spec PCB temps    = 41.1, 41.4, 41.6, 41.6, 41.3, 41.7, 40.6, 40.4
2021/01/21 16:40:55.3 
2021/01/21 16:40:55.3 Old State:16-cycle=1200, Elapsed Time:  599.9,  Ideal Time:  599.5,  Delay time =   0.11  New State:ENGN_StateRunning_SamplingComplete
2021/01/21 16:40:55.4 Old State:18-ENGN_StateRunning_SamplingComplete New State:ENGN_StateRunning_WaitNewStep
2021/01/21 16:40:55.5 Old State:5-ENGN_StateRunning_WaitNewStep New State:ENGN_StateRunning_StartNewStep
2021/01/21 16:40:55.6 StartShaker(1000)
2021/01/21 16:40:55.8 Temp: 2021/01/21 16:40:55, 25.0000
2021/01/21 16:40:55.9 Old State:6-ENGN_StateRunning_StartNewStep New State:ENGN_StateRunning_WaitGoingToSample
2021/01/21 16:40:55.9 Sample96_Q(0, 0, 6)
2021/01/21 16:40:56.0 
2021/01/21 16:40:56.0 START SCAN: 
2021/01/21 16:40:56.0    CycleTime (ms)    = 500
2021/01/21 16:40:56.0    CycleCount        = 600
2021/01/21 16:40:56.0    ScansToAverage    = 50
2021/01/21 16:40:56.0    FinishTime (s)    = 300
2021/01/21 16:40:56.0    Temperature       = 25.0
2021/01/21 16:40:56.0    Lamp Power        = 1
2021/01/21 16:40:56.0    Spec PCB temps    = 41.1, 41.4, 41.6, 41.6, 41.3, 41.7, 40.6, 40.4
2021/01/21 16:40:56.0 
2021/01/21 16:40:56.1 GMC_SetPosZ
2021/01/21 16:40:56.1 Old State:12-ENGN_StateRunning_WaitGoingToSample New State:ENGN_StateRunning_GoingToSample
2021/01/21 16:41:00.7 GMC_ServoHere
2021/01/21 16:41:00.9 GMC_SetPosXY
2021/01/21 16:41:01.6 GMC_SetPosZ
2021/01/21 16:41:05.3 Old State:13-ENGN_StateRunning_GoingToSample New State:ENGN_StateRunning_GoingToSampleComplete
2021/01/21 16:41:05.4 Old State:14-ENGN_StateRunning_GoingToSampleComplete New State:ENGN_StateRunning_WaitSampling
2021/01/21 16:41:05.4 Step started at: 16:40:55
2021/01/21 16:41:05.4 XYZ movement time  = 9302 ms + Scan start delay = 9249 ms
2021/01/21 16:41:05.5 Old State:15-ENGN_StateRunning_WaitSampling New State:ENGN_StateRunning_Sampling
2021/01/21 16:41:55.9 Temp: 2021/01/21 16:41:55, 25.0000
2021/01/21 16:42:56.0 Temp: 2021/01/21 16:42:56, 25.0000
2021/01/21 16:43:07.1 
2021/01/21 16:43:07.1 STOP SCAN: 
2021/01/21 16:43:07.1    CycleTime (ms)    = 500
2021/01/21 16:43:07.1    CurrentCycle      = 244
2021/01/21 16:43:07.1    RunTime (ms)      = 121883
2021/01/21 16:43:07.1    AverageCycle (ms) = 499.5
2021/01/21 16:43:07.1    Temperature       = 25.0
2021/01/21 16:43:07.1    DATA OVERRUN %    = 0.00
2021/01/21 16:43:07.1    Spec PCB temps    = 41.1, 41.4, 41.6, 41.6, 41.3, 41.7, 40.6, 40.4
2021/01/21 16:43:07.1 
2021/01/21 16:43:07.2 Old State:16-cycle=244, Elapsed Time:  121.9,  Ideal Time:  121.5,  Delay time =   0.12  New State:ENGN_StateRunning_SamplingSkipped
2021/01/21 16:43:07.3 Old State:17-ENGN_StateRunning_SamplingSkipped New State:ENGN_StateRunning_WaitEjecting
2021/01/21 16:43:07.3 EJECT: To Tray, position=4,0
2021/01/21 16:43:07.3    EjectOffset = 10.0
2021/01/21 16:43:07.4 GMC_SetPosZ
2021/01/21 16:43:07.5 Old State:19-ENGN_StateRunning_WaitEjecting New State:ENGN_StateRunning_Ejecting
2021/01/21 16:43:10.9 GMC_ServoHere
2021/01/21 16:43:11.1 GMC_SetPosXY
2021/01/21 16:43:13.2 GMC_SetPosZ
2021/01/21 16:43:17.3 GMC_Eject
2021/01/21 16:43:17.3 EJECTOR: Eject
2021/01/21 16:43:26.1 GMC_HomeZ
2021/01/21 16:43:31.5 GMC_SetPosZ
2021/01/21 16:43:31.9 GMC_ServoHere
2021/01/21 16:43:32.0 GMC_SetPosZ
2021/01/21 16:43:32.2 GMC_ServoHere
2021/01/21 16:43:32.4 GMC_SetPosXY
2021/01/21 16:43:34.5 GMC_SetPosZ
2021/01/21 16:43:34.9 Old State:20-ENGN_StateRunning_Ejecting New State:ENGN_StateRunning_EjectingComplete
2021/01/21 16:43:35.0 Old State:21-ENGN_StateRunning_EjectingComplete New State:ENGN_StateRunning_Finished
2021/01/21 16:43:35.0 StopShaker
2021/01/21 16:43:35.1 Old State:22-ENGN_StateRunning_Finished New State:ENGN_State_SystemReady
2021/01/21 16:43:35.2 Temp: 2021/01/21 16:43:35, 25.0000
2021/01/21 16:43:35.2 
2021/01/21 16:43:35.2 ASSAY SUMMARY:
2021/01/21 16:43:35.2 ==============
2021/01/21 16:43:35.2   Step #   Duration   Cycles  Overrun %
2021/01/21 16:43:35.2        1      59     120    0.00
2021/01/21 16:43:35.2        2     599    1200    0.00
2021/01/21 16:43:35.2        3      59     120    0.00
2021/01/21 16:43:35.2        4    1199    2400    0.00
2021/01/21 16:43:35.2        5      59     120    0.00
2021/01/21 16:43:35.2        6     599    1200    0.00
2021/01/21 16:43:35.2        7     121     244    0.00
2021/01/21 16:43:35.2 -------------------------------------------
2021/01/21 16:43:35.2    Total    2701    5404    0.00
2021/01/21 16:43:35.4 DFIO: Start writing C:\Users\Labuser\Desktop\GuttmanLab\Watson\21Jan2021_IgM_serialdilute_c1q_constant_4channel\210121_001.frd
2021/01/21 16:43:35.4 DFIO: Finished writing C:\Users\Labuser\Desktop\GuttmanLab\Watson\21Jan2021_IgM_serialdilute_c1q_constant_4channel\210121_001.frd
2021/01/21 16:43:35.4 DFIO: Start writing C:\Users\Labuser\Desktop\GuttmanLab\Watson\21Jan2021_IgM_serialdilute_c1q_constant_4channel\210121_002.frd
2021/01/21 16:43:35.4 DFIO: Finished writing C:\Users\Labuser\Desktop\GuttmanLab\Watson\21Jan2021_IgM_serialdilute_c1q_constant_4channel\210121_002.frd
2021/01/21 16:43:35.4 DFIO: Start writing C:\Users\Labuser\Desktop\GuttmanLab\Watson\21Jan2021_IgM_serialdilute_c1q_constant_4channel\210121_003.frd
2021/01/21 16:43:35.4 DFIO: Finished writing C:\Users\Labuser\Desktop\GuttmanLab\Watson\21Jan2021_IgM_serialdilute_c1q_constant_4channel\210121_003.frd
2021/01/21 16:43:35.4 DFIO: Start writing C:\Users\Labuser\Desktop\GuttmanLab\Watson\21Jan2021_IgM_serialdilute_c1q_constant_4channel\210121_004.frd
2021/01/21 16:43:35.4 DFIO: Finished writing C:\Users\Labuser\Desktop\GuttmanLab\Watson\21Jan2021_IgM_serialdilute_c1q_constant_4channel\210121_004.frd
2021/01/21 16:43:35.4 DFIO: Finished writing C:\Users\Labuser\Desktop\GuttmanLab\Watson\21Jan2021_IgM_serialdilute_c1q_constant_4channel\210121_Manifest.fmx
2021/01/21 16:45:41.2 <I Name="ExperimentName" O="15Jan2020_prebinding_ratioseries_ElisaAntibodyCheck" N="21Jan2021_IgM_serialdilute_c1q_constant_4channel_C1qBINDING" />
2021/01/21 16:45:41.2 <I Name="StartDelayS" O="180" N="300" />
2021/01/21 16:45:41.2 <I Name="PresentWhenDone" O="TRUE" N="FALSE" />
2021/01/21 16:45:41.2 <I Name="AcquisitionRateHZ" O="5" N="2" />
2021/01/21 16:45:41.2 <I Name="AverageCount" O="20" N="50" />
2021/01/21 16:45:41.2 Sensor tray definitions were changed
2021/01/21 16:45:41.2 Sample plate definitions were changed
2021/01/21 16:45:41.2 Assay params step 2: Time 180 to 600
2021/01/21 16:45:41.2 Assay params params 5 added: Type Loading, Name Loading2, Time 1200, Shake speed 1000
2021/01/21 16:45:41.2 Assay steps step 1: Sample A5 to A7
2021/01/21 16:45:41.2 Assay steps step 2: Name Loading to Association, Sample A6 to A12
2021/01/21 16:45:41.2 Assay steps step 3: Name Baseline to Dissociation, Sample A5 to A7
2021/01/21 16:45:41.2 4 Assay steps steps were deleted
2021/01/21 16:45:41.2 SetHeaterTemperature 25.0
2021/01/21 16:45:41.3 Temp: 2021/01/21 16:45:41, 25.0000
2021/01/21 16:45:41.3 Starting new assay
2021/01/21 16:45:41.5 Plate 1 temperature = 25 C
2021/01/21 16:45:41.5 Old State:4-ENGN_State_SystemReady New State:ENGN_StateRunning_StartNewStep
2021/01/21 16:45:41.7 Old State:6-ENGN_StateRunning_StartNewStep New State:ENGN_StateRunning_WaitPickingSensors
2021/01/21 16:45:41.7 Pick(0, 4)
2021/01/21 16:45:41.7 Temp: 2021/01/21 16:45:41, 25.0000
2021/01/21 16:45:41.8 GMC_SetPosZ
2021/01/21 16:45:41.8 Old State:7-ENGN_StateRunning_WaitPickingSensors New State:ENGN_StateRunning_PickingSensors
2021/01/21 16:45:41.9 GMC_ServoHere
2021/01/21 16:45:42.1 GMC_SetPosXY
2021/01/21 16:45:44.2 GMC_SetPosZ
2021/01/21 16:45:49.7 GMC_SetPosZ
2021/01/21 16:45:50.2 Old State:8-ENGN_StateRunning_PickingSensors New State:ENGN_StateRunning_CheckingSensors
2021/01/21 16:45:50.6 
2021/01/21 16:45:50.6 Detect Sensors
2021/01/21 16:45:50.6 ==============
2021/01/21 16:45:50.6 1	YES		9.1	5413.3
2021/01/21 16:45:50.6 2	YES		9.1	5201.8
2021/01/21 16:45:50.6 3	YES		8.9	5183.5
2021/01/21 16:45:50.6 4	YES		8.9	5266.6
2021/01/21 16:45:50.6 5	NO 		8.7	6.0
2021/01/21 16:45:50.6 6	NO 		9.3	6.1
2021/01/21 16:45:50.6 7	NO 		9.0	6.4
2021/01/21 16:45:50.6 8	NO 		8.8	6.1
2021/01/21 16:45:50.6 
2021/01/21 16:45:51.0 CH1: Correction Factor = 2.62229
2021/01/21 16:45:51.0 CH2: Correction Factor = 2.65089
2021/01/21 16:45:51.0 CH3: Correction Factor = 2.57973
2021/01/21 16:45:51.0 CH4: Correction Factor = 2.64232
2021/01/21 16:45:51.4 CH1: Correction Factor = 1.06854
2021/01/21 16:45:51.4 CH2: Correction Factor = 1.07845
2021/01/21 16:45:51.4 CH3: Correction Factor = 1.08423
2021/01/21 16:45:51.4 CH4: Correction Factor = 1.07196
2021/01/21 16:45:51.8 CH1: Correction Factor = 1.00713
2021/01/21 16:45:51.8 CH2: Correction Factor = 1.00875
2021/01/21 16:45:51.8 CH3: Correction Factor = 1.00189
2021/01/21 16:45:51.8 CH4: Correction Factor = 1.01001
2021/01/21 16:45:52.2 CH1: Correction Factor = 1.00083
2021/01/21 16:45:52.2 CH2: Correction Factor = 0.999635
2021/01/21 16:45:52.2 CH3: Correction Factor = 0.998858
2021/01/21 16:45:52.2 CH4: Correction Factor = 0.999916
2021/01/21 16:45:52.6 CH1: Correction Factor = 1.0008
2021/01/21 16:45:52.6 CH2: Correction Factor = 0.999754
2021/01/21 16:45:52.6 CH3: Correction Factor = 1.00195
2021/01/21 16:45:52.6 CH4: Correction Factor = 0.999694
2021/01/21 16:45:53.1 CH1: Correction Factor = 1.00074
2021/01/21 16:45:53.1 CH2: Correction Factor = 0.999688
2021/01/21 16:45:53.1 CH3: Correction Factor = 0.998802
2021/01/21 16:45:53.1 CH4: Correction Factor = 0.999603
2021/01/21 16:45:53.1 Sensor 1: Integration Time = 2.83 ms
2021/01/21 16:45:53.1 Sensor 2: Integration Time = 2.88 ms
2021/01/21 16:45:53.1 Sensor 3: Integration Time = 2.80 ms
2021/01/21 16:45:53.1 Sensor 4: Integration Time = 2.86 ms
2021/01/21 16:45:53.1 WaitControllerIdle(30000)
2021/01/21 16:45:53.2 GMC_HomeZ
2021/01/21 16:45:59.7 GMC_SetPosZ
2021/01/21 16:46:00.1 GMC_ServoHere
2021/01/21 16:46:00.3 Old State:9-ENGN_StateRunning_CheckingSensors New State:ENGN_StateRunning_PickingSensorsComplete
2021/01/21 16:46:00.3 StartShaker(1000)
2021/01/21 16:46:00.3 Integration Time: 2.83,2.88,2.80,2.86,1.00,1.00,1.00,1.00,
2021/01/21 16:46:00.6 Plate 1 temperature = 25 C
2021/01/21 16:46:00.6 Pickups: 285, Warn: 90, Error: 100
2021/01/21 16:46:00.7 Old State:10-ENGN_StateRunning_PickingSensorsComplete New State:ENGN_StateRunning_WaitGoingToSample
2021/01/21 16:46:00.7 Sample96_Q(0, 0, 6)
2021/01/21 16:46:00.8 
2021/01/21 16:46:00.8 START SCAN: 
2021/01/21 16:46:00.8    CycleTime (ms)    = 500
2021/01/21 16:46:00.8    CycleCount        = 120
2021/01/21 16:46:00.8    ScansToAverage    = 50
2021/01/21 16:46:00.8    FinishTime (s)    = 60
2021/01/21 16:46:00.8    Temperature       = 25.0
2021/01/21 16:46:00.8    Lamp Power        = 1
2021/01/21 16:46:00.8    Spec PCB temps    = 40.9, 41.4, 41.6, 41.5, 41.2, 41.7, 40.6, 40.4
2021/01/21 16:46:00.8 
2021/01/21 16:46:00.9 GMC_SetPosZ
2021/01/21 16:46:00.9 Old State:12-ENGN_StateRunning_WaitGoingToSample New State:ENGN_StateRunning_GoingToSample
2021/01/21 16:46:01.0 GMC_ServoHere
2021/01/21 16:46:01.2 GMC_SetPosXY
2021/01/21 16:46:03.4 GMC_SetPosZ
2021/01/21 16:46:07.2 Old State:13-ENGN_StateRunning_GoingToSample New State:ENGN_StateRunning_GoingToSampleComplete
2021/01/21 16:46:07.3 Old State:14-ENGN_StateRunning_GoingToSampleComplete New State:ENGN_StateRunning_WaitSampling
2021/01/21 16:46:07.3 Step started at: 16:46:00
2021/01/21 16:46:07.3 XYZ movement time  = 6406 ms + Scan start delay = 6403 ms
2021/01/21 16:46:07.4 Old State:15-ENGN_StateRunning_WaitSampling New State:ENGN_StateRunning_Sampling
2021/01/21 16:46:41.7 Temp: 2021/01/21 16:46:41, 25.0000
2021/01/21 16:47:07.0 
2021/01/21 16:47:07.0 STOP SCAN: 
2021/01/21 16:47:07.0    CycleTime (ms)    = 500
2021/01/21 16:47:07.0    CurrentCycle      = 120
2021/01/21 16:47:07.0    RunTime (ms)      = 59914
2021/01/21 16:47:07.0    AverageCycle (ms) = 499.3
2021/01/21 16:47:07.0    Temperature       = 25.0
2021/01/21 16:47:07.0    DATA OVERRUN %    = 0.00
2021/01/21 16:47:07.0    Spec PCB temps    = 41.0, 41.4, 41.6, 41.6, 41.2, 41.7, 40.6, 40.4
2021/01/21 16:47:07.0 
2021/01/21 16:47:07.1 Old State:16-cycle=120, Elapsed Time:   59.9,  Ideal Time:   59.5,  Delay time =   0.10  New State:ENGN_StateRunning_SamplingComplete
2021/01/21 16:47:07.3 Old State:18-ENGN_StateRunning_SamplingComplete New State:ENGN_StateRunning_WaitNewStep
2021/01/21 16:47:07.5 Old State:5-ENGN_StateRunning_WaitNewStep New State:ENGN_StateRunning_StartNewStep
2021/01/21 16:47:07.5 StartShaker(1000)
2021/01/21 16:47:07.8 Temp: 2021/01/21 16:47:07, 25.0000
2021/01/21 16:47:07.8 Old State:6-ENGN_StateRunning_StartNewStep New State:ENGN_StateRunning_WaitGoingToSample
2021/01/21 16:47:07.8 Sample96_Q(0, 0, 11)
2021/01/21 16:47:08.0 
2021/01/21 16:47:08.0 START SCAN: 
2021/01/21 16:47:08.0    CycleTime (ms)    = 500
2021/01/21 16:47:08.0    CycleCount        = 600
2021/01/21 16:47:08.0    ScansToAverage    = 50
2021/01/21 16:47:08.0    FinishTime (s)    = 300
2021/01/21 16:47:08.0    Temperature       = 25.0
2021/01/21 16:47:08.0    Lamp Power        = 1
2021/01/21 16:47:08.0    Spec PCB temps    = 41.0, 41.4, 41.6, 41.5, 41.2, 41.7, 40.6, 40.4
2021/01/21 16:47:08.0 
2021/01/21 16:47:08.0 GMC_SetPosZ
2021/01/21 16:47:08.0 Old State:12-ENGN_StateRunning_WaitGoingToSample New State:ENGN_StateRunning_GoingToSample
2021/01/21 16:47:11.5 GMC_ServoHere
2021/01/21 16:47:11.6 GMC_SetPosXY
2021/01/21 16:47:12.6 GMC_SetPosZ
2021/01/21 16:47:17.7 Old State:13-ENGN_StateRunning_GoingToSample New State:ENGN_StateRunning_GoingToSampleComplete
2021/01/21 16:47:17.9 Old State:14-ENGN_StateRunning_GoingToSampleComplete New State:ENGN_StateRunning_WaitSampling
2021/01/21 16:47:17.9 Step started at: 16:47:07
2021/01/21 16:47:17.9 XYZ movement time  = 9794 ms + Scan start delay = 9770 ms
2021/01/21 16:47:18.0 Old State:15-cycle=1, Elapsed Time:    0.0,  Ideal Time:    0.0,  Delay time =   0.00  New State:ENGN_StateRunning_Sampling
2021/01/21 16:48:07.9 Temp: 2021/01/21 16:48:07, 25.0000
2021/01/21 16:48:55.4 Device Connected:  USB VID_0781&PID_5591 040175db9b7ff376fca154642896d6b6f4f9da5e90ec70757f93d510e0e99afc5d4a00000000000000000000787175020098711891558107bda69d85
2021/01/21 16:49:08.1 Temp: 2021/01/21 16:49:08, 25.0000
2021/01/21 16:50:08.2 Temp: 2021/01/21 16:50:08, 25.0000
2021/01/21 16:50:51.7 Device Removed:  USB VID_0781&PID_5591 040175db9b7ff376fca154642896d6b6f4f9da5e90ec70757f93d510e0e99afc5d4a00000000000000000000787175020098711891558107bda69d85
2021/01/21 16:51:08.3 Temp: 2021/01/21 16:51:08, 25.0000
2021/01/21 16:52:08.3 Temp: 2021/01/21 16:52:08, 25.0000
2021/01/21 16:52:17.6 
2021/01/21 16:52:17.6 STOP SCAN: 
2021/01/21 16:52:17.6    CycleTime (ms)    = 500
2021/01/21 16:52:17.6    CurrentCycle      = 600
2021/01/21 16:52:17.6    RunTime (ms)      = 299922
2021/01/21 16:52:17.6    AverageCycle (ms) = 499.9
2021/01/21 16:52:17.6    Temperature       = 25.0
2021/01/21 16:52:17.6    DATA OVERRUN %    = 0.00
2021/01/21 16:52:17.6    Spec PCB temps    = 41.0, 41.4, 41.6, 41.6, 41.2, 41.7, 40.6, 40.4
2021/01/21 16:52:17.6 
2021/01/21 16:52:17.7 Old State:16-cycle=600, Elapsed Time:  299.9,  Ideal Time:  299.5,  Delay time =   0.09  New State:ENGN_StateRunning_SamplingComplete
2021/01/21 16:52:17.8 Old State:18-ENGN_StateRunning_SamplingComplete New State:ENGN_StateRunning_WaitNewStep
2021/01/21 16:52:17.9 Old State:5-ENGN_StateRunning_WaitNewStep New State:ENGN_StateRunning_StartNewStep
2021/01/21 16:52:17.9 StartShaker(1000)
2021/01/21 16:52:18.3 Old State:6-ENGN_StateRunning_StartNewStep New State:ENGN_StateRunning_WaitGoingToSample
2021/01/21 16:52:18.3 Sample96_Q(0, 0, 6)
2021/01/21 16:52:18.3 Temp: 2021/01/21 16:52:18, 25.0000
2021/01/21 16:52:18.4 GMC_SetPosZ
2021/01/21 16:52:18.4 
2021/01/21 16:52:18.4 START SCAN: 
2021/01/21 16:52:18.4    CycleTime (ms)    = 500
2021/01/21 16:52:18.4    CycleCount        = 600
2021/01/21 16:52:18.4    ScansToAverage    = 50
2021/01/21 16:52:18.4    FinishTime (s)    = 300
2021/01/21 16:52:18.4    Temperature       = 25.0
2021/01/21 16:52:18.4    Lamp Power        = 1
2021/01/21 16:52:18.4    Spec PCB temps    = 41.0, 41.4, 41.6, 41.6, 41.2, 41.7, 40.6, 40.4
2021/01/21 16:52:18.4 
2021/01/21 16:52:18.5 Old State:12-ENGN_StateRunning_WaitGoingToSample New State:ENGN_StateRunning_GoingToSample
2021/01/21 16:52:23.4 GMC_ServoHere
2021/01/21 16:52:23.5 GMC_SetPosXY
2021/01/21 16:52:24.4 GMC_SetPosZ
2021/01/21 16:52:28.1 Old State:13-ENGN_StateRunning_GoingToSample New State:ENGN_StateRunning_GoingToSampleComplete
2021/01/21 16:52:28.2 Old State:14-ENGN_StateRunning_GoingToSampleComplete New State:ENGN_StateRunning_WaitSampling
2021/01/21 16:52:28.2 Step started at: 16:52:18
2021/01/21 16:52:28.2 XYZ movement time  = 9767 ms + Scan start delay = 9697 ms
2021/01/21 16:52:28.4 Old State:15-cycle=1, Elapsed Time:    0.0,  Ideal Time:    0.0,  Delay time =   0.00  New State:ENGN_StateRunning_Sampling
2021/01/21 16:53:18.3 Temp: 2021/01/21 16:53:18, 25.0000
2021/01/21 16:54:18.4 Temp: 2021/01/21 16:54:18, 25.0000
2021/01/21 16:55:18.6 Temp: 2021/01/21 16:55:18, 25.0000
2021/01/21 16:56:18.6 Temp: 2021/01/21 16:56:18, 25.0000
2021/01/21 16:57:18.7 Temp: 2021/01/21 16:57:18, 25.0000
2021/01/21 16:57:27.9 
2021/01/21 16:57:27.9 STOP SCAN: 
2021/01/21 16:57:27.9    CycleTime (ms)    = 500
2021/01/21 16:57:27.9    CurrentCycle      = 600
2021/01/21 16:57:27.9    RunTime (ms)      = 299881
2021/01/21 16:57:27.9    AverageCycle (ms) = 499.8
2021/01/21 16:57:27.9    Temperature       = 25.0
2021/01/21 16:57:27.9    DATA OVERRUN %    = 0.00
2021/01/21 16:57:27.9    Spec PCB temps    = 41.0, 41.4, 41.6, 41.6, 41.2, 41.7, 40.6, 40.4
2021/01/21 16:57:27.9 
2021/01/21 16:57:28.0 Old State:16-cycle=600, Elapsed Time:  299.9,  Ideal Time:  299.5,  Delay time =   0.10  New State:ENGN_StateRunning_SamplingComplete
2021/01/21 16:57:28.1 Old State:18-ENGN_StateRunning_SamplingComplete New State:ENGN_StateRunning_WaitEjecting
2021/01/21 16:57:28.1 EJECT: To Tray, position=4,0
2021/01/21 16:57:28.2    EjectOffset = 10.0
2021/01/21 16:57:28.2 GMC_SetPosZ
2021/01/21 16:57:28.3 Old State:19-ENGN_StateRunning_WaitEjecting New State:ENGN_StateRunning_Ejecting
2021/01/21 16:57:31.8 GMC_ServoHere
2021/01/21 16:57:32.0 GMC_SetPosXY
2021/01/21 16:57:34.1 GMC_SetPosZ
2021/01/21 16:57:38.3 GMC_Eject
2021/01/21 16:57:38.3 EJECTOR: Eject
2021/01/21 16:57:45.9 Device Connected:  USB VID_0781&PID_5591 040175db9b7ff376fca154642896d6b6f4f9da5e90ec70757f93d510e0e99afc5d4a00000000000000000000787175020098711891558107bda69d85
2021/01/21 16:57:47.0 GMC_HomeZ
2021/01/21 16:57:52.5 GMC_SetPosZ
2021/01/21 16:57:52.9 GMC_ServoHere
2021/01/21 16:57:53.0 GMC_SetPosZ
2021/01/21 16:57:53.2 GMC_ServoHere
2021/01/21 16:57:53.4 GMC_SetPosXY
2021/01/21 16:57:55.5 GMC_SetPosZ
2021/01/21 16:57:55.8 Old State:20-ENGN_StateRunning_Ejecting New State:ENGN_StateRunning_EjectingComplete
2021/01/21 16:57:56.0 Old State:21-ENGN_StateRunning_EjectingComplete New State:ENGN_StateRunning_Finished
2021/01/21 16:57:56.0 StopShaker
2021/01/21 16:57:56.1 Old State:22-ENGN_StateRunning_Finished New State:ENGN_State_SystemReady
2021/01/21 16:57:56.3 Temp: 2021/01/21 16:57:56, 25.0000
2021/01/21 16:57:56.3 
2021/01/21 16:57:56.3 ASSAY SUMMARY:
2021/01/21 16:57:56.3 ==============
2021/01/21 16:57:56.3   Step #   Duration   Cycles  Overrun %
2021/01/21 16:57:56.3        1      59     120    0.00
2021/01/21 16:57:56.3        2     299     600    0.00
2021/01/21 16:57:56.3        3     299     600    0.00
2021/01/21 16:57:56.3 -------------------------------------------
2021/01/21 16:57:56.3    Total     659    1320    0.00
2021/01/21 16:57:56.5 DFIO: Start writing C:\Users\Labuser\Desktop\GuttmanLab\Watson\21Jan2021_IgM_serialdilute_c1q_constant_4channel_C1qBINDING\210121_001.frd
2021/01/21 16:57:56.5 DFIO: Finished writing C:\Users\Labuser\Desktop\GuttmanLab\Watson\21Jan2021_IgM_serialdilute_c1q_constant_4channel_C1qBINDING\210121_001.frd
2021/01/21 16:57:56.5 DFIO: Start writing C:\Users\Labuser\Desktop\GuttmanLab\Watson\21Jan2021_IgM_serialdilute_c1q_constant_4channel_C1qBINDING\210121_002.frd
2021/01/21 16:57:56.5 DFIO: Finished writing C:\Users\Labuser\Desktop\GuttmanLab\Watson\21Jan2021_IgM_serialdilute_c1q_constant_4channel_C1qBINDING\210121_002.frd
2021/01/21 16:57:56.5 DFIO: Start writing C:\Users\Labuser\Desktop\GuttmanLab\Watson\21Jan2021_IgM_serialdilute_c1q_constant_4channel_C1qBINDING\210121_003.frd
2021/01/21 16:57:56.5 DFIO: Finished writing C:\Users\Labuser\Desktop\GuttmanLab\Watson\21Jan2021_IgM_serialdilute_c1q_constant_4channel_C1qBINDING\210121_003.frd
2021/01/21 16:57:56.5 DFIO: Start writing C:\Users\Labuser\Desktop\GuttmanLab\Watson\21Jan2021_IgM_serialdilute_c1q_constant_4channel_C1qBINDING\210121_004.frd
2021/01/21 16:57:56.5 DFIO: Finished writing C:\Users\Labuser\Desktop\GuttmanLab\Watson\21Jan2021_IgM_serialdilute_c1q_constant_4channel_C1qBINDING\210121_004.frd
2021/01/21 16:57:56.5 DFIO: Finished writing C:\Users\Labuser\Desktop\GuttmanLab\Watson\21Jan2021_IgM_serialdilute_c1q_constant_4channel_C1qBINDING\210121_Manifest.fmx
2021/01/21 16:59:31.1 <I Name="ExperimentName" O="15Jan2020_prebinding_ratioseries_ElisaAntibodyCheck" N="21Jan2021_IgM_serialdilute_c1q_constant_4channel_C1qBINDING_round2" />
2021/01/21 16:59:31.1 <I Name="StartDelayS" O="180" N="300" />
2021/01/21 16:59:31.1 <I Name="PresentWhenDone" O="TRUE" N="FALSE" />
2021/01/21 16:59:31.1 <I Name="AcquisitionRateHZ" O="5" N="2" />
2021/01/21 16:59:31.1 <I Name="AverageCount" O="20" N="50" />
2021/01/21 16:59:31.1 Sensor tray definitions were changed
2021/01/21 16:59:31.1 Sample plate definitions were changed
2021/01/21 16:59:31.1 Assay params step 2: Time 180 to 600
2021/01/21 16:59:31.1 Assay params step 3: Time 300 to 900
2021/01/21 16:59:31.1 Assay params step 4: Time 300 to 900
2021/01/21 16:59:31.1 Assay params params 5 added: Type Loading, Name Loading2, Time 1200, Shake speed 1000
2021/01/21 16:59:31.1 Assay steps step 1: Sample A5 to A7
2021/01/21 16:59:31.1 Assay steps step 2: Name Loading to Association, Sample A6 to A12
2021/01/21 16:59:31.1 Assay steps step 3: Name Baseline to Dissociation, Sample A5 to A7
2021/01/21 16:59:31.1 4 Assay steps steps were deleted
2021/01/21 16:59:31.1 SetHeaterTemperature 25.0
2021/01/21 16:59:31.2 Temp: 2021/01/21 16:59:31, 25.0000
2021/01/21 16:59:31.3 Starting new assay
2021/01/21 16:59:31.5 Old State:4-ENGN_State_SystemReady New State:ENGN_StateRunning_StartNewStep
2021/01/21 16:59:31.5 Plate 1 temperature = 25 C
2021/01/21 16:59:31.6 Old State:6-ENGN_StateRunning_StartNewStep New State:ENGN_StateRunning_WaitPickingSensors
2021/01/21 16:59:31.6 Pick(0, 4)
2021/01/21 16:59:31.7 Temp: 2021/01/21 16:59:31, 25.0000
2021/01/21 16:59:31.7 Old State:7-ENGN_StateRunning_WaitPickingSensors New State:ENGN_StateRunning_PickingSensors
2021/01/21 16:59:31.8 GMC_SetPosZ
2021/01/21 16:59:31.9 GMC_ServoHere
2021/01/21 16:59:32.1 GMC_SetPosXY
2021/01/21 16:59:34.3 GMC_SetPosZ
2021/01/21 16:59:36.0 Device Removed:  USB VID_0781&PID_5591 040175db9b7ff376fca154642896d6b6f4f9da5e90ec70757f93d510e0e99afc5d4a00000000000000000000787175020098711891558107bda69d85
2021/01/21 16:59:39.7 GMC_SetPosZ
2021/01/21 16:59:40.2 Old State:8-ENGN_StateRunning_PickingSensors New State:ENGN_StateRunning_CheckingSensors
2021/01/21 16:59:40.6 
2021/01/21 16:59:40.6 Detect Sensors
2021/01/21 16:59:40.6 ==============
2021/01/21 16:59:40.6 1	YES		9.1	5413.3
2021/01/21 16:59:40.6 2	YES		9.1	5139.8
2021/01/21 16:59:40.6 3	YES		8.9	5146.8
2021/01/21 16:59:40.6 4	YES		8.9	5200.2
2021/01/21 16:59:40.6 5	NO 		8.7	5.9
2021/01/21 16:59:40.6 6	NO 		9.3	6.1
2021/01/21 16:59:40.6 7	NO 		9.0	6.3
2021/01/21 16:59:40.6 8	NO 		8.8	6.1
2021/01/21 16:59:40.6 
2021/01/21 16:59:41.0 CH1: Correction Factor = 2.62164
2021/01/21 16:59:41.0 CH2: Correction Factor = 2.68187
2021/01/21 16:59:41.0 CH3: Correction Factor = 2.59858
2021/01/21 16:59:41.0 CH4: Correction Factor = 2.67501
2021/01/21 16:59:41.4 CH1: Correction Factor = 1.07743
2021/01/21 16:59:41.4 CH2: Correction Factor = 1.07519
2021/01/21 16:59:41.4 CH3: Correction Factor = 1.07611
2021/01/21 16:59:41.4 CH4: Correction Factor = 1.0823
2021/01/21 16:59:41.8 CH1: Correction Factor = 1.00084
2021/01/21 16:59:41.8 CH2: Correction Factor = 1.01107
2021/01/21 16:59:41.8 CH3: Correction Factor = 1.00982
2021/01/21 16:59:41.8 CH4: Correction Factor = 1.00147
2021/01/21 16:59:42.3 CH1: Correction Factor = 1.00087
2021/01/21 16:59:42.3 CH2: Correction Factor = 1.00106
2021/01/21 16:59:42.3 CH3: Correction Factor = 0.999338
2021/01/21 16:59:42.3 CH4: Correction Factor = 1.00149
2021/01/21 16:59:42.7 CH1: Correction Factor = 1.00074
2021/01/21 16:59:42.7 CH2: Correction Factor = 1.00093
2021/01/21 16:59:42.7 CH3: Correction Factor = 0.999376
2021/01/21 16:59:42.7 CH4: Correction Factor = 0.998347
2021/01/21 16:59:43.1 CH1: Correction Factor = 0.997517
2021/01/21 16:59:43.1 CH2: Correction Factor = 0.997821
2021/01/21 16:59:43.1 CH3: Correction Factor = 0.999413
2021/01/21 16:59:43.1 CH4: Correction Factor = 1.0013
2021/01/21 16:59:43.1 Sensor 1: Integration Time = 2.82 ms
2021/01/21 16:59:43.1 Sensor 2: Integration Time = 2.91 ms
2021/01/21 16:59:43.1 Sensor 3: Integration Time = 2.82 ms
2021/01/21 16:59:43.1 Sensor 4: Integration Time = 2.90 ms
2021/01/21 16:59:43.1 WaitControllerIdle(30000)
2021/01/21 16:59:43.2 GMC_HomeZ
2021/01/21 16:59:49.7 GMC_SetPosZ
2021/01/21 16:59:50.1 GMC_ServoHere
2021/01/21 16:59:50.4 Old State:9-ENGN_StateRunning_CheckingSensors New State:ENGN_StateRunning_PickingSensorsComplete
2021/01/21 16:59:50.4 StartShaker(1000)
2021/01/21 16:59:50.4 Integration Time: 2.82,2.91,2.82,2.90,1.00,1.00,1.00,1.00,
2021/01/21 16:59:50.5 Plate 1 temperature = 25 C
2021/01/21 16:59:50.5 Pickups: 286, Warn: 90, Error: 100
2021/01/21 16:59:50.7 Old State:10-ENGN_StateRunning_PickingSensorsComplete New State:ENGN_StateRunning_WaitGoingToSample
2021/01/21 16:59:50.7 Sample96_Q(0, 0, 6)
2021/01/21 16:59:50.9 
2021/01/21 16:59:50.9 START SCAN: 
2021/01/21 16:59:50.9    CycleTime (ms)    = 500
2021/01/21 16:59:50.9    CycleCount        = 120
2021/01/21 16:59:50.9    ScansToAverage    = 50
2021/01/21 16:59:50.9    FinishTime (s)    = 60
2021/01/21 16:59:50.9    Temperature       = 25.0
2021/01/21 16:59:50.9    Lamp Power        = 1
2021/01/21 16:59:50.9    Spec PCB temps    = 40.9, 41.3, 41.5, 41.5, 41.2, 41.7, 40.5, 40.4
2021/01/21 16:59:50.9 
2021/01/21 16:59:50.9 GMC_SetPosZ
2021/01/21 16:59:50.9 Old State:12-ENGN_StateRunning_WaitGoingToSample New State:ENGN_StateRunning_GoingToSample
2021/01/21 16:59:51.1 GMC_ServoHere
2021/01/21 16:59:51.2 GMC_SetPosXY
2021/01/21 16:59:53.4 GMC_SetPosZ
2021/01/21 16:59:57.1 Old State:13-ENGN_StateRunning_GoingToSample New State:ENGN_StateRunning_GoingToSampleComplete
2021/01/21 16:59:57.2 Old State:14-ENGN_StateRunning_GoingToSampleComplete New State:ENGN_StateRunning_WaitSampling
2021/01/21 16:59:57.2 Step started at: 16:59:50
2021/01/21 16:59:57.2 XYZ movement time  = 6249 ms + Scan start delay = 6183 ms
2021/01/21 16:59:57.3 Old State:15-ENGN_StateRunning_WaitSampling New State:ENGN_StateRunning_Sampling
2021/01/21 17:00:32.0 Temp: 2021/01/21 17:00:32, 25.0000
2021/01/21 17:00:56.9 
2021/01/21 17:00:56.9 STOP SCAN: 
2021/01/21 17:00:56.9    CycleTime (ms)    = 500
2021/01/21 17:00:56.9    CurrentCycle      = 120
2021/01/21 17:00:56.9    RunTime (ms)      = 59920
2021/01/21 17:00:56.9    AverageCycle (ms) = 499.3
2021/01/21 17:00:56.9    Temperature       = 25.0
2021/01/21 17:00:56.9    DATA OVERRUN %    = 0.00
2021/01/21 17:00:56.9    Spec PCB temps    = 40.9, 41.4, 41.6, 41.5, 41.2, 41.7, 40.5, 40.4
2021/01/21 17:00:56.9 
2021/01/21 17:00:56.9 Old State:16-cycle=120, Elapsed Time:   59.9,  Ideal Time:   59.5,  Delay time =   0.07  New State:ENGN_StateRunning_SamplingComplete
2021/01/21 17:00:57.0 Old State:18-ENGN_StateRunning_SamplingComplete New State:ENGN_StateRunning_WaitNewStep
2021/01/21 17:00:57.4 Old State:5-ENGN_StateRunning_WaitNewStep New State:ENGN_StateRunning_StartNewStep
2021/01/21 17:00:57.4 StartShaker(1000)
2021/01/21 17:00:57.7 Old State:6-ENGN_StateRunning_StartNewStep New State:ENGN_StateRunning_WaitGoingToSample
2021/01/21 17:00:57.7 Sample96_Q(0, 0, 11)
2021/01/21 17:00:57.7 Temp: 2021/01/21 17:00:57, 25.0000
2021/01/21 17:00:57.9 
2021/01/21 17:00:57.9 START SCAN: 
2021/01/21 17:00:57.9    CycleTime (ms)    = 500
2021/01/21 17:00:57.9    CycleCount        = 1800
2021/01/21 17:00:57.9    ScansToAverage    = 50
2021/01/21 17:00:57.9    FinishTime (s)    = 900
2021/01/21 17:00:57.9    Temperature       = 25.0
2021/01/21 17:00:57.9    Lamp Power        = 1
2021/01/21 17:00:57.9    Spec PCB temps    = 40.9, 41.4, 41.6, 41.5, 41.2, 41.7, 40.5, 40.4
2021/01/21 17:00:57.9 
2021/01/21 17:00:57.9 GMC_SetPosZ
2021/01/21 17:00:57.9 Old State:12-ENGN_StateRunning_WaitGoingToSample New State:ENGN_StateRunning_GoingToSample
2021/01/21 17:01:01.4 GMC_ServoHere
2021/01/21 17:01:01.5 GMC_SetPosXY
2021/01/21 17:01:02.5 GMC_SetPosZ
2021/01/21 17:01:07.6 Old State:13-ENGN_StateRunning_GoingToSample New State:ENGN_StateRunning_GoingToSampleComplete
2021/01/21 17:01:07.7 Old State:14-ENGN_StateRunning_GoingToSampleComplete New State:ENGN_StateRunning_WaitSampling
2021/01/21 17:01:07.7 Step started at: 17:00:57
2021/01/21 17:01:07.7 XYZ movement time  = 9757 ms + Scan start delay = 9753 ms
2021/01/21 17:01:07.9 Old State:15-ENGN_StateRunning_WaitSampling New State:ENGN_StateRunning_Sampling
2021/01/21 17:01:57.8 Temp: 2021/01/21 17:01:57, 25.0000
2021/01/21 17:02:57.8 Temp: 2021/01/21 17:02:57, 25.0000
2021/01/21 17:03:57.9 Temp: 2021/01/21 17:03:57, 25.0000
2021/01/21 17:04:58.0 Temp: 2021/01/21 17:04:58, 25.0000
2021/01/21 17:05:58.0 Temp: 2021/01/21 17:05:58, 25.0000
2021/01/21 17:06:58.1 Temp: 2021/01/21 17:06:58, 25.0000
2021/01/21 17:07:58.1 Temp: 2021/01/21 17:07:58, 25.0000
2021/01/21 17:08:58.2 Temp: 2021/01/21 17:08:58, 25.0000
2021/01/21 17:09:58.3 Temp: 2021/01/21 17:09:58, 25.0000
2021/01/21 17:10:58.3 Temp: 2021/01/21 17:10:58, 25.0000
2021/01/21 17:11:58.4 Temp: 2021/01/21 17:11:58, 25.0000
2021/01/21 17:12:58.4 Temp: 2021/01/21 17:12:58, 25.0000
2021/01/21 17:13:58.5 Temp: 2021/01/21 17:13:58, 25.0000
2021/01/21 17:14:58.6 Temp: 2021/01/21 17:14:58, 25.0000
2021/01/21 17:15:58.6 Temp: 2021/01/21 17:15:58, 25.0000
2021/01/21 17:16:07.4 
2021/01/21 17:16:07.4 STOP SCAN: 
2021/01/21 17:16:07.4    CycleTime (ms)    = 500
2021/01/21 17:16:07.4    CurrentCycle      = 1800
2021/01/21 17:16:07.4    RunTime (ms)      = 899900
2021/01/21 17:16:07.4    AverageCycle (ms) = 499.9
2021/01/21 17:16:07.4    Temperature       = 25.0
2021/01/21 17:16:07.4    DATA OVERRUN %    = 0.00
2021/01/21 17:16:07.4    Spec PCB temps    = 41.1, 41.5, 41.7, 41.6, 41.3, 41.7, 40.7, 40.5
2021/01/21 17:16:07.4 
2021/01/21 17:16:07.5 Old State:16-cycle=1800, Elapsed Time:  899.9,  Ideal Time:  899.5,  Delay time =   0.06  New State:ENGN_StateRunning_SamplingComplete
2021/01/21 17:16:07.7 Old State:18-ENGN_StateRunning_SamplingComplete New State:ENGN_StateRunning_WaitNewStep
2021/01/21 17:16:07.9 Old State:5-ENGN_StateRunning_WaitNewStep New State:ENGN_StateRunning_StartNewStep
2021/01/21 17:16:07.9 StartShaker(1000)
2021/01/21 17:16:08.2 Old State:6-ENGN_StateRunning_StartNewStep New State:ENGN_StateRunning_WaitGoingToSample
2021/01/21 17:16:08.2 Sample96_Q(0, 0, 6)
2021/01/21 17:16:08.2 Temp: 2021/01/21 17:16:08, 25.0000
2021/01/21 17:16:08.3 GMC_SetPosZ
2021/01/21 17:16:08.4 
2021/01/21 17:16:08.4 START SCAN: 
2021/01/21 17:16:08.4    CycleTime (ms)    = 500
2021/01/21 17:16:08.4    CycleCount        = 1800
2021/01/21 17:16:08.4    ScansToAverage    = 50
2021/01/21 17:16:08.4    FinishTime (s)    = 900
2021/01/21 17:16:08.4    Temperature       = 25.0
2021/01/21 17:16:08.4    Lamp Power        = 1
2021/01/21 17:16:08.4    Spec PCB temps    = 41.1, 41.5, 41.7, 41.6, 41.4, 41.7, 40.7, 40.5
2021/01/21 17:16:08.4 
2021/01/21 17:16:08.4 Old State:12-ENGN_StateRunning_WaitGoingToSample New State:ENGN_StateRunning_GoingToSample
2021/01/21 17:16:13.3 GMC_ServoHere
2021/01/21 17:16:13.5 GMC_SetPosXY
2021/01/21 17:16:14.4 GMC_SetPosZ
2021/01/21 17:16:18.1 Old State:13-ENGN_StateRunning_GoingToSample New State:ENGN_StateRunning_GoingToSampleComplete
2021/01/21 17:16:18.2 Old State:14-ENGN_StateRunning_GoingToSampleComplete New State:ENGN_StateRunning_WaitSampling
2021/01/21 17:16:18.2 Step started at: 17:16:08
2021/01/21 17:16:18.2 XYZ movement time  = 9758 ms + Scan start delay = 9726 ms
2021/01/21 17:16:18.4 Old State:15-ENGN_StateRunning_WaitSampling New State:ENGN_StateRunning_Sampling
2021/01/21 17:17:08.3 Temp: 2021/01/21 17:17:08, 25.0000
2021/01/21 17:18:08.4 Temp: 2021/01/21 17:18:08, 25.0000
2021/01/21 17:19:08.4 Temp: 2021/01/21 17:19:08, 25.0000
2021/01/21 17:20:08.5 Temp: 2021/01/21 17:20:08, 25.0000
2021/01/21 17:21:08.5 Temp: 2021/01/21 17:21:08, 25.0000
2021/01/21 17:22:08.6 Temp: 2021/01/21 17:22:08, 25.0000
2021/01/21 17:23:08.7 Temp: 2021/01/21 17:23:08, 25.0000
2021/01/21 17:24:08.7 Temp: 2021/01/21 17:24:08, 25.0000
2021/01/21 17:25:08.8 Temp: 2021/01/21 17:25:08, 25.0000
2021/01/21 17:26:08.8 Temp: 2021/01/21 17:26:08, 25.0000
2021/01/21 17:27:08.9 Temp: 2021/01/21 17:27:08, 25.0000
2021/01/21 17:28:09.0 Temp: 2021/01/21 17:28:09, 25.0000
2021/01/21 17:29:09.0 Temp: 2021/01/21 17:29:09, 25.0000
2021/01/21 17:30:09.1 Temp: 2021/01/21 17:30:09, 25.0000
2021/01/21 17:31:09.2 Temp: 2021/01/21 17:31:09, 25.0000
2021/01/21 17:31:18.0 
2021/01/21 17:31:18.0 STOP SCAN: 
2021/01/21 17:31:18.0    CycleTime (ms)    = 500
2021/01/21 17:31:18.0    CurrentCycle      = 1800
2021/01/21 17:31:18.0    RunTime (ms)      = 899914
2021/01/21 17:31:18.0    AverageCycle (ms) = 500.0
2021/01/21 17:31:18.0    Temperature       = 25.0
2021/01/21 17:31:18.0    DATA OVERRUN %    = 0.00
2021/01/21 17:31:18.0    Spec PCB temps    = 41.1, 41.6, 41.7, 41.6, 41.4, 41.8, 40.7, 40.5
2021/01/21 17:31:18.0 
2021/01/21 17:31:18.1 Old State:16-cycle=1800, Elapsed Time:  899.9,  Ideal Time:  899.5,  Delay time =   0.10  New State:ENGN_StateRunning_SamplingComplete
2021/01/21 17:31:18.2 Old State:18-ENGN_StateRunning_SamplingComplete New State:ENGN_StateRunning_WaitEjecting
2021/01/21 17:31:18.2 EJECT: To Tray, position=4,0
2021/01/21 17:31:18.3    EjectOffset = 10.0
2021/01/21 17:31:18.4 Old State:19-ENGN_StateRunning_WaitEjecting New State:ENGN_StateRunning_Ejecting
2021/01/21 17:31:18.4 GMC_SetPosZ
2021/01/21 17:31:22.0 GMC_ServoHere
2021/01/21 17:31:22.1 GMC_SetPosXY
2021/01/21 17:31:24.2 GMC_SetPosZ
2021/01/21 17:31:28.4 GMC_Eject
2021/01/21 17:31:28.4 EJECTOR: Eject
2021/01/21 17:31:37.2 GMC_HomeZ
2021/01/21 17:31:42.5 GMC_SetPosZ
2021/01/21 17:31:42.9 GMC_ServoHere
2021/01/21 17:31:43.0 GMC_SetPosZ
2021/01/21 17:31:43.2 GMC_ServoHere
2021/01/21 17:31:43.4 GMC_SetPosXY
2021/01/21 17:31:45.5 GMC_SetPosZ
2021/01/21 17:31:45.8 Old State:20-ENGN_StateRunning_Ejecting New State:ENGN_StateRunning_EjectingComplete
2021/01/21 17:31:45.9 Old State:21-ENGN_StateRunning_EjectingComplete New State:ENGN_StateRunning_Finished
2021/01/21 17:31:45.9 StopShaker
2021/01/21 17:31:46.1 Old State:22-ENGN_StateRunning_Finished New State:ENGN_State_SystemReady
2021/01/21 17:31:46.2 Temp: 2021/01/21 17:31:46, 25.0000
2021/01/21 17:31:46.2 
2021/01/21 17:31:46.2 ASSAY SUMMARY:
2021/01/21 17:31:46.2 ==============
2021/01/21 17:31:46.2   Step #   Duration   Cycles  Overrun %
2021/01/21 17:31:46.2        1      59     120    0.00
2021/01/21 17:31:46.2        2     899    1800    0.00
2021/01/21 17:31:46.2        3     899    1800    0.00
2021/01/21 17:31:46.2 -------------------------------------------
2021/01/21 17:31:46.2    Total    1859    3720    0.00
2021/01/21 17:31:46.3 DFIO: Start writing C:\Users\Labuser\Desktop\GuttmanLab\Watson\21Jan2021_IgM_serialdilute_c1q_constant_4channel_C1qBINDING_round2\210121_001.frd
2021/01/21 17:31:46.3 DFIO: Finished writing C:\Users\Labuser\Desktop\GuttmanLab\Watson\21Jan2021_IgM_serialdilute_c1q_constant_4channel_C1qBINDING_round2\210121_001.frd
2021/01/21 17:31:46.3 DFIO: Start writing C:\Users\Labuser\Desktop\GuttmanLab\Watson\21Jan2021_IgM_serialdilute_c1q_constant_4channel_C1qBINDING_round2\210121_002.frd
2021/01/21 17:31:46.3 DFIO: Finished writing C:\Users\Labuser\Desktop\GuttmanLab\Watson\21Jan2021_IgM_serialdilute_c1q_constant_4channel_C1qBINDING_round2\210121_002.frd
2021/01/21 17:31:46.3 DFIO: Start writing C:\Users\Labuser\Desktop\GuttmanLab\Watson\21Jan2021_IgM_serialdilute_c1q_constant_4channel_C1qBINDING_round2\210121_003.frd
2021/01/21 17:31:46.3 DFIO: Finished writing C:\Users\Labuser\Desktop\GuttmanLab\Watson\21Jan2021_IgM_serialdilute_c1q_constant_4channel_C1qBINDING_round2\210121_003.frd
2021/01/21 17:31:46.3 DFIO: Start writing C:\Users\Labuser\Desktop\GuttmanLab\Watson\21Jan2021_IgM_serialdilute_c1q_constant_4channel_C1qBINDING_round2\210121_004.frd
2021/01/21 17:31:46.3 DFIO: Finished writing C:\Users\Labuser\Desktop\GuttmanLab\Watson\21Jan2021_IgM_serialdilute_c1q_constant_4channel_C1qBINDING_round2\210121_004.frd
2021/01/21 17:31:46.3 DFIO: Finished writing C:\Users\Labuser\Desktop\GuttmanLab\Watson\21Jan2021_IgM_serialdilute_c1q_constant_4channel_C1qBINDING_round2\210121_Manifest.fmx
2021/01/21 17:37:50.6 Device Connected:  USB VID_0781&PID_5591 040175db9b7ff376fca154642896d6b6f4f9da5e90ec70757f93d510e0e99afc5d4a00000000000000000000787175020098711891558107bda69d85
2021/01/21 17:47:18.9 <I Name="ExperimentName" O="15Jan2020_prebinding_ratioseries_ElisaAntibodyCheck" N="21Jan2021_IgM_prebound_serial_c1q_constant_3channel_" />
2021/01/21 17:47:18.9 <I Name="StartDelayS" O="180" N="300" />
2021/01/21 17:47:18.9 <I Name="PresentWhenDone" O="TRUE" N="FALSE" />
2021/01/21 17:47:18.9 <I Name="AcquisitionRateHZ" O="5" N="2" />
2021/01/21 17:47:18.9 <I Name="AverageCount" O="20" N="50" />
2021/01/21 17:47:18.9 Sensor tray definitions were changed
2021/01/21 17:47:18.9 Sample plate definitions were changed
2021/01/21 17:47:18.9 Assay params step 2: Time 180 to 600
2021/01/21 17:47:18.9 Assay params step 3: Time 300 to 900
2021/01/21 17:47:18.9 Assay params step 4: Time 300 to 900
2021/01/21 17:47:18.9 Assay params params 5 added: Type Loading, Name Loading2, Time 1200, Shake speed 1000
2021/01/21 17:47:18.9 Assay steps step 1: Sample A5 to A7
2021/01/21 17:47:18.9 Assay steps step 2: Sample A6 to A8
2021/01/21 17:47:18.9 Assay steps step 3: Sample A5 to A7
2021/01/21 17:47:18.9 Assay steps step 4: Sample A7 to A11
2021/01/21 17:47:18.9 Assay steps step 5: Sample A5 to A7
2021/01/21 17:47:18.9 Assay steps step 6: Sample A8 to A12
2021/01/21 17:47:18.9 Assay steps step 7: Name Baseline to Dissociation, Sample A5 to A7
2021/01/21 17:47:18.9 SetHeaterTemperature 25.0
2021/01/21 17:47:19.0 Temp: 2021/01/21 17:47:19, 25.0000
2021/01/21 17:47:19.0 Starting new assay
2021/01/21 17:47:19.3 Plate 1 temperature = 25 C
2021/01/21 17:47:19.3 Old State:4-ENGN_State_SystemReady New State:ENGN_StateRunning_StartNewStep
2021/01/21 17:47:19.4 Old State:6-ENGN_StateRunning_StartNewStep New State:ENGN_StateRunning_WaitPickingSensors
2021/01/21 17:47:19.4 Pick(0, 4)
2021/01/21 17:47:19.4 Temp: 2021/01/21 17:47:19, 25.0000
2021/01/21 17:47:19.5 GMC_SetPosZ
2021/01/21 17:47:19.6 Old State:7-ENGN_StateRunning_WaitPickingSensors New State:ENGN_StateRunning_PickingSensors
2021/01/21 17:47:19.7 GMC_ServoHere
2021/01/21 17:47:19.9 GMC_SetPosXY
2021/01/21 17:47:22.0 GMC_SetPosZ
2021/01/21 17:47:27.5 GMC_SetPosZ
2021/01/21 17:47:27.7 Device Removed:  USB VID_0781&PID_5591 040175db9b7ff376fca154642896d6b6f4f9da5e90ec70757f93d510e0e99afc5d4a00000000000000000000787175020098711891558107bda69d85
2021/01/21 17:47:28.0 Old State:8-ENGN_StateRunning_PickingSensors New State:ENGN_StateRunning_CheckingSensors
2021/01/21 17:47:28.4 
2021/01/21 17:47:28.4 Detect Sensors
2021/01/21 17:47:28.4 ==============
2021/01/21 17:47:28.4 1	YES		9.1	5805.0
2021/01/21 17:47:28.4 2	YES		9.1	5276.8
2021/01/21 17:47:28.4 3	YES		8.9	5373.4
2021/01/21 17:47:28.4 4	NO 		8.9	6.1
2021/01/21 17:47:28.4 5	NO 		8.7	6.0
2021/01/21 17:47:28.4 6	NO 		9.3	6.0
2021/01/21 17:47:28.4 7	NO 		9.0	6.2
2021/01/21 17:47:28.4 8	NO 		8.8	6.1
2021/01/21 17:47:28.4 
2021/01/21 17:47:28.8 CH1: Correction Factor = 2.41621
2021/01/21 17:47:28.8 CH2: Correction Factor = 2.52296
2021/01/21 17:47:28.8 CH3: Correction Factor = 2.50444
2021/01/21 17:47:29.2 CH1: Correction Factor = 1.06769
2021/01/21 17:47:29.2 CH2: Correction Factor = 1.0742
2021/01/21 17:47:29.2 CH3: Correction Factor = 1.07352
2021/01/21 17:47:29.6 CH1: Correction Factor = 1.006
2021/01/21 17:47:29.6 CH2: Correction Factor = 1.0096
2021/01/21 17:47:29.6 CH3: Correction Factor = 1.01063
2021/01/21 17:47:30.0 CH1: Correction Factor = 1.00273
2021/01/21 17:47:30.0 CH2: Correction Factor = 1.00204
2021/01/21 17:47:30.0 CH3: Correction Factor = 1.00132
2021/01/21 17:47:30.4 CH1: Correction Factor = 0.999334
2021/01/21 17:47:30.4 CH2: Correction Factor = 0.999034
2021/01/21 17:47:30.4 CH3: Correction Factor = 0.997958
2021/01/21 17:47:30.8 CH1: Correction Factor = 0.999304
2021/01/21 17:47:30.8 CH2: Correction Factor = 1.00206
2021/01/21 17:47:30.8 CH3: Correction Factor = 1.00104
2021/01/21 17:47:30.8 Sensor 1: Integration Time = 2.60 ms
2021/01/21 17:47:30.8 Sensor 2: Integration Time = 2.74 ms
2021/01/21 17:47:30.8 Sensor 3: Integration Time = 2.72 ms
2021/01/21 17:47:30.8 WaitControllerIdle(30000)
2021/01/21 17:47:30.9 GMC_HomeZ
2021/01/21 17:47:37.5 GMC_SetPosZ
2021/01/21 17:47:37.8 GMC_ServoHere
2021/01/21 17:47:38.1 Old State:9-ENGN_StateRunning_CheckingSensors New State:ENGN_StateRunning_PickingSensorsComplete
2021/01/21 17:47:38.1 Integration Time: 2.60,2.74,2.72,1.00,1.00,1.00,1.00,1.00,
2021/01/21 17:47:38.2 StartShaker(1000)
2021/01/21 17:47:38.4 Plate 1 temperature = 25 C
2021/01/21 17:47:38.4 Pickups: 287, Warn: 90, Error: 100
2021/01/21 17:47:38.5 Old State:10-ENGN_StateRunning_PickingSensorsComplete New State:ENGN_StateRunning_WaitGoingToSample
2021/01/21 17:47:38.5 Sample96_Q(0, 0, 6)
2021/01/21 17:47:38.6 
2021/01/21 17:47:38.6 START SCAN: 
2021/01/21 17:47:38.6    CycleTime (ms)    = 500
2021/01/21 17:47:38.6    CycleCount        = 120
2021/01/21 17:47:38.6    ScansToAverage    = 50
2021/01/21 17:47:38.6    FinishTime (s)    = 60
2021/01/21 17:47:38.6    Temperature       = 25.0
2021/01/21 17:47:38.6    Lamp Power        = 1
2021/01/21 17:47:38.6    Spec PCB temps    = 41.0, 41.4, 41.6, 41.5, 41.2, 41.7, 40.6, 40.4
2021/01/21 17:47:38.6 
2021/01/21 17:47:38.6 GMC_SetPosZ
2021/01/21 17:47:38.7 Old State:12-ENGN_StateRunning_WaitGoingToSample New State:ENGN_StateRunning_GoingToSample
2021/01/21 17:47:38.8 GMC_ServoHere
2021/01/21 17:47:39.0 GMC_SetPosXY
2021/01/21 17:47:41.2 GMC_SetPosZ
2021/01/21 17:47:44.8 Old State:13-ENGN_StateRunning_GoingToSample New State:ENGN_StateRunning_GoingToSampleComplete
2021/01/21 17:47:44.9 Old State:14-ENGN_StateRunning_GoingToSampleComplete New State:ENGN_StateRunning_WaitSampling
2021/01/21 17:47:44.9 Step started at: 17:47:38
2021/01/21 17:47:44.9 XYZ movement time  = 6235 ms + Scan start delay = 6198 ms
2021/01/21 17:47:45.0 Old State:15-ENGN_StateRunning_WaitSampling New State:ENGN_StateRunning_Sampling
2021/01/21 17:48:19.6 Temp: 2021/01/21 17:48:19, 25.0000
2021/01/21 17:48:44.6 
2021/01/21 17:48:44.6 STOP SCAN: 
2021/01/21 17:48:44.6    CycleTime (ms)    = 500
2021/01/21 17:48:44.6    CurrentCycle      = 120
2021/01/21 17:48:44.6    RunTime (ms)      = 59890
2021/01/21 17:48:44.6    AverageCycle (ms) = 499.1
2021/01/21 17:48:44.6    Temperature       = 25.0
2021/01/21 17:48:44.6    DATA OVERRUN %    = 0.00
2021/01/21 17:48:44.6    Spec PCB temps    = 41.0, 41.4, 41.6, 41.5, 41.3, 41.7, 40.6, 40.4
2021/01/21 17:48:44.6 
2021/01/21 17:48:44.7 Old State:16-cycle=120, Elapsed Time:   59.9,  Ideal Time:   59.5,  Delay time =   0.11  New State:ENGN_StateRunning_SamplingComplete
2021/01/21 17:48:44.8 Old State:18-ENGN_StateRunning_SamplingComplete New State:ENGN_StateRunning_WaitNewStep
2021/01/21 17:48:45.0 Old State:5-ENGN_StateRunning_WaitNewStep New State:ENGN_StateRunning_StartNewStep
2021/01/21 17:48:45.1 StartShaker(1000)
2021/01/21 17:48:45.4 Temp: 2021/01/21 17:48:45, 25.0000
2021/01/21 17:48:45.4 Old State:6-ENGN_StateRunning_StartNewStep New State:ENGN_StateRunning_WaitGoingToSample
2021/01/21 17:48:45.4 Sample96_Q(0, 0, 7)
2021/01/21 17:48:45.5 
2021/01/21 17:48:45.5 START SCAN: 
2021/01/21 17:48:45.5    CycleTime (ms)    = 500
2021/01/21 17:48:45.5    CycleCount        = 1200
2021/01/21 17:48:45.5    ScansToAverage    = 50
2021/01/21 17:48:45.5    FinishTime (s)    = 600
2021/01/21 17:48:45.5    Temperature       = 25.0
2021/01/21 17:48:45.5    Lamp Power        = 1
2021/01/21 17:48:45.5    Spec PCB temps    = 41.0, 41.4, 41.6, 41.5, 41.3, 41.7, 40.6, 40.4
2021/01/21 17:48:45.5 
2021/01/21 17:48:45.6 GMC_SetPosZ
2021/01/21 17:48:45.6 Old State:12-ENGN_StateRunning_WaitGoingToSample New State:ENGN_StateRunning_GoingToSample
2021/01/21 17:48:49.2 GMC_ServoHere
2021/01/21 17:48:49.4 GMC_SetPosXY
2021/01/21 17:48:49.8 GMC_SetPosZ
2021/01/21 17:48:53.8 Old State:13-ENGN_StateRunning_GoingToSample New State:ENGN_StateRunning_GoingToSampleComplete
2021/01/21 17:48:53.9 Old State:14-ENGN_StateRunning_GoingToSampleComplete New State:ENGN_StateRunning_WaitSampling
2021/01/21 17:48:53.9 Step started at: 17:48:45
2021/01/21 17:48:53.9 XYZ movement time  = 8306 ms + Scan start delay = 8240 ms
2021/01/21 17:48:54.0 Old State:15-ENGN_StateRunning_WaitSampling New State:ENGN_StateRunning_Sampling
2021/01/21 17:49:45.4 Temp: 2021/01/21 17:49:45, 25.0000
2021/01/21 17:50:45.5 Temp: 2021/01/21 17:50:45, 25.0000
2021/01/21 17:51:45.5 Temp: 2021/01/21 17:51:45, 25.0000
2021/01/21 17:52:45.6 Temp: 2021/01/21 17:52:45, 25.0000
2021/01/21 17:53:45.6 Temp: 2021/01/21 17:53:45, 25.0000
2021/01/21 17:54:45.7 Temp: 2021/01/21 17:54:45, 25.0000
2021/01/21 17:55:45.8 Temp: 2021/01/21 17:55:45, 25.0000
2021/01/21 17:56:45.8 Temp: 2021/01/21 17:56:45, 25.0000
2021/01/21 17:57:45.9 Temp: 2021/01/21 17:57:45, 25.0000
2021/01/21 17:58:46.0 Temp: 2021/01/21 17:58:46, 25.0000
2021/01/21 17:58:53.6 
2021/01/21 17:58:53.6 STOP SCAN: 
2021/01/21 17:58:53.6    CycleTime (ms)    = 500
2021/01/21 17:58:53.6    CurrentCycle      = 1200
2021/01/21 17:58:53.6    RunTime (ms)      = 599914
2021/01/21 17:58:53.6    AverageCycle (ms) = 499.9
2021/01/21 17:58:53.6    Temperature       = 25.0
2021/01/21 17:58:53.6    DATA OVERRUN %    = 0.00
2021/01/21 17:58:53.6    Spec PCB temps    = 41.1, 41.4, 41.6, 41.5, 41.3, 41.7, 40.6, 40.4
2021/01/21 17:58:53.6 
2021/01/21 17:58:53.7 Old State:16-cycle=1200, Elapsed Time:  599.9,  Ideal Time:  599.5,  Delay time =   0.10  New State:ENGN_StateRunning_SamplingComplete
2021/01/21 17:58:53.8 Old State:18-ENGN_StateRunning_SamplingComplete New State:ENGN_StateRunning_WaitNewStep
2021/01/21 17:58:54.3 Old State:5-ENGN_StateRunning_WaitNewStep New State:ENGN_StateRunning_StartNewStep
2021/01/21 17:58:54.3 StartShaker(1000)
2021/01/21 17:58:54.5 Temp: 2021/01/21 17:58:54, 25.0000
2021/01/21 17:58:54.6 Old State:6-ENGN_StateRunning_StartNewStep New State:ENGN_StateRunning_WaitGoingToSample
2021/01/21 17:58:54.6 Sample96_Q(0, 0, 6)
2021/01/21 17:58:54.7 GMC_SetPosZ
2021/01/21 17:58:54.7 
2021/01/21 17:58:54.7 START SCAN: 
2021/01/21 17:58:54.7    CycleTime (ms)    = 500
2021/01/21 17:58:54.7    CycleCount        = 120
2021/01/21 17:58:54.7    ScansToAverage    = 50
2021/01/21 17:58:54.7    FinishTime (s)    = 60
2021/01/21 17:58:54.7    Temperature       = 25.0
2021/01/21 17:58:54.7    Lamp Power        = 1
2021/01/21 17:58:54.7    Spec PCB temps    = 41.1, 41.4, 41.7, 41.5, 41.3, 41.7, 40.6, 40.4
2021/01/21 17:58:54.7 
2021/01/21 17:58:54.8 Old State:12-ENGN_StateRunning_WaitGoingToSample New State:ENGN_StateRunning_GoingToSample
2021/01/21 17:58:58.5 GMC_ServoHere
2021/01/21 17:58:58.7 GMC_SetPosXY
2021/01/21 17:58:59.1 GMC_SetPosZ
2021/01/21 17:59:02.7 Old State:13-ENGN_StateRunning_GoingToSample New State:ENGN_StateRunning_GoingToSampleComplete
2021/01/21 17:59:02.8 Old State:14-ENGN_StateRunning_GoingToSampleComplete New State:ENGN_StateRunning_WaitSampling
2021/01/21 17:59:02.8 Step started at: 17:58:54
2021/01/21 17:59:02.8 XYZ movement time  = 8005 ms + Scan start delay = 7939 ms
2021/01/21 17:59:02.9 Old State:15-ENGN_StateRunning_WaitSampling New State:ENGN_StateRunning_Sampling
2021/01/21 17:59:54.6 Temp: 2021/01/21 17:59:54, 25.0000
2021/01/21 18:00:02.5 
2021/01/21 18:00:02.5 STOP SCAN: 
2021/01/21 18:00:02.5    CycleTime (ms)    = 500
2021/01/21 18:00:02.5    CurrentCycle      = 120
2021/01/21 18:00:02.5    RunTime (ms)      = 59899
2021/01/21 18:00:02.5    AverageCycle (ms) = 499.2
2021/01/21 18:00:02.5    Temperature       = 25.0
2021/01/21 18:00:02.5    DATA OVERRUN %    = 0.00
2021/01/21 18:00:02.5    Spec PCB temps    = 41.1, 41.4, 41.7, 41.5, 41.3, 41.7, 40.6, 40.4
2021/01/21 18:00:02.5 
2021/01/21 18:00:02.5 Old State:16-cycle=120, Elapsed Time:   59.9,  Ideal Time:   59.5,  Delay time =   0.10  New State:ENGN_StateRunning_SamplingComplete
2021/01/21 18:00:02.7 Old State:18-ENGN_StateRunning_SamplingComplete New State:ENGN_StateRunning_WaitNewStep
2021/01/21 18:00:02.9 Old State:5-ENGN_StateRunning_WaitNewStep New State:ENGN_StateRunning_StartNewStep
2021/01/21 18:00:02.9 StartShaker(1000)
2021/01/21 18:00:03.2 Temp: 2021/01/21 18:00:03, 25.0000
2021/01/21 18:00:03.2 Old State:6-ENGN_StateRunning_StartNewStep New State:ENGN_StateRunning_WaitGoingToSample
2021/01/21 18:00:03.2 Sample96_Q(0, 0, 10)
2021/01/21 18:00:03.3 GMC_SetPosZ
2021/01/21 18:00:03.3 
2021/01/21 18:00:03.3 START SCAN: 
2021/01/21 18:00:03.3    CycleTime (ms)    = 500
2021/01/21 18:00:03.3    CycleCount        = 1800
2021/01/21 18:00:03.3    ScansToAverage    = 50
2021/01/21 18:00:03.3    FinishTime (s)    = 900
2021/01/21 18:00:03.3    Temperature       = 25.0
2021/01/21 18:00:03.3    Lamp Power        = 1
2021/01/21 18:00:03.3    Spec PCB temps    = 41.1, 41.4, 41.6, 41.6, 41.3, 41.7, 40.6, 40.4
2021/01/21 18:00:03.3 
2021/01/21 18:00:03.4 Old State:12-ENGN_StateRunning_WaitGoingToSample New State:ENGN_StateRunning_GoingToSample
2021/01/21 18:00:06.8 GMC_ServoHere
2021/01/21 18:00:07.0 GMC_SetPosXY
2021/01/21 18:00:07.7 GMC_SetPosZ
2021/01/21 18:00:12.5 Old State:13-ENGN_StateRunning_GoingToSample New State:ENGN_StateRunning_GoingToSampleComplete
2021/01/21 18:00:12.6 Old State:14-ENGN_StateRunning_GoingToSampleComplete New State:ENGN_StateRunning_WaitSampling
2021/01/21 18:00:12.6 Step started at: 18:00:03
2021/01/21 18:00:12.6 XYZ movement time  = 9210 ms + Scan start delay = 9164 ms
2021/01/21 18:00:12.7 Old State:15-ENGN_StateRunning_WaitSampling New State:ENGN_StateRunning_Sampling
2021/01/21 18:01:03.2 Temp: 2021/01/21 18:01:03, 25.0000
2021/01/21 18:02:03.3 Temp: 2021/01/21 18:02:03, 25.0000
2021/01/21 18:03:03.4 Temp: 2021/01/21 18:03:03, 25.0000
2021/01/21 18:04:03.4 Temp: 2021/01/21 18:04:03, 25.0000
2021/01/21 18:05:03.5 Temp: 2021/01/21 18:05:03, 25.0000
2021/01/21 18:06:03.5 Temp: 2021/01/21 18:06:03, 25.0000
2021/01/21 18:07:03.6 Temp: 2021/01/21 18:07:03, 25.0000
2021/01/21 18:08:03.7 Temp: 2021/01/21 18:08:03, 25.0000
2021/01/21 18:09:03.7 Temp: 2021/01/21 18:09:03, 25.0000
2021/01/21 18:10:03.8 Temp: 2021/01/21 18:10:03, 25.0000
2021/01/21 18:11:03.8 Temp: 2021/01/21 18:11:03, 25.0000
2021/01/21 18:12:03.9 Temp: 2021/01/21 18:12:03, 25.0000
2021/01/21 18:13:04.0 Temp: 2021/01/21 18:13:04, 25.0000
2021/01/21 18:14:04.0 Temp: 2021/01/21 18:14:04, 25.0000
2021/01/21 18:15:04.1 Temp: 2021/01/21 18:15:04, 25.0000
2021/01/21 18:15:12.4 
2021/01/21 18:15:12.4 STOP SCAN: 
2021/01/21 18:15:12.4    CycleTime (ms)    = 500
2021/01/21 18:15:12.4    CurrentCycle      = 1800
2021/01/21 18:15:12.4    RunTime (ms)      = 899910
2021/01/21 18:15:12.4    AverageCycle (ms) = 499.9
2021/01/21 18:15:12.4    Temperature       = 25.0
2021/01/21 18:15:12.4    DATA OVERRUN %    = 0.00
2021/01/21 18:15:12.4    Spec PCB temps    = 41.1, 41.4, 41.6, 41.6, 41.3, 41.7, 40.6, 40.4
2021/01/21 18:15:12.4 
2021/01/21 18:15:12.4 Old State:16-cycle=1800, Elapsed Time:  899.9,  Ideal Time:  899.5,  Delay time =   0.09  New State:ENGN_StateRunning_SamplingComplete
2021/01/21 18:15:12.6 Old State:18-ENGN_StateRunning_SamplingComplete New State:ENGN_StateRunning_WaitNewStep
2021/01/21 18:15:12.7 Old State:5-ENGN_StateRunning_WaitNewStep New State:ENGN_StateRunning_StartNewStep
2021/01/21 18:15:12.7 StartShaker(1000)
2021/01/21 18:15:13.0 Old State:6-ENGN_StateRunning_StartNewStep New State:ENGN_StateRunning_WaitGoingToSample
2021/01/21 18:15:13.0 Sample96_Q(0, 0, 6)
2021/01/21 18:15:13.0 Temp: 2021/01/21 18:15:13, 25.0000
2021/01/21 18:15:13.1 GMC_SetPosZ
2021/01/21 18:15:13.1 
2021/01/21 18:15:13.1 START SCAN: 
2021/01/21 18:15:13.1    CycleTime (ms)    = 500
2021/01/21 18:15:13.1    CycleCount        = 120
2021/01/21 18:15:13.1    ScansToAverage    = 50
2021/01/21 18:15:13.1    FinishTime (s)    = 60
2021/01/21 18:15:13.1    Temperature       = 25.0
2021/01/21 18:15:13.1    Lamp Power        = 1
2021/01/21 18:15:13.1    Spec PCB temps    = 41.1, 41.5, 41.6, 41.6, 41.3, 41.7, 40.6, 40.5
2021/01/21 18:15:13.1 
2021/01/21 18:15:13.2 Old State:12-ENGN_StateRunning_WaitGoingToSample New State:ENGN_StateRunning_GoingToSample
2021/01/21 18:15:17.8 GMC_ServoHere
2021/01/21 18:15:17.9 GMC_SetPosXY
2021/01/21 18:15:18.7 GMC_SetPosZ
2021/01/21 18:15:22.3 Old State:13-ENGN_StateRunning_GoingToSample New State:ENGN_StateRunning_GoingToSampleComplete
2021/01/21 18:15:22.4 Old State:14-ENGN_StateRunning_GoingToSampleComplete New State:ENGN_StateRunning_WaitSampling
2021/01/21 18:15:22.4 Step started at: 18:15:13
2021/01/21 18:15:22.4 XYZ movement time  = 9211 ms + Scan start delay = 9177 ms
2021/01/21 18:15:22.5 Old State:15-ENGN_StateRunning_WaitSampling New State:ENGN_StateRunning_Sampling
2021/01/21 18:16:13.1 Temp: 2021/01/21 18:16:13, 25.0000
2021/01/21 18:16:22.1 
2021/01/21 18:16:22.1 STOP SCAN: 
2021/01/21 18:16:22.1    CycleTime (ms)    = 500
2021/01/21 18:16:22.1    CurrentCycle      = 120
2021/01/21 18:16:22.1    RunTime (ms)      = 59900
2021/01/21 18:16:22.1    AverageCycle (ms) = 499.2
2021/01/21 18:16:22.1    Temperature       = 25.0
2021/01/21 18:16:22.1    DATA OVERRUN %    = 0.00
2021/01/21 18:16:22.1    Spec PCB temps    = 41.1, 41.4, 41.6, 41.5, 41.3, 41.7, 40.6, 40.4
2021/01/21 18:16:22.1 
2021/01/21 18:16:22.2 Old State:16-cycle=120, Elapsed Time:   59.9,  Ideal Time:   59.5,  Delay time =   0.09  New State:ENGN_StateRunning_SamplingComplete
2021/01/21 18:16:22.3 Old State:18-ENGN_StateRunning_SamplingComplete New State:ENGN_StateRunning_WaitNewStep
2021/01/21 18:16:22.8 Old State:5-ENGN_StateRunning_WaitNewStep New State:ENGN_StateRunning_StartNewStep
2021/01/21 18:16:22.8 StartShaker(1000)
2021/01/21 18:16:23.0 Temp: 2021/01/21 18:16:23, 25.0000
2021/01/21 18:16:23.1 Old State:6-ENGN_StateRunning_StartNewStep New State:ENGN_StateRunning_WaitGoingToSample
2021/01/21 18:16:23.1 Sample96_Q(0, 0, 11)
2021/01/21 18:16:23.2 
2021/01/21 18:16:23.2 START SCAN: 
2021/01/21 18:16:23.2    CycleTime (ms)    = 500
2021/01/21 18:16:23.2    CycleCount        = 1800
2021/01/21 18:16:23.2    ScansToAverage    = 50
2021/01/21 18:16:23.2    FinishTime (s)    = 900
2021/01/21 18:16:23.2    Temperature       = 25.0
2021/01/21 18:16:23.2    Lamp Power        = 1
2021/01/21 18:16:23.2    Spec PCB temps    = 41.1, 41.4, 41.6, 41.6, 41.2, 41.7, 40.6, 40.4
2021/01/21 18:16:23.2 
2021/01/21 18:16:23.2 GMC_SetPosZ
2021/01/21 18:16:23.3 Old State:12-ENGN_StateRunning_WaitGoingToSample New State:ENGN_StateRunning_GoingToSample
2021/01/21 18:16:26.9 GMC_ServoHere
2021/01/21 18:16:27.1 GMC_SetPosXY
2021/01/21 18:16:28.0 GMC_SetPosZ
2021/01/21 18:16:33.2 Old State:13-ENGN_StateRunning_GoingToSample New State:ENGN_StateRunning_GoingToSampleComplete
2021/01/21 18:16:33.3 Old State:14-ENGN_StateRunning_GoingToSampleComplete New State:ENGN_StateRunning_WaitSampling
2021/01/21 18:16:33.3 Step started at: 18:16:23
2021/01/21 18:16:33.3 XYZ movement time  = 9906 ms + Scan start delay = 9897 ms
2021/01/21 18:16:33.4 Old State:15-cycle=1, Elapsed Time:    0.0,  Ideal Time:    0.0,  Delay time =   0.00  New State:ENGN_StateRunning_Sampling
2021/01/21 18:17:23.1 Temp: 2021/01/21 18:17:23, 25.0000
2021/01/21 18:18:23.1 Temp: 2021/01/21 18:18:23, 25.0000
2021/01/21 18:19:23.2 Temp: 2021/01/21 18:19:23, 25.0000
2021/01/21 18:20:23.3 Temp: 2021/01/21 18:20:23, 25.0000
2021/01/21 18:21:23.3 Temp: 2021/01/21 18:21:23, 25.0000
2021/01/21 18:22:23.4 Temp: 2021/01/21 18:22:23, 25.0000
2021/01/21 18:23:23.4 Temp: 2021/01/21 18:23:23, 25.0000
2021/01/21 18:24:23.5 Temp: 2021/01/21 18:24:23, 25.0000
2021/01/21 18:25:23.6 Temp: 2021/01/21 18:25:23, 25.0000
2021/01/21 18:26:23.6 Temp: 2021/01/21 18:26:23, 25.0000
2021/01/21 18:27:23.7 Temp: 2021/01/21 18:27:23, 25.0000
2021/01/21 18:28:23.7 Temp: 2021/01/21 18:28:23, 25.0000
2021/01/21 18:29:23.8 Temp: 2021/01/21 18:29:23, 25.0000
2021/01/21 18:30:23.9 Temp: 2021/01/21 18:30:23, 25.0000
2021/01/21 18:31:23.9 Temp: 2021/01/21 18:31:23, 25.0000
2021/01/21 18:31:33.0 
2021/01/21 18:31:33.0 STOP SCAN: 
2021/01/21 18:31:33.0    CycleTime (ms)    = 500
2021/01/21 18:31:33.0    CurrentCycle      = 1800
2021/01/21 18:31:33.0    RunTime (ms)      = 899882
2021/01/21 18:31:33.0    AverageCycle (ms) = 499.9
2021/01/21 18:31:33.0    Temperature       = 25.0
2021/01/21 18:31:33.0    DATA OVERRUN %    = 0.00
2021/01/21 18:31:33.0    Spec PCB temps    = 41.1, 41.5, 41.6, 41.6, 41.3, 41.7, 40.7, 40.5
2021/01/21 18:31:33.0 
2021/01/21 18:31:33.1 Old State:16-cycle=1800, Elapsed Time:  899.9,  Ideal Time:  899.5,  Delay time =   0.11  New State:ENGN_StateRunning_SamplingComplete
2021/01/21 18:31:33.2 Old State:18-ENGN_StateRunning_SamplingComplete New State:ENGN_StateRunning_WaitNewStep
2021/01/21 18:31:33.5 Old State:5-ENGN_StateRunning_WaitNewStep New State:ENGN_StateRunning_StartNewStep
2021/01/21 18:31:33.6 StartShaker(1000)
2021/01/21 18:31:33.9 Old State:6-ENGN_StateRunning_StartNewStep New State:ENGN_StateRunning_WaitGoingToSample
2021/01/21 18:31:33.9 Sample96_Q(0, 0, 6)
2021/01/21 18:31:33.9 Temp: 2021/01/21 18:31:33, 25.0000
2021/01/21 18:31:34.0 
2021/01/21 18:31:34.0 START SCAN: 
2021/01/21 18:31:34.0    CycleTime (ms)    = 500
2021/01/21 18:31:34.0    CycleCount        = 1800
2021/01/21 18:31:34.0    ScansToAverage    = 50
2021/01/21 18:31:34.0    FinishTime (s)    = 900
2021/01/21 18:31:34.0    Temperature       = 25.0
2021/01/21 18:31:34.0    Lamp Power        = 1
2021/01/21 18:31:34.0    Spec PCB temps    = 41.1, 41.5, 41.7, 41.6, 41.3, 41.7, 40.7, 40.5
2021/01/21 18:31:34.0 
2021/01/21 18:31:34.0 GMC_SetPosZ
2021/01/21 18:31:34.1 Old State:12-ENGN_StateRunning_WaitGoingToSample New State:ENGN_StateRunning_GoingToSample
2021/01/21 18:31:39.0 GMC_ServoHere
2021/01/21 18:31:39.2 GMC_SetPosXY
2021/01/21 18:31:40.1 GMC_SetPosZ
2021/01/21 18:31:43.8 Old State:13-ENGN_StateRunning_GoingToSample New State:ENGN_StateRunning_GoingToSampleComplete
2021/01/21 18:31:44.0 Old State:14-ENGN_StateRunning_GoingToSampleComplete New State:ENGN_StateRunning_WaitSampling
2021/01/21 18:31:44.0 Step started at: 18:31:33
2021/01/21 18:31:44.0 XYZ movement time  = 9828 ms + Scan start delay = 9766 ms
2021/01/21 18:31:44.1 Old State:15-cycle=1, Elapsed Time:    0.0,  Ideal Time:    0.0,  Delay time =   0.00  New State:ENGN_StateRunning_Sampling
2021/01/21 18:32:33.9 Temp: 2021/01/21 18:32:33, 25.0000
2021/01/21 18:33:34.0 Temp: 2021/01/21 18:33:34, 25.0000
2021/01/21 18:34:34.1 Temp: 2021/01/21 18:34:34, 25.0000
2021/01/21 18:35:34.1 Temp: 2021/01/21 18:35:34, 25.0000
2021/01/21 18:36:34.2 Temp: 2021/01/21 18:36:34, 25.0000
2021/01/21 18:37:34.2 Temp: 2021/01/21 18:37:34, 25.0000
2021/01/21 18:38:34.3 Temp: 2021/01/21 18:38:34, 25.0000
2021/01/21 18:39:34.3 Temp: 2021/01/21 18:39:34, 25.0000
2021/01/21 18:40:34.4 Temp: 2021/01/21 18:40:34, 25.0000
2021/01/21 18:41:34.5 Temp: 2021/01/21 18:41:34, 25.0000
2021/01/21 18:42:34.5 Temp: 2021/01/21 18:42:34, 25.0000
2021/01/21 18:43:34.6 Temp: 2021/01/21 18:43:34, 25.0000
2021/01/21 18:44:34.7 Temp: 2021/01/21 18:44:34, 25.0000
2021/01/21 18:45:34.7 Temp: 2021/01/21 18:45:34, 25.0000
2021/01/21 18:46:34.8 Temp: 2021/01/21 18:46:34, 25.0000
2021/01/21 18:46:43.7 
2021/01/21 18:46:43.7 STOP SCAN: 
2021/01/21 18:46:43.7    CycleTime (ms)    = 500
2021/01/21 18:46:43.7    CurrentCycle      = 1800
2021/01/21 18:46:43.7    RunTime (ms)      = 899919
2021/01/21 18:46:43.7    AverageCycle (ms) = 500.0
2021/01/21 18:46:43.7    Temperature       = 25.0
2021/01/21 18:46:43.7    DATA OVERRUN %    = 0.00
2021/01/21 18:46:43.7    Spec PCB temps    = 41.1, 41.5, 41.7, 41.6, 41.4, 41.8, 40.7, 40.5
2021/01/21 18:46:43.7 
2021/01/21 18:46:43.8 Old State:16-cycle=1800, Elapsed Time:  899.9,  Ideal Time:  899.5,  Delay time =   0.12  New State:ENGN_StateRunning_SamplingComplete
2021/01/21 18:46:43.9 Old State:18-ENGN_StateRunning_SamplingComplete New State:ENGN_StateRunning_WaitEjecting
2021/01/21 18:46:43.9 EJECT: To Tray, position=4,0
2021/01/21 18:46:43.9    EjectOffset = 10.0
2021/01/21 18:46:44.1 GMC_SetPosZ
2021/01/21 18:46:44.1 Old State:19-ENGN_StateRunning_WaitEjecting New State:ENGN_StateRunning_Ejecting
2021/01/21 18:46:47.6 GMC_ServoHere
2021/01/21 18:46:47.8 GMC_SetPosXY
2021/01/21 18:46:49.9 GMC_SetPosZ
2021/01/21 18:46:54.1 GMC_Eject
2021/01/21 18:46:54.1 EJECTOR: Eject
2021/01/21 18:47:02.8 GMC_HomeZ
2021/01/21 18:47:08.3 GMC_SetPosZ
2021/01/21 18:47:08.6 GMC_ServoHere
2021/01/21 18:47:08.8 GMC_SetPosZ
2021/01/21 18:47:09.0 GMC_ServoHere
2021/01/21 18:47:09.1 GMC_SetPosXY
2021/01/21 18:47:11.2 GMC_SetPosZ
2021/01/21 18:47:11.6 Old State:20-ENGN_StateRunning_Ejecting New State:ENGN_StateRunning_EjectingComplete
2021/01/21 18:47:11.7 Old State:21-ENGN_StateRunning_EjectingComplete New State:ENGN_StateRunning_Finished
2021/01/21 18:47:11.7 StopShaker
2021/01/21 18:47:11.8 Old State:22-ENGN_StateRunning_Finished New State:ENGN_State_SystemReady
2021/01/21 18:47:11.9 Temp: 2021/01/21 18:47:11, 25.0000
2021/01/21 18:47:11.9 
2021/01/21 18:47:11.9 ASSAY SUMMARY:
2021/01/21 18:47:11.9 ==============
2021/01/21 18:47:11.9   Step #   Duration   Cycles  Overrun %
2021/01/21 18:47:11.9        1      59     120    0.00
2021/01/21 18:47:11.9        2     599    1200    0.00
2021/01/21 18:47:11.9        3      59     120    0.00
2021/01/21 18:47:11.9        4     899    1800    0.00
2021/01/21 18:47:11.9        5      59     120    0.00
2021/01/21 18:47:11.9        6     899    1800    0.00
2021/01/21 18:47:11.9        7     899    1800    0.00
2021/01/21 18:47:11.9 -------------------------------------------
2021/01/21 18:47:11.9    Total    3479    6960    0.00
2021/01/21 18:47:12.0 DFIO: Start writing C:\Users\Labuser\Desktop\GuttmanLab\Watson\21Jan2021_IgM_prebound_serial_c1q_constant_3channel_\210121_001.frd
2021/01/21 18:47:12.0 DFIO: Finished writing C:\Users\Labuser\Desktop\GuttmanLab\Watson\21Jan2021_IgM_prebound_serial_c1q_constant_3channel_\210121_001.frd
2021/01/21 18:47:12.0 DFIO: Start writing C:\Users\Labuser\Desktop\GuttmanLab\Watson\21Jan2021_IgM_prebound_serial_c1q_constant_3channel_\210121_002.frd
2021/01/21 18:47:12.0 DFIO: Finished writing C:\Users\Labuser\Desktop\GuttmanLab\Watson\21Jan2021_IgM_prebound_serial_c1q_constant_3channel_\210121_002.frd
2021/01/21 18:47:12.0 DFIO: Start writing C:\Users\Labuser\Desktop\GuttmanLab\Watson\21Jan2021_IgM_prebound_serial_c1q_constant_3channel_\210121_003.frd
2021/01/21 18:47:12.0 DFIO: Finished writing C:\Users\Labuser\Desktop\GuttmanLab\Watson\21Jan2021_IgM_prebound_serial_c1q_constant_3channel_\210121_003.frd
2021/01/21 18:47:12.0 DFIO: Finished writing C:\Users\Labuser\Desktop\GuttmanLab\Watson\21Jan2021_IgM_prebound_serial_c1q_constant_3channel_\210121_Manifest.fmx
2021/01/21 18:48:26.2 Device Connected:  USB VID_0781&PID_5591 040175db9b7ff376fca154642896d6b6f4f9da5e90ec70757f93d510e0e99afc5d4a00000000000000000000787175020098711891558107bda69d85
2021/01/21 18:52:27.1 Device Removed:  USB VID_2457&PID_1022 8&28d36f9e&0&4
2021/01/21 18:52:27.1 Device Removed:  USB VID_2457&PID_1022 8&28d36f9e&0&3
2021/01/21 18:52:27.1 Device Removed:  USB VID_2457&PID_1022 8&28d36f9e&0&2
2021/01/21 18:52:27.1 Device Removed:  USB VID_2457&PID_1022 8&28d36f9e&0&1
2021/01/21 18:52:27.1 Device Removed:  USB VID_2457&PID_1022 8&3b8d2043&0&4
2021/01/21 18:52:27.1 Device Removed:  USB VID_2457&PID_1022 8&3b8d2043&0&3
2021/01/21 18:52:27.1 Device Removed:  USB VID_2457&PID_1022 8&3b8d2043&0&2
2021/01/21 18:52:27.1 Device Removed:  USB VID_2457&PID_1022 8&3b8d2043&0&1
2021/01/21 18:52:29.7 USB4000-USB4U00174: BulkWrite failed sending cmd READ_PCB_TEMP.
2021/01/21 18:52:29.7 
2021/01/21 18:52:29.7 USB ERROR(2): The system cannot find the file specified.
2021/01/21 18:52:29.7 
2021/01/21 18:52:29.7 
2021/01/21 18:52:29.7 Spectrometer USB4U00174 ERROR reading PCB temp.
2021/01/21 18:52:29.7 USB4000-USB4U00175: BulkWrite failed sending cmd READ_PCB_TEMP.
2021/01/21 18:52:29.7 
2021/01/21 18:52:29.7 USB ERROR(2): The system cannot find the file specified.
2021/01/21 18:52:29.7 
2021/01/21 18:52:29.7 
2021/01/21 18:52:29.7 Spectrometer USB4U00175 ERROR reading PCB temp.
2021/01/21 18:52:29.7 USB4000-USB4U00182: BulkWrite failed sending cmd READ_PCB_TEMP.
2021/01/21 18:52:29.7 
2021/01/21 18:52:29.7 USB ERROR(2): The system cannot find the file specified.
2021/01/21 18:52:29.7 
2021/01/21 18:52:29.7 
2021/01/21 18:52:29.7 Spectrometer USB4U00182 ERROR reading PCB temp.
2021/01/21 18:52:29.7 USB4000-USB4U00282: BulkWrite failed sending cmd READ_PCB_TEMP.
2021/01/21 18:52:29.7 
2021/01/21 18:52:29.7 USB ERROR(2): The system cannot find the file specified.
2021/01/21 18:52:29.7 
2021/01/21 18:52:29.7 
2021/01/21 18:52:29.7 Spectrometer USB4U00282 ERROR reading PCB temp.
2021/01/21 18:52:29.7 USB4000-USB4U00181: BulkWrite failed sending cmd READ_PCB_TEMP.
2021/01/21 18:52:29.7 
2021/01/21 18:52:29.7 USB ERROR(2): The system cannot find the file specified.
2021/01/21 18:52:29.7 
2021/01/21 18:52:29.7 
2021/01/21 18:52:29.7 Spectrometer USB4U00181 ERROR reading PCB temp.
2021/01/21 18:52:29.7 USB4000-USB4U00281: BulkWrite failed sending cmd READ_PCB_TEMP.
2021/01/21 18:52:29.7 
2021/01/21 18:52:29.7 USB ERROR(2): The system cannot find the file specified.
2021/01/21 18:52:29.7 
2021/01/21 18:52:29.7 
2021/01/21 18:52:29.7 Spectrometer USB4U00281 ERROR reading PCB temp.
2021/01/21 18:52:29.7 USB4000-USB4U00176: BulkWrite failed sending cmd READ_PCB_TEMP.
2021/01/21 18:52:29.7 
2021/01/21 18:52:29.7 USB ERROR(2): The system cannot find the file specified.
2021/01/21 18:52:29.7 
2021/01/21 18:52:29.7 
2021/01/21 18:52:29.7 Spectrometer USB4U00176 ERROR reading PCB temp.
2021/01/21 18:52:29.7 USB4000-USB4U00280: BulkWrite failed sending cmd READ_PCB_TEMP.
2021/01/21 18:52:29.7 
2021/01/21 18:52:29.7 USB ERROR(2): The system cannot find the file specified.
2021/01/21 18:52:29.7 
2021/01/21 18:52:29.7 
2021/01/21 18:52:29.7 Spectrometer USB4U00280 ERROR reading PCB temp.
2021/01/21 18:52:31.2 Closing application
2021/01/21 18:52:32.2 Galil Timeout: cmd=STXYZ
2021/01/21 18:52:32.2 Galil Error(-2): Timeout waiting for command response
2021/01/21 18:52:32.2 StopShaker
2021/01/21 18:52:33.4 Galil Timeout: cmd=STXYZ
2021/01/21 18:52:33.4 Galil Error(-2): Timeout waiting for command response
2021/01/21 18:52:33.8 Detected memory leaks!
2021/01/21 18:52:33.8 Dumping objects ->
2021/01/21 18:52:33.8 {336663} 2021/01/21 18:52:33.8 normal block at 0x003553B0, 8 bytes long.
2021/01/21 18:52:33.8  Data: <    ` r > D0 02 00 00 60 F3 72 03 
2021/01/21 18:52:33.8 {336662} 2021/01/21 18:52:33.8 normal block at 0x0372F360, 516 bytes long.
2021/01/21 18:52:33.8  Data: < f   G  t       > C8 66 10 02 12 47 12 01 74 C7 11 01 B4 85 0E 01 
2021/01/21 18:52:33.8 Object dump complete.
2021/01/21 18:52:33.8 MultiWellPlate: DLL_PROCESS_DETACH.
2021/01/21 18:52:33.8 DataSecurity: DLL_PROCESS_DETACH.
2021/01/21 18:52:33.8 Detected memory leaks!
2021/01/21 18:52:33.8 Dumping objects ->
2021/01/21 18:52:33.8 {2722} 2021/01/21 18:52:33.8 normal block at 0x002E55E0, 64 bytes long.
2021/01/21 18:52:33.8  Data: <  0 h 0   0   0 > C8 8D 30 00 68 8E 30 00 08 8F 30 00 A8 8F 30 00 
2021/01/21 18:52:33.8 {2721} 2021/01/21 18:52:33.8 normal block at 0x002E0E18, 32 bytes long.
2021/01/21 18:52:33.8  Data: <  0   0 H 0   0 > C8 8D 30 00 A8 8F 30 00 48 90 30 00 08 BE 30 00 
2021/01/21 18:52:33.8 {2720} 2021/01/21 18:52:33.8 normal block at 0x002E0DC8, 32 bytes long.
2021/01/21 18:52:33.8  Data: <h 0   0   0 h 0 > 68 8E 30 00 08 8F 30 00 A8 8F 30 00 68 BD 30 00 
2021/01/21 18:52:33.8 {2719} 2021/01/21 18:52:33.8 normal block at 0x002E0D78, 32 bytes long.
2021/01/21 18:52:33.8  Data: <h 0   0   0 H 0 > 68 8E 30 00 08 8F 30 00 A8 8F 30 00 48 90 30 00 
2021/01/21 18:52:33.8 {2717} 2021/01/21 18:52:33.8 normal block at 0x003281C0, 12 bytes long.
2021/01/21 18:52:33.8  Data: <P 2         > 50 97 32 00 00 00 00 00 01 00 00 00 
2021/01/21 18:52:33.8 {2715} 2021/01/21 18:52:33.8 normal block at 0x00329790, 20 bytes long.
2021/01/21 18:52:33.8  Data: <    x .         > 07 00 00 00 78 0D 2E 00 00 00 00 00 08 00 00 00 
2021/01/21 18:52:33.8 {2714} 2021/01/21 18:52:33.8 normal block at 0x00329750, 16 bytes long.
2021/01/21 18:52:33.8  Data: <      2         > 01 00 00 00 90 97 32 00 00 00 00 00 00 00 00 00 
2021/01/21 18:52:33.8 {2713} 2021/01/21 18:52:33.8 normal block at 0x002E5570, 64 bytes long.
2021/01/21 18:52:33.8  Data: <XD. (D.  C.  C. > 58 44 2E 00 28 44 2E 00 F8 43 2E 00 C8 43 2E 00 
2021/01/21 18:52:33.8 {2712} 2021/01/21 18:52:33.8 normal block at 0x002E4458, 4 bytes long.
2021/01/21 18:52:33.8  Data: <0 Ri> 30 E7 52 69 
2021/01/21 18:52:33.8 {2711} 2021/01/21 18:52:33.8 normal block at 0x002E5500, 64 bytes long.
2021/01/21 18:52:33.8  Data: <      2         > 00 00 00 00 C0 81 32 00 00 00 00 00 00 00 00 00 
2021/01/21 18:52:33.8 {2710} 2021/01/21 18:52:33.8 normal block at 0x0032A450, 96 bytes long.
2021/01/21 18:52:33.8  Data: < U.   Si  Si    > 00 55 2E 00 90 07 53 69 D0 07 53 69 08 00 00 00 
2021/01/21 18:52:33.8 {2709} 2021/01/21 18:52:33.8 normal block at 0x00328188, 12 bytes long.
2021/01/21 18:52:33.8  Data: <  2         > 90 96 32 00 00 00 00 00 01 00 00 00 
2021/01/21 18:52:33.8 {2707} 2021/01/21 18:52:33.8 normal block at 0x003296D0, 20 bytes long.
2021/01/21 18:52:33.8  Data: <      .         > 06 00 00 00 C8 0D 2E 00 00 00 00 00 08 00 00 00 
2021/01/21 18:52:33.8 {2706} 2021/01/21 18:52:33.8 normal block at 0x00329690, 16 bytes long.
2021/01/21 18:52:33.8  Data: <      2         > 01 00 00 00 D0 96 32 00 00 00 00 00 00 00 00 00 
2021/01/21 18:52:33.8 {2705} 2021/01/21 18:52:33.8 normal block at 0x002E4428, 4 bytes long.
2021/01/21 18:52:33.8  Data: <  Oi> F0 8E 4F 69 
2021/01/21 18:52:33.8 {2704} 2021/01/21 18:52:33.8 normal block at 0x002E5490, 64 bytes long.
2021/01/21 18:52:33.8  Data: <      2         > 00 00 00 00 88 81 32 00 00 00 00 00 00 00 00 00 
2021/01/21 18:52:33.8 {2703} 2021/01/21 18:52:33.8 normal block at 0x0032A3C0, 96 bytes long.
2021/01/21 18:52:33.8  Data: < T.   Si  Si    > 90 54 2E 00 90 07 53 69 D0 07 53 69 08 00 00 00 
2021/01/21 18:52:33.8 {2702} 2021/01/21 18:52:33.8 normal block at 0x00328150, 12 bytes long.
2021/01/21 18:52:33.8  Data: <  2         > D0 95 32 00 00 00 00 00 01 00 00 00 
2021/01/21 18:52:33.8 {2700} 2021/01/21 18:52:33.8 normal block at 0x00329610, 20 bytes long.
2021/01/21 18:52:33.8  Data: <      .         > 04 00 00 00 18 0E 2E 00 00 00 00 00 08 00 00 00 
2021/01/21 18:52:33.8 {2699} 2021/01/21 18:52:33.8 normal block at 0x003295D0, 16 bytes long.
2021/01/21 18:52:33.8  Data: <      2         > 01 00 00 00 10 96 32 00 00 00 00 00 01 00 00 00 
2021/01/21 18:52:33.8 {2698} 2021/01/21 18:52:33.8 normal block at 0x002E43F8, 4 bytes long.
2021/01/21 18:52:33.8  Data: < !Mi> E0 21 4D 69 
2021/01/21 18:52:33.8 {2697} 2021/01/21 18:52:33.8 normal block at 0x002E5420, 64 bytes long.
2021/01/21 18:52:33.8  Data: <    P 2         > 00 00 00 00 50 81 32 00 00 00 00 00 00 00 00 00 
2021/01/21 18:52:33.8 {2696} 2021/01/21 18:52:33.8 normal block at 0x0032A330, 96 bytes long.
2021/01/21 18:52:33.8  Data: < T.   Si  Si    > 20 54 2E 00 90 07 53 69 D0 07 53 69 08 00 00 00 
2021/01/21 18:52:33.8 {2695} 2021/01/21 18:52:33.8 normal block at 0x00328118, 12 bytes long.
2021/01/21 18:52:33.8  Data: <  2         > 10 95 32 00 00 00 00 00 01 00 00 00 
2021/01/21 18:52:33.8 {2693} 2021/01/21 18:52:33.8 normal block at 0x00329550, 20 bytes long.
2021/01/21 18:52:33.8  Data: <     U.         > 08 00 00 00 E0 55 2E 00 00 00 00 00 10 00 00 00 
2021/01/21 18:52:33.8 {2692} 2021/01/21 18:52:33.8 normal block at 0x00329510, 16 bytes long.
2021/01/21 18:52:33.8  Data: <    P 2         > 01 00 00 00 50 95 32 00 00 00 00 00 00 00 00 00 
2021/01/21 18:52:33.8 {2691} 2021/01/21 18:52:33.8 normal block at 0x002E43C8, 4 bytes long.
2021/01/21 18:52:33.8  Data: <  Oi> B0 F1 4F 69 
2021/01/21 18:52:33.8 {2690} 2021/01/21 18:52:33.8 normal block at 0x002E53B0, 64 bytes long.
2021/01/21 18:52:33.8  Data: <      2         > 00 00 00 00 18 81 32 00 00 00 00 00 00 00 00 00 
2021/01/21 18:52:33.8 {2689} 2021/01/21 18:52:33.8 normal block at 0x0032A2A0, 96 bytes long.
2021/01/21 18:52:33.8  Data: < S.   Si  Si    > B0 53 2E 00 90 07 53 69 D0 07 53 69 08 00 00 00 
2021/01/21 18:52:33.8 {2640} 2021/01/21 18:52:33.8 normal block at 0x00314640, 112 bytes long.
2021/01/21 18:52:33.8  Data: <   i   i   i   i> 14 9F 80 69 1C 9F 80 69 94 85 94 69 CC 85 94 69 
2021/01/21 18:52:33.8 {2546} 2021/01/21 18:52:33.8 normal block at 0x00326438, 12 bytes long.
2021/01/21 18:52:33.8  Data: <  2     /   > 90 92 32 00 00 00 00 00 2F 03 00 00 
2021/01/21 18:52:33.8 {2545} 2021/01/21 18:52:33.8 normal block at 0x00329310, 16 bytes long.
2021/01/21 18:52:33.8  Data: <  0             > E8 BF 30 00 00 00 00 00 00 00 00 00 00 00 00 00 
2021/01/21 18:52:33.8 {2544} 2021/01/21 18:52:33.8 normal block at 0x003292D0, 20 bytes long.
2021/01/21 18:52:33.8  Data: <      2         > 01 00 00 00 10 93 32 00 00 00 00 00 04 00 00 00 
2021/01/21 18:52:33.8 {2543} 2021/01/21 18:52:33.8 normal block at 0x00329290, 16 bytes long.
2021/01/21 18:52:33.8  Data: </     2         > 2F 03 00 00 D0 92 32 00 00 00 00 00 00 00 00 00 
2021/01/21 18:52:33.8 {2542} 2021/01/21 18:52:33.8 normal block at 0x00326400, 12 bytes long.
2021/01/21 18:52:33.8  Data: < <-     +   > 00 3C 2D 00 00 00 00 00 2B 03 00 00 
2021/01/21 18:52:33.8 {2541} 2021/01/21 18:52:33.8 normal block at 0x00329250, 16 bytes long.
2021/01/21 18:52:33.8  Data: <  0             > E8 BF 30 00 00 00 00 00 00 00 00 00 00 00 00 00 
2021/01/21 18:52:33.8 {2540} 2021/01/21 18:52:33.8 normal block at 0x00329210, 20 bytes long.
2021/01/21 18:52:33.8  Data: <    P 2         > 01 00 00 00 50 92 32 00 00 00 00 00 04 00 00 00 
2021/01/21 18:52:33.8 {2539} 2021/01/21 18:52:33.8 normal block at 0x002D3C00, 16 bytes long.
2021/01/21 18:52:33.8  Data: <+     2         > 2B 03 00 00 10 92 32 00 00 00 00 00 00 00 00 00 
2021/01/21 18:52:33.8 {2538} 2021/01/21 18:52:33.8 normal block at 0x003263C8, 12 bytes long.
2021/01/21 18:52:33.8  Data: < 7-     ,   > C0 37 2D 00 00 00 00 00 2C 03 00 00 
2021/01/21 18:52:33.8 {2537} 2021/01/21 18:52:33.8 normal block at 0x002D3BC0, 16 bytes long.
2021/01/21 18:52:33.8  Data: <  0             > E8 BF 30 00 00 00 00 00 00 00 00 00 00 00 00 00 
2021/01/21 18:52:33.8 {2536} 2021/01/21 18:52:33.8 normal block at 0x002D3B80, 20 bytes long.
2021/01/21 18:52:33.8  Data: <     ;-         > 01 00 00 00 C0 3B 2D 00 00 00 00 00 04 00 00 00 
2021/01/21 18:52:33.8 {2535} 2021/01/21 18:52:33.8 normal block at 0x002D37C0, 16 bytes long.
2021/01/21 18:52:33.8  Data: <,    ;-         > 2C 03 00 00 80 3B 2D 00 00 00 00 00 00 00 00 00 
2021/01/21 18:52:33.8 {2533} 2021/01/21 18:52:33.8 normal block at 0x002E4398, 4 bytes long.
2021/01/21 18:52:33.8  Data: <  Ui> D0 8B 55 69 
2021/01/21 18:52:33.8 {2532} 2021/01/21 18:52:33.8 normal block at 0x002E52D0, 64 bytes long.
2021/01/21 18:52:33.8  Data: <             d2 > 00 00 00 00 00 00 00 00 00 00 00 00 00 64 32 00 
2021/01/21 18:52:33.8 {2531} 2021/01/21 18:52:33.8 normal block at 0x003145B0, 96 bytes long.
2021/01/21 18:52:33.8  Data: < R.   Si  Si    > D0 52 2E 00 90 07 53 69 D0 07 53 69 08 00 00 00 
2021/01/21 18:52:33.8 {2530} 2021/01/21 18:52:33.8 normal block at 0x00326390, 12 bytes long.
2021/01/21 18:52:33.8  Data: < :-     /   > 00 3A 2D 00 00 00 00 00 2F 03 00 00 
2021/01/21 18:52:33.8 {2529} 2021/01/21 18:52:33.8 normal block at 0x002D3B40, 16 bytes long.
2021/01/21 18:52:33.8  Data: <  0             > E8 BF 30 00 00 00 00 00 00 00 00 00 00 00 00 00 
2021/01/21 18:52:33.8 {2528} 2021/01/21 18:52:33.8 normal block at 0x002D3A40, 20 bytes long.
2021/01/21 18:52:33.8  Data: <    @;-         > 01 00 00 00 40 3B 2D 00 00 00 00 00 04 00 00 00 
2021/01/21 18:52:33.8 {2527} 2021/01/21 18:52:33.8 normal block at 0x002D3A00, 16 bytes long.
2021/01/21 18:52:33.8  Data: </   @:-         > 2F 03 00 00 40 3A 2D 00 00 00 00 00 00 00 00 00 
2021/01/21 18:52:33.8 {2526} 2021/01/21 18:52:33.8 normal block at 0x00326358, 12 bytes long.
2021/01/21 18:52:33.8  Data: < :-     )   > C0 3A 2D 00 00 00 00 00 29 03 00 00 
2021/01/21 18:52:33.8 {2525} 2021/01/21 18:52:33.8 normal block at 0x002D39C0, 16 bytes long.
2021/01/21 18:52:33.8  Data: <  0             > E8 BF 30 00 00 00 00 00 00 00 00 00 00 00 00 00 
2021/01/21 18:52:33.8 {2524} 2021/01/21 18:52:33.8 normal block at 0x002D3B00, 20 bytes long.
2021/01/21 18:52:33.8  Data: <     9-         > 01 00 00 00 C0 39 2D 00 00 00 00 00 04 00 00 00 
2021/01/21 18:52:33.8 {2523} 2021/01/21 18:52:33.8 normal block at 0x002D3AC0, 16 bytes long.
2021/01/21 18:52:33.8  Data: <)    ;-         > 29 03 00 00 00 3B 2D 00 00 00 00 00 00 00 00 00 
2021/01/21 18:52:33.8 {2522} 2021/01/21 18:52:33.8 normal block at 0x002E4368, 4 bytes long.
2021/01/21 18:52:33.8  Data: <  Ni> 10 BA 4E 69 
2021/01/21 18:52:33.8 {2521} 2021/01/21 18:52:33.8 normal block at 0x002E5260, 64 bytes long.
2021/01/21 18:52:33.8  Data: <    Xc2         > 00 00 00 00 58 63 32 00 00 00 00 00 00 00 00 00 
2021/01/21 18:52:33.8 {2520} 2021/01/21 18:52:33.8 normal block at 0x00314520, 96 bytes long.
2021/01/21 18:52:33.8  Data: <`R.   Si  Si    > 60 52 2E 00 90 07 53 69 D0 07 53 69 08 00 00 00 
2021/01/21 18:52:33.8 {2519} 2021/01/21 18:52:33.8 normal block at 0x00326320, 12 bytes long.
2021/01/21 18:52:33.8  Data: <@9-     .   > 40 39 2D 00 00 00 00 00 2E 03 00 00 
2021/01/21 18:52:33.8 {2518} 2021/01/21 18:52:33.8 normal block at 0x002D3A80, 16 bytes long.
2021/01/21 18:52:33.8  Data: <  0             > E8 BF 30 00 00 00 00 00 00 00 00 00 00 00 00 00 
2021/01/21 18:52:33.8 {2517} 2021/01/21 18:52:33.8 normal block at 0x002D3980, 20 bytes long.
2021/01/21 18:52:33.8  Data: <     :-         > 01 00 00 00 80 3A 2D 00 00 00 00 00 04 00 00 00 
2021/01/21 18:52:33.8 {2516} 2021/01/21 18:52:33.8 normal block at 0x002D3940, 16 bytes long.
2021/01/21 18:52:33.8  Data: <.    9-         > 2E 03 00 00 80 39 2D 00 00 00 00 00 00 00 00 00 
2021/01/21 18:52:33.8 {2515} 2021/01/21 18:52:33.8 normal block at 0x003262E8, 12 bytes long.
2021/01/21 18:52:33.8  Data: < 8-     -   > 80 38 2D 00 00 00 00 00 2D 03 00 00 
2021/01/21 18:52:33.8 {2514} 2021/01/21 18:52:33.8 normal block at 0x002D3900, 16 bytes long.
2021/01/21 18:52:33.8  Data: <  0             > E8 BF 30 00 00 00 00 00 00 00 00 00 00 00 00 00 
2021/01/21 18:52:33.8 {2513} 2021/01/21 18:52:33.8 normal block at 0x002D38C0, 20 bytes long.
2021/01/21 18:52:33.8  Data: <     9-         > 01 00 00 00 00 39 2D 00 00 00 00 00 04 00 00 00 
2021/01/21 18:52:33.8 {2512} 2021/01/21 18:52:33.8 normal block at 0x002D3880, 16 bytes long.
2021/01/21 18:52:33.8  Data: <-    8-         > 2D 03 00 00 C0 38 2D 00 00 00 00 00 00 00 00 00 
2021/01/21 18:52:33.8 {2511} 2021/01/21 18:52:33.8 normal block at 0x002E4338, 4 bytes long.
2021/01/21 18:52:33.8  Data: <  Qi> C0 07 51 69 
2021/01/21 18:52:33.8 {2510} 2021/01/21 18:52:33.8 normal block at 0x002E51F0, 64 bytes long.
2021/01/21 18:52:33.8  Data: <                > 00 00 00 00 00 00 00 00 00 00 00 00 00 00 00 00 
2021/01/21 18:52:33.8 {2509} 2021/01/21 18:52:33.8 normal block at 0x00314490, 96 bytes long.
2021/01/21 18:52:33.8  Data: < Q.   Si  Si    > F0 51 2E 00 90 07 53 69 D0 07 53 69 08 00 00 00 
2021/01/21 18:52:33.8 {2508} 2021/01/21 18:52:33.8 normal block at 0x003143F8, 108 bytes long.
2021/01/21 18:52:33.8  Data: </       ` Yi  Yi> 2F 03 00 00 01 00 00 00 60 E6 59 69 A0 E2 59 69 
2021/01/21 18:52:33.8 {2507} 2021/01/21 18:52:33.8 normal block at 0x00314360, 108 bytes long.
2021/01/21 18:52:33.8  Data: <+       @ Yi0 Yi> 2B 03 00 00 01 00 00 00 40 E1 59 69 30 DA 59 69 
2021/01/21 18:52:33.8 {2506} 2021/01/21 18:52:33.8 normal block at 0x003142C8, 108 bytes long.
2021/01/21 18:52:33.8  Data: <,       @ Yi0 Yi> 2C 03 00 00 01 00 00 00 40 E1 59 69 30 DA 59 69 
2021/01/21 18:52:33.8 {2505} 2021/01/21 18:52:33.8 normal block at 0x003262B0, 9 bytes long.
2021/01/21 18:52:33.8  Data: <GOST-MAC > 47 4F 53 54 2D 4D 41 43 00 
2021/01/21 18:52:33.8 {2504} 2021/01/21 18:52:33.8 normal block at 0x002D3780, 18 bytes long.
2021/01/21 18:52:33.8  Data: <GOST 28147-89 MA> 47 4F 53 54 20 32 38 31 34 37 2D 38 39 20 4D 41 
2021/01/21 18:52:33.8 {2503} 2021/01/21 18:52:33.8 normal block at 0x00314230, 108 bytes long.
2021/01/21 18:52:33.8  Data: </   /        b2 > 2F 03 00 00 2F 03 00 00 06 00 00 00 B0 62 32 00 
2021/01/21 18:52:33.8 {2502} 2021/01/21 18:52:33.8 normal block at 0x00326278, 9 bytes long.
2021/01/21 18:52:33.8  Data: <GOST2001 > 47 4F 53 54 32 30 30 31 00 
2021/01/21 18:52:33.8 {2501} 2021/01/21 18:52:33.8 normal block at 0x002D3840, 18 bytes long.
2021/01/21 18:52:33.8  Data: <GOST R 34.10-200> 47 4F 53 54 20 52 20 33 34 2E 31 30 2D 32 30 30 
2021/01/21 18:52:33.8 {2500} 2021/01/21 18:52:33.8 normal block at 0x00314198, 108 bytes long.
2021/01/21 18:52:33.8  Data: <+   +       xb2 > 2B 03 00 00 2B 03 00 00 06 00 00 00 78 62 32 00 
2021/01/21 18:52:33.8 {2499} 2021/01/21 18:52:33.8 normal block at 0x00326240, 7 bytes long.
2021/01/21 18:52:33.8  Data: <GOST94 > 47 4F 53 54 39 34 00 
2021/01/21 18:52:33.8 {2498} 2021/01/21 18:52:33.8 normal block at 0x002D3800, 16 bytes long.
2021/01/21 18:52:33.8  Data: <GOST R 34.10-94 > 47 4F 53 54 20 52 20 33 34 2E 31 30 2D 39 34 00 
2021/01/21 18:52:33.8 {2497} 2021/01/21 18:52:33.8 normal block at 0x0030C088, 108 bytes long.
2021/01/21 18:52:33.8  Data: <,   ,       @b2 > 2C 03 00 00 2C 03 00 00 06 00 00 00 40 62 32 00 
2021/01/21 18:52:33.8 {2496} 2021/01/21 18:52:33.8 normal block at 0x0030BFE8, 112 bytes long.
2021/01/21 18:52:33.8  Data: <   i   i        > 0C A9 80 69 14 A9 80 69 00 00 00 00 00 00 00 00 
2021/01/21 18:52:33.8 {2495} 2021/01/21 18:52:33.8 normal block at 0x0030BF48, 112 bytes long.
2021/01/21 18:52:33.8  Data: <L  i0  i        > 4C 97 80 69 30 99 96 69 00 00 00 00 00 00 00 00 
2021/01/21 18:52:33.8 {2472} 2021/01/21 18:52:33.8 normal block at 0x0030BEA8, 112 bytes long.
2021/01/21 18:52:33.8  Data: <   i   id  i   i> C4 95 80 69 CC 95 80 69 64 82 94 69 9C 82 94 69 
2021/01/21 18:52:33.8 {2448} 2021/01/21 18:52:33.8 normal block at 0x0030BE08, 112 bytes long.
2021/01/21 18:52:33.8  Data: <   i,  iL  i   i> 20 91 80 69 2C 91 80 69 4C 80 94 69 C0 80 94 69 
2021/01/21 18:52:33.8 {2436} 2021/01/21 18:52:33.8 normal block at 0x0030BD68, 112 bytes long.
2021/01/21 18:52:33.8  Data: <   i   i ~ i ~ i> 0C 8F 80 69 14 8F 80 69 AC 7E 94 69 E4 7E 94 69 
2021/01/21 18:52:33.8 {2410} 2021/01/21 18:52:33.8 normal block at 0x00309048, 112 bytes long.
2021/01/21 18:52:33.8  Data: <   i   i { i    > A4 89 80 69 AC 89 80 69 1C 7B 94 69 00 00 00 00 
2021/01/21 18:52:33.8 {2390} 2021/01/21 18:52:33.8 normal block at 0x00308FA8, 112 bytes long.
2021/01/21 18:52:33.8  Data: <   i   i,} id} i> 18 8D 80 69 20 8D 80 69 2C 7D 94 69 64 7D 94 69 
2021/01/21 18:52:33.8 {2375} 2021/01/21 18:52:33.8 normal block at 0x00308F08, 112 bytes long.
2021/01/21 18:52:33.8  Data: <   i   i\y i y i> 8C 85 80 69 94 85 80 69 5C 79 94 69 94 79 94 69 
2021/01/21 18:52:33.8 {2349} 2021/01/21 18:52:33.8 normal block at 0x00308E68, 112 bytes long.
2021/01/21 18:52:33.8  Data: <t  ix  i w i x i> 74 83 80 69 78 83 80 69 CC 77 94 69 04 78 94 69 
2021/01/21 18:52:33.8 {2330} 2021/01/21 18:52:33.8 normal block at 0x00308DC8, 112 bytes long.
2021/01/21 18:52:33.8  Data: <   i   i\v i    > A4 80 80 69 B0 80 80 69 5C 76 94 69 00 00 00 00 
2021/01/21 18:52:33.8 {2325} 2021/01/21 18:52:33.8 normal block at 0x002E4308, 4 bytes long.
2021/01/21 18:52:33.8  Data: <  Si> F0 05 53 69 
2021/01/21 18:52:33.8 {2323} 2021/01/21 18:52:33.8 normal block at 0x002D3740, 20 bytes long.
2021/01/21 18:52:33.8  Data: <    pU.         > 08 00 00 00 70 55 2E 00 00 00 00 00 10 00 00 00 
2021/01/21 18:52:33.8 {2316} 2021/01/21 18:52:33.8 normal block at 0x00305920, 112 bytes long.
2021/01/21 18:52:33.8  Data: <  }i|{ i        > 98 88 7D 69 7C 7B 80 69 00 00 00 00 00 00 00 00 
2021/01/21 18:52:33.8 {2315} 2021/01/21 18:52:33.8 normal block at 0x00321EC8, 12 bytes long.
2021/01/21 18:52:33.8  Data: <alg_section > 61 6C 67 5F 73 65 63 74 69 6F 6E 00 
2021/01/21 18:52:33.8 {2314} 2021/01/21 18:52:33.8 normal block at 0x00302FD0, 24 bytes long.
2021/01/21 18:52:33.8  Data: <      2   Ti    > 00 00 00 00 C8 1E 32 00 A0 09 54 69 00 00 00 00 
2021/01/21 18:52:33.8 {2313} 2021/01/21 18:52:33.8 normal block at 0x00321E90, 8 bytes long.
2021/01/21 18:52:33.8  Data: <engines > 65 6E 67 69 6E 65 73 00 
2021/01/21 18:52:33.8 {2312} 2021/01/21 18:52:33.8 normal block at 0x00302F88, 24 bytes long.
2021/01/21 18:52:33.8  Data: <      2   Ti@ Ti> 00 00 00 00 90 1E 32 00 B0 10 54 69 40 10 54 69 
2021/01/21 18:52:33.8 {2311} 2021/01/21 18:52:33.8 normal block at 0x00321E58, 12 bytes long.
2021/01/21 18:52:33.8  Data: <oid_section > 6F 69 64 5F 73 65 63 74 69 6F 6E 00 
2021/01/21 18:52:33.8 {2310} 2021/01/21 18:52:33.8 normal block at 0x00302F40, 24 bytes long.
2021/01/21 18:52:33.8  Data: <    X 2 p Ti` Ti> 00 00 00 00 58 1E 32 00 70 08 54 69 60 08 54 69 
2021/01/21 18:52:33.8 {2309} 2021/01/21 18:52:33.8 normal block at 0x002D3600, 16 bytes long.
2021/01/21 18:52:33.8  Data: <@/0  /0  /0     > 40 2F 30 00 88 2F 30 00 D0 2F 30 00 00 00 00 00 
2021/01/21 18:52:33.8 {2308} 2021/01/21 18:52:33.8 normal block at 0x002D3640, 20 bytes long.
2021/01/21 18:52:33.8  Data: <     6-         > 03 00 00 00 00 36 2D 00 00 00 00 00 04 00 00 00 
2021/01/21 18:52:33.8 Object dump complete.
2021/01/28 10:55:06.0 AcquisitionEngine: DLL_PROCESS_ATTACH - V11.1.0.1
2021/01/28 10:55:06.0 DataSecurity: DLL_PROCESS_ATTACH - V1.0.0.1
2021/01/28 10:55:06.0 MultiWellPlate: DLL_PROCESS_ATTACH - V1.0.0.6
2021/01/28 10:55:06.0 
2021/01/28 10:55:06.0 Octet Data Acquisition 11.1.2.24 (debug build)
2021/01/28 10:55:06.0 
2021/01/28 10:55:06.3 CreateToolbar()
2021/01/28 10:55:06.3 Instrument started...
2021/01/28 10:55:09.5 Galil: Try opening COM1 at 19200 baud
2021/01/28 10:55:09.7 Galil: Successfully opened COM1 at 19200 baud
2021/01/28 10:55:09.7 ReadInfo()
2021/01/28 10:55:09.7 Board: DMCA632 Rev 1.0
2021/01/28 10:55:09.8 Serial = FB-50183
2021/01/28 10:55:09.8 GALIL: XY steps/mm = 251.969, Z steps/mm = 1259.84
2021/01/28 10:55:10.0 GetSamplePos1_1 = (2.3494,-103.166,-13.7435)
2021/01/28 10:55:10.0 GetSamplePos1_9 = (2.3494,-33.2179,-31.113)
2021/01/28 10:55:10.0 m_dPickRowSpacingMM = 9
2021/01/28 10:55:10.0 m_dPickColSpacingMM = -9
2021/01/28 10:55:10.0 m_ySample1RowSpacingMM = 8.74357
2021/01/28 10:55:10.0 m_zSample1RowSpacingMM = -2.17119
2021/01/28 10:55:10.0 m_ySample2RowSpacingMM = 9
2021/01/28 10:55:10.0 m_zSample2RowSpacingMM = 0
2021/01/28 10:55:10.0 
2021/01/28 10:55:10.0 gmcController polling at 6.7 Hz
2021/01/28 10:55:10.0 
2021/01/28 10:55:10.0 Opening instrument: Octet RED96
2021/01/28 10:55:10.0 Galil Controller - Program Version: 3022
2021/01/28 10:55:10.2 EJECTOR: Opened on port 4
2021/01/28 10:55:10.2 AUTODOOR: opened in simulation mode
2021/01/28 10:55:10.6 SHAKER: opened shaker on COM7 - HT-91100 V4.77
2021/01/28 10:55:10.7 Heater initialization succeeded on port 6
2021/01/28 10:55:10.7 HEATER: opened shaker on COM6
2021/01/28 10:55:10.7 SetHeaterTemperature 25.0
2021/01/28 10:55:10.7 Old State:24- New State:ENGN_State_Launched
2021/01/28 10:55:10.9 
2021/01/28 10:55:10.9 
2021/01/28 10:55:10.9 ** Initializing Instrument **
2021/01/28 10:55:11.0 Old State:25-ENGN_State_Launched New State:ENGN_State_WaitInitialize
2021/01/28 10:55:14.5 Galil: Try opening COM1 at 19200 baud
2021/01/28 10:55:14.7 Galil: Successfully opened COM1 at 19200 baud
2021/01/28 10:55:14.7 ReadInfo()
2021/01/28 10:55:14.7 Board: DMCA632 Rev 1.0
2021/01/28 10:55:14.8 Serial = FB-50183
2021/01/28 10:55:14.8 GALIL: XY steps/mm = 251.969, Z steps/mm = 1259.84
2021/01/28 10:55:15.0 GetSamplePos1_1 = (2.3494,-103.166,-13.7435)
2021/01/28 10:55:15.0 GetSamplePos1_9 = (2.3494,-33.2179,-31.113)
2021/01/28 10:55:15.0 m_dPickRowSpacingMM = 9
2021/01/28 10:55:15.0 m_dPickColSpacingMM = -9
2021/01/28 10:55:15.0 m_ySample1RowSpacingMM = 8.74357
2021/01/28 10:55:15.0 m_zSample1RowSpacingMM = -2.17119
2021/01/28 10:55:15.0 m_ySample2RowSpacingMM = 9
2021/01/28 10:55:15.0 m_zSample2RowSpacingMM = 0
2021/01/28 10:55:15.0 
2021/01/28 10:55:15.0 gmcController polling at 6.7 Hz
2021/01/28 10:55:15.0 
2021/01/28 10:55:15.0 Opening instrument: Octet RED96
2021/01/28 10:55:15.0 Galil Controller - Program Version: 3022
2021/01/28 10:55:15.1 EJECTOR: Opened on port 4
2021/01/28 10:55:15.1 AUTODOOR: opened in simulation mode
2021/01/28 10:55:15.6 SHAKER: opened shaker on COM7 - HT-91100 V4.77
2021/01/28 10:55:15.6 Heater initialization succeeded on port 6
2021/01/28 10:55:15.6 HEATER: opened shaker on COM6
2021/01/28 10:55:15.8 Reading map file: C:\ForteBio\OctetRed\OO Settings\Ch2SN.txt
2021/01/28 10:55:15.8 Looking for 8 devices with timeout of 60000 ms
2021/01/28 10:55:15.8 Found 8 devices in 15 ms
2021/01/28 10:55:15.8 
2021/01/28 10:55:15.8 Calibration coefficients for USB4U00174
2021/01/28 10:55:15.8 C0 = 5.7241101e02  C1 = 1.0488621e-01  C2 = -4.7133549e-06  C3 = -1.1382851e-10  
2021/01/28 10:55:15.9 
2021/01/28 10:55:15.9 Calibration coefficients for USB4U00175
2021/01/28 10:55:15.9 C0 = 5.7272327e02  C1 = 1.0493612e-01  C2 = -4.5686220e-06  C3 = -1.3377401e-10  
2021/01/28 10:55:15.9 
2021/01/28 10:55:15.9 Calibration coefficients for USB4U00182
2021/01/28 10:55:15.9 C0 = 5.7176379e02  C1 = 1.0666659e-01  C2 = -5.3205222e-06  C3 = 0.0000000e00  
2021/01/28 10:55:15.9 
2021/01/28 10:55:15.9 Calibration coefficients for USB4U00282
2021/01/28 10:55:15.9 C0 = 5.7285431e02  C1 = 1.0512616e-01  C2 = -4.8171128e-06  C3 = -9.8771345e-11  
2021/01/28 10:55:15.9 
2021/01/28 10:55:15.9 Calibration coefficients for USB4U00181
2021/01/28 10:55:15.9 C0 = 5.7227795e02  C1 = 1.0561486e-01  C2 = -4.7680501e-06  C3 = -1.3494166e-10  
2021/01/28 10:55:15.9 
2021/01/28 10:55:15.9 Calibration coefficients for USB4U00281
2021/01/28 10:55:15.9 C0 = 5.7245911e02  C1 = 1.0660045e-01  C2 = -5.0044773e-06  C3 = -1.0085015e-10  
2021/01/28 10:55:15.9 
2021/01/28 10:55:15.9 Calibration coefficients for USB4U00176
2021/01/28 10:55:15.9 C0 = 5.7240289e02  C1 = 1.0599721e-01  C2 = -4.9037849e-06  C3 = -9.1944383e-11  
2021/01/28 10:55:15.9 
2021/01/28 10:55:15.9 Calibration coefficients for USB4U00280
2021/01/28 10:55:15.9 C0 = 5.7248108e02  C1 = 1.0716514e-01  C2 = -5.1591037e-06  C3 = -1.0128341e-10  
2021/01/28 10:55:15.9 Opened: USB4U00174, USB4U00175, USB4U00182, USB4U00282, USB4U00181, USB4U00281, USB4U00176, USB4U00280, 
2021/01/28 10:55:15.9 
2021/01/28 10:55:15.9 DSP settings (Cross Correlation)
2021/01/28 10:55:15.9  - Transmission
2021/01/28 10:55:15.9 
2021/01/28 10:55:15.9 Ch	IgnoreLow	IgnoreHigh
2021/01/28 10:55:15.9 1	150		200
2021/01/28 10:55:15.9 2	150		200
2021/01/28 10:55:15.9 3	150		200
2021/01/28 10:55:15.9 4	150		200
2021/01/28 10:55:15.9 5	150		200
2021/01/28 10:55:15.9 6	150		200
2021/01/28 10:55:15.9 7	150		200
2021/01/28 10:55:15.9 8	150		200
2021/01/28 10:55:16.3 EJECT: To Chute, position=-2,-1
2021/01/28 10:55:16.4 GMC_Interlock
2021/01/28 10:55:16.5 Old State:1-ENGN_State_WaitInitialize New State:ENGN_State_Initializing
2021/01/28 10:55:16.7 GMC_HomeXYZ
2021/01/28 10:55:21.9 GMC_SetPosZ
2021/01/28 10:55:22.2 GMC_ServoHere
2021/01/28 10:55:22.4 GMC_SetPosZ
2021/01/28 10:55:22.5 GMC_ServoHere
2021/01/28 10:55:22.7 GMC_SetPosXY
2021/01/28 10:55:25.5 GMC_SetPosZ
2021/01/28 10:55:29.1 GMC_Eject
2021/01/28 10:55:29.1 EJECTOR: Eject
2021/01/28 10:55:37.9 GMC_HomeZ
2021/01/28 10:55:42.7 GMC_SetPosZ
2021/01/28 10:55:43.0 GMC_ServoHere
2021/01/28 10:55:43.2 GMC_Interlock
2021/01/28 10:55:43.5 GMC_HomeXYZ
2021/01/28 10:55:50.6 GMC_SetPosZ
2021/01/28 10:55:50.9 GMC_ServoHere
2021/01/28 10:55:51.1 GMC_SetPosZ
2021/01/28 10:55:51.2 GMC_ServoHere
2021/01/28 10:55:51.4 GMC_SetPosXY
2021/01/28 10:55:54.1 GMC_SetPosZ
2021/01/28 10:55:54.5 Old State:2-ENGN_State_Initializing New State:ENGN_State_InitializeComplete
2021/01/28 10:55:54.5 Integration Time: 1.00,1.00,1.00,1.00,1.00,1.00,1.00,1.00,
2021/01/28 10:55:54.6 Old State:3-ENGN_State_InitializeComplete New State:ENGN_State_SystemReady
2021/01/28 10:55:54.7 Pickups: 287, Warn: 90, Error: 100
2021/01/28 11:10:00.8 SetHeaterTemperature 28.0
2021/01/28 11:10:00.9 Temp: 2021/01/28 11:10:00, 25.0000
2021/01/28 11:10:00.9 bShakeWhileWaiting=1, nShakerRPM=1000
2021/01/28 11:10:01.1 DELAYED START: Waiting for 600 s
2021/01/28 11:10:01.3 Old State:4-ENGN_State_SystemReady New State:ENGN_State_ControllerBusy
2021/01/28 11:10:01.3 GMC_SetPosZ
2021/01/28 11:10:01.5 GMC_ServoHere
2021/01/28 11:10:01.7 GMC_SetPosXY
2021/01/28 11:10:01.8 GMC_SetPosZ
2021/01/28 11:10:02.1 StartShaker(1000)
2021/01/28 11:10:02.2 Old State:29-ENGN_State_ControllerBusy New State:ENGN_State_ControllerDone
2021/01/28 11:10:02.3 Old State:30-ENGN_State_ControllerDone New State:ENGN_State_SystemReady
2021/01/28 11:11:01.1 Temp: 2021/01/28 11:11:01, 28.6000
2021/01/28 11:12:01.2 Temp: 2021/01/28 11:12:01, 28.2000
2021/01/28 11:13:01.2 Temp: 2021/01/28 11:13:01, 28.0000
2021/01/28 11:14:01.3 Temp: 2021/01/28 11:14:01, 28.0000
2021/01/28 11:15:01.4 Temp: 2021/01/28 11:15:01, 28.0000
2021/01/28 11:16:01.4 Temp: 2021/01/28 11:16:01, 28.0000
2021/01/28 11:17:01.5 Temp: 2021/01/28 11:17:01, 28.0000
2021/01/28 11:18:01.5 Temp: 2021/01/28 11:18:01, 28.0000
2021/01/28 11:19:01.6 Temp: 2021/01/28 11:19:01, 28.0000
2021/01/28 11:20:01.7 Temp: 2021/01/28 11:20:01, 28.0000
2021/01/28 11:20:02.4 DELAYED START: Done.
2021/01/28 11:20:02.4 Starting new assay
2021/01/28 11:20:02.6 Old State:4-ENGN_State_SystemReady New State:ENGN_StateRunning_StartNewStep
2021/01/28 11:20:02.6 Plate 1 temperature = 28 C
2021/01/28 11:20:02.7 Old State:6-ENGN_StateRunning_StartNewStep New State:ENGN_StateRunning_WaitPickingSensors
2021/01/28 11:20:02.7 Pick(0, 8)
2021/01/28 11:20:02.8 Temp: 2021/01/28 11:20:02, 28.0000
2021/01/28 11:20:02.9 Old State:7-ENGN_StateRunning_WaitPickingSensors New State:ENGN_StateRunning_PickingSensors
2021/01/28 11:20:02.9 GMC_SetPosZ
2021/01/28 11:20:03.1 GMC_ServoHere
2021/01/28 11:20:03.3 GMC_SetPosXY
2021/01/28 11:20:05.4 GMC_SetPosZ
2021/01/28 11:20:10.8 GMC_SetPosZ
2021/01/28 11:20:11.4 Old State:8-ENGN_StateRunning_PickingSensors New State:ENGN_StateRunning_CheckingSensors
2021/01/28 11:20:11.5 
2021/01/28 11:20:11.5 Detect Sensors
2021/01/28 11:20:11.5 ==============
2021/01/28 11:20:11.5 1	YES		9.1	5510.4
2021/01/28 11:20:11.5 2	YES		9.1	5208.3
2021/01/28 11:20:11.5 3	YES		8.9	5281.0
2021/01/28 11:20:11.5 4	YES		8.9	5419.0
2021/01/28 11:20:11.5 5	YES		8.7	5380.6
2021/01/28 11:20:11.5 6	YES		9.3	4770.1
2021/01/28 11:20:11.5 7	YES		9.0	4997.9
2021/01/28 11:20:11.5 8	YES		8.8	5971.5
2021/01/28 11:20:11.5 
2021/01/28 11:20:11.7 CH1: Correction Factor = 2.46287
2021/01/28 11:20:11.7 CH2: Correction Factor = 2.5234
2021/01/28 11:20:11.7 CH3: Correction Factor = 2.48939
2021/01/28 11:20:11.7 CH4: Correction Factor = 2.49598
2021/01/28 11:20:11.7 CH5: Correction Factor = 2.53093
2021/01/28 11:20:11.7 CH6: Correction Factor = 2.6381
2021/01/28 11:20:11.7 CH7: Correction Factor = 2.76701
2021/01/28 11:20:11.7 CH8: Correction Factor = 2.24004
2021/01/28 11:20:11.9 CH1: Correction Factor = 1.06658
2021/01/28 11:20:11.9 CH2: Correction Factor = 1.07392
2021/01/28 11:20:11.9 CH3: Correction Factor = 1.07545
2021/01/28 11:20:11.9 CH4: Correction Factor = 1.07163
2021/01/28 11:20:11.9 CH5: Correction Factor = 1.07228
2021/01/28 11:20:11.9 CH6: Correction Factor = 1.09352
2021/01/28 11:20:11.9 CH7: Correction Factor = 1.07019
2021/01/28 11:20:11.9 CH8: Correction Factor = 1.06329
2021/01/28 11:20:12.0 CH1: Correction Factor = 1.00951
2021/01/28 11:20:12.0 CH2: Correction Factor = 1.00831
2021/01/28 11:20:12.0 CH3: Correction Factor = 1.00841
2021/01/28 11:20:12.0 CH4: Correction Factor = 1.00809
2021/01/28 11:20:12.0 CH5: Correction Factor = 1.01006
2021/01/28 11:20:12.0 CH6: Correction Factor = 0.995762
2021/01/28 11:20:12.0 CH7: Correction Factor = 1.00654
2021/01/28 11:20:12.0 CH8: Correction Factor = 1.00871
2021/01/28 11:20:12.2 CH1: Correction Factor = 1.00014
2021/01/28 11:20:12.2 CH2: Correction Factor = 1.00191
2021/01/28 11:20:12.2 CH3: Correction Factor = 0.998794
2021/01/28 11:20:12.2 CH4: Correction Factor = 1.00153
2021/01/28 11:20:12.2 CH5: Correction Factor = 1.00051
2021/01/28 11:20:12.2 CH6: Correction Factor = 0.998523
2021/01/28 11:20:12.2 CH7: Correction Factor = 1.00045
2021/01/28 11:20:12.2 CH8: Correction Factor = 1.00123
2021/01/28 11:20:12.4 CH1: Correction Factor = 0.999539
2021/01/28 11:20:12.4 CH2: Correction Factor = 1.00179
2021/01/28 11:20:12.4 CH3: Correction Factor = 1.00203
2021/01/28 11:20:12.4 CH4: Correction Factor = 0.998254
2021/01/28 11:20:12.4 CH5: Correction Factor = 1.00039
2021/01/28 11:20:12.4 CH6: Correction Factor = 1.00172
2021/01/28 11:20:12.4 CH7: Correction Factor = 1.00057
2021/01/28 11:20:12.4 CH8: Correction Factor = 1.001
2021/01/28 11:20:12.5 CH1: Correction Factor = 0.999407
2021/01/28 11:20:12.5 CH2: Correction Factor = 0.998585
2021/01/28 11:20:12.5 CH3: Correction Factor = 0.99909
2021/01/28 11:20:12.5 CH4: Correction Factor = 1.00143
2021/01/28 11:20:12.5 CH5: Correction Factor = 1.0004
2021/01/28 11:20:12.5 CH6: Correction Factor = 0.998763
2021/01/28 11:20:12.5 CH7: Correction Factor = 1.00044
2021/01/28 11:20:12.5 CH8: Correction Factor = 1.00104
2021/01/28 11:20:12.5 Sensor 1: Integration Time = 2.65 ms
2021/01/28 11:20:12.5 Sensor 2: Integration Time = 2.74 ms
2021/01/28 11:20:12.5 Sensor 3: Integration Time = 2.70 ms
2021/01/28 11:20:12.5 Sensor 4: Integration Time = 2.70 ms
2021/01/28 11:20:12.5 Sensor 5: Integration Time = 2.74 ms
2021/01/28 11:20:12.5 Sensor 6: Integration Time = 2.87 ms
2021/01/28 11:20:12.5 Sensor 7: Integration Time = 2.98 ms
2021/01/28 11:20:12.5 Sensor 8: Integration Time = 2.41 ms
2021/01/28 11:20:12.5 WaitControllerIdle(30000)
2021/01/28 11:20:12.6 GMC_HomeZ
2021/01/28 11:20:19.2 GMC_SetPosZ
2021/01/28 11:20:19.5 GMC_ServoHere
2021/01/28 11:20:19.8 Old State:9-ENGN_StateRunning_CheckingSensors New State:ENGN_StateRunning_PickingSensorsComplete
2021/01/28 11:20:19.8 StartShaker(1000)
2021/01/28 11:20:19.8 Integration Time: 2.65,2.74,2.70,2.70,2.74,2.87,2.98,2.41,
2021/01/28 11:20:20.0 Plate 1 temperature = 28 C
2021/01/28 11:20:20.0 Pickups: 288, Warn: 90, Error: 100
2021/01/28 11:20:20.2 Old State:10-ENGN_StateRunning_PickingSensorsComplete New State:ENGN_StateRunning_WaitGoingToSample
2021/01/28 11:20:20.2 Sample96_Q(0, 0, 0)
2021/01/28 11:20:20.3 
2021/01/28 11:20:20.3 START SCAN: 
2021/01/28 11:20:20.3    CycleTime (ms)    = 200
2021/01/28 11:20:20.3    CycleCount        = 300
2021/01/28 11:20:20.3    ScansToAverage    = 20
2021/01/28 11:20:20.3    FinishTime (s)    = 60
2021/01/28 11:20:20.3    Temperature       = 28.0
2021/01/28 11:20:20.3    Lamp Power        = 1
2021/01/28 11:20:20.3    Spec PCB temps    = 40.6, 40.8, 41.2, 41.1, 41.0, 41.2, 40.1, 39.7
2021/01/28 11:20:20.3 
2021/01/28 11:20:20.3 GMC_SetPosZ
2021/01/28 11:20:20.4 Old State:12-ENGN_StateRunning_WaitGoingToSample New State:ENGN_StateRunning_GoingToSample
2021/01/28 11:20:20.5 GMC_ServoHere
2021/01/28 11:20:20.6 GMC_SetPosXY
2021/01/28 11:20:22.8 GMC_SetPosZ
2021/01/28 11:20:24.8 Old State:13-ENGN_StateRunning_GoingToSample New State:ENGN_StateRunning_GoingToSampleComplete
2021/01/28 11:20:24.9 Old State:14-ENGN_StateRunning_GoingToSampleComplete New State:ENGN_StateRunning_WaitSampling
2021/01/28 11:20:24.9 Step started at: 11:20:20
2021/01/28 11:20:24.9 XYZ movement time  = 4552 ms + Scan start delay = 4524 ms
2021/01/28 11:20:25.0 Old State:15-ENGN_StateRunning_WaitSampling New State:ENGN_StateRunning_Sampling
2021/01/28 11:21:02.9 Temp: 2021/01/28 11:21:02, 28.0000
2021/01/28 11:21:24.7 
2021/01/28 11:21:24.7 STOP SCAN: 
2021/01/28 11:21:24.7    CycleTime (ms)    = 200
2021/01/28 11:21:24.7    CurrentCycle      = 300
2021/01/28 11:21:24.7    RunTime (ms)      = 59965
2021/01/28 11:21:24.7    AverageCycle (ms) = 199.9
2021/01/28 11:21:24.7    Temperature       = 28.0
2021/01/28 11:21:24.7    DATA OVERRUN %    = 0.00
2021/01/28 11:21:24.7    Spec PCB temps    = 40.7, 40.9, 41.3, 41.1, 41.0, 41.3, 40.1, 39.7
2021/01/28 11:21:24.7 
2021/01/28 11:21:24.8 Old State:16-cycle=300, Elapsed Time:   60.0,  Ideal Time:   59.8,  Delay time =   0.03  New State:ENGN_StateRunning_SamplingComplete
2021/01/28 11:21:24.9 Old State:18-ENGN_StateRunning_SamplingComplete New State:ENGN_StateRunning_WaitNewStep
2021/01/28 11:21:25.2 Old State:5-ENGN_StateRunning_WaitNewStep New State:ENGN_StateRunning_StartNewStep
2021/01/28 11:21:25.3 StartShaker(1000)
2021/01/28 11:21:25.5 Temp: 2021/01/28 11:21:25, 28.0000
2021/01/28 11:21:25.6 Old State:6-ENGN_StateRunning_StartNewStep New State:ENGN_StateRunning_WaitGoingToSample
2021/01/28 11:21:25.6 Sample96_Q(0, 0, 10)
2021/01/28 11:21:25.6 GMC_SetPosZ
2021/01/28 11:21:25.7 
2021/01/28 11:21:25.7 START SCAN: 
2021/01/28 11:21:25.7    CycleTime (ms)    = 200
2021/01/28 11:21:25.7    CycleCount        = 25
2021/01/28 11:21:25.7    ScansToAverage    = 20
2021/01/28 11:21:25.7    FinishTime (s)    = 5
2021/01/28 11:21:25.7    Temperature       = 28.0
2021/01/28 11:21:25.7    Lamp Power        = 1
2021/01/28 11:21:25.7    Spec PCB temps    = 40.7, 40.9, 41.3, 41.1, 41.1, 41.3, 40.1, 39.7
2021/01/28 11:21:25.7 
2021/01/28 11:21:25.8 Old State:12-ENGN_StateRunning_WaitGoingToSample New State:ENGN_StateRunning_GoingToSample
2021/01/28 11:21:27.5 GMC_ServoHere
2021/01/28 11:21:27.6 GMC_SetPosXY
2021/01/28 11:21:29.3 GMC_SetPosZ
2021/01/28 11:21:34.1 Old State:13-ENGN_StateRunning_GoingToSample New State:ENGN_StateRunning_GoingToSampleComplete
2021/01/28 11:21:34.2 Old State:14-cycle=1, Elapsed Time:    0.0,  Ideal Time:    0.0,  Delay time =   0.00  New State:ENGN_StateRunning_WaitSampling
2021/01/28 11:21:34.2 Step started at: 11:21:25
2021/01/28 11:21:34.2 XYZ movement time  = 8405 ms + Scan start delay = 8356 ms
2021/01/28 11:21:34.3 Old State:15-ENGN_StateRunning_WaitSampling New State:ENGN_StateRunning_Sampling
2021/01/28 11:21:38.9 
2021/01/28 11:21:38.9 STOP SCAN: 
2021/01/28 11:21:38.9    CycleTime (ms)    = 200
2021/01/28 11:21:38.9    CurrentCycle      = 25
2021/01/28 11:21:38.9    RunTime (ms)      = 4956
2021/01/28 11:21:38.9    AverageCycle (ms) = 198.2
2021/01/28 11:21:38.9    Temperature       = 28.0
2021/01/28 11:21:38.9    DATA OVERRUN %    = 0.00
2021/01/28 11:21:38.9    Spec PCB temps    = 40.7, 40.9, 41.3, 41.1, 41.1, 41.3, 40.1, 39.7
2021/01/28 11:21:38.9 
2021/01/28 11:21:39.0 Old State:16-cycle=25, Elapsed Time:    5.0,  Ideal Time:    4.8,  Delay time =   0.01  New State:ENGN_StateRunning_SamplingComplete
2021/01/28 11:21:39.2 Old State:18-ENGN_StateRunning_SamplingComplete New State:ENGN_StateRunning_WaitNewStep
2021/01/28 11:21:39.3 Old State:5-ENGN_StateRunning_WaitNewStep New State:ENGN_StateRunning_StartNewStep
2021/01/28 11:21:39.3 StartShaker(1000)
2021/01/28 11:21:39.6 Old State:6-ENGN_StateRunning_StartNewStep New State:ENGN_StateRunning_WaitGoingToSample
2021/01/28 11:21:39.6 Sample96_Q(0, 0, 11)
2021/01/28 11:21:39.6 Temp: 2021/01/28 11:21:39, 28.0000
2021/01/28 11:21:39.7 
2021/01/28 11:21:39.7 START SCAN: 
2021/01/28 11:21:39.7    CycleTime (ms)    = 200
2021/01/28 11:21:39.7    CycleCount        = 25
2021/01/28 11:21:39.7    ScansToAverage    = 20
2021/01/28 11:21:39.7    FinishTime (s)    = 5
2021/01/28 11:21:39.7    Temperature       = 28.0
2021/01/28 11:21:39.7    Lamp Power        = 1
2021/01/28 11:21:39.7    Spec PCB temps    = 40.7, 40.9, 41.3, 41.1, 41.1, 41.3, 40.1, 39.7
2021/01/28 11:21:39.7 
2021/01/28 11:21:39.8 GMC_SetPosZ
2021/01/28 11:21:39.8 Old State:12-ENGN_StateRunning_WaitGoingToSample New State:ENGN_StateRunning_GoingToSample
2021/01/28 11:21:44.5 GMC_ServoHere
2021/01/28 11:21:44.6 GMC_SetPosXY
2021/01/28 11:21:45.0 GMC_SetPosZ
2021/01/28 11:21:50.2 Old State:13-cycle=1, Elapsed Time:    0.0,  Ideal Time:    0.0,  Delay time =   0.00  New State:ENGN_StateRunning_GoingToSampleComplete
2021/01/28 11:21:50.3 Old State:14-ENGN_StateRunning_GoingToSampleComplete New State:ENGN_StateRunning_WaitSampling
2021/01/28 11:21:50.3 Step started at: 11:21:39
2021/01/28 11:21:50.3 XYZ movement time  = 10406 ms + Scan start delay = 10377 ms
2021/01/28 11:21:50.4 Old State:15-ENGN_StateRunning_WaitSampling New State:ENGN_StateRunning_Sampling
2021/01/28 11:21:55.0 
2021/01/28 11:21:55.0 STOP SCAN: 
2021/01/28 11:21:55.0    CycleTime (ms)    = 200
2021/01/28 11:21:55.0    CurrentCycle      = 25
2021/01/28 11:21:55.0    RunTime (ms)      = 4956
2021/01/28 11:21:55.0    AverageCycle (ms) = 198.2
2021/01/28 11:21:55.0    Temperature       = 28.0
2021/01/28 11:21:55.0    DATA OVERRUN %    = 0.00
2021/01/28 11:21:55.0    Spec PCB temps    = 40.7, 40.9, 41.3, 41.1, 41.1, 41.4, 40.1, 39.8
2021/01/28 11:21:55.0 
2021/01/28 11:21:55.0 Old State:16-cycle=25, Elapsed Time:    5.0,  Ideal Time:    4.8,  Delay time =   0.04  New State:ENGN_StateRunning_SamplingComplete
2021/01/28 11:21:55.2 Old State:18-ENGN_StateRunning_SamplingComplete New State:ENGN_StateRunning_WaitNewStep
2021/01/28 11:21:55.4 Old State:5-ENGN_StateRunning_WaitNewStep New State:ENGN_StateRunning_StartNewStep
2021/01/28 11:21:55.4 StartShaker(1000)
2021/01/28 11:21:55.7 Old State:6-ENGN_StateRunning_StartNewStep New State:ENGN_StateRunning_WaitGoingToSample
2021/01/28 11:21:55.7 Sample96_Q(0, 0, 10)
2021/01/28 11:21:55.8 Temp: 2021/01/28 11:21:55, 28.0000
2021/01/28 11:21:55.9 
2021/01/28 11:21:55.9 START SCAN: 
2021/01/28 11:21:55.9    CycleTime (ms)    = 200
2021/01/28 11:21:55.9    CycleCount        = 25
2021/01/28 11:21:55.9    ScansToAverage    = 20
2021/01/28 11:21:55.9    FinishTime (s)    = 5
2021/01/28 11:21:55.9    Temperature       = 28.0
2021/01/28 11:21:55.9    Lamp Power        = 1
2021/01/28 11:21:55.9    Spec PCB temps    = 40.7, 40.9, 41.3, 41.1, 41.1, 41.4, 40.1, 39.7
2021/01/28 11:21:55.9 
2021/01/28 11:21:55.9 GMC_SetPosZ
2021/01/28 11:21:55.9 Old State:12-ENGN_StateRunning_WaitGoingToSample New State:ENGN_StateRunning_GoingToSample
2021/01/28 11:22:00.9 GMC_ServoHere
2021/01/28 11:22:01.0 GMC_SetPosXY
2021/01/28 11:22:01.4 GMC_SetPosZ
2021/01/28 11:22:06.3 Old State:13-cycle=1, Elapsed Time:    0.0,  Ideal Time:    0.0,  Delay time =   0.00  New State:ENGN_StateRunning_GoingToSampleComplete
2021/01/28 11:22:06.4 Old State:14-ENGN_StateRunning_GoingToSampleComplete New State:ENGN_StateRunning_WaitSampling
2021/01/28 11:22:06.4 Step started at: 11:21:55
2021/01/28 11:22:06.4 XYZ movement time  = 10373 ms + Scan start delay = 10365 ms
2021/01/28 11:22:06.5 Old State:15-ENGN_StateRunning_WaitSampling New State:ENGN_StateRunning_Sampling
2021/01/28 11:22:11.1 
2021/01/28 11:22:11.1 STOP SCAN: 
2021/01/28 11:22:11.1    CycleTime (ms)    = 200
2021/01/28 11:22:11.1    CurrentCycle      = 25
2021/01/28 11:22:11.1    RunTime (ms)      = 4956
2021/01/28 11:22:11.1    AverageCycle (ms) = 198.2
2021/01/28 11:22:11.1    Temperature       = 28.0
2021/01/28 11:22:11.1    DATA OVERRUN %    = 0.00
2021/01/28 11:22:11.1    Spec PCB temps    = 40.7, 40.9, 41.3, 41.1, 41.1, 41.3, 40.1, 39.7
2021/01/28 11:22:11.1 
2021/01/28 11:22:11.2 Old State:16-cycle=25, Elapsed Time:    5.0,  Ideal Time:    4.8,  Delay time =   0.01  New State:ENGN_StateRunning_SamplingComplete
2021/01/28 11:22:11.3 Old State:18-ENGN_StateRunning_SamplingComplete New State:ENGN_StateRunning_WaitNewStep
2021/01/28 11:22:11.5 Old State:5-ENGN_StateRunning_WaitNewStep New State:ENGN_StateRunning_StartNewStep
2021/01/28 11:22:11.6 StartShaker(1000)
2021/01/28 11:22:11.9 Old State:6-ENGN_StateRunning_StartNewStep New State:ENGN_StateRunning_WaitGoingToSample
2021/01/28 11:22:11.9 Sample96_Q(0, 0, 11)
2021/01/28 11:22:11.9 Temp: 2021/01/28 11:22:11, 28.0000
2021/01/28 11:22:12.0 GMC_SetPosZ
2021/01/28 11:22:12.0 
2021/01/28 11:22:12.0 START SCAN: 
2021/01/28 11:22:12.0    CycleTime (ms)    = 200
2021/01/28 11:22:12.0    CycleCount        = 25
2021/01/28 11:22:12.0    ScansToAverage    = 20
2021/01/28 11:22:12.0    FinishTime (s)    = 5
2021/01/28 11:22:12.0    Temperature       = 28.0
2021/01/28 11:22:12.0    Lamp Power        = 1
2021/01/28 11:22:12.0    Spec PCB temps    = 40.7, 40.9, 41.3, 41.1, 41.1, 41.3, 40.1, 39.7
2021/01/28 11:22:12.0 
2021/01/28 11:22:12.1 Old State:12-ENGN_StateRunning_WaitGoingToSample New State:ENGN_StateRunning_GoingToSample
2021/01/28 11:22:16.6 GMC_ServoHere
2021/01/28 11:22:16.8 GMC_SetPosXY
2021/01/28 11:22:17.2 GMC_SetPosZ
2021/01/28 11:22:22.3 Old State:13-ENGN_StateRunning_GoingToSample New State:ENGN_StateRunning_GoingToSampleComplete
2021/01/28 11:22:22.5 Old State:14-cycle=1, Elapsed Time:    0.0,  Ideal Time:    0.0,  Delay time =   0.00  New State:ENGN_StateRunning_WaitSampling
2021/01/28 11:22:22.5 Step started at: 11:22:11
2021/01/28 11:22:22.5 XYZ movement time  = 10293 ms + Scan start delay = 10302 ms
2021/01/28 11:22:22.6 Old State:15-ENGN_StateRunning_WaitSampling New State:ENGN_StateRunning_Sampling
2021/01/28 11:22:27.2 
2021/01/28 11:22:27.2 STOP SCAN: 
2021/01/28 11:22:27.2    CycleTime (ms)    = 200
2021/01/28 11:22:27.2    CurrentCycle      = 25
2021/01/28 11:22:27.2    RunTime (ms)      = 4956
2021/01/28 11:22:27.2    AverageCycle (ms) = 198.2
2021/01/28 11:22:27.2    Temperature       = 28.0
2021/01/28 11:22:27.2    DATA OVERRUN %    = 0.00
2021/01/28 11:22:27.2    Spec PCB temps    = 40.7, 40.9, 41.3, 41.1, 41.1, 41.4, 40.1, 39.7
2021/01/28 11:22:27.2 
2021/01/28 11:22:27.3 Old State:16-cycle=25, Elapsed Time:    5.0,  Ideal Time:    4.8,  Delay time =   0.05  New State:ENGN_StateRunning_SamplingComplete
2021/01/28 11:22:27.4 Old State:18-ENGN_StateRunning_SamplingComplete New State:ENGN_StateRunning_WaitNewStep
2021/01/28 11:22:27.8 Old State:5-ENGN_StateRunning_WaitNewStep New State:ENGN_StateRunning_StartNewStep
2021/01/28 11:22:27.8 StartShaker(1000)
2021/01/28 11:22:28.0 Temp: 2021/01/28 11:22:28, 28.0000
2021/01/28 11:22:28.1 Old State:6-ENGN_StateRunning_StartNewStep New State:ENGN_StateRunning_WaitGoingToSample
2021/01/28 11:22:28.1 Sample96_Q(0, 0, 10)
2021/01/28 11:22:28.2 
2021/01/28 11:22:28.2 START SCAN: 
2021/01/28 11:22:28.2    CycleTime (ms)    = 200
2021/01/28 11:22:28.2    CycleCount        = 25
2021/01/28 11:22:28.2    ScansToAverage    = 20
2021/01/28 11:22:28.2    FinishTime (s)    = 5
2021/01/28 11:22:28.2    Temperature       = 28.0
2021/01/28 11:22:28.2    Lamp Power        = 1
2021/01/28 11:22:28.2    Spec PCB temps    = 40.7, 40.9, 41.3, 41.1, 41.1, 41.4, 40.1, 39.7
2021/01/28 11:22:28.2 
2021/01/28 11:22:28.2 GMC_SetPosZ
2021/01/28 11:22:28.3 Old State:12-ENGN_StateRunning_WaitGoingToSample New State:ENGN_StateRunning_GoingToSample
2021/01/28 11:22:33.2 GMC_ServoHere
2021/01/28 11:22:33.4 GMC_SetPosXY
2021/01/28 11:22:33.8 GMC_SetPosZ
2021/01/28 11:22:38.6 Old State:13-cycle=1, Elapsed Time:    0.0,  Ideal Time:    0.0,  Delay time =   0.00  New State:ENGN_StateRunning_GoingToSampleComplete
2021/01/28 11:22:38.7 Old State:14-ENGN_StateRunning_GoingToSampleComplete New State:ENGN_StateRunning_WaitSampling
2021/01/28 11:22:38.7 Step started at: 11:22:28
2021/01/28 11:22:38.7 XYZ movement time  = 10338 ms + Scan start delay = 10325 ms
2021/01/28 11:22:38.8 Old State:15-ENGN_StateRunning_WaitSampling New State:ENGN_StateRunning_Sampling
2021/01/28 11:22:43.4 
2021/01/28 11:22:43.4 STOP SCAN: 
2021/01/28 11:22:43.4    CycleTime (ms)    = 200
2021/01/28 11:22:43.4    CurrentCycle      = 25
2021/01/28 11:22:43.4    RunTime (ms)      = 4955
2021/01/28 11:22:43.4    AverageCycle (ms) = 198.2
2021/01/28 11:22:43.4    Temperature       = 28.0
2021/01/28 11:22:43.4    DATA OVERRUN %    = 0.00
2021/01/28 11:22:43.4    Spec PCB temps    = 40.7, 40.9, 41.3, 41.1, 41.1, 41.3, 40.1, 39.8
2021/01/28 11:22:43.4 
2021/01/28 11:22:43.5 Old State:16-cycle=25, Elapsed Time:    5.0,  Ideal Time:    4.8,  Delay time =   0.00  New State:ENGN_StateRunning_SamplingComplete
2021/01/28 11:22:43.7 Old State:18-ENGN_StateRunning_SamplingComplete New State:ENGN_StateRunning_WaitNewStep
2021/01/28 11:22:43.9 Old State:5-ENGN_StateRunning_WaitNewStep New State:ENGN_StateRunning_StartNewStep
2021/01/28 11:22:43.9 StartShaker(1000)
2021/01/28 11:22:44.1 Temp: 2021/01/28 11:22:44, 28.0000
2021/01/28 11:22:44.2 Old State:6-ENGN_StateRunning_StartNewStep New State:ENGN_StateRunning_WaitGoingToSample
2021/01/28 11:22:44.2 Sample96_Q(0, 0, 11)
2021/01/28 11:22:44.3 GMC_SetPosZ
2021/01/28 11:22:44.3 
2021/01/28 11:22:44.3 START SCAN: 
2021/01/28 11:22:44.3    CycleTime (ms)    = 200
2021/01/28 11:22:44.3    CycleCount        = 25
2021/01/28 11:22:44.3    ScansToAverage    = 20
2021/01/28 11:22:44.3    FinishTime (s)    = 5
2021/01/28 11:22:44.3    Temperature       = 28.0
2021/01/28 11:22:44.3    Lamp Power        = 1
2021/01/28 11:22:44.3    Spec PCB temps    = 40.7, 40.9, 41.3, 41.1, 41.1, 41.3, 40.1, 39.8
2021/01/28 11:22:44.3 
2021/01/28 11:22:44.4 Old State:12-ENGN_StateRunning_WaitGoingToSample New State:ENGN_StateRunning_GoingToSample
2021/01/28 11:22:48.9 GMC_ServoHere
2021/01/28 11:22:49.1 GMC_SetPosXY
2021/01/28 11:22:49.5 GMC_SetPosZ
2021/01/28 11:22:54.7 Old State:13-cycle=1, Elapsed Time:    0.0,  Ideal Time:    0.0,  Delay time =   0.00  New State:ENGN_StateRunning_GoingToSampleComplete
2021/01/28 11:22:54.8 Old State:14-ENGN_StateRunning_GoingToSampleComplete New State:ENGN_StateRunning_WaitSampling
2021/01/28 11:22:54.8 Step started at: 11:22:44
2021/01/28 11:22:54.8 XYZ movement time  = 10303 ms + Scan start delay = 10251 ms
2021/01/28 11:22:54.9 Old State:15-ENGN_StateRunning_WaitSampling New State:ENGN_StateRunning_Sampling
2021/01/28 11:22:59.5 
2021/01/28 11:22:59.5 STOP SCAN: 
2021/01/28 11:22:59.5    CycleTime (ms)    = 200
2021/01/28 11:22:59.5    CurrentCycle      = 25
2021/01/28 11:22:59.5    RunTime (ms)      = 4953
2021/01/28 11:22:59.5    AverageCycle (ms) = 198.1
2021/01/28 11:22:59.5    Temperature       = 28.0
2021/01/28 11:22:59.5    DATA OVERRUN %    = 0.00
2021/01/28 11:22:59.5    Spec PCB temps    = 40.7, 40.9, 41.3, 41.1, 41.1, 41.4, 40.1, 39.8
2021/01/28 11:22:59.5 
2021/01/28 11:22:59.6 Old State:16-cycle=25, Elapsed Time:    5.0,  Ideal Time:    4.8,  Delay time =   0.01  New State:ENGN_StateRunning_SamplingComplete
2021/01/28 11:22:59.7 Old State:18-ENGN_StateRunning_SamplingComplete New State:ENGN_StateRunning_WaitNewStep
2021/01/28 11:22:59.9 Old State:5-ENGN_StateRunning_WaitNewStep New State:ENGN_StateRunning_StartNewStep
2021/01/28 11:22:59.9 StartShaker(1000)
2021/01/28 11:23:00.3 Old State:6-ENGN_StateRunning_StartNewStep New State:ENGN_StateRunning_WaitGoingToSample
2021/01/28 11:23:00.3 Sample96_Q(0, 0, 0)
2021/01/28 11:23:00.3 Temp: 2021/01/28 11:23:00, 28.0000
2021/01/28 11:23:00.4 GMC_SetPosZ
2021/01/28 11:23:00.4 
2021/01/28 11:23:00.4 START SCAN: 
2021/01/28 11:23:00.4    CycleTime (ms)    = 200
2021/01/28 11:23:00.4    CycleCount        = 300
2021/01/28 11:23:00.4    ScansToAverage    = 20
2021/01/28 11:23:00.4    FinishTime (s)    = 60
2021/01/28 11:23:00.4    Temperature       = 28.0
2021/01/28 11:23:00.4    Lamp Power        = 1
2021/01/28 11:23:00.4    Spec PCB temps    = 40.7, 40.9, 41.3, 41.1, 41.1, 41.4, 40.1, 39.8
2021/01/28 11:23:00.4 
2021/01/28 11:23:00.4 Old State:12-ENGN_StateRunning_WaitGoingToSample New State:ENGN_StateRunning_GoingToSample
2021/01/28 11:23:05.4 GMC_ServoHere
2021/01/28 11:23:05.5 GMC_SetPosXY
2021/01/28 11:23:07.3 GMC_SetPosZ
2021/01/28 11:23:09.3 Old State:13-ENGN_StateRunning_GoingToSample New State:ENGN_StateRunning_GoingToSampleComplete
2021/01/28 11:23:09.4 Old State:14-cycle=1, Elapsed Time:    0.0,  Ideal Time:    0.0,  Delay time =   0.00  New State:ENGN_StateRunning_WaitSampling
2021/01/28 11:23:09.4 Step started at: 11:23:00
2021/01/28 11:23:09.4 XYZ movement time  = 8935 ms + Scan start delay = 8907 ms
2021/01/28 11:23:09.5 Old State:15-ENGN_StateRunning_WaitSampling New State:ENGN_StateRunning_Sampling
2021/01/28 11:24:00.3 Temp: 2021/01/28 11:24:00, 28.0000
2021/01/28 11:24:09.2 
2021/01/28 11:24:09.2 STOP SCAN: 
2021/01/28 11:24:09.2    CycleTime (ms)    = 200
2021/01/28 11:24:09.2    CurrentCycle      = 300
2021/01/28 11:24:09.2    RunTime (ms)      = 59955
2021/01/28 11:24:09.2    AverageCycle (ms) = 199.8
2021/01/28 11:24:09.2    Temperature       = 28.0
2021/01/28 11:24:09.2    DATA OVERRUN %    = 0.00
2021/01/28 11:24:09.2    Spec PCB temps    = 40.7, 40.9, 41.4, 41.2, 41.1, 41.4, 40.2, 39.9
2021/01/28 11:24:09.2 
2021/01/28 11:24:09.3 Old State:16-cycle=300, Elapsed Time:   60.0,  Ideal Time:   59.8,  Delay time =   0.01  New State:ENGN_StateRunning_SamplingComplete
2021/01/28 11:24:09.4 Old State:18-ENGN_StateRunning_SamplingComplete New State:ENGN_StateRunning_WaitNewStep
2021/01/28 11:24:09.6 Old State:5-ENGN_StateRunning_WaitNewStep New State:ENGN_StateRunning_StartNewStep
2021/01/28 11:24:09.6 StartShaker(1000)
2021/01/28 11:24:09.9 Temp: 2021/01/28 11:24:09, 28.0000
2021/01/28 11:24:10.0 Old State:6-ENGN_StateRunning_StartNewStep New State:ENGN_StateRunning_WaitGoingToSample
2021/01/28 11:24:10.0 Sample96_Q(0, 0, 1)
2021/01/28 11:24:10.1 
2021/01/28 11:24:10.1 START SCAN: 
2021/01/28 11:24:10.1    CycleTime (ms)    = 200
2021/01/28 11:24:10.1    CycleCount        = 500
2021/01/28 11:24:10.1    ScansToAverage    = 20
2021/01/28 11:24:10.1    FinishTime (s)    = 100
2021/01/28 11:24:10.1    Temperature       = 28.0
2021/01/28 11:24:10.1    Lamp Power        = 1
2021/01/28 11:24:10.1    Spec PCB temps    = 40.7, 40.9, 41.4, 41.2, 41.1, 41.4, 40.2, 39.9
2021/01/28 11:24:10.1 
2021/01/28 11:24:10.1 GMC_SetPosZ
2021/01/28 11:24:10.2 Old State:12-ENGN_StateRunning_WaitGoingToSample New State:ENGN_StateRunning_GoingToSample
2021/01/28 11:24:12.0 GMC_ServoHere
2021/01/28 11:24:12.2 GMC_SetPosXY
2021/01/28 11:24:12.5 GMC_SetPosZ
2021/01/28 11:24:14.8 Old State:13-ENGN_StateRunning_GoingToSample New State:ENGN_StateRunning_GoingToSampleComplete
2021/01/28 11:24:14.9 Old State:14-cycle=1, Elapsed Time:    0.0,  Ideal Time:    0.0,  Delay time =   0.00  New State:ENGN_StateRunning_WaitSampling
2021/01/28 11:24:14.9 Step started at: 11:24:10
2021/01/28 11:24:14.9 XYZ movement time  = 4760 ms + Scan start delay = 4770 ms
2021/01/28 11:24:15.0 Old State:15-ENGN_StateRunning_WaitSampling New State:ENGN_StateRunning_Sampling
2021/01/28 11:25:10.0 Temp: 2021/01/28 11:25:10, 28.0000
2021/01/28 11:25:54.8 
2021/01/28 11:25:54.8 STOP SCAN: 
2021/01/28 11:25:54.8    CycleTime (ms)    = 200
2021/01/28 11:25:54.8    CurrentCycle      = 500
2021/01/28 11:25:54.8    RunTime (ms)      = 99981
2021/01/28 11:25:54.8    AverageCycle (ms) = 200.0
2021/01/28 11:25:54.8    Temperature       = 28.0
2021/01/28 11:25:54.8    DATA OVERRUN %    = 0.00
2021/01/28 11:25:54.8    Spec PCB temps    = 40.8, 41.0, 41.4, 41.2, 41.2, 41.4, 40.3, 39.9
2021/01/28 11:25:54.8 
2021/01/28 11:25:54.8 Old State:16-cycle=500, Elapsed Time:  100.0,  Ideal Time:   99.8,  Delay time =   0.03  New State:ENGN_StateRunning_SamplingComplete
2021/01/28 11:25:54.9 Old State:18-ENGN_StateRunning_SamplingComplete New State:ENGN_StateRunning_WaitNewStep
2021/01/28 11:25:55.0 Old State:5-ENGN_StateRunning_WaitNewStep New State:ENGN_StateRunning_StartNewStep
2021/01/28 11:25:55.0 StartShaker(1000)
2021/01/28 11:25:55.3 Temp: 2021/01/28 11:25:55, 28.0000
2021/01/28 11:25:55.4 Old State:6-ENGN_StateRunning_StartNewStep New State:ENGN_StateRunning_WaitGoingToSample
2021/01/28 11:25:55.4 Sample96_Q(0, 0, 4)
2021/01/28 11:25:55.5 
2021/01/28 11:25:55.5 START SCAN: 
2021/01/28 11:25:55.5    CycleTime (ms)    = 200
2021/01/28 11:25:55.5    CycleCount        = 300
2021/01/28 11:25:55.5    ScansToAverage    = 20
2021/01/28 11:25:55.5    FinishTime (s)    = 60
2021/01/28 11:25:55.5    Temperature       = 28.0
2021/01/28 11:25:55.5    Lamp Power        = 1
2021/01/28 11:25:55.5    Spec PCB temps    = 40.8, 41.0, 41.4, 41.2, 41.2, 41.4, 40.2, 39.9
2021/01/28 11:25:55.5 
2021/01/28 11:25:55.5 GMC_SetPosZ
2021/01/28 11:25:55.6 Old State:12-ENGN_StateRunning_WaitGoingToSample New State:ENGN_StateRunning_GoingToSample
2021/01/28 11:25:57.7 GMC_ServoHere
2021/01/28 11:25:57.8 GMC_SetPosXY
2021/01/28 11:25:58.4 GMC_SetPosZ
2021/01/28 11:26:01.5 Old State:13-ENGN_StateRunning_GoingToSample New State:ENGN_StateRunning_GoingToSampleComplete
2021/01/28 11:26:01.6 Old State:14-cycle=1, Elapsed Time:    0.0,  Ideal Time:    0.0,  Delay time =   0.00  New State:ENGN_StateRunning_WaitSampling
2021/01/28 11:26:01.6 Step started at: 11:25:55
2021/01/28 11:26:01.6 XYZ movement time  = 6042 ms + Scan start delay = 6051 ms
2021/01/28 11:26:01.7 Old State:15-ENGN_StateRunning_WaitSampling New State:ENGN_StateRunning_Sampling
2021/01/28 11:26:55.4 Temp: 2021/01/28 11:26:55, 28.0000
2021/01/28 11:27:01.4 
2021/01/28 11:27:01.4 STOP SCAN: 
2021/01/28 11:27:01.4    CycleTime (ms)    = 200
2021/01/28 11:27:01.4    CurrentCycle      = 300
2021/01/28 11:27:01.4    RunTime (ms)      = 59972
2021/01/28 11:27:01.4    AverageCycle (ms) = 199.9
2021/01/28 11:27:01.4    Temperature       = 28.0
2021/01/28 11:27:01.4    DATA OVERRUN %    = 0.00
2021/01/28 11:27:01.4    Spec PCB temps    = 40.8, 41.1, 41.4, 41.3, 41.2, 41.4, 40.3, 40.0
2021/01/28 11:27:01.4 
2021/01/28 11:27:01.5 Old State:16-cycle=300, Elapsed Time:   60.0,  Ideal Time:   59.8,  Delay time =   0.04  New State:ENGN_StateRunning_SamplingComplete
2021/01/28 11:27:01.6 Old State:18-ENGN_StateRunning_SamplingComplete New State:ENGN_StateRunning_WaitNewStep
2021/01/28 11:27:02.0 Old State:5-ENGN_StateRunning_WaitNewStep New State:ENGN_StateRunning_StartNewStep
2021/01/28 11:27:02.0 StartShaker(1000)
2021/01/28 11:27:02.3 Temp: 2021/01/28 11:27:02, 28.0000
2021/01/28 11:27:02.3 Old State:6-ENGN_StateRunning_StartNewStep New State:ENGN_StateRunning_WaitGoingToSample
2021/01/28 11:27:02.3 Sample96_Q(0, 0, 6)
2021/01/28 11:27:02.4 
2021/01/28 11:27:02.4 START SCAN: 
2021/01/28 11:27:02.4    CycleTime (ms)    = 200
2021/01/28 11:27:02.4    CycleCount        = 1500
2021/01/28 11:27:02.4    ScansToAverage    = 20
2021/01/28 11:27:02.4    FinishTime (s)    = 300
2021/01/28 11:27:02.4    Temperature       = 28.0
2021/01/28 11:27:02.4    Lamp Power        = 1
2021/01/28 11:27:02.4    Spec PCB temps    = 40.8, 41.1, 41.4, 41.2, 41.2, 41.5, 40.3, 40.0
2021/01/28 11:27:02.4 
2021/01/28 11:27:02.4 GMC_SetPosZ
2021/01/28 11:27:02.5 Old State:12-ENGN_StateRunning_WaitGoingToSample New State:ENGN_StateRunning_GoingToSample
2021/01/28 11:27:05.4 GMC_ServoHere
2021/01/28 11:27:05.6 GMC_SetPosXY
2021/01/28 11:27:06.0 GMC_SetPosZ
2021/01/28 11:27:09.7 Old State:13-ENGN_StateRunning_GoingToSample New State:ENGN_StateRunning_GoingToSampleComplete
2021/01/28 11:27:09.8 Old State:14-cycle=1, Elapsed Time:    0.0,  Ideal Time:    0.0,  Delay time =   0.00  New State:ENGN_StateRunning_WaitSampling
2021/01/28 11:27:09.8 Step started at: 11:27:02
2021/01/28 11:27:09.8 XYZ movement time  = 7328 ms + Scan start delay = 7322 ms
2021/01/28 11:27:09.9 Old State:15-ENGN_StateRunning_WaitSampling New State:ENGN_StateRunning_Sampling
2021/01/28 11:28:02.5 Temp: 2021/01/28 11:28:02, 28.0000
2021/01/28 11:29:02.8 Temp: 2021/01/28 11:29:02, 28.0000
2021/01/28 11:30:02.8 Temp: 2021/01/28 11:30:02, 28.0000
2021/01/28 11:31:02.9 Temp: 2021/01/28 11:31:02, 28.0000
2021/01/28 11:32:02.9 Temp: 2021/01/28 11:32:02, 28.0000
2021/01/28 11:32:09.6 
2021/01/28 11:32:09.6 STOP SCAN: 
2021/01/28 11:32:09.6    CycleTime (ms)    = 200
2021/01/28 11:32:09.6    CurrentCycle      = 1500
2021/01/28 11:32:09.6    RunTime (ms)      = 299965
2021/01/28 11:32:09.6    AverageCycle (ms) = 200.0
2021/01/28 11:32:09.6    Temperature       = 28.0
2021/01/28 11:32:09.6    DATA OVERRUN %    = 0.00
2021/01/28 11:32:09.6    Spec PCB temps    = 40.9, 41.2, 41.5, 41.4, 41.2, 41.6, 40.4, 40.1
2021/01/28 11:32:09.6 
2021/01/28 11:32:09.8 Old State:16-cycle=1500, Elapsed Time:  300.0,  Ideal Time:  299.8,  Delay time =   0.04  New State:ENGN_StateRunning_SamplingComplete
2021/01/28 11:32:09.9 Old State:18-ENGN_StateRunning_SamplingComplete New State:ENGN_StateRunning_WaitNewStep
2021/01/28 11:32:10.2 Old State:5-ENGN_StateRunning_WaitNewStep New State:ENGN_StateRunning_StartNewStep
2021/01/28 11:32:10.2 StartShaker(1000)
2021/01/28 11:32:10.5 Temp: 2021/01/28 11:32:10, 28.0000
2021/01/28 11:32:10.6 Old State:6-ENGN_StateRunning_StartNewStep New State:ENGN_StateRunning_WaitGoingToSample
2021/01/28 11:32:10.6 Sample96_Q(0, 0, 0)
2021/01/28 11:32:10.7 
2021/01/28 11:32:10.7 START SCAN: 
2021/01/28 11:32:10.7    CycleTime (ms)    = 200
2021/01/28 11:32:10.7    CycleCount        = 1500
2021/01/28 11:32:10.7    ScansToAverage    = 20
2021/01/28 11:32:10.7    FinishTime (s)    = 300
2021/01/28 11:32:10.7    Temperature       = 28.0
2021/01/28 11:32:10.7    Lamp Power        = 1
2021/01/28 11:32:10.7    Spec PCB temps    = 40.9, 41.2, 41.6, 41.4, 41.2, 41.6, 40.4, 40.1
2021/01/28 11:32:10.7 
2021/01/28 11:32:10.7 GMC_SetPosZ
2021/01/28 11:32:10.8 Old State:12-ENGN_StateRunning_WaitGoingToSample New State:ENGN_StateRunning_GoingToSample
2021/01/28 11:32:14.4 GMC_ServoHere
2021/01/28 11:32:14.6 GMC_SetPosXY
2021/01/28 11:32:15.7 GMC_SetPosZ
2021/01/28 11:32:17.6 Old State:13-ENGN_StateRunning_GoingToSample New State:ENGN_StateRunning_GoingToSampleComplete
2021/01/28 11:32:17.7 Old State:14-cycle=1, Elapsed Time:    0.0,  Ideal Time:    0.0,  Delay time =   0.00  New State:ENGN_StateRunning_WaitSampling
2021/01/28 11:32:17.7 Step started at: 11:32:10
2021/01/28 11:32:17.7 XYZ movement time  = 6919 ms + Scan start delay = 6918 ms
2021/01/28 11:32:17.8 Old State:15-ENGN_StateRunning_WaitSampling New State:ENGN_StateRunning_Sampling
2021/01/28 11:33:10.6 Temp: 2021/01/28 11:33:10, 28.0000
2021/01/28 11:34:10.6 Temp: 2021/01/28 11:34:10, 28.0000
2021/01/28 11:35:10.7 Temp: 2021/01/28 11:35:10, 28.0000
2021/01/28 11:36:10.7 Temp: 2021/01/28 11:36:10, 28.0000
2021/01/28 11:37:10.8 Temp: 2021/01/28 11:37:10, 28.0000
2021/01/28 11:37:17.5 
2021/01/28 11:37:17.5 STOP SCAN: 
2021/01/28 11:37:17.5    CycleTime (ms)    = 200
2021/01/28 11:37:17.5    CurrentCycle      = 1500
2021/01/28 11:37:17.5    RunTime (ms)      = 299956
2021/01/28 11:37:17.5    AverageCycle (ms) = 200.0
2021/01/28 11:37:17.5    Temperature       = 28.0
2021/01/28 11:37:17.5    DATA OVERRUN %    = 0.00
2021/01/28 11:37:17.5    Spec PCB temps    = 40.9, 41.2, 41.6, 41.4, 41.3, 41.6, 40.5, 40.2
2021/01/28 11:37:17.5 
2021/01/28 11:37:17.6 Old State:16-cycle=1500, Elapsed Time:  300.0,  Ideal Time:  299.8,  Delay time =   0.01  New State:ENGN_StateRunning_SamplingComplete
2021/01/28 11:37:17.7 Old State:18-ENGN_StateRunning_SamplingComplete New State:ENGN_StateRunning_WaitNewStep
2021/01/28 11:37:18.0 Old State:5-ENGN_StateRunning_WaitNewStep New State:ENGN_StateRunning_StartNewStep
2021/01/28 11:37:18.0 StartShaker(1000)
2021/01/28 11:37:18.3 Temp: 2021/01/28 11:37:18, 28.0000
2021/01/28 11:37:18.4 Old State:6-ENGN_StateRunning_StartNewStep New State:ENGN_StateRunning_WaitGoingToSample
2021/01/28 11:37:18.4 Sample96_Q(0, 0, 10)
2021/01/28 11:37:18.5 
2021/01/28 11:37:18.5 START SCAN: 
2021/01/28 11:37:18.5    CycleTime (ms)    = 200
2021/01/28 11:37:18.5    CycleCount        = 25
2021/01/28 11:37:18.5    ScansToAverage    = 20
2021/01/28 11:37:18.5    FinishTime (s)    = 5
2021/01/28 11:37:18.5    Temperature       = 28.0
2021/01/28 11:37:18.5    Lamp Power        = 1
2021/01/28 11:37:18.5    Spec PCB temps    = 40.9, 41.2, 41.6, 41.4, 41.3, 41.6, 40.5, 40.2
2021/01/28 11:37:18.5 
2021/01/28 11:37:18.5 GMC_SetPosZ
2021/01/28 11:37:18.6 Old State:12-ENGN_StateRunning_WaitGoingToSample New State:ENGN_StateRunning_GoingToSample
2021/01/28 11:37:20.4 GMC_ServoHere
2021/01/28 11:37:20.5 GMC_SetPosXY
2021/01/28 11:37:22.2 GMC_SetPosZ
2021/01/28 11:37:27.0 Old State:13-ENGN_StateRunning_GoingToSample New State:ENGN_StateRunning_GoingToSampleComplete
2021/01/28 11:37:27.1 Old State:14-cycle=1, Elapsed Time:    0.0,  Ideal Time:    0.0,  Delay time =   0.00  New State:ENGN_StateRunning_WaitSampling
2021/01/28 11:37:27.1 Step started at: 11:37:18
2021/01/28 11:37:27.1 XYZ movement time  = 8523 ms + Scan start delay = 8458 ms
2021/01/28 11:37:27.2 Old State:15-ENGN_StateRunning_WaitSampling New State:ENGN_StateRunning_Sampling
2021/01/28 11:37:31.8 
2021/01/28 11:37:31.8 STOP SCAN: 
2021/01/28 11:37:31.8    CycleTime (ms)    = 200
2021/01/28 11:37:31.8    CurrentCycle      = 25
2021/01/28 11:37:31.8    RunTime (ms)      = 4962
2021/01/28 11:37:31.8    AverageCycle (ms) = 198.5
2021/01/28 11:37:31.8    Temperature       = 28.0
2021/01/28 11:37:31.8    DATA OVERRUN %    = 0.00
2021/01/28 11:37:31.8    Spec PCB temps    = 41.0, 41.2, 41.6, 41.4, 41.3, 41.6, 40.5, 40.2
2021/01/28 11:37:31.8 
2021/01/28 11:37:31.9 Old State:16-cycle=25, Elapsed Time:    5.0,  Ideal Time:    4.8,  Delay time =   0.03  New State:ENGN_StateRunning_SamplingComplete
2021/01/28 11:37:32.1 Old State:18-ENGN_StateRunning_SamplingComplete New State:ENGN_StateRunning_WaitNewStep
2021/01/28 11:37:32.4 Old State:5-ENGN_StateRunning_WaitNewStep New State:ENGN_StateRunning_StartNewStep
2021/01/28 11:37:32.4 StartShaker(1000)
2021/01/28 11:37:32.7 Old State:6-ENGN_StateRunning_StartNewStep New State:ENGN_StateRunning_WaitGoingToSample
2021/01/28 11:37:32.7 Sample96_Q(0, 0, 11)
2021/01/28 11:37:32.7 Temp: 2021/01/28 11:37:32, 28.0000
2021/01/28 11:37:32.9 
2021/01/28 11:37:32.9 START SCAN: 
2021/01/28 11:37:32.9    CycleTime (ms)    = 200
2021/01/28 11:37:32.9    CycleCount        = 25
2021/01/28 11:37:32.9    ScansToAverage    = 20
2021/01/28 11:37:32.9    FinishTime (s)    = 5
2021/01/28 11:37:32.9    Temperature       = 28.0
2021/01/28 11:37:32.9    Lamp Power        = 1
2021/01/28 11:37:32.9    Spec PCB temps    = 40.9, 41.2, 41.6, 41.4, 41.3, 41.6, 40.5, 40.2
2021/01/28 11:37:32.9 
2021/01/28 11:37:32.9 GMC_SetPosZ
2021/01/28 11:37:32.9 Old State:12-ENGN_StateRunning_WaitGoingToSample New State:ENGN_StateRunning_GoingToSample
2021/01/28 11:37:37.5 GMC_ServoHere
2021/01/28 11:37:37.7 GMC_SetPosXY
2021/01/28 11:37:38.1 GMC_SetPosZ
2021/01/28 11:37:43.3 Old State:13-cycle=1, Elapsed Time:    0.0,  Ideal Time:    0.0,  Delay time =   0.00  New State:ENGN_StateRunning_GoingToSampleComplete
2021/01/28 11:37:43.4 Old State:14-ENGN_StateRunning_GoingToSampleComplete New State:ENGN_StateRunning_WaitSampling
2021/01/28 11:37:43.4 Step started at: 11:37:32
2021/01/28 11:37:43.4 XYZ movement time  = 10376 ms + Scan start delay = 10348 ms
2021/01/28 11:37:43.5 Old State:15-ENGN_StateRunning_WaitSampling New State:ENGN_StateRunning_Sampling
2021/01/28 11:37:48.1 
2021/01/28 11:37:48.1 STOP SCAN: 
2021/01/28 11:37:48.1    CycleTime (ms)    = 200
2021/01/28 11:37:48.1    CurrentCycle      = 25
2021/01/28 11:37:48.1    RunTime (ms)      = 4957
2021/01/28 11:37:48.1    AverageCycle (ms) = 198.3
2021/01/28 11:37:48.1    Temperature       = 28.0
2021/01/28 11:37:48.1    DATA OVERRUN %    = 0.00
2021/01/28 11:37:48.1    Spec PCB temps    = 40.9, 41.2, 41.6, 41.4, 41.2, 41.6, 40.5, 40.2
2021/01/28 11:37:48.1 
2021/01/28 11:37:48.1 Old State:16-cycle=25, Elapsed Time:    5.0,  Ideal Time:    4.8,  Delay time =   0.04  New State:ENGN_StateRunning_SamplingComplete
2021/01/28 11:37:48.3 Old State:18-ENGN_StateRunning_SamplingComplete New State:ENGN_StateRunning_WaitNewStep
2021/01/28 11:37:48.6 Old State:5-ENGN_StateRunning_WaitNewStep New State:ENGN_StateRunning_StartNewStep
2021/01/28 11:37:48.6 StartShaker(1000)
2021/01/28 11:37:48.9 Temp: 2021/01/28 11:37:48, 28.0000
2021/01/28 11:37:48.9 Old State:6-ENGN_StateRunning_StartNewStep New State:ENGN_StateRunning_WaitGoingToSample
2021/01/28 11:37:48.9 Sample96_Q(0, 0, 10)
2021/01/28 11:37:49.0 GMC_SetPosZ
2021/01/28 11:37:49.0 
2021/01/28 11:37:49.0 START SCAN: 
2021/01/28 11:37:49.0    CycleTime (ms)    = 200
2021/01/28 11:37:49.0    CycleCount        = 25
2021/01/28 11:37:49.0    ScansToAverage    = 20
2021/01/28 11:37:49.0    FinishTime (s)    = 5
2021/01/28 11:37:49.0    Temperature       = 28.0
2021/01/28 11:37:49.0    Lamp Power        = 1
2021/01/28 11:37:49.0    Spec PCB temps    = 40.9, 41.2, 41.6, 41.4, 41.2, 41.6, 40.5, 40.2
2021/01/28 11:37:49.0 
2021/01/28 11:37:49.1 Old State:12-ENGN_StateRunning_WaitGoingToSample New State:ENGN_StateRunning_GoingToSample
2021/01/28 11:37:54.0 GMC_ServoHere
2021/01/28 11:37:54.1 GMC_SetPosXY
2021/01/28 11:37:54.5 GMC_SetPosZ
2021/01/28 11:37:59.4 Old State:13-cycle=1, Elapsed Time:    0.0,  Ideal Time:    0.0,  Delay time =   0.00  New State:ENGN_StateRunning_GoingToSampleComplete
2021/01/28 11:37:59.5 Old State:14-ENGN_StateRunning_GoingToSampleComplete New State:ENGN_StateRunning_WaitSampling
2021/01/28 11:37:59.5 Step started at: 11:37:49
2021/01/28 11:37:59.5 XYZ movement time  = 10316 ms + Scan start delay = 10289 ms
2021/01/28 11:37:59.6 Old State:15-ENGN_StateRunning_WaitSampling New State:ENGN_StateRunning_Sampling
2021/01/28 11:38:04.2 
2021/01/28 11:38:04.2 STOP SCAN: 
2021/01/28 11:38:04.2    CycleTime (ms)    = 200
2021/01/28 11:38:04.2    CurrentCycle      = 25
2021/01/28 11:38:04.2    RunTime (ms)      = 4971
2021/01/28 11:38:04.2    AverageCycle (ms) = 198.8
2021/01/28 11:38:04.2    Temperature       = 28.0
2021/01/28 11:38:04.2    DATA OVERRUN %    = 0.00
2021/01/28 11:38:04.2    Spec PCB temps    = 40.9, 41.2, 41.6, 41.4, 41.2, 41.6, 40.5, 40.2
2021/01/28 11:38:04.2 
2021/01/28 11:38:04.4 Old State:16-cycle=25, Elapsed Time:    5.0,  Ideal Time:    4.8,  Delay time =   0.04  New State:ENGN_StateRunning_SamplingComplete
2021/01/28 11:38:04.5 Old State:18-ENGN_StateRunning_SamplingComplete New State:ENGN_StateRunning_WaitNewStep
2021/01/28 11:38:04.7 Old State:5-ENGN_StateRunning_WaitNewStep New State:ENGN_StateRunning_StartNewStep
2021/01/28 11:38:04.7 StartShaker(1000)
2021/01/28 11:38:05.0 Temp: 2021/01/28 11:38:05, 28.0000
2021/01/28 11:38:05.0 Old State:6-ENGN_StateRunning_StartNewStep New State:ENGN_StateRunning_WaitGoingToSample
2021/01/28 11:38:05.0 Sample96_Q(0, 0, 11)
2021/01/28 11:38:05.1 GMC_SetPosZ
2021/01/28 11:38:05.2 
2021/01/28 11:38:05.2 START SCAN: 
2021/01/28 11:38:05.2    CycleTime (ms)    = 200
2021/01/28 11:38:05.2    CycleCount        = 25
2021/01/28 11:38:05.2    ScansToAverage    = 20
2021/01/28 11:38:05.2    FinishTime (s)    = 5
2021/01/28 11:38:05.2    Temperature       = 28.0
2021/01/28 11:38:05.2    Lamp Power        = 1
2021/01/28 11:38:05.2    Spec PCB temps    = 40.9, 41.2, 41.6, 41.4, 41.2, 41.6, 40.4, 40.2
2021/01/28 11:38:05.2 
2021/01/28 11:38:05.3 Old State:12-ENGN_StateRunning_WaitGoingToSample New State:ENGN_StateRunning_GoingToSample
2021/01/28 11:38:09.8 GMC_ServoHere
2021/01/28 11:38:09.9 GMC_SetPosXY
2021/01/28 11:38:10.3 GMC_SetPosZ
2021/01/28 11:38:15.6 Old State:13-cycle=1, Elapsed Time:    0.0,  Ideal Time:    0.0,  Delay time =   0.00  New State:ENGN_StateRunning_GoingToSampleComplete
2021/01/28 11:38:15.7 Old State:14-ENGN_StateRunning_GoingToSampleComplete New State:ENGN_StateRunning_WaitSampling
2021/01/28 11:38:15.7 Step started at: 11:38:05
2021/01/28 11:38:15.7 XYZ movement time  = 10327 ms + Scan start delay = 10292 ms
2021/01/28 11:38:15.8 Old State:15-ENGN_StateRunning_WaitSampling New State:ENGN_StateRunning_Sampling
2021/01/28 11:38:20.3 
2021/01/28 11:38:20.3 STOP SCAN: 
2021/01/28 11:38:20.3    CycleTime (ms)    = 200
2021/01/28 11:38:20.3    CurrentCycle      = 25
2021/01/28 11:38:20.3    RunTime (ms)      = 4959
2021/01/28 11:38:20.3    AverageCycle (ms) = 198.4
2021/01/28 11:38:20.3    Temperature       = 28.0
2021/01/28 11:38:20.3    DATA OVERRUN %    = 0.00
2021/01/28 11:38:20.3    Spec PCB temps    = 40.9, 41.2, 41.6, 41.4, 41.2, 41.6, 40.4, 40.2
2021/01/28 11:38:20.3 
2021/01/28 11:38:20.4 Old State:16-cycle=25, Elapsed Time:    5.0,  Ideal Time:    4.8,  Delay time =   0.04  New State:ENGN_StateRunning_SamplingComplete
2021/01/28 11:38:20.6 Old State:18-ENGN_StateRunning_SamplingComplete New State:ENGN_StateRunning_WaitNewStep
2021/01/28 11:38:20.8 Old State:5-ENGN_StateRunning_WaitNewStep New State:ENGN_StateRunning_StartNewStep
2021/01/28 11:38:20.8 StartShaker(1000)
2021/01/28 11:38:21.1 Old State:6-ENGN_StateRunning_StartNewStep New State:ENGN_StateRunning_WaitGoingToSample
2021/01/28 11:38:21.1 Sample96_Q(0, 0, 10)
2021/01/28 11:38:21.1 Temp: 2021/01/28 11:38:21, 28.0000
2021/01/28 11:38:21.2 GMC_SetPosZ
2021/01/28 11:38:21.3 
2021/01/28 11:38:21.3 START SCAN: 
2021/01/28 11:38:21.3    CycleTime (ms)    = 200
2021/01/28 11:38:21.3    CycleCount        = 25
2021/01/28 11:38:21.3    ScansToAverage    = 20
2021/01/28 11:38:21.3    FinishTime (s)    = 5
2021/01/28 11:38:21.3    Temperature       = 28.0
2021/01/28 11:38:21.3    Lamp Power        = 1
2021/01/28 11:38:21.3    Spec PCB temps    = 40.9, 41.2, 41.5, 41.4, 41.2, 41.6, 40.5, 40.2
2021/01/28 11:38:21.3 
2021/01/28 11:38:21.3 Old State:12-ENGN_StateRunning_WaitGoingToSample New State:ENGN_StateRunning_GoingToSample
2021/01/28 11:38:26.2 GMC_ServoHere
2021/01/28 11:38:26.4 GMC_SetPosXY
2021/01/28 11:38:26.8 GMC_SetPosZ
2021/01/28 11:38:31.6 Old State:13-ENGN_StateRunning_GoingToSample New State:ENGN_StateRunning_GoingToSampleComplete
2021/01/28 11:38:31.8 Old State:14-cycle=1, Elapsed Time:    0.0,  Ideal Time:    0.0,  Delay time =   0.00  New State:ENGN_StateRunning_WaitSampling
2021/01/28 11:38:31.8 Step started at: 11:38:21
2021/01/28 11:38:31.8 XYZ movement time  = 10346 ms + Scan start delay = 10355 ms
2021/01/28 11:38:31.9 Old State:15-ENGN_StateRunning_WaitSampling New State:ENGN_StateRunning_Sampling
2021/01/28 11:38:36.5 
2021/01/28 11:38:36.5 STOP SCAN: 
2021/01/28 11:38:36.5    CycleTime (ms)    = 200
2021/01/28 11:38:36.5    CurrentCycle      = 25
2021/01/28 11:38:36.5    RunTime (ms)      = 4966
2021/01/28 11:38:36.5    AverageCycle (ms) = 198.6
2021/01/28 11:38:36.5    Temperature       = 28.0
2021/01/28 11:38:36.5    DATA OVERRUN %    = 0.00
2021/01/28 11:38:36.5    Spec PCB temps    = 40.9, 41.2, 41.6, 41.4, 41.2, 41.6, 40.5, 40.2
2021/01/28 11:38:36.5 
2021/01/28 11:38:36.6 Old State:16-cycle=25, Elapsed Time:    5.0,  Ideal Time:    4.8,  Delay time =   0.05  New State:ENGN_StateRunning_SamplingComplete
2021/01/28 11:38:36.7 Old State:18-ENGN_StateRunning_SamplingComplete New State:ENGN_StateRunning_WaitNewStep
2021/01/28 11:38:36.9 Old State:5-ENGN_StateRunning_WaitNewStep New State:ENGN_StateRunning_StartNewStep
2021/01/28 11:38:37.0 StartShaker(1000)
2021/01/28 11:38:37.3 Temp: 2021/01/28 11:38:37, 28.0000
2021/01/28 11:38:37.3 Old State:6-ENGN_StateRunning_StartNewStep New State:ENGN_StateRunning_WaitGoingToSample
2021/01/28 11:38:37.3 Sample96_Q(0, 0, 11)
2021/01/28 11:38:37.4 GMC_SetPosZ
2021/01/28 11:38:37.4 
2021/01/28 11:38:37.4 START SCAN: 
2021/01/28 11:38:37.4    CycleTime (ms)    = 200
2021/01/28 11:38:37.4    CycleCount        = 25
2021/01/28 11:38:37.4    ScansToAverage    = 20
2021/01/28 11:38:37.4    FinishTime (s)    = 5
2021/01/28 11:38:37.4    Temperature       = 28.0
2021/01/28 11:38:37.4    Lamp Power        = 1
2021/01/28 11:38:37.4    Spec PCB temps    = 40.9, 41.2, 41.5, 41.4, 41.2, 41.6, 40.4, 40.2
2021/01/28 11:38:37.4 
2021/01/28 11:38:37.5 Old State:12-ENGN_StateRunning_WaitGoingToSample New State:ENGN_StateRunning_GoingToSample
2021/01/28 11:38:42.0 GMC_ServoHere
2021/01/28 11:38:42.2 GMC_SetPosXY
2021/01/28 11:38:42.5 GMC_SetPosZ
2021/01/28 11:38:47.8 Old State:13-cycle=1, Elapsed Time:    0.0,  Ideal Time:    0.0,  Delay time =   0.00  New State:ENGN_StateRunning_GoingToSampleComplete
2021/01/28 11:38:47.9 Old State:14-ENGN_StateRunning_GoingToSampleComplete New State:ENGN_StateRunning_WaitSampling
2021/01/28 11:38:47.9 Step started at: 11:38:37
2021/01/28 11:38:47.9 XYZ movement time  = 10298 ms + Scan start delay = 10259 ms
2021/01/28 11:38:48.0 Old State:15-ENGN_StateRunning_WaitSampling New State:ENGN_StateRunning_Sampling
2021/01/28 11:38:52.5 
2021/01/28 11:38:52.5 STOP SCAN: 
2021/01/28 11:38:52.5    CycleTime (ms)    = 200
2021/01/28 11:38:52.5    CurrentCycle      = 25
2021/01/28 11:38:52.5    RunTime (ms)      = 4968
2021/01/28 11:38:52.5    AverageCycle (ms) = 198.7
2021/01/28 11:38:52.5    Temperature       = 28.0
2021/01/28 11:38:52.5    DATA OVERRUN %    = 0.00
2021/01/28 11:38:52.5    Spec PCB temps    = 40.9, 41.1, 41.6, 41.4, 41.2, 41.6, 40.5, 40.2
2021/01/28 11:38:52.5 
2021/01/28 11:38:52.6 Old State:16-cycle=25, Elapsed Time:    5.0,  Ideal Time:    4.8,  Delay time =   0.04  New State:ENGN_StateRunning_SamplingComplete
2021/01/28 11:38:52.7 Old State:18-ENGN_StateRunning_SamplingComplete New State:ENGN_StateRunning_WaitNewStep
2021/01/28 11:38:53.0 Old State:5-ENGN_StateRunning_WaitNewStep New State:ENGN_StateRunning_StartNewStep
2021/01/28 11:38:53.1 StartShaker(1000)
2021/01/28 11:38:53.4 Temp: 2021/01/28 11:38:53, 28.0000
2021/01/28 11:38:53.4 Old State:6-ENGN_StateRunning_StartNewStep New State:ENGN_StateRunning_WaitGoingToSample
2021/01/28 11:38:53.4 Sample96_Q(0, 0, 0)
2021/01/28 11:38:53.5 
2021/01/28 11:38:53.5 START SCAN: 
2021/01/28 11:38:53.5    CycleTime (ms)    = 200
2021/01/28 11:38:53.5    CycleCount        = 300
2021/01/28 11:38:53.5    ScansToAverage    = 20
2021/01/28 11:38:53.5    FinishTime (s)    = 60
2021/01/28 11:38:53.5    Temperature       = 28.0
2021/01/28 11:38:53.5    Lamp Power        = 1
2021/01/28 11:38:53.5    Spec PCB temps    = 40.9, 41.2, 41.5, 41.4, 41.2, 41.6, 40.4, 40.2
2021/01/28 11:38:53.5 
2021/01/28 11:38:53.6 GMC_SetPosZ
2021/01/28 11:38:53.6 Old State:12-ENGN_StateRunning_WaitGoingToSample New State:ENGN_StateRunning_GoingToSample
2021/01/28 11:38:58.6 GMC_ServoHere
2021/01/28 11:38:58.7 GMC_SetPosXY
2021/01/28 11:39:00.5 GMC_SetPosZ
2021/01/28 11:39:02.5 Old State:13-ENGN_StateRunning_GoingToSample New State:ENGN_StateRunning_GoingToSampleComplete
2021/01/28 11:39:02.6 Old State:14-cycle=1, Elapsed Time:    0.0,  Ideal Time:    0.0,  Delay time =   0.00  New State:ENGN_StateRunning_WaitSampling
2021/01/28 11:39:02.6 Step started at: 11:38:53
2021/01/28 11:39:02.6 XYZ movement time  = 9016 ms + Scan start delay = 8988 ms
2021/01/28 11:39:02.7 Old State:15-ENGN_StateRunning_WaitSampling New State:ENGN_StateRunning_Sampling
2021/01/28 11:39:53.5 Temp: 2021/01/28 11:39:53, 28.0000
2021/01/28 11:40:02.4 
2021/01/28 11:40:02.4 STOP SCAN: 
2021/01/28 11:40:02.4    CycleTime (ms)    = 200
2021/01/28 11:40:02.4    CurrentCycle      = 300
2021/01/28 11:40:02.4    RunTime (ms)      = 59973
2021/01/28 11:40:02.4    AverageCycle (ms) = 199.9
2021/01/28 11:40:02.4    Temperature       = 28.0
2021/01/28 11:40:02.4    DATA OVERRUN %    = 0.00
2021/01/28 11:40:02.4    Spec PCB temps    = 40.9, 41.2, 41.6, 41.4, 41.3, 41.6, 40.5, 40.2
2021/01/28 11:40:02.4 
2021/01/28 11:40:02.4 Old State:16-cycle=300, Elapsed Time:   60.0,  Ideal Time:   59.8,  Delay time =   0.04  New State:ENGN_StateRunning_SamplingComplete
2021/01/28 11:40:02.6 Old State:18-ENGN_StateRunning_SamplingComplete New State:ENGN_StateRunning_WaitNewStep
2021/01/28 11:40:02.8 Old State:5-ENGN_StateRunning_WaitNewStep New State:ENGN_StateRunning_StartNewStep
2021/01/28 11:40:02.8 StartShaker(1000)
2021/01/28 11:40:03.1 Temp: 2021/01/28 11:40:03, 28.0000
2021/01/28 11:40:03.1 Old State:6-ENGN_StateRunning_StartNewStep New State:ENGN_StateRunning_WaitGoingToSample
2021/01/28 11:40:03.1 Sample96_Q(0, 0, 2)
2021/01/28 11:40:03.2 GMC_SetPosZ
2021/01/28 11:40:03.2 
2021/01/28 11:40:03.2 START SCAN: 
2021/01/28 11:40:03.2    CycleTime (ms)    = 200
2021/01/28 11:40:03.2    CycleCount        = 500
2021/01/28 11:40:03.2    ScansToAverage    = 20
2021/01/28 11:40:03.2    FinishTime (s)    = 100
2021/01/28 11:40:03.2    Temperature       = 28.0
2021/01/28 11:40:03.2    Lamp Power        = 1
2021/01/28 11:40:03.2    Spec PCB temps    = 40.9, 41.2, 41.6, 41.4, 41.3, 41.6, 40.5, 40.2
2021/01/28 11:40:03.2 
2021/01/28 11:40:03.3 Old State:12-ENGN_StateRunning_WaitGoingToSample New State:ENGN_StateRunning_GoingToSample
2021/01/28 11:40:05.0 GMC_ServoHere
2021/01/28 11:40:05.2 GMC_SetPosXY
2021/01/28 11:40:05.6 GMC_SetPosZ
2021/01/28 11:40:08.2 Old State:13-ENGN_StateRunning_GoingToSample New State:ENGN_StateRunning_GoingToSampleComplete
2021/01/28 11:40:08.3 Old State:14-cycle=1, Elapsed Time:    0.0,  Ideal Time:    0.0,  Delay time =   0.00  New State:ENGN_StateRunning_WaitSampling
2021/01/28 11:40:08.3 Step started at: 11:40:03
2021/01/28 11:40:08.3 XYZ movement time  = 5007 ms + Scan start delay = 4975 ms
2021/01/28 11:40:08.4 Old State:15-ENGN_StateRunning_WaitSampling New State:ENGN_StateRunning_Sampling
2021/01/28 11:41:03.2 Temp: 2021/01/28 11:41:03, 28.0000
2021/01/28 11:41:48.1 
2021/01/28 11:41:48.1 STOP SCAN: 
2021/01/28 11:41:48.1    CycleTime (ms)    = 200
2021/01/28 11:41:48.1    CurrentCycle      = 500
2021/01/28 11:41:48.1    RunTime (ms)      = 99957
2021/01/28 11:41:48.1    AverageCycle (ms) = 199.9
2021/01/28 11:41:48.1    Temperature       = 28.0
2021/01/28 11:41:48.1    DATA OVERRUN %    = 0.00
2021/01/28 11:41:48.1    Spec PCB temps    = 40.9, 41.2, 41.6, 41.4, 41.3, 41.6, 40.5, 40.2
2021/01/28 11:41:48.1 
2021/01/28 11:41:48.2 Old State:16-cycle=500, Elapsed Time:  100.0,  Ideal Time:   99.8,  Delay time =   0.04  New State:ENGN_StateRunning_SamplingComplete
2021/01/28 11:41:48.3 Old State:18-ENGN_StateRunning_SamplingComplete New State:ENGN_StateRunning_WaitNewStep
2021/01/28 11:41:48.5 Old State:5-ENGN_StateRunning_WaitNewStep New State:ENGN_StateRunning_StartNewStep
2021/01/28 11:41:48.5 StartShaker(1000)
2021/01/28 11:41:48.8 Temp: 2021/01/28 11:41:48, 28.0000
2021/01/28 11:41:48.8 Old State:6-ENGN_StateRunning_StartNewStep New State:ENGN_StateRunning_WaitGoingToSample
2021/01/28 11:41:48.8 Sample96_Q(0, 0, 4)
2021/01/28 11:41:48.9 GMC_SetPosZ
2021/01/28 11:41:49.0 
2021/01/28 11:41:49.0 START SCAN: 
2021/01/28 11:41:49.0    CycleTime (ms)    = 200
2021/01/28 11:41:49.0    CycleCount        = 300
2021/01/28 11:41:49.0    ScansToAverage    = 20
2021/01/28 11:41:49.0    FinishTime (s)    = 60
2021/01/28 11:41:49.0    Temperature       = 28.0
2021/01/28 11:41:49.0    Lamp Power        = 1
2021/01/28 11:41:49.0    Spec PCB temps    = 40.9, 41.2, 41.6, 41.4, 41.3, 41.6, 40.5, 40.2
2021/01/28 11:41:49.0 
2021/01/28 11:41:49.0 Old State:12-ENGN_StateRunning_WaitGoingToSample New State:ENGN_StateRunning_GoingToSample
2021/01/28 11:41:51.4 GMC_ServoHere
2021/01/28 11:41:51.6 GMC_SetPosXY
2021/01/28 11:41:52.1 GMC_SetPosZ
2021/01/28 11:41:55.2 Old State:13-ENGN_StateRunning_GoingToSample New State:ENGN_StateRunning_GoingToSampleComplete
2021/01/28 11:41:55.3 Old State:14-cycle=1, Elapsed Time:    0.0,  Ideal Time:    0.0,  Delay time =   0.00  New State:ENGN_StateRunning_WaitSampling
2021/01/28 11:41:55.3 Step started at: 11:41:48
2021/01/28 11:41:55.3 XYZ movement time  = 6301 ms + Scan start delay = 6289 ms
2021/01/28 11:41:55.4 Old State:15-ENGN_StateRunning_WaitSampling New State:ENGN_StateRunning_Sampling
2021/01/28 11:42:48.8 Temp: 2021/01/28 11:42:48, 28.0000
2021/01/28 11:42:55.1 
2021/01/28 11:42:55.1 STOP SCAN: 
2021/01/28 11:42:55.1    CycleTime (ms)    = 200
2021/01/28 11:42:55.1    CurrentCycle      = 300
2021/01/28 11:42:55.1    RunTime (ms)      = 59982
2021/01/28 11:42:55.1    AverageCycle (ms) = 199.9
2021/01/28 11:42:55.1    Temperature       = 28.0
2021/01/28 11:42:55.1    DATA OVERRUN %    = 0.00
2021/01/28 11:42:55.1    Spec PCB temps    = 40.9, 41.2, 41.6, 41.4, 41.3, 41.6, 40.5, 40.2
2021/01/28 11:42:55.1 
2021/01/28 11:42:55.2 Old State:16-cycle=300, Elapsed Time:   60.0,  Ideal Time:   59.8,  Delay time =   0.05  New State:ENGN_StateRunning_SamplingComplete
2021/01/28 11:42:55.3 Old State:18-ENGN_StateRunning_SamplingComplete New State:ENGN_StateRunning_WaitNewStep
2021/01/28 11:42:55.4 Old State:5-ENGN_StateRunning_WaitNewStep New State:ENGN_StateRunning_StartNewStep
2021/01/28 11:42:55.4 StartShaker(1000)
2021/01/28 11:42:55.7 Temp: 2021/01/28 11:42:55, 28.0000
2021/01/28 11:42:55.8 Old State:6-ENGN_StateRunning_StartNewStep New State:ENGN_StateRunning_WaitGoingToSample
2021/01/28 11:42:55.8 Sample96_Q(0, 0, 6)
2021/01/28 11:42:55.9 
2021/01/28 11:42:55.9 START SCAN: 
2021/01/28 11:42:55.9    CycleTime (ms)    = 200
2021/01/28 11:42:55.9    CycleCount        = 1500
2021/01/28 11:42:55.9    ScansToAverage    = 20
2021/01/28 11:42:55.9    FinishTime (s)    = 300
2021/01/28 11:42:55.9    Temperature       = 28.0
2021/01/28 11:42:55.9    Lamp Power        = 1
2021/01/28 11:42:55.9    Spec PCB temps    = 40.9, 41.2, 41.6, 41.4, 41.3, 41.6, 40.5, 40.2
2021/01/28 11:42:55.9 
2021/01/28 11:42:55.9 GMC_SetPosZ
2021/01/28 11:42:56.0 Old State:12-ENGN_StateRunning_WaitGoingToSample New State:ENGN_StateRunning_GoingToSample
2021/01/28 11:42:58.9 GMC_ServoHere
2021/01/28 11:42:59.1 GMC_SetPosXY
2021/01/28 11:42:59.5 GMC_SetPosZ
2021/01/28 11:43:03.3 Old State:13-ENGN_StateRunning_GoingToSample New State:ENGN_StateRunning_GoingToSampleComplete
2021/01/28 11:43:03.4 Old State:14-cycle=1, Elapsed Time:    0.0,  Ideal Time:    0.0,  Delay time =   0.00  New State:ENGN_StateRunning_WaitSampling
2021/01/28 11:43:03.4 Step started at: 11:42:55
2021/01/28 11:43:03.4 XYZ movement time  = 7434 ms + Scan start delay = 7397 ms
2021/01/28 11:43:03.5 Old State:15-ENGN_StateRunning_WaitSampling New State:ENGN_StateRunning_Sampling
2021/01/28 11:43:55.8 Temp: 2021/01/28 11:43:55, 28.0000
2021/01/28 11:44:55.8 Temp: 2021/01/28 11:44:55, 28.0000
2021/01/28 11:45:55.9 Temp: 2021/01/28 11:45:55, 28.0000
2021/01/28 11:46:56.0 Temp: 2021/01/28 11:46:56, 28.0000
2021/01/28 11:47:56.0 Temp: 2021/01/28 11:47:56, 28.0000
2021/01/28 11:48:03.2 
2021/01/28 11:48:03.2 STOP SCAN: 
2021/01/28 11:48:03.2    CycleTime (ms)    = 200
2021/01/28 11:48:03.2    CurrentCycle      = 1500
2021/01/28 11:48:03.2    RunTime (ms)      = 299959
2021/01/28 11:48:03.2    AverageCycle (ms) = 200.0
2021/01/28 11:48:03.2    Temperature       = 28.0
2021/01/28 11:48:03.2    DATA OVERRUN %    = 0.00
2021/01/28 11:48:03.2    Spec PCB temps    = 40.9, 41.2, 41.6, 41.4, 41.3, 41.7, 40.6, 40.2
2021/01/28 11:48:03.2 
2021/01/28 11:48:03.3 Old State:16-cycle=1500, Elapsed Time:  300.0,  Ideal Time:  299.8,  Delay time =   0.05  New State:ENGN_StateRunning_SamplingComplete
2021/01/28 11:48:03.4 Old State:18-ENGN_StateRunning_SamplingComplete New State:ENGN_StateRunning_WaitNewStep
2021/01/28 11:48:03.6 Old State:5-ENGN_StateRunning_WaitNewStep New State:ENGN_StateRunning_StartNewStep
2021/01/28 11:48:03.6 StartShaker(1000)
2021/01/28 11:48:03.9 Temp: 2021/01/28 11:48:03, 28.0000
2021/01/28 11:48:04.0 Old State:6-ENGN_StateRunning_StartNewStep New State:ENGN_StateRunning_WaitGoingToSample
2021/01/28 11:48:04.0 Sample96_Q(0, 0, 0)
2021/01/28 11:48:04.1 GMC_SetPosZ
2021/01/28 11:48:04.1 
2021/01/28 11:48:04.1 START SCAN: 
2021/01/28 11:48:04.1    CycleTime (ms)    = 200
2021/01/28 11:48:04.1    CycleCount        = 1500
2021/01/28 11:48:04.1    ScansToAverage    = 20
2021/01/28 11:48:04.1    FinishTime (s)    = 300
2021/01/28 11:48:04.1    Temperature       = 28.0
2021/01/28 11:48:04.1    Lamp Power        = 1
2021/01/28 11:48:04.1    Spec PCB temps    = 41.0, 41.2, 41.6, 41.4, 41.3, 41.6, 40.6, 40.2
2021/01/28 11:48:04.1 
2021/01/28 11:48:04.2 Old State:12-ENGN_StateRunning_WaitGoingToSample New State:ENGN_StateRunning_GoingToSample
2021/01/28 11:48:07.6 GMC_ServoHere
2021/01/28 11:48:07.7 GMC_SetPosXY
2021/01/28 11:48:08.8 GMC_SetPosZ
2021/01/28 11:48:10.8 Old State:13-ENGN_StateRunning_GoingToSample New State:ENGN_StateRunning_GoingToSampleComplete
2021/01/28 11:48:10.9 Old State:14-cycle=1, Elapsed Time:    0.0,  Ideal Time:    0.0,  Delay time =   0.00  New State:ENGN_StateRunning_WaitSampling
2021/01/28 11:48:10.9 Step started at: 11:48:04
2021/01/28 11:48:10.9 XYZ movement time  = 6699 ms + Scan start delay = 6709 ms
2021/01/28 11:48:11.0 Old State:15-ENGN_StateRunning_WaitSampling New State:ENGN_StateRunning_Sampling
2021/01/28 11:49:04.0 Temp: 2021/01/28 11:49:04, 28.0000
2021/01/28 11:50:04.0 Temp: 2021/01/28 11:50:04, 28.0000
2021/01/28 11:51:04.1 Temp: 2021/01/28 11:51:04, 28.0000
2021/01/28 11:52:04.2 Temp: 2021/01/28 11:52:04, 28.0000
2021/01/28 11:53:04.2 Temp: 2021/01/28 11:53:04, 28.0000
2021/01/28 11:53:10.7 
2021/01/28 11:53:10.7 STOP SCAN: 
2021/01/28 11:53:10.7    CycleTime (ms)    = 200
2021/01/28 11:53:10.7    CurrentCycle      = 1500
2021/01/28 11:53:10.7    RunTime (ms)      = 299962
2021/01/28 11:53:10.7    AverageCycle (ms) = 200.0
2021/01/28 11:53:10.7    Temperature       = 28.0
2021/01/28 11:53:10.7    DATA OVERRUN %    = 0.00
2021/01/28 11:53:10.7    Spec PCB temps    = 41.0, 41.3, 41.6, 41.4, 41.3, 41.7, 40.6, 40.3
2021/01/28 11:53:10.7 
2021/01/28 11:53:10.8 Old State:16-cycle=1500, Elapsed Time:  300.0,  Ideal Time:  299.8,  Delay time =   0.04  New State:ENGN_StateRunning_SamplingComplete
2021/01/28 11:53:10.9 Old State:18-ENGN_StateRunning_SamplingComplete New State:ENGN_StateRunning_WaitNewStep
2021/01/28 11:53:11.2 Old State:5-ENGN_StateRunning_WaitNewStep New State:ENGN_StateRunning_StartNewStep
2021/01/28 11:53:11.2 StartShaker(1000)
2021/01/28 11:53:11.4 Temp: 2021/01/28 11:53:11, 28.0000
2021/01/28 11:53:11.5 Old State:6-ENGN_StateRunning_StartNewStep New State:ENGN_StateRunning_WaitGoingToSample
2021/01/28 11:53:11.5 Sample96_Q(0, 0, 10)
2021/01/28 11:53:11.6 GMC_SetPosZ
2021/01/28 11:53:11.6 
2021/01/28 11:53:11.6 START SCAN: 
2021/01/28 11:53:11.6    CycleTime (ms)    = 200
2021/01/28 11:53:11.6    CycleCount        = 25
2021/01/28 11:53:11.6    ScansToAverage    = 20
2021/01/28 11:53:11.6    FinishTime (s)    = 5
2021/01/28 11:53:11.6    Temperature       = 28.0
2021/01/28 11:53:11.6    Lamp Power        = 1
2021/01/28 11:53:11.6    Spec PCB temps    = 41.0, 41.2, 41.6, 41.5, 41.3, 41.7, 40.6, 40.3
2021/01/28 11:53:11.6 
2021/01/28 11:53:11.7 Old State:12-ENGN_StateRunning_WaitGoingToSample New State:ENGN_StateRunning_GoingToSample
2021/01/28 11:53:13.5 GMC_ServoHere
2021/01/28 11:53:13.6 GMC_SetPosXY
2021/01/28 11:53:15.3 GMC_SetPosZ
2021/01/28 11:53:20.0 Old State:13-ENGN_StateRunning_GoingToSample New State:ENGN_StateRunning_GoingToSampleComplete
2021/01/28 11:53:20.2 Old State:14-cycle=1, Elapsed Time:    0.0,  Ideal Time:    0.0,  Delay time =   0.00  New State:ENGN_StateRunning_WaitSampling
2021/01/28 11:53:20.2 Step started at: 11:53:11
2021/01/28 11:53:20.2 XYZ movement time  = 8450 ms + Scan start delay = 8422 ms
2021/01/28 11:53:20.3 Old State:15-ENGN_StateRunning_WaitSampling New State:ENGN_StateRunning_Sampling
2021/01/28 11:53:24.9 
2021/01/28 11:53:24.9 STOP SCAN: 
2021/01/28 11:53:24.9    CycleTime (ms)    = 200
2021/01/28 11:53:24.9    CurrentCycle      = 25
2021/01/28 11:53:24.9    RunTime (ms)      = 4968
2021/01/28 11:53:24.9    AverageCycle (ms) = 198.7
2021/01/28 11:53:24.9    Temperature       = 28.0
2021/01/28 11:53:24.9    DATA OVERRUN %    = 0.00
2021/01/28 11:53:24.9    Spec PCB temps    = 41.0, 41.2, 41.6, 41.5, 41.3, 41.7, 40.6, 40.3
2021/01/28 11:53:24.9 
2021/01/28 11:53:25.0 Old State:16-cycle=25, Elapsed Time:    5.0,  Ideal Time:    4.8,  Delay time =   0.03  New State:ENGN_StateRunning_SamplingComplete
2021/01/28 11:53:25.1 Old State:18-ENGN_StateRunning_SamplingComplete New State:ENGN_StateRunning_WaitNewStep
2021/01/28 11:53:25.2 Old State:5-ENGN_StateRunning_WaitNewStep New State:ENGN_StateRunning_StartNewStep
2021/01/28 11:53:25.2 StartShaker(1000)
2021/01/28 11:53:25.4 Temp: 2021/01/28 11:53:25, 28.0000
2021/01/28 11:53:25.6 Old State:6-ENGN_StateRunning_StartNewStep New State:ENGN_StateRunning_WaitGoingToSample
2021/01/28 11:53:25.6 Sample96_Q(0, 0, 11)
2021/01/28 11:53:25.6 GMC_SetPosZ
2021/01/28 11:53:25.7 
2021/01/28 11:53:25.7 START SCAN: 
2021/01/28 11:53:25.7    CycleTime (ms)    = 200
2021/01/28 11:53:25.7    CycleCount        = 25
2021/01/28 11:53:25.7    ScansToAverage    = 20
2021/01/28 11:53:25.7    FinishTime (s)    = 5
2021/01/28 11:53:25.7    Temperature       = 28.0
2021/01/28 11:53:25.7    Lamp Power        = 1
2021/01/28 11:53:25.7    Spec PCB temps    = 40.9, 41.3, 41.6, 41.5, 41.3, 41.7, 40.6, 40.3
2021/01/28 11:53:25.7 
2021/01/28 11:53:25.8 Old State:12-ENGN_StateRunning_WaitGoingToSample New State:ENGN_StateRunning_GoingToSample
2021/01/28 11:53:30.3 GMC_ServoHere
2021/01/28 11:53:30.5 GMC_SetPosXY
2021/01/28 11:53:30.8 GMC_SetPosZ
2021/01/28 11:53:36.0 Old State:13-cycle=1, Elapsed Time:    0.0,  Ideal Time:    0.0,  Delay time =   0.00  New State:ENGN_StateRunning_GoingToSampleComplete
2021/01/28 11:53:36.1 Old State:14-ENGN_StateRunning_GoingToSampleComplete New State:ENGN_StateRunning_WaitSampling
2021/01/28 11:53:36.1 Step started at: 11:53:25
2021/01/28 11:53:36.1 XYZ movement time  = 10277 ms + Scan start delay = 10262 ms
2021/01/28 11:53:36.2 Old State:15-ENGN_StateRunning_WaitSampling New State:ENGN_StateRunning_Sampling
2021/01/28 11:53:40.8 
2021/01/28 11:53:40.8 STOP SCAN: 
2021/01/28 11:53:40.8    CycleTime (ms)    = 200
2021/01/28 11:53:40.8    CurrentCycle      = 25
2021/01/28 11:53:40.8    RunTime (ms)      = 4961
2021/01/28 11:53:40.8    AverageCycle (ms) = 198.4
2021/01/28 11:53:40.8    Temperature       = 28.0
2021/01/28 11:53:40.8    DATA OVERRUN %    = 0.00
2021/01/28 11:53:40.8    Spec PCB temps    = 40.9, 41.3, 41.6, 41.5, 41.3, 41.6, 40.5, 40.3
2021/01/28 11:53:40.8 
2021/01/28 11:53:40.9 Old State:16-cycle=25, Elapsed Time:    5.0,  Ideal Time:    4.8,  Delay time =   0.04  New State:ENGN_StateRunning_SamplingComplete
2021/01/28 11:53:41.0 Old State:18-ENGN_StateRunning_SamplingComplete New State:ENGN_StateRunning_WaitNewStep
2021/01/28 11:53:41.3 Old State:5-ENGN_StateRunning_WaitNewStep New State:ENGN_StateRunning_StartNewStep
2021/01/28 11:53:41.3 StartShaker(1000)
2021/01/28 11:53:41.6 Temp: 2021/01/28 11:53:41, 28.0000
2021/01/28 11:53:41.7 Old State:6-ENGN_StateRunning_StartNewStep New State:ENGN_StateRunning_WaitGoingToSample
2021/01/28 11:53:41.7 Sample96_Q(0, 0, 10)
2021/01/28 11:53:41.7 GMC_SetPosZ
2021/01/28 11:53:41.8 
2021/01/28 11:53:41.8 START SCAN: 
2021/01/28 11:53:41.8    CycleTime (ms)    = 200
2021/01/28 11:53:41.8    CycleCount        = 25
2021/01/28 11:53:41.8    ScansToAverage    = 20
2021/01/28 11:53:41.8    FinishTime (s)    = 5
2021/01/28 11:53:41.8    Temperature       = 28.0
2021/01/28 11:53:41.8    Lamp Power        = 1
2021/01/28 11:53:41.8    Spec PCB temps    = 40.9, 41.2, 41.6, 41.4, 41.3, 41.6, 40.6, 40.3
2021/01/28 11:53:41.8 
2021/01/28 11:53:41.9 Old State:12-ENGN_StateRunning_WaitGoingToSample New State:ENGN_StateRunning_GoingToSample
2021/01/28 11:53:46.7 GMC_ServoHere
2021/01/28 11:53:46.9 GMC_SetPosXY
2021/01/28 11:53:47.2 GMC_SetPosZ
2021/01/28 11:53:52.1 Old State:13-cycle=1, Elapsed Time:    0.0,  Ideal Time:    0.0,  Delay time =   0.00  New State:ENGN_StateRunning_GoingToSampleComplete
2021/01/28 11:53:52.2 Old State:14-ENGN_StateRunning_GoingToSampleComplete New State:ENGN_StateRunning_WaitSampling
2021/01/28 11:53:52.2 Step started at: 11:53:41
2021/01/28 11:53:52.2 XYZ movement time  = 10254 ms + Scan start delay = 10251 ms
2021/01/28 11:53:52.3 Old State:15-ENGN_StateRunning_WaitSampling New State:ENGN_StateRunning_Sampling
2021/01/28 11:53:56.9 
2021/01/28 11:53:56.9 STOP SCAN: 
2021/01/28 11:53:56.9    CycleTime (ms)    = 200
2021/01/28 11:53:56.9    CurrentCycle      = 25
2021/01/28 11:53:56.9    RunTime (ms)      = 4970
2021/01/28 11:53:56.9    AverageCycle (ms) = 198.8
2021/01/28 11:53:56.9    Temperature       = 28.0
2021/01/28 11:53:56.9    DATA OVERRUN %    = 0.00
2021/01/28 11:53:56.9    Spec PCB temps    = 40.9, 41.2, 41.6, 41.4, 41.3, 41.6, 40.6, 40.3
2021/01/28 11:53:56.9 
2021/01/28 11:53:57.0 Old State:16-cycle=25, Elapsed Time:    5.0,  Ideal Time:    4.8,  Delay time =   0.04  New State:ENGN_StateRunning_SamplingComplete
2021/01/28 11:53:57.2 Old State:18-ENGN_StateRunning_SamplingComplete New State:ENGN_StateRunning_WaitNewStep
2021/01/28 11:53:57.4 Old State:5-ENGN_StateRunning_WaitNewStep New State:ENGN_StateRunning_StartNewStep
2021/01/28 11:53:57.4 StartShaker(1000)
2021/01/28 11:53:57.7 Temp: 2021/01/28 11:53:57, 28.0000
2021/01/28 11:53:57.8 Old State:6-ENGN_StateRunning_StartNewStep New State:ENGN_StateRunning_WaitGoingToSample
2021/01/28 11:53:57.8 Sample96_Q(0, 0, 11)
2021/01/28 11:53:57.8 GMC_SetPosZ
2021/01/28 11:53:57.9 
2021/01/28 11:53:57.9 START SCAN: 
2021/01/28 11:53:57.9    CycleTime (ms)    = 200
2021/01/28 11:53:57.9    CycleCount        = 25
2021/01/28 11:53:57.9    ScansToAverage    = 20
2021/01/28 11:53:57.9    FinishTime (s)    = 5
2021/01/28 11:53:57.9    Temperature       = 28.0
2021/01/28 11:53:57.9    Lamp Power        = 1
2021/01/28 11:53:57.9    Spec PCB temps    = 40.9, 41.2, 41.6, 41.4, 41.3, 41.7, 40.6, 40.2
2021/01/28 11:53:57.9 
2021/01/28 11:53:58.0 Old State:12-ENGN_StateRunning_WaitGoingToSample New State:ENGN_StateRunning_GoingToSample
2021/01/28 11:54:02.5 GMC_ServoHere
2021/01/28 11:54:02.6 GMC_SetPosXY
2021/01/28 11:54:03.0 GMC_SetPosZ
2021/01/28 11:54:08.3 Old State:13-cycle=1, Elapsed Time:    0.0,  Ideal Time:    0.0,  Delay time =   0.00  New State:ENGN_StateRunning_GoingToSampleComplete
2021/01/28 11:54:08.4 Old State:14-ENGN_StateRunning_GoingToSampleComplete New State:ENGN_StateRunning_WaitSampling
2021/01/28 11:54:08.4 Step started at: 11:53:57
2021/01/28 11:54:08.4 XYZ movement time  = 10336 ms + Scan start delay = 10262 ms
2021/01/28 11:54:08.5 Old State:15-ENGN_StateRunning_WaitSampling New State:ENGN_StateRunning_Sampling
2021/01/28 11:54:13.0 
2021/01/28 11:54:13.0 STOP SCAN: 
2021/01/28 11:54:13.0    CycleTime (ms)    = 200
2021/01/28 11:54:13.0    CurrentCycle      = 25
2021/01/28 11:54:13.0    RunTime (ms)      = 4979
2021/01/28 11:54:13.0    AverageCycle (ms) = 199.2
2021/01/28 11:54:13.0    Temperature       = 28.0
2021/01/28 11:54:13.0    DATA OVERRUN %    = 0.00
2021/01/28 11:54:13.0    Spec PCB temps    = 40.9, 41.2, 41.6, 41.4, 41.3, 41.6, 40.6, 40.2
2021/01/28 11:54:13.0 
2021/01/28 11:54:13.1 Old State:16-cycle=25, Elapsed Time:    5.0,  Ideal Time:    4.8,  Delay time =   0.02  New State:ENGN_StateRunning_SamplingComplete
2021/01/28 11:54:13.2 Old State:18-ENGN_StateRunning_SamplingComplete New State:ENGN_StateRunning_WaitNewStep
2021/01/28 11:54:13.6 Old State:5-ENGN_StateRunning_WaitNewStep New State:ENGN_StateRunning_StartNewStep
2021/01/28 11:54:13.6 StartShaker(1000)
2021/01/28 11:54:13.9 Temp: 2021/01/28 11:54:13, 28.0000
2021/01/28 11:54:13.9 Old State:6-ENGN_StateRunning_StartNewStep New State:ENGN_StateRunning_WaitGoingToSample
2021/01/28 11:54:13.9 Sample96_Q(0, 0, 10)
2021/01/28 11:54:14.0 
2021/01/28 11:54:14.0 START SCAN: 
2021/01/28 11:54:14.0    CycleTime (ms)    = 200
2021/01/28 11:54:14.0    CycleCount        = 25
2021/01/28 11:54:14.0    ScansToAverage    = 20
2021/01/28 11:54:14.0    FinishTime (s)    = 5
2021/01/28 11:54:14.0    Temperature       = 28.0
2021/01/28 11:54:14.0    Lamp Power        = 1
2021/01/28 11:54:14.0    Spec PCB temps    = 40.9, 41.2, 41.6, 41.4, 41.3, 41.7, 40.5, 40.2
2021/01/28 11:54:14.0 
2021/01/28 11:54:14.0 GMC_SetPosZ
2021/01/28 11:54:14.1 Old State:12-ENGN_StateRunning_WaitGoingToSample New State:ENGN_StateRunning_GoingToSample
2021/01/28 11:54:19.0 GMC_ServoHere
2021/01/28 11:54:19.2 GMC_SetPosXY
2021/01/28 11:54:19.6 GMC_SetPosZ
2021/01/28 11:54:24.5 Old State:13-cycle=1, Elapsed Time:    0.0,  Ideal Time:    0.0,  Delay time =   0.00  New State:ENGN_StateRunning_GoingToSampleComplete
2021/01/28 11:54:24.6 Old State:14-ENGN_StateRunning_GoingToSampleComplete New State:ENGN_StateRunning_WaitSampling
2021/01/28 11:54:24.6 Step started at: 11:54:14
2021/01/28 11:54:24.6 XYZ movement time  = 10367 ms + Scan start delay = 10339 ms
2021/01/28 11:54:24.7 Old State:15-ENGN_StateRunning_WaitSampling New State:ENGN_StateRunning_Sampling
2021/01/28 11:54:29.2 
2021/01/28 11:54:29.2 STOP SCAN: 
2021/01/28 11:54:29.2    CycleTime (ms)    = 200
2021/01/28 11:54:29.2    CurrentCycle      = 25
2021/01/28 11:54:29.2    RunTime (ms)      = 4954
2021/01/28 11:54:29.2    AverageCycle (ms) = 198.2
2021/01/28 11:54:29.2    Temperature       = 28.0
2021/01/28 11:54:29.2    DATA OVERRUN %    = 0.00
2021/01/28 11:54:29.2    Spec PCB temps    = 40.9, 41.2, 41.6, 41.4, 41.2, 41.6, 40.5, 40.2
2021/01/28 11:54:29.2 
2021/01/28 11:54:29.3 Old State:16-cycle=25, Elapsed Time:    5.0,  Ideal Time:    4.8,  Delay time =   0.04  New State:ENGN_StateRunning_SamplingComplete
2021/01/28 11:54:29.4 Old State:18-ENGN_StateRunning_SamplingComplete New State:ENGN_StateRunning_WaitNewStep
2021/01/28 11:54:29.6 Old State:5-ENGN_StateRunning_WaitNewStep New State:ENGN_StateRunning_StartNewStep
2021/01/28 11:54:29.7 StartShaker(1000)
2021/01/28 11:54:30.0 Temp: 2021/01/28 11:54:30, 28.0000
2021/01/28 11:54:30.0 Old State:6-ENGN_StateRunning_StartNewStep New State:ENGN_StateRunning_WaitGoingToSample
2021/01/28 11:54:30.0 Sample96_Q(0, 0, 11)
2021/01/28 11:54:30.1 
2021/01/28 11:54:30.1 START SCAN: 
2021/01/28 11:54:30.1    CycleTime (ms)    = 200
2021/01/28 11:54:30.1    CycleCount        = 25
2021/01/28 11:54:30.1    ScansToAverage    = 20
2021/01/28 11:54:30.1    FinishTime (s)    = 5
2021/01/28 11:54:30.1    Temperature       = 28.0
2021/01/28 11:54:30.1    Lamp Power        = 1
2021/01/28 11:54:30.1    Spec PCB temps    = 40.9, 41.2, 41.6, 41.4, 41.3, 41.6, 40.5, 40.3
2021/01/28 11:54:30.1 
2021/01/28 11:54:30.1 GMC_SetPosZ
2021/01/28 11:54:30.2 Old State:12-ENGN_StateRunning_WaitGoingToSample New State:ENGN_StateRunning_GoingToSample
2021/01/28 11:54:34.8 GMC_ServoHere
2021/01/28 11:54:35.0 GMC_SetPosXY
2021/01/28 11:54:35.3 GMC_SetPosZ
2021/01/28 11:54:40.6 Old State:13-cycle=1, Elapsed Time:    0.0,  Ideal Time:    0.0,  Delay time =   0.00  New State:ENGN_StateRunning_GoingToSampleComplete
2021/01/28 11:54:40.7 Old State:14-ENGN_StateRunning_GoingToSampleComplete New State:ENGN_StateRunning_WaitSampling
2021/01/28 11:54:40.7 Step started at: 11:54:30
2021/01/28 11:54:40.7 XYZ movement time  = 10413 ms + Scan start delay = 10381 ms
2021/01/28 11:54:40.8 Old State:15-ENGN_StateRunning_WaitSampling New State:ENGN_StateRunning_Sampling
2021/01/28 11:54:45.4 
2021/01/28 11:54:45.4 STOP SCAN: 
2021/01/28 11:54:45.4    CycleTime (ms)    = 200
2021/01/28 11:54:45.4    CurrentCycle      = 25
2021/01/28 11:54:45.4    RunTime (ms)      = 4957
2021/01/28 11:54:45.4    AverageCycle (ms) = 198.3
2021/01/28 11:54:45.4    Temperature       = 28.0
2021/01/28 11:54:45.4    DATA OVERRUN %    = 0.00
2021/01/28 11:54:45.4    Spec PCB temps    = 40.9, 41.2, 41.6, 41.4, 41.2, 41.6, 40.5, 40.2
2021/01/28 11:54:45.4 
2021/01/28 11:54:45.4 Old State:16-cycle=25, Elapsed Time:    5.0,  Ideal Time:    4.8,  Delay time =   0.03  New State:ENGN_StateRunning_SamplingComplete
2021/01/28 11:54:45.6 Old State:18-ENGN_StateRunning_SamplingComplete New State:ENGN_StateRunning_WaitNewStep
2021/01/28 11:54:45.9 Old State:5-ENGN_StateRunning_WaitNewStep New State:ENGN_StateRunning_StartNewStep
2021/01/28 11:54:45.9 StartShaker(1000)
2021/01/28 11:54:46.1 Temp: 2021/01/28 11:54:46, 28.0000
2021/01/28 11:54:46.2 Old State:6-ENGN_StateRunning_StartNewStep New State:ENGN_StateRunning_WaitGoingToSample
2021/01/28 11:54:46.2 Sample96_Q(0, 0, 0)
2021/01/28 11:54:46.3 
2021/01/28 11:54:46.3 START SCAN: 
2021/01/28 11:54:46.3    CycleTime (ms)    = 200
2021/01/28 11:54:46.3    CycleCount        = 300
2021/01/28 11:54:46.3    ScansToAverage    = 20
2021/01/28 11:54:46.3    FinishTime (s)    = 60
2021/01/28 11:54:46.3    Temperature       = 28.0
2021/01/28 11:54:46.3    Lamp Power        = 1
2021/01/28 11:54:46.3    Spec PCB temps    = 40.9, 41.2, 41.5, 41.4, 41.2, 41.6, 40.5, 40.2
2021/01/28 11:54:46.3 
2021/01/28 11:54:46.4 Old State:12-ENGN_StateRunning_WaitGoingToSample New State:ENGN_StateRunning_GoingToSample
2021/01/28 11:54:46.4 GMC_SetPosZ
2021/01/28 11:54:51.4 GMC_ServoHere
2021/01/28 11:54:51.6 GMC_SetPosXY
2021/01/28 11:54:53.4 GMC_SetPosZ
2021/01/28 11:54:55.3 Old State:13-ENGN_StateRunning_GoingToSample New State:ENGN_StateRunning_GoingToSampleComplete
2021/01/28 11:54:55.4 Old State:14-cycle=1, Elapsed Time:    0.0,  Ideal Time:    0.0,  Delay time =   0.00  New State:ENGN_StateRunning_WaitSampling
2021/01/28 11:54:55.4 Step started at: 11:54:46
2021/01/28 11:54:55.4 XYZ movement time  = 9017 ms + Scan start delay = 9027 ms
2021/01/28 11:54:55.5 Old State:15-ENGN_StateRunning_WaitSampling New State:ENGN_StateRunning_Sampling
2021/01/28 11:55:46.2 Temp: 2021/01/28 11:55:46, 28.0000
2021/01/28 11:55:55.3 
2021/01/28 11:55:55.3 STOP SCAN: 
2021/01/28 11:55:55.3    CycleTime (ms)    = 200
2021/01/28 11:55:55.3    CurrentCycle      = 300
2021/01/28 11:55:55.3    RunTime (ms)      = 59966
2021/01/28 11:55:55.3    AverageCycle (ms) = 199.9
2021/01/28 11:55:55.3    Temperature       = 28.0
2021/01/28 11:55:55.3    DATA OVERRUN %    = 0.00
2021/01/28 11:55:55.3    Spec PCB temps    = 40.9, 41.2, 41.6, 41.4, 41.3, 41.6, 40.6, 40.3
2021/01/28 11:55:55.3 
2021/01/28 11:55:55.3 Old State:16-cycle=300, Elapsed Time:   60.0,  Ideal Time:   59.8,  Delay time =   0.04  New State:ENGN_StateRunning_SamplingComplete
2021/01/28 11:55:55.5 Old State:18-ENGN_StateRunning_SamplingComplete New State:ENGN_StateRunning_WaitNewStep
2021/01/28 11:55:55.8 Old State:5-ENGN_StateRunning_WaitNewStep New State:ENGN_StateRunning_StartNewStep
2021/01/28 11:55:55.8 StartShaker(1000)
2021/01/28 11:55:56.1 Old State:6-ENGN_StateRunning_StartNewStep New State:ENGN_StateRunning_WaitGoingToSample
2021/01/28 11:55:56.1 Sample96_Q(0, 0, 3)
2021/01/28 11:55:56.1 Temp: 2021/01/28 11:55:56, 28.0000
2021/01/28 11:55:56.2 
2021/01/28 11:55:56.2 START SCAN: 
2021/01/28 11:55:56.2    CycleTime (ms)    = 200
2021/01/28 11:55:56.2    CycleCount        = 500
2021/01/28 11:55:56.2    ScansToAverage    = 20
2021/01/28 11:55:56.2    FinishTime (s)    = 100
2021/01/28 11:55:56.2    Temperature       = 28.0
2021/01/28 11:55:56.2    Lamp Power        = 1
2021/01/28 11:55:56.2    Spec PCB temps    = 40.9, 41.2, 41.6, 41.4, 41.3, 41.7, 40.6, 40.3
2021/01/28 11:55:56.2 
2021/01/28 11:55:56.3 GMC_SetPosZ
2021/01/28 11:55:56.3 Old State:12-ENGN_StateRunning_WaitGoingToSample New State:ENGN_StateRunning_GoingToSample
2021/01/28 11:55:58.1 GMC_ServoHere
2021/01/28 11:55:58.3 GMC_SetPosXY
2021/01/28 11:55:58.8 GMC_SetPosZ
2021/01/28 11:56:01.6 Old State:13-ENGN_StateRunning_GoingToSample New State:ENGN_StateRunning_GoingToSampleComplete
2021/01/28 11:56:01.7 Old State:14-cycle=1, Elapsed Time:    0.0,  Ideal Time:    0.0,  Delay time =   0.00  New State:ENGN_StateRunning_WaitSampling
2021/01/28 11:56:01.7 Step started at: 11:55:56
2021/01/28 11:56:01.7 XYZ movement time  = 5386 ms + Scan start delay = 5375 ms
2021/01/28 11:56:01.8 Old State:15-ENGN_StateRunning_WaitSampling New State:ENGN_StateRunning_Sampling
2021/01/28 11:56:56.2 Temp: 2021/01/28 11:56:56, 28.0000
2021/01/28 11:57:41.5 
2021/01/28 11:57:41.5 STOP SCAN: 
2021/01/28 11:57:41.5    CycleTime (ms)    = 200
2021/01/28 11:57:41.5    CurrentCycle      = 500
2021/01/28 11:57:41.5    RunTime (ms)      = 99956
2021/01/28 11:57:41.5    AverageCycle (ms) = 199.9
2021/01/28 11:57:41.5    Temperature       = 28.0
2021/01/28 11:57:41.5    DATA OVERRUN %    = 0.00
2021/01/28 11:57:41.5    Spec PCB temps    = 41.0, 41.3, 41.6, 41.5, 41.3, 41.7, 40.6, 40.3
2021/01/28 11:57:41.5 
2021/01/28 11:57:41.6 Old State:16-cycle=500, Elapsed Time:  100.0,  Ideal Time:   99.8,  Delay time =   0.00  New State:ENGN_StateRunning_SamplingComplete
2021/01/28 11:57:41.7 Old State:18-ENGN_StateRunning_SamplingComplete New State:ENGN_StateRunning_WaitNewStep
2021/01/28 11:57:41.8 Old State:5-ENGN_StateRunning_WaitNewStep New State:ENGN_StateRunning_StartNewStep
2021/01/28 11:57:41.9 StartShaker(1000)
2021/01/28 11:57:42.2 Temp: 2021/01/28 11:57:42, 28.0000
2021/01/28 11:57:42.2 Old State:6-ENGN_StateRunning_StartNewStep New State:ENGN_StateRunning_WaitGoingToSample
2021/01/28 11:57:42.2 Sample96_Q(0, 0, 4)
2021/01/28 11:57:42.3 GMC_SetPosZ
2021/01/28 11:57:42.3 
2021/01/28 11:57:42.3 START SCAN: 
2021/01/28 11:57:42.3    CycleTime (ms)    = 200
2021/01/28 11:57:42.3    CycleCount        = 300
2021/01/28 11:57:42.3    ScansToAverage    = 20
2021/01/28 11:57:42.3    FinishTime (s)    = 60
2021/01/28 11:57:42.3    Temperature       = 28.0
2021/01/28 11:57:42.3    Lamp Power        = 1
2021/01/28 11:57:42.3    Spec PCB temps    = 41.0, 41.3, 41.6, 41.5, 41.3, 41.7, 40.6, 40.3
2021/01/28 11:57:42.3 
2021/01/28 11:57:42.4 Old State:12-ENGN_StateRunning_WaitGoingToSample New State:ENGN_StateRunning_GoingToSample
2021/01/28 11:57:44.9 GMC_ServoHere
2021/01/28 11:57:45.1 GMC_SetPosXY
2021/01/28 11:57:45.5 GMC_SetPosZ
2021/01/28 11:57:48.7 Old State:13-ENGN_StateRunning_GoingToSample New State:ENGN_StateRunning_GoingToSampleComplete
2021/01/28 11:57:48.8 Old State:14-cycle=1, Elapsed Time:    0.0,  Ideal Time:    0.0,  Delay time =   0.00  New State:ENGN_StateRunning_WaitSampling
2021/01/28 11:57:48.8 Step started at: 11:57:42
2021/01/28 11:57:48.8 XYZ movement time  = 6366 ms + Scan start delay = 6310 ms
2021/01/28 11:57:48.9 Old State:15-ENGN_StateRunning_WaitSampling New State:ENGN_StateRunning_Sampling
2021/01/28 11:58:42.3 Temp: 2021/01/28 11:58:42, 28.0000
2021/01/28 11:58:48.5 
2021/01/28 11:58:48.5 STOP SCAN: 
2021/01/28 11:58:48.5    CycleTime (ms)    = 200
2021/01/28 11:58:48.5    CurrentCycle      = 300
2021/01/28 11:58:48.5    RunTime (ms)      = 59955
2021/01/28 11:58:48.5    AverageCycle (ms) = 199.8
2021/01/28 11:58:48.5    Temperature       = 28.0
2021/01/28 11:58:48.5    DATA OVERRUN %    = 0.00
2021/01/28 11:58:48.5    Spec PCB temps    = 41.0, 41.3, 41.6, 41.5, 41.3, 41.7, 40.6, 40.3
2021/01/28 11:58:48.5 
2021/01/28 11:58:48.6 Old State:16-cycle=300, Elapsed Time:   60.0,  Ideal Time:   59.8,  Delay time =   0.04  New State:ENGN_StateRunning_SamplingComplete
2021/01/28 11:58:48.7 Old State:18-ENGN_StateRunning_SamplingComplete New State:ENGN_StateRunning_WaitNewStep
2021/01/28 11:58:48.9 Old State:5-ENGN_StateRunning_WaitNewStep New State:ENGN_StateRunning_StartNewStep
2021/01/28 11:58:48.9 StartShaker(1000)
2021/01/28 11:58:49.1 Temp: 2021/01/28 11:58:49, 28.0000
2021/01/28 11:58:49.2 Old State:6-ENGN_StateRunning_StartNewStep New State:ENGN_StateRunning_WaitGoingToSample
2021/01/28 11:58:49.2 Sample96_Q(0, 0, 6)
2021/01/28 11:58:49.3 
2021/01/28 11:58:49.3 START SCAN: 
2021/01/28 11:58:49.3    CycleTime (ms)    = 200
2021/01/28 11:58:49.3    CycleCount        = 1500
2021/01/28 11:58:49.3    ScansToAverage    = 20
2021/01/28 11:58:49.3    FinishTime (s)    = 300
2021/01/28 11:58:49.3    Temperature       = 28.0
2021/01/28 11:58:49.3    Lamp Power        = 1
2021/01/28 11:58:49.3    Spec PCB temps    = 41.0, 41.3, 41.6, 41.5, 41.3, 41.7, 40.6, 40.3
2021/01/28 11:58:49.3 
2021/01/28 11:58:49.4 GMC_SetPosZ
2021/01/28 11:58:49.4 Old State:12-ENGN_StateRunning_WaitGoingToSample New State:ENGN_StateRunning_GoingToSample
2021/01/28 11:58:52.4 GMC_ServoHere
2021/01/28 11:58:52.5 GMC_SetPosXY
2021/01/28 11:58:52.9 GMC_SetPosZ
2021/01/28 11:58:56.6 Old State:13-ENGN_StateRunning_GoingToSample New State:ENGN_StateRunning_GoingToSampleComplete
2021/01/28 11:58:56.7 Old State:14-cycle=1, Elapsed Time:    0.0,  Ideal Time:    0.0,  Delay time =   0.00  New State:ENGN_StateRunning_WaitSampling
2021/01/28 11:58:56.7 Step started at: 11:58:49
2021/01/28 11:58:56.7 XYZ movement time  = 7311 ms + Scan start delay = 7264 ms
2021/01/28 11:58:56.8 Old State:15-ENGN_StateRunning_WaitSampling New State:ENGN_StateRunning_Sampling
2021/01/28 11:59:49.2 Temp: 2021/01/28 11:59:49, 28.0000
2021/01/28 12:00:49.3 Temp: 2021/01/28 12:00:49, 28.0000
2021/01/28 12:01:49.3 Temp: 2021/01/28 12:01:49, 28.0000
2021/01/28 12:02:49.4 Temp: 2021/01/28 12:02:49, 28.0000
2021/01/28 12:03:49.4 Temp: 2021/01/28 12:03:49, 28.0000
2021/01/28 12:03:56.5 
2021/01/28 12:03:56.5 STOP SCAN: 
2021/01/28 12:03:56.5    CycleTime (ms)    = 200
2021/01/28 12:03:56.5    CurrentCycle      = 1500
2021/01/28 12:03:56.5    RunTime (ms)      = 299957
2021/01/28 12:03:56.5    AverageCycle (ms) = 200.0
2021/01/28 12:03:56.5    Temperature       = 28.0
2021/01/28 12:03:56.5    DATA OVERRUN %    = 0.00
2021/01/28 12:03:56.5    Spec PCB temps    = 41.0, 41.4, 41.6, 41.5, 41.4, 41.7, 40.6, 40.4
2021/01/28 12:03:56.5 
2021/01/28 12:03:56.5 Old State:16-cycle=1500, Elapsed Time:  300.0,  Ideal Time:  299.8,  Delay time =   0.03  New State:ENGN_StateRunning_SamplingComplete
2021/01/28 12:03:56.7 Old State:18-ENGN_StateRunning_SamplingComplete New State:ENGN_StateRunning_WaitNewStep
2021/01/28 12:03:57.0 Old State:5-ENGN_StateRunning_WaitNewStep New State:ENGN_StateRunning_StartNewStep
2021/01/28 12:03:57.0 StartShaker(1000)
2021/01/28 12:03:57.3 Temp: 2021/01/28 12:03:57, 28.0000
2021/01/28 12:03:57.3 Old State:6-ENGN_StateRunning_StartNewStep New State:ENGN_StateRunning_WaitGoingToSample
2021/01/28 12:03:57.3 Sample96_Q(0, 0, 0)
2021/01/28 12:03:57.4 
2021/01/28 12:03:57.4 START SCAN: 
2021/01/28 12:03:57.4    CycleTime (ms)    = 200
2021/01/28 12:03:57.4    CycleCount        = 1500
2021/01/28 12:03:57.4    ScansToAverage    = 20
2021/01/28 12:03:57.4    FinishTime (s)    = 300
2021/01/28 12:03:57.4    Temperature       = 28.0
2021/01/28 12:03:57.4    Lamp Power        = 1
2021/01/28 12:03:57.4    Spec PCB temps    = 41.1, 41.4, 41.6, 41.6, 41.4, 41.7, 40.6, 40.4
2021/01/28 12:03:57.4 
2021/01/28 12:03:57.5 GMC_SetPosZ
2021/01/28 12:03:57.5 Old State:12-ENGN_StateRunning_WaitGoingToSample New State:ENGN_StateRunning_GoingToSample
2021/01/28 12:04:01.1 GMC_ServoHere
2021/01/28 12:04:01.3 GMC_SetPosXY
2021/01/28 12:04:02.4 GMC_SetPosZ
2021/01/28 12:04:04.3 Old State:13-ENGN_StateRunning_GoingToSample New State:ENGN_StateRunning_GoingToSampleComplete
2021/01/28 12:04:04.4 Old State:14-cycle=1, Elapsed Time:    0.0,  Ideal Time:    0.0,  Delay time =   0.00  New State:ENGN_StateRunning_WaitSampling
2021/01/28 12:04:04.4 Step started at: 12:03:57
2021/01/28 12:04:04.4 XYZ movement time  = 6877 ms + Scan start delay = 6873 ms
2021/01/28 12:04:04.5 Old State:15-ENGN_StateRunning_WaitSampling New State:ENGN_StateRunning_Sampling
2021/01/28 12:04:57.4 Temp: 2021/01/28 12:04:57, 28.0000
2021/01/28 12:05:57.4 Temp: 2021/01/28 12:05:57, 28.0000
2021/01/28 12:06:57.5 Temp: 2021/01/28 12:06:57, 28.0000
2021/01/28 12:07:57.6 Temp: 2021/01/28 12:07:57, 28.0000
2021/01/28 12:08:57.6 Temp: 2021/01/28 12:08:57, 28.0000
2021/01/28 12:09:04.2 
2021/01/28 12:09:04.2 STOP SCAN: 
2021/01/28 12:09:04.2    CycleTime (ms)    = 200
2021/01/28 12:09:04.2    CurrentCycle      = 1500
2021/01/28 12:09:04.2    RunTime (ms)      = 299995
2021/01/28 12:09:04.2    AverageCycle (ms) = 200.0
2021/01/28 12:09:04.2    Temperature       = 28.0
2021/01/28 12:09:04.2    DATA OVERRUN %    = 0.00
2021/01/28 12:09:04.2    Spec PCB temps    = 41.1, 41.4, 41.7, 41.6, 41.4, 41.7, 40.7, 40.4
2021/01/28 12:09:04.2 
2021/01/28 12:09:04.4 Old State:16-cycle=1500, Elapsed Time:  300.0,  Ideal Time:  299.8,  Delay time =   0.05  New State:ENGN_StateRunning_SamplingComplete
2021/01/28 12:09:04.5 Old State:18-ENGN_StateRunning_SamplingComplete New State:ENGN_StateRunning_WaitNewStep
2021/01/28 12:09:04.8 Old State:5-ENGN_StateRunning_WaitNewStep New State:ENGN_StateRunning_StartNewStep
2021/01/28 12:09:04.8 StartShaker(1000)
2021/01/28 12:09:05.2 Temp: 2021/01/28 12:09:05, 28.0000
2021/01/28 12:09:05.2 Old State:6-ENGN_StateRunning_StartNewStep New State:ENGN_StateRunning_WaitGoingToSample
2021/01/28 12:09:05.2 Sample96_Q(0, 0, 10)
2021/01/28 12:09:05.3 GMC_SetPosZ
2021/01/28 12:09:05.3 
2021/01/28 12:09:05.3 START SCAN: 
2021/01/28 12:09:05.3    CycleTime (ms)    = 200
2021/01/28 12:09:05.3    CycleCount        = 25
2021/01/28 12:09:05.3    ScansToAverage    = 20
2021/01/28 12:09:05.3    FinishTime (s)    = 5
2021/01/28 12:09:05.3    Temperature       = 28.0
2021/01/28 12:09:05.3    Lamp Power        = 1
2021/01/28 12:09:05.3    Spec PCB temps    = 41.1, 41.4, 41.7, 41.6, 41.4, 41.7, 40.7, 40.4
2021/01/28 12:09:05.3 
2021/01/28 12:09:05.4 Old State:12-ENGN_StateRunning_WaitGoingToSample New State:ENGN_StateRunning_GoingToSample
2021/01/28 12:09:07.1 GMC_ServoHere
2021/01/28 12:09:07.3 GMC_SetPosXY
2021/01/28 12:09:08.9 GMC_SetPosZ
2021/01/28 12:09:13.7 Old State:13-ENGN_StateRunning_GoingToSample New State:ENGN_StateRunning_GoingToSampleComplete
2021/01/28 12:09:13.8 Old State:14-cycle=1, Elapsed Time:    0.0,  Ideal Time:    0.0,  Delay time =   0.00  New State:ENGN_StateRunning_WaitSampling
2021/01/28 12:09:13.8 Step started at: 12:09:05
2021/01/28 12:09:13.8 XYZ movement time  = 8472 ms + Scan start delay = 8423 ms
2021/01/28 12:09:13.9 Old State:15-ENGN_StateRunning_WaitSampling New State:ENGN_StateRunning_Sampling
2021/01/28 12:09:18.6 
2021/01/28 12:09:18.6 STOP SCAN: 
2021/01/28 12:09:18.6    CycleTime (ms)    = 200
2021/01/28 12:09:18.6    CurrentCycle      = 25
2021/01/28 12:09:18.6    RunTime (ms)      = 4952
2021/01/28 12:09:18.6    AverageCycle (ms) = 198.1
2021/01/28 12:09:18.6    Temperature       = 28.0
2021/01/28 12:09:18.6    DATA OVERRUN %    = 0.00
2021/01/28 12:09:18.6    Spec PCB temps    = 41.1, 41.4, 41.6, 41.6, 41.4, 41.7, 40.7, 40.4
2021/01/28 12:09:18.6 
2021/01/28 12:09:18.7 Old State:16-cycle=25, Elapsed Time:    5.0,  Ideal Time:    4.8,  Delay time =   0.03  New State:ENGN_StateRunning_SamplingComplete
2021/01/28 12:09:18.8 Old State:18-ENGN_StateRunning_SamplingComplete New State:ENGN_StateRunning_WaitNewStep
2021/01/28 12:09:19.0 Old State:5-ENGN_StateRunning_WaitNewStep New State:ENGN_StateRunning_StartNewStep
2021/01/28 12:09:19.0 StartShaker(1000)
2021/01/28 12:09:19.2 Temp: 2021/01/28 12:09:19, 28.0000
2021/01/28 12:09:19.3 Old State:6-ENGN_StateRunning_StartNewStep New State:ENGN_StateRunning_WaitGoingToSample
2021/01/28 12:09:19.3 Sample96_Q(0, 0, 11)
2021/01/28 12:09:19.5 GMC_SetPosZ
2021/01/28 12:09:19.5 
2021/01/28 12:09:19.5 START SCAN: 
2021/01/28 12:09:19.5    CycleTime (ms)    = 200
2021/01/28 12:09:19.5    CycleCount        = 25
2021/01/28 12:09:19.5    ScansToAverage    = 20
2021/01/28 12:09:19.5    FinishTime (s)    = 5
2021/01/28 12:09:19.5    Temperature       = 28.0
2021/01/28 12:09:19.5    Lamp Power        = 1
2021/01/28 12:09:19.5    Spec PCB temps    = 41.1, 41.4, 41.7, 41.6, 41.4, 41.7, 40.7, 40.4
2021/01/28 12:09:19.5 
2021/01/28 12:09:19.5 Old State:12-ENGN_StateRunning_WaitGoingToSample New State:ENGN_StateRunning_GoingToSample
2021/01/28 12:09:24.1 GMC_ServoHere
2021/01/28 12:09:24.3 GMC_SetPosXY
2021/01/28 12:09:24.7 GMC_SetPosZ
2021/01/28 12:09:29.8 Old State:13-ENGN_StateRunning_GoingToSample New State:ENGN_StateRunning_GoingToSampleComplete
2021/01/28 12:09:30.0 Old State:14-cycle=1, Elapsed Time:    0.0,  Ideal Time:    0.0,  Delay time =   0.00  New State:ENGN_StateRunning_WaitSampling
2021/01/28 12:09:30.0 Step started at: 12:09:19
2021/01/28 12:09:30.0 XYZ movement time  = 10306 ms + Scan start delay = 10315 ms
2021/01/28 12:09:30.1 Old State:15-ENGN_StateRunning_WaitSampling New State:ENGN_StateRunning_Sampling
2021/01/28 12:09:34.6 
2021/01/28 12:09:34.6 STOP SCAN: 
2021/01/28 12:09:34.6    CycleTime (ms)    = 200
2021/01/28 12:09:34.6    CurrentCycle      = 25
2021/01/28 12:09:34.6    RunTime (ms)      = 4958
2021/01/28 12:09:34.6    AverageCycle (ms) = 198.3
2021/01/28 12:09:34.6    Temperature       = 28.0
2021/01/28 12:09:34.6    DATA OVERRUN %    = 0.00
2021/01/28 12:09:34.6    Spec PCB temps    = 41.1, 41.4, 41.6, 41.6, 41.4, 41.7, 40.7, 40.4
2021/01/28 12:09:34.6 
2021/01/28 12:09:34.8 Old State:16-cycle=25, Elapsed Time:    5.0,  Ideal Time:    4.8,  Delay time =   0.04  New State:ENGN_StateRunning_SamplingComplete
2021/01/28 12:09:34.9 Old State:18-ENGN_StateRunning_SamplingComplete New State:ENGN_StateRunning_WaitNewStep
2021/01/28 12:09:35.1 Old State:5-ENGN_StateRunning_WaitNewStep New State:ENGN_StateRunning_StartNewStep
2021/01/28 12:09:35.1 StartShaker(1000)
2021/01/28 12:09:35.3 Temp: 2021/01/28 12:09:35, 28.0000
2021/01/28 12:09:35.4 Old State:6-ENGN_StateRunning_StartNewStep New State:ENGN_StateRunning_WaitGoingToSample
2021/01/28 12:09:35.4 Sample96_Q(0, 0, 10)
2021/01/28 12:09:35.5 GMC_SetPosZ
2021/01/28 12:09:35.6 
2021/01/28 12:09:35.6 START SCAN: 
2021/01/28 12:09:35.6    CycleTime (ms)    = 200
2021/01/28 12:09:35.6    CycleCount        = 25
2021/01/28 12:09:35.6    ScansToAverage    = 20
2021/01/28 12:09:35.6    FinishTime (s)    = 5
2021/01/28 12:09:35.6    Temperature       = 28.0
2021/01/28 12:09:35.6    Lamp Power        = 1
2021/01/28 12:09:35.6    Spec PCB temps    = 41.1, 41.4, 41.6, 41.6, 41.4, 41.7, 40.7, 40.4
2021/01/28 12:09:35.6 
2021/01/28 12:09:35.6 Old State:12-ENGN_StateRunning_WaitGoingToSample New State:ENGN_StateRunning_GoingToSample
2021/01/28 12:09:40.5 GMC_ServoHere
2021/01/28 12:09:40.7 GMC_SetPosXY
2021/01/28 12:09:41.1 GMC_SetPosZ
2021/01/28 12:09:46.0 Old State:13-cycle=1, Elapsed Time:    0.0,  Ideal Time:    0.0,  Delay time =   0.00  New State:ENGN_StateRunning_GoingToSampleComplete
2021/01/28 12:09:46.1 Old State:14-ENGN_StateRunning_GoingToSampleComplete New State:ENGN_StateRunning_WaitSampling
2021/01/28 12:09:46.1 Step started at: 12:09:35
2021/01/28 12:09:46.1 XYZ movement time  = 10382 ms + Scan start delay = 10316 ms
2021/01/28 12:09:46.2 Old State:15-ENGN_StateRunning_WaitSampling New State:ENGN_StateRunning_Sampling
2021/01/28 12:09:50.8 
2021/01/28 12:09:50.8 STOP SCAN: 
2021/01/28 12:09:50.8    CycleTime (ms)    = 200
2021/01/28 12:09:50.8    CurrentCycle      = 25
2021/01/28 12:09:50.8    RunTime (ms)      = 4965
2021/01/28 12:09:50.8    AverageCycle (ms) = 198.6
2021/01/28 12:09:50.8    Temperature       = 28.0
2021/01/28 12:09:50.8    DATA OVERRUN %    = 0.00
2021/01/28 12:09:50.8    Spec PCB temps    = 41.1, 41.4, 41.6, 41.6, 41.4, 41.7, 40.7, 40.4
2021/01/28 12:09:50.8 
2021/01/28 12:09:50.9 Old State:16-cycle=25, Elapsed Time:    5.0,  Ideal Time:    4.8,  Delay time =   0.05  New State:ENGN_StateRunning_SamplingComplete
2021/01/28 12:09:51.0 Old State:18-ENGN_StateRunning_SamplingComplete New State:ENGN_StateRunning_WaitNewStep
2021/01/28 12:09:51.2 Old State:5-ENGN_StateRunning_WaitNewStep New State:ENGN_StateRunning_StartNewStep
2021/01/28 12:09:51.2 StartShaker(1000)
2021/01/28 12:09:51.5 Temp: 2021/01/28 12:09:51, 28.0000
2021/01/28 12:09:51.6 Old State:6-ENGN_StateRunning_StartNewStep New State:ENGN_StateRunning_WaitGoingToSample
2021/01/28 12:09:51.6 Sample96_Q(0, 0, 11)
2021/01/28 12:09:51.7 GMC_SetPosZ
2021/01/28 12:09:51.7 
2021/01/28 12:09:51.7 START SCAN: 
2021/01/28 12:09:51.7    CycleTime (ms)    = 200
2021/01/28 12:09:51.7    CycleCount        = 25
2021/01/28 12:09:51.7    ScansToAverage    = 20
2021/01/28 12:09:51.7    FinishTime (s)    = 5
2021/01/28 12:09:51.7    Temperature       = 28.0
2021/01/28 12:09:51.7    Lamp Power        = 1
2021/01/28 12:09:51.7    Spec PCB temps    = 41.1, 41.4, 41.6, 41.6, 41.4, 41.7, 40.7, 40.4
2021/01/28 12:09:51.7 
2021/01/28 12:09:51.8 Old State:12-ENGN_StateRunning_WaitGoingToSample New State:ENGN_StateRunning_GoingToSample
2021/01/28 12:09:56.3 GMC_ServoHere
2021/01/28 12:09:56.5 GMC_SetPosXY
2021/01/28 12:09:56.8 GMC_SetPosZ
2021/01/28 12:10:01.9 Old State:13-ENGN_StateRunning_GoingToSample New State:ENGN_StateRunning_GoingToSampleComplete
2021/01/28 12:10:02.1 Old State:14-cycle=1, Elapsed Time:    0.0,  Ideal Time:    0.0,  Delay time =   0.00  New State:ENGN_StateRunning_WaitSampling
2021/01/28 12:10:02.1 Step started at: 12:09:51
2021/01/28 12:10:02.1 XYZ movement time  = 10228 ms + Scan start delay = 10238 ms
2021/01/28 12:10:02.2 Old State:15-ENGN_StateRunning_WaitSampling New State:ENGN_StateRunning_Sampling
2021/01/28 12:10:06.9 
2021/01/28 12:10:06.9 STOP SCAN: 
2021/01/28 12:10:06.9    CycleTime (ms)    = 200
2021/01/28 12:10:06.9    CurrentCycle      = 25
2021/01/28 12:10:06.9    RunTime (ms)      = 4992
2021/01/28 12:10:06.9    AverageCycle (ms) = 199.7
2021/01/28 12:10:06.9    Temperature       = 28.0
2021/01/28 12:10:06.9    DATA OVERRUN %    = 0.00
2021/01/28 12:10:06.9    Spec PCB temps    = 41.1, 41.4, 41.6, 41.5, 41.4, 41.7, 40.7, 40.4
2021/01/28 12:10:06.9 
2021/01/28 12:10:07.0 Old State:16-cycle=25, Elapsed Time:    5.0,  Ideal Time:    4.8,  Delay time =   0.03  New State:ENGN_StateRunning_SamplingComplete
2021/01/28 12:10:07.1 Old State:18-ENGN_StateRunning_SamplingComplete New State:ENGN_StateRunning_WaitNewStep
2021/01/28 12:10:07.3 Old State:5-ENGN_StateRunning_WaitNewStep New State:ENGN_StateRunning_StartNewStep
2021/01/28 12:10:07.3 StartShaker(1000)
2021/01/28 12:10:07.6 Temp: 2021/01/28 12:10:07, 28.0000
2021/01/28 12:10:07.7 Old State:6-ENGN_StateRunning_StartNewStep New State:ENGN_StateRunning_WaitGoingToSample
2021/01/28 12:10:07.7 Sample96_Q(0, 0, 10)
2021/01/28 12:10:07.7 GMC_SetPosZ
2021/01/28 12:10:07.8 
2021/01/28 12:10:07.8 START SCAN: 
2021/01/28 12:10:07.8    CycleTime (ms)    = 200
2021/01/28 12:10:07.8    CycleCount        = 25
2021/01/28 12:10:07.8    ScansToAverage    = 20
2021/01/28 12:10:07.8    FinishTime (s)    = 5
2021/01/28 12:10:07.8    Temperature       = 28.0
2021/01/28 12:10:07.8    Lamp Power        = 1
2021/01/28 12:10:07.8    Spec PCB temps    = 41.1, 41.4, 41.6, 41.5, 41.4, 41.7, 40.7, 40.4
2021/01/28 12:10:07.8 
2021/01/28 12:10:07.9 Old State:12-ENGN_StateRunning_WaitGoingToSample New State:ENGN_StateRunning_GoingToSample
2021/01/28 12:10:12.7 GMC_ServoHere
2021/01/28 12:10:12.9 GMC_SetPosXY
2021/01/28 12:10:13.3 GMC_SetPosZ
2021/01/28 12:10:18.1 Old State:13-cycle=1, Elapsed Time:    0.0,  Ideal Time:    0.0,  Delay time =   0.00  New State:ENGN_StateRunning_GoingToSampleComplete
2021/01/28 12:10:18.2 Old State:14-ENGN_StateRunning_GoingToSampleComplete New State:ENGN_StateRunning_WaitSampling
2021/01/28 12:10:18.2 Step started at: 12:10:07
2021/01/28 12:10:18.2 XYZ movement time  = 10269 ms + Scan start delay = 10241 ms
2021/01/28 12:10:18.3 Old State:15-ENGN_StateRunning_WaitSampling New State:ENGN_StateRunning_Sampling
2021/01/28 12:10:22.9 
2021/01/28 12:10:22.9 STOP SCAN: 
2021/01/28 12:10:22.9    CycleTime (ms)    = 200
2021/01/28 12:10:22.9    CurrentCycle      = 25
2021/01/28 12:10:22.9    RunTime (ms)      = 4971
2021/01/28 12:10:22.9    AverageCycle (ms) = 198.8
2021/01/28 12:10:22.9    Temperature       = 28.0
2021/01/28 12:10:22.9    DATA OVERRUN %    = 0.00
2021/01/28 12:10:22.9    Spec PCB temps    = 41.0, 41.4, 41.6, 41.5, 41.4, 41.7, 40.7, 40.4
2021/01/28 12:10:22.9 
2021/01/28 12:10:23.0 Old State:16-cycle=25, Elapsed Time:    5.0,  Ideal Time:    4.8,  Delay time =   0.05  New State:ENGN_StateRunning_SamplingComplete
2021/01/28 12:10:23.1 Old State:18-ENGN_StateRunning_SamplingComplete New State:ENGN_StateRunning_WaitNewStep
2021/01/28 12:10:23.4 Old State:5-ENGN_StateRunning_WaitNewStep New State:ENGN_StateRunning_StartNewStep
2021/01/28 12:10:23.4 StartShaker(1000)
2021/01/28 12:10:23.7 Temp: 2021/01/28 12:10:23, 28.0000
2021/01/28 12:10:23.7 Old State:6-ENGN_StateRunning_StartNewStep New State:ENGN_StateRunning_WaitGoingToSample
2021/01/28 12:10:23.7 Sample96_Q(0, 0, 11)
2021/01/28 12:10:23.8 GMC_SetPosZ
2021/01/28 12:10:23.9 
2021/01/28 12:10:23.9 START SCAN: 
2021/01/28 12:10:23.9    CycleTime (ms)    = 200
2021/01/28 12:10:23.9    CycleCount        = 25
2021/01/28 12:10:23.9    ScansToAverage    = 20
2021/01/28 12:10:23.9    FinishTime (s)    = 5
2021/01/28 12:10:23.9    Temperature       = 28.0
2021/01/28 12:10:23.9    Lamp Power        = 1
2021/01/28 12:10:23.9    Spec PCB temps    = 41.1, 41.4, 41.6, 41.5, 41.4, 41.7, 40.7, 40.4
2021/01/28 12:10:23.9 
2021/01/28 12:10:23.9 Old State:12-ENGN_StateRunning_WaitGoingToSample New State:ENGN_StateRunning_GoingToSample
2021/01/28 12:10:28.5 GMC_ServoHere
2021/01/28 12:10:28.6 GMC_SetPosXY
2021/01/28 12:10:29.0 GMC_SetPosZ
2021/01/28 12:10:34.2 Old State:13-cycle=1, Elapsed Time:    0.0,  Ideal Time:    0.0,  Delay time =   0.00  New State:ENGN_StateRunning_GoingToSampleComplete
2021/01/28 12:10:34.3 Old State:14-ENGN_StateRunning_GoingToSampleComplete New State:ENGN_StateRunning_WaitSampling
2021/01/28 12:10:34.3 Step started at: 12:10:23
2021/01/28 12:10:34.3 XYZ movement time  = 10245 ms + Scan start delay = 10241 ms
2021/01/28 12:10:34.4 Old State:15-ENGN_StateRunning_WaitSampling New State:ENGN_StateRunning_Sampling
2021/01/28 12:10:39.0 
2021/01/28 12:10:39.0 STOP SCAN: 
2021/01/28 12:10:39.0    CycleTime (ms)    = 200
2021/01/28 12:10:39.0    CurrentCycle      = 25
2021/01/28 12:10:39.0    RunTime (ms)      = 4957
2021/01/28 12:10:39.0    AverageCycle (ms) = 198.3
2021/01/28 12:10:39.0    Temperature       = 28.0
2021/01/28 12:10:39.0    DATA OVERRUN %    = 0.00
2021/01/28 12:10:39.0    Spec PCB temps    = 41.0, 41.4, 41.6, 41.5, 41.4, 41.7, 40.7, 40.4
2021/01/28 12:10:39.0 
2021/01/28 12:10:39.0 Old State:16-cycle=25, Elapsed Time:    5.0,  Ideal Time:    4.8,  Delay time =   0.04  New State:ENGN_StateRunning_SamplingComplete
2021/01/28 12:10:39.1 Old State:18-ENGN_StateRunning_SamplingComplete New State:ENGN_StateRunning_WaitNewStep
2021/01/28 12:10:39.2 Old State:5-ENGN_StateRunning_WaitNewStep New State:ENGN_StateRunning_StartNewStep
2021/01/28 12:10:39.3 StartShaker(1000)
2021/01/28 12:10:39.5 Temp: 2021/01/28 12:10:39, 28.0000
2021/01/28 12:10:39.6 Old State:6-ENGN_StateRunning_StartNewStep New State:ENGN_StateRunning_WaitGoingToSample
2021/01/28 12:10:39.6 Sample96_Q(0, 0, 0)
2021/01/28 12:10:39.7 
2021/01/28 12:10:39.7 START SCAN: 
2021/01/28 12:10:39.7    CycleTime (ms)    = 200
2021/01/28 12:10:39.7    CycleCount        = 300
2021/01/28 12:10:39.7    ScansToAverage    = 20
2021/01/28 12:10:39.7    FinishTime (s)    = 60
2021/01/28 12:10:39.7    Temperature       = 28.0
2021/01/28 12:10:39.7    Lamp Power        = 1
2021/01/28 12:10:39.7    Spec PCB temps    = 41.0, 41.4, 41.6, 41.5, 41.4, 41.7, 40.6, 40.4
2021/01/28 12:10:39.7 
2021/01/28 12:10:39.7 GMC_SetPosZ
2021/01/28 12:10:39.8 Old State:12-ENGN_StateRunning_WaitGoingToSample New State:ENGN_StateRunning_GoingToSample
2021/01/28 12:10:44.7 GMC_ServoHere
2021/01/28 12:10:44.8 GMC_SetPosXY
2021/01/28 12:10:46.7 GMC_SetPosZ
2021/01/28 12:10:48.6 Old State:13-ENGN_StateRunning_GoingToSample New State:ENGN_StateRunning_GoingToSampleComplete
2021/01/28 12:10:48.7 Old State:14-cycle=1, Elapsed Time:    0.0,  Ideal Time:    0.0,  Delay time =   0.00  New State:ENGN_StateRunning_WaitSampling
2021/01/28 12:10:48.7 Step started at: 12:10:39
2021/01/28 12:10:48.7 XYZ movement time  = 8951 ms + Scan start delay = 8922 ms
2021/01/28 12:10:48.8 Old State:15-ENGN_StateRunning_WaitSampling New State:ENGN_StateRunning_Sampling
2021/01/28 12:11:39.6 Temp: 2021/01/28 12:11:39, 28.0000
2021/01/28 12:11:48.5 
2021/01/28 12:11:48.5 STOP SCAN: 
2021/01/28 12:11:48.5    CycleTime (ms)    = 200
2021/01/28 12:11:48.5    CurrentCycle      = 300
2021/01/28 12:11:48.5    RunTime (ms)      = 59960
2021/01/28 12:11:48.5    AverageCycle (ms) = 199.9
2021/01/28 12:11:48.5    Temperature       = 28.0
2021/01/28 12:11:48.5    DATA OVERRUN %    = 0.00
2021/01/28 12:11:48.5    Spec PCB temps    = 41.1, 41.4, 41.6, 41.5, 41.4, 41.7, 40.7, 40.4
2021/01/28 12:11:48.5 
2021/01/28 12:11:48.6 Old State:16-cycle=300, Elapsed Time:   60.0,  Ideal Time:   59.8,  Delay time =   0.04  New State:ENGN_StateRunning_SamplingComplete
2021/01/28 12:11:48.7 Old State:18-ENGN_StateRunning_SamplingComplete New State:ENGN_StateRunning_WaitNewStep
2021/01/28 12:11:49.0 Old State:5-ENGN_StateRunning_WaitNewStep New State:ENGN_StateRunning_StartNewStep
2021/01/28 12:11:49.0 StartShaker(1000)
2021/01/28 12:11:49.2 Temp: 2021/01/28 12:11:49, 28.0000
2021/01/28 12:11:49.3 Old State:6-ENGN_StateRunning_StartNewStep New State:ENGN_StateRunning_WaitGoingToSample
2021/01/28 12:11:49.3 Sample96_Q(0, 0, 1)
2021/01/28 12:11:49.4 
2021/01/28 12:11:49.4 START SCAN: 
2021/01/28 12:11:49.4    CycleTime (ms)    = 200
2021/01/28 12:11:49.4    CycleCount        = 500
2021/01/28 12:11:49.4    ScansToAverage    = 20
2021/01/28 12:11:49.4    FinishTime (s)    = 100
2021/01/28 12:11:49.4    Temperature       = 28.0
2021/01/28 12:11:49.4    Lamp Power        = 1
2021/01/28 12:11:49.4    Spec PCB temps    = 41.1, 41.4, 41.6, 41.6, 41.4, 41.7, 40.7, 40.4
2021/01/28 12:11:49.4 
2021/01/28 12:11:49.5 GMC_SetPosZ
2021/01/28 12:11:49.5 Old State:12-ENGN_StateRunning_WaitGoingToSample New State:ENGN_StateRunning_GoingToSample
2021/01/28 12:11:51.3 GMC_ServoHere
2021/01/28 12:11:51.5 GMC_SetPosXY
2021/01/28 12:11:51.9 GMC_SetPosZ
2021/01/28 12:11:54.2 Old State:13-ENGN_StateRunning_GoingToSample New State:ENGN_StateRunning_GoingToSampleComplete
2021/01/28 12:11:54.3 Old State:14-cycle=1, Elapsed Time:    0.0,  Ideal Time:    0.0,  Delay time =   0.00  New State:ENGN_StateRunning_WaitSampling
2021/01/28 12:11:54.3 Step started at: 12:11:49
2021/01/28 12:11:54.3 XYZ movement time  = 4754 ms + Scan start delay = 4712 ms
2021/01/28 12:11:54.4 Old State:15-ENGN_StateRunning_WaitSampling New State:ENGN_StateRunning_Sampling
2021/01/28 12:12:49.3 Temp: 2021/01/28 12:12:49, 28.0000
2021/01/28 12:13:34.1 
2021/01/28 12:13:34.1 STOP SCAN: 
2021/01/28 12:13:34.1    CycleTime (ms)    = 200
2021/01/28 12:13:34.1    CurrentCycle      = 500
2021/01/28 12:13:34.1    RunTime (ms)      = 99994
2021/01/28 12:13:34.1    AverageCycle (ms) = 200.0
2021/01/28 12:13:34.1    Temperature       = 28.0
2021/01/28 12:13:34.1    DATA OVERRUN %    = 0.00
2021/01/28 12:13:34.1    Spec PCB temps    = 41.1, 41.4, 41.7, 41.6, 41.4, 41.7, 40.7, 40.4
2021/01/28 12:13:34.1 
2021/01/28 12:13:34.1 Old State:16-cycle=500, Elapsed Time:  100.0,  Ideal Time:   99.8,  Delay time =   0.04  New State:ENGN_StateRunning_SamplingComplete
2021/01/28 12:13:34.2 Old State:18-ENGN_StateRunning_SamplingComplete New State:ENGN_StateRunning_WaitNewStep
2021/01/28 12:13:34.3 Old State:5-ENGN_StateRunning_WaitNewStep New State:ENGN_StateRunning_StartNewStep
2021/01/28 12:13:34.4 StartShaker(1000)
2021/01/28 12:13:34.6 Temp: 2021/01/28 12:13:34, 28.0000
2021/01/28 12:13:34.7 Old State:6-ENGN_StateRunning_StartNewStep New State:ENGN_StateRunning_WaitGoingToSample
2021/01/28 12:13:34.7 Sample96_Q(0, 0, 4)
2021/01/28 12:13:34.8 
2021/01/28 12:13:34.8 START SCAN: 
2021/01/28 12:13:34.8    CycleTime (ms)    = 200
2021/01/28 12:13:34.8    CycleCount        = 300
2021/01/28 12:13:34.8    ScansToAverage    = 20
2021/01/28 12:13:34.8    FinishTime (s)    = 60
2021/01/28 12:13:34.8    Temperature       = 28.0
2021/01/28 12:13:34.8    Lamp Power        = 1
2021/01/28 12:13:34.8    Spec PCB temps    = 41.1, 41.4, 41.7, 41.6, 41.4, 41.7, 40.7, 40.5
2021/01/28 12:13:34.8 
2021/01/28 12:13:34.9 GMC_SetPosZ
2021/01/28 12:13:34.9 Old State:12-ENGN_StateRunning_WaitGoingToSample New State:ENGN_StateRunning_GoingToSample
2021/01/28 12:13:37.0 GMC_ServoHere
2021/01/28 12:13:37.2 GMC_SetPosXY
2021/01/28 12:13:37.8 GMC_SetPosZ
2021/01/28 12:13:40.9 Old State:13-ENGN_StateRunning_GoingToSample New State:ENGN_StateRunning_GoingToSampleComplete
2021/01/28 12:13:41.0 Old State:14-cycle=1, Elapsed Time:    0.0,  Ideal Time:    0.0,  Delay time =   0.00  New State:ENGN_StateRunning_WaitSampling
2021/01/28 12:13:41.0 Step started at: 12:13:34
2021/01/28 12:13:41.0 XYZ movement time  = 6127 ms + Scan start delay = 6086 ms
2021/01/28 12:13:41.1 Old State:15-ENGN_StateRunning_WaitSampling New State:ENGN_StateRunning_Sampling
2021/01/28 12:14:34.7 Temp: 2021/01/28 12:14:34, 28.0000
2021/01/28 12:14:40.8 
2021/01/28 12:14:40.8 STOP SCAN: 
2021/01/28 12:14:40.8    CycleTime (ms)    = 200
2021/01/28 12:14:40.8    CurrentCycle      = 300
2021/01/28 12:14:40.8    RunTime (ms)      = 59955
2021/01/28 12:14:40.8    AverageCycle (ms) = 199.8
2021/01/28 12:14:40.8    Temperature       = 28.0
2021/01/28 12:14:40.8    DATA OVERRUN %    = 0.00
2021/01/28 12:14:40.8    Spec PCB temps    = 41.1, 41.4, 41.7, 41.6, 41.4, 41.8, 40.7, 40.5
2021/01/28 12:14:40.8 
2021/01/28 12:14:40.8 Old State:16-cycle=300, Elapsed Time:   60.0,  Ideal Time:   59.8,  Delay time =   0.02  New State:ENGN_StateRunning_SamplingComplete
2021/01/28 12:14:41.0 Old State:18-ENGN_StateRunning_SamplingComplete New State:ENGN_StateRunning_WaitNewStep
2021/01/28 12:14:41.2 Old State:5-ENGN_StateRunning_WaitNewStep New State:ENGN_StateRunning_StartNewStep
2021/01/28 12:14:41.2 StartShaker(1000)
2021/01/28 12:14:41.2 Temp: 2021/01/28 12:14:41, 28.0000
2021/01/28 12:14:41.5 Old State:6-ENGN_StateRunning_StartNewStep New State:ENGN_StateRunning_WaitGoingToSample
2021/01/28 12:14:41.5 Sample96_Q(0, 0, 7)
2021/01/28 12:14:41.6 GMC_SetPosZ
2021/01/28 12:14:41.6 
2021/01/28 12:14:41.6 START SCAN: 
2021/01/28 12:14:41.6    CycleTime (ms)    = 200
2021/01/28 12:14:41.6    CycleCount        = 1500
2021/01/28 12:14:41.6    ScansToAverage    = 20
2021/01/28 12:14:41.6    FinishTime (s)    = 300
2021/01/28 12:14:41.6    Temperature       = 28.0
2021/01/28 12:14:41.6    Lamp Power        = 1
2021/01/28 12:14:41.6    Spec PCB temps    = 41.1, 41.4, 41.6, 41.6, 41.4, 41.7, 40.7, 40.4
2021/01/28 12:14:41.6 
2021/01/28 12:14:41.7 Old State:12-ENGN_StateRunning_WaitGoingToSample New State:ENGN_StateRunning_GoingToSample
2021/01/28 12:14:44.6 GMC_ServoHere
2021/01/28 12:14:44.8 GMC_SetPosXY
2021/01/28 12:14:45.3 GMC_SetPosZ
2021/01/28 12:14:49.3 Old State:13-ENGN_StateRunning_GoingToSample New State:ENGN_StateRunning_GoingToSampleComplete
2021/01/28 12:14:49.4 Old State:14-cycle=1, Elapsed Time:    0.0,  Ideal Time:    0.0,  Delay time =   0.00  New State:ENGN_StateRunning_WaitSampling
2021/01/28 12:14:49.4 Step started at: 12:14:41
2021/01/28 12:14:49.4 XYZ movement time  = 7642 ms + Scan start delay = 7629 ms
2021/01/28 12:14:49.5 Old State:15-ENGN_StateRunning_WaitSampling New State:ENGN_StateRunning_Sampling
2021/01/28 12:15:41.2 Temp: 2021/01/28 12:15:41, 28.0000
2021/01/28 12:16:41.3 Temp: 2021/01/28 12:16:41, 28.0000
2021/01/28 12:17:41.4 Temp: 2021/01/28 12:17:41, 28.0000
2021/01/28 12:18:41.4 Temp: 2021/01/28 12:18:41, 28.0000
2021/01/28 12:19:41.5 Temp: 2021/01/28 12:19:41, 28.0000
2021/01/28 12:19:49.2 
2021/01/28 12:19:49.2 STOP SCAN: 
2021/01/28 12:19:49.2    CycleTime (ms)    = 200
2021/01/28 12:19:49.2    CurrentCycle      = 1500
2021/01/28 12:19:49.2    RunTime (ms)      = 299991
2021/01/28 12:19:49.2    AverageCycle (ms) = 200.0
2021/01/28 12:19:49.2    Temperature       = 28.0
2021/01/28 12:19:49.2    DATA OVERRUN %    = 0.00
2021/01/28 12:19:49.2    Spec PCB temps    = 41.1, 41.4, 41.7, 41.6, 41.4, 41.8, 40.7, 40.5
2021/01/28 12:19:49.2 
2021/01/28 12:19:49.3 Old State:16-cycle=1500, Elapsed Time:  300.0,  Ideal Time:  299.8,  Delay time =   0.04  New State:ENGN_StateRunning_SamplingComplete
2021/01/28 12:19:49.4 Old State:18-ENGN_StateRunning_SamplingComplete New State:ENGN_StateRunning_WaitNewStep
2021/01/28 12:19:49.7 Old State:5-ENGN_StateRunning_WaitNewStep New State:ENGN_StateRunning_StartNewStep
2021/01/28 12:19:49.7 StartShaker(1000)
2021/01/28 12:19:50.0 Temp: 2021/01/28 12:19:50, 28.0000
2021/01/28 12:19:50.1 Old State:6-ENGN_StateRunning_StartNewStep New State:ENGN_StateRunning_WaitGoingToSample
2021/01/28 12:19:50.1 Sample96_Q(0, 0, 0)
2021/01/28 12:19:50.2 
2021/01/28 12:19:50.2 START SCAN: 
2021/01/28 12:19:50.2    CycleTime (ms)    = 200
2021/01/28 12:19:50.2    CycleCount        = 1500
2021/01/28 12:19:50.2    ScansToAverage    = 20
2021/01/28 12:19:50.2    FinishTime (s)    = 300
2021/01/28 12:19:50.2    Temperature       = 28.0
2021/01/28 12:19:50.2    Lamp Power        = 1
2021/01/28 12:19:50.2    Spec PCB temps    = 41.1, 41.5, 41.7, 41.6, 41.4, 41.8, 40.7, 40.5
2021/01/28 12:19:50.2 
2021/01/28 12:19:50.2 GMC_SetPosZ
2021/01/28 12:19:50.3 Old State:12-ENGN_StateRunning_WaitGoingToSample New State:ENGN_StateRunning_GoingToSample
2021/01/28 12:19:54.0 GMC_ServoHere
2021/01/28 12:19:54.2 GMC_SetPosXY
2021/01/28 12:19:55.4 GMC_SetPosZ
2021/01/28 12:19:57.4 Old State:13-ENGN_StateRunning_GoingToSample New State:ENGN_StateRunning_GoingToSampleComplete
2021/01/28 12:19:57.5 Old State:14-cycle=1, Elapsed Time:    0.0,  Ideal Time:    0.0,  Delay time =   0.00  New State:ENGN_StateRunning_WaitSampling
2021/01/28 12:19:57.5 Step started at: 12:19:50
2021/01/28 12:19:57.5 XYZ movement time  = 7235 ms + Scan start delay = 7231 ms
2021/01/28 12:19:57.6 Old State:15-ENGN_StateRunning_WaitSampling New State:ENGN_StateRunning_Sampling
2021/01/28 12:20:50.1 Temp: 2021/01/28 12:20:50, 28.0000
2021/01/28 12:21:50.2 Temp: 2021/01/28 12:21:50, 28.0000
2021/01/28 12:22:50.2 Temp: 2021/01/28 12:22:50, 28.0000
2021/01/28 12:23:50.3 Temp: 2021/01/28 12:23:50, 28.0000
2021/01/28 12:24:50.4 Temp: 2021/01/28 12:24:50, 28.0000
2021/01/28 12:24:57.3 
2021/01/28 12:24:57.3 STOP SCAN: 
2021/01/28 12:24:57.3    CycleTime (ms)    = 200
2021/01/28 12:24:57.3    CurrentCycle      = 1500
2021/01/28 12:24:57.3    RunTime (ms)      = 299957
2021/01/28 12:24:57.3    AverageCycle (ms) = 200.0
2021/01/28 12:24:57.3    Temperature       = 28.0
2021/01/28 12:24:57.3    DATA OVERRUN %    = 0.00
2021/01/28 12:24:57.3    Spec PCB temps    = 41.1, 41.4, 41.7, 41.6, 41.4, 41.8, 40.7, 40.6
2021/01/28 12:24:57.3 
2021/01/28 12:24:57.3 Old State:16-cycle=1500, Elapsed Time:  300.0,  Ideal Time:  299.8,  Delay time =   0.04  New State:ENGN_StateRunning_SamplingComplete
2021/01/28 12:24:57.5 Old State:18-ENGN_StateRunning_SamplingComplete New State:ENGN_StateRunning_WaitNewStep
2021/01/28 12:24:57.6 Old State:5-ENGN_StateRunning_WaitNewStep New State:ENGN_StateRunning_StartNewStep
2021/01/28 12:24:57.6 StartShaker(1000)
2021/01/28 12:24:57.9 Temp: 2021/01/28 12:24:57, 28.0000
2021/01/28 12:24:57.9 Old State:6-ENGN_StateRunning_StartNewStep New State:ENGN_StateRunning_WaitGoingToSample
2021/01/28 12:24:57.9 Sample96_Q(0, 0, 10)
2021/01/28 12:24:58.0 GMC_SetPosZ
2021/01/28 12:24:58.0 
2021/01/28 12:24:58.0 START SCAN: 
2021/01/28 12:24:58.0    CycleTime (ms)    = 200
2021/01/28 12:24:58.0    CycleCount        = 25
2021/01/28 12:24:58.0    ScansToAverage    = 20
2021/01/28 12:24:58.0    FinishTime (s)    = 5
2021/01/28 12:24:58.0    Temperature       = 28.0
2021/01/28 12:24:58.0    Lamp Power        = 1
2021/01/28 12:24:58.0    Spec PCB temps    = 41.1, 41.4, 41.7, 41.6, 41.4, 41.8, 40.7, 40.5
2021/01/28 12:24:58.0 
2021/01/28 12:24:58.1 Old State:12-ENGN_StateRunning_WaitGoingToSample New State:ENGN_StateRunning_GoingToSample
2021/01/28 12:24:59.8 GMC_ServoHere
2021/01/28 12:25:00.0 GMC_SetPosXY
2021/01/28 12:25:01.6 GMC_SetPosZ
2021/01/28 12:25:06.4 Old State:13-ENGN_StateRunning_GoingToSample New State:ENGN_StateRunning_GoingToSampleComplete
2021/01/28 12:25:06.5 Old State:14-cycle=1, Elapsed Time:    0.0,  Ideal Time:    0.0,  Delay time =   0.00  New State:ENGN_StateRunning_WaitSampling
2021/01/28 12:25:06.5 Step started at: 12:24:58
2021/01/28 12:25:06.5 XYZ movement time  = 8349 ms + Scan start delay = 8341 ms
2021/01/28 12:25:06.6 Old State:15-ENGN_StateRunning_WaitSampling New State:ENGN_StateRunning_Sampling
2021/01/28 12:25:11.3 
2021/01/28 12:25:11.3 STOP SCAN: 
2021/01/28 12:25:11.3    CycleTime (ms)    = 200
2021/01/28 12:25:11.3    CurrentCycle      = 25
2021/01/28 12:25:11.3    RunTime (ms)      = 4972
2021/01/28 12:25:11.3    AverageCycle (ms) = 198.9
2021/01/28 12:25:11.3    Temperature       = 28.0
2021/01/28 12:25:11.3    DATA OVERRUN %    = 0.00
2021/01/28 12:25:11.3    Spec PCB temps    = 41.1, 41.4, 41.7, 41.6, 41.4, 41.8, 40.7, 40.5
2021/01/28 12:25:11.3 
2021/01/28 12:25:11.3 Old State:16-cycle=25, Elapsed Time:    5.0,  Ideal Time:    4.8,  Delay time =   0.03  New State:ENGN_StateRunning_SamplingComplete
2021/01/28 12:25:11.4 Old State:18-ENGN_StateRunning_SamplingComplete New State:ENGN_StateRunning_WaitNewStep
2021/01/28 12:25:11.7 Old State:5-ENGN_StateRunning_WaitNewStep New State:ENGN_StateRunning_StartNewStep
2021/01/28 12:25:11.7 StartShaker(1000)
2021/01/28 12:25:12.0 Old State:6-ENGN_StateRunning_StartNewStep New State:ENGN_StateRunning_WaitGoingToSample
2021/01/28 12:25:12.0 Sample96_Q(0, 0, 11)
2021/01/28 12:25:12.0 Temp: 2021/01/28 12:25:12, 28.0000
2021/01/28 12:25:12.1 
2021/01/28 12:25:12.1 START SCAN: 
2021/01/28 12:25:12.1    CycleTime (ms)    = 200
2021/01/28 12:25:12.1    CycleCount        = 25
2021/01/28 12:25:12.1    ScansToAverage    = 20
2021/01/28 12:25:12.1    FinishTime (s)    = 5
2021/01/28 12:25:12.1    Temperature       = 28.0
2021/01/28 12:25:12.1    Lamp Power        = 1
2021/01/28 12:25:12.1    Spec PCB temps    = 41.1, 41.5, 41.7, 41.6, 41.4, 41.8, 40.7, 40.5
2021/01/28 12:25:12.1 
2021/01/28 12:25:12.1 GMC_SetPosZ
2021/01/28 12:25:12.2 Old State:12-ENGN_StateRunning_WaitGoingToSample New State:ENGN_StateRunning_GoingToSample
2021/01/28 12:25:16.8 GMC_ServoHere
2021/01/28 12:25:17.0 GMC_SetPosXY
2021/01/28 12:25:17.3 GMC_SetPosZ
2021/01/28 12:25:22.4 Old State:13-ENGN_StateRunning_GoingToSample New State:ENGN_StateRunning_GoingToSampleComplete
2021/01/28 12:25:22.6 Old State:14-cycle=1, Elapsed Time:    0.0,  Ideal Time:    0.0,  Delay time =   0.00  New State:ENGN_StateRunning_WaitSampling
2021/01/28 12:25:22.6 Step started at: 12:25:12
2021/01/28 12:25:22.6 XYZ movement time  = 10351 ms + Scan start delay = 10360 ms
2021/01/28 12:25:22.7 Old State:15-ENGN_StateRunning_WaitSampling New State:ENGN_StateRunning_Sampling
2021/01/28 12:25:27.4 
2021/01/28 12:25:27.4 STOP SCAN: 
2021/01/28 12:25:27.4    CycleTime (ms)    = 200
2021/01/28 12:25:27.4    CurrentCycle      = 25
2021/01/28 12:25:27.4    RunTime (ms)      = 4971
2021/01/28 12:25:27.4    AverageCycle (ms) = 198.8
2021/01/28 12:25:27.4    Temperature       = 28.0
2021/01/28 12:25:27.4    DATA OVERRUN %    = 0.00
2021/01/28 12:25:27.4    Spec PCB temps    = 41.1, 41.4, 41.7, 41.6, 41.4, 41.8, 40.7, 40.5
2021/01/28 12:25:27.4 
2021/01/28 12:25:27.4 Old State:16-cycle=25, Elapsed Time:    5.0,  Ideal Time:    4.8,  Delay time =   0.04  New State:ENGN_StateRunning_SamplingComplete
2021/01/28 12:25:27.5 Old State:18-ENGN_StateRunning_SamplingComplete New State:ENGN_StateRunning_WaitNewStep
2021/01/28 12:25:27.9 Old State:5-ENGN_StateRunning_WaitNewStep New State:ENGN_StateRunning_StartNewStep
2021/01/28 12:25:27.9 StartShaker(1000)
2021/01/28 12:25:28.1 Temp: 2021/01/28 12:25:28, 28.0000
2021/01/28 12:25:28.2 Old State:6-ENGN_StateRunning_StartNewStep New State:ENGN_StateRunning_WaitGoingToSample
2021/01/28 12:25:28.2 Sample96_Q(0, 0, 10)
2021/01/28 12:25:28.3 
2021/01/28 12:25:28.3 START SCAN: 
2021/01/28 12:25:28.3    CycleTime (ms)    = 200
2021/01/28 12:25:28.3    CycleCount        = 25
2021/01/28 12:25:28.3    ScansToAverage    = 20
2021/01/28 12:25:28.3    FinishTime (s)    = 5
2021/01/28 12:25:28.3    Temperature       = 28.0
2021/01/28 12:25:28.3    Lamp Power        = 1
2021/01/28 12:25:28.3    Spec PCB temps    = 41.1, 41.4, 41.7, 41.6, 41.4, 41.8, 40.7, 40.5
2021/01/28 12:25:28.3 
2021/01/28 12:25:28.4 GMC_SetPosZ
2021/01/28 12:25:28.4 Old State:12-ENGN_StateRunning_WaitGoingToSample New State:ENGN_StateRunning_GoingToSample
2021/01/28 12:25:33.4 GMC_ServoHere
2021/01/28 12:25:33.5 GMC_SetPosXY
2021/01/28 12:25:33.9 GMC_SetPosZ
2021/01/28 12:25:38.7 Old State:13-ENGN_StateRunning_GoingToSample New State:ENGN_StateRunning_GoingToSampleComplete
2021/01/28 12:25:38.9 Old State:14-cycle=1, Elapsed Time:    0.0,  Ideal Time:    0.0,  Delay time =   0.00  New State:ENGN_StateRunning_WaitSampling
2021/01/28 12:25:38.9 Step started at: 12:25:28
2021/01/28 12:25:38.9 XYZ movement time  = 10432 ms + Scan start delay = 10441 ms
2021/01/28 12:25:39.0 Old State:15-ENGN_StateRunning_WaitSampling New State:ENGN_StateRunning_Sampling
2021/01/28 12:25:43.7 
2021/01/28 12:25:43.7 STOP SCAN: 
2021/01/28 12:25:43.7    CycleTime (ms)    = 200
2021/01/28 12:25:43.7    CurrentCycle      = 25
2021/01/28 12:25:43.7    RunTime (ms)      = 4970
2021/01/28 12:25:43.7    AverageCycle (ms) = 198.8
2021/01/28 12:25:43.7    Temperature       = 28.0
2021/01/28 12:25:43.7    DATA OVERRUN %    = 0.00
2021/01/28 12:25:43.7    Spec PCB temps    = 41.1, 41.4, 41.7, 41.6, 41.4, 41.8, 40.7, 40.5
2021/01/28 12:25:43.7 
2021/01/28 12:25:43.8 Old State:16-cycle=25, Elapsed Time:    5.0,  Ideal Time:    4.8,  Delay time =   0.03  New State:ENGN_StateRunning_SamplingComplete
2021/01/28 12:25:43.9 Old State:18-ENGN_StateRunning_SamplingComplete New State:ENGN_StateRunning_WaitNewStep
2021/01/28 12:25:44.3 Old State:5-ENGN_StateRunning_WaitNewStep New State:ENGN_StateRunning_StartNewStep
2021/01/28 12:25:44.3 StartShaker(1000)
2021/01/28 12:25:44.6 Temp: 2021/01/28 12:25:44, 28.0000
2021/01/28 12:25:44.7 Old State:6-ENGN_StateRunning_StartNewStep New State:ENGN_StateRunning_WaitGoingToSample
2021/01/28 12:25:44.7 Sample96_Q(0, 0, 11)
2021/01/28 12:25:44.8 
2021/01/28 12:25:44.8 START SCAN: 
2021/01/28 12:25:44.8    CycleTime (ms)    = 200
2021/01/28 12:25:44.8    CycleCount        = 25
2021/01/28 12:25:44.8    ScansToAverage    = 20
2021/01/28 12:25:44.8    FinishTime (s)    = 5
2021/01/28 12:25:44.8    Temperature       = 28.0
2021/01/28 12:25:44.8    Lamp Power        = 1
2021/01/28 12:25:44.8    Spec PCB temps    = 41.1, 41.4, 41.6, 41.6, 41.4, 41.8, 40.7, 40.5
2021/01/28 12:25:44.8 
2021/01/28 12:25:44.8 GMC_SetPosZ
2021/01/28 12:25:44.9 Old State:12-ENGN_StateRunning_WaitGoingToSample New State:ENGN_StateRunning_GoingToSample
2021/01/28 12:25:49.5 GMC_ServoHere
2021/01/28 12:25:49.7 GMC_SetPosXY
2021/01/28 12:25:50.0 GMC_SetPosZ
2021/01/28 12:25:55.3 Old State:13-cycle=1, Elapsed Time:    0.0,  Ideal Time:    0.0,  Delay time =   0.00  New State:ENGN_StateRunning_GoingToSampleComplete
2021/01/28 12:25:55.4 Old State:14-ENGN_StateRunning_GoingToSampleComplete New State:ENGN_StateRunning_WaitSampling
2021/01/28 12:25:55.4 Step started at: 12:25:44
2021/01/28 12:25:55.4 XYZ movement time  = 10397 ms + Scan start delay = 10363 ms
2021/01/28 12:25:55.5 Old State:15-ENGN_StateRunning_WaitSampling New State:ENGN_StateRunning_Sampling
2021/01/28 12:26:00.1 
2021/01/28 12:26:00.1 STOP SCAN: 
2021/01/28 12:26:00.1    CycleTime (ms)    = 200
2021/01/28 12:26:00.1    CurrentCycle      = 25
2021/01/28 12:26:00.1    RunTime (ms)      = 4987
2021/01/28 12:26:00.1    AverageCycle (ms) = 199.5
2021/01/28 12:26:00.1    Temperature       = 28.0
2021/01/28 12:26:00.1    DATA OVERRUN %    = 0.00
2021/01/28 12:26:00.1    Spec PCB temps    = 41.1, 41.4, 41.6, 41.6, 41.4, 41.7, 40.7, 40.5
2021/01/28 12:26:00.1 
2021/01/28 12:26:00.2 Old State:16-cycle=25, Elapsed Time:    5.0,  Ideal Time:    4.8,  Delay time =   0.04  New State:ENGN_StateRunning_SamplingComplete
2021/01/28 12:26:00.3 Old State:18-ENGN_StateRunning_SamplingComplete New State:ENGN_StateRunning_WaitNewStep
2021/01/28 12:26:00.4 Old State:5-ENGN_StateRunning_WaitNewStep New State:ENGN_StateRunning_StartNewStep
2021/01/28 12:26:00.4 StartShaker(1000)
2021/01/28 12:26:00.7 Temp: 2021/01/28 12:26:00, 28.0000
2021/01/28 12:26:00.7 Old State:6-ENGN_StateRunning_StartNewStep New State:ENGN_StateRunning_WaitGoingToSample
2021/01/28 12:26:00.7 Sample96_Q(0, 0, 10)
2021/01/28 12:26:00.8 
2021/01/28 12:26:00.8 START SCAN: 
2021/01/28 12:26:00.8    CycleTime (ms)    = 200
2021/01/28 12:26:00.8    CycleCount        = 25
2021/01/28 12:26:00.8    ScansToAverage    = 20
2021/01/28 12:26:00.8    FinishTime (s)    = 5
2021/01/28 12:26:00.8    Temperature       = 28.0
2021/01/28 12:26:00.8    Lamp Power        = 1
2021/01/28 12:26:00.9    Spec PCB temps    = 41.1, 41.4, 41.7, 41.6, 41.4, 41.7, 40.7, 40.5
2021/01/28 12:26:00.9 
2021/01/28 12:26:00.9 GMC_SetPosZ
2021/01/28 12:26:00.9 Old State:12-ENGN_StateRunning_WaitGoingToSample New State:ENGN_StateRunning_GoingToSample
2021/01/28 12:26:05.9 GMC_ServoHere
2021/01/28 12:26:06.1 GMC_SetPosXY
2021/01/28 12:26:06.4 GMC_SetPosZ
2021/01/28 12:26:11.4 Old State:13-cycle=1, Elapsed Time:    0.0,  Ideal Time:    0.0,  Delay time =   0.00  New State:ENGN_StateRunning_GoingToSampleComplete
2021/01/28 12:26:11.5 Old State:14-ENGN_StateRunning_GoingToSampleComplete New State:ENGN_StateRunning_WaitSampling
2021/01/28 12:26:11.5 Step started at: 12:26:00
2021/01/28 12:26:11.5 XYZ movement time  = 10423 ms + Scan start delay = 10373 ms
2021/01/28 12:26:11.6 Old State:15-ENGN_StateRunning_WaitSampling New State:ENGN_StateRunning_Sampling
2021/01/28 12:26:16.1 
2021/01/28 12:26:16.1 STOP SCAN: 
2021/01/28 12:26:16.1    CycleTime (ms)    = 200
2021/01/28 12:26:16.1    CurrentCycle      = 25
2021/01/28 12:26:16.1    RunTime (ms)      = 4962
2021/01/28 12:26:16.1    AverageCycle (ms) = 198.5
2021/01/28 12:26:16.1    Temperature       = 28.0
2021/01/28 12:26:16.1    DATA OVERRUN %    = 0.00
2021/01/28 12:26:16.1    Spec PCB temps    = 41.1, 41.4, 41.6, 41.6, 41.4, 41.8, 40.7, 40.5
2021/01/28 12:26:16.1 
2021/01/28 12:26:16.2 Old State:16-cycle=25, Elapsed Time:    5.0,  Ideal Time:    4.8,  Delay time =   0.03  New State:ENGN_StateRunning_SamplingComplete
2021/01/28 12:26:16.3 Old State:18-ENGN_StateRunning_SamplingComplete New State:ENGN_StateRunning_WaitNewStep
2021/01/28 12:26:16.5 Old State:5-ENGN_StateRunning_WaitNewStep New State:ENGN_StateRunning_StartNewStep
2021/01/28 12:26:16.5 StartShaker(1000)
2021/01/28 12:26:16.9 Temp: 2021/01/28 12:26:16, 28.0000
2021/01/28 12:26:16.9 Old State:6-ENGN_StateRunning_StartNewStep New State:ENGN_StateRunning_WaitGoingToSample
2021/01/28 12:26:16.9 Sample96_Q(0, 0, 11)
2021/01/28 12:26:17.0 GMC_SetPosZ
2021/01/28 12:26:17.0 
2021/01/28 12:26:17.0 START SCAN: 
2021/01/28 12:26:17.0    CycleTime (ms)    = 200
2021/01/28 12:26:17.0    CycleCount        = 25
2021/01/28 12:26:17.0    ScansToAverage    = 20
2021/01/28 12:26:17.0    FinishTime (s)    = 5
2021/01/28 12:26:17.0    Temperature       = 28.0
2021/01/28 12:26:17.0    Lamp Power        = 1
2021/01/28 12:26:17.0    Spec PCB temps    = 41.1, 41.4, 41.7, 41.6, 41.4, 41.7, 40.7, 40.5
2021/01/28 12:26:17.0 
2021/01/28 12:26:17.1 Old State:12-ENGN_StateRunning_WaitGoingToSample New State:ENGN_StateRunning_GoingToSample
2021/01/28 12:26:21.7 GMC_ServoHere
2021/01/28 12:26:21.8 GMC_SetPosXY
2021/01/28 12:26:22.2 GMC_SetPosZ
2021/01/28 12:26:27.5 Old State:13-cycle=1, Elapsed Time:    0.0,  Ideal Time:    0.0,  Delay time =   0.00  New State:ENGN_StateRunning_GoingToSampleComplete
2021/01/28 12:26:27.6 Old State:14-ENGN_StateRunning_GoingToSampleComplete New State:ENGN_StateRunning_WaitSampling
2021/01/28 12:26:27.6 Step started at: 12:26:16
2021/01/28 12:26:27.6 XYZ movement time  = 10414 ms + Scan start delay = 10348 ms
2021/01/28 12:26:27.7 Old State:15-ENGN_StateRunning_WaitSampling New State:ENGN_StateRunning_Sampling
2021/01/28 12:26:32.2 
2021/01/28 12:26:32.2 STOP SCAN: 
2021/01/28 12:26:32.2    CycleTime (ms)    = 200
2021/01/28 12:26:32.2    CurrentCycle      = 25
2021/01/28 12:26:32.2    RunTime (ms)      = 4955
2021/01/28 12:26:32.2    AverageCycle (ms) = 198.2
2021/01/28 12:26:32.2    Temperature       = 28.0
2021/01/28 12:26:32.2    DATA OVERRUN %    = 0.00
2021/01/28 12:26:32.2    Spec PCB temps    = 41.1, 41.4, 41.6, 41.6, 41.4, 41.7, 40.7, 40.5
2021/01/28 12:26:32.2 
2021/01/28 12:26:32.3 Old State:16-cycle=25, Elapsed Time:    5.0,  Ideal Time:    4.8,  Delay time =   0.02  New State:ENGN_StateRunning_SamplingComplete
2021/01/28 12:26:32.5 Old State:18-ENGN_StateRunning_SamplingComplete New State:ENGN_StateRunning_WaitNewStep
2021/01/28 12:26:32.7 Old State:5-ENGN_StateRunning_WaitNewStep New State:ENGN_StateRunning_StartNewStep
2021/01/28 12:26:32.7 StartShaker(1000)
2021/01/28 12:26:32.9 Temp: 2021/01/28 12:26:32, 28.0000
2021/01/28 12:26:33.0 Old State:6-ENGN_StateRunning_StartNewStep New State:ENGN_StateRunning_WaitGoingToSample
2021/01/28 12:26:33.0 Sample96_Q(0, 0, 0)
2021/01/28 12:26:33.1 GMC_SetPosZ
2021/01/28 12:26:33.1 
2021/01/28 12:26:33.1 START SCAN: 
2021/01/28 12:26:33.1    CycleTime (ms)    = 200
2021/01/28 12:26:33.1    CycleCount        = 300
2021/01/28 12:26:33.1    ScansToAverage    = 20
2021/01/28 12:26:33.1    FinishTime (s)    = 60
2021/01/28 12:26:33.1    Temperature       = 28.0
2021/01/28 12:26:33.1    Lamp Power        = 1
2021/01/28 12:26:33.1    Spec PCB temps    = 41.1, 41.4, 41.6, 41.6, 41.4, 41.7, 40.7, 40.5
2021/01/28 12:26:33.1 
2021/01/28 12:26:33.2 Old State:12-ENGN_StateRunning_WaitGoingToSample New State:ENGN_StateRunning_GoingToSample
2021/01/28 12:26:38.1 GMC_ServoHere
2021/01/28 12:26:38.3 GMC_SetPosXY
2021/01/28 12:26:40.1 GMC_SetPosZ
2021/01/28 12:26:42.0 Old State:13-ENGN_StateRunning_GoingToSample New State:ENGN_StateRunning_GoingToSampleComplete
2021/01/28 12:26:42.1 Old State:14-cycle=1, Elapsed Time:    0.0,  Ideal Time:    0.0,  Delay time =   0.00  New State:ENGN_StateRunning_WaitSampling
2021/01/28 12:26:42.1 Step started at: 12:26:33
2021/01/28 12:26:42.1 XYZ movement time  = 8922 ms + Scan start delay = 8914 ms
2021/01/28 12:26:42.2 Old State:15-ENGN_StateRunning_WaitSampling New State:ENGN_StateRunning_Sampling
2021/01/28 12:27:33.1 Temp: 2021/01/28 12:27:33, 28.0000
2021/01/28 12:27:41.9 
2021/01/28 12:27:41.9 STOP SCAN: 
2021/01/28 12:27:41.9    CycleTime (ms)    = 200
2021/01/28 12:27:41.9    CurrentCycle      = 300
2021/01/28 12:27:41.9    RunTime (ms)      = 59954
2021/01/28 12:27:41.9    AverageCycle (ms) = 199.8
2021/01/28 12:27:41.9    Temperature       = 28.0
2021/01/28 12:27:41.9    DATA OVERRUN %    = 0.00
2021/01/28 12:27:41.9    Spec PCB temps    = 41.1, 41.4, 41.6, 41.6, 41.4, 41.8, 40.7, 40.5
2021/01/28 12:27:41.9 
2021/01/28 12:27:42.0 Old State:16-cycle=300, Elapsed Time:   60.0,  Ideal Time:   59.8,  Delay time =   0.04  New State:ENGN_StateRunning_SamplingComplete
2021/01/28 12:27:42.1 Old State:18-ENGN_StateRunning_SamplingComplete New State:ENGN_StateRunning_WaitNewStep
2021/01/28 12:27:42.3 Old State:5-ENGN_StateRunning_WaitNewStep New State:ENGN_StateRunning_StartNewStep
2021/01/28 12:27:42.3 StartShaker(1000)
2021/01/28 12:27:42.6 Temp: 2021/01/28 12:27:42, 28.0000
2021/01/28 12:27:42.7 Old State:6-ENGN_StateRunning_StartNewStep New State:ENGN_StateRunning_WaitGoingToSample
2021/01/28 12:27:42.7 Sample96_Q(0, 0, 2)
2021/01/28 12:27:42.7 GMC_SetPosZ
2021/01/28 12:27:42.8 
2021/01/28 12:27:42.8 START SCAN: 
2021/01/28 12:27:42.8    CycleTime (ms)    = 200
2021/01/28 12:27:42.8    CycleCount        = 500
2021/01/28 12:27:42.8    ScansToAverage    = 20
2021/01/28 12:27:42.8    FinishTime (s)    = 100
2021/01/28 12:27:42.8    Temperature       = 28.0
2021/01/28 12:27:42.8    Lamp Power        = 1
2021/01/28 12:27:42.8    Spec PCB temps    = 41.1, 41.4, 41.7, 41.6, 41.4, 41.8, 40.7, 40.5
2021/01/28 12:27:42.8 
2021/01/28 12:27:42.9 Old State:12-ENGN_StateRunning_WaitGoingToSample New State:ENGN_StateRunning_GoingToSample
2021/01/28 12:27:44.6 GMC_ServoHere
2021/01/28 12:27:44.7 GMC_SetPosXY
2021/01/28 12:27:45.3 GMC_SetPosZ
2021/01/28 12:27:47.9 Old State:13-ENGN_StateRunning_GoingToSample New State:ENGN_StateRunning_GoingToSampleComplete
2021/01/28 12:27:48.0 Old State:14-cycle=1, Elapsed Time:    0.0,  Ideal Time:    0.0,  Delay time =   0.00  New State:ENGN_StateRunning_WaitSampling
2021/01/28 12:27:48.0 Step started at: 12:27:42
2021/01/28 12:27:48.0 XYZ movement time  = 5165 ms + Scan start delay = 5137 ms
2021/01/28 12:27:48.1 Old State:15-ENGN_StateRunning_WaitSampling New State:ENGN_StateRunning_Sampling
2021/01/28 12:28:42.7 Temp: 2021/01/28 12:28:42, 28.0000
2021/01/28 12:29:27.8 
2021/01/28 12:29:27.8 STOP SCAN: 
2021/01/28 12:29:27.8    CycleTime (ms)    = 200
2021/01/28 12:29:27.8    CurrentCycle      = 500
2021/01/28 12:29:27.8    RunTime (ms)      = 99967
2021/01/28 12:29:27.8    AverageCycle (ms) = 199.9
2021/01/28 12:29:27.8    Temperature       = 28.0
2021/01/28 12:29:27.8    DATA OVERRUN %    = 0.00
2021/01/28 12:29:27.8    Spec PCB temps    = 41.1, 41.4, 41.6, 41.6, 41.4, 41.8, 40.7, 40.6
2021/01/28 12:29:27.8 
2021/01/28 12:29:27.9 Old State:16-cycle=500, Elapsed Time:  100.0,  Ideal Time:   99.8,  Delay time =   0.04  New State:ENGN_StateRunning_SamplingComplete
2021/01/28 12:29:28.0 Old State:18-ENGN_StateRunning_SamplingComplete New State:ENGN_StateRunning_WaitNewStep
2021/01/28 12:29:28.4 Old State:5-ENGN_StateRunning_WaitNewStep New State:ENGN_StateRunning_StartNewStep
2021/01/28 12:29:28.4 StartShaker(1000)
2021/01/28 12:29:28.7 Temp: 2021/01/28 12:29:28, 28.0000
2021/01/28 12:29:28.7 Old State:6-ENGN_StateRunning_StartNewStep New State:ENGN_StateRunning_WaitGoingToSample
2021/01/28 12:29:28.7 Sample96_Q(0, 0, 4)
2021/01/28 12:29:28.8 GMC_SetPosZ
2021/01/28 12:29:28.8 
2021/01/28 12:29:28.8 START SCAN: 
2021/01/28 12:29:28.8    CycleTime (ms)    = 200
2021/01/28 12:29:28.8    CycleCount        = 300
2021/01/28 12:29:28.8    ScansToAverage    = 20
2021/01/28 12:29:28.8    FinishTime (s)    = 60
2021/01/28 12:29:28.8    Temperature       = 28.0
2021/01/28 12:29:28.8    Lamp Power        = 1
2021/01/28 12:29:28.8    Spec PCB temps    = 41.1, 41.4, 41.7, 41.6, 41.4, 41.8, 40.7, 40.5
2021/01/28 12:29:28.8 
2021/01/28 12:29:28.9 Old State:12-ENGN_StateRunning_WaitGoingToSample New State:ENGN_StateRunning_GoingToSample
2021/01/28 12:29:31.2 GMC_ServoHere
2021/01/28 12:29:31.3 GMC_SetPosXY
2021/01/28 12:29:31.7 GMC_SetPosZ
2021/01/28 12:29:34.9 Old State:13-ENGN_StateRunning_GoingToSample New State:ENGN_StateRunning_GoingToSampleComplete
2021/01/28 12:29:35.0 Old State:14-cycle=1, Elapsed Time:    0.0,  Ideal Time:    0.0,  Delay time =   0.00  New State:ENGN_StateRunning_WaitSampling
2021/01/28 12:29:35.0 Step started at: 12:29:28
2021/01/28 12:29:35.0 XYZ movement time  = 6052 ms + Scan start delay = 5989 ms
2021/01/28 12:29:35.1 Old State:15-ENGN_StateRunning_WaitSampling New State:ENGN_StateRunning_Sampling
2021/01/28 12:30:28.8 Temp: 2021/01/28 12:30:28, 28.0000
2021/01/28 12:30:34.7 
2021/01/28 12:30:34.7 STOP SCAN: 
2021/01/28 12:30:34.7    CycleTime (ms)    = 200
2021/01/28 12:30:34.7    CurrentCycle      = 300
2021/01/28 12:30:34.7    RunTime (ms)      = 59956
2021/01/28 12:30:34.7    AverageCycle (ms) = 199.9
2021/01/28 12:30:34.7    Temperature       = 28.0
2021/01/28 12:30:34.7    DATA OVERRUN %    = 0.00
2021/01/28 12:30:34.7    Spec PCB temps    = 41.1, 41.4, 41.7, 41.6, 41.4, 41.8, 40.7, 40.5
2021/01/28 12:30:34.7 
2021/01/28 12:30:34.8 Old State:16-cycle=300, Elapsed Time:   60.0,  Ideal Time:   59.8,  Delay time =   0.04  New State:ENGN_StateRunning_SamplingComplete
2021/01/28 12:30:34.9 Old State:18-ENGN_StateRunning_SamplingComplete New State:ENGN_StateRunning_WaitNewStep
2021/01/28 12:30:35.0 Old State:5-ENGN_StateRunning_WaitNewStep New State:ENGN_StateRunning_StartNewStep
2021/01/28 12:30:35.0 StartShaker(1000)
2021/01/28 12:30:35.2 Temp: 2021/01/28 12:30:35, 28.0000
2021/01/28 12:30:35.3 Old State:6-ENGN_StateRunning_StartNewStep New State:ENGN_StateRunning_WaitGoingToSample
2021/01/28 12:30:35.3 Sample96_Q(0, 0, 7)
2021/01/28 12:30:35.5 
2021/01/28 12:30:35.5 START SCAN: 
2021/01/28 12:30:35.5    CycleTime (ms)    = 200
2021/01/28 12:30:35.5    CycleCount        = 1500
2021/01/28 12:30:35.5    ScansToAverage    = 20
2021/01/28 12:30:35.5    FinishTime (s)    = 300
2021/01/28 12:30:35.5    Temperature       = 28.0
2021/01/28 12:30:35.5    Lamp Power        = 1
2021/01/28 12:30:35.5    Spec PCB temps    = 41.1, 41.4, 41.6, 41.6, 41.4, 41.8, 40.7, 40.5
2021/01/28 12:30:35.5 
2021/01/28 12:30:35.5 GMC_SetPosZ
2021/01/28 12:30:35.6 Old State:12-ENGN_StateRunning_WaitGoingToSample New State:ENGN_StateRunning_GoingToSample
2021/01/28 12:30:38.5 GMC_ServoHere
2021/01/28 12:30:38.7 GMC_SetPosXY
2021/01/28 12:30:39.2 GMC_SetPosZ
2021/01/28 12:30:43.3 Old State:13-cycle=1, Elapsed Time:    0.0,  Ideal Time:    0.0,  Delay time =   0.00  New State:ENGN_StateRunning_GoingToSampleComplete
2021/01/28 12:30:43.4 Old State:14-ENGN_StateRunning_GoingToSampleComplete New State:ENGN_StateRunning_WaitSampling
2021/01/28 12:30:43.4 Step started at: 12:30:35
2021/01/28 12:30:43.4 XYZ movement time  = 7807 ms + Scan start delay = 7738 ms
2021/01/28 12:30:43.5 Old State:15-ENGN_StateRunning_WaitSampling New State:ENGN_StateRunning_Sampling
2021/01/28 12:31:35.4 Temp: 2021/01/28 12:31:35, 28.0000
2021/01/28 12:32:35.4 Temp: 2021/01/28 12:32:35, 28.0000
2021/01/28 12:33:35.5 Temp: 2021/01/28 12:33:35, 28.0000
2021/01/28 12:34:35.5 Temp: 2021/01/28 12:34:35, 28.0000
2021/01/28 12:35:35.6 Temp: 2021/01/28 12:35:35, 28.0000
2021/01/28 12:35:43.1 
2021/01/28 12:35:43.1 STOP SCAN: 
2021/01/28 12:35:43.1    CycleTime (ms)    = 200
2021/01/28 12:35:43.1    CurrentCycle      = 1500
2021/01/28 12:35:43.1    RunTime (ms)      = 299973
2021/01/28 12:35:43.1    AverageCycle (ms) = 200.0
2021/01/28 12:35:43.1    Temperature       = 28.0
2021/01/28 12:35:43.1    DATA OVERRUN %    = 0.00
2021/01/28 12:35:43.1    Spec PCB temps    = 41.1, 41.4, 41.7, 41.6, 41.4, 41.8, 40.7, 40.6
2021/01/28 12:35:43.1 
2021/01/28 12:35:43.2 Old State:16-cycle=1500, Elapsed Time:  300.0,  Ideal Time:  299.8,  Delay time =   0.03  New State:ENGN_StateRunning_SamplingComplete
2021/01/28 12:35:43.3 Old State:18-ENGN_StateRunning_SamplingComplete New State:ENGN_StateRunning_WaitNewStep
2021/01/28 12:35:43.5 Old State:5-ENGN_StateRunning_WaitNewStep New State:ENGN_StateRunning_StartNewStep
2021/01/28 12:35:43.5 StartShaker(1000)
2021/01/28 12:35:43.8 Temp: 2021/01/28 12:35:43, 28.0000
2021/01/28 12:35:43.8 Old State:6-ENGN_StateRunning_StartNewStep New State:ENGN_StateRunning_WaitGoingToSample
2021/01/28 12:35:43.8 Sample96_Q(0, 0, 0)
2021/01/28 12:35:43.9 GMC_SetPosZ
2021/01/28 12:35:44.0 
2021/01/28 12:35:44.0 START SCAN: 
2021/01/28 12:35:44.0    CycleTime (ms)    = 200
2021/01/28 12:35:44.0    CycleCount        = 1500
2021/01/28 12:35:44.0    ScansToAverage    = 20
2021/01/28 12:35:44.0    FinishTime (s)    = 300
2021/01/28 12:35:44.0    Temperature       = 28.0
2021/01/28 12:35:44.0    Lamp Power        = 1
2021/01/28 12:35:44.0    Spec PCB temps    = 41.1, 41.4, 41.7, 41.6, 41.4, 41.8, 40.7, 40.5
2021/01/28 12:35:44.0 
2021/01/28 12:35:44.0 Old State:12-ENGN_StateRunning_WaitGoingToSample New State:ENGN_StateRunning_GoingToSample
2021/01/28 12:35:47.8 GMC_ServoHere
2021/01/28 12:35:47.9 GMC_SetPosXY
2021/01/28 12:35:49.2 GMC_SetPosZ
2021/01/28 12:35:51.1 Old State:13-ENGN_StateRunning_GoingToSample New State:ENGN_StateRunning_GoingToSampleComplete
2021/01/28 12:35:51.2 Old State:14-cycle=1, Elapsed Time:    0.0,  Ideal Time:    0.0,  Delay time =   0.00  New State:ENGN_StateRunning_WaitSampling
2021/01/28 12:35:51.2 Step started at: 12:35:43
2021/01/28 12:35:51.2 XYZ movement time  = 7178 ms + Scan start delay = 7187 ms
2021/01/28 12:35:51.3 Old State:15-ENGN_StateRunning_WaitSampling New State:ENGN_StateRunning_Sampling
2021/01/28 12:36:43.9 Temp: 2021/01/28 12:36:43, 28.0000
2021/01/28 12:37:44.0 Temp: 2021/01/28 12:37:44, 28.0000
2021/01/28 12:38:44.0 Temp: 2021/01/28 12:38:44, 28.0000
2021/01/28 12:39:44.1 Temp: 2021/01/28 12:39:44, 28.0000
2021/01/28 12:40:44.1 Temp: 2021/01/28 12:40:44, 28.0000
2021/01/28 12:40:51.0 
2021/01/28 12:40:51.0 STOP SCAN: 
2021/01/28 12:40:51.0    CycleTime (ms)    = 200
2021/01/28 12:40:51.0    CurrentCycle      = 1500
2021/01/28 12:40:51.0    RunTime (ms)      = 299955
2021/01/28 12:40:51.0    AverageCycle (ms) = 200.0
2021/01/28 12:40:51.0    Temperature       = 28.0
2021/01/28 12:40:51.0    DATA OVERRUN %    = 0.00
2021/01/28 12:40:51.0    Spec PCB temps    = 41.1, 41.4, 41.6, 41.6, 41.4, 41.8, 40.7, 40.5
2021/01/28 12:40:51.0 
2021/01/28 12:40:51.1 Old State:16-cycle=1500, Elapsed Time:  300.0,  Ideal Time:  299.8,  Delay time =   0.04  New State:ENGN_StateRunning_SamplingComplete
2021/01/28 12:40:51.2 Old State:18-ENGN_StateRunning_SamplingComplete New State:ENGN_StateRunning_WaitNewStep
2021/01/28 12:40:51.4 Old State:5-ENGN_StateRunning_WaitNewStep New State:ENGN_StateRunning_StartNewStep
2021/01/28 12:40:51.4 StartShaker(1000)
2021/01/28 12:40:51.6 Temp: 2021/01/28 12:40:51, 28.0000
2021/01/28 12:40:51.8 Old State:6-ENGN_StateRunning_StartNewStep New State:ENGN_StateRunning_WaitGoingToSample
2021/01/28 12:40:51.8 Sample96_Q(0, 0, 10)
2021/01/28 12:40:51.9 
2021/01/28 12:40:51.9 START SCAN: 
2021/01/28 12:40:51.9    CycleTime (ms)    = 200
2021/01/28 12:40:51.9    CycleCount        = 25
2021/01/28 12:40:51.9    ScansToAverage    = 20
2021/01/28 12:40:51.9    FinishTime (s)    = 5
2021/01/28 12:40:51.9    Temperature       = 28.0
2021/01/28 12:40:51.9    Lamp Power        = 1
2021/01/28 12:40:51.9    Spec PCB temps    = 41.1, 41.4, 41.6, 41.6, 41.4, 41.8, 40.7, 40.5
2021/01/28 12:40:51.9 
2021/01/28 12:40:51.9 GMC_SetPosZ
2021/01/28 12:40:52.0 Old State:12-ENGN_StateRunning_WaitGoingToSample New State:ENGN_StateRunning_GoingToSample
2021/01/28 12:40:53.7 GMC_ServoHere
2021/01/28 12:40:53.9 GMC_SetPosXY
2021/01/28 12:40:55.5 GMC_SetPosZ
2021/01/28 12:41:00.4 Old State:13-cycle=1, Elapsed Time:    0.0,  Ideal Time:    0.0,  Delay time =   0.00  New State:ENGN_StateRunning_GoingToSampleComplete
2021/01/28 12:41:00.5 Old State:14-ENGN_StateRunning_GoingToSampleComplete New State:ENGN_StateRunning_WaitSampling
2021/01/28 12:41:00.5 Step started at: 12:40:51
2021/01/28 12:41:00.5 XYZ movement time  = 8490 ms + Scan start delay = 8424 ms
2021/01/28 12:41:00.6 Old State:15-ENGN_StateRunning_WaitSampling New State:ENGN_StateRunning_Sampling
2021/01/28 12:41:05.2 
2021/01/28 12:41:05.2 STOP SCAN: 
2021/01/28 12:41:05.2    CycleTime (ms)    = 200
2021/01/28 12:41:05.2    CurrentCycle      = 25
2021/01/28 12:41:05.2    RunTime (ms)      = 4974
2021/01/28 12:41:05.2    AverageCycle (ms) = 199.0
2021/01/28 12:41:05.2    Temperature       = 28.0
2021/01/28 12:41:05.2    DATA OVERRUN %    = 0.00
2021/01/28 12:41:05.2    Spec PCB temps    = 41.0, 41.4, 41.6, 41.6, 41.4, 41.8, 40.7, 40.5
2021/01/28 12:41:05.2 
2021/01/28 12:41:05.3 Old State:16-cycle=25, Elapsed Time:    5.0,  Ideal Time:    4.8,  Delay time =   0.02  New State:ENGN_StateRunning_SamplingComplete
2021/01/28 12:41:05.4 Old State:18-ENGN_StateRunning_SamplingComplete New State:ENGN_StateRunning_WaitNewStep
2021/01/28 12:41:05.7 Old State:5-ENGN_StateRunning_WaitNewStep New State:ENGN_StateRunning_StartNewStep
2021/01/28 12:41:05.8 StartShaker(1000)
2021/01/28 12:41:06.1 Old State:6-ENGN_StateRunning_StartNewStep New State:ENGN_StateRunning_WaitGoingToSample
2021/01/28 12:41:06.1 Sample96_Q(0, 0, 11)
2021/01/28 12:41:06.1 Temp: 2021/01/28 12:41:06, 28.0000
2021/01/28 12:41:06.2 GMC_SetPosZ
2021/01/28 12:41:06.2 
2021/01/28 12:41:06.2 START SCAN: 
2021/01/28 12:41:06.2    CycleTime (ms)    = 200
2021/01/28 12:41:06.2    CycleCount        = 25
2021/01/28 12:41:06.2    ScansToAverage    = 20
2021/01/28 12:41:06.2    FinishTime (s)    = 5
2021/01/28 12:41:06.2    Temperature       = 28.0
2021/01/28 12:41:06.2    Lamp Power        = 1
2021/01/28 12:41:06.2    Spec PCB temps    = 41.1, 41.4, 41.6, 41.6, 41.4, 41.8, 40.7, 40.5
2021/01/28 12:41:06.2 
2021/01/28 12:41:06.3 Old State:12-ENGN_StateRunning_WaitGoingToSample New State:ENGN_StateRunning_GoingToSample
2021/01/28 12:41:10.9 GMC_ServoHere
2021/01/28 12:41:11.0 GMC_SetPosXY
2021/01/28 12:41:11.4 GMC_SetPosZ
2021/01/28 12:41:16.5 Old State:13-ENGN_StateRunning_GoingToSample New State:ENGN_StateRunning_GoingToSampleComplete
2021/01/28 12:41:16.7 Old State:14-cycle=1, Elapsed Time:    0.0,  Ideal Time:    0.0,  Delay time =   0.00  New State:ENGN_StateRunning_WaitSampling
2021/01/28 12:41:16.7 Step started at: 12:41:06
2021/01/28 12:41:16.7 XYZ movement time  = 10327 ms + Scan start delay = 10336 ms
2021/01/28 12:41:16.8 Old State:15-ENGN_StateRunning_WaitSampling New State:ENGN_StateRunning_Sampling
2021/01/28 12:41:21.4 
2021/01/28 12:41:21.4 STOP SCAN: 
2021/01/28 12:41:21.4    CycleTime (ms)    = 200
2021/01/28 12:41:21.4    CurrentCycle      = 25
2021/01/28 12:41:21.4    RunTime (ms)      = 4959
2021/01/28 12:41:21.4    AverageCycle (ms) = 198.4
2021/01/28 12:41:21.4    Temperature       = 28.0
2021/01/28 12:41:21.4    DATA OVERRUN %    = 0.00
2021/01/28 12:41:21.4    Spec PCB temps    = 41.1, 41.4, 41.6, 41.6, 41.4, 41.7, 40.7, 40.5
2021/01/28 12:41:21.4 
2021/01/28 12:41:21.6 Old State:16-cycle=25, Elapsed Time:    5.0,  Ideal Time:    4.8,  Delay time =   0.04  New State:ENGN_StateRunning_SamplingComplete
2021/01/28 12:41:21.7 Old State:18-ENGN_StateRunning_SamplingComplete New State:ENGN_StateRunning_WaitNewStep
2021/01/28 12:41:21.9 Old State:5-ENGN_StateRunning_WaitNewStep New State:ENGN_StateRunning_StartNewStep
2021/01/28 12:41:21.9 StartShaker(1000)
2021/01/28 12:41:22.2 Temp: 2021/01/28 12:41:22, 28.0000
2021/01/28 12:41:22.2 Old State:6-ENGN_StateRunning_StartNewStep New State:ENGN_StateRunning_WaitGoingToSample
2021/01/28 12:41:22.2 Sample96_Q(0, 0, 10)
2021/01/28 12:41:22.3 GMC_SetPosZ
2021/01/28 12:41:22.4 
2021/01/28 12:41:22.4 START SCAN: 
2021/01/28 12:41:22.4    CycleTime (ms)    = 200
2021/01/28 12:41:22.4    CycleCount        = 25
2021/01/28 12:41:22.4    ScansToAverage    = 20
2021/01/28 12:41:22.4    FinishTime (s)    = 5
2021/01/28 12:41:22.4    Temperature       = 28.0
2021/01/28 12:41:22.4    Lamp Power        = 1
2021/01/28 12:41:22.4    Spec PCB temps    = 41.0, 41.4, 41.6, 41.6, 41.4, 41.8, 40.7, 40.5
2021/01/28 12:41:22.4 
2021/01/28 12:41:22.4 Old State:12-ENGN_StateRunning_WaitGoingToSample New State:ENGN_StateRunning_GoingToSample
2021/01/28 12:41:27.3 GMC_ServoHere
2021/01/28 12:41:27.4 GMC_SetPosXY
2021/01/28 12:41:27.8 GMC_SetPosZ
2021/01/28 12:41:32.6 Old State:13-ENGN_StateRunning_GoingToSample New State:ENGN_StateRunning_GoingToSampleComplete
2021/01/28 12:41:32.8 Old State:14-cycle=1, Elapsed Time:    0.0,  Ideal Time:    0.0,  Delay time =   0.00  New State:ENGN_StateRunning_WaitSampling
2021/01/28 12:41:32.8 Step started at: 12:41:22
2021/01/28 12:41:32.8 XYZ movement time  = 10252 ms + Scan start delay = 10253 ms
2021/01/28 12:41:32.9 Old State:15-ENGN_StateRunning_WaitSampling New State:ENGN_StateRunning_Sampling
2021/01/28 12:41:37.5 
2021/01/28 12:41:37.5 STOP SCAN: 
2021/01/28 12:41:37.5    CycleTime (ms)    = 200
2021/01/28 12:41:37.5    CurrentCycle      = 25
2021/01/28 12:41:37.5    RunTime (ms)      = 4957
2021/01/28 12:41:37.5    AverageCycle (ms) = 198.3
2021/01/28 12:41:37.5    Temperature       = 28.0
2021/01/28 12:41:37.5    DATA OVERRUN %    = 0.00
2021/01/28 12:41:37.5    Spec PCB temps    = 41.0, 41.4, 41.6, 41.6, 41.4, 41.7, 40.6, 40.5
2021/01/28 12:41:37.5 
2021/01/28 12:41:37.6 Old State:16-cycle=25, Elapsed Time:    5.0,  Ideal Time:    4.8,  Delay time =   0.04  New State:ENGN_StateRunning_SamplingComplete
2021/01/28 12:41:37.8 Old State:18-ENGN_StateRunning_SamplingComplete New State:ENGN_StateRunning_WaitNewStep
2021/01/28 12:41:38.1 Old State:5-ENGN_StateRunning_WaitNewStep New State:ENGN_StateRunning_StartNewStep
2021/01/28 12:41:38.1 StartShaker(1000)
2021/01/28 12:41:38.4 Temp: 2021/01/28 12:41:38, 28.0000
2021/01/28 12:41:38.4 Old State:6-ENGN_StateRunning_StartNewStep New State:ENGN_StateRunning_WaitGoingToSample
2021/01/28 12:41:38.4 Sample96_Q(0, 0, 11)
2021/01/28 12:41:38.5 GMC_SetPosZ
2021/01/28 12:41:38.5 
2021/01/28 12:41:38.5 START SCAN: 
2021/01/28 12:41:38.5    CycleTime (ms)    = 200
2021/01/28 12:41:38.5    CycleCount        = 25
2021/01/28 12:41:38.5    ScansToAverage    = 20
2021/01/28 12:41:38.5    FinishTime (s)    = 5
2021/01/28 12:41:38.5    Temperature       = 28.0
2021/01/28 12:41:38.5    Lamp Power        = 1
2021/01/28 12:41:38.5    Spec PCB temps    = 41.0, 41.4, 41.6, 41.6, 41.4, 41.7, 40.7, 40.5
2021/01/28 12:41:38.5 
2021/01/28 12:41:38.6 Old State:12-ENGN_StateRunning_WaitGoingToSample New State:ENGN_StateRunning_GoingToSample
2021/01/28 12:41:43.2 GMC_ServoHere
2021/01/28 12:41:43.3 GMC_SetPosXY
2021/01/28 12:41:43.7 GMC_SetPosZ
2021/01/28 12:41:49.0 Old State:13-cycle=1, Elapsed Time:    0.0,  Ideal Time:    0.0,  Delay time =   0.00  New State:ENGN_StateRunning_GoingToSampleComplete
2021/01/28 12:41:49.1 Old State:14-ENGN_StateRunning_GoingToSampleComplete New State:ENGN_StateRunning_WaitSampling
2021/01/28 12:41:49.1 Step started at: 12:41:38
2021/01/28 12:41:49.1 XYZ movement time  = 10386 ms + Scan start delay = 10372 ms
2021/01/28 12:41:49.2 Old State:15-ENGN_StateRunning_WaitSampling New State:ENGN_StateRunning_Sampling
2021/01/28 12:41:53.8 
2021/01/28 12:41:53.8 STOP SCAN: 
2021/01/28 12:41:53.8    CycleTime (ms)    = 200
2021/01/28 12:41:53.8    CurrentCycle      = 25
2021/01/28 12:41:53.8    RunTime (ms)      = 4971
2021/01/28 12:41:53.8    AverageCycle (ms) = 198.8
2021/01/28 12:41:53.8    Temperature       = 28.0
2021/01/28 12:41:53.8    DATA OVERRUN %    = 0.00
2021/01/28 12:41:53.8    Spec PCB temps    = 41.0, 41.4, 41.6, 41.6, 41.4, 41.7, 40.7, 40.5
2021/01/28 12:41:53.8 
2021/01/28 12:41:53.8 Old State:16-cycle=25, Elapsed Time:    5.0,  Ideal Time:    4.8,  Delay time =   0.04  New State:ENGN_StateRunning_SamplingComplete
2021/01/28 12:41:54.0 Old State:18-ENGN_StateRunning_SamplingComplete New State:ENGN_StateRunning_WaitNewStep
2021/01/28 12:41:54.2 Old State:5-ENGN_StateRunning_WaitNewStep New State:ENGN_StateRunning_StartNewStep
2021/01/28 12:41:54.2 StartShaker(1000)
2021/01/28 12:41:54.4 Temp: 2021/01/28 12:41:54, 28.0000
2021/01/28 12:41:54.5 Old State:6-ENGN_StateRunning_StartNewStep New State:ENGN_StateRunning_WaitGoingToSample
2021/01/28 12:41:54.5 Sample96_Q(0, 0, 10)
2021/01/28 12:41:54.7 
2021/01/28 12:41:54.7 START SCAN: 
2021/01/28 12:41:54.7    CycleTime (ms)    = 200
2021/01/28 12:41:54.7    CycleCount        = 25
2021/01/28 12:41:54.7    ScansToAverage    = 20
2021/01/28 12:41:54.7    FinishTime (s)    = 5
2021/01/28 12:41:54.7    Temperature       = 28.0
2021/01/28 12:41:54.7    Lamp Power        = 1
2021/01/28 12:41:54.7    Spec PCB temps    = 41.0, 41.4, 41.6, 41.6, 41.3, 41.7, 40.7, 40.5
2021/01/28 12:41:54.7 
2021/01/28 12:41:54.7 GMC_SetPosZ
2021/01/28 12:41:54.7 Old State:12-ENGN_StateRunning_WaitGoingToSample New State:ENGN_StateRunning_GoingToSample
2021/01/28 12:41:59.7 GMC_ServoHere
2021/01/28 12:41:59.8 GMC_SetPosXY
2021/01/28 12:42:00.2 GMC_SetPosZ
2021/01/28 12:42:05.1 Old State:13-cycle=1, Elapsed Time:    0.0,  Ideal Time:    0.0,  Delay time =   0.00  New State:ENGN_StateRunning_GoingToSampleComplete
2021/01/28 12:42:05.2 Old State:14-ENGN_StateRunning_GoingToSampleComplete New State:ENGN_StateRunning_WaitSampling
2021/01/28 12:42:05.2 Step started at: 12:41:54
2021/01/28 12:42:05.2 XYZ movement time  = 10405 ms + Scan start delay = 10338 ms
2021/01/28 12:42:05.3 Old State:15-ENGN_StateRunning_WaitSampling New State:ENGN_StateRunning_Sampling
2021/01/28 12:42:09.9 
2021/01/28 12:42:09.9 STOP SCAN: 
2021/01/28 12:42:09.9    CycleTime (ms)    = 200
2021/01/28 12:42:09.9    CurrentCycle      = 25
2021/01/28 12:42:09.9    RunTime (ms)      = 4957
2021/01/28 12:42:09.9    AverageCycle (ms) = 198.3
2021/01/28 12:42:09.9    Temperature       = 28.0
2021/01/28 12:42:09.9    DATA OVERRUN %    = 0.00
2021/01/28 12:42:09.9    Spec PCB temps    = 41.0, 41.4, 41.6, 41.6, 41.4, 41.7, 40.6, 40.4
2021/01/28 12:42:09.9 
2021/01/28 12:42:10.0 Old State:16-cycle=25, Elapsed Time:    5.0,  Ideal Time:    4.8,  Delay time =   0.03  New State:ENGN_StateRunning_SamplingComplete
2021/01/28 12:42:10.1 Old State:18-ENGN_StateRunning_SamplingComplete New State:ENGN_StateRunning_WaitNewStep
2021/01/28 12:42:10.3 Old State:5-ENGN_StateRunning_WaitNewStep New State:ENGN_StateRunning_StartNewStep
2021/01/28 12:42:10.3 StartShaker(1000)
2021/01/28 12:42:10.6 Temp: 2021/01/28 12:42:10, 28.0000
2021/01/28 12:42:10.6 Old State:6-ENGN_StateRunning_StartNewStep New State:ENGN_StateRunning_WaitGoingToSample
2021/01/28 12:42:10.6 Sample96_Q(0, 0, 11)
2021/01/28 12:42:10.7 GMC_SetPosZ
2021/01/28 12:42:10.8 
2021/01/28 12:42:10.8 START SCAN: 
2021/01/28 12:42:10.8    CycleTime (ms)    = 200
2021/01/28 12:42:10.8    CycleCount        = 25
2021/01/28 12:42:10.8    ScansToAverage    = 20
2021/01/28 12:42:10.8    FinishTime (s)    = 5
2021/01/28 12:42:10.8    Temperature       = 28.0
2021/01/28 12:42:10.8    Lamp Power        = 1
2021/01/28 12:42:10.8    Spec PCB temps    = 41.0, 41.4, 41.6, 41.6, 41.4, 41.7, 40.6, 40.4
2021/01/28 12:42:10.8 
2021/01/28 12:42:10.9 Old State:12-ENGN_StateRunning_WaitGoingToSample New State:ENGN_StateRunning_GoingToSample
2021/01/28 12:42:15.4 GMC_ServoHere
2021/01/28 12:42:15.6 GMC_SetPosXY
2021/01/28 12:42:15.9 GMC_SetPosZ
2021/01/28 12:42:21.2 Old State:13-cycle=1, Elapsed Time:    0.0,  Ideal Time:    0.0,  Delay time =   0.00  New State:ENGN_StateRunning_GoingToSampleComplete
2021/01/28 12:42:21.3 Old State:14-ENGN_StateRunning_GoingToSampleComplete New State:ENGN_StateRunning_WaitSampling
2021/01/28 12:42:21.3 Step started at: 12:42:10
2021/01/28 12:42:21.3 XYZ movement time  = 10313 ms + Scan start delay = 10286 ms
2021/01/28 12:42:21.4 Old State:15-ENGN_StateRunning_WaitSampling New State:ENGN_StateRunning_Sampling
2021/01/28 12:42:25.9 
2021/01/28 12:42:25.9 STOP SCAN: 
2021/01/28 12:42:25.9    CycleTime (ms)    = 200
2021/01/28 12:42:25.9    CurrentCycle      = 25
2021/01/28 12:42:25.9    RunTime (ms)      = 4962
2021/01/28 12:42:25.9    AverageCycle (ms) = 198.5
2021/01/28 12:42:25.9    Temperature       = 28.0
2021/01/28 12:42:25.9    DATA OVERRUN %    = 0.00
2021/01/28 12:42:25.9    Spec PCB temps    = 41.0, 41.4, 41.6, 41.5, 41.3, 41.7, 40.6, 40.4
2021/01/28 12:42:25.9 
2021/01/28 12:42:26.0 Old State:16-cycle=25, Elapsed Time:    5.0,  Ideal Time:    4.8,  Delay time =   0.04  New State:ENGN_StateRunning_SamplingComplete
2021/01/28 12:42:26.1 Old State:18-ENGN_StateRunning_SamplingComplete New State:ENGN_StateRunning_WaitNewStep
2021/01/28 12:42:26.4 Old State:5-ENGN_StateRunning_WaitNewStep New State:ENGN_StateRunning_StartNewStep
2021/01/28 12:42:26.5 StartShaker(1000)
2021/01/28 12:42:26.7 Temp: 2021/01/28 12:42:26, 28.0000
2021/01/28 12:42:26.8 Old State:6-ENGN_StateRunning_StartNewStep New State:ENGN_StateRunning_WaitGoingToSample
2021/01/28 12:42:26.8 Sample96_Q(0, 0, 0)
2021/01/28 12:42:26.9 
2021/01/28 12:42:26.9 START SCAN: 
2021/01/28 12:42:26.9    CycleTime (ms)    = 200
2021/01/28 12:42:26.9    CycleCount        = 300
2021/01/28 12:42:26.9    ScansToAverage    = 20
2021/01/28 12:42:26.9    FinishTime (s)    = 60
2021/01/28 12:42:26.9    Temperature       = 28.0
2021/01/28 12:42:26.9    Lamp Power        = 1
2021/01/28 12:42:26.9    Spec PCB temps    = 41.0, 41.4, 41.6, 41.5, 41.3, 41.7, 40.6, 40.4
2021/01/28 12:42:26.9 
2021/01/28 12:42:27.0 Old State:12-ENGN_StateRunning_WaitGoingToSample New State:ENGN_StateRunning_GoingToSample
2021/01/28 12:42:27.0 GMC_SetPosZ
2021/01/28 12:42:32.0 GMC_ServoHere
2021/01/28 12:42:32.1 GMC_SetPosXY
2021/01/28 12:42:34.0 GMC_SetPosZ
2021/01/28 12:42:35.9 Old State:13-ENGN_StateRunning_GoingToSample New State:ENGN_StateRunning_GoingToSampleComplete
2021/01/28 12:42:36.0 Old State:14-cycle=1, Elapsed Time:    0.0,  Ideal Time:    0.0,  Delay time =   0.00  New State:ENGN_StateRunning_WaitSampling
2021/01/28 12:42:36.0 Step started at: 12:42:26
2021/01/28 12:42:36.0 XYZ movement time  = 9011 ms + Scan start delay = 9020 ms
2021/01/28 12:42:36.1 Old State:15-ENGN_StateRunning_WaitSampling New State:ENGN_StateRunning_Sampling
2021/01/28 12:43:26.8 Temp: 2021/01/28 12:43:26, 28.0000
2021/01/28 12:43:35.8 
2021/01/28 12:43:35.8 STOP SCAN: 
2021/01/28 12:43:35.8    CycleTime (ms)    = 200
2021/01/28 12:43:35.8    CurrentCycle      = 300
2021/01/28 12:43:35.8    RunTime (ms)      = 59976
2021/01/28 12:43:35.8    AverageCycle (ms) = 199.9
2021/01/28 12:43:35.8    Temperature       = 28.0
2021/01/28 12:43:35.8    DATA OVERRUN %    = 0.00
2021/01/28 12:43:35.8    Spec PCB temps    = 41.0, 41.4, 41.6, 41.6, 41.3, 41.7, 40.7, 40.5
2021/01/28 12:43:35.8 
2021/01/28 12:43:35.9 Old State:16-cycle=300, Elapsed Time:   60.0,  Ideal Time:   59.8,  Delay time =   0.04  New State:ENGN_StateRunning_SamplingComplete
2021/01/28 12:43:36.0 Old State:18-ENGN_StateRunning_SamplingComplete New State:ENGN_StateRunning_WaitNewStep
2021/01/28 12:43:36.1 Old State:5-ENGN_StateRunning_WaitNewStep New State:ENGN_StateRunning_StartNewStep
2021/01/28 12:43:36.1 StartShaker(1000)
2021/01/28 12:43:36.4 Temp: 2021/01/28 12:43:36, 28.0000
2021/01/28 12:43:36.5 Old State:6-ENGN_StateRunning_StartNewStep New State:ENGN_StateRunning_WaitGoingToSample
2021/01/28 12:43:36.5 Sample96_Q(0, 0, 3)
2021/01/28 12:43:36.5 GMC_SetPosZ
2021/01/28 12:43:36.6 
2021/01/28 12:43:36.6 START SCAN: 
2021/01/28 12:43:36.6    CycleTime (ms)    = 200
2021/01/28 12:43:36.6    CycleCount        = 500
2021/01/28 12:43:36.6    ScansToAverage    = 20
2021/01/28 12:43:36.6    FinishTime (s)    = 100
2021/01/28 12:43:36.6    Temperature       = 28.0
2021/01/28 12:43:36.6    Lamp Power        = 1
2021/01/28 12:43:36.6    Spec PCB temps    = 41.0, 41.4, 41.6, 41.6, 41.3, 41.7, 40.6, 40.5
2021/01/28 12:43:36.6 
2021/01/28 12:43:36.7 Old State:12-ENGN_StateRunning_WaitGoingToSample New State:ENGN_StateRunning_GoingToSample
2021/01/28 12:43:38.3 GMC_ServoHere
2021/01/28 12:43:38.5 GMC_SetPosXY
2021/01/28 12:43:39.1 GMC_SetPosZ
2021/01/28 12:43:41.8 Old State:13-ENGN_StateRunning_GoingToSample New State:ENGN_StateRunning_GoingToSampleComplete
2021/01/28 12:43:41.9 Old State:14-cycle=1, Elapsed Time:    0.0,  Ideal Time:    0.0,  Delay time =   0.00  New State:ENGN_StateRunning_WaitSampling
2021/01/28 12:43:41.9 Step started at: 12:43:36
2021/01/28 12:43:41.9 XYZ movement time  = 5286 ms + Scan start delay = 5296 ms
2021/01/28 12:43:42.0 Old State:15-ENGN_StateRunning_WaitSampling New State:ENGN_StateRunning_Sampling
2021/01/28 12:44:36.5 Temp: 2021/01/28 12:44:36, 28.0000
2021/01/28 12:45:21.7 
2021/01/28 12:45:21.7 STOP SCAN: 
2021/01/28 12:45:21.7    CycleTime (ms)    = 200
2021/01/28 12:45:21.7    CurrentCycle      = 500
2021/01/28 12:45:21.7    RunTime (ms)      = 99956
2021/01/28 12:45:21.7    AverageCycle (ms) = 199.9
2021/01/28 12:45:21.7    Temperature       = 28.0
2021/01/28 12:45:21.7    DATA OVERRUN %    = 0.00
2021/01/28 12:45:21.7    Spec PCB temps    = 41.0, 41.4, 41.6, 41.6, 41.4, 41.7, 40.7, 40.5
2021/01/28 12:45:21.7 
2021/01/28 12:45:21.8 Old State:16-cycle=500, Elapsed Time:  100.0,  Ideal Time:   99.8,  Delay time =   0.04  New State:ENGN_StateRunning_SamplingComplete
2021/01/28 12:45:21.9 Old State:18-ENGN_StateRunning_SamplingComplete New State:ENGN_StateRunning_WaitNewStep
2021/01/28 12:45:22.1 Old State:5-ENGN_StateRunning_WaitNewStep New State:ENGN_StateRunning_StartNewStep
2021/01/28 12:45:22.2 StartShaker(1000)
2021/01/28 12:45:22.4 Temp: 2021/01/28 12:45:22, 28.0000
2021/01/28 12:45:22.5 Old State:6-ENGN_StateRunning_StartNewStep New State:ENGN_StateRunning_WaitGoingToSample
2021/01/28 12:45:22.5 Sample96_Q(0, 0, 4)
2021/01/28 12:45:22.6 
2021/01/28 12:45:22.6 START SCAN: 
2021/01/28 12:45:22.6    CycleTime (ms)    = 200
2021/01/28 12:45:22.6    CycleCount        = 300
2021/01/28 12:45:22.6    ScansToAverage    = 20
2021/01/28 12:45:22.6    FinishTime (s)    = 60
2021/01/28 12:45:22.6    Temperature       = 28.0
2021/01/28 12:45:22.6    Lamp Power        = 1
2021/01/28 12:45:22.6    Spec PCB temps    = 41.0, 41.4, 41.6, 41.6, 41.4, 41.7, 40.6, 40.5
2021/01/28 12:45:22.6 
2021/01/28 12:45:22.7 Old State:12-ENGN_StateRunning_WaitGoingToSample New State:ENGN_StateRunning_GoingToSample
2021/01/28 12:45:22.7 GMC_SetPosZ
2021/01/28 12:45:25.3 GMC_ServoHere
2021/01/28 12:45:25.5 GMC_SetPosXY
2021/01/28 12:45:25.9 GMC_SetPosZ
2021/01/28 12:45:29.1 Old State:13-cycle=1, Elapsed Time:    0.0,  Ideal Time:    0.0,  Delay time =   0.00  New State:ENGN_StateRunning_GoingToSampleComplete
2021/01/28 12:45:29.2 Old State:14-ENGN_StateRunning_GoingToSampleComplete New State:ENGN_StateRunning_WaitSampling
2021/01/28 12:45:29.2 Step started at: 12:45:22
2021/01/28 12:45:29.2 XYZ movement time  = 6454 ms + Scan start delay = 6388 ms
2021/01/28 12:45:29.3 Old State:15-ENGN_StateRunning_WaitSampling New State:ENGN_StateRunning_Sampling
2021/01/28 12:46:22.5 Temp: 2021/01/28 12:46:22, 28.0000
2021/01/28 12:46:28.9 
2021/01/28 12:46:28.9 STOP SCAN: 
2021/01/28 12:46:28.9    CycleTime (ms)    = 200
2021/01/28 12:46:28.9    CurrentCycle      = 300
2021/01/28 12:46:28.9    RunTime (ms)      = 59982
2021/01/28 12:46:28.9    AverageCycle (ms) = 199.9
2021/01/28 12:46:28.9    Temperature       = 28.0
2021/01/28 12:46:28.9    DATA OVERRUN %    = 0.00
2021/01/28 12:46:28.9    Spec PCB temps    = 41.0, 41.4, 41.6, 41.6, 41.4, 41.7, 40.6, 40.5
2021/01/28 12:46:28.9 
2021/01/28 12:46:28.9 Old State:16-cycle=300, Elapsed Time:   60.0,  Ideal Time:   59.8,  Delay time =   0.03  New State:ENGN_StateRunning_SamplingComplete
2021/01/28 12:46:29.1 Old State:18-ENGN_StateRunning_SamplingComplete New State:ENGN_StateRunning_WaitNewStep
2021/01/28 12:46:29.4 Old State:5-ENGN_StateRunning_WaitNewStep New State:ENGN_StateRunning_StartNewStep
2021/01/28 12:46:29.4 StartShaker(1000)
2021/01/28 12:46:29.7 Temp: 2021/01/28 12:46:29, 28.0000
2021/01/28 12:46:29.7 Old State:6-ENGN_StateRunning_StartNewStep New State:ENGN_StateRunning_WaitGoingToSample
2021/01/28 12:46:29.7 Sample96_Q(0, 0, 7)
2021/01/28 12:46:29.9 
2021/01/28 12:46:29.9 START SCAN: 
2021/01/28 12:46:29.9    CycleTime (ms)    = 200
2021/01/28 12:46:29.9    CycleCount        = 1500
2021/01/28 12:46:29.9    ScansToAverage    = 20
2021/01/28 12:46:29.9    FinishTime (s)    = 300
2021/01/28 12:46:29.9    Temperature       = 28.0
2021/01/28 12:46:29.9    Lamp Power        = 1
2021/01/28 12:46:29.9    Spec PCB temps    = 41.0, 41.4, 41.6, 41.6, 41.3, 41.7, 40.7, 40.5
2021/01/28 12:46:29.9 
2021/01/28 12:46:29.9 GMC_SetPosZ
2021/01/28 12:46:30.0 Old State:12-ENGN_StateRunning_WaitGoingToSample New State:ENGN_StateRunning_GoingToSample
2021/01/28 12:46:32.9 GMC_ServoHere
2021/01/28 12:46:33.1 GMC_SetPosXY
2021/01/28 12:46:33.6 GMC_SetPosZ
2021/01/28 12:46:37.6 Old State:13-ENGN_StateRunning_GoingToSample New State:ENGN_StateRunning_GoingToSampleComplete
2021/01/28 12:46:37.7 Old State:14-cycle=1, Elapsed Time:    0.0,  Ideal Time:    0.0,  Delay time =   0.00  New State:ENGN_StateRunning_WaitSampling
2021/01/28 12:46:37.7 Step started at: 12:46:29
2021/01/28 12:46:37.7 XYZ movement time  = 7732 ms + Scan start delay = 7704 ms
2021/01/28 12:46:37.8 Old State:15-ENGN_StateRunning_WaitSampling New State:ENGN_StateRunning_Sampling
2021/01/28 12:47:29.8 Temp: 2021/01/28 12:47:29, 28.0000
2021/01/28 12:48:29.9 Temp: 2021/01/28 12:48:29, 28.0000
2021/01/28 12:49:29.9 Temp: 2021/01/28 12:49:29, 28.0000
2021/01/28 12:50:30.0 Temp: 2021/01/28 12:50:30, 28.0000
2021/01/28 12:51:30.0 Temp: 2021/01/28 12:51:30, 28.0000
2021/01/28 12:51:37.5 
2021/01/28 12:51:37.5 STOP SCAN: 
2021/01/28 12:51:37.5    CycleTime (ms)    = 200
2021/01/28 12:51:37.5    CurrentCycle      = 1500
2021/01/28 12:51:37.5    RunTime (ms)      = 299959
2021/01/28 12:51:37.5    AverageCycle (ms) = 200.0
2021/01/28 12:51:37.5    Temperature       = 28.0
2021/01/28 12:51:37.5    DATA OVERRUN %    = 0.00
2021/01/28 12:51:37.5    Spec PCB temps    = 41.0, 41.4, 41.6, 41.6, 41.3, 41.8, 40.6, 40.5
2021/01/28 12:51:37.5 
2021/01/28 12:51:37.6 Old State:16-cycle=1500, Elapsed Time:  300.0,  Ideal Time:  299.8,  Delay time =   0.04  New State:ENGN_StateRunning_SamplingComplete
2021/01/28 12:51:37.7 Old State:18-ENGN_StateRunning_SamplingComplete New State:ENGN_StateRunning_WaitNewStep
2021/01/28 12:51:37.9 Old State:5-ENGN_StateRunning_WaitNewStep New State:ENGN_StateRunning_StartNewStep
2021/01/28 12:51:38.0 StartShaker(1000)
2021/01/28 12:51:38.2 Temp: 2021/01/28 12:51:38, 28.0000
2021/01/28 12:51:38.3 Old State:6-ENGN_StateRunning_StartNewStep New State:ENGN_StateRunning_WaitGoingToSample
2021/01/28 12:51:38.3 Sample96_Q(0, 0, 0)
2021/01/28 12:51:38.4 
2021/01/28 12:51:38.4 START SCAN: 
2021/01/28 12:51:38.4    CycleTime (ms)    = 200
2021/01/28 12:51:38.4    CycleCount        = 1500
2021/01/28 12:51:38.4    ScansToAverage    = 20
2021/01/28 12:51:38.4    FinishTime (s)    = 300
2021/01/28 12:51:38.4    Temperature       = 28.0
2021/01/28 12:51:38.4    Lamp Power        = 1
2021/01/28 12:51:38.4    Spec PCB temps    = 41.0, 41.4, 41.6, 41.6, 41.4, 41.7, 40.6, 40.5
2021/01/28 12:51:38.4 
2021/01/28 12:51:38.4 GMC_SetPosZ
2021/01/28 12:51:38.5 Old State:12-ENGN_StateRunning_WaitGoingToSample New State:ENGN_StateRunning_GoingToSample
2021/01/28 12:51:42.3 GMC_ServoHere
2021/01/28 12:51:42.4 GMC_SetPosXY
2021/01/28 12:51:43.7 GMC_SetPosZ
2021/01/28 12:51:45.7 Old State:13-cycle=1, Elapsed Time:    0.0,  Ideal Time:    0.0,  Delay time =   0.00  New State:ENGN_StateRunning_GoingToSampleComplete
2021/01/28 12:51:45.8 Old State:14-ENGN_StateRunning_GoingToSampleComplete New State:ENGN_StateRunning_WaitSampling
2021/01/28 12:51:45.8 Step started at: 12:51:38
2021/01/28 12:51:45.8 XYZ movement time  = 7350 ms + Scan start delay = 7274 ms
2021/01/28 12:51:45.9 Old State:15-ENGN_StateRunning_WaitSampling New State:ENGN_StateRunning_Sampling
2021/01/28 12:52:38.3 Temp: 2021/01/28 12:52:38, 28.0000
2021/01/28 12:53:38.4 Temp: 2021/01/28 12:53:38, 28.0000
2021/01/28 12:54:38.5 Temp: 2021/01/28 12:54:38, 28.0000
2021/01/28 12:55:38.5 Temp: 2021/01/28 12:55:38, 28.0000
2021/01/28 12:56:38.6 Temp: 2021/01/28 12:56:38, 28.0000
2021/01/28 12:56:45.6 
2021/01/28 12:56:45.6 STOP SCAN: 
2021/01/28 12:56:45.6    CycleTime (ms)    = 200
2021/01/28 12:56:45.6    CurrentCycle      = 1500
2021/01/28 12:56:45.6    RunTime (ms)      = 299957
2021/01/28 12:56:45.6    AverageCycle (ms) = 200.0
2021/01/28 12:56:45.6    Temperature       = 28.0
2021/01/28 12:56:45.6    DATA OVERRUN %    = 0.00
2021/01/28 12:56:45.6    Spec PCB temps    = 41.0, 41.4, 41.6, 41.6, 41.3, 41.8, 40.6, 40.4
2021/01/28 12:56:45.6 
2021/01/28 12:56:45.7 Old State:16-cycle=1500, Elapsed Time:  300.0,  Ideal Time:  299.8,  Delay time =   0.04  New State:ENGN_StateRunning_SamplingComplete
2021/01/28 12:56:45.8 Old State:18-ENGN_StateRunning_SamplingComplete New State:ENGN_StateRunning_WaitNewStep
2021/01/28 12:56:46.1 Old State:5-ENGN_StateRunning_WaitNewStep New State:ENGN_StateRunning_StartNewStep
2021/01/28 12:56:46.2 StartShaker(1000)
2021/01/28 12:56:46.4 Temp: 2021/01/28 12:56:46, 28.0000
2021/01/28 12:56:46.5 Old State:6-ENGN_StateRunning_StartNewStep New State:ENGN_StateRunning_WaitGoingToSample
2021/01/28 12:56:46.5 Sample96_Q(0, 0, 10)
2021/01/28 12:56:46.6 
2021/01/28 12:56:46.6 START SCAN: 
2021/01/28 12:56:46.6    CycleTime (ms)    = 200
2021/01/28 12:56:46.6    CycleCount        = 25
2021/01/28 12:56:46.6    ScansToAverage    = 20
2021/01/28 12:56:46.6    FinishTime (s)    = 5
2021/01/28 12:56:46.6    Temperature       = 28.0
2021/01/28 12:56:46.6    Lamp Power        = 1
2021/01/28 12:56:46.6    Spec PCB temps    = 41.0, 41.4, 41.6, 41.6, 41.4, 41.8, 40.6, 40.5
2021/01/28 12:56:46.6 
2021/01/28 12:56:46.7 GMC_SetPosZ
2021/01/28 12:56:46.7 Old State:12-ENGN_StateRunning_WaitGoingToSample New State:ENGN_StateRunning_GoingToSample
2021/01/28 12:56:48.5 GMC_ServoHere
2021/01/28 12:56:48.7 GMC_SetPosXY
2021/01/28 12:56:50.3 GMC_SetPosZ
2021/01/28 12:56:55.1 Old State:13-ENGN_StateRunning_GoingToSample New State:ENGN_StateRunning_GoingToSampleComplete
2021/01/28 12:56:55.2 Old State:14-cycle=1, Elapsed Time:    0.0,  Ideal Time:    0.0,  Delay time =   0.00  New State:ENGN_StateRunning_WaitSampling
2021/01/28 12:56:55.2 Step started at: 12:56:46
2021/01/28 12:56:55.2 XYZ movement time  = 8525 ms + Scan start delay = 8481 ms
2021/01/28 12:56:55.3 Old State:15-ENGN_StateRunning_WaitSampling New State:ENGN_StateRunning_Sampling
2021/01/28 12:57:00.0 
2021/01/28 12:57:00.0 STOP SCAN: 
2021/01/28 12:57:00.0    CycleTime (ms)    = 200
2021/01/28 12:57:00.0    CurrentCycle      = 25
2021/01/28 12:57:00.0    RunTime (ms)      = 4955
2021/01/28 12:57:00.0    AverageCycle (ms) = 198.2
2021/01/28 12:57:00.0    Temperature       = 28.0
2021/01/28 12:57:00.0    DATA OVERRUN %    = 0.00
2021/01/28 12:57:00.0    Spec PCB temps    = 41.0, 41.4, 41.6, 41.6, 41.4, 41.7, 40.6, 40.5
2021/01/28 12:57:00.0 
2021/01/28 12:57:00.1 Old State:16-cycle=25, Elapsed Time:    5.0,  Ideal Time:    4.8,  Delay time =   0.05  New State:ENGN_StateRunning_SamplingComplete
2021/01/28 12:57:00.2 Old State:18-ENGN_StateRunning_SamplingComplete New State:ENGN_StateRunning_WaitNewStep
2021/01/28 12:57:00.6 Old State:5-ENGN_StateRunning_WaitNewStep New State:ENGN_StateRunning_StartNewStep
2021/01/28 12:57:00.7 StartShaker(1000)
2021/01/28 12:57:00.9 Temp: 2021/01/28 12:57:00, 28.0000
2021/01/28 12:57:01.0 Old State:6-ENGN_StateRunning_StartNewStep New State:ENGN_StateRunning_WaitGoingToSample
2021/01/28 12:57:01.0 Sample96_Q(0, 0, 11)
2021/01/28 12:57:01.1 
2021/01/28 12:57:01.1 START SCAN: 
2021/01/28 12:57:01.1    CycleTime (ms)    = 200
2021/01/28 12:57:01.1    CycleCount        = 25
2021/01/28 12:57:01.1    ScansToAverage    = 20
2021/01/28 12:57:01.1    FinishTime (s)    = 5
2021/01/28 12:57:01.1    Temperature       = 28.0
2021/01/28 12:57:01.1    Lamp Power        = 1
2021/01/28 12:57:01.1    Spec PCB temps    = 41.0, 41.4, 41.6, 41.6, 41.3, 41.7, 40.6, 40.4
2021/01/28 12:57:01.1 
2021/01/28 12:57:01.2 GMC_SetPosZ
2021/01/28 12:57:01.2 Old State:12-ENGN_StateRunning_WaitGoingToSample New State:ENGN_StateRunning_GoingToSample
2021/01/28 12:57:05.9 GMC_ServoHere
2021/01/28 12:57:06.0 GMC_SetPosXY
2021/01/28 12:57:06.4 GMC_SetPosZ
2021/01/28 12:57:11.6 Old State:13-ENGN_StateRunning_GoingToSample New State:ENGN_StateRunning_GoingToSampleComplete
2021/01/28 12:57:11.8 Old State:14-cycle=1, Elapsed Time:    0.0,  Ideal Time:    0.0,  Delay time =   0.00  New State:ENGN_StateRunning_WaitSampling
2021/01/28 12:57:11.8 Step started at: 12:57:01
2021/01/28 12:57:11.8 XYZ movement time  = 10465 ms + Scan start delay = 10474 ms
2021/01/28 12:57:11.9 Old State:15-ENGN_StateRunning_WaitSampling New State:ENGN_StateRunning_Sampling
2021/01/28 12:57:16.5 
2021/01/28 12:57:16.5 STOP SCAN: 
2021/01/28 12:57:16.5    CycleTime (ms)    = 200
2021/01/28 12:57:16.5    CurrentCycle      = 25
2021/01/28 12:57:16.5    RunTime (ms)      = 4970
2021/01/28 12:57:16.5    AverageCycle (ms) = 198.8
2021/01/28 12:57:16.5    Temperature       = 28.0
2021/01/28 12:57:16.5    DATA OVERRUN %    = 0.00
2021/01/28 12:57:16.5    Spec PCB temps    = 41.0, 41.4, 41.6, 41.6, 41.3, 41.7, 40.6, 40.4
2021/01/28 12:57:16.5 
2021/01/28 12:57:16.6 Old State:16-cycle=25, Elapsed Time:    5.0,  Ideal Time:    4.8,  Delay time =   0.04  New State:ENGN_StateRunning_SamplingComplete
2021/01/28 12:57:16.7 Old State:18-ENGN_StateRunning_SamplingComplete New State:ENGN_StateRunning_WaitNewStep
2021/01/28 12:57:17.1 Old State:5-ENGN_StateRunning_WaitNewStep New State:ENGN_StateRunning_StartNewStep
2021/01/28 12:57:17.1 StartShaker(1000)
2021/01/28 12:57:17.3 Temp: 2021/01/28 12:57:17, 28.0000
2021/01/28 12:57:17.4 Old State:6-ENGN_StateRunning_StartNewStep New State:ENGN_StateRunning_WaitGoingToSample
2021/01/28 12:57:17.4 Sample96_Q(0, 0, 10)
2021/01/28 12:57:17.5 GMC_SetPosZ
2021/01/28 12:57:17.6 
2021/01/28 12:57:17.6 START SCAN: 
2021/01/28 12:57:17.6    CycleTime (ms)    = 200
2021/01/28 12:57:17.6    CycleCount        = 25
2021/01/28 12:57:17.6    ScansToAverage    = 20
2021/01/28 12:57:17.6    FinishTime (s)    = 5
2021/01/28 12:57:17.6    Temperature       = 28.0
2021/01/28 12:57:17.6    Lamp Power        = 1
2021/01/28 12:57:17.6    Spec PCB temps    = 41.0, 41.4, 41.6, 41.6, 41.4, 41.7, 40.6, 40.4
2021/01/28 12:57:17.6 
2021/01/28 12:57:17.6 Old State:12-ENGN_StateRunning_WaitGoingToSample New State:ENGN_StateRunning_GoingToSample
2021/01/28 12:57:22.5 GMC_ServoHere
2021/01/28 12:57:22.7 GMC_SetPosXY
2021/01/28 12:57:23.0 GMC_SetPosZ
2021/01/28 12:57:27.9 Old State:13-cycle=1, Elapsed Time:    0.0,  Ideal Time:    0.0,  Delay time =   0.00  New State:ENGN_StateRunning_GoingToSampleComplete
2021/01/28 12:57:28.0 Old State:14-ENGN_StateRunning_GoingToSampleComplete New State:ENGN_StateRunning_WaitSampling
2021/01/28 12:57:28.0 Step started at: 12:57:17
2021/01/28 12:57:28.0 XYZ movement time  = 10290 ms + Scan start delay = 10258 ms
2021/01/28 12:57:28.1 Old State:15-ENGN_StateRunning_WaitSampling New State:ENGN_StateRunning_Sampling
2021/01/28 12:57:32.7 
2021/01/28 12:57:32.7 STOP SCAN: 
2021/01/28 12:57:32.7    CycleTime (ms)    = 200
2021/01/28 12:57:32.7    CurrentCycle      = 25
2021/01/28 12:57:32.7    RunTime (ms)      = 4955
2021/01/28 12:57:32.7    AverageCycle (ms) = 198.2
2021/01/28 12:57:32.7    Temperature       = 28.0
2021/01/28 12:57:32.7    DATA OVERRUN %    = 0.00
2021/01/28 12:57:32.7    Spec PCB temps    = 41.0, 41.4, 41.6, 41.5, 41.3, 41.7, 40.6, 40.4
2021/01/28 12:57:32.7 
2021/01/28 12:57:32.7 Old State:16-cycle=25, Elapsed Time:    5.0,  Ideal Time:    4.8,  Delay time =   0.03  New State:ENGN_StateRunning_SamplingComplete
2021/01/28 12:57:32.9 Old State:18-ENGN_StateRunning_SamplingComplete New State:ENGN_StateRunning_WaitNewStep
2021/01/28 12:57:33.2 Old State:5-ENGN_StateRunning_WaitNewStep New State:ENGN_StateRunning_StartNewStep
2021/01/28 12:57:33.2 StartShaker(1000)
2021/01/28 12:57:33.5 Temp: 2021/01/28 12:57:33, 28.0000
2021/01/28 12:57:33.5 Old State:6-ENGN_StateRunning_StartNewStep New State:ENGN_StateRunning_WaitGoingToSample
2021/01/28 12:57:33.5 Sample96_Q(0, 0, 11)
2021/01/28 12:57:33.7 
2021/01/28 12:57:33.7 START SCAN: 
2021/01/28 12:57:33.7    CycleTime (ms)    = 200
2021/01/28 12:57:33.7    CycleCount        = 25
2021/01/28 12:57:33.7    ScansToAverage    = 20
2021/01/28 12:57:33.7    FinishTime (s)    = 5
2021/01/28 12:57:33.7    Temperature       = 28.0
2021/01/28 12:57:33.7    Lamp Power        = 1
2021/01/28 12:57:33.7    Spec PCB temps    = 41.0, 41.4, 41.6, 41.6, 41.4, 41.7, 40.6, 40.4
2021/01/28 12:57:33.7 
2021/01/28 12:57:33.7 Old State:12-ENGN_StateRunning_WaitGoingToSample New State:ENGN_StateRunning_GoingToSample
2021/01/28 12:57:33.7 GMC_SetPosZ
2021/01/28 12:57:38.4 GMC_ServoHere
2021/01/28 12:57:38.6 GMC_SetPosXY
2021/01/28 12:57:39.0 GMC_SetPosZ
2021/01/28 12:57:44.1 Old State:13-ENGN_StateRunning_GoingToSample New State:ENGN_StateRunning_GoingToSampleComplete
2021/01/28 12:57:44.3 Old State:14-cycle=1, Elapsed Time:    0.0,  Ideal Time:    0.0,  Delay time =   0.00  New State:ENGN_StateRunning_WaitSampling
2021/01/28 12:57:44.3 Step started at: 12:57:33
2021/01/28 12:57:44.3 XYZ movement time  = 10465 ms + Scan start delay = 10474 ms
2021/01/28 12:57:44.4 Old State:15-ENGN_StateRunning_WaitSampling New State:ENGN_StateRunning_Sampling
2021/01/28 12:57:49.0 
2021/01/28 12:57:49.0 STOP SCAN: 
2021/01/28 12:57:49.0    CycleTime (ms)    = 200
2021/01/28 12:57:49.0    CurrentCycle      = 25
2021/01/28 12:57:49.0    RunTime (ms)      = 4956
2021/01/28 12:57:49.0    AverageCycle (ms) = 198.2
2021/01/28 12:57:49.0    Temperature       = 28.0
2021/01/28 12:57:49.0    DATA OVERRUN %    = 0.00
2021/01/28 12:57:49.0    Spec PCB temps    = 41.0, 41.4, 41.6, 41.5, 41.3, 41.7, 40.6, 40.4
2021/01/28 12:57:49.0 
2021/01/28 12:57:49.1 Old State:16-cycle=25, Elapsed Time:    5.0,  Ideal Time:    4.8,  Delay time =   0.04  New State:ENGN_StateRunning_SamplingComplete
2021/01/28 12:57:49.3 Old State:18-ENGN_StateRunning_SamplingComplete New State:ENGN_StateRunning_WaitNewStep
2021/01/28 12:57:49.6 Old State:5-ENGN_StateRunning_WaitNewStep New State:ENGN_StateRunning_StartNewStep
2021/01/28 12:57:49.6 StartShaker(1000)
2021/01/28 12:57:49.9 Temp: 2021/01/28 12:57:49, 28.0000
2021/01/28 12:57:49.9 Old State:6-ENGN_StateRunning_StartNewStep New State:ENGN_StateRunning_WaitGoingToSample
2021/01/28 12:57:49.9 Sample96_Q(0, 0, 10)
2021/01/28 12:57:50.1 
2021/01/28 12:57:50.1 START SCAN: 
2021/01/28 12:57:50.1    CycleTime (ms)    = 200
2021/01/28 12:57:50.1    CycleCount        = 25
2021/01/28 12:57:50.1    ScansToAverage    = 20
2021/01/28 12:57:50.1    FinishTime (s)    = 5
2021/01/28 12:57:50.1    Temperature       = 28.0
2021/01/28 12:57:50.1    Lamp Power        = 1
2021/01/28 12:57:50.1    Spec PCB temps    = 41.0, 41.4, 41.6, 41.5, 41.4, 41.7, 40.6, 40.4
2021/01/28 12:57:50.1 
2021/01/28 12:57:50.1 GMC_SetPosZ
2021/01/28 12:57:50.1 Old State:12-ENGN_StateRunning_WaitGoingToSample New State:ENGN_StateRunning_GoingToSample
2021/01/28 12:57:55.0 GMC_ServoHere
2021/01/28 12:57:55.2 GMC_SetPosXY
2021/01/28 12:57:55.6 GMC_SetPosZ
2021/01/28 12:58:00.5 Old State:13-cycle=1, Elapsed Time:    0.0,  Ideal Time:    0.0,  Delay time =   0.00  New State:ENGN_StateRunning_GoingToSampleComplete
2021/01/28 12:58:00.6 Old State:14-ENGN_StateRunning_GoingToSampleComplete New State:ENGN_StateRunning_WaitSampling
2021/01/28 12:58:00.6 Step started at: 12:57:50
2021/01/28 12:58:00.6 XYZ movement time  = 10357 ms + Scan start delay = 10315 ms
2021/01/28 12:58:00.7 Old State:15-ENGN_StateRunning_WaitSampling New State:ENGN_StateRunning_Sampling
2021/01/28 12:58:05.3 
2021/01/28 12:58:05.3 STOP SCAN: 
2021/01/28 12:58:05.3    CycleTime (ms)    = 200
2021/01/28 12:58:05.3    CurrentCycle      = 25
2021/01/28 12:58:05.3    RunTime (ms)      = 4964
2021/01/28 12:58:05.3    AverageCycle (ms) = 198.6
2021/01/28 12:58:05.3    Temperature       = 28.0
2021/01/28 12:58:05.3    DATA OVERRUN %    = 0.00
2021/01/28 12:58:05.3    Spec PCB temps    = 41.0, 41.4, 41.6, 41.5, 41.3, 41.7, 40.6, 40.4
2021/01/28 12:58:05.3 
2021/01/28 12:58:05.3 Old State:16-cycle=25, Elapsed Time:    5.0,  Ideal Time:    4.8,  Delay time =   0.04  New State:ENGN_StateRunning_SamplingComplete
2021/01/28 12:58:05.4 Old State:18-ENGN_StateRunning_SamplingComplete New State:ENGN_StateRunning_WaitNewStep
2021/01/28 12:58:05.8 Old State:5-ENGN_StateRunning_WaitNewStep New State:ENGN_StateRunning_StartNewStep
2021/01/28 12:58:05.8 StartShaker(1000)
2021/01/28 12:58:06.1 Old State:6-ENGN_StateRunning_StartNewStep New State:ENGN_StateRunning_WaitGoingToSample
2021/01/28 12:58:06.1 Sample96_Q(0, 0, 11)
2021/01/28 12:58:06.1 Temp: 2021/01/28 12:58:06, 28.0000
2021/01/28 12:58:06.2 
2021/01/28 12:58:06.2 START SCAN: 
2021/01/28 12:58:06.2    CycleTime (ms)    = 200
2021/01/28 12:58:06.2    CycleCount        = 25
2021/01/28 12:58:06.2    ScansToAverage    = 20
2021/01/28 12:58:06.2    FinishTime (s)    = 5
2021/01/28 12:58:06.2    Temperature       = 28.0
2021/01/28 12:58:06.2    Lamp Power        = 1
2021/01/28 12:58:06.2    Spec PCB temps    = 41.0, 41.4, 41.6, 41.5, 41.3, 41.7, 40.6, 40.4
2021/01/28 12:58:06.2 
2021/01/28 12:58:06.3 GMC_SetPosZ
2021/01/28 12:58:06.3 Old State:12-ENGN_StateRunning_WaitGoingToSample New State:ENGN_StateRunning_GoingToSample
2021/01/28 12:58:11.0 GMC_ServoHere
2021/01/28 12:58:11.1 GMC_SetPosXY
2021/01/28 12:58:11.5 GMC_SetPosZ
2021/01/28 12:58:16.8 Old State:13-cycle=1, Elapsed Time:    0.0,  Ideal Time:    0.0,  Delay time =   0.00  New State:ENGN_StateRunning_GoingToSampleComplete
2021/01/28 12:58:16.9 Old State:14-ENGN_StateRunning_GoingToSampleComplete New State:ENGN_StateRunning_WaitSampling
2021/01/28 12:58:16.9 Step started at: 12:58:06
2021/01/28 12:58:16.9 XYZ movement time  = 10452 ms + Scan start delay = 10407 ms
2021/01/28 12:58:17.0 Old State:15-ENGN_StateRunning_WaitSampling New State:ENGN_StateRunning_Sampling
2021/01/28 12:58:21.5 
2021/01/28 12:58:21.5 STOP SCAN: 
2021/01/28 12:58:21.5    CycleTime (ms)    = 200
2021/01/28 12:58:21.5    CurrentCycle      = 25
2021/01/28 12:58:21.5    RunTime (ms)      = 4973
2021/01/28 12:58:21.5    AverageCycle (ms) = 198.9
2021/01/28 12:58:21.5    Temperature       = 28.0
2021/01/28 12:58:21.5    DATA OVERRUN %    = 0.00
2021/01/28 12:58:21.5    Spec PCB temps    = 41.0, 41.4, 41.6, 41.5, 41.3, 41.7, 40.6, 40.4
2021/01/28 12:58:21.5 
2021/01/28 12:58:21.6 Old State:16-cycle=25, Elapsed Time:    5.0,  Ideal Time:    4.8,  Delay time =   0.04  New State:ENGN_StateRunning_SamplingComplete
2021/01/28 12:58:21.7 Old State:18-ENGN_StateRunning_SamplingComplete New State:ENGN_StateRunning_WaitNewStep
2021/01/28 12:58:22.0 Old State:5-ENGN_StateRunning_WaitNewStep New State:ENGN_StateRunning_StartNewStep
2021/01/28 12:58:22.0 StartShaker(1000)
2021/01/28 12:58:22.2 Temp: 2021/01/28 12:58:22, 28.0000
2021/01/28 12:58:22.3 Old State:6-ENGN_StateRunning_StartNewStep New State:ENGN_StateRunning_WaitGoingToSample
2021/01/28 12:58:22.3 Sample96_Q(0, 0, 0)
2021/01/28 12:58:22.4 GMC_SetPosZ
2021/01/28 12:58:22.4 
2021/01/28 12:58:22.4 START SCAN: 
2021/01/28 12:58:22.4    CycleTime (ms)    = 200
2021/01/28 12:58:22.4    CycleCount        = 300
2021/01/28 12:58:22.4    ScansToAverage    = 20
2021/01/28 12:58:22.4    FinishTime (s)    = 60
2021/01/28 12:58:22.4    Temperature       = 28.0
2021/01/28 12:58:22.4    Lamp Power        = 1
2021/01/28 12:58:22.4    Spec PCB temps    = 41.0, 41.4, 41.6, 41.5, 41.3, 41.7, 40.6, 40.4
2021/01/28 12:58:22.4 
2021/01/28 12:58:22.5 Old State:12-ENGN_StateRunning_WaitGoingToSample New State:ENGN_StateRunning_GoingToSample
2021/01/28 12:58:27.4 GMC_ServoHere
2021/01/28 12:58:27.6 GMC_SetPosXY
2021/01/28 12:58:29.4 GMC_SetPosZ
2021/01/28 12:58:31.3 Old State:13-ENGN_StateRunning_GoingToSample New State:ENGN_StateRunning_GoingToSampleComplete
2021/01/28 12:58:31.4 Old State:14-cycle=1, Elapsed Time:    0.0,  Ideal Time:    0.0,  Delay time =   0.00  New State:ENGN_StateRunning_WaitSampling
2021/01/28 12:58:31.4 Step started at: 12:58:22
2021/01/28 12:58:31.4 XYZ movement time  = 8946 ms + Scan start delay = 8940 ms
2021/01/28 12:58:31.5 Old State:15-ENGN_StateRunning_WaitSampling New State:ENGN_StateRunning_Sampling
2021/01/28 12:59:22.3 Temp: 2021/01/28 12:59:22, 28.0000
2021/01/28 12:59:31.2 
2021/01/28 12:59:31.2 STOP SCAN: 
2021/01/28 12:59:31.2    CycleTime (ms)    = 200
2021/01/28 12:59:31.2    CurrentCycle      = 300
2021/01/28 12:59:31.2    RunTime (ms)      = 59955
2021/01/28 12:59:31.2    AverageCycle (ms) = 199.8
2021/01/28 12:59:31.2    Temperature       = 28.0
2021/01/28 12:59:31.2    DATA OVERRUN %    = 0.00
2021/01/28 12:59:31.2    Spec PCB temps    = 41.0, 41.4, 41.6, 41.6, 41.3, 41.7, 40.6, 40.4
2021/01/28 12:59:31.2 
2021/01/28 12:59:31.3 Old State:16-cycle=300, Elapsed Time:   60.0,  Ideal Time:   59.8,  Delay time =   0.04  New State:ENGN_StateRunning_SamplingComplete
2021/01/28 12:59:31.5 Old State:18-ENGN_StateRunning_SamplingComplete New State:ENGN_StateRunning_WaitNewStep
2021/01/28 12:59:31.6 Old State:5-ENGN_StateRunning_WaitNewStep New State:ENGN_StateRunning_StartNewStep
2021/01/28 12:59:31.6 StartShaker(1000)
2021/01/28 12:59:31.8 Temp: 2021/01/28 12:59:31, 28.0000
2021/01/28 12:59:31.9 Old State:6-ENGN_StateRunning_StartNewStep New State:ENGN_StateRunning_WaitGoingToSample
2021/01/28 12:59:31.9 Sample96_Q(0, 0, 1)
2021/01/28 12:59:32.0 
2021/01/28 12:59:32.0 START SCAN: 
2021/01/28 12:59:32.0    CycleTime (ms)    = 200
2021/01/28 12:59:32.0    CycleCount        = 500
2021/01/28 12:59:32.0    ScansToAverage    = 20
2021/01/28 12:59:32.0    FinishTime (s)    = 100
2021/01/28 12:59:32.0    Temperature       = 28.0
2021/01/28 12:59:32.0    Lamp Power        = 1
2021/01/28 12:59:32.0    Spec PCB temps    = 41.0, 41.4, 41.6, 41.6, 41.4, 41.7, 40.6, 40.4
2021/01/28 12:59:32.0 
2021/01/28 12:59:32.1 GMC_SetPosZ
2021/01/28 12:59:32.1 Old State:12-ENGN_StateRunning_WaitGoingToSample New State:ENGN_StateRunning_GoingToSample
2021/01/28 12:59:33.9 GMC_ServoHere
2021/01/28 12:59:34.1 GMC_SetPosXY
2021/01/28 12:59:34.5 GMC_SetPosZ
2021/01/28 12:59:36.8 Old State:13-ENGN_StateRunning_GoingToSample New State:ENGN_StateRunning_GoingToSampleComplete
2021/01/28 12:59:36.9 Old State:14-cycle=1, Elapsed Time:    0.0,  Ideal Time:    0.0,  Delay time =   0.00  New State:ENGN_StateRunning_WaitSampling
2021/01/28 12:59:36.9 Step started at: 12:59:32
2021/01/28 12:59:36.9 XYZ movement time  = 4775 ms + Scan start delay = 4745 ms
2021/01/28 12:59:37.0 Old State:15-ENGN_StateRunning_WaitSampling New State:ENGN_StateRunning_Sampling
2021/01/28 13:00:32.0 Temp: 2021/01/28 13:00:32, 28.0000
2021/01/28 13:01:16.7 
2021/01/28 13:01:16.7 STOP SCAN: 
2021/01/28 13:01:16.7    CycleTime (ms)    = 200
2021/01/28 13:01:16.7    CurrentCycle      = 500
2021/01/28 13:01:16.7    RunTime (ms)      = 99980
2021/01/28 13:01:16.7    AverageCycle (ms) = 200.0
2021/01/28 13:01:16.7    Temperature       = 28.0
2021/01/28 13:01:16.7    DATA OVERRUN %    = 0.00
2021/01/28 13:01:16.7    Spec PCB temps    = 41.0, 41.4, 41.6, 41.6, 41.4, 41.7, 40.7, 40.5
2021/01/28 13:01:16.7 
2021/01/28 13:01:16.8 Old State:16-cycle=500, Elapsed Time:  100.0,  Ideal Time:   99.8,  Delay time =   0.04  New State:ENGN_StateRunning_SamplingComplete
2021/01/28 13:01:16.9 Old State:18-ENGN_StateRunning_SamplingComplete New State:ENGN_StateRunning_WaitNewStep
2021/01/28 13:01:17.0 Old State:5-ENGN_StateRunning_WaitNewStep New State:ENGN_StateRunning_StartNewStep
2021/01/28 13:01:17.0 StartShaker(1000)
2021/01/28 13:01:17.2 Temp: 2021/01/28 13:01:17, 28.0000
2021/01/28 13:01:17.4 Old State:6-ENGN_StateRunning_StartNewStep New State:ENGN_StateRunning_WaitGoingToSample
2021/01/28 13:01:17.4 Sample96_Q(0, 0, 4)
2021/01/28 13:01:17.5 GMC_SetPosZ
2021/01/28 13:01:17.5 
2021/01/28 13:01:17.5 START SCAN: 
2021/01/28 13:01:17.5    CycleTime (ms)    = 200
2021/01/28 13:01:17.5    CycleCount        = 300
2021/01/28 13:01:17.5    ScansToAverage    = 20
2021/01/28 13:01:17.5    FinishTime (s)    = 60
2021/01/28 13:01:17.5    Temperature       = 28.0
2021/01/28 13:01:17.5    Lamp Power        = 1
2021/01/28 13:01:17.5    Spec PCB temps    = 41.0, 41.4, 41.6, 41.6, 41.3, 41.7, 40.7, 40.5
2021/01/28 13:01:17.5 
2021/01/28 13:01:17.6 Old State:12-ENGN_StateRunning_WaitGoingToSample New State:ENGN_StateRunning_GoingToSample
2021/01/28 13:01:19.7 GMC_ServoHere
2021/01/28 13:01:19.8 GMC_SetPosXY
2021/01/28 13:01:20.4 GMC_SetPosZ
2021/01/28 13:01:23.5 Old State:13-ENGN_StateRunning_GoingToSample New State:ENGN_StateRunning_GoingToSampleComplete
2021/01/28 13:01:23.6 Old State:14-cycle=1, Elapsed Time:    0.0,  Ideal Time:    0.0,  Delay time =   0.00  New State:ENGN_StateRunning_WaitSampling
2021/01/28 13:01:23.6 Step started at: 13:01:17
2021/01/28 13:01:23.6 XYZ movement time  = 5998 ms + Scan start delay = 6007 ms
2021/01/28 13:01:23.7 Old State:15-ENGN_StateRunning_WaitSampling New State:ENGN_StateRunning_Sampling
2021/01/28 13:02:17.3 Temp: 2021/01/28 13:02:17, 28.0000
2021/01/28 13:02:23.4 
2021/01/28 13:02:23.4 STOP SCAN: 
2021/01/28 13:02:23.4    CycleTime (ms)    = 200
2021/01/28 13:02:23.4    CurrentCycle      = 300
2021/01/28 13:02:23.4    RunTime (ms)      = 59956
2021/01/28 13:02:23.4    AverageCycle (ms) = 199.9
2021/01/28 13:02:23.4    Temperature       = 28.0
2021/01/28 13:02:23.4    DATA OVERRUN %    = 0.00
2021/01/28 13:02:23.4    Spec PCB temps    = 41.1, 41.4, 41.6, 41.6, 41.4, 41.7, 40.7, 40.5
2021/01/28 13:02:23.4 
2021/01/28 13:02:23.5 Old State:16-cycle=300, Elapsed Time:   60.0,  Ideal Time:   59.8,  Delay time =   0.01  New State:ENGN_StateRunning_SamplingComplete
2021/01/28 13:02:23.6 Old State:18-ENGN_StateRunning_SamplingComplete New State:ENGN_StateRunning_WaitNewStep
2021/01/28 13:02:23.8 Old State:5-ENGN_StateRunning_WaitNewStep New State:ENGN_StateRunning_StartNewStep
2021/01/28 13:02:23.9 StartShaker(1000)
2021/01/28 13:02:24.1 Temp: 2021/01/28 13:02:24, 28.0000
2021/01/28 13:02:24.2 Old State:6-ENGN_StateRunning_StartNewStep New State:ENGN_StateRunning_WaitGoingToSample
2021/01/28 13:02:24.2 Sample96_Q(0, 0, 8)
2021/01/28 13:02:24.3 GMC_SetPosZ
2021/01/28 13:02:24.3 
2021/01/28 13:02:24.3 START SCAN: 
2021/01/28 13:02:24.3    CycleTime (ms)    = 200
2021/01/28 13:02:24.3    CycleCount        = 1500
2021/01/28 13:02:24.3    ScansToAverage    = 20
2021/01/28 13:02:24.3    FinishTime (s)    = 300
2021/01/28 13:02:24.3    Temperature       = 28.0
2021/01/28 13:02:24.3    Lamp Power        = 1
2021/01/28 13:02:24.3    Spec PCB temps    = 41.0, 41.4, 41.6, 41.6, 41.4, 41.7, 40.7, 40.5
2021/01/28 13:02:24.3 
2021/01/28 13:02:24.4 Old State:12-ENGN_StateRunning_WaitGoingToSample New State:ENGN_StateRunning_GoingToSample
2021/01/28 13:02:27.3 GMC_ServoHere
2021/01/28 13:02:27.4 GMC_SetPosXY
2021/01/28 13:02:28.2 GMC_SetPosZ
2021/01/28 13:02:32.5 Old State:13-ENGN_StateRunning_GoingToSample New State:ENGN_StateRunning_GoingToSampleComplete
2021/01/28 13:02:32.6 Old State:14-cycle=1, Elapsed Time:    0.0,  Ideal Time:    0.0,  Delay time =   0.00  New State:ENGN_StateRunning_WaitSampling
2021/01/28 13:02:32.6 Step started at: 13:02:24
2021/01/28 13:02:32.6 XYZ movement time  = 8189 ms + Scan start delay = 8148 ms
2021/01/28 13:02:32.7 Old State:15-ENGN_StateRunning_WaitSampling New State:ENGN_StateRunning_Sampling
2021/01/28 13:03:24.3 Temp: 2021/01/28 13:03:24, 28.0000
2021/01/28 13:04:24.3 Temp: 2021/01/28 13:04:24, 28.0000
2021/01/28 13:05:24.4 Temp: 2021/01/28 13:05:24, 28.0000
2021/01/28 13:06:24.4 Temp: 2021/01/28 13:06:24, 28.0000
2021/01/28 13:07:24.5 Temp: 2021/01/28 13:07:24, 28.0000
2021/01/28 13:07:32.4 
2021/01/28 13:07:32.4 STOP SCAN: 
2021/01/28 13:07:32.4    CycleTime (ms)    = 200
2021/01/28 13:07:32.4    CurrentCycle      = 1500
2021/01/28 13:07:32.4    RunTime (ms)      = 299969
2021/01/28 13:07:32.4    AverageCycle (ms) = 200.0
2021/01/28 13:07:32.4    Temperature       = 28.0
2021/01/28 13:07:32.4    DATA OVERRUN %    = 0.00
2021/01/28 13:07:32.4    Spec PCB temps    = 41.1, 41.4, 41.6, 41.6, 41.4, 41.8, 40.7, 40.5
2021/01/28 13:07:32.4 
2021/01/28 13:07:32.5 Old State:16-cycle=1500, Elapsed Time:  300.0,  Ideal Time:  299.8,  Delay time =   0.04  New State:ENGN_StateRunning_SamplingComplete
2021/01/28 13:07:32.6 Old State:18-ENGN_StateRunning_SamplingComplete New State:ENGN_StateRunning_WaitNewStep
2021/01/28 13:07:32.8 Old State:5-ENGN_StateRunning_WaitNewStep New State:ENGN_StateRunning_StartNewStep
2021/01/28 13:07:32.8 StartShaker(1000)
2021/01/28 13:07:33.0 Temp: 2021/01/28 13:07:33, 28.0000
2021/01/28 13:07:33.1 Old State:6-ENGN_StateRunning_StartNewStep New State:ENGN_StateRunning_WaitGoingToSample
2021/01/28 13:07:33.1 Sample96_Q(0, 0, 0)
2021/01/28 13:07:33.3 
2021/01/28 13:07:33.3 START SCAN: 
2021/01/28 13:07:33.3    CycleTime (ms)    = 200
2021/01/28 13:07:33.3    CycleCount        = 1500
2021/01/28 13:07:33.3    ScansToAverage    = 20
2021/01/28 13:07:33.3    FinishTime (s)    = 300
2021/01/28 13:07:33.3    Temperature       = 28.0
2021/01/28 13:07:33.3    Lamp Power        = 1
2021/01/28 13:07:33.3    Spec PCB temps    = 41.1, 41.4, 41.7, 41.6, 41.4, 41.8, 40.7, 40.5
2021/01/28 13:07:33.3 
2021/01/28 13:07:33.3 GMC_SetPosZ
2021/01/28 13:07:33.4 Old State:12-ENGN_StateRunning_WaitGoingToSample New State:ENGN_StateRunning_GoingToSample
2021/01/28 13:07:37.5 GMC_ServoHere
2021/01/28 13:07:37.6 GMC_SetPosXY
2021/01/28 13:07:39.1 GMC_SetPosZ
2021/01/28 13:07:41.1 Old State:13-ENGN_StateRunning_GoingToSample New State:ENGN_StateRunning_GoingToSampleComplete
2021/01/28 13:07:41.2 Old State:14-cycle=1, Elapsed Time:    0.0,  Ideal Time:    0.0,  Delay time =   0.00  New State:ENGN_StateRunning_WaitSampling
2021/01/28 13:07:41.2 Step started at: 13:07:33
2021/01/28 13:07:41.2 XYZ movement time  = 7805 ms + Scan start delay = 7811 ms
2021/01/28 13:07:41.3 Old State:15-ENGN_StateRunning_WaitSampling New State:ENGN_StateRunning_Sampling
2021/01/28 13:08:33.1 Temp: 2021/01/28 13:08:33, 28.0000
2021/01/28 13:09:33.2 Temp: 2021/01/28 13:09:33, 28.0000
2021/01/28 13:10:33.2 Temp: 2021/01/28 13:10:33, 28.0000
2021/01/28 13:11:33.3 Temp: 2021/01/28 13:11:33, 28.0000
2021/01/28 13:12:33.4 Temp: 2021/01/28 13:12:33, 28.0000
2021/01/28 13:12:41.0 
2021/01/28 13:12:41.0 STOP SCAN: 
2021/01/28 13:12:41.0    CycleTime (ms)    = 200
2021/01/28 13:12:41.0    CurrentCycle      = 1500
2021/01/28 13:12:41.0    RunTime (ms)      = 299952
2021/01/28 13:12:41.0    AverageCycle (ms) = 200.0
2021/01/28 13:12:41.0    Temperature       = 28.0
2021/01/28 13:12:41.0    DATA OVERRUN %    = 0.00
2021/01/28 13:12:41.0    Spec PCB temps    = 41.1, 41.5, 41.7, 41.6, 41.4, 41.8, 40.7, 40.6
2021/01/28 13:12:41.0 
2021/01/28 13:12:41.1 Old State:16-cycle=1500, Elapsed Time:  300.0,  Ideal Time:  299.8,  Delay time =   0.04  New State:ENGN_StateRunning_SamplingComplete
2021/01/28 13:12:41.2 Old State:18-ENGN_StateRunning_SamplingComplete New State:ENGN_StateRunning_WaitNewStep
2021/01/28 13:12:41.3 Old State:5-ENGN_StateRunning_WaitNewStep New State:ENGN_StateRunning_StartNewStep
2021/01/28 13:12:41.4 StartShaker(1000)
2021/01/28 13:12:41.6 Temp: 2021/01/28 13:12:41, 28.0000
2021/01/28 13:12:41.7 Old State:6-ENGN_StateRunning_StartNewStep New State:ENGN_StateRunning_WaitGoingToSample
2021/01/28 13:12:41.7 Sample96_Q(0, 0, 10)
2021/01/28 13:12:41.8 GMC_SetPosZ
2021/01/28 13:12:41.8 
2021/01/28 13:12:41.8 START SCAN: 
2021/01/28 13:12:41.8    CycleTime (ms)    = 200
2021/01/28 13:12:41.8    CycleCount        = 25
2021/01/28 13:12:41.8    ScansToAverage    = 20
2021/01/28 13:12:41.8    FinishTime (s)    = 5
2021/01/28 13:12:41.8    Temperature       = 28.0
2021/01/28 13:12:41.8    Lamp Power        = 1
2021/01/28 13:12:41.8    Spec PCB temps    = 41.1, 41.5, 41.7, 41.6, 41.4, 41.9, 40.7, 40.6
2021/01/28 13:12:41.8 
2021/01/28 13:12:41.9 Old State:12-ENGN_StateRunning_WaitGoingToSample New State:ENGN_StateRunning_GoingToSample
2021/01/28 13:12:43.6 GMC_ServoHere
2021/01/28 13:12:43.8 GMC_SetPosXY
2021/01/28 13:12:45.4 GMC_SetPosZ
2021/01/28 13:12:50.2 Old State:13-ENGN_StateRunning_GoingToSample New State:ENGN_StateRunning_GoingToSampleComplete
2021/01/28 13:12:50.3 Old State:14-cycle=1, Elapsed Time:    0.0,  Ideal Time:    0.0,  Delay time =   0.00  New State:ENGN_StateRunning_WaitSampling
2021/01/28 13:12:50.3 Step started at: 13:12:41
2021/01/28 13:12:50.3 XYZ movement time  = 8449 ms + Scan start delay = 8416 ms
2021/01/28 13:12:50.4 Old State:15-ENGN_StateRunning_WaitSampling New State:ENGN_StateRunning_Sampling
2021/01/28 13:12:55.1 
2021/01/28 13:12:55.1 STOP SCAN: 
2021/01/28 13:12:55.1    CycleTime (ms)    = 200
2021/01/28 13:12:55.1    CurrentCycle      = 25
2021/01/28 13:12:55.1    RunTime (ms)      = 4958
2021/01/28 13:12:55.1    AverageCycle (ms) = 198.3
2021/01/28 13:12:55.1    Temperature       = 28.0
2021/01/28 13:12:55.1    DATA OVERRUN %    = 0.00
2021/01/28 13:12:55.1    Spec PCB temps    = 41.1, 41.5, 41.7, 41.6, 41.4, 41.8, 40.7, 40.6
2021/01/28 13:12:55.1 
2021/01/28 13:12:55.2 Old State:16-cycle=25, Elapsed Time:    5.0,  Ideal Time:    4.8,  Delay time =   0.04  New State:ENGN_StateRunning_SamplingComplete
2021/01/28 13:12:55.3 Old State:18-ENGN_StateRunning_SamplingComplete New State:ENGN_StateRunning_WaitNewStep
2021/01/28 13:12:55.7 Old State:5-ENGN_StateRunning_WaitNewStep New State:ENGN_StateRunning_StartNewStep
2021/01/28 13:12:55.7 StartShaker(1000)
2021/01/28 13:12:56.0 Temp: 2021/01/28 13:12:56, 28.0000
2021/01/28 13:12:56.0 Old State:6-ENGN_StateRunning_StartNewStep New State:ENGN_StateRunning_WaitGoingToSample
2021/01/28 13:12:56.0 Sample96_Q(0, 0, 11)
2021/01/28 13:12:56.1 
2021/01/28 13:12:56.1 START SCAN: 
2021/01/28 13:12:56.1    CycleTime (ms)    = 200
2021/01/28 13:12:56.1    CycleCount        = 25
2021/01/28 13:12:56.1    ScansToAverage    = 20
2021/01/28 13:12:56.1    FinishTime (s)    = 5
2021/01/28 13:12:56.1    Temperature       = 28.0
2021/01/28 13:12:56.1    Lamp Power        = 1
2021/01/28 13:12:56.1    Spec PCB temps    = 41.1, 41.5, 41.7, 41.6, 41.4, 41.8, 40.7, 40.6
2021/01/28 13:12:56.1 
2021/01/28 13:12:56.1 GMC_SetPosZ
2021/01/28 13:12:56.2 Old State:12-ENGN_StateRunning_WaitGoingToSample New State:ENGN_StateRunning_GoingToSample
2021/01/28 13:13:00.8 GMC_ServoHere
2021/01/28 13:13:01.0 GMC_SetPosXY
2021/01/28 13:13:01.3 GMC_SetPosZ
2021/01/28 13:13:06.5 Old State:13-cycle=1, Elapsed Time:    0.0,  Ideal Time:    0.0,  Delay time =   0.00  New State:ENGN_StateRunning_GoingToSampleComplete
2021/01/28 13:13:06.6 Old State:14-ENGN_StateRunning_GoingToSampleComplete New State:ENGN_StateRunning_WaitSampling
2021/01/28 13:13:06.6 Step started at: 13:12:56
2021/01/28 13:13:06.6 XYZ movement time  = 10343 ms + Scan start delay = 10329 ms
2021/01/28 13:13:06.8 Old State:15-ENGN_StateRunning_WaitSampling New State:ENGN_StateRunning_Sampling
2021/01/28 13:13:11.3 
2021/01/28 13:13:11.3 STOP SCAN: 
2021/01/28 13:13:11.3    CycleTime (ms)    = 200
2021/01/28 13:13:11.3    CurrentCycle      = 25
2021/01/28 13:13:11.3    RunTime (ms)      = 4968
2021/01/28 13:13:11.3    AverageCycle (ms) = 198.7
2021/01/28 13:13:11.3    Temperature       = 28.0
2021/01/28 13:13:11.3    DATA OVERRUN %    = 0.00
2021/01/28 13:13:11.3    Spec PCB temps    = 41.1, 41.5, 41.7, 41.6, 41.4, 41.8, 40.7, 40.5
2021/01/28 13:13:11.3 
2021/01/28 13:13:11.4 Old State:16-cycle=25, Elapsed Time:    5.0,  Ideal Time:    4.8,  Delay time =   0.04  New State:ENGN_StateRunning_SamplingComplete
2021/01/28 13:13:11.5 Old State:18-ENGN_StateRunning_SamplingComplete New State:ENGN_StateRunning_WaitNewStep
2021/01/28 13:13:11.8 Old State:5-ENGN_StateRunning_WaitNewStep New State:ENGN_StateRunning_StartNewStep
2021/01/28 13:13:11.8 StartShaker(1000)
2021/01/28 13:13:12.1 Temp: 2021/01/28 13:13:12, 28.0000
2021/01/28 13:13:12.2 Old State:6-ENGN_StateRunning_StartNewStep New State:ENGN_StateRunning_WaitGoingToSample
2021/01/28 13:13:12.2 Sample96_Q(0, 0, 10)
2021/01/28 13:13:12.2 GMC_SetPosZ
2021/01/28 13:13:12.3 
2021/01/28 13:13:12.3 START SCAN: 
2021/01/28 13:13:12.3    CycleTime (ms)    = 200
2021/01/28 13:13:12.3    CycleCount        = 25
2021/01/28 13:13:12.3    ScansToAverage    = 20
2021/01/28 13:13:12.3    FinishTime (s)    = 5
2021/01/28 13:13:12.3    Temperature       = 28.0
2021/01/28 13:13:12.3    Lamp Power        = 1
2021/01/28 13:13:12.3    Spec PCB temps    = 41.1, 41.5, 41.7, 41.6, 41.4, 41.8, 40.7, 40.6
2021/01/28 13:13:12.3 
2021/01/28 13:13:12.4 Old State:12-ENGN_StateRunning_WaitGoingToSample New State:ENGN_StateRunning_GoingToSample
2021/01/28 13:13:17.2 GMC_ServoHere
2021/01/28 13:13:17.4 GMC_SetPosXY
2021/01/28 13:13:17.8 GMC_SetPosZ
2021/01/28 13:13:22.7 Old State:13-cycle=1, Elapsed Time:    0.0,  Ideal Time:    0.0,  Delay time =   0.00  New State:ENGN_StateRunning_GoingToSampleComplete
2021/01/28 13:13:22.8 Old State:14-ENGN_StateRunning_GoingToSampleComplete New State:ENGN_StateRunning_WaitSampling
2021/01/28 13:13:22.8 Step started at: 13:13:12
2021/01/28 13:13:22.8 XYZ movement time  = 10383 ms + Scan start delay = 10317 ms
2021/01/28 13:13:22.9 Old State:15-ENGN_StateRunning_WaitSampling New State:ENGN_StateRunning_Sampling
2021/01/28 13:13:27.5 
2021/01/28 13:13:27.5 STOP SCAN: 
2021/01/28 13:13:27.5    CycleTime (ms)    = 200
2021/01/28 13:13:27.5    CurrentCycle      = 25
2021/01/28 13:13:27.5    RunTime (ms)      = 4955
2021/01/28 13:13:27.5    AverageCycle (ms) = 198.2
2021/01/28 13:13:27.5    Temperature       = 28.0
2021/01/28 13:13:27.5    DATA OVERRUN %    = 0.00
2021/01/28 13:13:27.5    Spec PCB temps    = 41.1, 41.5, 41.6, 41.6, 41.4, 41.8, 40.7, 40.6
2021/01/28 13:13:27.5 
2021/01/28 13:13:27.6 Old State:16-cycle=25, Elapsed Time:    5.0,  Ideal Time:    4.8,  Delay time =   0.04  New State:ENGN_StateRunning_SamplingComplete
2021/01/28 13:13:27.7 Old State:18-ENGN_StateRunning_SamplingComplete New State:ENGN_StateRunning_WaitNewStep
2021/01/28 13:13:27.9 Old State:5-ENGN_StateRunning_WaitNewStep New State:ENGN_StateRunning_StartNewStep
2021/01/28 13:13:27.9 StartShaker(1000)
2021/01/28 13:13:28.3 Old State:6-ENGN_StateRunning_StartNewStep New State:ENGN_StateRunning_WaitGoingToSample
2021/01/28 13:13:28.3 Sample96_Q(0, 0, 11)
2021/01/28 13:13:28.3 Temp: 2021/01/28 13:13:28, 28.0000
2021/01/28 13:13:28.4 
2021/01/28 13:13:28.4 START SCAN: 
2021/01/28 13:13:28.4    CycleTime (ms)    = 200
2021/01/28 13:13:28.4    CycleCount        = 25
2021/01/28 13:13:28.4    ScansToAverage    = 20
2021/01/28 13:13:28.4    FinishTime (s)    = 5
2021/01/28 13:13:28.4    Temperature       = 28.0
2021/01/28 13:13:28.4    Lamp Power        = 1
2021/01/28 13:13:28.4    Spec PCB temps    = 41.1, 41.5, 41.7, 41.6, 41.4, 41.8, 40.7, 40.6
2021/01/28 13:13:28.4 
2021/01/28 13:13:28.4 GMC_SetPosZ
2021/01/28 13:13:28.5 Old State:12-ENGN_StateRunning_WaitGoingToSample New State:ENGN_StateRunning_GoingToSample
2021/01/28 13:13:33.0 GMC_ServoHere
2021/01/28 13:13:33.2 GMC_SetPosXY
2021/01/28 13:13:33.6 GMC_SetPosZ
2021/01/28 13:13:38.8 Old State:13-cycle=1, Elapsed Time:    0.0,  Ideal Time:    0.0,  Delay time =   0.00  New State:ENGN_StateRunning_GoingToSampleComplete
2021/01/28 13:13:38.9 Old State:14-ENGN_StateRunning_GoingToSampleComplete New State:ENGN_StateRunning_WaitSampling
2021/01/28 13:13:38.9 Step started at: 13:13:28
2021/01/28 13:13:38.9 XYZ movement time  = 10338 ms + Scan start delay = 10311 ms
2021/01/28 13:13:39.0 Old State:15-ENGN_StateRunning_WaitSampling New State:ENGN_StateRunning_Sampling
2021/01/28 13:13:43.6 
2021/01/28 13:13:43.6 STOP SCAN: 
2021/01/28 13:13:43.6    CycleTime (ms)    = 200
2021/01/28 13:13:43.6    CurrentCycle      = 25
2021/01/28 13:13:43.6    RunTime (ms)      = 4971
2021/01/28 13:13:43.6    AverageCycle (ms) = 198.8
2021/01/28 13:13:43.6    Temperature       = 28.0
2021/01/28 13:13:43.6    DATA OVERRUN %    = 0.00
2021/01/28 13:13:43.6    Spec PCB temps    = 41.1, 41.4, 41.7, 41.6, 41.4, 41.8, 40.7, 40.5
2021/01/28 13:13:43.6 
2021/01/28 13:13:43.6 Old State:16-cycle=25, Elapsed Time:    5.0,  Ideal Time:    4.8,  Delay time =   0.05  New State:ENGN_StateRunning_SamplingComplete
2021/01/28 13:13:43.7 Old State:18-ENGN_StateRunning_SamplingComplete New State:ENGN_StateRunning_WaitNewStep
2021/01/28 13:13:44.1 Old State:5-ENGN_StateRunning_WaitNewStep New State:ENGN_StateRunning_StartNewStep
2021/01/28 13:13:44.1 StartShaker(1000)
2021/01/28 13:13:44.4 Temp: 2021/01/28 13:13:44, 28.0000
2021/01/28 13:13:44.4 Old State:6-ENGN_StateRunning_StartNewStep New State:ENGN_StateRunning_WaitGoingToSample
2021/01/28 13:13:44.4 Sample96_Q(0, 0, 10)
2021/01/28 13:13:44.5 GMC_SetPosZ
2021/01/28 13:13:44.5 
2021/01/28 13:13:44.5 START SCAN: 
2021/01/28 13:13:44.5    CycleTime (ms)    = 200
2021/01/28 13:13:44.5    CycleCount        = 25
2021/01/28 13:13:44.5    ScansToAverage    = 20
2021/01/28 13:13:44.5    FinishTime (s)    = 5
2021/01/28 13:13:44.5    Temperature       = 28.0
2021/01/28 13:13:44.5    Lamp Power        = 1
2021/01/28 13:13:44.5    Spec PCB temps    = 41.1, 41.5, 41.7, 41.6, 41.4, 41.8, 40.7, 40.5
2021/01/28 13:13:44.5 
2021/01/28 13:13:44.6 Old State:12-ENGN_StateRunning_WaitGoingToSample New State:ENGN_StateRunning_GoingToSample
2021/01/28 13:13:49.5 GMC_ServoHere
2021/01/28 13:13:49.6 GMC_SetPosXY
2021/01/28 13:13:50.0 GMC_SetPosZ
2021/01/28 13:13:55.0 Old State:13-cycle=1, Elapsed Time:    0.0,  Ideal Time:    0.0,  Delay time =   0.00  New State:ENGN_StateRunning_GoingToSampleComplete
2021/01/28 13:13:55.1 Old State:14-ENGN_StateRunning_GoingToSampleComplete New State:ENGN_StateRunning_WaitSampling
2021/01/28 13:13:55.1 Step started at: 13:13:44
2021/01/28 13:13:55.1 XYZ movement time  = 10335 ms + Scan start delay = 10269 ms
2021/01/28 13:13:55.2 Old State:15-ENGN_StateRunning_WaitSampling New State:ENGN_StateRunning_Sampling
2021/01/28 13:13:59.7 
2021/01/28 13:13:59.7 STOP SCAN: 
2021/01/28 13:13:59.7    CycleTime (ms)    = 200
2021/01/28 13:13:59.7    CurrentCycle      = 25
2021/01/28 13:13:59.7    RunTime (ms)      = 4962
2021/01/28 13:13:59.7    AverageCycle (ms) = 198.5
2021/01/28 13:13:59.7    Temperature       = 28.0
2021/01/28 13:13:59.7    DATA OVERRUN %    = 0.00
2021/01/28 13:13:59.7    Spec PCB temps    = 41.1, 41.4, 41.7, 41.6, 41.4, 41.8, 40.7, 40.5
2021/01/28 13:13:59.7 
2021/01/28 13:13:59.8 Old State:16-cycle=25, Elapsed Time:    5.0,  Ideal Time:    4.8,  Delay time =   0.04  New State:ENGN_StateRunning_SamplingComplete
2021/01/28 13:13:59.9 Old State:18-ENGN_StateRunning_SamplingComplete New State:ENGN_StateRunning_WaitNewStep
2021/01/28 13:14:00.3 Old State:5-ENGN_StateRunning_WaitNewStep New State:ENGN_StateRunning_StartNewStep
2021/01/28 13:14:00.3 StartShaker(1000)
2021/01/28 13:14:00.5 Temp: 2021/01/28 13:14:00, 28.0000
2021/01/28 13:14:00.6 Old State:6-ENGN_StateRunning_StartNewStep New State:ENGN_StateRunning_WaitGoingToSample
2021/01/28 13:14:00.6 Sample96_Q(0, 0, 11)
2021/01/28 13:14:00.7 GMC_SetPosZ
2021/01/28 13:14:00.7 
2021/01/28 13:14:00.7 START SCAN: 
2021/01/28 13:14:00.7    CycleTime (ms)    = 200
2021/01/28 13:14:00.7    CycleCount        = 25
2021/01/28 13:14:00.7    ScansToAverage    = 20
2021/01/28 13:14:00.7    FinishTime (s)    = 5
2021/01/28 13:14:00.7    Temperature       = 28.0
2021/01/28 13:14:00.7    Lamp Power        = 1
2021/01/28 13:14:00.7    Spec PCB temps    = 41.1, 41.4, 41.7, 41.6, 41.4, 41.8, 40.7, 40.5
2021/01/28 13:14:00.7 
2021/01/28 13:14:00.8 Old State:12-ENGN_StateRunning_WaitGoingToSample New State:ENGN_StateRunning_GoingToSample
2021/01/28 13:14:05.4 GMC_ServoHere
2021/01/28 13:14:05.6 GMC_SetPosXY
2021/01/28 13:14:06.0 GMC_SetPosZ
2021/01/28 13:14:11.2 Old State:13-cycle=1, Elapsed Time:    0.0,  Ideal Time:    0.0,  Delay time =   0.00  New State:ENGN_StateRunning_GoingToSampleComplete
2021/01/28 13:14:11.3 Old State:14-ENGN_StateRunning_GoingToSampleComplete New State:ENGN_StateRunning_WaitSampling
2021/01/28 13:14:11.3 Step started at: 13:14:00
2021/01/28 13:14:11.3 XYZ movement time  = 10358 ms + Scan start delay = 10337 ms
2021/01/28 13:14:11.4 Old State:15-ENGN_StateRunning_WaitSampling New State:ENGN_StateRunning_Sampling
2021/01/28 13:14:16.0 
2021/01/28 13:14:16.0 STOP SCAN: 
2021/01/28 13:14:16.0    CycleTime (ms)    = 200
2021/01/28 13:14:16.0    CurrentCycle      = 25
2021/01/28 13:14:16.0    RunTime (ms)      = 4957
2021/01/28 13:14:16.0    AverageCycle (ms) = 198.3
2021/01/28 13:14:16.0    Temperature       = 28.0
2021/01/28 13:14:16.0    DATA OVERRUN %    = 0.00
2021/01/28 13:14:16.0    Spec PCB temps    = 41.1, 41.4, 41.6, 41.6, 41.4, 41.8, 40.7, 40.6
2021/01/28 13:14:16.0 
2021/01/28 13:14:16.1 Old State:16-cycle=25, Elapsed Time:    5.0,  Ideal Time:    4.8,  Delay time =   0.04  New State:ENGN_StateRunning_SamplingComplete
2021/01/28 13:14:16.2 Old State:18-ENGN_StateRunning_SamplingComplete New State:ENGN_StateRunning_WaitNewStep
2021/01/28 13:14:16.4 Old State:5-ENGN_StateRunning_WaitNewStep New State:ENGN_StateRunning_StartNewStep
2021/01/28 13:14:16.4 StartShaker(1000)
2021/01/28 13:14:16.7 Temp: 2021/01/28 13:14:16, 28.0000
2021/01/28 13:14:16.7 Old State:6-ENGN_StateRunning_StartNewStep New State:ENGN_StateRunning_WaitGoingToSample
2021/01/28 13:14:16.7 Sample96_Q(0, 0, 0)
2021/01/28 13:14:16.8 
2021/01/28 13:14:16.8 START SCAN: 
2021/01/28 13:14:16.8    CycleTime (ms)    = 200
2021/01/28 13:14:16.8    CycleCount        = 300
2021/01/28 13:14:16.8    ScansToAverage    = 20
2021/01/28 13:14:16.8    FinishTime (s)    = 60
2021/01/28 13:14:16.8    Temperature       = 28.0
2021/01/28 13:14:16.8    Lamp Power        = 1
2021/01/28 13:14:16.8    Spec PCB temps    = 41.1, 41.4, 41.7, 41.6, 41.4, 41.7, 40.7, 40.5
2021/01/28 13:14:16.8 
2021/01/28 13:14:16.9 GMC_SetPosZ
2021/01/28 13:14:16.9 Old State:12-ENGN_StateRunning_WaitGoingToSample New State:ENGN_StateRunning_GoingToSample
2021/01/28 13:14:21.8 GMC_ServoHere
2021/01/28 13:14:22.0 GMC_SetPosXY
2021/01/28 13:14:23.8 GMC_SetPosZ
2021/01/28 13:14:25.8 Old State:13-ENGN_StateRunning_GoingToSample New State:ENGN_StateRunning_GoingToSampleComplete
2021/01/28 13:14:25.9 Old State:14-cycle=1, Elapsed Time:    0.0,  Ideal Time:    0.0,  Delay time =   0.00  New State:ENGN_StateRunning_WaitSampling
2021/01/28 13:14:25.9 Step started at: 13:14:16
2021/01/28 13:14:25.9 XYZ movement time  = 8998 ms + Scan start delay = 8967 ms
2021/01/28 13:14:26.0 Old State:15-ENGN_StateRunning_WaitSampling New State:ENGN_StateRunning_Sampling
2021/01/28 13:15:16.7 Temp: 2021/01/28 13:15:16, 28.0000
2021/01/28 13:15:25.7 
2021/01/28 13:15:25.7 STOP SCAN: 
2021/01/28 13:15:25.7    CycleTime (ms)    = 200
2021/01/28 13:15:25.7    CurrentCycle      = 300
2021/01/28 13:15:25.7    RunTime (ms)      = 59981
2021/01/28 13:15:25.7    AverageCycle (ms) = 199.9
2021/01/28 13:15:25.7    Temperature       = 28.0
2021/01/28 13:15:25.7    DATA OVERRUN %    = 0.00
2021/01/28 13:15:25.7    Spec PCB temps    = 41.1, 41.4, 41.7, 41.6, 41.4, 41.8, 40.7, 40.5
2021/01/28 13:15:25.7 
2021/01/28 13:15:25.8 Old State:16-cycle=300, Elapsed Time:   60.0,  Ideal Time:   59.8,  Delay time =   0.04  New State:ENGN_StateRunning_SamplingComplete
2021/01/28 13:15:25.9 Old State:18-ENGN_StateRunning_SamplingComplete New State:ENGN_StateRunning_WaitNewStep
2021/01/28 13:15:26.0 Old State:5-ENGN_StateRunning_WaitNewStep New State:ENGN_StateRunning_StartNewStep
2021/01/28 13:15:26.0 StartShaker(1000)
2021/01/28 13:15:26.4 Temp: 2021/01/28 13:15:26, 28.0000
2021/01/28 13:15:26.4 Old State:6-ENGN_StateRunning_StartNewStep New State:ENGN_StateRunning_WaitGoingToSample
2021/01/28 13:15:26.4 Sample96_Q(0, 0, 2)
2021/01/28 13:15:26.5 
2021/01/28 13:15:26.5 START SCAN: 
2021/01/28 13:15:26.5    CycleTime (ms)    = 200
2021/01/28 13:15:26.5    CycleCount        = 500
2021/01/28 13:15:26.5    ScansToAverage    = 20
2021/01/28 13:15:26.5    FinishTime (s)    = 100
2021/01/28 13:15:26.5    Temperature       = 28.0
2021/01/28 13:15:26.5    Lamp Power        = 1
2021/01/28 13:15:26.5    Spec PCB temps    = 41.1, 41.4, 41.7, 41.6, 41.4, 41.8, 40.7, 40.6
2021/01/28 13:15:26.5 
2021/01/28 13:15:26.5 GMC_SetPosZ
2021/01/28 13:15:26.6 Old State:12-ENGN_StateRunning_WaitGoingToSample New State:ENGN_StateRunning_GoingToSample
2021/01/28 13:15:28.4 GMC_ServoHere
2021/01/28 13:15:28.5 GMC_SetPosXY
2021/01/28 13:15:28.9 GMC_SetPosZ
2021/01/28 13:15:31.4 Old State:13-ENGN_StateRunning_GoingToSample New State:ENGN_StateRunning_GoingToSampleComplete
2021/01/28 13:15:31.5 Old State:14-cycle=1, Elapsed Time:    0.0,  Ideal Time:    0.0,  Delay time =   0.00  New State:ENGN_StateRunning_WaitSampling
2021/01/28 13:15:31.5 Step started at: 13:15:26
2021/01/28 13:15:31.5 XYZ movement time  = 4946 ms + Scan start delay = 4914 ms
2021/01/28 13:15:31.6 Old State:15-ENGN_StateRunning_WaitSampling New State:ENGN_StateRunning_Sampling
2021/01/28 13:16:26.4 Temp: 2021/01/28 13:16:26, 28.0000
2021/01/28 13:17:11.3 
2021/01/28 13:17:11.3 STOP SCAN: 
2021/01/28 13:17:11.3    CycleTime (ms)    = 200
2021/01/28 13:17:11.3    CurrentCycle      = 500
2021/01/28 13:17:11.3    RunTime (ms)      = 99959
2021/01/28 13:17:11.3    AverageCycle (ms) = 199.9
2021/01/28 13:17:11.3    Temperature       = 28.0
2021/01/28 13:17:11.3    DATA OVERRUN %    = 0.00
2021/01/28 13:17:11.3    Spec PCB temps    = 41.1, 41.5, 41.7, 41.6, 41.4, 41.8, 40.7, 40.6
2021/01/28 13:17:11.3 
2021/01/28 13:17:11.4 Old State:16-cycle=500, Elapsed Time:  100.0,  Ideal Time:   99.8,  Delay time =   0.04  New State:ENGN_StateRunning_SamplingComplete
2021/01/28 13:17:11.5 Old State:18-ENGN_StateRunning_SamplingComplete New State:ENGN_StateRunning_WaitNewStep
2021/01/28 13:17:11.7 Old State:5-ENGN_StateRunning_WaitNewStep New State:ENGN_StateRunning_StartNewStep
2021/01/28 13:17:11.7 StartShaker(1000)
2021/01/28 13:17:12.0 Old State:6-ENGN_StateRunning_StartNewStep New State:ENGN_StateRunning_WaitGoingToSample
2021/01/28 13:17:12.0 Sample96_Q(0, 0, 4)
2021/01/28 13:17:12.0 Temp: 2021/01/28 13:17:12, 28.0000
2021/01/28 13:17:12.2 
2021/01/28 13:17:12.2 START SCAN: 
2021/01/28 13:17:12.2    CycleTime (ms)    = 200
2021/01/28 13:17:12.2    CycleCount        = 300
2021/01/28 13:17:12.2    ScansToAverage    = 20
2021/01/28 13:17:12.2    FinishTime (s)    = 60
2021/01/28 13:17:12.2    Temperature       = 28.0
2021/01/28 13:17:12.2    Lamp Power        = 1
2021/01/28 13:17:12.2    Spec PCB temps    = 41.1, 41.5, 41.7, 41.6, 41.4, 41.8, 40.7, 40.6
2021/01/28 13:17:12.2 
2021/01/28 13:17:12.2 GMC_SetPosZ
2021/01/28 13:17:12.3 Old State:12-ENGN_StateRunning_WaitGoingToSample New State:ENGN_StateRunning_GoingToSample
2021/01/28 13:17:14.8 GMC_ServoHere
2021/01/28 13:17:14.9 GMC_SetPosXY
2021/01/28 13:17:15.5 GMC_SetPosZ
2021/01/28 13:17:18.7 Old State:13-ENGN_StateRunning_GoingToSample New State:ENGN_StateRunning_GoingToSampleComplete
2021/01/28 13:17:18.8 Old State:14-cycle=1, Elapsed Time:    0.0,  Ideal Time:    0.0,  Delay time =   0.00  New State:ENGN_StateRunning_WaitSampling
2021/01/28 13:17:18.8 Step started at: 13:17:12
2021/01/28 13:17:18.8 XYZ movement time  = 6523 ms + Scan start delay = 6452 ms
2021/01/28 13:17:18.9 Old State:15-ENGN_StateRunning_WaitSampling New State:ENGN_StateRunning_Sampling
2021/01/28 13:18:12.1 Temp: 2021/01/28 13:18:12, 28.0000
2021/01/28 13:18:18.5 
2021/01/28 13:18:18.5 STOP SCAN: 
2021/01/28 13:18:18.5    CycleTime (ms)    = 200
2021/01/28 13:18:18.5    CurrentCycle      = 300
2021/01/28 13:18:18.5    RunTime (ms)      = 59972
2021/01/28 13:18:18.5    AverageCycle (ms) = 199.9
2021/01/28 13:18:18.5    Temperature       = 28.0
2021/01/28 13:18:18.5    DATA OVERRUN %    = 0.00
2021/01/28 13:18:18.5    Spec PCB temps    = 41.1, 41.5, 41.7, 41.6, 41.4, 41.8, 40.7, 40.6
2021/01/28 13:18:18.5 
2021/01/28 13:18:18.6 Old State:16-cycle=300, Elapsed Time:   60.0,  Ideal Time:   59.8,  Delay time =   0.04  New State:ENGN_StateRunning_SamplingComplete
2021/01/28 13:18:18.8 Old State:18-ENGN_StateRunning_SamplingComplete New State:ENGN_StateRunning_WaitNewStep
2021/01/28 13:18:19.0 Old State:5-ENGN_StateRunning_WaitNewStep New State:ENGN_StateRunning_StartNewStep
2021/01/28 13:18:19.0 StartShaker(1000)
2021/01/28 13:18:19.3 Temp: 2021/01/28 13:18:19, 28.0000
2021/01/28 13:18:19.3 Old State:6-ENGN_StateRunning_StartNewStep New State:ENGN_StateRunning_WaitGoingToSample
2021/01/28 13:18:19.3 Sample96_Q(0, 0, 8)
2021/01/28 13:18:19.4 
2021/01/28 13:18:19.4 START SCAN: 
2021/01/28 13:18:19.4    CycleTime (ms)    = 200
2021/01/28 13:18:19.4    CycleCount        = 1500
2021/01/28 13:18:19.4    ScansToAverage    = 20
2021/01/28 13:18:19.4    FinishTime (s)    = 300
2021/01/28 13:18:19.4    Temperature       = 28.0
2021/01/28 13:18:19.4    Lamp Power        = 1
2021/01/28 13:18:19.4    Spec PCB temps    = 41.1, 41.5, 41.7, 41.6, 41.4, 41.8, 40.7, 40.6
2021/01/28 13:18:19.4 
2021/01/28 13:18:19.5 GMC_SetPosZ
2021/01/28 13:18:19.5 Old State:12-ENGN_StateRunning_WaitGoingToSample New State:ENGN_StateRunning_GoingToSample
2021/01/28 13:18:22.5 GMC_ServoHere
2021/01/28 13:18:22.7 GMC_SetPosXY
2021/01/28 13:18:23.4 GMC_SetPosZ
2021/01/28 13:18:27.7 Old State:13-ENGN_StateRunning_GoingToSample New State:ENGN_StateRunning_GoingToSampleComplete
2021/01/28 13:18:27.8 Old State:14-cycle=1, Elapsed Time:    0.0,  Ideal Time:    0.0,  Delay time =   0.00  New State:ENGN_StateRunning_WaitSampling
2021/01/28 13:18:27.8 Step started at: 13:18:19
2021/01/28 13:18:27.8 XYZ movement time  = 8298 ms + Scan start delay = 8308 ms
2021/01/28 13:18:27.9 Old State:15-ENGN_StateRunning_WaitSampling New State:ENGN_StateRunning_Sampling
2021/01/28 13:19:19.4 Temp: 2021/01/28 13:19:19, 28.0000
2021/01/28 13:20:19.4 Temp: 2021/01/28 13:20:19, 28.0000
2021/01/28 13:21:19.5 Temp: 2021/01/28 13:21:19, 28.0000
2021/01/28 13:22:19.6 Temp: 2021/01/28 13:22:19, 28.0000
2021/01/28 13:23:19.6 Temp: 2021/01/28 13:23:19, 28.0000
2021/01/28 13:23:27.7 
2021/01/28 13:23:27.7 STOP SCAN: 
2021/01/28 13:23:27.7    CycleTime (ms)    = 200
2021/01/28 13:23:27.7    CurrentCycle      = 1500
2021/01/28 13:23:27.7    RunTime (ms)      = 299961
2021/01/28 13:23:27.7    AverageCycle (ms) = 200.0
2021/01/28 13:23:27.7    Temperature       = 28.0
2021/01/28 13:23:27.7    DATA OVERRUN %    = 0.00
2021/01/28 13:23:27.7    Spec PCB temps    = 41.1, 41.5, 41.7, 41.6, 41.4, 41.9, 40.8, 40.6
2021/01/28 13:23:27.7 
2021/01/28 13:23:27.8 Old State:16-cycle=1500, Elapsed Time:  300.0,  Ideal Time:  299.8,  Delay time =   0.04  New State:ENGN_StateRunning_SamplingComplete
2021/01/28 13:23:27.9 Old State:18-ENGN_StateRunning_SamplingComplete New State:ENGN_StateRunning_WaitNewStep
2021/01/28 13:23:28.2 Old State:5-ENGN_StateRunning_WaitNewStep New State:ENGN_StateRunning_StartNewStep
2021/01/28 13:23:28.3 StartShaker(1000)
2021/01/28 13:23:28.6 Temp: 2021/01/28 13:23:28, 28.0000
2021/01/28 13:23:28.6 Old State:6-ENGN_StateRunning_StartNewStep New State:ENGN_StateRunning_WaitGoingToSample
2021/01/28 13:23:28.6 Sample96_Q(0, 0, 0)
2021/01/28 13:23:28.7 GMC_SetPosZ
2021/01/28 13:23:28.7 
2021/01/28 13:23:28.7 START SCAN: 
2021/01/28 13:23:28.7    CycleTime (ms)    = 200
2021/01/28 13:23:28.7    CycleCount        = 1500
2021/01/28 13:23:28.7    ScansToAverage    = 20
2021/01/28 13:23:28.7    FinishTime (s)    = 300
2021/01/28 13:23:28.7    Temperature       = 28.0
2021/01/28 13:23:28.7    Lamp Power        = 1
2021/01/28 13:23:28.7    Spec PCB temps    = 41.1, 41.5, 41.7, 41.6, 41.4, 41.8, 40.7, 40.6
2021/01/28 13:23:28.7 
2021/01/28 13:23:28.8 Old State:12-ENGN_StateRunning_WaitGoingToSample New State:ENGN_StateRunning_GoingToSample
2021/01/28 13:23:32.8 GMC_ServoHere
2021/01/28 13:23:33.0 GMC_SetPosXY
2021/01/28 13:23:34.5 GMC_SetPosZ
2021/01/28 13:23:36.5 Old State:13-ENGN_StateRunning_GoingToSample New State:ENGN_StateRunning_GoingToSampleComplete
2021/01/28 13:23:36.6 Old State:14-cycle=1, Elapsed Time:    0.0,  Ideal Time:    0.0,  Delay time =   0.00  New State:ENGN_StateRunning_WaitSampling
2021/01/28 13:23:36.6 Step started at: 13:23:28
2021/01/28 13:23:36.6 XYZ movement time  = 7793 ms + Scan start delay = 7712 ms
2021/01/28 13:23:36.7 Old State:15-ENGN_StateRunning_WaitSampling New State:ENGN_StateRunning_Sampling
2021/01/28 13:24:28.6 Temp: 2021/01/28 13:24:28, 28.0000
2021/01/28 13:25:28.7 Temp: 2021/01/28 13:25:28, 28.0000
2021/01/28 13:26:28.7 Temp: 2021/01/28 13:26:28, 28.0000
2021/01/28 13:27:28.8 Temp: 2021/01/28 13:27:28, 28.0000
2021/01/28 13:28:28.8 Temp: 2021/01/28 13:28:28, 28.0000
2021/01/28 13:28:36.3 
2021/01/28 13:28:36.3 STOP SCAN: 
2021/01/28 13:28:36.3    CycleTime (ms)    = 200
2021/01/28 13:28:36.3    CurrentCycle      = 1500
2021/01/28 13:28:36.3    RunTime (ms)      = 299954
2021/01/28 13:28:36.3    AverageCycle (ms) = 200.0
2021/01/28 13:28:36.3    Temperature       = 28.0
2021/01/28 13:28:36.3    DATA OVERRUN %    = 0.00
2021/01/28 13:28:36.3    Spec PCB temps    = 41.1, 41.5, 41.7, 41.6, 41.4, 41.8, 40.7, 40.6
2021/01/28 13:28:36.3 
2021/01/28 13:28:36.4 Old State:16-cycle=1500, Elapsed Time:  300.0,  Ideal Time:  299.8,  Delay time =   0.04  New State:ENGN_StateRunning_SamplingComplete
2021/01/28 13:28:36.5 Old State:18-ENGN_StateRunning_SamplingComplete New State:ENGN_StateRunning_WaitNewStep
2021/01/28 13:28:36.7 Old State:5-ENGN_StateRunning_WaitNewStep New State:ENGN_StateRunning_StartNewStep
2021/01/28 13:28:36.7 StartShaker(1000)
2021/01/28 13:28:37.1 Old State:6-ENGN_StateRunning_StartNewStep New State:ENGN_StateRunning_WaitGoingToSample
2021/01/28 13:28:37.1 Sample96_Q(0, 0, 10)
2021/01/28 13:28:37.1 Temp: 2021/01/28 13:28:37, 28.0000
2021/01/28 13:28:37.1 GMC_SetPosZ
2021/01/28 13:28:37.2 
2021/01/28 13:28:37.2 START SCAN: 
2021/01/28 13:28:37.2    CycleTime (ms)    = 200
2021/01/28 13:28:37.2    CycleCount        = 25
2021/01/28 13:28:37.2    ScansToAverage    = 20
2021/01/28 13:28:37.2    FinishTime (s)    = 5
2021/01/28 13:28:37.2    Temperature       = 28.0
2021/01/28 13:28:37.2    Lamp Power        = 1
2021/01/28 13:28:37.2    Spec PCB temps    = 41.1, 41.5, 41.7, 41.6, 41.4, 41.8, 40.7, 40.6
2021/01/28 13:28:37.2 
2021/01/28 13:28:37.3 Old State:12-ENGN_StateRunning_WaitGoingToSample New State:ENGN_StateRunning_GoingToSample
2021/01/28 13:28:39.0 GMC_ServoHere
2021/01/28 13:28:39.1 GMC_SetPosXY
2021/01/28 13:28:40.8 GMC_SetPosZ
2021/01/28 13:28:45.6 Old State:13-ENGN_StateRunning_GoingToSample New State:ENGN_StateRunning_GoingToSampleComplete
2021/01/28 13:28:45.7 Old State:14-cycle=1, Elapsed Time:    0.0,  Ideal Time:    0.0,  Delay time =   0.00  New State:ENGN_StateRunning_WaitSampling
2021/01/28 13:28:45.7 Step started at: 13:28:37
2021/01/28 13:28:45.7 XYZ movement time  = 8391 ms + Scan start delay = 8379 ms
2021/01/28 13:28:45.8 Old State:15-ENGN_StateRunning_WaitSampling New State:ENGN_StateRunning_Sampling
2021/01/28 13:28:50.5 
2021/01/28 13:28:50.5 STOP SCAN: 
2021/01/28 13:28:50.5    CycleTime (ms)    = 200
2021/01/28 13:28:50.5    CurrentCycle      = 25
2021/01/28 13:28:50.5    RunTime (ms)      = 4972
2021/01/28 13:28:50.5    AverageCycle (ms) = 198.9
2021/01/28 13:28:50.5    Temperature       = 28.0
2021/01/28 13:28:50.5    DATA OVERRUN %    = 0.00
2021/01/28 13:28:50.5    Spec PCB temps    = 41.1, 41.5, 41.7, 41.6, 41.4, 41.9, 40.7, 40.6
2021/01/28 13:28:50.5 
2021/01/28 13:28:50.6 Old State:16-cycle=25, Elapsed Time:    5.0,  Ideal Time:    4.8,  Delay time =   0.03  New State:ENGN_StateRunning_SamplingComplete
2021/01/28 13:28:50.7 Old State:18-ENGN_StateRunning_SamplingComplete New State:ENGN_StateRunning_WaitNewStep
2021/01/28 13:28:50.8 Old State:5-ENGN_StateRunning_WaitNewStep New State:ENGN_StateRunning_StartNewStep
2021/01/28 13:28:50.8 StartShaker(1000)
2021/01/28 13:28:51.2 Old State:6-ENGN_StateRunning_StartNewStep New State:ENGN_StateRunning_WaitGoingToSample
2021/01/28 13:28:51.2 Sample96_Q(0, 0, 11)
2021/01/28 13:28:51.2 Temp: 2021/01/28 13:28:51, 28.0000
2021/01/28 13:28:51.2 GMC_SetPosZ
2021/01/28 13:28:51.3 
2021/01/28 13:28:51.3 START SCAN: 
2021/01/28 13:28:51.3    CycleTime (ms)    = 200
2021/01/28 13:28:51.3    CycleCount        = 25
2021/01/28 13:28:51.3    ScansToAverage    = 20
2021/01/28 13:28:51.3    FinishTime (s)    = 5
2021/01/28 13:28:51.3    Temperature       = 28.0
2021/01/28 13:28:51.3    Lamp Power        = 1
2021/01/28 13:28:51.3    Spec PCB temps    = 41.1, 41.5, 41.7, 41.6, 41.4, 41.9, 40.7, 40.6
2021/01/28 13:28:51.3 
2021/01/28 13:28:51.4 Old State:12-ENGN_StateRunning_WaitGoingToSample New State:ENGN_StateRunning_GoingToSample
2021/01/28 13:28:55.9 GMC_ServoHere
2021/01/28 13:28:56.0 GMC_SetPosXY
2021/01/28 13:28:56.4 GMC_SetPosZ
2021/01/28 13:29:01.5 Old State:13-ENGN_StateRunning_GoingToSample New State:ENGN_StateRunning_GoingToSampleComplete
2021/01/28 13:29:01.7 Old State:14-cycle=1, Elapsed Time:    0.0,  Ideal Time:    0.0,  Delay time =   0.00  New State:ENGN_StateRunning_WaitSampling
2021/01/28 13:29:01.7 Step started at: 13:28:51
2021/01/28 13:29:01.7 XYZ movement time  = 10270 ms + Scan start delay = 10279 ms
2021/01/28 13:29:01.8 Old State:15-ENGN_StateRunning_WaitSampling New State:ENGN_StateRunning_Sampling
2021/01/28 13:29:06.4 
2021/01/28 13:29:06.4 STOP SCAN: 
2021/01/28 13:29:06.4    CycleTime (ms)    = 200
2021/01/28 13:29:06.4    CurrentCycle      = 25
2021/01/28 13:29:06.4    RunTime (ms)      = 4954
2021/01/28 13:29:06.4    AverageCycle (ms) = 198.2
2021/01/28 13:29:06.4    Temperature       = 28.0
2021/01/28 13:29:06.4    DATA OVERRUN %    = 0.00
2021/01/28 13:29:06.4    Spec PCB temps    = 41.1, 41.5, 41.7, 41.6, 41.4, 41.8, 40.7, 40.6
2021/01/28 13:29:06.4 
2021/01/28 13:29:06.5 Old State:16-cycle=25, Elapsed Time:    5.0,  Ideal Time:    4.8,  Delay time =   0.04  New State:ENGN_StateRunning_SamplingComplete
2021/01/28 13:29:06.7 Old State:18-ENGN_StateRunning_SamplingComplete New State:ENGN_StateRunning_WaitNewStep
2021/01/28 13:29:07.0 Old State:5-ENGN_StateRunning_WaitNewStep New State:ENGN_StateRunning_StartNewStep
2021/01/28 13:29:07.0 StartShaker(1000)
2021/01/28 13:29:07.2 Temp: 2021/01/28 13:29:07, 28.0000
2021/01/28 13:29:07.3 Old State:6-ENGN_StateRunning_StartNewStep New State:ENGN_StateRunning_WaitGoingToSample
2021/01/28 13:29:07.3 Sample96_Q(0, 0, 10)
2021/01/28 13:29:07.4 
2021/01/28 13:29:07.4 START SCAN: 
2021/01/28 13:29:07.4    CycleTime (ms)    = 200
2021/01/28 13:29:07.4    CycleCount        = 25
2021/01/28 13:29:07.4    ScansToAverage    = 20
2021/01/28 13:29:07.4    FinishTime (s)    = 5
2021/01/28 13:29:07.4    Temperature       = 28.0
2021/01/28 13:29:07.4    Lamp Power        = 1
2021/01/28 13:29:07.4    Spec PCB temps    = 41.1, 41.5, 41.7, 41.6, 41.4, 41.8, 40.7, 40.6
2021/01/28 13:29:07.4 
2021/01/28 13:29:07.5 GMC_SetPosZ
2021/01/28 13:29:07.5 Old State:12-ENGN_StateRunning_WaitGoingToSample New State:ENGN_StateRunning_GoingToSample
2021/01/28 13:29:12.4 GMC_ServoHere
2021/01/28 13:29:12.6 GMC_SetPosXY
2021/01/28 13:29:13.0 GMC_SetPosZ
2021/01/28 13:29:17.9 Old State:13-cycle=1, Elapsed Time:    0.0,  Ideal Time:    0.0,  Delay time =   0.00  New State:ENGN_StateRunning_GoingToSampleComplete
2021/01/28 13:29:18.0 Old State:14-ENGN_StateRunning_GoingToSampleComplete New State:ENGN_StateRunning_WaitSampling
2021/01/28 13:29:18.0 Step started at: 13:29:07
2021/01/28 13:29:18.0 XYZ movement time  = 10343 ms + Scan start delay = 10296 ms
2021/01/28 13:29:18.1 Old State:15-ENGN_StateRunning_WaitSampling New State:ENGN_StateRunning_Sampling
2021/01/28 13:29:22.6 
2021/01/28 13:29:22.6 STOP SCAN: 
2021/01/28 13:29:22.6    CycleTime (ms)    = 200
2021/01/28 13:29:22.6    CurrentCycle      = 25
2021/01/28 13:29:22.6    RunTime (ms)      = 4957
2021/01/28 13:29:22.6    AverageCycle (ms) = 198.3
2021/01/28 13:29:22.6    Temperature       = 28.0
2021/01/28 13:29:22.6    DATA OVERRUN %    = 0.00
2021/01/28 13:29:22.6    Spec PCB temps    = 41.1, 41.4, 41.7, 41.6, 41.4, 41.8, 40.7, 40.6
2021/01/28 13:29:22.6 
2021/01/28 13:29:22.7 Old State:16-cycle=25, Elapsed Time:    5.0,  Ideal Time:    4.8,  Delay time =   0.02  New State:ENGN_StateRunning_SamplingComplete
2021/01/28 13:29:22.8 Old State:18-ENGN_StateRunning_SamplingComplete New State:ENGN_StateRunning_WaitNewStep
2021/01/28 13:29:23.1 Old State:5-ENGN_StateRunning_WaitNewStep New State:ENGN_StateRunning_StartNewStep
2021/01/28 13:29:23.1 StartShaker(1000)
2021/01/28 13:29:23.4 Temp: 2021/01/28 13:29:23, 28.0000
2021/01/28 13:29:23.5 Old State:6-ENGN_StateRunning_StartNewStep New State:ENGN_StateRunning_WaitGoingToSample
2021/01/28 13:29:23.5 Sample96_Q(0, 0, 11)
2021/01/28 13:29:23.6 
2021/01/28 13:29:23.6 START SCAN: 
2021/01/28 13:29:23.6    CycleTime (ms)    = 200
2021/01/28 13:29:23.6    CycleCount        = 25
2021/01/28 13:29:23.6    ScansToAverage    = 20
2021/01/28 13:29:23.6    FinishTime (s)    = 5
2021/01/28 13:29:23.6    Temperature       = 28.0
2021/01/28 13:29:23.6    Lamp Power        = 1
2021/01/28 13:29:23.6    Spec PCB temps    = 41.1, 41.4, 41.6, 41.6, 41.4, 41.8, 40.7, 40.6
2021/01/28 13:29:23.6 
2021/01/28 13:29:23.7 GMC_SetPosZ
2021/01/28 13:29:23.7 Old State:12-ENGN_StateRunning_WaitGoingToSample New State:ENGN_StateRunning_GoingToSample
2021/01/28 13:29:28.3 GMC_ServoHere
2021/01/28 13:29:28.5 GMC_SetPosXY
2021/01/28 13:29:28.9 GMC_SetPosZ
2021/01/28 13:29:34.2 Old State:13-cycle=1, Elapsed Time:    0.0,  Ideal Time:    0.0,  Delay time =   0.00  New State:ENGN_StateRunning_GoingToSampleComplete
2021/01/28 13:29:34.3 Old State:14-ENGN_StateRunning_GoingToSampleComplete New State:ENGN_StateRunning_WaitSampling
2021/01/28 13:29:34.3 Step started at: 13:29:23
2021/01/28 13:29:34.3 XYZ movement time  = 10487 ms + Scan start delay = 10416 ms
2021/01/28 13:29:34.4 Old State:15-ENGN_StateRunning_WaitSampling New State:ENGN_StateRunning_Sampling
2021/01/28 13:29:38.9 
2021/01/28 13:29:38.9 STOP SCAN: 
2021/01/28 13:29:38.9    CycleTime (ms)    = 200
2021/01/28 13:29:38.9    CurrentCycle      = 25
2021/01/28 13:29:38.9    RunTime (ms)      = 4956
2021/01/28 13:29:38.9    AverageCycle (ms) = 198.2
2021/01/28 13:29:38.9    Temperature       = 28.0
2021/01/28 13:29:38.9    DATA OVERRUN %    = 0.00
2021/01/28 13:29:38.9    Spec PCB temps    = 41.1, 41.4, 41.6, 41.6, 41.4, 41.8, 40.7, 40.6
2021/01/28 13:29:38.9 
2021/01/28 13:29:39.0 Old State:16-cycle=25, Elapsed Time:    5.0,  Ideal Time:    4.8,  Delay time =   0.04  New State:ENGN_StateRunning_SamplingComplete
2021/01/28 13:29:39.1 Old State:18-ENGN_StateRunning_SamplingComplete New State:ENGN_StateRunning_WaitNewStep
2021/01/28 13:29:39.2 Old State:5-ENGN_StateRunning_WaitNewStep New State:ENGN_StateRunning_StartNewStep
2021/01/28 13:29:39.2 StartShaker(1000)
2021/01/28 13:29:39.6 Temp: 2021/01/28 13:29:39, 28.0000
2021/01/28 13:29:39.6 Old State:6-ENGN_StateRunning_StartNewStep New State:ENGN_StateRunning_WaitGoingToSample
2021/01/28 13:29:39.6 Sample96_Q(0, 0, 10)
2021/01/28 13:29:39.7 
2021/01/28 13:29:39.7 START SCAN: 
2021/01/28 13:29:39.7    CycleTime (ms)    = 200
2021/01/28 13:29:39.7    CycleCount        = 25
2021/01/28 13:29:39.7    ScansToAverage    = 20
2021/01/28 13:29:39.7    FinishTime (s)    = 5
2021/01/28 13:29:39.7    Temperature       = 28.0
2021/01/28 13:29:39.7    Lamp Power        = 1
2021/01/28 13:29:39.7    Spec PCB temps    = 41.1, 41.4, 41.6, 41.6, 41.4, 41.8, 40.7, 40.6
2021/01/28 13:29:39.7 
2021/01/28 13:29:39.8 Old State:12-ENGN_StateRunning_WaitGoingToSample New State:ENGN_StateRunning_GoingToSample
2021/01/28 13:29:39.8 GMC_SetPosZ
2021/01/28 13:29:44.7 GMC_ServoHere
2021/01/28 13:29:44.9 GMC_SetPosXY
2021/01/28 13:29:45.3 GMC_SetPosZ
2021/01/28 13:29:50.2 Old State:13-cycle=1, Elapsed Time:    0.0,  Ideal Time:    0.0,  Delay time =   0.00  New State:ENGN_StateRunning_GoingToSampleComplete
2021/01/28 13:29:50.3 Old State:14-ENGN_StateRunning_GoingToSampleComplete New State:ENGN_StateRunning_WaitSampling
2021/01/28 13:29:50.3 Step started at: 13:29:39
2021/01/28 13:29:50.3 XYZ movement time  = 10412 ms + Scan start delay = 10370 ms
2021/01/28 13:29:50.4 Old State:15-ENGN_StateRunning_WaitSampling New State:ENGN_StateRunning_Sampling
2021/01/28 13:29:54.9 
2021/01/28 13:29:54.9 STOP SCAN: 
2021/01/28 13:29:54.9    CycleTime (ms)    = 200
2021/01/28 13:29:54.9    CurrentCycle      = 25
2021/01/28 13:29:54.9    RunTime (ms)      = 4956
2021/01/28 13:29:54.9    AverageCycle (ms) = 198.2
2021/01/28 13:29:54.9    Temperature       = 28.0
2021/01/28 13:29:54.9    DATA OVERRUN %    = 0.00
2021/01/28 13:29:54.9    Spec PCB temps    = 41.1, 41.4, 41.6, 41.6, 41.4, 41.8, 40.7, 40.5
2021/01/28 13:29:54.9 
2021/01/28 13:29:55.0 Old State:16-cycle=25, Elapsed Time:    5.0,  Ideal Time:    4.8,  Delay time =  -0.00 <<<<<<<<<< New State:ENGN_StateRunning_SamplingComplete
2021/01/28 13:29:55.2 Old State:18-ENGN_StateRunning_SamplingComplete New State:ENGN_StateRunning_WaitNewStep
2021/01/28 13:29:55.4 Old State:5-ENGN_StateRunning_WaitNewStep New State:ENGN_StateRunning_StartNewStep
2021/01/28 13:29:55.4 StartShaker(1000)
2021/01/28 13:29:55.6 Temp: 2021/01/28 13:29:55, 28.0000
2021/01/28 13:29:55.7 Old State:6-ENGN_StateRunning_StartNewStep New State:ENGN_StateRunning_WaitGoingToSample
2021/01/28 13:29:55.7 Sample96_Q(0, 0, 11)
2021/01/28 13:29:55.8 GMC_SetPosZ
2021/01/28 13:29:55.8 
2021/01/28 13:29:55.8 START SCAN: 
2021/01/28 13:29:55.8    CycleTime (ms)    = 200
2021/01/28 13:29:55.8    CycleCount        = 25
2021/01/28 13:29:55.8    ScansToAverage    = 20
2021/01/28 13:29:55.8    FinishTime (s)    = 5
2021/01/28 13:29:55.8    Temperature       = 28.0
2021/01/28 13:29:55.8    Lamp Power        = 1
2021/01/28 13:29:55.8    Spec PCB temps    = 41.1, 41.4, 41.6, 41.6, 41.4, 41.8, 40.7, 40.6
2021/01/28 13:29:55.8 
2021/01/28 13:29:55.9 Old State:12-ENGN_StateRunning_WaitGoingToSample New State:ENGN_StateRunning_GoingToSample
2021/01/28 13:30:00.5 GMC_ServoHere
2021/01/28 13:30:00.6 GMC_SetPosXY
2021/01/28 13:30:01.0 GMC_SetPosZ
2021/01/28 13:30:06.1 Old State:13-ENGN_StateRunning_GoingToSample New State:ENGN_StateRunning_GoingToSampleComplete
2021/01/28 13:30:06.3 Old State:14-cycle=1, Elapsed Time:    0.0,  Ideal Time:    0.0,  Delay time =   0.00  New State:ENGN_StateRunning_WaitSampling
2021/01/28 13:30:06.3 Step started at: 13:29:55
2021/01/28 13:30:06.3 XYZ movement time  = 10250 ms + Scan start delay = 10260 ms
2021/01/28 13:30:06.4 Old State:15-ENGN_StateRunning_WaitSampling New State:ENGN_StateRunning_Sampling
2021/01/28 13:30:11.0 
2021/01/28 13:30:11.0 STOP SCAN: 
2021/01/28 13:30:11.0    CycleTime (ms)    = 200
2021/01/28 13:30:11.0    CurrentCycle      = 25
2021/01/28 13:30:11.0    RunTime (ms)      = 4957
2021/01/28 13:30:11.0    AverageCycle (ms) = 198.3
2021/01/28 13:30:11.0    Temperature       = 28.0
2021/01/28 13:30:11.0    DATA OVERRUN %    = 0.00
2021/01/28 13:30:11.0    Spec PCB temps    = 41.1, 41.4, 41.6, 41.6, 41.4, 41.8, 40.7, 40.5
2021/01/28 13:30:11.0 
2021/01/28 13:30:11.1 Old State:16-cycle=25, Elapsed Time:    5.0,  Ideal Time:    4.8,  Delay time =   0.00  New State:ENGN_StateRunning_SamplingComplete
2021/01/28 13:30:11.3 Old State:18-ENGN_StateRunning_SamplingComplete New State:ENGN_StateRunning_WaitNewStep
2021/01/28 13:30:11.5 Old State:5-ENGN_StateRunning_WaitNewStep New State:ENGN_StateRunning_StartNewStep
2021/01/28 13:30:11.5 StartShaker(1000)
2021/01/28 13:30:11.8 Temp: 2021/01/28 13:30:11, 28.0000
2021/01/28 13:30:11.8 Old State:6-ENGN_StateRunning_StartNewStep New State:ENGN_StateRunning_WaitGoingToSample
2021/01/28 13:30:11.8 Sample96_Q(0, 0, 0)
2021/01/28 13:30:11.9 GMC_SetPosZ
2021/01/28 13:30:12.0 
2021/01/28 13:30:12.0 START SCAN: 
2021/01/28 13:30:12.0    CycleTime (ms)    = 200
2021/01/28 13:30:12.0    CycleCount        = 300
2021/01/28 13:30:12.0    ScansToAverage    = 20
2021/01/28 13:30:12.0    FinishTime (s)    = 60
2021/01/28 13:30:12.0    Temperature       = 28.0
2021/01/28 13:30:12.0    Lamp Power        = 1
2021/01/28 13:30:12.0    Spec PCB temps    = 41.1, 41.4, 41.6, 41.6, 41.4, 41.8, 40.7, 40.5
2021/01/28 13:30:12.0 
2021/01/28 13:30:12.0 Old State:12-ENGN_StateRunning_WaitGoingToSample New State:ENGN_StateRunning_GoingToSample
2021/01/28 13:30:16.9 GMC_ServoHere
2021/01/28 13:30:17.0 GMC_SetPosXY
2021/01/28 13:30:18.8 GMC_SetPosZ
2021/01/28 13:30:20.8 Old State:13-ENGN_StateRunning_GoingToSample New State:ENGN_StateRunning_GoingToSampleComplete
2021/01/28 13:30:20.9 Old State:14-cycle=1, Elapsed Time:    0.0,  Ideal Time:    0.0,  Delay time =   0.00  New State:ENGN_StateRunning_WaitSampling
2021/01/28 13:30:20.9 Step started at: 13:30:11
2021/01/28 13:30:20.9 XYZ movement time  = 8858 ms + Scan start delay = 8855 ms
2021/01/28 13:30:21.0 Old State:15-ENGN_StateRunning_WaitSampling New State:ENGN_StateRunning_Sampling
2021/01/28 13:31:11.9 Temp: 2021/01/28 13:31:11, 28.0000
2021/01/28 13:31:20.7 
2021/01/28 13:31:20.7 STOP SCAN: 
2021/01/28 13:31:20.7    CycleTime (ms)    = 200
2021/01/28 13:31:20.7    CurrentCycle      = 300
2021/01/28 13:31:20.7    RunTime (ms)      = 59954
2021/01/28 13:31:20.7    AverageCycle (ms) = 199.8
2021/01/28 13:31:20.7    Temperature       = 28.0
2021/01/28 13:31:20.7    DATA OVERRUN %    = 0.00
2021/01/28 13:31:20.7    Spec PCB temps    = 41.1, 41.4, 41.6, 41.6, 41.4, 41.8, 40.7, 40.5
2021/01/28 13:31:20.7 
2021/01/28 13:31:20.8 Old State:16-cycle=300, Elapsed Time:   60.0,  Ideal Time:   59.8,  Delay time =   0.02  New State:ENGN_StateRunning_SamplingComplete
2021/01/28 13:31:20.9 Old State:18-ENGN_StateRunning_SamplingComplete New State:ENGN_StateRunning_WaitNewStep
2021/01/28 13:31:21.2 Old State:5-ENGN_StateRunning_WaitNewStep New State:ENGN_StateRunning_StartNewStep
2021/01/28 13:31:21.2 StartShaker(1000)
2021/01/28 13:31:21.5 Temp: 2021/01/28 13:31:21, 28.0000
2021/01/28 13:31:21.6 Old State:6-ENGN_StateRunning_StartNewStep New State:ENGN_StateRunning_WaitGoingToSample
2021/01/28 13:31:21.6 Sample96_Q(0, 0, 3)
2021/01/28 13:31:21.7 
2021/01/28 13:31:21.7 START SCAN: 
2021/01/28 13:31:21.7    CycleTime (ms)    = 200
2021/01/28 13:31:21.7    CycleCount        = 500
2021/01/28 13:31:21.7    ScansToAverage    = 20
2021/01/28 13:31:21.7    FinishTime (s)    = 100
2021/01/28 13:31:21.7    Temperature       = 28.0
2021/01/28 13:31:21.7    Lamp Power        = 1
2021/01/28 13:31:21.7    Spec PCB temps    = 41.1, 41.4, 41.6, 41.6, 41.4, 41.8, 40.7, 40.6
2021/01/28 13:31:21.7 
2021/01/28 13:31:21.8 Old State:12-ENGN_StateRunning_WaitGoingToSample New State:ENGN_StateRunning_GoingToSample
2021/01/28 13:31:21.8 GMC_SetPosZ
2021/01/28 13:31:23.6 GMC_ServoHere
2021/01/28 13:31:23.8 GMC_SetPosXY
2021/01/28 13:31:24.3 GMC_SetPosZ
2021/01/28 13:31:27.2 Old State:13-cycle=1, Elapsed Time:    0.0,  Ideal Time:    0.0,  Delay time =   0.00  New State:ENGN_StateRunning_GoingToSampleComplete
2021/01/28 13:31:27.3 Old State:14-ENGN_StateRunning_GoingToSampleComplete New State:ENGN_StateRunning_WaitSampling
2021/01/28 13:31:27.3 Step started at: 13:31:21
2021/01/28 13:31:27.3 XYZ movement time  = 5485 ms + Scan start delay = 5420 ms
2021/01/28 13:31:27.4 Old State:15-ENGN_StateRunning_WaitSampling New State:ENGN_StateRunning_Sampling
2021/01/28 13:32:21.5 Temp: 2021/01/28 13:32:21, 28.0000
2021/01/28 13:33:07.0 
2021/01/28 13:33:07.0 STOP SCAN: 
2021/01/28 13:33:07.0    CycleTime (ms)    = 200
2021/01/28 13:33:07.0    CurrentCycle      = 500
2021/01/28 13:33:07.0    RunTime (ms)      = 99967
2021/01/28 13:33:07.0    AverageCycle (ms) = 199.9
2021/01/28 13:33:07.0    Temperature       = 28.0
2021/01/28 13:33:07.0    DATA OVERRUN %    = 0.00
2021/01/28 13:33:07.0    Spec PCB temps    = 41.1, 41.5, 41.7, 41.6, 41.4, 41.8, 40.7, 40.5
2021/01/28 13:33:07.0 
2021/01/28 13:33:07.1 Old State:16-cycle=500, Elapsed Time:  100.0,  Ideal Time:   99.8,  Delay time =   0.03  New State:ENGN_StateRunning_SamplingComplete
2021/01/28 13:33:07.2 Old State:18-ENGN_StateRunning_SamplingComplete New State:ENGN_StateRunning_WaitNewStep
2021/01/28 13:33:07.5 Old State:5-ENGN_StateRunning_WaitNewStep New State:ENGN_StateRunning_StartNewStep
2021/01/28 13:33:07.5 StartShaker(1000)
2021/01/28 13:33:07.8 Temp: 2021/01/28 13:33:07, 28.0000
2021/01/28 13:33:07.9 Old State:6-ENGN_StateRunning_StartNewStep New State:ENGN_StateRunning_WaitGoingToSample
2021/01/28 13:33:07.9 Sample96_Q(0, 0, 4)
2021/01/28 13:33:08.0 GMC_SetPosZ
2021/01/28 13:33:08.0 
2021/01/28 13:33:08.0 START SCAN: 
2021/01/28 13:33:08.0    CycleTime (ms)    = 200
2021/01/28 13:33:08.0    CycleCount        = 300
2021/01/28 13:33:08.0    ScansToAverage    = 20
2021/01/28 13:33:08.0    FinishTime (s)    = 60
2021/01/28 13:33:08.0    Temperature       = 28.0
2021/01/28 13:33:08.0    Lamp Power        = 1
2021/01/28 13:33:08.0    Spec PCB temps    = 41.1, 41.4, 41.6, 41.6, 41.4, 41.8, 40.7, 40.6
2021/01/28 13:33:08.0 
2021/01/28 13:33:08.1 Old State:12-ENGN_StateRunning_WaitGoingToSample New State:ENGN_StateRunning_GoingToSample
2021/01/28 13:33:10.6 GMC_ServoHere
2021/01/28 13:33:10.8 GMC_SetPosXY
2021/01/28 13:33:11.2 GMC_SetPosZ
2021/01/28 13:33:14.3 Old State:13-ENGN_StateRunning_GoingToSample New State:ENGN_StateRunning_GoingToSampleComplete
2021/01/28 13:33:14.4 Old State:14-cycle=1, Elapsed Time:    0.0,  Ideal Time:    0.0,  Delay time =   0.00  New State:ENGN_StateRunning_WaitSampling
2021/01/28 13:33:14.4 Step started at: 13:33:07
2021/01/28 13:33:14.4 XYZ movement time  = 6341 ms + Scan start delay = 6292 ms
2021/01/28 13:33:14.5 Old State:15-ENGN_StateRunning_WaitSampling New State:ENGN_StateRunning_Sampling
2021/01/28 13:34:07.9 Temp: 2021/01/28 13:34:07, 28.0000
2021/01/28 13:34:14.2 
2021/01/28 13:34:14.2 STOP SCAN: 
2021/01/28 13:34:14.2    CycleTime (ms)    = 200
2021/01/28 13:34:14.2    CurrentCycle      = 300
2021/01/28 13:34:14.2    RunTime (ms)      = 60000
2021/01/28 13:34:14.2    AverageCycle (ms) = 200.0
2021/01/28 13:34:14.2    Temperature       = 28.0
2021/01/28 13:34:14.2    DATA OVERRUN %    = 0.00
2021/01/28 13:34:14.2    Spec PCB temps    = 41.1, 41.4, 41.6, 41.6, 41.4, 41.8, 40.7, 40.6
2021/01/28 13:34:14.2 
2021/01/28 13:34:14.3 Old State:16-cycle=300, Elapsed Time:   60.0,  Ideal Time:   59.8,  Delay time =   0.03  New State:ENGN_StateRunning_SamplingComplete
2021/01/28 13:34:14.4 Old State:18-ENGN_StateRunning_SamplingComplete New State:ENGN_StateRunning_WaitNewStep
2021/01/28 13:34:14.5 Old State:5-ENGN_StateRunning_WaitNewStep New State:ENGN_StateRunning_StartNewStep
2021/01/28 13:34:14.5 StartShaker(1000)
2021/01/28 13:34:14.8 Temp: 2021/01/28 13:34:14, 28.0000
2021/01/28 13:34:14.9 Old State:6-ENGN_StateRunning_StartNewStep New State:ENGN_StateRunning_WaitGoingToSample
2021/01/28 13:34:14.9 Sample96_Q(0, 0, 8)
2021/01/28 13:34:14.9 GMC_SetPosZ
2021/01/28 13:34:15.0 
2021/01/28 13:34:15.0 START SCAN: 
2021/01/28 13:34:15.0    CycleTime (ms)    = 200
2021/01/28 13:34:15.0    CycleCount        = 1500
2021/01/28 13:34:15.0    ScansToAverage    = 20
2021/01/28 13:34:15.0    FinishTime (s)    = 300
2021/01/28 13:34:15.0    Temperature       = 28.0
2021/01/28 13:34:15.0    Lamp Power        = 1
2021/01/28 13:34:15.0    Spec PCB temps    = 41.1, 41.4, 41.6, 41.6, 41.4, 41.8, 40.7, 40.6
2021/01/28 13:34:15.0 
2021/01/28 13:34:15.1 Old State:12-ENGN_StateRunning_WaitGoingToSample New State:ENGN_StateRunning_GoingToSample
2021/01/28 13:34:18.0 GMC_ServoHere
2021/01/28 13:34:18.1 GMC_SetPosXY
2021/01/28 13:34:18.8 GMC_SetPosZ
2021/01/28 13:34:23.2 Old State:13-ENGN_StateRunning_GoingToSample New State:ENGN_StateRunning_GoingToSampleComplete
2021/01/28 13:34:23.3 Old State:14-cycle=1, Elapsed Time:    0.0,  Ideal Time:    0.0,  Delay time =   0.00  New State:ENGN_StateRunning_WaitSampling
2021/01/28 13:34:23.3 Step started at: 13:34:14
2021/01/28 13:34:23.3 XYZ movement time  = 8196 ms + Scan start delay = 8160 ms
2021/01/28 13:34:23.4 Old State:15-ENGN_StateRunning_WaitSampling New State:ENGN_StateRunning_Sampling
2021/01/28 13:35:14.9 Temp: 2021/01/28 13:35:14, 28.0000
2021/01/28 13:36:14.9 Temp: 2021/01/28 13:36:14, 28.0000
2021/01/28 13:37:15.0 Temp: 2021/01/28 13:37:15, 28.0000
2021/01/28 13:38:15.1 Temp: 2021/01/28 13:38:15, 28.0000
2021/01/28 13:39:15.1 Temp: 2021/01/28 13:39:15, 28.0000
2021/01/28 13:39:23.0 
2021/01/28 13:39:23.0 STOP SCAN: 
2021/01/28 13:39:23.0    CycleTime (ms)    = 200
2021/01/28 13:39:23.0    CurrentCycle      = 1500
2021/01/28 13:39:23.0    RunTime (ms)      = 299970
2021/01/28 13:39:23.0    AverageCycle (ms) = 200.0
2021/01/28 13:39:23.0    Temperature       = 28.0
2021/01/28 13:39:23.0    DATA OVERRUN %    = 0.00
2021/01/28 13:39:23.0    Spec PCB temps    = 41.1, 41.5, 41.6, 41.6, 41.4, 41.8, 40.7, 40.6
2021/01/28 13:39:23.0 
2021/01/28 13:39:23.1 Old State:16-cycle=1500, Elapsed Time:  300.0,  Ideal Time:  299.8,  Delay time =   0.04  New State:ENGN_StateRunning_SamplingComplete
2021/01/28 13:39:23.2 Old State:18-ENGN_StateRunning_SamplingComplete New State:ENGN_StateRunning_WaitNewStep
2021/01/28 13:39:23.4 Old State:5-ENGN_StateRunning_WaitNewStep New State:ENGN_StateRunning_StartNewStep
2021/01/28 13:39:23.4 StartShaker(1000)
2021/01/28 13:39:23.6 Temp: 2021/01/28 13:39:23, 28.0000
2021/01/28 13:39:23.7 Old State:6-ENGN_StateRunning_StartNewStep New State:ENGN_StateRunning_WaitGoingToSample
2021/01/28 13:39:23.7 Sample96_Q(0, 0, 0)
2021/01/28 13:39:23.8 
2021/01/28 13:39:23.8 START SCAN: 
2021/01/28 13:39:23.8    CycleTime (ms)    = 200
2021/01/28 13:39:23.8    CycleCount        = 1500
2021/01/28 13:39:23.8    ScansToAverage    = 20
2021/01/28 13:39:23.8    FinishTime (s)    = 300
2021/01/28 13:39:23.8    Temperature       = 28.0
2021/01/28 13:39:23.8    Lamp Power        = 1
2021/01/28 13:39:23.8    Spec PCB temps    = 41.1, 41.5, 41.7, 41.6, 41.4, 41.8, 40.7, 40.6
2021/01/28 13:39:23.8 
2021/01/28 13:39:23.9 GMC_SetPosZ
2021/01/28 13:39:23.9 Old State:12-ENGN_StateRunning_WaitGoingToSample New State:ENGN_StateRunning_GoingToSample
2021/01/28 13:39:28.0 GMC_ServoHere
2021/01/28 13:39:28.2 GMC_SetPosXY
2021/01/28 13:39:29.6 GMC_SetPosZ
2021/01/28 13:39:31.6 Old State:13-ENGN_StateRunning_GoingToSample New State:ENGN_StateRunning_GoingToSampleComplete
2021/01/28 13:39:31.7 Old State:14-cycle=1, Elapsed Time:    0.0,  Ideal Time:    0.0,  Delay time =   0.00  New State:ENGN_StateRunning_WaitSampling
2021/01/28 13:39:31.7 Step started at: 13:39:23
2021/01/28 13:39:31.7 XYZ movement time  = 7786 ms + Scan start delay = 7776 ms
2021/01/28 13:39:31.8 Old State:15-ENGN_StateRunning_WaitSampling New State:ENGN_StateRunning_Sampling
2021/01/28 13:40:23.8 Temp: 2021/01/28 13:40:23, 28.0000
2021/01/28 13:41:23.8 Temp: 2021/01/28 13:41:23, 28.0000
2021/01/28 13:42:23.9 Temp: 2021/01/28 13:42:23, 28.0000
2021/01/28 13:43:24.0 Temp: 2021/01/28 13:43:24, 28.0000
2021/01/28 13:44:24.0 Temp: 2021/01/28 13:44:24, 28.0000
2021/01/28 13:44:31.5 
2021/01/28 13:44:31.5 STOP SCAN: 
2021/01/28 13:44:31.5    CycleTime (ms)    = 200
2021/01/28 13:44:31.5    CurrentCycle      = 1500
2021/01/28 13:44:31.5    RunTime (ms)      = 299955
2021/01/28 13:44:31.5    AverageCycle (ms) = 200.0
2021/01/28 13:44:31.5    Temperature       = 28.0
2021/01/28 13:44:31.5    DATA OVERRUN %    = 0.00
2021/01/28 13:44:31.5    Spec PCB temps    = 41.1, 41.4, 41.6, 41.6, 41.4, 41.8, 40.7, 40.5
2021/01/28 13:44:31.5 
2021/01/28 13:44:31.5 Old State:16-cycle=1500, Elapsed Time:  300.0,  Ideal Time:  299.8,  Delay time =   0.03  New State:ENGN_StateRunning_SamplingComplete
2021/01/28 13:44:31.7 Old State:18-ENGN_StateRunning_SamplingComplete New State:ENGN_StateRunning_WaitNewStep
2021/01/28 13:44:32.0 Old State:5-ENGN_StateRunning_WaitNewStep New State:ENGN_StateRunning_StartNewStep
2021/01/28 13:44:32.0 StartShaker(1000)
2021/01/28 13:44:32.2 Temp: 2021/01/28 13:44:32, 28.0000
2021/01/28 13:44:32.3 Old State:6-ENGN_StateRunning_StartNewStep New State:ENGN_StateRunning_WaitGoingToSample
2021/01/28 13:44:32.3 Sample96_Q(0, 0, 10)
2021/01/28 13:44:32.4 GMC_SetPosZ
2021/01/28 13:44:32.4 
2021/01/28 13:44:32.4 START SCAN: 
2021/01/28 13:44:32.4    CycleTime (ms)    = 200
2021/01/28 13:44:32.4    CycleCount        = 25
2021/01/28 13:44:32.4    ScansToAverage    = 20
2021/01/28 13:44:32.4    FinishTime (s)    = 5
2021/01/28 13:44:32.4    Temperature       = 28.0
2021/01/28 13:44:32.4    Lamp Power        = 1
2021/01/28 13:44:32.4    Spec PCB temps    = 41.1, 41.4, 41.6, 41.6, 41.4, 41.8, 40.7, 40.5
2021/01/28 13:44:32.4 
2021/01/28 13:44:32.5 Old State:12-ENGN_StateRunning_WaitGoingToSample New State:ENGN_StateRunning_GoingToSample
2021/01/28 13:44:34.3 GMC_ServoHere
2021/01/28 13:44:34.4 GMC_SetPosXY
2021/01/28 13:44:36.1 GMC_SetPosZ
2021/01/28 13:44:40.9 Old State:13-cycle=1, Elapsed Time:    0.0,  Ideal Time:    0.0,  Delay time =   0.00  New State:ENGN_StateRunning_GoingToSampleComplete
2021/01/28 13:44:41.0 Old State:14-ENGN_StateRunning_GoingToSampleComplete New State:ENGN_StateRunning_WaitSampling
2021/01/28 13:44:41.0 Step started at: 13:44:32
2021/01/28 13:44:41.0 XYZ movement time  = 8462 ms + Scan start delay = 8392 ms
2021/01/28 13:44:41.1 Old State:15-ENGN_StateRunning_WaitSampling New State:ENGN_StateRunning_Sampling
2021/01/28 13:44:45.7 
2021/01/28 13:44:45.7 STOP SCAN: 
2021/01/28 13:44:45.7    CycleTime (ms)    = 200
2021/01/28 13:44:45.7    CurrentCycle      = 25
2021/01/28 13:44:45.7    RunTime (ms)      = 4956
2021/01/28 13:44:45.7    AverageCycle (ms) = 198.2
2021/01/28 13:44:45.7    Temperature       = 28.0
2021/01/28 13:44:45.7    DATA OVERRUN %    = 0.00
2021/01/28 13:44:45.7    Spec PCB temps    = 41.1, 41.4, 41.6, 41.6, 41.4, 41.8, 40.7, 40.6
2021/01/28 13:44:45.7 
2021/01/28 13:44:45.8 Old State:16-cycle=25, Elapsed Time:    5.0,  Ideal Time:    4.8,  Delay time =   0.04  New State:ENGN_StateRunning_SamplingComplete
2021/01/28 13:44:45.9 Old State:18-ENGN_StateRunning_SamplingComplete New State:ENGN_StateRunning_WaitNewStep
2021/01/28 13:44:46.4 Old State:5-ENGN_StateRunning_WaitNewStep New State:ENGN_StateRunning_StartNewStep
2021/01/28 13:44:46.4 StartShaker(1000)
2021/01/28 13:44:46.7 Temp: 2021/01/28 13:44:46, 28.0000
2021/01/28 13:44:46.7 Old State:6-ENGN_StateRunning_StartNewStep New State:ENGN_StateRunning_WaitGoingToSample
2021/01/28 13:44:46.7 Sample96_Q(0, 0, 11)
2021/01/28 13:44:46.8 
2021/01/28 13:44:46.8 START SCAN: 
2021/01/28 13:44:46.8    CycleTime (ms)    = 200
2021/01/28 13:44:46.8    CycleCount        = 25
2021/01/28 13:44:46.8    ScansToAverage    = 20
2021/01/28 13:44:46.8    FinishTime (s)    = 5
2021/01/28 13:44:46.8    Temperature       = 28.0
2021/01/28 13:44:46.8    Lamp Power        = 1
2021/01/28 13:44:46.8    Spec PCB temps    = 41.1, 41.4, 41.6, 41.6, 41.4, 41.8, 40.7, 40.5
2021/01/28 13:44:46.8 
2021/01/28 13:44:46.9 GMC_SetPosZ
2021/01/28 13:44:46.9 Old State:12-ENGN_StateRunning_WaitGoingToSample New State:ENGN_StateRunning_GoingToSample
2021/01/28 13:44:51.6 GMC_ServoHere
2021/01/28 13:44:51.7 GMC_SetPosXY
2021/01/28 13:44:52.1 GMC_SetPosZ
2021/01/28 13:44:57.4 Old State:13-cycle=1, Elapsed Time:    0.0,  Ideal Time:    0.0,  Delay time =   0.00  New State:ENGN_StateRunning_GoingToSampleComplete
2021/01/28 13:44:57.5 Old State:14-ENGN_StateRunning_GoingToSampleComplete New State:ENGN_StateRunning_WaitSampling
2021/01/28 13:44:57.5 Step started at: 13:44:46
2021/01/28 13:44:57.5 XYZ movement time  = 10479 ms + Scan start delay = 10389 ms
2021/01/28 13:44:57.6 Old State:15-ENGN_StateRunning_WaitSampling New State:ENGN_StateRunning_Sampling
2021/01/28 13:45:02.1 
2021/01/28 13:45:02.1 STOP SCAN: 
2021/01/28 13:45:02.1    CycleTime (ms)    = 200
2021/01/28 13:45:02.1    CurrentCycle      = 25
2021/01/28 13:45:02.1    RunTime (ms)      = 4955
2021/01/28 13:45:02.1    AverageCycle (ms) = 198.2
2021/01/28 13:45:02.1    Temperature       = 28.0
2021/01/28 13:45:02.1    DATA OVERRUN %    = 0.00
2021/01/28 13:45:02.1    Spec PCB temps    = 41.1, 41.4, 41.6, 41.6, 41.4, 41.8, 40.7, 40.6
2021/01/28 13:45:02.1 
2021/01/28 13:45:02.2 Old State:16-cycle=25, Elapsed Time:    5.0,  Ideal Time:    4.8,  Delay time =   0.04  New State:ENGN_StateRunning_SamplingComplete
2021/01/28 13:45:02.3 Old State:18-ENGN_StateRunning_SamplingComplete New State:ENGN_StateRunning_WaitNewStep
2021/01/28 13:45:02.5 Old State:5-ENGN_StateRunning_WaitNewStep New State:ENGN_StateRunning_StartNewStep
2021/01/28 13:45:02.5 StartShaker(1000)
2021/01/28 13:45:02.8 Temp: 2021/01/28 13:45:02, 28.0000
2021/01/28 13:45:02.8 Old State:6-ENGN_StateRunning_StartNewStep New State:ENGN_StateRunning_WaitGoingToSample
2021/01/28 13:45:02.8 Sample96_Q(0, 0, 10)
2021/01/28 13:45:02.9 
2021/01/28 13:45:02.9 START SCAN: 
2021/01/28 13:45:02.9    CycleTime (ms)    = 200
2021/01/28 13:45:02.9    CycleCount        = 25
2021/01/28 13:45:02.9    ScansToAverage    = 20
2021/01/28 13:45:02.9    FinishTime (s)    = 5
2021/01/28 13:45:02.9    Temperature       = 28.0
2021/01/28 13:45:02.9    Lamp Power        = 1
2021/01/28 13:45:02.9    Spec PCB temps    = 41.1, 41.4, 41.6, 41.6, 41.4, 41.8, 40.7, 40.5
2021/01/28 13:45:02.9 
2021/01/28 13:45:03.0 GMC_SetPosZ
2021/01/28 13:45:03.0 Old State:12-ENGN_StateRunning_WaitGoingToSample New State:ENGN_StateRunning_GoingToSample
2021/01/28 13:45:08.0 GMC_ServoHere
2021/01/28 13:45:08.1 GMC_SetPosXY
2021/01/28 13:45:08.5 GMC_SetPosZ
2021/01/28 13:45:13.5 Old State:13-cycle=1, Elapsed Time:    0.0,  Ideal Time:    0.0,  Delay time =   0.00  New State:ENGN_StateRunning_GoingToSampleComplete
2021/01/28 13:45:13.6 Old State:14-ENGN_StateRunning_GoingToSampleComplete New State:ENGN_StateRunning_WaitSampling
2021/01/28 13:45:13.6 Step started at: 13:45:02
2021/01/28 13:45:13.6 XYZ movement time  = 10497 ms + Scan start delay = 10420 ms
2021/01/28 13:45:13.7 Old State:15-ENGN_StateRunning_WaitSampling New State:ENGN_StateRunning_Sampling
2021/01/28 13:45:18.2 
2021/01/28 13:45:18.2 STOP SCAN: 
2021/01/28 13:45:18.2    CycleTime (ms)    = 200
2021/01/28 13:45:18.2    CurrentCycle      = 25
2021/01/28 13:45:18.2    RunTime (ms)      = 4954
2021/01/28 13:45:18.2    AverageCycle (ms) = 198.2
2021/01/28 13:45:18.2    Temperature       = 28.0
2021/01/28 13:45:18.2    DATA OVERRUN %    = 0.00
2021/01/28 13:45:18.2    Spec PCB temps    = 41.0, 41.4, 41.6, 41.6, 41.4, 41.7, 40.7, 40.5
2021/01/28 13:45:18.2 
2021/01/28 13:45:18.3 Old State:16-cycle=25, Elapsed Time:    5.0,  Ideal Time:    4.8,  Delay time =   0.04  New State:ENGN_StateRunning_SamplingComplete
2021/01/28 13:45:18.4 Old State:18-ENGN_StateRunning_SamplingComplete New State:ENGN_StateRunning_WaitNewStep
2021/01/28 13:45:18.6 Old State:5-ENGN_StateRunning_WaitNewStep New State:ENGN_StateRunning_StartNewStep
2021/01/28 13:45:18.6 StartShaker(1000)
2021/01/28 13:45:18.8 Temp: 2021/01/28 13:45:18, 28.0000
2021/01/28 13:45:18.9 Old State:6-ENGN_StateRunning_StartNewStep New State:ENGN_StateRunning_WaitGoingToSample
2021/01/28 13:45:18.9 Sample96_Q(0, 0, 11)
2021/01/28 13:45:18.9 GMC_SetPosZ
2021/01/28 13:45:19.0 
2021/01/28 13:45:19.0 START SCAN: 
2021/01/28 13:45:19.0    CycleTime (ms)    = 200
2021/01/28 13:45:19.0    CycleCount        = 25
2021/01/28 13:45:19.0    ScansToAverage    = 20
2021/01/28 13:45:19.0    FinishTime (s)    = 5
2021/01/28 13:45:19.0    Temperature       = 28.0
2021/01/28 13:45:19.0    Lamp Power        = 1
2021/01/28 13:45:19.0    Spec PCB temps    = 41.0, 41.4, 41.6, 41.6, 41.4, 41.8, 40.7, 40.5
2021/01/28 13:45:19.0 
2021/01/28 13:45:19.1 Old State:12-ENGN_StateRunning_WaitGoingToSample New State:ENGN_StateRunning_GoingToSample
2021/01/28 13:45:23.6 GMC_ServoHere
2021/01/28 13:45:23.8 GMC_SetPosXY
2021/01/28 13:45:24.2 GMC_SetPosZ
2021/01/28 13:45:29.4 Old State:13-cycle=1, Elapsed Time:    0.0,  Ideal Time:    0.0,  Delay time =   0.00  New State:ENGN_StateRunning_GoingToSampleComplete
2021/01/28 13:45:29.5 Old State:14-ENGN_StateRunning_GoingToSampleComplete New State:ENGN_StateRunning_WaitSampling
2021/01/28 13:45:29.5 Step started at: 13:45:19
2021/01/28 13:45:29.5 XYZ movement time  = 10350 ms + Scan start delay = 10286 ms
2021/01/28 13:45:29.7 Old State:15-ENGN_StateRunning_WaitSampling New State:ENGN_StateRunning_Sampling
2021/01/28 13:45:34.2 
2021/01/28 13:45:34.2 STOP SCAN: 
2021/01/28 13:45:34.2    CycleTime (ms)    = 200
2021/01/28 13:45:34.2    CurrentCycle      = 25
2021/01/28 13:45:34.2    RunTime (ms)      = 4968
2021/01/28 13:45:34.2    AverageCycle (ms) = 198.7
2021/01/28 13:45:34.2    Temperature       = 28.0
2021/01/28 13:45:34.2    DATA OVERRUN %    = 0.00
2021/01/28 13:45:34.2    Spec PCB temps    = 41.0, 41.4, 41.6, 41.6, 41.3, 41.7, 40.7, 40.5
2021/01/28 13:45:34.2 
2021/01/28 13:45:34.3 Old State:16-cycle=25, Elapsed Time:    5.0,  Ideal Time:    4.8,  Delay time =   0.04  New State:ENGN_StateRunning_SamplingComplete
2021/01/28 13:45:34.4 Old State:18-ENGN_StateRunning_SamplingComplete New State:ENGN_StateRunning_WaitNewStep
2021/01/28 13:45:34.7 Old State:5-ENGN_StateRunning_WaitNewStep New State:ENGN_StateRunning_StartNewStep
2021/01/28 13:45:34.8 StartShaker(1000)
2021/01/28 13:45:35.1 Temp: 2021/01/28 13:45:35, 28.0000
2021/01/28 13:45:35.1 Old State:6-ENGN_StateRunning_StartNewStep New State:ENGN_StateRunning_WaitGoingToSample
2021/01/28 13:45:35.1 Sample96_Q(0, 0, 10)
2021/01/28 13:45:35.2 
2021/01/28 13:45:35.2 START SCAN: 
2021/01/28 13:45:35.2    CycleTime (ms)    = 200
2021/01/28 13:45:35.2    CycleCount        = 25
2021/01/28 13:45:35.2    ScansToAverage    = 20
2021/01/28 13:45:35.2    FinishTime (s)    = 5
2021/01/28 13:45:35.2    Temperature       = 28.0
2021/01/28 13:45:35.2    Lamp Power        = 1
2021/01/28 13:45:35.2    Spec PCB temps    = 41.0, 41.4, 41.6, 41.6, 41.4, 41.7, 40.7, 40.5
2021/01/28 13:45:35.2 
2021/01/28 13:45:35.2 GMC_SetPosZ
2021/01/28 13:45:35.3 Old State:12-ENGN_StateRunning_WaitGoingToSample New State:ENGN_StateRunning_GoingToSample
2021/01/28 13:45:40.2 GMC_ServoHere
2021/01/28 13:45:40.4 GMC_SetPosXY
2021/01/28 13:45:40.7 GMC_SetPosZ
2021/01/28 13:45:45.5 Old State:13-ENGN_StateRunning_GoingToSample New State:ENGN_StateRunning_GoingToSampleComplete
2021/01/28 13:45:45.7 Old State:14-cycle=1, Elapsed Time:    0.0,  Ideal Time:    0.0,  Delay time =   0.00  New State:ENGN_StateRunning_WaitSampling
2021/01/28 13:45:45.7 Step started at: 13:45:35
2021/01/28 13:45:45.7 XYZ movement time  = 10319 ms + Scan start delay = 10329 ms
2021/01/28 13:45:45.8 Old State:15-ENGN_StateRunning_WaitSampling New State:ENGN_StateRunning_Sampling
2021/01/28 13:45:50.4 
2021/01/28 13:45:50.4 STOP SCAN: 
2021/01/28 13:45:50.4    CycleTime (ms)    = 200
2021/01/28 13:45:50.4    CurrentCycle      = 25
2021/01/28 13:45:50.4    RunTime (ms)      = 4955
2021/01/28 13:45:50.4    AverageCycle (ms) = 198.2
2021/01/28 13:45:50.4    Temperature       = 28.0
2021/01/28 13:45:50.4    DATA OVERRUN %    = 0.00
2021/01/28 13:45:50.4    Spec PCB temps    = 41.0, 41.4, 41.6, 41.6, 41.3, 41.7, 40.6, 40.5
2021/01/28 13:45:50.4 
2021/01/28 13:45:50.5 Old State:16-cycle=25, Elapsed Time:    5.0,  Ideal Time:    4.8,  Delay time =   0.04  New State:ENGN_StateRunning_SamplingComplete
2021/01/28 13:45:50.6 Old State:18-ENGN_StateRunning_SamplingComplete New State:ENGN_StateRunning_WaitNewStep
2021/01/28 13:45:50.9 Old State:5-ENGN_StateRunning_WaitNewStep New State:ENGN_StateRunning_StartNewStep
2021/01/28 13:45:50.9 StartShaker(1000)
2021/01/28 13:45:51.2 Temp: 2021/01/28 13:45:51, 28.0000
2021/01/28 13:45:51.3 Old State:6-ENGN_StateRunning_StartNewStep New State:ENGN_StateRunning_WaitGoingToSample
2021/01/28 13:45:51.3 Sample96_Q(0, 0, 11)
2021/01/28 13:45:51.3 GMC_SetPosZ
2021/01/28 13:45:51.4 
2021/01/28 13:45:51.4 START SCAN: 
2021/01/28 13:45:51.4    CycleTime (ms)    = 200
2021/01/28 13:45:51.4    CycleCount        = 25
2021/01/28 13:45:51.4    ScansToAverage    = 20
2021/01/28 13:45:51.4    FinishTime (s)    = 5
2021/01/28 13:45:51.4    Temperature       = 28.0
2021/01/28 13:45:51.4    Lamp Power        = 1
2021/01/28 13:45:51.4    Spec PCB temps    = 41.0, 41.4, 41.6, 41.6, 41.3, 41.7, 40.7, 40.5
2021/01/28 13:45:51.4 
2021/01/28 13:45:51.5 Old State:12-ENGN_StateRunning_WaitGoingToSample New State:ENGN_StateRunning_GoingToSample
2021/01/28 13:45:56.0 GMC_ServoHere
2021/01/28 13:45:56.2 GMC_SetPosXY
2021/01/28 13:45:56.6 GMC_SetPosZ
2021/01/28 13:46:01.8 Old State:13-cycle=1, Elapsed Time:    0.0,  Ideal Time:    0.0,  Delay time =   0.00  New State:ENGN_StateRunning_GoingToSampleComplete
2021/01/28 13:46:01.9 Old State:14-ENGN_StateRunning_GoingToSampleComplete New State:ENGN_StateRunning_WaitSampling
2021/01/28 13:46:01.9 Step started at: 13:45:51
2021/01/28 13:46:01.9 XYZ movement time  = 10326 ms + Scan start delay = 10297 ms
2021/01/28 13:46:02.0 Old State:15-ENGN_StateRunning_WaitSampling New State:ENGN_StateRunning_Sampling
2021/01/28 13:46:06.6 
2021/01/28 13:46:06.6 STOP SCAN: 
2021/01/28 13:46:06.6    CycleTime (ms)    = 200
2021/01/28 13:46:06.6    CurrentCycle      = 25
2021/01/28 13:46:06.6    RunTime (ms)      = 4961
2021/01/28 13:46:06.6    AverageCycle (ms) = 198.4
2021/01/28 13:46:06.6    Temperature       = 28.0
2021/01/28 13:46:06.6    DATA OVERRUN %    = 0.00
2021/01/28 13:46:06.6    Spec PCB temps    = 41.0, 41.4, 41.6, 41.6, 41.3, 41.7, 40.7, 40.5
2021/01/28 13:46:06.6 
2021/01/28 13:46:06.6 Old State:16-cycle=25, Elapsed Time:    5.0,  Ideal Time:    4.8,  Delay time =   0.04  New State:ENGN_StateRunning_SamplingComplete
2021/01/28 13:46:06.7 Old State:18-ENGN_StateRunning_SamplingComplete New State:ENGN_StateRunning_WaitNewStep
2021/01/28 13:46:07.0 Old State:5-ENGN_StateRunning_WaitNewStep New State:ENGN_StateRunning_StartNewStep
2021/01/28 13:46:07.0 StartShaker(1000)
2021/01/28 13:46:07.2 Temp: 2021/01/28 13:46:07, 28.0000
2021/01/28 13:46:07.3 Old State:6-ENGN_StateRunning_StartNewStep New State:ENGN_StateRunning_WaitGoingToSample
2021/01/28 13:46:07.3 Sample96_Q(0, 0, 0)
2021/01/28 13:46:07.4 
2021/01/28 13:46:07.4 START SCAN: 
2021/01/28 13:46:07.4    CycleTime (ms)    = 200
2021/01/28 13:46:07.4    CycleCount        = 300
2021/01/28 13:46:07.4    ScansToAverage    = 20
2021/01/28 13:46:07.4    FinishTime (s)    = 60
2021/01/28 13:46:07.4    Temperature       = 28.0
2021/01/28 13:46:07.4    Lamp Power        = 1
2021/01/28 13:46:07.4    Spec PCB temps    = 41.0, 41.4, 41.6, 41.6, 41.3, 41.7, 40.6, 40.5
2021/01/28 13:46:07.4 
2021/01/28 13:46:07.5 GMC_SetPosZ
2021/01/28 13:46:07.5 Old State:12-ENGN_StateRunning_WaitGoingToSample New State:ENGN_StateRunning_GoingToSample
2021/01/28 13:46:12.4 GMC_ServoHere
2021/01/28 13:46:12.6 GMC_SetPosXY
2021/01/28 13:46:14.4 GMC_SetPosZ
2021/01/28 13:46:16.4 Old State:13-cycle=1, Elapsed Time:    0.0,  Ideal Time:    0.0,  Delay time =   0.00  New State:ENGN_StateRunning_GoingToSampleComplete
2021/01/28 13:46:16.5 Old State:14-ENGN_StateRunning_GoingToSampleComplete New State:ENGN_StateRunning_WaitSampling
2021/01/28 13:46:16.5 Step started at: 13:46:07
2021/01/28 13:46:16.5 XYZ movement time  = 9022 ms + Scan start delay = 8958 ms
2021/01/28 13:46:16.6 Old State:15-ENGN_StateRunning_WaitSampling New State:ENGN_StateRunning_Sampling
2021/01/28 13:47:07.4 Temp: 2021/01/28 13:47:07, 28.0000
2021/01/28 13:47:16.3 
2021/01/28 13:47:16.3 STOP SCAN: 
2021/01/28 13:47:16.3    CycleTime (ms)    = 200
2021/01/28 13:47:16.3    CurrentCycle      = 300
2021/01/28 13:47:16.3    RunTime (ms)      = 59956
2021/01/28 13:47:16.3    AverageCycle (ms) = 199.9
2021/01/28 13:47:16.3    Temperature       = 28.0
2021/01/28 13:47:16.3    DATA OVERRUN %    = 0.00
2021/01/28 13:47:16.3    Spec PCB temps    = 41.0, 41.4, 41.6, 41.6, 41.3, 41.7, 40.7, 40.5
2021/01/28 13:47:16.3 
2021/01/28 13:47:16.3 Old State:16-cycle=300, Elapsed Time:   60.0,  Ideal Time:   59.8,  Delay time =   0.03  New State:ENGN_StateRunning_SamplingComplete
2021/01/28 13:47:16.5 Old State:18-ENGN_StateRunning_SamplingComplete New State:ENGN_StateRunning_WaitNewStep
2021/01/28 13:47:16.7 Old State:5-ENGN_StateRunning_WaitNewStep New State:ENGN_StateRunning_StartNewStep
2021/01/28 13:47:16.7 StartShaker(1000)
2021/01/28 13:47:16.9 Temp: 2021/01/28 13:47:16, 28.0000
2021/01/28 13:47:17.0 Old State:6-ENGN_StateRunning_StartNewStep New State:ENGN_StateRunning_WaitGoingToSample
2021/01/28 13:47:17.0 Sample96_Q(0, 0, 1)
2021/01/28 13:47:17.1 GMC_SetPosZ
2021/01/28 13:47:17.2 
2021/01/28 13:47:17.2 START SCAN: 
2021/01/28 13:47:17.2    CycleTime (ms)    = 200
2021/01/28 13:47:17.2    CycleCount        = 500
2021/01/28 13:47:17.2    ScansToAverage    = 20
2021/01/28 13:47:17.2    FinishTime (s)    = 100
2021/01/28 13:47:17.2    Temperature       = 28.0
2021/01/28 13:47:17.2    Lamp Power        = 1
2021/01/28 13:47:17.2    Spec PCB temps    = 41.0, 41.4, 41.6, 41.6, 41.3, 41.7, 40.7, 40.5
2021/01/28 13:47:17.2 
2021/01/28 13:47:17.2 Old State:12-ENGN_StateRunning_WaitGoingToSample New State:ENGN_StateRunning_GoingToSample
2021/01/28 13:47:19.0 GMC_ServoHere
2021/01/28 13:47:19.1 GMC_SetPosXY
2021/01/28 13:47:19.5 GMC_SetPosZ
2021/01/28 13:47:21.9 Old State:13-cycle=1, Elapsed Time:    0.0,  Ideal Time:    0.0,  Delay time =   0.00  New State:ENGN_StateRunning_GoingToSampleComplete
2021/01/28 13:47:22.0 Old State:14-ENGN_StateRunning_GoingToSampleComplete New State:ENGN_StateRunning_WaitSampling
2021/01/28 13:47:22.0 Step started at: 13:47:17
2021/01/28 13:47:22.0 XYZ movement time  = 4728 ms + Scan start delay = 4659 ms
2021/01/28 13:47:22.1 Old State:15-ENGN_StateRunning_WaitSampling New State:ENGN_StateRunning_Sampling
2021/01/28 13:48:17.0 Temp: 2021/01/28 13:48:17, 28.0000
2021/01/28 13:49:01.7 
2021/01/28 13:49:01.7 STOP SCAN: 
2021/01/28 13:49:01.7    CycleTime (ms)    = 200
2021/01/28 13:49:01.7    CurrentCycle      = 500
2021/01/28 13:49:01.7    RunTime (ms)      = 99987
2021/01/28 13:49:01.7    AverageCycle (ms) = 200.0
2021/01/28 13:49:01.7    Temperature       = 28.0
2021/01/28 13:49:01.7    DATA OVERRUN %    = 0.00
2021/01/28 13:49:01.7    Spec PCB temps    = 41.0, 41.4, 41.6, 41.6, 41.4, 41.7, 40.7, 40.5
2021/01/28 13:49:01.7 
2021/01/28 13:49:01.8 Old State:16-cycle=500, Elapsed Time:  100.0,  Ideal Time:   99.8,  Delay time =   0.04  New State:ENGN_StateRunning_SamplingComplete
2021/01/28 13:49:01.9 Old State:18-ENGN_StateRunning_SamplingComplete New State:ENGN_StateRunning_WaitNewStep
2021/01/28 13:49:02.0 Old State:5-ENGN_StateRunning_WaitNewStep New State:ENGN_StateRunning_StartNewStep
2021/01/28 13:49:02.0 StartShaker(1000)
2021/01/28 13:49:02.4 Temp: 2021/01/28 13:49:02, 28.0000
2021/01/28 13:49:02.4 Old State:6-ENGN_StateRunning_StartNewStep New State:ENGN_StateRunning_WaitGoingToSample
2021/01/28 13:49:02.4 Sample96_Q(0, 0, 4)
2021/01/28 13:49:02.5 GMC_SetPosZ
2021/01/28 13:49:02.5 
2021/01/28 13:49:02.5 START SCAN: 
2021/01/28 13:49:02.5    CycleTime (ms)    = 200
2021/01/28 13:49:02.5    CycleCount        = 300
2021/01/28 13:49:02.5    ScansToAverage    = 20
2021/01/28 13:49:02.5    FinishTime (s)    = 60
2021/01/28 13:49:02.5    Temperature       = 28.0
2021/01/28 13:49:02.5    Lamp Power        = 1
2021/01/28 13:49:02.5    Spec PCB temps    = 41.0, 41.4, 41.6, 41.6, 41.4, 41.8, 40.7, 40.5
2021/01/28 13:49:02.5 
2021/01/28 13:49:02.6 Old State:12-ENGN_StateRunning_WaitGoingToSample New State:ENGN_StateRunning_GoingToSample
2021/01/28 13:49:04.7 GMC_ServoHere
2021/01/28 13:49:04.9 GMC_SetPosXY
2021/01/28 13:49:05.4 GMC_SetPosZ
2021/01/28 13:49:08.6 Old State:13-cycle=1, Elapsed Time:    0.0,  Ideal Time:    0.0,  Delay time =   0.00  New State:ENGN_StateRunning_GoingToSampleComplete
2021/01/28 13:49:08.7 Old State:14-ENGN_StateRunning_GoingToSampleComplete New State:ENGN_StateRunning_WaitSampling
2021/01/28 13:49:08.7 Step started at: 13:49:02
2021/01/28 13:49:08.7 XYZ movement time  = 6134 ms + Scan start delay = 6060 ms
2021/01/28 13:49:08.8 Old State:15-ENGN_StateRunning_WaitSampling New State:ENGN_StateRunning_Sampling
2021/01/28 13:50:02.4 Temp: 2021/01/28 13:50:02, 28.0000
2021/01/28 13:50:08.4 
2021/01/28 13:50:08.4 STOP SCAN: 
2021/01/28 13:50:08.4    CycleTime (ms)    = 200
2021/01/28 13:50:08.4    CurrentCycle      = 300
2021/01/28 13:50:08.4    RunTime (ms)      = 59973
2021/01/28 13:50:08.4    AverageCycle (ms) = 199.9
2021/01/28 13:50:08.4    Temperature       = 28.0
2021/01/28 13:50:08.4    DATA OVERRUN %    = 0.00
2021/01/28 13:50:08.4    Spec PCB temps    = 41.0, 41.4, 41.6, 41.6, 41.4, 41.7, 40.7, 40.5
2021/01/28 13:50:08.4 
2021/01/28 13:50:08.6 Old State:16-cycle=300, Elapsed Time:   60.0,  Ideal Time:   59.8,  Delay time =   0.04  New State:ENGN_StateRunning_SamplingComplete
2021/01/28 13:50:08.7 Old State:18-ENGN_StateRunning_SamplingComplete New State:ENGN_StateRunning_WaitNewStep
2021/01/28 13:50:09.0 Old State:5-ENGN_StateRunning_WaitNewStep New State:ENGN_StateRunning_StartNewStep
2021/01/28 13:50:09.0 StartShaker(1000)
2021/01/28 13:50:09.3 Temp: 2021/01/28 13:50:09, 28.0000
2021/01/28 13:50:09.4 Old State:6-ENGN_StateRunning_StartNewStep New State:ENGN_StateRunning_WaitGoingToSample
2021/01/28 13:50:09.4 Sample96_Q(0, 0, 9)
2021/01/28 13:50:09.4 GMC_SetPosZ
2021/01/28 13:50:09.5 
2021/01/28 13:50:09.5 START SCAN: 
2021/01/28 13:50:09.5    CycleTime (ms)    = 200
2021/01/28 13:50:09.5    CycleCount        = 1500
2021/01/28 13:50:09.5    ScansToAverage    = 20
2021/01/28 13:50:09.5    FinishTime (s)    = 300
2021/01/28 13:50:09.5    Temperature       = 28.0
2021/01/28 13:50:09.5    Lamp Power        = 1
2021/01/28 13:50:09.5    Spec PCB temps    = 41.0, 41.4, 41.6, 41.6, 41.4, 41.7, 40.7, 40.5
2021/01/28 13:50:09.5 
2021/01/28 13:50:09.6 Old State:12-ENGN_StateRunning_WaitGoingToSample New State:ENGN_StateRunning_GoingToSample
2021/01/28 13:50:12.5 GMC_ServoHere
2021/01/28 13:50:12.6 GMC_SetPosXY
2021/01/28 13:50:13.6 GMC_SetPosZ
2021/01/28 13:50:18.2 Old State:13-ENGN_StateRunning_GoingToSample New State:ENGN_StateRunning_GoingToSampleComplete
2021/01/28 13:50:18.3 Old State:14-cycle=1, Elapsed Time:    0.0,  Ideal Time:    0.0,  Delay time =   0.00  New State:ENGN_StateRunning_WaitSampling
2021/01/28 13:50:18.3 Step started at: 13:50:09
2021/01/28 13:50:18.3 XYZ movement time  = 8684 ms + Scan start delay = 8693 ms
2021/01/28 13:50:18.4 Old State:15-ENGN_StateRunning_WaitSampling New State:ENGN_StateRunning_Sampling
2021/01/28 13:51:09.3 Temp: 2021/01/28 13:51:09, 28.0000
2021/01/28 13:52:09.4 Temp: 2021/01/28 13:52:09, 28.0000
2021/01/28 13:53:09.4 Temp: 2021/01/28 13:53:09, 28.0000
2021/01/28 13:54:09.5 Temp: 2021/01/28 13:54:09, 28.0000
2021/01/28 13:55:09.6 Temp: 2021/01/28 13:55:09, 28.0000
2021/01/28 13:55:18.1 
2021/01/28 13:55:18.1 STOP SCAN: 
2021/01/28 13:55:18.1    CycleTime (ms)    = 200
2021/01/28 13:55:18.1    CurrentCycle      = 1500
2021/01/28 13:55:18.1    RunTime (ms)      = 299961
2021/01/28 13:55:18.1    AverageCycle (ms) = 200.0
2021/01/28 13:55:18.1    Temperature       = 28.0
2021/01/28 13:55:18.1    DATA OVERRUN %    = 0.00
2021/01/28 13:55:18.1    Spec PCB temps    = 41.0, 41.4, 41.6, 41.6, 41.4, 41.8, 40.7, 40.5
2021/01/28 13:55:18.1 
2021/01/28 13:55:18.2 Old State:16-cycle=1500, Elapsed Time:  300.0,  Ideal Time:  299.8,  Delay time =   0.03  New State:ENGN_StateRunning_SamplingComplete
2021/01/28 13:55:18.3 Old State:18-ENGN_StateRunning_SamplingComplete New State:ENGN_StateRunning_WaitNewStep
2021/01/28 13:55:18.5 Old State:5-ENGN_StateRunning_WaitNewStep New State:ENGN_StateRunning_StartNewStep
2021/01/28 13:55:18.5 StartShaker(1000)
2021/01/28 13:55:18.8 Temp: 2021/01/28 13:55:18, 28.0000
2021/01/28 13:55:18.9 Old State:6-ENGN_StateRunning_StartNewStep New State:ENGN_StateRunning_WaitGoingToSample
2021/01/28 13:55:18.9 Sample96_Q(0, 0, 0)
2021/01/28 13:55:19.0 
2021/01/28 13:55:19.0 START SCAN: 
2021/01/28 13:55:19.0    CycleTime (ms)    = 200
2021/01/28 13:55:19.0    CycleCount        = 1500
2021/01/28 13:55:19.0    ScansToAverage    = 20
2021/01/28 13:55:19.0    FinishTime (s)    = 300
2021/01/28 13:55:19.0    Temperature       = 28.0
2021/01/28 13:55:19.0    Lamp Power        = 1
2021/01/28 13:55:19.0    Spec PCB temps    = 41.0, 41.4, 41.6, 41.6, 41.3, 41.8, 40.7, 40.5
2021/01/28 13:55:19.0 
2021/01/28 13:55:19.0 GMC_SetPosZ
2021/01/28 13:55:19.1 Old State:12-ENGN_StateRunning_WaitGoingToSample New State:ENGN_StateRunning_GoingToSample
2021/01/28 13:55:23.5 GMC_ServoHere
2021/01/28 13:55:23.7 GMC_SetPosXY
2021/01/28 13:55:25.1 GMC_SetPosZ
2021/01/28 13:55:27.2 Old State:13-ENGN_StateRunning_GoingToSample New State:ENGN_StateRunning_GoingToSampleComplete
2021/01/28 13:55:27.3 Old State:14-cycle=1, Elapsed Time:    0.0,  Ideal Time:    0.0,  Delay time =   0.00  New State:ENGN_StateRunning_WaitSampling
2021/01/28 13:55:27.3 Step started at: 13:55:18
2021/01/28 13:55:27.3 XYZ movement time  = 8207 ms + Scan start delay = 8140 ms
2021/01/28 13:55:27.4 Old State:15-ENGN_StateRunning_WaitSampling New State:ENGN_StateRunning_Sampling
2021/01/28 13:56:18.9 Temp: 2021/01/28 13:56:18, 28.0000
2021/01/28 13:57:19.0 Temp: 2021/01/28 13:57:19, 28.0000
2021/01/28 13:58:19.0 Temp: 2021/01/28 13:58:19, 28.0000
2021/01/28 13:59:19.1 Temp: 2021/01/28 13:59:19, 28.0000
2021/01/28 14:00:19.1 Temp: 2021/01/28 14:00:19, 28.0000
2021/01/28 14:00:27.0 
2021/01/28 14:00:27.0 STOP SCAN: 
2021/01/28 14:00:27.0    CycleTime (ms)    = 200
2021/01/28 14:00:27.0    CurrentCycle      = 1500
2021/01/28 14:00:27.0    RunTime (ms)      = 299961
2021/01/28 14:00:27.0    AverageCycle (ms) = 200.0
2021/01/28 14:00:27.0    Temperature       = 28.0
2021/01/28 14:00:27.0    DATA OVERRUN %    = 0.00
2021/01/28 14:00:27.0    Spec PCB temps    = 41.0, 41.4, 41.6, 41.6, 41.4, 41.8, 40.7, 40.5
2021/01/28 14:00:27.0 
2021/01/28 14:00:27.1 Old State:16-cycle=1500, Elapsed Time:  300.0,  Ideal Time:  299.8,  Delay time =   0.04  New State:ENGN_StateRunning_SamplingComplete
2021/01/28 14:00:27.2 Old State:18-ENGN_StateRunning_SamplingComplete New State:ENGN_StateRunning_WaitNewStep
2021/01/28 14:00:27.4 Old State:5-ENGN_StateRunning_WaitNewStep New State:ENGN_StateRunning_StartNewStep
2021/01/28 14:00:27.4 StartShaker(1000)
2021/01/28 14:00:27.7 Temp: 2021/01/28 14:00:27, 28.0000
2021/01/28 14:00:27.8 Old State:6-ENGN_StateRunning_StartNewStep New State:ENGN_StateRunning_WaitGoingToSample
2021/01/28 14:00:27.8 Sample96_Q(0, 0, 10)
2021/01/28 14:00:27.9 
2021/01/28 14:00:27.9 START SCAN: 
2021/01/28 14:00:27.9    CycleTime (ms)    = 200
2021/01/28 14:00:27.9    CycleCount        = 25
2021/01/28 14:00:27.9    ScansToAverage    = 20
2021/01/28 14:00:27.9    FinishTime (s)    = 5
2021/01/28 14:00:27.9    Temperature       = 28.0
2021/01/28 14:00:27.9    Lamp Power        = 1
2021/01/28 14:00:27.9    Spec PCB temps    = 41.0, 41.4, 41.6, 41.6, 41.4, 41.8, 40.7, 40.5
2021/01/28 14:00:27.9 
2021/01/28 14:00:27.9 GMC_SetPosZ
2021/01/28 14:00:28.0 Old State:12-ENGN_StateRunning_WaitGoingToSample New State:ENGN_StateRunning_GoingToSample
2021/01/28 14:00:29.8 GMC_ServoHere
2021/01/28 14:00:29.9 GMC_SetPosXY
2021/01/28 14:00:31.5 GMC_SetPosZ
2021/01/28 14:00:36.4 Old State:13-ENGN_StateRunning_GoingToSample New State:ENGN_StateRunning_GoingToSampleComplete
2021/01/28 14:00:36.5 Old State:14-cycle=1, Elapsed Time:    0.0,  Ideal Time:    0.0,  Delay time =   0.00  New State:ENGN_StateRunning_WaitSampling
2021/01/28 14:00:36.5 Step started at: 14:00:27
2021/01/28 14:00:36.5 XYZ movement time  = 8505 ms + Scan start delay = 8463 ms
2021/01/28 14:00:36.6 Old State:15-ENGN_StateRunning_WaitSampling New State:ENGN_StateRunning_Sampling
2021/01/28 14:00:41.2 
2021/01/28 14:00:41.2 STOP SCAN: 
2021/01/28 14:00:41.2    CycleTime (ms)    = 200
2021/01/28 14:00:41.2    CurrentCycle      = 25
2021/01/28 14:00:41.2    RunTime (ms)      = 4956
2021/01/28 14:00:41.2    AverageCycle (ms) = 198.2
2021/01/28 14:00:41.2    Temperature       = 28.0
2021/01/28 14:00:41.2    DATA OVERRUN %    = 0.00
2021/01/28 14:00:41.2    Spec PCB temps    = 41.0, 41.4, 41.6, 41.6, 41.3, 41.8, 40.7, 40.5
2021/01/28 14:00:41.2 
2021/01/28 14:00:41.3 Old State:16-cycle=25, Elapsed Time:    5.0,  Ideal Time:    4.8,  Delay time =   0.03  New State:ENGN_StateRunning_SamplingComplete
2021/01/28 14:00:41.4 Old State:18-ENGN_StateRunning_SamplingComplete New State:ENGN_StateRunning_WaitNewStep
2021/01/28 14:00:41.8 Old State:5-ENGN_StateRunning_WaitNewStep New State:ENGN_StateRunning_StartNewStep
2021/01/28 14:00:41.8 StartShaker(1000)
2021/01/28 14:00:42.1 Temp: 2021/01/28 14:00:42, 28.0000
2021/01/28 14:00:42.1 Old State:6-ENGN_StateRunning_StartNewStep New State:ENGN_StateRunning_WaitGoingToSample
2021/01/28 14:00:42.1 Sample96_Q(0, 0, 11)
2021/01/28 14:00:42.2 
2021/01/28 14:00:42.2 START SCAN: 
2021/01/28 14:00:42.2    CycleTime (ms)    = 200
2021/01/28 14:00:42.2    CycleCount        = 25
2021/01/28 14:00:42.2    ScansToAverage    = 20
2021/01/28 14:00:42.2    FinishTime (s)    = 5
2021/01/28 14:00:42.2    Temperature       = 28.0
2021/01/28 14:00:42.2    Lamp Power        = 1
2021/01/28 14:00:42.2    Spec PCB temps    = 41.0, 41.4, 41.6, 41.6, 41.4, 41.8, 40.7, 40.5
2021/01/28 14:00:42.2 
2021/01/28 14:00:42.3 GMC_SetPosZ
2021/01/28 14:00:42.3 Old State:12-ENGN_StateRunning_WaitGoingToSample New State:ENGN_StateRunning_GoingToSample
2021/01/28 14:00:46.9 GMC_ServoHere
2021/01/28 14:00:47.1 GMC_SetPosXY
2021/01/28 14:00:47.5 GMC_SetPosZ
2021/01/28 14:00:52.7 Old State:13-cycle=1, Elapsed Time:    0.0,  Ideal Time:    0.0,  Delay time =   0.00  New State:ENGN_StateRunning_GoingToSampleComplete
2021/01/28 14:00:52.8 Old State:14-ENGN_StateRunning_GoingToSampleComplete New State:ENGN_StateRunning_WaitSampling
2021/01/28 14:00:52.8 Step started at: 14:00:42
2021/01/28 14:00:52.8 XYZ movement time  = 10394 ms + Scan start delay = 10365 ms
2021/01/28 14:00:52.9 Old State:15-ENGN_StateRunning_WaitSampling New State:ENGN_StateRunning_Sampling
2021/01/28 14:00:57.5 
2021/01/28 14:00:57.5 STOP SCAN: 
2021/01/28 14:00:57.5    CycleTime (ms)    = 200
2021/01/28 14:00:57.5    CurrentCycle      = 25
2021/01/28 14:00:57.5    RunTime (ms)      = 4955
2021/01/28 14:00:57.5    AverageCycle (ms) = 198.2
2021/01/28 14:00:57.5    Temperature       = 28.0
2021/01/28 14:00:57.5    DATA OVERRUN %    = 0.00
2021/01/28 14:00:57.5    Spec PCB temps    = 41.0, 41.4, 41.6, 41.6, 41.3, 41.8, 40.6, 40.5
2021/01/28 14:00:57.5 
2021/01/28 14:00:57.5 Old State:16-cycle=25, Elapsed Time:    5.0,  Ideal Time:    4.8,  Delay time =   0.04  New State:ENGN_StateRunning_SamplingComplete
2021/01/28 14:00:57.6 Old State:18-ENGN_StateRunning_SamplingComplete New State:ENGN_StateRunning_WaitNewStep
2021/01/28 14:00:58.0 Old State:5-ENGN_StateRunning_WaitNewStep New State:ENGN_StateRunning_StartNewStep
2021/01/28 14:00:58.0 StartShaker(1000)
2021/01/28 14:00:58.3 Temp: 2021/01/28 14:00:58, 28.0000
2021/01/28 14:00:58.3 Old State:6-ENGN_StateRunning_StartNewStep New State:ENGN_StateRunning_WaitGoingToSample
2021/01/28 14:00:58.3 Sample96_Q(0, 0, 10)
2021/01/28 14:00:58.4 GMC_SetPosZ
2021/01/28 14:00:58.4 
2021/01/28 14:00:58.4 START SCAN: 
2021/01/28 14:00:58.4    CycleTime (ms)    = 200
2021/01/28 14:00:58.4    CycleCount        = 25
2021/01/28 14:00:58.4    ScansToAverage    = 20
2021/01/28 14:00:58.4    FinishTime (s)    = 5
2021/01/28 14:00:58.4    Temperature       = 28.0
2021/01/28 14:00:58.4    Lamp Power        = 1
2021/01/28 14:00:58.4    Spec PCB temps    = 41.0, 41.4, 41.6, 41.6, 41.4, 41.8, 40.6, 40.5
2021/01/28 14:00:58.4 
2021/01/28 14:00:58.5 Old State:12-ENGN_StateRunning_WaitGoingToSample New State:ENGN_StateRunning_GoingToSample
2021/01/28 14:01:03.4 GMC_ServoHere
2021/01/28 14:01:03.5 GMC_SetPosXY
2021/01/28 14:01:03.9 GMC_SetPosZ
2021/01/28 14:01:08.8 Old State:13-cycle=1, Elapsed Time:    0.0,  Ideal Time:    0.0,  Delay time =   0.00  New State:ENGN_StateRunning_GoingToSampleComplete
2021/01/28 14:01:08.9 Old State:14-ENGN_StateRunning_GoingToSampleComplete New State:ENGN_StateRunning_WaitSampling
2021/01/28 14:01:08.9 Step started at: 14:00:58
2021/01/28 14:01:08.9 XYZ movement time  = 10287 ms + Scan start delay = 10246 ms
2021/01/28 14:01:09.0 Old State:15-ENGN_StateRunning_WaitSampling New State:ENGN_StateRunning_Sampling
2021/01/28 14:01:13.5 
2021/01/28 14:01:13.5 STOP SCAN: 
2021/01/28 14:01:13.5    CycleTime (ms)    = 200
2021/01/28 14:01:13.5    CurrentCycle      = 25
2021/01/28 14:01:13.5    RunTime (ms)      = 4966
2021/01/28 14:01:13.5    AverageCycle (ms) = 198.6
2021/01/28 14:01:13.5    Temperature       = 28.0
2021/01/28 14:01:13.5    DATA OVERRUN %    = 0.00
2021/01/28 14:01:13.5    Spec PCB temps    = 41.0, 41.4, 41.6, 41.6, 41.3, 41.7, 40.6, 40.5
2021/01/28 14:01:13.5 
2021/01/28 14:01:13.6 Old State:16-cycle=25, Elapsed Time:    5.0,  Ideal Time:    4.8,  Delay time =   0.04  New State:ENGN_StateRunning_SamplingComplete
2021/01/28 14:01:13.7 Old State:18-ENGN_StateRunning_SamplingComplete New State:ENGN_StateRunning_WaitNewStep
2021/01/28 14:01:14.1 Old State:5-ENGN_StateRunning_WaitNewStep New State:ENGN_StateRunning_StartNewStep
2021/01/28 14:01:14.1 StartShaker(1000)
2021/01/28 14:01:14.4 Temp: 2021/01/28 14:01:14, 28.0000
2021/01/28 14:01:14.4 Old State:6-ENGN_StateRunning_StartNewStep New State:ENGN_StateRunning_WaitGoingToSample
2021/01/28 14:01:14.4 Sample96_Q(0, 0, 11)
2021/01/28 14:01:14.5 GMC_SetPosZ
2021/01/28 14:01:14.5 
2021/01/28 14:01:14.5 START SCAN: 
2021/01/28 14:01:14.5    CycleTime (ms)    = 200
2021/01/28 14:01:14.5    CycleCount        = 25
2021/01/28 14:01:14.5    ScansToAverage    = 20
2021/01/28 14:01:14.5    FinishTime (s)    = 5
2021/01/28 14:01:14.5    Temperature       = 28.0
2021/01/28 14:01:14.5    Lamp Power        = 1
2021/01/28 14:01:14.5    Spec PCB temps    = 41.0, 41.4, 41.6, 41.6, 41.3, 41.7, 40.6, 40.5
2021/01/28 14:01:14.5 
2021/01/28 14:01:14.6 Old State:12-ENGN_StateRunning_WaitGoingToSample New State:ENGN_StateRunning_GoingToSample
2021/01/28 14:01:19.1 GMC_ServoHere
2021/01/28 14:01:19.3 GMC_SetPosXY
2021/01/28 14:01:19.7 GMC_SetPosZ
2021/01/28 14:01:24.8 Old State:13-ENGN_StateRunning_GoingToSample New State:ENGN_StateRunning_GoingToSampleComplete
2021/01/28 14:01:25.0 Old State:14-cycle=1, Elapsed Time:    0.0,  Ideal Time:    0.0,  Delay time =   0.00  New State:ENGN_StateRunning_WaitSampling
2021/01/28 14:01:25.0 Step started at: 14:01:14
2021/01/28 14:01:25.0 XYZ movement time  = 10246 ms + Scan start delay = 10256 ms
2021/01/28 14:01:25.1 Old State:15-ENGN_StateRunning_WaitSampling New State:ENGN_StateRunning_Sampling
2021/01/28 14:01:29.7 
2021/01/28 14:01:29.7 STOP SCAN: 
2021/01/28 14:01:29.7    CycleTime (ms)    = 200
2021/01/28 14:01:29.7    CurrentCycle      = 25
2021/01/28 14:01:29.7    RunTime (ms)      = 4955
2021/01/28 14:01:29.7    AverageCycle (ms) = 198.2
2021/01/28 14:01:29.7    Temperature       = 28.0
2021/01/28 14:01:29.7    DATA OVERRUN %    = 0.00
2021/01/28 14:01:29.7    Spec PCB temps    = 41.0, 41.4, 41.6, 41.6, 41.3, 41.7, 40.6, 40.4
2021/01/28 14:01:29.7 
2021/01/28 14:01:29.7 Old State:16-cycle=25, Elapsed Time:    5.0,  Ideal Time:    4.8,  Delay time =   0.04  New State:ENGN_StateRunning_SamplingComplete
2021/01/28 14:01:29.8 Old State:18-ENGN_StateRunning_SamplingComplete New State:ENGN_StateRunning_WaitNewStep
2021/01/28 14:01:30.1 Old State:5-ENGN_StateRunning_WaitNewStep New State:ENGN_StateRunning_StartNewStep
2021/01/28 14:01:30.2 StartShaker(1000)
2021/01/28 14:01:30.5 Temp: 2021/01/28 14:01:30, 28.0000
2021/01/28 14:01:30.5 Old State:6-ENGN_StateRunning_StartNewStep New State:ENGN_StateRunning_WaitGoingToSample
2021/01/28 14:01:30.5 Sample96_Q(0, 0, 10)
2021/01/28 14:01:30.6 GMC_SetPosZ
2021/01/28 14:01:30.6 
2021/01/28 14:01:30.6 START SCAN: 
2021/01/28 14:01:30.6    CycleTime (ms)    = 200
2021/01/28 14:01:30.6    CycleCount        = 25
2021/01/28 14:01:30.6    ScansToAverage    = 20
2021/01/28 14:01:30.6    FinishTime (s)    = 5
2021/01/28 14:01:30.6    Temperature       = 28.0
2021/01/28 14:01:30.6    Lamp Power        = 1
2021/01/28 14:01:30.6    Spec PCB temps    = 41.0, 41.4, 41.6, 41.5, 41.3, 41.7, 40.6, 40.4
2021/01/28 14:01:30.6 
2021/01/28 14:01:30.7 Old State:12-ENGN_StateRunning_WaitGoingToSample New State:ENGN_StateRunning_GoingToSample
2021/01/28 14:01:35.5 GMC_ServoHere
2021/01/28 14:01:35.7 GMC_SetPosXY
2021/01/28 14:01:36.1 GMC_SetPosZ
2021/01/28 14:01:41.0 Old State:13-cycle=1, Elapsed Time:    0.0,  Ideal Time:    0.0,  Delay time =   0.00  New State:ENGN_StateRunning_GoingToSampleComplete
2021/01/28 14:01:41.1 Old State:14-ENGN_StateRunning_GoingToSampleComplete New State:ENGN_StateRunning_WaitSampling
2021/01/28 14:01:41.1 Step started at: 14:01:30
2021/01/28 14:01:41.1 XYZ movement time  = 10270 ms + Scan start delay = 10242 ms
2021/01/28 14:01:41.2 Old State:15-ENGN_StateRunning_WaitSampling New State:ENGN_StateRunning_Sampling
2021/01/28 14:01:45.8 
2021/01/28 14:01:45.8 STOP SCAN: 
2021/01/28 14:01:45.8    CycleTime (ms)    = 200
2021/01/28 14:01:45.8    CurrentCycle      = 25
2021/01/28 14:01:45.8    RunTime (ms)      = 4994
2021/01/28 14:01:45.8    AverageCycle (ms) = 199.8
2021/01/28 14:01:45.8    Temperature       = 28.0
2021/01/28 14:01:45.8    DATA OVERRUN %    = 0.00
2021/01/28 14:01:45.8    Spec PCB temps    = 41.0, 41.4, 41.6, 41.6, 41.3, 41.7, 40.6, 40.5
2021/01/28 14:01:45.8 
2021/01/28 14:01:45.8 Old State:16-cycle=25, Elapsed Time:    5.0,  Ideal Time:    4.8,  Delay time =   0.04  New State:ENGN_StateRunning_SamplingComplete
2021/01/28 14:01:45.9 Old State:18-ENGN_StateRunning_SamplingComplete New State:ENGN_StateRunning_WaitNewStep
2021/01/28 14:01:46.0 Old State:5-ENGN_StateRunning_WaitNewStep New State:ENGN_StateRunning_StartNewStep
2021/01/28 14:01:46.0 StartShaker(1000)
2021/01/28 14:01:46.3 Temp: 2021/01/28 14:01:46, 28.0000
2021/01/28 14:01:46.4 Old State:6-ENGN_StateRunning_StartNewStep New State:ENGN_StateRunning_WaitGoingToSample
2021/01/28 14:01:46.4 Sample96_Q(0, 0, 11)
2021/01/28 14:01:46.5 GMC_SetPosZ
2021/01/28 14:01:46.5 
2021/01/28 14:01:46.5 START SCAN: 
2021/01/28 14:01:46.5    CycleTime (ms)    = 200
2021/01/28 14:01:46.5    CycleCount        = 25
2021/01/28 14:01:46.5    ScansToAverage    = 20
2021/01/28 14:01:46.5    FinishTime (s)    = 5
2021/01/28 14:01:46.5    Temperature       = 28.0
2021/01/28 14:01:46.5    Lamp Power        = 1
2021/01/28 14:01:46.5    Spec PCB temps    = 41.0, 41.4, 41.6, 41.6, 41.3, 41.7, 40.6, 40.5
2021/01/28 14:01:46.5 
2021/01/28 14:01:46.6 Old State:12-ENGN_StateRunning_WaitGoingToSample New State:ENGN_StateRunning_GoingToSample
2021/01/28 14:01:51.1 GMC_ServoHere
2021/01/28 14:01:51.3 GMC_SetPosXY
2021/01/28 14:01:51.7 GMC_SetPosZ
2021/01/28 14:01:56.9 Old State:13-cycle=1, Elapsed Time:    0.0,  Ideal Time:    0.0,  Delay time =   0.00  New State:ENGN_StateRunning_GoingToSampleComplete
2021/01/28 14:01:57.0 Old State:14-ENGN_StateRunning_GoingToSampleComplete New State:ENGN_StateRunning_WaitSampling
2021/01/28 14:01:57.0 Step started at: 14:01:46
2021/01/28 14:01:57.0 XYZ movement time  = 10371 ms + Scan start delay = 10324 ms
2021/01/28 14:01:57.1 Old State:15-ENGN_StateRunning_WaitSampling New State:ENGN_StateRunning_Sampling
2021/01/28 14:02:01.7 
2021/01/28 14:02:01.7 STOP SCAN: 
2021/01/28 14:02:01.7    CycleTime (ms)    = 200
2021/01/28 14:02:01.7    CurrentCycle      = 25
2021/01/28 14:02:01.7    RunTime (ms)      = 4956
2021/01/28 14:02:01.7    AverageCycle (ms) = 198.2
2021/01/28 14:02:01.7    Temperature       = 28.0
2021/01/28 14:02:01.7    DATA OVERRUN %    = 0.00
2021/01/28 14:02:01.7    Spec PCB temps    = 41.0, 41.4, 41.6, 41.6, 41.3, 41.7, 40.6, 40.4
2021/01/28 14:02:01.7 
2021/01/28 14:02:01.8 Old State:16-cycle=25, Elapsed Time:    5.0,  Ideal Time:    4.8,  Delay time =   0.04  New State:ENGN_StateRunning_SamplingComplete
2021/01/28 14:02:01.9 Old State:18-ENGN_StateRunning_SamplingComplete New State:ENGN_StateRunning_WaitNewStep
2021/01/28 14:02:02.2 Old State:5-ENGN_StateRunning_WaitNewStep New State:ENGN_StateRunning_StartNewStep
2021/01/28 14:02:02.2 StartShaker(1000)
2021/01/28 14:02:02.5 Temp: 2021/01/28 14:02:02, 28.0000
2021/01/28 14:02:02.5 Old State:6-ENGN_StateRunning_StartNewStep New State:ENGN_StateRunning_WaitGoingToSample
2021/01/28 14:02:02.5 Sample96_Q(0, 0, 0)
2021/01/28 14:02:02.6 GMC_SetPosZ
2021/01/28 14:02:02.6 
2021/01/28 14:02:02.6 START SCAN: 
2021/01/28 14:02:02.6    CycleTime (ms)    = 200
2021/01/28 14:02:02.6    CycleCount        = 300
2021/01/28 14:02:02.6    ScansToAverage    = 20
2021/01/28 14:02:02.6    FinishTime (s)    = 60
2021/01/28 14:02:02.6    Temperature       = 28.0
2021/01/28 14:02:02.6    Lamp Power        = 1
2021/01/28 14:02:02.6    Spec PCB temps    = 41.0, 41.4, 41.6, 41.5, 41.3, 41.7, 40.6, 40.4
2021/01/28 14:02:02.6 
2021/01/28 14:02:02.7 Old State:12-ENGN_StateRunning_WaitGoingToSample New State:ENGN_StateRunning_GoingToSample
2021/01/28 14:02:07.5 GMC_ServoHere
2021/01/28 14:02:07.7 GMC_SetPosXY
2021/01/28 14:02:09.5 GMC_SetPosZ
2021/01/28 14:02:11.5 Old State:13-ENGN_StateRunning_GoingToSample New State:ENGN_StateRunning_GoingToSampleComplete
2021/01/28 14:02:11.6 Old State:14-cycle=1, Elapsed Time:    0.0,  Ideal Time:    0.0,  Delay time =   0.00  New State:ENGN_StateRunning_WaitSampling
2021/01/28 14:02:11.6 Step started at: 14:02:02
2021/01/28 14:02:11.6 XYZ movement time  = 8859 ms + Scan start delay = 8856 ms
2021/01/28 14:02:11.7 Old State:15-ENGN_StateRunning_WaitSampling New State:ENGN_StateRunning_Sampling
2021/01/28 14:03:02.5 Temp: 2021/01/28 14:03:02, 28.0000
2021/01/28 14:03:11.4 
2021/01/28 14:03:11.4 STOP SCAN: 
2021/01/28 14:03:11.4    CycleTime (ms)    = 200
2021/01/28 14:03:11.4    CurrentCycle      = 300
2021/01/28 14:03:11.4    RunTime (ms)      = 59955
2021/01/28 14:03:11.4    AverageCycle (ms) = 199.8
2021/01/28 14:03:11.4    Temperature       = 28.0
2021/01/28 14:03:11.4    DATA OVERRUN %    = 0.00
2021/01/28 14:03:11.4    Spec PCB temps    = 41.0, 41.4, 41.6, 41.6, 41.3, 41.7, 40.7, 40.4
2021/01/28 14:03:11.4 
2021/01/28 14:03:11.4 Old State:16-cycle=300, Elapsed Time:   60.0,  Ideal Time:   59.8,  Delay time =   0.04  New State:ENGN_StateRunning_SamplingComplete
2021/01/28 14:03:11.5 Old State:18-ENGN_StateRunning_SamplingComplete New State:ENGN_StateRunning_WaitNewStep
2021/01/28 14:03:11.7 Old State:5-ENGN_StateRunning_WaitNewStep New State:ENGN_StateRunning_StartNewStep
2021/01/28 14:03:11.8 StartShaker(1000)
2021/01/28 14:03:12.1 Old State:6-ENGN_StateRunning_StartNewStep New State:ENGN_StateRunning_WaitGoingToSample
2021/01/28 14:03:12.1 Sample96_Q(0, 0, 2)
2021/01/28 14:03:12.1 Temp: 2021/01/28 14:03:12, 28.0000
2021/01/28 14:03:12.2 
2021/01/28 14:03:12.2 START SCAN: 
2021/01/28 14:03:12.2    CycleTime (ms)    = 200
2021/01/28 14:03:12.2    CycleCount        = 500
2021/01/28 14:03:12.2    ScansToAverage    = 20
2021/01/28 14:03:12.2    FinishTime (s)    = 100
2021/01/28 14:03:12.2    Temperature       = 28.0
2021/01/28 14:03:12.2    Lamp Power        = 1
2021/01/28 14:03:12.2    Spec PCB temps    = 41.0, 41.4, 41.6, 41.6, 41.3, 41.7, 40.7, 40.4
2021/01/28 14:03:12.2 
2021/01/28 14:03:12.2 GMC_SetPosZ
2021/01/28 14:03:12.3 Old State:12-ENGN_StateRunning_WaitGoingToSample New State:ENGN_StateRunning_GoingToSample
2021/01/28 14:03:14.1 GMC_ServoHere
2021/01/28 14:03:14.2 GMC_SetPosXY
2021/01/28 14:03:14.6 GMC_SetPosZ
2021/01/28 14:03:17.2 Old State:13-ENGN_StateRunning_GoingToSample New State:ENGN_StateRunning_GoingToSampleComplete
2021/01/28 14:03:17.3 Old State:14-cycle=1, Elapsed Time:    0.0,  Ideal Time:    0.0,  Delay time =   0.00  New State:ENGN_StateRunning_WaitSampling
2021/01/28 14:03:17.3 Step started at: 14:03:12
2021/01/28 14:03:17.3 XYZ movement time  = 5050 ms + Scan start delay = 5039 ms
2021/01/28 14:03:17.4 Old State:15-ENGN_StateRunning_WaitSampling New State:ENGN_StateRunning_Sampling
2021/01/28 14:04:12.2 Temp: 2021/01/28 14:04:12, 28.0000
2021/01/28 14:04:57.1 
2021/01/28 14:04:57.1 STOP SCAN: 
2021/01/28 14:04:57.1    CycleTime (ms)    = 200
2021/01/28 14:04:57.1    CurrentCycle      = 500
2021/01/28 14:04:57.1    RunTime (ms)      = 99956
2021/01/28 14:04:57.1    AverageCycle (ms) = 199.9
2021/01/28 14:04:57.1    Temperature       = 28.0
2021/01/28 14:04:57.1    DATA OVERRUN %    = 0.00
2021/01/28 14:04:57.1    Spec PCB temps    = 41.0, 41.4, 41.6, 41.6, 41.4, 41.7, 40.7, 40.5
2021/01/28 14:04:57.1 
2021/01/28 14:04:57.2 Old State:16-cycle=500, Elapsed Time:  100.0,  Ideal Time:   99.8,  Delay time =   0.04  New State:ENGN_StateRunning_SamplingComplete
2021/01/28 14:04:57.4 Old State:18-ENGN_StateRunning_SamplingComplete New State:ENGN_StateRunning_WaitNewStep
2021/01/28 14:04:57.5 Old State:5-ENGN_StateRunning_WaitNewStep New State:ENGN_StateRunning_StartNewStep
2021/01/28 14:04:57.5 StartShaker(1000)
2021/01/28 14:04:57.8 Old State:6-ENGN_StateRunning_StartNewStep New State:ENGN_StateRunning_WaitGoingToSample
2021/01/28 14:04:57.8 Sample96_Q(0, 0, 4)
2021/01/28 14:04:57.8 Temp: 2021/01/28 14:04:57, 28.0000
2021/01/28 14:04:58.0 GMC_SetPosZ
2021/01/28 14:04:58.0 
2021/01/28 14:04:58.0 START SCAN: 
2021/01/28 14:04:58.0    CycleTime (ms)    = 200
2021/01/28 14:04:58.0    CycleCount        = 300
2021/01/28 14:04:58.0    ScansToAverage    = 20
2021/01/28 14:04:58.0    FinishTime (s)    = 60
2021/01/28 14:04:58.0    Temperature       = 28.0
2021/01/28 14:04:58.0    Lamp Power        = 1
2021/01/28 14:04:58.0    Spec PCB temps    = 41.1, 41.4, 41.6, 41.6, 41.4, 41.7, 40.7, 40.5
2021/01/28 14:04:58.0 
2021/01/28 14:04:58.0 Old State:12-ENGN_StateRunning_WaitGoingToSample New State:ENGN_StateRunning_GoingToSample
2021/01/28 14:05:00.5 GMC_ServoHere
2021/01/28 14:05:00.6 GMC_SetPosXY
2021/01/28 14:05:01.0 GMC_SetPosZ
2021/01/28 14:05:04.1 Old State:13-ENGN_StateRunning_GoingToSample New State:ENGN_StateRunning_GoingToSampleComplete
2021/01/28 14:05:04.2 Old State:14-cycle=1, Elapsed Time:    0.0,  Ideal Time:    0.0,  Delay time =   0.00  New State:ENGN_StateRunning_WaitSampling
2021/01/28 14:05:04.2 Step started at: 14:04:57
2021/01/28 14:05:04.2 XYZ movement time  = 6188 ms + Scan start delay = 6184 ms
2021/01/28 14:05:04.3 Old State:15-ENGN_StateRunning_WaitSampling New State:ENGN_StateRunning_Sampling
2021/01/28 14:05:57.9 Temp: 2021/01/28 14:05:57, 28.0000
2021/01/28 14:06:04.0 
2021/01/28 14:06:04.0 STOP SCAN: 
2021/01/28 14:06:04.0    CycleTime (ms)    = 200
2021/01/28 14:06:04.0    CurrentCycle      = 300
2021/01/28 14:06:04.0    RunTime (ms)      = 59955
2021/01/28 14:06:04.0    AverageCycle (ms) = 199.8
2021/01/28 14:06:04.0    Temperature       = 28.0
2021/01/28 14:06:04.0    DATA OVERRUN %    = 0.00
2021/01/28 14:06:04.0    Spec PCB temps    = 41.0, 41.4, 41.6, 41.6, 41.4, 41.8, 40.7, 40.5
2021/01/28 14:06:04.0 
2021/01/28 14:06:04.1 Old State:16-cycle=300, Elapsed Time:   60.0,  Ideal Time:   59.8,  Delay time =   0.04  New State:ENGN_StateRunning_SamplingComplete
2021/01/28 14:06:04.2 Old State:18-ENGN_StateRunning_SamplingComplete New State:ENGN_StateRunning_WaitNewStep
2021/01/28 14:06:04.4 Old State:5-ENGN_StateRunning_WaitNewStep New State:ENGN_StateRunning_StartNewStep
2021/01/28 14:06:04.4 StartShaker(1000)
2021/01/28 14:06:04.8 Temp: 2021/01/28 14:06:04, 28.0000
2021/01/28 14:06:04.8 Old State:6-ENGN_StateRunning_StartNewStep New State:ENGN_StateRunning_WaitGoingToSample
2021/01/28 14:06:04.8 Sample96_Q(0, 0, 9)
2021/01/28 14:06:04.9 GMC_SetPosZ
2021/01/28 14:06:04.9 
2021/01/28 14:06:04.9 START SCAN: 
2021/01/28 14:06:04.9    CycleTime (ms)    = 200
2021/01/28 14:06:04.9    CycleCount        = 1500
2021/01/28 14:06:04.9    ScansToAverage    = 20
2021/01/28 14:06:04.9    FinishTime (s)    = 300
2021/01/28 14:06:04.9    Temperature       = 28.0
2021/01/28 14:06:04.9    Lamp Power        = 1
2021/01/28 14:06:04.9    Spec PCB temps    = 41.1, 41.4, 41.6, 41.6, 41.4, 41.8, 40.7, 40.5
2021/01/28 14:06:04.9 
2021/01/28 14:06:05.0 Old State:12-ENGN_StateRunning_WaitGoingToSample New State:ENGN_StateRunning_GoingToSample
2021/01/28 14:06:07.8 GMC_ServoHere
2021/01/28 14:06:08.0 GMC_SetPosXY
2021/01/28 14:06:08.9 GMC_SetPosZ
2021/01/28 14:06:13.4 Old State:13-ENGN_StateRunning_GoingToSample New State:ENGN_StateRunning_GoingToSampleComplete
2021/01/28 14:06:13.5 Old State:14-cycle=1, Elapsed Time:    0.0,  Ideal Time:    0.0,  Delay time =   0.00  New State:ENGN_StateRunning_WaitSampling
2021/01/28 14:06:13.5 Step started at: 14:06:04
2021/01/28 14:06:13.5 XYZ movement time  = 8478 ms + Scan start delay = 8487 ms
2021/01/28 14:06:13.6 Old State:15-ENGN_StateRunning_WaitSampling New State:ENGN_StateRunning_Sampling
2021/01/28 14:07:04.8 Temp: 2021/01/28 14:07:04, 28.0000
2021/01/28 14:08:04.9 Temp: 2021/01/28 14:08:04, 28.0000
2021/01/28 14:09:04.9 Temp: 2021/01/28 14:09:04, 28.0000
2021/01/28 14:10:05.0 Temp: 2021/01/28 14:10:05, 28.0000
2021/01/28 14:11:05.1 Temp: 2021/01/28 14:11:05, 28.0000
2021/01/28 14:11:13.3 
2021/01/28 14:11:13.3 STOP SCAN: 
2021/01/28 14:11:13.3    CycleTime (ms)    = 200
2021/01/28 14:11:13.3    CurrentCycle      = 1500
2021/01/28 14:11:13.3    RunTime (ms)      = 299956
2021/01/28 14:11:13.3    AverageCycle (ms) = 200.0
2021/01/28 14:11:13.3    Temperature       = 28.0
2021/01/28 14:11:13.3    DATA OVERRUN %    = 0.00
2021/01/28 14:11:13.3    Spec PCB temps    = 41.1, 41.5, 41.7, 41.6, 41.4, 41.8, 40.7, 40.5
2021/01/28 14:11:13.3 
2021/01/28 14:11:13.3 Old State:16-cycle=1500, Elapsed Time:  300.0,  Ideal Time:  299.8,  Delay time =   0.04  New State:ENGN_StateRunning_SamplingComplete
2021/01/28 14:11:13.5 Old State:18-ENGN_StateRunning_SamplingComplete New State:ENGN_StateRunning_WaitNewStep
2021/01/28 14:11:13.7 Old State:5-ENGN_StateRunning_WaitNewStep New State:ENGN_StateRunning_StartNewStep
2021/01/28 14:11:13.7 StartShaker(1000)
2021/01/28 14:11:14.0 Temp: 2021/01/28 14:11:14, 28.0000
2021/01/28 14:11:14.0 Old State:6-ENGN_StateRunning_StartNewStep New State:ENGN_StateRunning_WaitGoingToSample
2021/01/28 14:11:14.0 Sample96_Q(0, 0, 0)
2021/01/28 14:11:14.1 GMC_SetPosZ
2021/01/28 14:11:14.1 
2021/01/28 14:11:14.1 START SCAN: 
2021/01/28 14:11:14.1    CycleTime (ms)    = 200
2021/01/28 14:11:14.1    CycleCount        = 1500
2021/01/28 14:11:14.1    ScansToAverage    = 20
2021/01/28 14:11:14.1    FinishTime (s)    = 300
2021/01/28 14:11:14.1    Temperature       = 28.0
2021/01/28 14:11:14.1    Lamp Power        = 1
2021/01/28 14:11:14.1    Spec PCB temps    = 41.1, 41.5, 41.6, 41.6, 41.4, 41.8, 40.7, 40.6
2021/01/28 14:11:14.1 
2021/01/28 14:11:14.2 Old State:12-ENGN_StateRunning_WaitGoingToSample New State:ENGN_StateRunning_GoingToSample
2021/01/28 14:11:18.6 GMC_ServoHere
2021/01/28 14:11:18.8 GMC_SetPosXY
2021/01/28 14:11:20.3 GMC_SetPosZ
2021/01/28 14:11:22.3 Old State:13-ENGN_StateRunning_GoingToSample New State:ENGN_StateRunning_GoingToSampleComplete
2021/01/28 14:11:22.4 Old State:14-cycle=1, Elapsed Time:    0.0,  Ideal Time:    0.0,  Delay time =   0.00  New State:ENGN_StateRunning_WaitSampling
2021/01/28 14:11:22.4 Step started at: 14:11:14
2021/01/28 14:11:22.4 XYZ movement time  = 8149 ms + Scan start delay = 8101 ms
2021/01/28 14:11:22.5 Old State:15-ENGN_StateRunning_WaitSampling New State:ENGN_StateRunning_Sampling
2021/01/28 14:12:14.0 Temp: 2021/01/28 14:12:14, 28.0000
2021/01/28 14:13:14.1 Temp: 2021/01/28 14:13:14, 28.0000
2021/01/28 14:14:14.1 Temp: 2021/01/28 14:14:14, 28.0000
2021/01/28 14:15:14.2 Temp: 2021/01/28 14:15:14, 28.0000
2021/01/28 14:16:14.3 Temp: 2021/01/28 14:16:14, 28.0000
2021/01/28 14:16:22.1 
2021/01/28 14:16:22.1 STOP SCAN: 
2021/01/28 14:16:22.1    CycleTime (ms)    = 200
2021/01/28 14:16:22.1    CurrentCycle      = 1500
2021/01/28 14:16:22.1    RunTime (ms)      = 299958
2021/01/28 14:16:22.1    AverageCycle (ms) = 200.0
2021/01/28 14:16:22.1    Temperature       = 28.0
2021/01/28 14:16:22.1    DATA OVERRUN %    = 0.00
2021/01/28 14:16:22.1    Spec PCB temps    = 41.1, 41.5, 41.7, 41.6, 41.4, 41.8, 40.7, 40.6
2021/01/28 14:16:22.1 
2021/01/28 14:16:22.2 Old State:16-cycle=1500, Elapsed Time:  300.0,  Ideal Time:  299.8,  Delay time =   0.04  New State:ENGN_StateRunning_SamplingComplete
2021/01/28 14:16:22.4 Old State:18-ENGN_StateRunning_SamplingComplete New State:ENGN_StateRunning_WaitNewStep
2021/01/28 14:16:22.5 Old State:5-ENGN_StateRunning_WaitNewStep New State:ENGN_StateRunning_StartNewStep
2021/01/28 14:16:22.5 StartShaker(1000)
2021/01/28 14:16:22.8 Old State:6-ENGN_StateRunning_StartNewStep New State:ENGN_StateRunning_WaitGoingToSample
2021/01/28 14:16:22.8 Sample96_Q(0, 0, 10)
2021/01/28 14:16:22.8 Temp: 2021/01/28 14:16:22, 28.0000
2021/01/28 14:16:22.9 GMC_SetPosZ
2021/01/28 14:16:22.9 
2021/01/28 14:16:22.9 START SCAN: 
2021/01/28 14:16:22.9    CycleTime (ms)    = 200
2021/01/28 14:16:22.9    CycleCount        = 25
2021/01/28 14:16:22.9    ScansToAverage    = 20
2021/01/28 14:16:22.9    FinishTime (s)    = 5
2021/01/28 14:16:22.9    Temperature       = 28.0
2021/01/28 14:16:22.9    Lamp Power        = 1
2021/01/28 14:16:22.9    Spec PCB temps    = 41.1, 41.5, 41.7, 41.6, 41.4, 41.9, 40.7, 40.6
2021/01/28 14:16:22.9 
2021/01/28 14:16:23.0 Old State:12-ENGN_StateRunning_WaitGoingToSample New State:ENGN_StateRunning_GoingToSample
2021/01/28 14:16:24.8 GMC_ServoHere
2021/01/28 14:16:24.9 GMC_SetPosXY
2021/01/28 14:16:26.5 GMC_SetPosZ
2021/01/28 14:16:31.3 Old State:13-ENGN_StateRunning_GoingToSample New State:ENGN_StateRunning_GoingToSampleComplete
2021/01/28 14:16:31.4 Old State:14-cycle=1, Elapsed Time:    0.0,  Ideal Time:    0.0,  Delay time =   0.00  New State:ENGN_StateRunning_WaitSampling
2021/01/28 14:16:31.4 Step started at: 14:16:22
2021/01/28 14:16:31.4 XYZ movement time  = 8377 ms + Scan start delay = 8386 ms
2021/01/28 14:16:31.5 Old State:15-ENGN_StateRunning_WaitSampling New State:ENGN_StateRunning_Sampling
2021/01/28 14:16:36.2 
2021/01/28 14:16:36.2 STOP SCAN: 
2021/01/28 14:16:36.2    CycleTime (ms)    = 200
2021/01/28 14:16:36.2    CurrentCycle      = 25
2021/01/28 14:16:36.2    RunTime (ms)      = 4956
2021/01/28 14:16:36.2    AverageCycle (ms) = 198.2
2021/01/28 14:16:36.2    Temperature       = 28.0
2021/01/28 14:16:36.2    DATA OVERRUN %    = 0.00
2021/01/28 14:16:36.2    Spec PCB temps    = 41.1, 41.5, 41.7, 41.6, 41.4, 41.9, 40.7, 40.6
2021/01/28 14:16:36.2 
2021/01/28 14:16:36.3 Old State:16-cycle=25, Elapsed Time:    5.0,  Ideal Time:    4.8,  Delay time =   0.04  New State:ENGN_StateRunning_SamplingComplete
2021/01/28 14:16:36.4 Old State:18-ENGN_StateRunning_SamplingComplete New State:ENGN_StateRunning_WaitNewStep
2021/01/28 14:16:36.6 Old State:5-ENGN_StateRunning_WaitNewStep New State:ENGN_StateRunning_StartNewStep
2021/01/28 14:16:36.6 StartShaker(1000)
2021/01/28 14:16:36.9 Old State:6-ENGN_StateRunning_StartNewStep New State:ENGN_StateRunning_WaitGoingToSample
2021/01/28 14:16:36.9 Sample96_Q(0, 0, 11)
2021/01/28 14:16:36.9 Temp: 2021/01/28 14:16:36, 28.0000
2021/01/28 14:16:37.0 
2021/01/28 14:16:37.0 START SCAN: 
2021/01/28 14:16:37.0    CycleTime (ms)    = 200
2021/01/28 14:16:37.0    CycleCount        = 25
2021/01/28 14:16:37.0    ScansToAverage    = 20
2021/01/28 14:16:37.0    FinishTime (s)    = 5
2021/01/28 14:16:37.0    Temperature       = 28.0
2021/01/28 14:16:37.0    Lamp Power        = 1
2021/01/28 14:16:37.0    Spec PCB temps    = 41.1, 41.5, 41.7, 41.6, 41.4, 41.8, 40.7, 40.6
2021/01/28 14:16:37.0 
2021/01/28 14:16:37.1 GMC_SetPosZ
2021/01/28 14:16:37.1 Old State:12-ENGN_StateRunning_WaitGoingToSample New State:ENGN_StateRunning_GoingToSample
2021/01/28 14:16:41.7 GMC_ServoHere
2021/01/28 14:16:41.9 GMC_SetPosXY
2021/01/28 14:16:42.3 GMC_SetPosZ
2021/01/28 14:16:47.4 Old State:13-ENGN_StateRunning_GoingToSample New State:ENGN_StateRunning_GoingToSampleComplete
2021/01/28 14:16:47.6 Old State:14-cycle=1, Elapsed Time:    0.0,  Ideal Time:    0.0,  Delay time =   0.00  New State:ENGN_StateRunning_WaitSampling
2021/01/28 14:16:47.6 Step started at: 14:16:37
2021/01/28 14:16:47.6 XYZ movement time  = 10368 ms + Scan start delay = 10378 ms
2021/01/28 14:16:47.7 Old State:15-ENGN_StateRunning_WaitSampling New State:ENGN_StateRunning_Sampling
2021/01/28 14:16:52.3 
2021/01/28 14:16:52.3 STOP SCAN: 
2021/01/28 14:16:52.3    CycleTime (ms)    = 200
2021/01/28 14:16:52.3    CurrentCycle      = 25
2021/01/28 14:16:52.3    RunTime (ms)      = 4961
2021/01/28 14:16:52.3    AverageCycle (ms) = 198.4
2021/01/28 14:16:52.3    Temperature       = 28.0
2021/01/28 14:16:52.3    DATA OVERRUN %    = 0.00
2021/01/28 14:16:52.3    Spec PCB temps    = 41.1, 41.5, 41.7, 41.6, 41.4, 41.8, 40.7, 40.6
2021/01/28 14:16:52.3
[truncated: 539,288 more chars]
