# Supplementary material for: Functional development of a V3/glycan-specific broadly neutralizing antibody isolated from a case of HIV superinfection
Source: eLife. 2021 Jul 15;10:e68110. doi: 10.7554/eLife.68110 (PMC8376252; doi:10.7554/eLife.68110)
Supplement: Figure 4—source data 2. [file elife-68110-fig4-data2.zip › QA013.2 Dbl Ref_01.28.21/QA013.2_Lineage Replicates_BG505 SOSIP trimer/RawData0.xls]

A3		B3		C3		D3		E3		F3		G3		H3		A4		B4		C4		D4		E4		F4		G4		H4
0	0	0	0	0	0	0	0	0	0	0	0	0	0	0	0	0	0	0	0	0	0	0	0	0	0	0	0	0	0	0	0
0.2	-0.00009571	0.2	0.00327707	0.2	-0.00239616	0.2	0.00281106	0.2	-0.00327101	0.2	-0.00086917	0.2	0.0028542	0.2	-0.00167185	0.2	0.00532505	0.2	0.00358874	0.2	-0.00130991	0.2	0.00218328	0.2	0.00006142	0.2	-0.00512572	0.2	0.00771679	0.2	0.00217944
0.41	0.00030154	0.41	0.0049347	0.41	-0.00007425	0.41	0.00194794	0.41	-0.00276469	0.41	-0.00131474	0.41	0.00618647	0.41	-0.00296879	0.4	0.00267218	0.4	0.00343124	0.4	-0.00306068	0.4	0.00402839	0.4	0.00260984	0.4	-0.00054589	0.4	0.00831535	0.4	0.00219599
0.6	0.00175912	0.6	0.00489131	0.6	0.00240719	0.6	-0.00206739	0.6	0.00083798	0.6	0.00293488	0.6	0.007202	0.6	0.00176527	0.62	0.00480387	0.62	-0.00117039	0.62	0.00314776	0.62	0.00435286	0.62	0.00111032	0.62	-0.0003655	0.62	0.00870879	0.62	0.0051425
0.8	0.00144069	0.8	0.00957676	0.8	0.00238514	0.8	0.00376207	0.8	0.00051581	0.8	0.00148889	0.8	0.00608113	0.8	-0.00028759	0.8	0.00487985	0.8	-0.00148406	0.8	0.00060795	0.8	0.00081323	0.8	0.00376461	0.8	-0.00110531	0.8	0.00914379	0.8	0.003263
1	0.0022324	1	0.00165986	1	0.00525937	1	0.0003385	1	0.00359452	1	0.00298391	1	0.00828684	1	-0.00052316	1	0.00342443	1	-0.00254365	1	0.00437057	1	0.00348319	1	0.00126787	1	0.00415729	1	0.00911047	1	0.00630259
1.2	0.00095075	1.2	0.00751705	1.2	-0.00014855	1.2	0.00865034	1.2	-0.0000101	1.2	0.00381933	1.2	0.01132549	1.2	-0.00421986	1.2	0.00556244	1.2	0.0003652	1.2	-0.00044122	1.2	-0.00091314	1.2	0.00397594	1.2	0.00596929	1.2	0.00639141	1.2	0.00558289
1.4	0.00124278	1.4	0.00828308	1.4	0.00183091	1.4	0.00078625	1.4	0.00092705	1.4	0.00356056	1.4	0.01216064	1.4	0.00300936	1.4	0.01143822	1.4	0.00712044	1.4	0.00436003	1.4	0.00116656	1.4	0.0012843	1.4	0.00303843	1.4	0.01180782	1.4	0.00532521
1.6	0.00320572	1.6	0.00386799	1.6	0.00564117	1.6	0.00514494	1.6	0.00168619	1.6	0.00771564	1.6	0.01315548	1.6	-0.00266416	1.6	0.00827949	1.6	0.00341242	1.6	-0.00043084	1.6	0.00339822	1.6	0.00763761	1.6	0.00468471	1.6	0.01373824	1.6	0.00527302
1.8	0.0072621	1.8	0.00942181	1.8	0.00697433	1.8	0.00738094	1.8	0.0020017	1.8	0.0020798	1.8	0.00917116	1.8	-0.00111719	1.8	0.00997286	1.8	0.00111156	1.8	0.00534783	1.8	0.00164958	1.8	-0.00013324	1.8	-0.00127798	1.8	0.00859498	1.8	0.00715525
2	-0.00031889	2	0.00768578	2	0.00227528	2	0.00702385	2	0.00145415	2	0.00915689	2	0.00922194	2	-0.00361302	2	0.01021271	2	0.00369489	2	0.00260917	2	0.00427276	2	0.0008839	2	0.00147195	2	0.00947502	2	0.00027855
2.2	0.00578727	2.2	0.00940174	2.2	0.00448657	2.2	0.00519238	2.2	0.00474975	2.2	0.00901943	2.2	0.01264979	2.2	0.00393928	2.2	0.01119985	2.2	0.00189756	2.2	0.00041954	2.2	0.0023392	2.2	0.00063185	2.2	0.0014585	2.2	0.01192685	2.2	0.00340105
2.4	0.00195428	2.4	0.00835291	2.4	0.00527234	2.4	0.00704786	2.4	0.00758582	2.4	0.00486352	2.4	0.01285931	2.4	0.00313079	2.4	0.00783598	2.4	-0.00054778	2.4	0.00383001	2.4	0.00303727	2.4	0.00247377	2.4	0.00356156	2.4	0.00998129	2.4	0.00759777
2.6	0.00401247	2.6	0.00732474	2.6	0.00516139	2.6	0.00691729	2.6	0.00712536	2.6	0.00335013	2.6	0.01182259	2.6	0.00213645	2.6	0.00686946	2.6	0.00600402	2.6	0.00215727	2.6	0.0042773	2.6	0.00458194	2.6	0.00443561	2.6	0.01439467	2.6	0.01036555
2.8	0.00216559	2.8	0.01057352	2.8	-0.00157578	2.8	0.00758608	2.8	-0.00054864	2.8	0.00368924	2.8	0.01026747	2.8	-0.00077654	2.8	0.00837707	2.8	0.00707177	2.8	0.00240031	2.8	0.00798592	2.8	0.00515325	2.8	0.00599084	2.8	0.00882931	2.8	0.00811611
3	0.00480772	3	0.00290421	3	0.00321961	3	0.0053768	3	0.00179455	3	0.00477181	3	0.01105458	3	0.0001761	3	0.00775131	3	0.00343216	3	0.00457766	3	0.00772066	3	0.00545106	3	0.00293009	3	0.01695094	3	0.00568551
3.2	0.00600715	3.2	0.00620241	3.2	0.00256326	3.2	0.00382435	3.2	0.00065423	3.2	0.00987455	3.2	0.01250025	3.2	0.00157864	3.2	0.0050752	3.2	0.00082186	3.2	0.00307719	3.2	0.00198625	3.2	0.00237297	3.2	0.00505434	3.2	0.01090926	3.2	0.00643692
3.4	0.00835204	3.4	0.00704362	3.4	0.00792345	3.4	0.01134872	3.4	0.0015219	3.4	0.00690761	3.4	0.00921741	3.4	0.00290725	3.4	0.01071085	3.4	0.00082971	3.4	0.00673525	3.4	0.0015167	3.4	0.0050911	3.4	0.00202142	3.4	0.01279612	3.4	0.01012633
3.6	0.00761625	3.6	0.0026836	3.6	0.00356628	3.6	0.00902246	3.6	0.00326989	3.6	0.00639903	3.6	0.01303248	3.6	0.00510366	3.6	0.00938533	3.6	0.00515948	3.6	0.00360704	3.6	0.00719407	3.6	0.00434382	3.6	0.00516506	3.6	0.00910174	3.6	0.00774516
3.8	0.00404465	3.8	0.00697902	3.8	0.00148051	3.8	0.00651931	3.8	0.00080844	3.8	0.00489185	3.8	0.01588862	3.8	0.00308643	3.8	0.00996625	3.8	0.00413746	3.8	0.00170863	3.8	0.00337349	3.8	0.00539171	3.8	-0.00031188	3.8	0.01064487	3.8	0.00469279
4	0.00664425	4	0.0104831	4	0.00642057	4	0.00843612	4	0.00490006	4	0.00752039	4	0.01110818	4	0.00869009	4	0.01061517	4	0.00462556	4	0.00429883	4	0.00273231	4	0.00638198	4	-0.00080004	4	0.01242533	4	0.00578418
4.2	0.00826684	4.2	0.00862945	4.2	0.00722607	4.2	0.00946758	4.2	0.00470221	4.2	0.00161556	4.2	0.01184569	4.2	0.00663068	4.2	0.011737	4.2	0.00719046	4.2	0.0033621	4.2	0.00315368	4.2	0.00480963	4.2	0.00211813	4.2	0.01542957	4.2	0.00648092
4.4	0.00547173	4.4	0.00817238	4.4	0.00793607	4.4	0.00796856	4.4	0.00608704	4.4	0.00385895	4.4	0.0139547	4.4	0.00198187	4.4	0.00698654	4.4	0.01113444	4.4	0.00692451	4.4	0.00490929	4.4	0.00169871	4.4	0.00424363	4.4	0.00548138	4.4	0.00921784
4.61	0.00670578	4.61	0.01027184	4.61	0.00595176	4.61	0.00668467	4.61	0.00638882	4.61	0.00493742	4.61	0.01608927	4.61	0.00446494	4.6	0.01157104	4.6	0.00517951	4.6	0.00442833	4.6	0.0091401	4.6	0.00746896	4.6	0.00491316	4.6	0.00958678	4.6	0.00617616
4.8	0.00804697	4.8	0.00525547	4.8	0.00586249	4.8	0.00956128	4.8	0.00609205	4.8	0.00683218	4.8	0.01595671	4.8	0.0048778	4.8	0.01263217	4.8	0.00498412	4.8	0.00583987	4.8	0.00757817	4.8	0.0079767	4.8	0.00369357	4.8	0.01589298	4.8	0.00950561
5	0.00457107	5	0.01096321	5	0.00245599	5	0.0068052	5	0.00567763	5	0.01445215	5	0.01821717	5	0.00643906	5	0.01053755	5	0.00678944	5	0.00403777	5	0.00449074	5	0.00890824	5	0.00261114	5	0.01483507	5	0.00450366
5.2	0.0065691	5.2	0.01004478	5.2	0.00450003	5.2	0.00713703	5.2	0.00208739	5.2	0.00990951	5.2	0.01316793	5.2	0.0060182	5.2	0.0114363	5.2	0.00869132	5.2	0.0063158	5.2	0.00770239	5.2	0.00656311	5.2	0.00229995	5.2	0.01427545	5.2	0.00519589
5.4	0.00864502	5.4	0.00909467	5.4	0.00722611	5.4	0.00965714	5.4	0.00778269	5.4	0.0098107	5.4	0.01662554	5.4	0.01004498	5.4	0.01532381	5.4	0.00691416	5.4	0.0061264	5.4	0.00582292	5.4	0.00375955	5.4	0.00497069	5.4	0.01119346	5.4	0.01244871
5.6	0.00618436	5.6	0.0114595	5.6	0.00514628	5.6	0.00728543	5.6	0.00972947	5.6	0.00967059	5.6	0.01218016	5.6	0.00354981	5.6	0.00869318	5.6	0.00446008	5.6	0.0022335	5.6	0.00509805	5.6	0.00105351	5.6	0.00617848	5.6	0.01222237	5.6	0.00873769
5.8	0.00897482	5.8	0.00910657	5.8	0.00655324	5.8	0.00729828	5.8	0.00422758	5.8	0.00830124	5.8	0.01143537	5.8	0.00334905	5.8	0.00914889	5.8	0.00176928	5.8	0.00654256	5.8	0.00733478	5.8	0.00282528	5.8	0.00480537	5.8	0.01437942	5.8	0.0063788
6	0.00715988	6	0.01178461	6	0.00231399	6	0.00829468	6	0.00538512	6	0.0088266	6	0.01170813	6	0.00654038	6	0.01246741	6	0.00960059	6	0.00521055	6	0.00801399	6	0.00477412	6	0.00558657	6	0.01425333	6	0.01155625
6.2	0.00252825	6.2	0.01424546	6.2	0.00533449	6.2	0.01169557	6.2	0.00427139	6.2	0.00407282	6.2	0.01468889	6.2	0.00490591	6.2	0.01033164	6.2	0.00485364	6.2	0.00535662	6.2	0.00710379	6.2	0.00606202	6.2	0.00223314	6.2	0.01145642	6.2	0.00718567
6.4	0.00715005	6.4	0.01014323	6.4	0.00544554	6.4	0.00655393	6.4	0.00938879	6.4	0.01071867	6.4	0.0166104	6.4	0.00263867	6.4	0.00870157	6.4	0.00585291	6.4	0.00983955	6.4	0.01147564	6.4	0.00783712	6.4	0.00756581	6.4	0.01376264	6.4	0.01140071
6.6	0.00689439	6.6	0.01188086	6.6	0.00950746	6.6	0.01000712	6.6	0.00016145	6.6	0.00612256	6.6	0.01433224	6.6	0.00338431	6.6	0.01425287	6.6	0.01026171	6.6	0.00619389	6.6	0.00974978	6.6	0.00898107	6.6	0.00323988	6.6	0.01314877	6.6	0.01115459
6.8	0.00685724	6.8	0.00836048	6.8	0.00765911	6.8	0.00926024	6.8	0.00507244	6.8	0.00827559	6.8	0.01363805	6.8	0.00342163	6.81	0.01529761	6.81	0.00703618	6.81	0.00480465	6.81	0.0071333	6.81	0.00680874	6.81	0.0010559	6.81	0.01082342	6.81	0.00816994
7	0.00633699	7	0.01547034	7	0.00425387	7	0.009389	7	0.00952791	7	0.0129124	7	0.01453695	7	0.00550456	7	0.00994723	7	0.00618158	7	0.00599319	7	0.00782185	7	0.0031082	7	-0.00087739	7	0.01102535	7	0.00880884
7.2	0.00862697	7.2	0.00957733	7.2	0.00521727	7.2	0.0116876	7.2	0.00479162	7.2	0.01240996	7.2	0.01596917	7.2	0.00483534	7.2	0.01478056	7.2	0.00728434	7.2	0.00605634	7.2	0.00607745	7.2	0.00715755	7.2	0.00913015	7.2	0.01411497	7.2	0.00909298
7.4	0.00467467	7.4	0.00943514	7.4	0.00668506	7.4	0.0072884	7.4	0.00842012	7.4	0.01113114	7.4	0.01306354	7.4	0.00647091	7.4	0.00864753	7.4	0.00542542	7.4	0.00668308	7.4	0.01358835	7.4	0.00807819	7.4	0.0056377	7.4	0.01435245	7.4	0.00949835
7.6	0.00409693	7.6	0.01420232	7.6	0.00536293	7.6	0.01009549	7.6	0.00210149	7.6	0.00555639	7.6	0.01503435	7.6	0.0073824	7.6	0.01236001	7.6	0.00518536	7.6	0.00619418	7.6	0.00934573	7.6	0.00741111	7.6	0.00332035	7.6	0.01367477	7.6	0.00720357
7.8	0.00833379	7.8	0.00781093	7.8	0.00886559	7.8	0.00860456	7.8	0.00310014	7.8	0.01171586	7.8	0.00977266	7.8	0.00246425	7.8	0.01117644	7.8	0.006413	7.8	0.00497993	7.8	0.00950025	7.8	0.00886454	7.8	0.007625	7.8	0.00807155	7.8	0.00280649
8	0.00609234	8	0.01048739	8	0.00744559	8	0.00629065	8	0.00822235	8	0.01145081	8	0.01428471	8	0.00791432	8	0.01342146	8	0.01374088	8	0.00704686	8	0.00980959	8	0.00685393	8	0.00419327	8	0.01261079	8	0.00843004
8.2	0.00603421	8.2	0.01345534	8.2	0.00483462	8.2	0.0070932	8.2	0.00859974	8.2	0.01168577	8.2	0.01280428	8.2	0.00511581	8.2	0.01434552	8.2	0.00874415	8.2	0.00696807	8.2	0.00869242	8.2	0.00642664	8.2	0.00491761	8.2	0.01296531	8.2	0.00780734
8.4	0.00638281	8.4	0.0091485	8.4	0.00619769	8.4	0.01136694	8.4	0.01032978	8.4	0.00946438	8.4	0.01291315	8.4	0.00297085	8.4	0.01390007	8.4	0.00499256	8.4	0.00439945	8.4	0.00827659	8.4	0.00830954	8.4	0.00686476	8.4	0.01394043	8.4	0.00952147
8.6	0.00458963	8.6	0.01044606	8.6	0.00376411	8.6	0.01089676	8.6	0.00669504	8.6	0.01409278	8.6	0.00967285	8.6	0.00629651	8.6	0.00858097	8.6	0.00394746	8.6	0.00844784	8.6	0.00728413	8.6	0.0077391	8.6	0.00633113	8.6	0.01480386	8.6	0.00821118
8.8	0.00600771	8.8	0.00955584	8.8	0.00486613	8.8	0.01345733	8.8	0.00504086	8.8	0.0151004	8.8	0.0155956	8.8	0.00537372	8.8	0.01395619	8.8	0.0044543	8.8	0.00722282	8.8	0.00685347	8.8	0.00614611	8.8	0.00357479	8.8	0.0118305	8.8	0.00849932
9	0.00560912	9	0.01229875	9	0.00931875	9	0.0098051	9	0.00608002	9	0.009321	9	0.01681859	9	0.00518268	9	0.00925027	9	0.00714366	9	0.00740219	9	0.00833838	9	0.00503455	9	0.0082883	9	0.01450345	9	0.00682778
9.2	0.00857773	9.2	0.01125546	9.2	0.00834307	9.2	0.00879947	9.2	0.00738174	9.2	0.01267906	9.2	0.01233797	9.2	0.00633319	9.2	0.00806671	9.2	0.0091217	9.2	0.0047771	9.2	0.00780392	9.2	0.008649	9.2	0.00760367	9.2	0.01717206	9.2	0.00792106
9.4	0.01037625	9.4	0.0087142	9.4	0.00844098	9.4	0.00819433	9.4	0.01125209	9.4	0.0101835	9.4	0.01586222	9.4	0.00567847	9.4	0.00762144	9.4	0.00486335	9.4	0.00567186	9.4	0.00594693	9.4	0.00437516	9.4	0.00654617	9.4	0.01251647	9.4	0.01254622
9.6	0.00213958	9.6	0.01099641	9.6	0.00308758	9.6	0.01288124	9.6	0.00624715	9.6	0.00786442	9.6	0.018334	9.6	0.00814111	9.6	0.0120229	9.6	0.00609095	9.6	0.00676914	9.6	0.00957724	9.6	0.01065991	9.6	0.00617773	9.6	0.01285821	9.6	0.0090756
9.8	0.00507864	9.8	0.01156456	9.8	0.00634547	9.8	0.01008969	9.8	0.00629693	9.8	0.00905583	9.8	0.01293638	9.8	0.00722872	9.8	0.01751252	9.8	0.0061546	9.8	0.01098061	9.8	0.00526071	9.8	0.01080396	9.8	0.00326841	9.8	0.016236	9.8	0.01136571
10	0.0048133	10	0.01707199	10	0.00687494	10	0.00959642	10	0.00483322	10	0.01520901	10	0.01194702	10	0.00506719	10.01	0.01139866	10.01	0.00740359	10.01	0.00571214	10.01	0.00613392	10.01	0.00977836	10.01	0.00467878	10.01	0.01228944	10.01	0.01039278
10.2	0.01027398	10.2	0.01173651	10.2	0.00507164	10.2	0.007402	10.2	0.00842772	10.2	0.01231009	10.2	0.01495017	10.2	0.00476117	10.2	0.00805337	10.2	0.01204682	10.2	0.0108041	10.2	0.0094855	10.2	0.00608254	10.2	0.00193915	10.2	0.01227918	10.2	0.00958443
10.4	0.00892245	10.4	0.01170722	10.4	0.00447437	10.4	0.00904032	10.4	0.00616649	10.4	0.01352017	10.4	0.01638729	10.4	0.00844895	10.4	0.01789285	10.4	0.00886148	10.4	0.00754551	10.4	0.00457329	10.4	0.00920279	10.4	0.00727867	10.4	0.01445284	10.4	0.00912004
10.6	0.00467073	10.6	0.01508843	10.6	0.00617909	10.6	0.00828109	10.6	0.00545909	10.6	0.01059984	10.6	0.01471592	10.6	0.00509881	10.6	0.00901168	10.6	0.00501819	10.6	0.00623096	10.6	0.00757895	10.6	0.00661218	10.6	0.00903824	10.6	0.0183851	10.6	0.00908667
10.8	0.01184983	10.8	0.0124771	10.8	0.00767672	10.8	0.01384193	10.8	0.00848165	10.8	0.01548743	10.8	0.01559595	10.8	0.00729422	10.8	0.01148232	10.8	0.01559513	10.8	0.00643572	10.8	0.00838238	10.8	0.00898374	10.8	0.00487587	10.8	0.01431549	10.8	0.00740289
11	0.01077058	11	0.01157231	11	0.0106956	11	0.0101908	11	0.00641649	11	0.01215546	11	0.01641902	11	0.00977305	11	0.01282618	11	0.00706245	11	0.00784795	11	0.01350066	11	0.00750337	11	0.00896809	11	0.01118675	11	0.00672849
11.2	0.00404528	11.2	0.01065018	11.2	0.00586702	11.2	0.00918935	11.2	0.00215597	11.2	0.014143	11.2	0.01621573	11.2	0.01121701	11.2	0.01239552	11.2	0.0089032	11.2	0.00734097	11.2	0.0077843	11.2	0.0057991	11.2	0.0080142	11.2	0.0144699	11.2	0.00782719
11.4	0.00828738	11.4	0.00914208	11.4	0.00814952	11.4	0.00787543	11.4	0.00341655	11.4	0.01203929	11.4	0.01630131	11.4	0.00741965	11.4	0.01044917	11.4	0.00312431	11.4	0.00740273	11.4	0.01069198	11.4	0.01310304	11.4	0.00670202	11.4	0.01320928	11.4	0.00761148
11.6	0.00752535	11.6	0.01268289	11.6	0.00668381	11.6	0.01592074	11.6	0.00543935	11.6	0.01546981	11.6	0.01809503	11.6	0.00862534	11.6	0.01280136	11.6	0.00955164	11.6	0.01139116	11.6	0.00926114	11.6	0.00961794	11.6	0.00498798	11.6	0.0154046	11.6	0.01047957
11.8	0.00867154	11.8	0.01060092	11.8	0.00468256	11.8	0.01027724	11.8	0.00651165	11.8	0.01513496	11.8	0.01261534	11.8	0.00536622	11.8	0.01279439	11.8	0.01219596	11.8	0.0074476	11.8	0.00909787	11.8	0.01142707	11.8	0.00914989	11.8	0.01611554	11.8	0.0047509
12	0.00550343	12	0.01851745	12	0.01016538	12	0.01033778	12	0.00416515	12	0.01533126	12	0.01929476	12	0.00620979	12	0.01148416	12	0.00913299	12	0.00574432	12	0.00771608	12	0.00936244	12	0.00213311	12	0.01567603	12	0.00885614
12.2	0.00691227	12.2	0.00985497	12.2	0.01172035	12.2	0.01384665	12.2	0.00872239	12.2	0.01152534	12.2	0.01634156	12.2	0.00850898	12.2	0.01127	12.2	0.01260143	12.2	0.00328451	12.2	0.00383686	12.2	0.00729231	12.2	0.0057263	12.2	0.01331103	12.2	0.00562165
12.4	0.00512385	12.4	0.0133004	12.4	0.00903134	12.4	0.00950062	12.4	0.00490492	12.4	0.01517779	12.4	0.01670817	12.4	0.00591619	12.4	0.01178191	12.4	0.00938863	12.4	0.00610729	12.4	0.00506258	12.4	0.00756741	12.4	0.00549596	12.4	0.014741	12.4	0.01035903
12.6	0.00687813	12.6	0.01411324	12.6	0.00594144	12.6	0.01281744	12.6	0.00895433	12.6	0.0127083	12.6	0.0182524	12.6	0.01000047	12.6	0.01291834	12.6	0.00893278	12.6	0.00563266	12.6	0.01000679	12.6	0.00907941	12.6	0.00738606	12.6	0.01762413	12.6	0.01392738
12.8	0.00785622	12.8	0.01263508	12.8	0.00589177	12.8	0.0126379	12.8	0.00767199	12.8	0.01104132	12.8	0.01958847	12.8	0.00729868	12.8	0.01187841	12.8	0.00604819	12.8	0.00620925	12.8	0.00545813	12.8	0.00774926	12.8	0.00425962	12.8	0.01980148	12.8	0.01407424
13	0.01116236	13	0.01025835	13	0.01094011	13	0.00972339	13	0.0093142	13	0.01519678	13	0.02138705	13	0.00732529	13	0.01630564	13	0.0071982	13	0.00766906	13	0.00872403	13	0.00989538	13	0.00927004	13	0.01256086	13	0.01137586
13.2	0.01137061	13.2	0.01533453	13.2	0.00734891	13.2	0.01384261	13.2	0.00623484	13.2	0.00967432	13.2	0.01564375	13.2	0.01033323	13.2	0.01376917	13.2	0.00878186	13.2	0.00825535	13.2	0.00864751	13.2	0.0089394	13.2	0.00925597	13.2	0.01423901	13.2	0.01233475
13.4	0.01393809	13.4	0.01116538	13.4	0.00470604	13.4	0.01147971	13.4	0.00842724	13.4	0.01300649	13.4	0.01628887	13.4	0.00652801	13.4	0.01384338	13.4	0.00852221	13.4	0.00769957	13.4	0.01182701	13.4	0.0132902	13.4	0.00691545	13.4	0.0127885	13.4	0.01432738
13.6	0.01053764	13.6	0.01000655	13.6	0.00869041	13.6	0.01396952	13.6	0.00728255	13.6	0.01448242	13.6	0.01593351	13.6	0.00829076	13.6	0.01824586	13.6	0.00700761	13.6	0.00447046	13.6	0.00891329	13.6	0.01051081	13.6	0.00689952	13.6	0.01593768	13.6	0.01147979
13.8	0.00550975	13.8	0.01470123	13.8	0.00965644	13.8	0.01086338	13.8	0.00370643	13.8	0.01495134	13.8	0.01886175	13.8	0.01215464	13.8	0.01339716	13.8	0.01091515	13.8	0.00959911	13.8	0.00928001	13.8	0.00784432	13.8	0.00987021	13.8	0.01373952	13.8	0.01055657
14	0.00532877	14	0.01143106	14	0.01095505	14	0.01559351	14	0.01166295	14	0.01372512	14	0.01678947	14	0.00730357	14	0.01269055	14	0.00633892	14	0.00685907	14	0.00801437	14	0.01374529	14	0.00608868	14	0.013425	14	0.01243802
14.2	0.00672338	14.2	0.01287901	14.2	0.00905437	14.2	0.01348218	14.2	0.00821605	14.2	0.01687936	14.2	0.01650158	14.2	0.00733835	14.2	0.01694634	14.2	0.01125186	14.2	0.00557493	14.2	0.00982559	14.2	0.01379059	14.2	0.00498952	14.2	0.0150911	14.2	0.01365032
14.4	0.00991653	14.4	0.01216822	14.4	0.00791529	14.4	0.01349263	14.4	0.01020807	14.4	0.01397015	14.4	0.01741749	14.4	0.01085446	14.4	0.0112254	14.4	0.01239704	14.4	0.00872465	14.4	0.00806291	14.4	0.0077553	14.4	0.00666381	14.4	0.01399285	14.4	0.01719734
14.6	0.01163717	14.6	0.01330491	14.6	0.00590246	14.6	0.01189242	14.6	0.01167793	14.6	0.01154842	14.6	0.01958966	14.6	0.01451875	14.6	0.01562722	14.6	0.01245058	14.6	0.00824538	14.6	0.00848852	14.6	0.00926502	14.6	0.00532499	14.6	0.01356595	14.6	0.00571646
14.8	0.00796415	14.8	0.01717784	14.8	0.00966701	14.8	0.01063165	14.8	0.00436525	14.8	0.01249284	14.8	0.01828669	14.8	0.01055784	14.8	0.01657311	14.8	0.0095135	14.8	0.01084237	14.8	0.00771359	14.8	0.01363616	14.8	0.01083348	14.8	0.01291183	14.8	0.00924628
15	0.00730156	15	0.01452246	15	0.00686047	15	0.0159904	15	0.00747611	15	0.01719666	15	0.02277742	15	0.00687147	15	0.01259093	15	0.00643143	15	0.00721259	15	0.00696928	15	0.00629801	15	0.01152467	15	0.01375774	15	0.01050884
15.2	0.00916916	15.2	0.01304393	15.2	0.00492985	15.2	0.01376378	15.2	0.0068353	15.2	0.01729369	15.2	0.01626332	15.2	0.00865747	15.2	0.01676675	15.2	0.0122296	15.2	0.007292	15.2	0.00551981	15.2	0.01297806	15.2	0.0069773	15.2	0.01432364	15.2	0.01466651
15.4	0.01132734	15.4	0.01451256	15.4	0.00570396	15.4	0.01057696	15.4	0.00920961	15.4	0.01446442	15.4	0.02049105	15.4	0.00619	15.4	0.0094606	15.4	0.00870737	15.4	0.00845916	15.4	0.00518451	15.4	0.01073881	15.4	0.00735402	15.4	0.01394006	15.4	0.01070703
15.6	0.00725241	15.6	0.00928203	15.6	0.01051809	15.6	0.01405442	15.6	0.00463724	15.6	0.01782405	15.6	0.02063074	15.6	0.00999757	15.6	0.01622152	15.6	0.01055417	15.6	0.00850008	15.6	0.01063617	15.6	0.01307768	15.6	0.01053856	15.6	0.01499511	15.6	0.01409977
15.8	0.01121015	15.8	0.01103489	15.8	0.00907085	15.8	0.01312854	15.8	0.00704287	15.8	0.01453902	15.8	0.01554174	15.8	0.0085282	15.8	0.01734714	15.8	0.00981299	15.8	0.00606276	15.8	0.01047258	15.8	0.01403681	15.8	0.01178466	15.8	0.01847875	15.8	0.01184747
16	0.00980212	16	0.01263202	16	0.00883117	16	0.01189063	16	0.01080818	16	0.01816174	16	0.01602008	16	0.01573457	16	0.01657419	16	0.01153168	16	0.00971319	16	0.00815351	16	0.01125603	16	0.01143665	16	0.01589947	16	0.01174976
16.2	0.00961716	16.2	0.01481636	16.2	0.01060243	16.2	0.01242518	16.2	0.0077695	16.2	0.01570883	16.2	0.01921405	16.2	0.00751914	16.21	0.01549533	16.21	0.01221886	16.21	0.01025358	16.21	0.00966834	16.21	0.0111876	16.21	0.00683842	16.21	0.01608623	16.21	0.01219438
16.4	0.00636627	16.4	0.01331484	16.4	0.01168514	16.4	0.01024879	16.4	0.00745447	16.4	0.01567289	16.4	0.01795123	16.4	0.0119736	16.4	0.0139915	16.4	0.01004627	16.4	0.00861326	16.4	0.00823099	16.4	0.01050541	16.4	0.00756043	16.4	0.01666787	16.4	0.01315477
16.6	0.01149296	16.6	0.01975037	16.6	0.00961726	16.6	0.01393089	16.6	0.00684802	16.6	0.01762731	16.6	0.01914262	16.6	0.01244611	16.6	0.01930256	16.6	0.00968947	16.6	0.01001426	16.6	0.0123097	16.6	0.01079073	16.6	0.01359557	16.6	0.01847515	16.6	0.01112485
16.8	0.00875856	16.8	0.01256639	16.8	0.00775609	16.8	0.01242331	16.8	0.00653244	16.8	0.0166821	16.8	0.02159107	16.8	0.01144809	16.8	0.01267711	16.8	0.00841506	16.8	0.00826149	16.8	0.01370526	16.8	0.00903541	16.8	0.01156845	16.8	0.01536532	16.8	0.01441748
17	0.01107276	17	0.01420529	17	0.01108528	17	0.01540696	17	0.00943207	17	0.01787202	17	0.02035706	17	0.00940875	17	0.01643256	17	0.01491944	17	0.00643486	17	0.01199226	17	0.00874793	17	0.00735699	17	0.01304336	17	0.01179342
17.2	0.00902668	17.2	0.01274763	17.2	0.0112494	17.2	0.01556229	17.2	0.01190574	17.2	0.01704233	17.2	0.01807595	17.2	0.01430735	17.2	0.01083375	17.2	0.00799267	17.2	0.01164561	17.2	0.0076947	17.2	0.01450709	17.2	0.00622745	17.2	0.01603468	17.2	0.01633044
17.4	0.01202395	17.4	0.01446702	17.4	0.0088714	17.4	0.0102793	17.4	0.00974559	17.4	0.01751475	17.4	0.01760622	17.4	0.01046962	17.4	0.01897801	17.4	0.01155863	17.4	0.00821908	17.4	0.01303228	17.4	0.00625895	17.4	0.00690076	17.4	0.01617565	17.4	0.00878238
17.6	0.00953894	17.6	0.01419212	17.6	0.00722216	17.6	0.01849247	17.6	0.01315747	17.6	0.02009479	17.6	0.0174302	17.6	0.00953699	17.6	0.01036089	17.6	0.01077049	17.6	0.01033403	17.6	0.00600141	17.6	0.00874607	17.6	0.0143685	17.6	0.01417418	17.6	0.01001607
17.8	0.00629026	17.8	0.01202492	17.8	0.00892569	17.8	0.01516579	17.8	0.00772408	17.8	0.02094829	17.8	0.01877196	17.8	0.01094737	17.8	0.0194148	17.8	0.01066868	17.8	0.00799205	17.8	0.01100395	17.8	0.01371896	17.8	0.01300507	17.8	0.02134896	17.8	0.01685644
18	0.00798836	18	0.01707754	18	0.00961081	18	0.01054583	18	0.01037451	18	0.01618072	18	0.01973598	18	0.00815779	18	0.01518186	18	0.00995041	18	0.00948868	18	0.01068657	18	0.0101325	18	0.00760181	18	0.01503501	18	0.01033552
18.2	0.01001048	18.2	0.01662358	18.2	0.00640302	18.2	0.01534219	18.2	0.00839757	18.2	0.01147642	18.2	0.01681967	18.2	0.00958326	18.2	0.01121805	18.2	0.0107441	18.2	0.00938506	18.2	0.01232593	18.2	0.01529363	18.2	0.00863199	18.2	0.01440556	18.2	0.01131003
18.4	0.00342687	18.4	0.01908632	18.4	0.00806991	18.4	0.01228847	18.4	0.00717822	18.4	0.01764547	18.4	0.01782829	18.4	0.00608328	18.4	0.01824958	18.4	0.01136444	18.4	0.00885721	18.4	0.01644582	18.4	0.01287137	18.4	0.00809103	18.4	0.01490785	18.4	0.00865808
18.6	0.01236047	18.6	0.01658712	18.6	0.01040373	18.6	0.0142202	18.6	0.00435818	18.6	0.01972891	18.6	0.01578085	18.6	0.011441	18.6	0.01473389	18.6	0.01077849	18.6	0.01353204	18.6	0.01117148	18.6	0.01232305	18.6	0.01005516	18.6	0.02125675	18.6	0.01392124
18.8	0.00966218	18.8	0.01489566	18.8	0.00735811	18.8	0.01223977	18.8	0.00898054	18.8	0.01983933	18.8	0.02171123	18.8	0.0131597	18.8	0.01302463	18.8	0.01455655	18.8	0.01043239	18.8	0.01416826	18.8	0.01270142	18.8	0.00532054	18.8	0.01857242	18.8	0.01119325
19	0.00906485	19	0.01725205	19	0.01493308	19	0.01304988	19	0.00892382	19	0.01517613	19	0.02098353	19	0.01129892	19	0.01608646	19	0.0111258	19	0.01098453	19	0.01227598	19	0.01564979	19	0.01049279	19	0.01651241	19	0.01706264
19.2	0.01047824	19.2	0.01568886	19.2	0.01495121	19.2	0.0166635	19.2	0.00684905	19.2	0.01593935	19.2	0.01935079	19.2	0.00739216	19.2	0.01675811	19.2	0.00728948	19.2	0.01015801	19.2	0.01266369	19.2	0.0123659	19.2	0.00853291	19.2	0.01443308	19.2	0.01234385
19.4	0.00823307	19.4	0.01400452	19.4	0.01095802	19.4	0.01194627	19.4	0.00464851	19.4	0.0188943	19.4	0.0146791	19.4	0.00447442	19.4	0.01456288	19.4	0.01216942	19.4	0.00801658	19.4	0.01002187	19.4	0.01079543	19.4	0.01063932	19.4	0.01513046	19.4	0.01088172
19.6	0.01132329	19.6	0.01392847	19.6	0.00926272	19.6	0.01306043	19.6	0.00725506	19.6	0.01923451	19.6	0.02235379	19.6	0.01220936	19.6	0.01633825	19.6	0.00745533	19.6	0.01153343	19.6	0.01207984	19.6	0.01205301	19.6	0.0082114	19.6	0.01629835	19.6	0.01515856
19.8	0.00679983	19.8	0.01548491	19.8	0.00805883	19.8	0.01576734	19.8	0.00919172	19.8	0.02559573	19.8	0.02280651	19.8	0.00670318	19.8	0.01066554	19.8	0.01453137	19.8	0.00914302	19.8	0.00830242	19.8	0.01476007	19.8	0.01162495	19.8	0.01567497	19.8	0.01438532
20	0.01582518	20	0.01426393	20	0.00966899	20	0.01492903	20	0.00380781	20	0.01641224	20	0.0261642	20	0.01382871	20	0.00825755	20	0.00584081	20	0.00980101	20	0.00963734	20	0.01842124	20	0.01145661	20	0.0190794	20	0.01033723
20.2	0.00801123	20.2	0.01760922	20.2	0.01042841	20.2	0.00957884	20.2	0.01020683	20.2	0.01807937	20.2	0.0153869	20.2	0.01322127	20.2	0.01618755	20.2	0.00852851	20.2	0.0087339	20.2	0.01268294	20.2	0.01252819	20.2	0.00705214	20.2	0.01498132	20.2	0.01278779
20.4	0.01083522	20.4	0.00935337	20.4	0.00910289	20.4	0.01777573	20.4	0.00692777	20.4	0.01889397	20.4	0.02711613	20.4	0.00732344	20.4	0.01663386	20.4	0.01093707	20.4	0.00711431	20.4	0.00683819	20.4	0.00935876	20.4	0.00804326	20.4	0.02084385	20.4	0.00943536
20.6	0.01184592	20.6	0.01509638	20.6	0.00809349	20.6	0.01474407	20.6	0.0083272	20.6	0.02438636	20.6	0.01664267	20.6	0.01148664	20.6	0.01133091	20.6	0.01138837	20.6	0.01213586	20.6	0.01289942	20.6	0.01217419	20.6	0.01439886	20.6	0.01643757	20.6	0.01383381
20.8	0.01049794	20.8	0.01501103	20.8	0.01022311	20.8	0.01340955	20.8	0.0132389	20.8	0.01741584	20.8	0.01779056	20.8	0.01531227	20.8	0.01697139	20.8	0.01190987	20.8	0.01245144	20.8	0.00922335	20.8	0.01473172	20.8	0.00865027	20.8	0.01354288	20.8	0.01140565
21	0.010748	21	0.01246216	21	0.01229678	21	0.01809688	21	0.00958988	21	0.01817802	21	0.02115501	21	0.01359185	21	0.01823805	21	0.01470532	21	0.01033405	21	0.01432987	21	0.01536449	21	0.0096887	21	0.01474645	21	0.01065949
21.2	0.00675466	21.2	0.01643501	21.2	0.01306552	21.2	0.01094013	21.2	0.00816921	21.2	0.0198698	21.2	0.02192215	21.2	0.01216677	21.2	0.01685803	21.2	0.01148764	21.2	0.01025105	21.2	0.0114912	21.2	0.0097475	21.2	0.0079476	21.2	0.01596915	21.2	0.00692418
21.4	0.01027366	21.4	0.01146792	21.4	0.00948645	21.4	0.01302732	21.4	0.0136051	21.4	0.02053312	21.4	0.02205686	21.4	0.01150975	21.4	0.01544676	21.4	0.01023006	21.4	0.01048541	21.4	0.01157209	21.4	0.0160842	21.4	0.00870417	21.4	0.0168258	21.4	0.00974246
21.6	0.00972711	21.6	0.01772688	21.6	0.00920663	21.6	0.01448234	21.6	0.00522062	21.6	0.02060914	21.6	0.02011053	21.6	0.01008262	21.6	0.01749463	21.6	0.00903891	21.6	0.00886191	21.6	0.0078277	21.6	0.01011348	21.6	0.00773829	21.6	0.01957448	21.6	0.01430808
21.8	0.01160133	21.8	0.01298493	21.8	0.00950209	21.8	0.01180803	21.8	0.00688414	21.8	0.01789975	21.8	0.01848168	21.8	0.01044725	21.8	0.02205998	21.8	0.00912598	21.8	0.00918634	21.8	0.01702987	21.8	0.01294754	21.8	0.01744982	21.8	0.01480232	21.8	0.01084257
22	0.00955225	22	0.01621633	22	0.00911933	22	0.0176229	22	0.01330441	22	0.02210968	22	0.01910059	22	0.01287543	22	0.01647901	22	0.01313244	22	0.011587	22	0.01171335	22	0.01046134	22	0.01030748	22	0.01686294	22	0.01093082
22.2	0.00801407	22.2	0.01521754	22.2	0.00998168	22.2	0.01026687	22.2	0.00480146	22.2	0.02205223	22.2	0.01551208	22.2	0.00779263	22.2	0.01470065	22.2	0.01320805	22.2	0.01140798	22.2	0.01405954	22.2	0.01442357	22.2	0.00792274	22.2	0.01954889	22.2	0.00932188
22.4	0.00924519	22.4	0.0175869	22.4	0.00471942	22.4	0.0106583	22.4	0.00929292	22.4	0.01980837	22.4	0.01813239	22.4	0.01103064	22.4	0.01722168	22.4	0.0091649	22.4	0.01071541	22.4	0.0131301	22.4	0.01527079	22.4	0.01236068	22.4	0.01650485	22.4	0.01484791
22.6	0.01218595	22.6	0.01525102	22.6	0.01169355	22.6	0.01632068	22.6	0.01134121	22.6	0.0145055	22.6	0.01606713	22.6	0.01019109	22.6	0.01941727	22.6	0.00846009	22.6	0.01138644	22.6	0.00872483	22.6	0.0112856	22.6	0.011769	22.6	0.01548201	22.6	0.01341863
22.8	0.01118484	22.8	0.01695915	22.8	0.00890215	22.8	0.01195235	22.8	0.00738911	22.8	0.01847308	22.8	0.02465774	22.8	0.00920697	22.8	0.02154925	22.8	0.0118614	22.8	0.01032149	22.8	0.01219126	22.8	0.01447791	22.8	0.01211713	22.8	0.01912014	22.8	0.01097997
23	0.01441502	23	0.01898803	23	0.00694046	23	0.01593167	23	0.00647078	23	0.02013398	23	0.02076328	23	0.00913345	23	0.016227	23	0.01061629	23	0.01134899	23	0.01009033	23	0.01601274	23	0.01042738	23	0.01562606	23	0.00822344
23.2	0.01383572	23.2	0.01211856	23.2	0.01418089	23.2	0.01693497	23.2	0.01041414	23.2	0.01833193	23.2	0.02040982	23.2	0.0119454	23.2	0.01537305	23.2	0.01021751	23.2	0.00801037	23.2	0.0112018	23.2	0.01560933	23.2	0.01226344	23.2	0.02011767	23.2	0.01728018
23.4	0.00729251	23.4	0.01808114	23.4	0.01052047	23.4	0.01678859	23.4	0.00683724	23.4	0.01671771	23.4	0.01775756	23.4	0.01261389	23.4	0.01753623	23.4	0.01275732	23.4	0.00947839	23.4	0.01038753	23.4	0.01592041	23.4	0.01176525	23.4	0.01667727	23.4	0.01211837
23.6	0.00827278	23.6	0.01677073	23.6	0.01158166	23.6	0.01880207	23.6	0.00565715	23.6	0.01904924	23.6	0.01669609	23.6	0.01732169	23.6	0.01823735	23.6	0.01319609	23.6	0.01194609	23.6	0.01071614	23.6	0.01558637	23.6	0.01492897	23.6	0.01970871	23.6	0.01226558
23.8	0.01332408	23.8	0.01507249	23.8	0.00938895	23.8	0.01482466	23.8	0.00886275	23.8	0.01939247	23.8	0.0179464	23.8	0.0101437	23.8	0.01866052	23.8	0.01075306	23.8	0.01144599	23.8	0.01211559	23.8	0.01002646	23.8	0.0090205	23.8	0.01315595	23.8	0.01120238
24	0.0130326	24	0.01481029	24	0.0121847	24	0.01144086	24	0.00760322	24	0.01900816	24	0.02073512	24	0.01562651	24	0.01911138	24	0.01361686	24	0.01097458	24	0.0130391	24	0.01272897	24	0.00986571	24	0.01905632	24	0.01152451
24.2	0.0099765	24.2	0.01064951	24.2	0.01185475	24.2	0.01722401	24.2	0.00625598	24.2	0.02006236	24.2	0.02115662	24.2	0.0092258	24.2	0.01314213	24.2	0.01307909	24.2	0.00951782	24.2	0.0108012	24.2	0.01117327	24.2	0.0117614	24.2	0.01818321	24.2	0.01508053
24.4	0.01341275	24.4	0.01903282	24.4	0.00890826	24.4	0.01727447	24.4	0.00696627	24.4	0.02006867	24.4	0.01775136	24.4	0.01329641	24.4	0.01546333	24.4	0.01074419	24.4	0.01421672	24.4	0.01221746	24.4	0.01391687	24.4	0.01375451	24.4	0.01310688	24.4	0.01294015
24.6	0.01223648	24.6	0.01801349	24.6	0.01010197	24.6	0.01421274	24.6	0.01136666	24.6	0.01886167	24.6	0.02128263	24.6	0.01077471	24.6	0.02001898	24.6	0.01054078	24.6	0.01277885	24.6	0.01168453	24.6	0.01253802	24.6	0.01140224	24.6	0.01718724	24.6	0.01378904
24.8	0.01005533	24.8	0.01766774	24.8	0.01094069	24.8	0.01692209	24.8	0.00849355	24.8	0.02188429	24.8	0.01844087	24.8	0.01362006	24.8	0.01688189	24.8	0.01077762	24.8	0.01312062	24.8	0.01280452	24.8	0.01650091	24.8	0.01173299	24.8	0.0183694	24.8	0.01473532
25	0.00467898	25	0.01356613	25	0.01245164	25	0.01321226	25	0.01041689	25	0.02137657	25	0.01817886	25	0.01814252	25	0.01747136	25	0.01244588	25	0.01141101	25	0.01551037	25	0.01015848	25	0.01466276	25	0.01846296	25	0.01404762
25.2	0.00826788	25.2	0.01994618	25.2	0.00871704	25.2	0.01855678	25.2	0.00727437	25.2	0.0209078	25.2	0.02000751	25.2	0.01043671	25.2	0.01473522	25.2	0.01200335	25.2	0.0098967	25.2	0.01458284	25.2	0.01419507	25.2	0.01280407	25.2	0.02163146	25.2	0.01373073
25.41	0.00881812	25.41	0.0159864	25.41	0.01237629	25.41	0.01735571	25.41	0.00250406	25.41	0.02393789	25.41	0.0206358	25.41	0.01066819	25.4	0.02069709	25.4	0.01566853	25.4	0.01249072	25.4	0.01230502	25.4	0.0106931	25.4	0.01009003	25.4	0.02157873	25.4	0.01279498
25.6	0.01040903	25.6	0.01710295	25.6	0.01378665	25.6	0.01714572	25.6	0.01271285	25.6	0.02230004	25.6	0.02150541	25.6	0.01555481	25.6	0.0185435	25.6	0.01266377	25.6	0.00886883	25.6	0.01113462	25.6	0.01485784	25.6	0.01171974	25.6	0.01342871	25.6	0.0097657
25.8	0.01022222	25.8	0.01724796	25.8	0.00892299	25.8	0.01695721	25.8	0.00922967	25.8	0.02039192	25.8	0.02280669	25.8	0.01479065	25.8	0.0136232	25.8	0.01332501	25.8	0.01264552	25.8	0.01458855	25.8	0.01569035	25.8	0.01416747	25.8	0.01663939	25.8	0.01127895
26	0.0071761	26	0.01665931	26	0.00997159	26	0.01767293	26	0.00776362	26	0.02013931	26	0.01995141	26	0.01035733	26	0.01632453	26	0.01673866	26	0.01254605	26	0.01377359	26	0.01405569	26	0.01659835	26	0.01627851	26	0.01299104
26.2	0.01247932	26.2	0.01844971	26.2	0.01069492	26.2	0.01571191	26.2	0.01119686	26.2	0.01942138	26.2	0.02217309	26.2	0.01104801	26.2	0.01772857	26.2	0.01271127	26.2	0.0091076	26.2	0.01228578	26.2	0.01672855	26.2	0.01257447	26.2	0.01539866	26.2	0.01376152
26.4	0.01261788	26.4	0.01957001	26.4	0.0110903	26.4	0.01494103	26.4	0.01010577	26.4	0.02206299	26.4	0.01647362	26.4	0.01207281	26.4	0.01756139	26.4	0.01177065	26.4	0.01338873	26.4	0.0145138	26.4	0.01194393	26.4	0.01628622	26.4	0.01742114	26.4	0.01236723
26.6	0.00864042	26.6	0.02230715	26.6	0.01151618	26.6	0.01704655	26.6	0.01340466	26.6	0.02214925	26.6	0.0210052	26.6	0.01185391	26.6	0.01567584	26.6	0.0143638	26.6	0.00765384	26.6	0.01480479	26.6	0.01326948	26.6	0.01483772	26.6	0.01515564	26.6	0.01412677
26.8	0.01055454	26.8	0.01513392	26.8	0.01595876	26.8	0.01675743	26.8	0.00655673	26.8	0.02383983	26.8	0.01986266	26.8	0.01150661	26.8	0.02008127	26.8	0.01530447	26.8	0.01195132	26.8	0.01231373	26.8	0.01119291	26.8	0.01235833	26.8	0.01791773	26.8	0.00748912
27	0.00936102	27	0.01715665	27	0.01135316	27	0.01284506	27	0.01112104	27	0.01743869	27	0.02562912	27	0.00895454	27	0.01863355	27	0.00978178	27	0.01315882	27	0.01403532	27	0.01579433	27	0.0113658	27	0.01923981	27	0.01437056
27.2	0.0129568	27.2	0.02048876	27.2	0.01495438	27.2	0.01799826	27.2	0.0127018	27.2	0.01862788	27.2	0.02269901	27.2	0.01083879	27.2	0.0164071	27.2	0.01478696	27.2	0.01479598	27.2	0.01646789	27.2	0.0143042	27.2	0.01236623	27.2	0.01675837	27.2	0.0116011
27.4	0.00673435	27.4	0.01772543	27.4	0.01218357	27.4	0.01651129	27.4	0.00603993	27.4	0.01927239	27.4	0.01890324	27.4	0.0143802	27.4	0.01797078	27.4	0.01456548	27.4	0.01425022	27.4	0.01483981	27.4	0.01572645	27.4	0.01055721	27.4	0.01798051	27.4	0.01484753
27.6	0.00987087	27.6	0.01637887	27.6	0.01277602	27.6	0.01648445	27.6	0.01202048	27.6	0.01911479	27.6	0.02267519	27.6	0.01066278	27.6	0.01812475	27.6	0.01282072	27.6	0.0136238	27.6	0.00828206	27.6	0.01280546	27.6	0.0134525	27.6	0.02059094	27.6	0.01002673
27.8	0.01287622	27.8	0.01790438	27.8	0.00803975	27.8	0.01648968	27.8	0.01145164	27.8	0.02541701	27.8	0.02186155	27.8	0.01369342	27.8	0.02251325	27.8	0.0172832	27.8	0.01536067	27.8	0.01269437	27.8	0.01710853	27.8	0.01080838	27.8	0.01799336	27.8	0.01418108
28	0.01303226	28	0.02260263	28	0.01182917	28	0.01982963	28	0.00760191	28	0.0228764	28	0.01913357	28	0.016688	28	0.0169973	28	0.00871135	28	0.01487884	28	0.0112463	28	0.01684691	28	0.01315775	28	0.01858395	28	0.01122346
28.2	0.0105099	28.2	0.0143833	28.2	0.00895618	28.2	0.01768037	28.2	0.01003112	28.2	0.02611573	28.2	0.02595291	28.2	0.01210328	28.2	0.0206772	28.2	0.01465271	28.2	0.01033862	28.2	0.01290415	28.2	0.01750799	28.2	0.01461393	28.2	0.01740081	28.2	0.0128336
28.4	0.01023725	28.4	0.01735457	28.4	0.0099583	28.4	0.01592226	28.4	0.00884511	28.4	0.02271561	28.4	0.0239128	28.4	0.01464252	28.4	0.01680031	28.4	0.01166338	28.4	0.01180871	28.4	0.01404427	28.4	0.01883852	28.4	0.01489312	28.4	0.01675363	28.4	0.01651595
28.6	0.01314943	28.6	0.01995414	28.6	0.00840576	28.6	0.01542205	28.6	0.00849237	28.6	0.02492628	28.6	0.0190111	28.6	0.01329124	28.6	0.01931971	28.6	0.01645437	28.6	0.01152161	28.6	0.0101566	28.6	0.01752868	28.6	0.0117584	28.6	0.0190837	28.6	0.01411005
28.8	0.01220573	28.8	0.01884073	28.8	0.00684783	28.8	0.01946975	28.8	0.01123902	28.8	0.02200344	28.8	0.02399827	28.8	0.0153514	28.8	0.0160077	28.8	0.01711779	28.8	0.01349555	28.8	0.01339895	28.8	0.01447777	28.8	0.01271581	28.8	0.02242399	28.8	0.01255819
29	0.00912819	29	0.01590705	29	0.00764565	29	0.01968906	29	0.00897584	29	0.02221436	29	0.02271884	29	0.01224519	29	0.0181609	29	0.01264174	29	0.01714321	29	0.01333911	29	0.01433121	29	0.01250916	29	0.01693744	29	0.01495205
29.2	0.0108883	29.2	0.01847693	29.2	0.00841042	29.2	0.01534962	29.2	0.01387245	29.2	0.02515234	29.2	0.02437251	29.2	0.01510101	29.2	0.01410773	29.2	0.01336438	29.2	0.01346201	29.2	0.01647324	29.2	0.01570106	29.2	0.0143689	29.2	0.01745533	29.2	0.01134342
29.4	0.01258513	29.4	0.01416574	29.4	0.01191465	29.4	0.01893316	29.4	0.00690553	29.4	0.02366629	29.4	0.02395062	29.4	0.0170014	29.4	0.01758108	29.4	0.00954092	29.4	0.01199235	29.4	0.01296376	29.4	0.01777405	29.4	0.01241683	29.4	0.0199804	29.4	0.02005595
29.6	0.01272083	29.6	0.02004841	29.6	0.01261128	29.6	0.01389723	29.6	0.00945946	29.6	0.02080004	29.6	0.02046446	29.6	0.01387302	29.6	0.01406237	29.6	0.01201522	29.6	0.01245539	29.6	0.0156557	29.6	0.01954596	29.6	0.01217692	29.6	0.02013211	29.6	0.01708199
29.8	0.01259484	29.8	0.01709043	29.8	0.0103508	29.8	0.01855474	29.8	0.01277948	29.8	0.02190093	29.8	0.02337678	29.8	0.01457313	29.8	0.02009027	29.8	0.0109734	29.8	0.01225577	29.8	0.01506245	29.8	0.01563559	29.8	0.01420626	29.8	0.02223968	29.8	0.01227006
30	-3.241564	30	-3.154593	30	-3.252427	30	-3.078949	30	-3.12814	30	-3.168778	30	-3.27079	30	-3.39413	30	-3.047791	30	-3.082387	30	-3.07256	30	-3.023726	30	-3.0764	30	-3.066629	30	-3.161298	30	-3.068
30.2	-3.507223	30.2	-3.457261	30.2	-3.511546	30.2	-3.365771	30.2	-3.405118	30.2	-3.438592	30.2	-3.568607	30.2	-3.642576	30.2	-3.289134	30.2	-3.391727	30.2	-3.350068	30.2	-3.303506	30.2	-3.368477	30.2	-3.364539	30.2	-3.449068	30.2	-3.358365
30.4	-3.655813	30.4	-3.637674	30.4	-3.672906	30.4	-3.528583	30.4	-3.571629	30.4	-3.60082	30.4	-3.738017	30.4	-3.794854	30.4	-3.424397	30.4	-3.545757	30.4	-3.500968	30.4	-3.450305	30.4	-3.524896	30.4	-3.527066	30.4	-3.604559	30.4	-3.512213
30.6	-3.762882	30.6	-3.744673	30.6	-3.783306	30.6	-3.639517	30.6	-3.683302	30.6	-3.705521	30.6	-3.854086	30.6	-3.906899	30.6	-3.519875	30.6	-3.654754	30.6	-3.599937	30.6	-3.555882	30.6	-3.627982	30.6	-3.634574	30.6	-3.712017	30.6	-3.624959
30.8	-3.845448	30.8	-3.829098	30.8	-3.86057	30.8	-3.724853	30.8	-3.766562	30.8	-3.790093	30.8	-3.945437	30.8	-3.99047	30.8	-3.601097	30.8	-3.737634	30.8	-3.675163	30.8	-3.636557	30.8	-3.698587	30.8	-3.714198	30.8	-3.796778	30.8	-3.70672
31	-3.90885	31	-3.900784	31	-3.925748	31	-3.789074	31	-3.835643	31	-3.856974	31	-4.012157	31	-4.060413	31	-3.664675	31	-3.805108	31	-3.744201	31	-3.701653	31	-3.771086	31	-3.783491	31	-3.869201	31	-3.772798
31.2	-3.967878	31.2	-3.961265	31.2	-3.9863	31.2	-3.847014	31.2	-3.895516	31.2	-3.913347	31.2	-4.073442	31.2	-4.118621	31.2	-3.715463	31.2	-3.860816	31.2	-3.799061	31.2	-3.757585	31.2	-3.830327	31.2	-3.840711	31.2	-3.923749	31.2	-3.828522
31.4	-4.019586	31.4	-4.009096	31.4	-4.038284	31.4	-3.906861	31.4	-3.946895	31.4	-3.968071	31.4	-4.122715	31.4	-4.175428	31.4	-3.764866	31.4	-3.907393	31.4	-3.847086	31.4	-3.799928	31.4	-3.8769	31.4	-3.887087	31.4	-3.972558	31.4	-3.881294
31.6	-4.063431	31.6	-4.062875	31.6	-4.084673	31.6	-3.94451	31.6	-3.989641	31.6	-4.010993	31.6	-4.171709	31.6	-4.218633	31.6	-3.807667	31.6	-3.953135	31.6	-3.896991	31.6	-3.848005	31.6	-3.919148	31.6	-3.930593	31.6	-4.017642	31.6	-3.924371
31.8	-4.104242	31.8	-4.101948	31.8	-4.122389	31.8	-3.988165	31.8	-4.030239	31.8	-4.057343	31.8	-4.21929	31.8	-4.259623	31.8	-3.846421	31.8	-3.992717	31.8	-3.930696	31.8	-3.884249	31.8	-3.956439	31.8	-3.97187	31.8	-4.063631	31.8	-3.965399
32	-4.137174	32	-4.137312	32	-4.158446	32	-4.025893	32	-4.062833	32	-4.085835	32	-4.257659	32	-4.297794	32	-3.874388	32	-4.022464	32	-3.967801	32	-3.918217	32	-3.993665	32	-4.001965	32	-4.092812	32	-3.995262
32.2	-4.171197	32.2	-4.167232	32.2	-4.194664	32.2	-4.056782	32.2	-4.09807	32.2	-4.120826	32.2	-4.291016	32.2	-4.327377	32.2	-3.907919	32.2	-4.060427	32.2	-3.990501	32.2	-3.94499	32.2	-4.024292	32.2	-4.036874	32.2	-4.127742	32.2	-4.03162
32.4	-4.202144	32.4	-4.197412	32.4	-4.22195	32.4	-4.087503	32.4	-4.130203	32.4	-4.150805	32.4	-4.32245	32.4	-4.362177	32.4	-3.937228	32.4	-4.088288	32.4	-4.026264	32.4	-3.976997	32.4	-4.055862	32.4	-4.066246	32.4	-4.159128	32.4	-4.061443
32.6	-4.229156	32.6	-4.229508	32.6	-4.253837	32.6	-4.119837	32.6	-4.157751	32.6	-4.179118	32.6	-4.351671	32.6	-4.393233	32.6	-3.958944	32.6	-4.111675	32.6	-4.048744	32.6	-3.997138	32.6	-4.076235	32.6	-4.092221	32.6	-4.179298	32.6	-4.090188
32.8	-4.257884	32.8	-4.259461	32.8	-4.275908	32.8	-4.139472	32.8	-4.179883	32.8	-4.204691	32.8	-4.377045	32.8	-4.420651	32.8	-3.984558	32.8	-4.136894	32.8	-4.076571	32.8	-4.023467	32.8	-4.102077	32.8	-4.115083	32.8	-4.207098	32.8	-4.115698
33	-4.280554	33	-4.282658	33	-4.296871	33	-4.163649	33	-4.20498	33	-4.232842	33	-4.4052	33	-4.44575	33	-4.004836	33	-4.160474	33	-4.099389	33	-4.051233	33	-4.124024	33	-4.14479	33	-4.232156	33	-4.141414
33.2	-4.302002	33.2	-4.300458	33.2	-4.32015	33.2	-4.188196	33.2	-4.227813	33.2	-4.254519	33.2	-4.425574	33.2	-4.464915	33.2	-4.026788	33.2	-4.184299	33.2	-4.115253	33.2	-4.074491	33.2	-4.14976	33.2	-4.158877	33.2	-4.249853	33.2	-4.163012
33.4	-4.320183	33.4	-4.319788	33.4	-4.342547	33.4	-4.208353	33.4	-4.24827	33.4	-4.272238	33.4	-4.44414	33.4	-4.4873	33.4	-4.048758	33.4	-4.205889	33.4	-4.139482	33.4	-4.089941	33.4	-4.166725	33.4	-4.180034	33.4	-4.271688	33.4	-4.181487
33.6	-4.341736	33.6	-4.345395	33.6	-4.364293	33.6	-4.222088	33.6	-4.261024	33.6	-4.289473	33.6	-4.465754	33.6	-4.504424	33.6	-4.065461	33.6	-4.219691	33.6	-4.156929	33.6	-4.109505	33.6	-4.187806	33.6	-4.202593	33.6	-4.291347	33.6	-4.198235
33.8	-4.361857	33.8	-4.361016	33.8	-4.382499	33.8	-4.245514	33.8	-4.28723	33.8	-4.31068	33.8	-4.484735	33.8	-4.525825	33.8	-4.084371	33.8	-4.234633	33.8	-4.169469	33.8	-4.121984	33.8	-4.200231	33.8	-4.215547	33.8	-4.308927	33.8	-4.214125
34	-4.377337	34	-4.381807	34	-4.400877	34	-4.263307	34	-4.308907	34	-4.323772	34	-4.509001	34	-4.546365	34	-4.09581	34	-4.256259	34	-4.185336	34	-4.13506	34	-4.21693	34	-4.231182	34	-4.326006	34	-4.23104
34.2	-4.394136	34.2	-4.392228	34.2	-4.416731	34.2	-4.280463	34.2	-4.321393	34.2	-4.347236	34.2	-4.519056	34.2	-4.563533	34.2	-4.113745	34.2	-4.268229	34.2	-4.204667	34.2	-4.154204	34.2	-4.231746	34.2	-4.250389	34.2	-4.338574	34.2	-4.24457
34.4	-4.40725	34.4	-4.412952	34.4	-4.431298	34.4	-4.297391	34.4	-4.333903	34.4	-4.355977	34.4	-4.5379	34.4	-4.578787	34.4	-4.12553	34.4	-4.283978	34.4	-4.224289	34.4	-4.171436	34.4	-4.249389	34.4	-4.261555	34.4	-4.355817	34.4	-4.263152
34.6	-4.417316	34.6	-4.427418	34.6	-4.443687	34.6	-4.307998	34.6	-4.349617	34.6	-4.37032	34.6	-4.550334	34.6	-4.591278	34.6	-4.136626	34.6	-4.294827	34.6	-4.231835	34.6	-4.180981	34.6	-4.261633	34.6	-4.273714	34.6	-4.364704	34.6	-4.275476
34.8	-4.428649	34.8	-4.433645	34.8	-4.452793	34.8	-4.317182	34.8	-4.357058	34.8	-4.382171	34.8	-4.559458	34.8	-4.602827	34.8	-4.14506	34.8	-4.303834	34.8	-4.237665	34.8	-4.192928	34.8	-4.268232	34.8	-4.285461	34.8	-4.373257	34.8	-4.283635
35	-0.6345942	35	-0.5647554	35	-0.5668625	35	-0.4981473	35	-0.5255799	35	-0.5308245	35	-0.6015186	35	-0.615805	35	-0.5598204	35	-0.53917	35	-0.5059217	35	-0.4949568	35	-0.5362917	35	-0.5142485	35	-0.5701437	35	-0.5631989
35.2	-0.6106543	35.2	-0.5289111	35.2	-0.5273796	35.2	-0.4598143	35.2	-0.4953656	35.2	-0.4963421	35.2	-0.5613585	35.2	-0.5804285	35.2	-0.5420163	35.2	-0.5568573	35.2	-0.488157	35.2	-0.4781491	35.2	-0.5206053	35.2	-0.5041348	35.2	-0.5598271	35.2	-0.5698081
35.4	-0.5753319	35.4	-0.4993398	35.4	-0.4976283	35.4	-0.4298654	35.4	-0.4608527	35.4	-0.4628169	35.4	-0.5305735	35.4	-0.5495857	35.4	-0.5135339	35.4	-0.5240021	35.4	-0.4601636	35.4	-0.4500485	35.4	-0.4944021	35.4	-0.4742619	35.4	-0.5312015	35.4	-0.5407975
35.6	-0.5433407	35.6	-0.4719148	35.6	-0.4686233	35.6	-0.3966807	35.6	-0.4390179	35.6	-0.4378663	35.6	-0.5065891	35.6	-0.5198323	35.6	-0.4860013	35.6	-0.4956821	35.6	-0.4344742	35.6	-0.4159374	35.6	-0.4556172	35.6	-0.4472601	35.6	-0.495794	35.6	-0.5160936
35.8	-0.5223887	35.8	-0.4509003	35.8	-0.4413442	35.8	-0.3752459	35.8	-0.4152329	35.8	-0.4106384	35.8	-0.4784123	35.8	-0.497843	35.8	-0.4561235	35.8	-0.4657863	35.8	-0.4082882	35.8	-0.3929539	35.8	-0.4325887	35.8	-0.4210953	35.8	-0.469886	35.8	-0.4845661
36	-0.5021635	36	-0.4301961	36	-0.4242379	36	-0.3612954	36	-0.3912788	36	-0.3938656	36	-0.454053	36	-0.4772328	36	-0.4427975	36	-0.4481891	36	-0.3865354	36	-0.3694288	36	-0.4132352	36	-0.3998179	36	-0.4504734	36	-0.4603475
36.2	-0.4911994	36.2	-0.4110006	36.2	-0.4040594	36.2	-0.3414182	36.2	-0.3788855	36.2	-0.3741672	36.2	-0.4386044	36.2	-0.461596	36.2	-0.4208415	36.2	-0.4269939	36.2	-0.3720566	36.2	-0.355956	36.2	-0.3909087	36.2	-0.379521	36.2	-0.4298222	36.2	-0.444875
36.4	-0.4736166	36.4	-0.3974315	36.4	-0.3902719	36.4	-0.3283142	36.4	-0.363813	36.4	-0.3625746	36.4	-0.4260796	36.4	-0.4456121	36.4	-0.4061583	36.4	-0.4083243	36.4	-0.3573979	36.4	-0.3442026	36.4	-0.3744755	36.4	-0.3654416	36.4	-0.4162288	36.4	-0.4314994
36.6	-0.4634745	36.6	-0.3889508	36.6	-0.3795142	36.6	-0.3154314	36.6	-0.3507646	36.6	-0.3501832	36.6	-0.4136755	36.6	-0.4360799	36.6	-0.3952326	36.6	-0.3945773	36.6	-0.342924	36.6	-0.3313399	36.6	-0.3618321	36.6	-0.3533135	36.6	-0.4047736	36.6	-0.4139081
36.8	-0.4463463	36.8	-0.3758404	36.8	-0.3694125	36.8	-0.3036252	36.8	-0.3426662	36.8	-0.3430462	36.8	-0.4028065	36.8	-0.4206572	36.8	-0.3808185	36.8	-0.3853532	36.8	-0.3295873	36.8	-0.3160675	36.8	-0.3466719	36.8	-0.3443588	36.8	-0.3921444	36.8	-0.406907
37	-0.440603	37	-0.3640581	37	-0.3598243	37	-0.2940844	37	-0.3292026	37	-0.3290728	37	-0.3890004	37	-0.4103253	37	-0.3710549	37	-0.37444	37	-0.3261132	37	-0.306278	37	-0.3367881	37	-0.3306444	37	-0.3819509	37	-0.3952033
37.2	-0.4371384	37.2	-0.3578081	37.2	-0.344643	37.2	-0.2832232	37.2	-0.3244701	37.2	-0.3226574	37.2	-0.383067	37.2	-0.3998131	37.2	-0.3651058	37.2	-0.3567209	37.2	-0.3082847	37.2	-0.3002841	37.2	-0.3280202	37.2	-0.3227272	37.2	-0.3688585	37.2	-0.3880877
37.4	-0.4248057	37.4	-0.3516148	37.4	-0.3416422	37.4	-0.2814861	37.4	-0.3119337	37.4	-0.3085235	37.4	-0.3727048	37.4	-0.3921988	37.4	-0.3575276	37.4	-0.3548051	37.4	-0.3044625	37.4	-0.2866104	37.4	-0.3230924	37.4	-0.3107072	37.4	-0.3577059	37.4	-0.379155
37.6	-0.4133336	37.6	-0.3421225	37.6	-0.3349087	37.6	-0.2690182	37.6	-0.306495	37.6	-0.3035863	37.6	-0.3632549	37.6	-0.3835998	37.6	-0.3480702	37.6	-0.342106	37.6	-0.2934249	37.6	-0.2799305	37.6	-0.314747	37.6	-0.303297	37.6	-0.3483443	37.6	-0.3645039
37.81	-0.4041531	37.81	-0.3327972	37.81	-0.3238377	37.81	-0.2594474	37.81	-0.2959758	37.81	-0.2971838	37.81	-0.3581994	37.81	-0.3738041	37.8	-0.3396411	37.8	-0.3377977	37.8	-0.2873116	37.8	-0.2718091	37.8	-0.3049531	37.8	-0.2966748	37.8	-0.3411213	37.8	-0.3590893
38	-0.4053107	38	-0.3228869	38	-0.3185706	38	-0.252778	38	-0.2944832	38	-0.2882651	38	-0.3483327	38	-0.3699918	38	-0.3315947	38	-0.3310103	38	-0.2774038	38	-0.2687275	38	-0.2949724	38	-0.2918895	38	-0.3397871	38	-0.3542716
38.2	-0.3992286	38.2	-0.3175397	38.2	-0.312984	38.2	-0.2486978	38.2	-0.2851004	38.2	-0.2816131	38.2	-0.3431044	38.2	-0.3629915	38.2	-0.3298113	38.2	-0.3238489	38.2	-0.2751535	38.2	-0.2589383	38.2	-0.2930039	38.2	-0.2850076	38.2	-0.3287451	38.2	-0.3491018
38.4	-0.3885662	38.4	-0.3149351	38.4	-0.3040702	38.4	-0.2426429	38.4	-0.2806191	38.4	-0.2755497	38.4	-0.3376833	38.4	-0.3600059	38.4	-0.3159623	38.4	-0.3159434	38.4	-0.2706898	38.4	-0.2518478	38.4	-0.2871619	38.4	-0.2769206	38.4	-0.3215818	38.4	-0.3446196
38.6	-0.3818919	38.6	-0.3069713	38.6	-0.3017607	38.6	-0.2371521	38.6	-0.2749965	38.6	-0.2728361	38.6	-0.3327194	38.6	-0.3500633	38.6	-0.3162463	38.6	-0.3098557	38.6	-0.260377	38.6	-0.2485742	38.6	-0.2799056	38.6	-0.2705301	38.6	-0.3142273	38.6	-0.3341305
38.8	-0.377838	38.8	-0.3064034	38.8	-0.2986685	38.8	-0.2329445	38.8	-0.2670319	38.8	-0.2643969	38.8	-0.3221586	38.8	-0.3489204	38.8	-0.3133388	38.8	-0.3008745	38.8	-0.2570336	38.8	-0.2470566	38.8	-0.2747314	38.8	-0.2648973	38.8	-0.3127022	38.8	-0.3325204
39	-0.3714273	39	-0.296878	39	-0.2879423	39	-0.2279444	39	-0.2650981	39	-0.261931	39	-0.3231592	39	-0.3409204	39.02	-0.3050808	39.02	-0.3016646	39.02	-0.2522124	39.02	-0.238247	39.02	-0.2671392	39.02	-0.2669915	39.02	-0.3045038	39.02	-0.3244072
39.2	-0.3614748	39.2	-0.2938566	39.2	-0.2838359	39.2	-0.2214833	39.2	-0.2549955	39.2	-0.2536663	39.2	-0.3198091	39.2	-0.3341652	39.2	-0.303284	39.2	-0.295794	39.2	-0.2492874	39.2	-0.2399752	39.2	-0.2649633	39.2	-0.2556234	39.2	-0.3018372	39.2	-0.317092
39.4	-0.3685389	39.4	-0.2906137	39.4	-0.2831394	39.4	-0.2162144	39.4	-0.2546267	39.4	-0.2536661	39.4	-0.3135005	39.4	-0.3295302	39.4	-0.2971789	39.4	-0.2829458	39.4	-0.2421729	39.4	-0.2314409	39.4	-0.2573298	39.4	-0.25209	39.4	-0.2946627	39.4	-0.3201027
39.6	-0.3636197	39.6	-0.2838061	39.6	-0.2787697	39.6	-0.2146508	39.6	-0.2491528	39.6	-0.2463755	39.6	-0.3109001	39.6	-0.3277966	39.6	-0.2980909	39.6	-0.2880797	39.6	-0.2404384	39.6	-0.2278366	39.6	-0.2583799	39.6	-0.2471524	39.6	-0.2907579	39.6	-0.309265
39.8	-0.3589273	39.8	-0.2842971	39.8	-0.2746201	39.8	-0.2126151	39.8	-0.2468112	39.8	-0.2417485	39.8	-0.3060604	39.8	-0.3227497	39.8	-0.2916988	39.8	-0.2830219	39.8	-0.2381587	39.8	-0.224764	39.8	-0.2507691	39.8	-0.2469896	39.8	-0.288204	39.8	-0.3089786
40	-3.80633	40	-3.805197	40	-3.830833	40	-3.661029	40	-3.728746	40	-3.681794	40	-3.840239	40	-3.916287	40	-3.546327	40	-3.629432	40	-3.596412	40	-3.541034	40	-3.596102	40	-3.599852	40	-3.670717	40	-3.595159
40.2	-3.997196	40.2	-4.001462	40.2	-4.025191	40.2	-3.879069	40.2	-3.933886	40.2	-3.918886	40.2	-4.093509	40.2	-4.121345	40.2	-3.740056	40.2	-3.864399	40.2	-3.810959	40.2	-3.761622	40.2	-3.837786	40.2	-3.834872	40.2	-3.923761	40.2	-3.821877
40.4	-4.09967	40.4	-4.108206	40.4	-4.119109	40.4	-3.980778	40.4	-4.032752	40.4	-4.024054	40.4	-4.201003	40.4	-4.225093	40.4	-3.834845	40.4	-3.972869	40.4	-3.912126	40.4	-3.857294	40.4	-3.937119	40.4	-3.935393	40.4	-4.026443	40.4	-3.924613
40.6	-4.156816	40.6	-4.167142	40.6	-4.184675	40.6	-4.036339	40.6	-4.093783	40.6	-4.087605	40.6	-4.270936	40.6	-4.292484	40.6	-3.893499	40.6	-4.032228	40.6	-3.978531	40.6	-3.922504	40.6	-3.998102	40.6	-4.001067	40.6	-4.089106	40.6	-3.989075
40.8	-4.204842	40.8	-4.209244	40.8	-4.229117	40.8	-4.090155	40.8	-4.135965	40.8	-4.144349	40.8	-4.320065	40.8	-4.336244	40.8	-3.930181	40.8	-4.07735	40.8	-4.021716	40.8	-3.964272	40.8	-4.047508	40.8	-4.047052	40.8	-4.139039	40.8	-4.032614
41	-4.238484	41	-4.254384	41	-4.264541	41	-4.12941	41	-4.179215	41	-4.18348	41	-4.363218	41	-4.375799	41	-3.965414	41	-4.121717	41	-4.055667	41	-4.002405	41	-4.082542	41	-4.085082	41	-4.173655	41	-4.070772
41.2	-4.272462	41.2	-4.283248	41.2	-4.297825	41.2	-4.158491	41.2	-4.208269	41.2	-4.210544	41.2	-4.39148	41.2	-4.414027	41.2	-3.999773	41.2	-4.151641	41.2	-4.08918	41.2	-4.034119	41.2	-4.110744	41.2	-4.117169	41.2	-4.206148	41.2	-4.099883
41.4	-4.292666	41.4	-4.310144	41.4	-4.325329	41.4	-4.184743	41.4	-4.232372	41.4	-4.242218	41.4	-4.424578	41.4	-4.433963	41.4	-4.01917	41.4	-4.177758	41.4	-4.112638	41.4	-4.058684	41.4	-4.136548	41.4	-4.138074	41.4	-4.2309	41.4	-4.126765
41.6	-4.317306	41.6	-4.335186	41.6	-4.340844	41.6	-4.20468	41.6	-4.262703	41.6	-4.263549	41.6	-4.448522	41.6	-4.46772	41.6	-4.04505	41.6	-4.197001	41.6	-4.134706	41.6	-4.0811	41.6	-4.16141	41.6	-4.15896	41.6	-4.253505	41.6	-4.153203
41.8	-4.336969	41.8	-4.351587	41.8	-4.367187	41.8	-4.230177	41.8	-4.281057	41.8	-4.280529	41.8	-4.471076	41.8	-4.483067	41.8	-4.06441	41.8	-4.217616	41.8	-4.157426	41.8	-4.102427	41.8	-4.179729	41.8	-4.184487	41.8	-4.272511	41.8	-4.172656
42	-4.357075	42	-4.376246	42	-4.384952	42	-4.244224	42	-4.297762	42	-4.300809	42	-4.486124	42	-4.503211	42	-4.082465	42	-4.236963	42	-4.170059	42	-4.112839	42	-4.200467	42	-4.200346	42	-4.296911	42	-4.187387
42.2	-4.374398	42.2	-4.392084	42.2	-4.405389	42.2	-4.266467	42.2	-4.316262	42.2	-4.316365	42.2	-4.507358	42.2	-4.522058	42.2	-4.096758	42.2	-4.253457	42.2	-4.185791	42.2	-4.126538	42.2	-4.215498	42.2	-4.217598	42.2	-4.307382	42.2	-4.204652
42.4	-4.391915	42.4	-4.405822	42.4	-4.420295	42.4	-4.276531	42.4	-4.331593	42.4	-4.337148	42.4	-4.522885	42.4	-4.537793	42.4	-4.111435	42.4	-4.272847	42.4	-4.198543	42.4	-4.148976	42.4	-4.225843	42.4	-4.233776	42.4	-4.328444	42.4	-4.223617
42.6	-4.404809	42.6	-4.422844	42.6	-4.431789	42.6	-4.292665	42.6	-4.347843	42.6	-4.351518	42.6	-4.536183	42.6	-4.557052	42.6	-4.12359	42.6	-4.28124	42.6	-4.221187	42.6	-4.169174	42.6	-4.245482	42.6	-4.248707	42.6	-4.340056	42.6	-4.230103
42.8	-4.420557	42.8	-4.432333	42.8	-4.449156	42.8	-4.308395	42.8	-4.355812	42.8	-4.365231	42.8	-4.552828	42.8	-4.566636	42.8	-4.13315	42.8	-4.293722	42.8	-4.227446	42.8	-4.17538	42.8	-4.257936	42.8	-4.257371	42.8	-4.356687	42.8	-4.245064
43	-4.430942	43	-4.449811	43	-4.465095	43	-4.319417	43	-4.366865	43	-4.374768	43	-4.564809	43	-4.581542	43	-4.147875	43	-4.306798	43	-4.242977	43	-4.190696	43	-4.272383	43	-4.271375	43	-4.370138	43	-4.262357
43.2	-4.443121	43.2	-4.453923	43.2	-4.469694	43.2	-4.32431	43.2	-4.379166	43.2	-4.384215	43.2	-4.580201	43.2	-4.59639	43.2	-4.164537	43.2	-4.315831	43.2	-4.25026	43.2	-4.197741	43.2	-4.282292	43.2	-4.284508	43.2	-4.379511	43.2	-4.273024
43.4	-4.448308	43.4	-4.467841	43.4	-4.485124	43.4	-4.343966	43.4	-4.390193	43.4	-4.398999	43.4	-4.586397	43.4	-4.602999	43.4	-4.171912	43.4	-4.325298	43.4	-4.263593	43.4	-4.211102	43.4	-4.289793	43.4	-4.294394	43.4	-4.387407	43.4	-4.280627
43.6	-4.464749	43.6	-4.477493	43.6	-4.495505	43.6	-4.354035	43.6	-4.403514	43.6	-4.413177	43.6	-4.596669	43.6	-4.617445	43.6	-4.179863	43.6	-4.336165	43.6	-4.268868	43.6	-4.223373	43.6	-4.301447	43.6	-4.303904	43.6	-4.402616	43.6	-4.293417
43.8	-4.475171	43.8	-4.489038	43.8	-4.508145	43.8	-4.359497	43.8	-4.415929	43.8	-4.415408	43.8	-4.606816	43.8	-4.628534	43.8	-4.192231	43.8	-4.346861	43.8	-4.284328	43.8	-4.231942	43.8	-4.309555	43.8	-4.317077	43.8	-4.409237	43.8	-4.302732
44	-4.482795	44	-4.501351	44	-4.516505	44	-4.377945	44	-4.425689	44	-4.430199	44	-4.616714	44	-4.636866	44	-4.19881	44	-4.356231	44	-4.293475	44	-4.237106	44	-4.317216	44	-4.323704	44	-4.416974	44	-4.31385
44.2	-4.494516	44.2	-4.511186	44.2	-4.52805	44.2	-4.382238	44.2	-4.432141	44.2	-4.438317	44.2	-4.628511	44.2	-4.647766	44.2	-4.210321	44.2	-4.368098	44.2	-4.29978	44.2	-4.245802	44.2	-4.330482	44.2	-4.328803	44.2	-4.425608	44.2	-4.319307
44.4	-4.498323	44.4	-4.51646	44.4	-4.530715	44.4	-4.393209	44.4	-4.437028	44.4	-4.45158	44.4	-4.636952	44.4	-4.656469	44.4	-4.214691	44.4	-4.375126	44.4	-4.308887	44.4	-4.253006	44.4	-4.336484	44.4	-4.343443	44.4	-4.431433	44.4	-4.325006
44.6	-4.51033	44.6	-4.522388	44.6	-4.538211	44.6	-4.401442	44.6	-4.444017	44.6	-4.454802	44.6	-4.643455	44.6	-4.661102	44.6	-4.221438	44.6	-4.381798	44.6	-4.311009	44.6	-4.254308	44.6	-4.337479	44.6	-4.343785	44.6	-4.439458	44.6	-4.335484
44.8	-4.516448	44.8	-4.528589	44.8	-4.542513	44.8	-4.405425	44.8	-4.44738	44.8	-4.458928	44.8	-4.650646	44.8	-4.667748	44.8	-4.221609	44.8	-4.38951	44.8	-4.319354	44.8	-4.262408	44.8	-4.344782	44.8	-4.352491	44.8	-4.441792	44.8	-4.340341
45	-0.6008367	45	-0.5423888	45	-0.5338793	45	-0.4587727	45	-0.5076374	45	-0.4994007	45	-0.5776275	45	-0.5490968	45	-0.5523785	45	-0.5434077	45	-0.4747012	45	-0.4607685	45	-0.5115992	45	-0.478585	45	-0.5399915	45	-0.5138049
45.2	-0.5776878	45.2	-0.5146269	45.2	-0.5035007	45.2	-0.4278452	45.2	-0.4779396	45.2	-0.4673733	45.2	-0.5402894	45.2	-0.5278234	45.2	-0.5438711	45.2	-0.5369749	45.2	-0.4758094	45.2	-0.4511299	45.2	-0.5017217	45.2	-0.4564056	45.2	-0.5352971	45.2	-0.5243298
45.4	-0.5462024	45.4	-0.4791348	45.4	-0.4702066	45.4	-0.3943341	45.4	-0.4478697	45.4	-0.4315614	45.4	-0.5115241	45.4	-0.4930326	45.4	-0.5137601	45.4	-0.5141381	45.4	-0.4445273	45.4	-0.4207829	45.4	-0.4697953	45.4	-0.4298753	45.4	-0.5058309	45.4	-0.4988515
45.61	-0.5240622	45.61	-0.4561323	45.61	-0.4462079	45.61	-0.3660368	45.61	-0.4191846	45.61	-0.4095888	45.61	-0.4832928	45.61	-0.4674964	45.6	-0.4808053	45.6	-0.4906202	45.6	-0.416479	45.6	-0.3922603	45.6	-0.4369136	45.6	-0.3997016	45.6	-0.4747219	45.6	-0.4708201
45.8	-0.4993486	45.8	-0.4359081	45.8	-0.4204019	45.8	-0.345113	45.8	-0.4010457	45.8	-0.3837599	45.8	-0.4578887	45.8	-0.44148	45.8	-0.4613397	45.8	-0.4604909	45.8	-0.3924466	45.8	-0.3751529	45.8	-0.4169765	45.8	-0.3814344	45.8	-0.4528945	45.8	-0.4485557
46	-0.4830664	46	-0.4170657	46	-0.4004553	46	-0.327641	46	-0.3776071	46	-0.3655272	46	-0.4395123	46	-0.423573	46	-0.4338193	46	-0.4389078	46	-0.373652	46	-0.3523127	46	-0.3932568	46	-0.3593733	46	-0.4255016	46	-0.4288446
46.2	-0.4698839	46.2	-0.3977831	46.2	-0.3877599	46.2	-0.3115641	46.2	-0.3602892	46.2	-0.3535411	46.2	-0.4217217	46.2	-0.411886	46.2	-0.4237763	46.2	-0.4190857	46.2	-0.355693	46.2	-0.3372245	46.2	-0.3743073	46.2	-0.3417043	46.2	-0.4129452	46.2	-0.4123008
46.4	-0.4527769	46.4	-0.385715	46.4	-0.3729278	46.4	-0.3024449	46.4	-0.3455819	46.4	-0.3399527	46.4	-0.4099463	46.4	-0.3957051	46.4	-0.4098272	46.4	-0.4066528	46.4	-0.3385468	46.4	-0.3181979	46.4	-0.3600987	46.4	-0.3304145	46.4	-0.3991693	46.4	-0.3998837
46.6	-0.4477347	46.6	-0.3749727	46.6	-0.3589578	46.6	-0.2878062	46.6	-0.3367765	46.6	-0.3301845	46.6	-0.4011519	46.6	-0.3814614	46.6	-0.3965413	46.6	-0.3901297	46.6	-0.3280886	46.6	-0.3046964	46.6	-0.3434584	46.6	-0.3121505	46.6	-0.3851574	46.6	-0.3806753
46.8	-0.4302524	46.8	-0.3643984	46.8	-0.3471296	46.8	-0.2781929	46.8	-0.3232279	46.8	-0.3148056	46.8	-0.3873751	46.8	-0.3806584	46.8	-0.3870308	46.8	-0.3846444	46.8	-0.3141218	46.8	-0.2969224	46.8	-0.3371808	46.8	-0.3062615	46.8	-0.3736097	46.8	-0.3711192
47	-0.4226067	47	-0.3582065	47	-0.3359653	47	-0.2680416	47	-0.3160872	47	-0.3054998	47	-0.3703912	47	-0.3654773	47	-0.3744825	47	-0.36637	47	-0.3044408	47	-0.2853037	47	-0.3247407	47	-0.2981372	47	-0.360027	47	-0.3625154
47.2	-0.4134244	47.2	-0.3437683	47.2	-0.3340152	47.2	-0.257426	47.2	-0.3057872	47.2	-0.2956144	47.2	-0.3687522	47.2	-0.3522933	47.2	-0.3664439	47.2	-0.3604271	47.2	-0.297657	47.2	-0.2756762	47.2	-0.3152255	47.2	-0.2878436	47.2	-0.3540474	47.2	-0.3505554
47.4	-0.4092806	47.4	-0.3352121	47.4	-0.324636	47.4	-0.2538379	47.4	-0.2994491	47.4	-0.2893856	47.4	-0.3618392	47.4	-0.3436427	47.4	-0.3568187	47.4	-0.3512166	47.4	-0.2872552	47.4	-0.267556	47.4	-0.3111725	47.4	-0.281551	47.4	-0.342964	47.4	-0.3456117
47.6	-0.4048152	47.6	-0.3277537	47.6	-0.3170627	47.6	-0.2391643	47.6	-0.2898292	47.6	-0.2783657	47.6	-0.3469705	47.6	-0.3370966	47.61	-0.3499124	47.61	-0.3420139	47.61	-0.2855804	47.61	-0.2607298	47.61	-0.2980743	47.61	-0.2742026	47.61	-0.3318767	47.61	-0.3363951
47.8	-0.3947143	47.8	-0.3246655	47.8	-0.3074356	47.8	-0.2394507	47.8	-0.2851171	47.8	-0.2709845	47.8	-0.3384559	47.8	-0.3369242	47.8	-0.3422419	47.8	-0.335918	47.8	-0.2687908	47.8	-0.252645	47.8	-0.2925922	47.8	-0.2682749	47.8	-0.3271823	47.8	-0.324542
48	-0.3851211	48	-0.3160611	48	-0.3006786	48	-0.2271784	48	-0.2793275	48	-0.2677053	48	-0.3345017	48	-0.3190619	48	-0.3410599	48	-0.328643	48	-0.2674286	48	-0.2520993	48	-0.2855471	48	-0.2587674	48	-0.3206877	48	-0.320431
48.2	-0.3805821	48.2	-0.3102649	48.2	-0.2931669	48.2	-0.2261866	48.2	-0.2687767	48.2	-0.2624024	48.2	-0.3260641	48.2	-0.3177084	48.2	-0.3242576	48.2	-0.3219705	48.2	-0.2634316	48.2	-0.2377431	48.2	-0.2784799	48.2	-0.2542237	48.2	-0.3132944	48.2	-0.3134596
48.4	-0.376164	48.4	-0.30492	48.4	-0.2866204	48.4	-0.2184252	48.4	-0.2625513	48.4	-0.2614951	48.4	-0.3278404	48.4	-0.3126182	48.4	-0.3180497	48.4	-0.3140087	48.4	-0.2541802	48.4	-0.2342844	48.4	-0.2718629	48.4	-0.2438646	48.4	-0.3049924	48.4	-0.3091803
48.6	-0.3710143	48.6	-0.3000914	48.6	-0.2797506	48.6	-0.2134211	48.6	-0.2605927	48.6	-0.248586	48.6	-0.3139962	48.6	-0.2999541	48.6	-0.3214847	48.6	-0.3087212	48.6	-0.2501283	48.6	-0.2298414	48.6	-0.2643299	48.6	-0.2448579	48.6	-0.3004436	48.6	-0.3035457
48.8	-0.3608511	48.8	-0.292257	48.8	-0.2794755	48.8	-0.2076069	48.8	-0.253109	48.8	-0.2437842	48.8	-0.3096848	48.8	-0.3011482	48.8	-0.3152937	48.8	-0.3073216	48.8	-0.2436159	48.8	-0.2239429	48.8	-0.2623831	48.8	-0.2358128	48.8	-0.2954613	48.8	-0.2980504
49	-0.3578346	49	-0.2873206	49	-0.267453	49	-0.2043126	49	-0.2560313	49	-0.2365529	49	-0.3043121	49	-0.2939802	49	-0.3083426	49	-0.2969661	49	-0.2384856	49	-0.2167732	49	-0.2565516	49	-0.2341965	49	-0.2873936	49	-0.2897161
49.2	-0.3565232	49.2	-0.2890748	49.2	-0.265809	49.2	-0.1960751	49.2	-0.2479664	49.2	-0.233028	49.2	-0.2996406	49.2	-0.2910379	49.21	-0.3061538	49.21	-0.2908724	49.21	-0.2346467	49.21	-0.2077075	49.21	-0.2535019	49.21	-0.2311816	49.21	-0.2864128	49.21	-0.2826341
49.4	-0.3525295	49.4	-0.2847423	49.4	-0.261691	49.4	-0.1909907	49.4	-0.2407389	49.4	-0.2324207	49.4	-0.2977674	49.4	-0.286695	49.4	-0.3019965	49.4	-0.2909579	49.4	-0.2262307	49.4	-0.2108864	49.4	-0.2478478	49.4	-0.2235164	49.4	-0.2839907	49.4	-0.2829485
49.6	-0.344888	49.6	-0.2749059	49.6	-0.2579549	49.6	-0.1904072	49.6	-0.237559	49.6	-0.2311936	49.6	-0.2954666	49.6	-0.2859105	49.6	-0.2972444	49.6	-0.2881139	49.6	-0.2253458	49.6	-0.2022125	49.6	-0.242586	49.6	-0.2213677	49.6	-0.2768703	49.6	-0.2748332
49.8	-0.3469787	49.8	-0.2791931	49.8	-0.2547292	49.8	-0.1863859	49.8	-0.2348265	49.8	-0.2211478	49.8	-0.2901436	49.8	-0.2815872	49.8	-0.2949086	49.8	-0.2857656	49.8	-0.2237408	49.8	-0.2016331	49.8	-0.24203	49.8	-0.2192926	49.8	-0.2767027	49.8	-0.2766646
50	-3.810298	50	-3.778682	50	-3.816885	50	-3.670365	50	-3.720298	50	-3.713222	50	-3.876119	50	-3.866213	50	-3.597243	50	-3.672179	50	-3.640745	50	-3.586589	50	-3.603531	50	-3.599393	50	-3.706294	50	-3.593727
50.2	-4.028393	50.2	-4.019374	50.2	-4.041277	50.2	-3.889444	50.2	-3.958286	50.2	-3.94748	50.2	-4.128582	50.2	-4.110638	50.2	-3.777507	50.2	-3.90797	50.2	-3.842829	50.2	-3.78997	50.2	-3.851633	50.2	-3.847668	50.2	-3.940686	50.2	-3.83592
50.4	-4.116702	50.4	-4.127272	50.4	-4.141105	50.4	-3.993834	50.4	-4.051031	50.4	-4.050838	50.4	-4.23697	50.4	-4.224199	50.4	-3.867741	50.4	-4.006242	50.4	-3.930018	50.4	-3.881146	50.4	-3.94619	50.4	-3.942207	50.4	-4.041582	50.4	-3.928896
50.6	-4.179065	50.6	-4.187096	50.6	-4.202281	50.6	-4.054614	50.6	-4.113131	50.6	-4.113174	50.6	-4.299977	50.6	-4.282099	50.6	-3.922257	50.6	-4.0709	50.6	-3.998091	50.6	-3.936807	50.6	-4.012798	50.6	-4.006851	50.6	-4.103139	50.6	-3.986887
50.8	-4.222291	50.8	-4.236027	50.8	-4.246115	50.8	-4.104001	50.8	-4.161797	50.8	-4.160381	50.8	-4.354585	50.8	-4.330996	50.8	-3.95979	50.8	-4.102987	50.8	-4.033137	50.8	-3.976706	50.8	-4.058695	50.8	-4.04772	50.8	-4.140132	50.8	-4.027581
51	-4.253267	51	-4.268127	51	-4.27965	51	-4.140372	51	-4.19575	51	-4.196216	51	-4.384519	51	-4.369866	51	-3.993059	51	-4.141514	51	-4.06575	51	-4.007335	51	-4.090316	51	-4.078385	51	-4.179705	51	-4.059757
51.2	-4.280289	51.2	-4.301733	51.2	-4.307093	51.2	-4.162915	51.2	-4.2246	51.2	-4.225517	51.2	-4.422986	51.2	-4.396617	51.2	-4.014639	51.2	-4.172412	51.2	-4.094988	51.2	-4.031559	51.2	-4.112449	51.2	-4.10536	51.2	-4.205507	51.2	-4.087041
51.4	-4.305491	51.4	-4.321981	51.4	-4.329922	51.4	-4.191499	51.4	-4.251689	51.4	-4.248596	51.4	-4.442323	51.4	-4.424301	51.4	-4.042567	51.4	-4.197594	51.4	-4.121776	51.4	-4.060189	51.4	-4.14002	51.4	-4.130503	51.4	-4.22771	51.4	-4.111477
51.6	-4.323913	51.6	-4.344981	51.6	-4.357385	51.6	-4.212109	51.6	-4.266618	51.6	-4.274223	51.6	-4.46457	51.6	-4.448248	51.6	-4.058389	51.6	-4.214022	51.6	-4.138676	51.6	-4.078526	51.6	-4.160814	51.6	-4.155352	51.6	-4.251191	51.6	-4.135396
51.8	-4.347548	51.8	-4.364825	51.8	-4.377754	51.8	-4.233852	51.8	-4.290479	51.8	-4.290665	51.8	-4.485495	51.8	-4.464534	51.8	-4.0786	51.8	-4.233424	51.8	-4.157677	51.8	-4.09527	51.8	-4.177049	51.8	-4.169148	51.8	-4.268618	51.8	-4.148526
52	-4.361299	52	-4.382442	52	-4.389037	52	-4.247718	52	-4.305876	52	-4.307436	52	-4.497111	52	-4.482551	52	-4.089576	52	-4.250939	52	-4.170771	52	-4.110132	52	-4.198923	52	-4.187808	52	-4.285391	52	-4.165715
52.2	-4.376006	52.2	-4.396829	52.2	-4.408435	52.2	-4.264204	52.2	-4.322418	52.2	-4.319568	52.2	-4.518383	52.2	-4.498423	52.2	-4.106392	52.2	-4.26043	52.2	-4.18546	52.2	-4.124591	52.2	-4.211278	52.2	-4.205993	52.2	-4.301757	52.2	-4.183627
52.4	-4.38961	52.4	-4.409822	52.4	-4.422532	52.4	-4.274159	52.4	-4.336309	52.4	-4.334108	52.4	-4.529452	52.4	-4.515003	52.4	-4.119708	52.4	-4.274963	52.4	-4.196537	52.4	-4.138138	52.4	-4.221196	52.4	-4.215622	52.4	-4.316668	52.4	-4.198791
52.6	-4.40311	52.6	-4.425945	52.6	-4.433295	52.6	-4.288075	52.6	-4.344465	52.6	-4.349777	52.6	-4.543101	52.6	-4.530417	52.6	-4.133071	52.6	-4.287177	52.6	-4.216621	52.6	-4.151893	52.6	-4.239904	52.6	-4.222063	52.6	-4.329953	52.6	-4.204103
52.8	-4.415506	52.8	-4.437097	52.8	-4.444762	52.8	-4.297508	52.8	-4.354727	52.8	-4.360007	52.8	-4.554214	52.8	-4.540963	52.8	-4.146123	52.8	-4.300018	52.8	-4.224003	52.8	-4.165682	52.8	-4.245667	52.8	-4.238575	52.8	-4.338961	52.8	-4.220073
53	-4.425851	53	-4.446335	53	-4.460543	53	-4.313603	53	-4.368486	53	-4.369195	53	-4.565647	53	-4.550632	53	-4.154735	53	-4.307009	53	-4.235788	53	-4.17322	53	-4.260402	53	-4.248883	53	-4.347105	53	-4.226376
53.2	-4.437784	53.2	-4.457299	53.2	-4.466634	53.2	-4.324209	53.2	-4.378305	53.2	-4.381056	53.2	-4.576354	53.2	-4.564373	53.2	-4.168403	53.2	-4.319111	53.2	-4.244133	53.2	-4.18088	53.2	-4.269541	53.2	-4.260255	53.2	-4.36335	53.2	-4.239891
53.4	-4.442577	53.4	-4.467531	53.4	-4.48208	53.4	-4.332524	53.4	-4.389082	53.4	-4.391231	53.4	-4.588636	53.4	-4.567887	53.4	-4.169509	53.4	-4.325749	53.4	-4.252226	53.4	-4.195944	53.4	-4.277179	53.4	-4.26674	53.4	-4.370719	53.4	-4.247231
53.6	-4.45259	53.6	-4.470126	53.6	-4.485406	53.6	-4.338138	53.6	-4.399979	53.6	-4.397526	53.6	-4.599791	53.6	-4.583741	53.6	-4.179997	53.6	-4.334054	53.6	-4.260341	53.6	-4.202514	53.6	-4.286515	53.6	-4.273019	53.6	-4.37645	53.6	-4.262284
53.8	-4.459079	53.8	-4.487076	53.8	-4.494648	53.8	-4.35015	53.8	-4.404292	53.8	-4.406245	53.8	-4.604637	53.8	-4.590717	53.8	-4.185553	53.8	-4.347697	53.8	-4.272118	53.8	-4.205349	53.8	-4.291173	53.8	-4.28169	53.8	-4.39115	53.8	-4.265204
54	-4.471218	54	-4.496635	54	-4.500568	54	-4.360611	54	-4.412219	54	-4.419239	54	-4.612205	54	-4.596424	54	-4.196352	54	-4.354924	54	-4.274007	54	-4.21784	54	-4.300973	54	-4.286393	54	-4.392563	54	-4.274049
54.2	-4.474764	54.2	-4.504845	54.2	-4.509494	54.2	-4.366618	54.2	-4.421749	54.2	-4.424758	54.2	-4.618387	54.2	-4.606737	54.2	-4.20264	54.2	-4.360133	54.2	-4.282404	54.2	-4.221909	54.2	-4.312252	54.2	-4.30399	54.2	-4.400437	54.2	-4.284867
54.4	-4.483054	54.4	-4.509046	54.4	-4.520636	54.4	-4.373621	54.4	-4.427257	54.4	-4.428921	54.4	-4.62953	54.4	-4.609692	54.4	-4.208426	54.4	-4.369712	54.4	-4.290376	54.4	-4.225811	54.4	-4.313855	54.4	-4.305533	54.4	-4.409894	54.4	-4.288093
54.6	-4.487039	54.6	-4.516057	54.6	-4.522494	54.6	-4.380192	54.6	-4.433903	54.6	-4.442531	54.6	-4.636565	54.6	-4.618827	54.6	-4.212135	54.6	-4.372236	54.6	-4.296852	54.6	-4.235632	54.6	-4.320161	54.6	-4.312067	54.6	-4.417422	54.6	-4.289289
54.8	-4.49437	54.8	-4.51844	54.8	-4.528452	54.8	-4.38441	54.8	-4.436781	54.8	-4.442536	54.8	-4.642471	54.8	-4.625922	54.8	-4.219205	54.8	-4.375917	54.8	-4.301983	54.8	-4.240375	54.8	-4.322643	54.8	-4.315393	54.8	-4.417244	54.8	-4.298051
55	-0.5582342	55	-0.4985751	55	-0.4935284	55	-0.4098364	55	-0.4532558	55	-0.4460051	55	-0.5227368	55	-0.4753235	55	-0.494291	55	-0.4914237	55	-0.4261832	55	-0.410083	55	-0.4683841	55	-0.4141101	55	-0.4893481	55	-0.4485843
55.2	-0.5414044	55.2	-0.4711879	55.2	-0.4545401	55.2	-0.3739795	55.2	-0.4254573	55.2	-0.4130923	55.2	-0.4946928	55.2	-0.4599353	55.2	-0.5107495	55.2	-0.5055914	55.2	-0.4113306	55.2	-0.3846496	55.2	-0.4523084	55.2	-0.4074069	55.2	-0.4845426	55.2	-0.4614731
55.4	-0.5085012	55.4	-0.4473402	55.4	-0.424488	55.4	-0.3454694	55.4	-0.3998933	55.4	-0.37884	55.4	-0.4674523	55.4	-0.4254704	55.4	-0.4837337	55.4	-0.4816958	55.4	-0.3839491	55.4	-0.3652189	55.4	-0.4230204	55.4	-0.3788596	55.4	-0.4557859	55.4	-0.436675
55.6	-0.4809771	55.6	-0.4120927	55.6	-0.3917046	55.6	-0.3126594	55.6	-0.3683703	55.6	-0.3544749	55.6	-0.4291441	55.6	-0.4020572	55.6	-0.4566281	55.6	-0.4516489	55.6	-0.3548752	55.6	-0.3308925	55.6	-0.3971871	55.6	-0.3477595	55.6	-0.4293408	55.6	-0.4072631
55.8	-0.4618199	55.8	-0.3919352	55.8	-0.3703586	55.8	-0.2957035	55.8	-0.3459965	55.8	-0.3323293	55.8	-0.4108276	55.8	-0.3730224	55.8	-0.4393166	55.8	-0.4270738	55.8	-0.3375851	55.8	-0.3150565	55.8	-0.3664745	55.8	-0.3288009	55.8	-0.4017969	55.8	-0.3872409
56	-0.4430128	56	-0.372996	56	-0.3492992	56	-0.2761675	56	-0.3286939	56	-0.3110614	56	-0.3981134	56	-0.3548981	56	-0.4119039	56	-0.4104811	56	-0.3178247	56	-0.2929203	56	-0.3489232	56	-0.3063404	56	-0.3841987	56	-0.3655746
56.2	-0.4247478	56.2	-0.3609273	56.2	-0.3388886	56.2	-0.2578487	56.2	-0.3078402	56.2	-0.3014134	56.2	-0.3762009	56.2	-0.3400726	56.2	-0.3979527	56.2	-0.3877616	56.2	-0.3017663	56.2	-0.2740513	56.2	-0.3309969	56.2	-0.2924255	56.2	-0.3708697	56.2	-0.3443491
56.4	-0.4161536	56.4	-0.3482512	56.4	-0.3231278	56.4	-0.2461523	56.4	-0.2969482	56.4	-0.2918948	56.4	-0.3660447	56.4	-0.3273326	56.4	-0.3807392	56.4	-0.3798024	56.4	-0.2868657	56.4	-0.2649086	56.4	-0.3188715	56.4	-0.2758227	56.4	-0.3552572	56.4	-0.3343014
56.6	-0.3983368	56.6	-0.334753	56.6	-0.313117	56.6	-0.2374285	56.6	-0.282405	56.6	-0.2744418	56.6	-0.350855	56.6	-0.3114657	56.6	-0.3711846	56.6	-0.36512	56.6	-0.2781287	56.6	-0.2521153	56.6	-0.3080651	56.6	-0.2686493	56.6	-0.3369542	56.6	-0.3220364
56.8	-0.3934518	56.8	-0.3274613	56.8	-0.3018449	56.8	-0.2252088	56.8	-0.2693251	56.8	-0.2641547	56.8	-0.3386533	56.8	-0.3050645	56.8	-0.3580952	56.8	-0.3533159	56.8	-0.2620592	56.8	-0.2346987	56.8	-0.2891015	56.8	-0.2531663	56.8	-0.3253324	56.8	-0.3119244
57	-0.3838334	57	-0.3090608	57	-0.2943885	57	-0.2175644	57	-0.2675044	57	-0.2572346	57	-0.3336311	57	-0.2964545	57	-0.3505914	57	-0.3405328	57	-0.2506524	57	-0.2266242	57	-0.2865437	57	-0.2430287	57	-0.3138528	57	-0.3008133
57.2	-0.3726121	57.2	-0.3067754	57.2	-0.2809995	57.2	-0.2029195	57.2	-0.2596485	57.2	-0.2456557	57.2	-0.3177387	57.2	-0.2857145	57.2	-0.3344636	57.2	-0.3288647	57.2	-0.2482747	57.2	-0.2177427	57.2	-0.2751118	57.2	-0.2328636	57.2	-0.3041081	57.2	-0.2897581
57.4	-0.3665502	57.4	-0.2941903	57.4	-0.2743197	57.4	-0.2002594	57.4	-0.2498001	57.4	-0.2313184	57.4	-0.3033763	57.4	-0.268081	57.4	-0.3317422	57.4	-0.3224936	57.4	-0.2371902	57.4	-0.2117331	57.4	-0.2665221	57.4	-0.2261468	57.4	-0.2947847	57.4	-0.2818443
57.6	-0.3592255	57.6	-0.294102	57.6	-0.2721421	57.6	-0.1906154	57.6	-0.2424898	57.6	-0.2306105	57.6	-0.3062012	57.6	-0.2670807	57.6	-0.323155	57.6	-0.3129679	57.6	-0.2335894	57.6	-0.2031117	57.6	-0.2567483	57.6	-0.2181567	57.6	-0.2925191	57.6	-0.2721523
57.8	-0.3499114	57.8	-0.286364	57.8	-0.2641923	57.8	-0.1807129	57.8	-0.2347554	57.8	-0.2189368	57.8	-0.2956738	57.8	-0.2584752	57.8	-0.3197772	57.8	-0.3024113	57.8	-0.2266259	57.8	-0.1985204	57.8	-0.2493901	57.8	-0.2119195	57.8	-0.2846457	57.8	-0.2670714
58	-0.3406431	58	-0.2774588	58	-0.2509444	58	-0.1738489	58	-0.2314238	58	-0.217859	58	-0.2934236	58	-0.2556546	58	-0.3103162	58	-0.3027752	58	-0.2155094	58	-0.191455	58	-0.2476975	58	-0.2044569	58	-0.2756086	58	-0.2607367
58.2	-0.3358277	58.2	-0.2739471	58.2	-0.2476563	58.2	-0.1688497	58.2	-0.2234579	58.2	-0.2135697	58.2	-0.2848046	58.2	-0.2425166	58.2	-0.3018205	58.2	-0.2892058	58.2	-0.2123986	58.2	-0.1849194	58.2	-0.2359946	58.2	-0.1990666	58.2	-0.2668597	58.2	-0.2504468
58.4	-0.3319193	58.4	-0.2663464	58.4	-0.2434261	58.4	-0.1650241	58.4	-0.2186987	58.4	-0.2031686	58.4	-0.2766057	58.4	-0.234271	58.4	-0.3033557	58.4	-0.2895762	58.4	-0.2091555	58.4	-0.1790425	58.4	-0.2283104	58.4	-0.1886352	58.4	-0.2632543	58.4	-0.2444555
58.61	-0.3284031	58.61	-0.2616737	58.61	-0.2367533	58.61	-0.1607695	58.61	-0.2107132	58.61	-0.19757	58.61	-0.2744945	58.61	-0.2354306	58.6	-0.2893847	58.6	-0.2789522	58.6	-0.2039997	58.6	-0.1744491	58.6	-0.2297506	58.6	-0.1883382	58.6	-0.254086	58.6	-0.2412974
58.8	-0.3267569	58.8	-0.2570509	58.8	-0.2318813	58.8	-0.1543317	58.8	-0.2046572	58.8	-0.1971395	58.8	-0.2687604	58.8	-0.2291702	58.8	-0.2902425	58.8	-0.2751327	58.8	-0.1985711	58.8	-0.1735602	58.8	-0.2192743	58.8	-0.1857092	58.8	-0.2494845	58.8	-0.2317792
59	-0.3192274	59	-0.2546446	59	-0.2257363	59	-0.1495885	59	-0.2050098	59	-0.1901228	59	-0.2619441	59	-0.2267246	59	-0.2826414	59	-0.2692666	59	-0.1943014	59	-0.165635	59	-0.2138183	59	-0.1809713	59	-0.2453431	59	-0.2276959
59.2	-0.3152412	59.2	-0.2502696	59.2	-0.2201072	59.2	-0.1458015	59.2	-0.1987181	59.2	-0.1832138	59.2	-0.2647508	59.2	-0.2223614	59.2	-0.2813172	59.2	-0.2712303	59.2	-0.1839335	59.2	-0.1580439	59.2	-0.2112806	59.2	-0.1713015	59.2	-0.242339	59.2	-0.2272443
59.4	-0.3155116	59.4	-0.2426765	59.4	-0.2195587	59.4	-0.140703	59.4	-0.1931569	59.4	-0.1807296	59.4	-0.2556284	59.4	-0.2105362	59.4	-0.2782384	59.4	-0.2606858	59.4	-0.1833909	59.4	-0.1547172	59.4	-0.2105947	59.4	-0.1714142	59.4	-0.2389026	59.4	-0.2203086
59.6	-0.311911	59.6	-0.2356707	59.6	-0.2153893	59.6	-0.1397415	59.6	-0.1895449	59.6	-0.1734947	59.6	-0.2505279	59.6	-0.2150214	59.6	-0.270433	59.6	-0.2610265	59.6	-0.1799996	59.6	-0.1509955	59.6	-0.1999903	59.6	-0.167529	59.6	-0.2328437	59.6	-0.2196982
59.8	-0.3072831	59.8	-0.2352503	59.8	-0.2098658	59.8	-0.1378428	59.8	-0.1858082	59.8	-0.1710265	59.8	-0.2473143	59.8	-0.210389	59.8	-0.2674853	59.8	-0.2538989	59.8	-0.1770892	59.8	-0.1514976	59.8	-0.2006763	59.8	-0.1623455	59.8	-0.2324492	59.8	-0.2169905
60	-0.252222	60	-0.1819252	60	-0.1536363	60	-0.08607801	60	-0.1394557	60	-0.1130973	60	-0.190013	60	-0.1528771	60	-0.2338404	60	-0.2127527	60	-0.1353664	60	-0.111555	60	-0.1588282	60	-0.1205325	60	-0.1797417	60	-0.1729044
60.2	-0.2524891	60.2	-0.1783496	60.2	-0.1528955	60.2	-0.07482602	60.2	-0.134077	60.2	-0.1170826	60.2	-0.1820499	60.2	-0.146795	60.2	-0.23285	60.2	-0.2115441	60.2	-0.139806	60.2	-0.109254	60.2	-0.1602118	60.2	-0.1141267	60.2	-0.182896	60.2	-0.1730587
60.4	-0.2477168	60.4	-0.1740239	60.4	-0.1473338	60.4	-0.07891687	60.4	-0.1255637	60.4	-0.1104497	60.4	-0.1854338	60.4	-0.1425372	60.4	-0.2251194	60.4	-0.2067757	60.4	-0.1347681	60.4	-0.1117794	60.4	-0.1505525	60.4	-0.1153322	60.4	-0.1821024	60.4	-0.1678466
60.6	-0.241094	60.6	-0.171378	60.6	-0.1456263	60.6	-0.07271366	60.6	-0.1255896	60.6	-0.1111804	60.6	-0.1830555	60.6	-0.1436015	60.6	-0.2288401	60.6	-0.207029	60.6	-0.1283691	60.6	-0.1063708	60.6	-0.1526444	60.6	-0.1139079	60.6	-0.179725	60.6	-0.1668607
60.8	-0.245127	60.8	-0.171641	60.8	-0.1441213	60.8	-0.07205572	60.8	-0.1206106	60.8	-0.1083679	60.8	-0.1764017	60.8	-0.1384753	60.8	-0.223206	60.8	-0.2093569	60.8	-0.130089	60.8	-0.1047779	60.8	-0.1509848	60.8	-0.1129143	60.8	-0.1761919	60.8	-0.163744
61	-0.2399545	61	-0.1684499	61	-0.1423368	61	-0.06506015	61	-0.1237953	61	-0.1027374	61	-0.1758198	61	-0.1404818	61	-0.2271461	61	-0.200899	61	-0.1287055	61	-0.09959033	61	-0.1482135	61	-0.1127692	61	-0.1771058	61	-0.1622408
61.2	-0.2360303	61.2	-0.1664687	61.2	-0.1400201	61.2	-0.06619947	61.2	-0.1206117	61.2	-0.1007438	61.2	-0.174639	61.2	-0.1349071	61.2	-0.2215568	61.2	-0.2026337	61.2	-0.1287787	61.2	-0.09948741	61.2	-0.1487713	61.2	-0.1075017	61.2	-0.1709121	61.2	-0.1621932
61.4	-0.2362943	61.4	-0.1638423	61.4	-0.1423078	61.4	-0.07115126	61.4	-0.1206262	61.4	-0.1008712	61.4	-0.171331	61.4	-0.1330436	61.4	-0.2189977	61.4	-0.2025659	61.4	-0.1234501	61.4	-0.1003579	61.4	-0.1474708	61.4	-0.1099773	61.4	-0.1734934	61.4	-0.1610858
61.6	-0.2339812	61.6	-0.1590669	61.6	-0.1326458	61.6	-0.06411938	61.6	-0.1168265	61.6	-0.1013747	61.6	-0.1657469	61.6	-0.1326525	61.6	-0.2190937	61.6	-0.1967181	61.6	-0.1200503	61.6	-0.09980397	61.6	-0.1403298	61.6	-0.1023093	61.6	-0.16673	61.6	-0.1586607
61.8	-0.2320118	61.8	-0.1581879	61.8	-0.1361609	61.8	-0.06144897	61.8	-0.1143786	61.8	-0.09593357	61.8	-0.1671771	61.8	-0.1290268	61.8	-0.2181645	61.8	-0.1922896	61.8	-0.1214661	61.8	-0.0989034	61.8	-0.1431683	61.8	-0.102826	61.8	-0.1664501	61.8	-0.1589877
62	-0.2325164	62	-0.1606029	62	-0.133486	62	-0.06129779	62	-0.1101504	62	-0.09761517	62	-0.1636653	62	-0.1281123	62	-0.2148775	62	-0.1881283	62	-0.1194121	62	-0.09691482	62	-0.1396333	62	-0.1034783	62	-0.1647971	62	-0.1572764
62.2	-0.2312681	62.2	-0.1551499	62.2	-0.1340816	62.2	-0.06052368	62.2	-0.1092407	62.2	-0.09553387	62.2	-0.1644771	62.2	-0.1282619	62.2	-0.212522	62.2	-0.19456	62.2	-0.1256881	62.2	-0.09288197	62.2	-0.1380626	62.2	-0.09898603	62.2	-0.1669025	62.2	-0.1584877
62.4	-0.2314226	62.4	-0.1568648	62.4	-0.1314241	62.4	-0.0572649	62.4	-0.1069982	62.4	-0.09148045	62.4	-0.1627057	62.4	-0.1263576	62.4	-0.2134713	62.4	-0.1923	62.4	-0.1133121	62.4	-0.09365144	62.4	-0.1386239	62.4	-0.0986753	62.4	-0.1613045	62.4	-0.1541306
62.6	-0.2284971	62.6	-0.1544457	62.6	-0.1304869	62.6	-0.05308263	62.6	-0.1052479	62.6	-0.0915986	62.6	-0.162017	62.6	-0.1183622	62.6	-0.2134061	62.6	-0.1885349	62.6	-0.1159557	62.6	-0.09291148	62.6	-0.1333219	62.6	-0.0995165	62.6	-0.1598747	62.6	-0.1525777
62.8	-0.2247088	62.8	-0.1526608	62.8	-0.1256265	62.8	-0.05506724	62.8	-0.1057181	62.8	-0.09136707	62.8	-0.1623673	62.8	-0.1243005	62.8	-0.2045378	62.8	-0.1871379	62.8	-0.1138296	62.8	-0.09293544	62.8	-0.1340553	62.8	-0.09950458	62.8	-0.1618086	62.8	-0.1504543
63	-0.2270805	63	-0.1559279	63	-0.1226964	63	-0.0487358	63	-0.1033703	63	-0.08560117	63	-0.1571157	63	-0.1219704	63	-0.2065423	63	-0.1874048	63	-0.1144723	63	-0.08254509	63	-0.1296373	63	-0.09546051	63	-0.1580564	63	-0.1487507
63.2	-0.2209865	63.2	-0.1439744	63.2	-0.1234624	63.2	-0.04873131	63.2	-0.1032908	63.2	-0.08864222	63.2	-0.1560686	63.2	-0.1174747	63.2	-0.2072414	63.2	-0.1896175	63.2	-0.1164557	63.2	-0.08913802	63.2	-0.1305656	63.2	-0.09086382	63.2	-0.1545387	63.2	-0.1417906
63.4	-0.2198709	63.4	-0.1483337	63.4	-0.121917	63.4	-0.04845957	63.4	-0.1010105	63.4	-0.08551084	63.4	-0.1533709	63.4	-0.1221144	63.4	-0.2062578	63.4	-0.1854474	63.4	-0.113738	63.4	-0.08673387	63.4	-0.1337951	63.4	-0.09475875	63.4	-0.1556187	63.4	-0.1443243
63.6	-0.2176978	63.6	-0.1437288	63.6	-0.1222642	63.6	-0.04943149	63.6	-0.09743012	63.6	-0.08485978	63.6	-0.1548565	63.6	-0.1163941	63.6	-0.2019916	63.6	-0.1815642	63.6	-0.1100649	63.6	-0.08591203	63.6	-0.1266407	63.6	-0.09133428	63.6	-0.1558216	63.6	-0.1481837
63.8	-0.2120582	63.8	-0.1482939	63.8	-0.1182263	63.8	-0.04258074	63.8	-0.0965959	63.8	-0.08361834	63.8	-0.1552434	63.8	-0.1169122	63.8	-0.203923	63.8	-0.1781295	63.8	-0.1059586	63.8	-0.08465015	63.8	-0.1285912	63.8	-0.08950226	63.8	-0.1546396	63.8	-0.1439508
64	-0.2147296	64	-0.1444101	64	-0.1202617	64	-0.04612827	64	-0.09523506	64	-0.08500212	64	-0.1519801	64	-0.1155792	64	-0.1990308	64	-0.1841339	64	-0.1058557	64	-0.08575641	64	-0.1276214	64	-0.08935979	64	-0.1548706	64	-0.1430141
64.2	-0.2105512	64.2	-0.1433184	64.2	-0.1164972	64.2	-0.04347099	64.2	-0.09085859	64.2	-0.07903498	64.2	-0.1483058	64.2	-0.112238	64.2	-0.2010371	64.2	-0.1794347	64.2	-0.1056523	64.2	-0.08047672	64.2	-0.1284518	64.2	-0.08768035	64.2	-0.1529049	64.2	-0.1386778
64.4	-0.2147803	64.4	-0.1401703	64.4	-0.1137355	64.4	-0.0412544	64.4	-0.09218118	64.4	-0.08134935	64.4	-0.1489468	64.4	-0.1082193	64.4	-0.204057	64.4	-0.1811022	64.4	-0.1093318	64.4	-0.07724354	64.4	-0.1201945	64.4	-0.09095691	64.4	-0.1505084	64.4	-0.1421759
64.6	-0.2115569	64.6	-0.1365232	64.6	-0.1105176	64.6	-0.04096895	64.6	-0.08932588	64.6	-0.07396131	64.6	-0.1446204	64.6	-0.1070025	64.6	-0.1958006	64.6	-0.174671	64.6	-0.1062215	64.6	-0.07423012	64.6	-0.1234199	64.6	-0.08445162	64.6	-0.1436594	64.6	-0.137257
64.8	-0.2111713	64.8	-0.1379158	64.8	-0.1134892	64.8	-0.04058189	64.8	-0.09420122	64.8	-0.07708748	64.8	-0.142605	64.8	-0.1016981	64.8	-0.1946511	64.8	-0.1759602	64.8	-0.1084576	64.8	-0.07636132	64.8	-0.1230426	64.8	-0.08414037	64.8	-0.147307	64.8	-0.136682
65	-0.2078468	65	-0.1340519	65	-0.113688	65	-0.03818149	65	-0.09065814	65	-0.07429574	65	-0.1420191	65	-0.104156	65	-0.1915292	65	-0.1727373	65	-0.1039138	65	-0.07839525	65	-0.118272	65	-0.0815388	65	-0.1480533	65	-0.1346392
65.2	-0.2098337	65.2	-0.1373338	65.2	-0.1073809	65.2	-0.03878462	65.2	-0.08767289	65.2	-0.07120093	65.2	-0.1423171	65.2	-0.1041432	65.2	-0.1917734	65.2	-0.1709408	65.2	-0.09718603	65.2	-0.07356987	65.2	-0.1189546	65.2	-0.07889837	65.2	-0.147029	65.2	-0.1349658
65.4	-0.2093902	65.4	-0.1330537	65.4	-0.1125132	65.4	-0.037547	65.4	-0.0856495	65.4	-0.07262195	65.4	-0.1431248	65.4	-0.1026877	65.4	-0.1911571	65.4	-0.1752204	65.4	-0.09962185	65.4	-0.07023097	65.4	-0.1191243	65.4	-0.08025391	65.4	-0.1424284	65.4	-0.1330014
65.6	-0.2069491	65.6	-0.1347535	65.6	-0.1061991	65.6	-0.03671489	65.6	-0.08391616	65.6	-0.07149915	65.6	-0.1388672	65.6	-0.1032532	65.6	-0.1940352	65.6	-0.1699776	65.6	-0.09660186	65.6	-0.06970463	65.6	-0.1125887	65.6	-0.08261432	65.6	-0.1424892	65.6	-0.1294565
65.8	-0.2028539	65.8	-0.1298105	65.8	-0.1061125	65.8	-0.03630428	65.8	-0.08418245	65.8	-0.06738919	65.8	-0.1417437	65.8	-0.1021287	65.8	-0.1913759	65.8	-0.171458	65.8	-0.09859318	65.8	-0.07052112	65.8	-0.1167035	65.8	-0.07881305	65.8	-0.1374969	65.8	-0.1297741
66	-0.204854	66	-0.1240984	66	-0.109262	66	-0.03477943	66	-0.07998303	66	-0.06826627	66	-0.1357176	66	-0.09691623	66	-0.1881911	66	-0.1658689	66	-0.09721795	66	-0.06835728	66	-0.1158722	66	-0.07845143	66	-0.1434274	66	-0.1275802
66.2	-0.1995104	66.2	-0.1291475	66.2	-0.1015516	66.2	-0.02688016	66.2	-0.0828781	66.2	-0.06671048	66.2	-0.1412626	66.2	-0.09782566	66.2	-0.191995	66.2	-0.1666247	66.2	-0.09844382	66.2	-0.07211404	66.2	-0.1118032	66.2	-0.07552111	66.2	-0.1383636	66.2	-0.1318525
66.4	-0.1996345	66.4	-0.1271943	66.4	-0.1035678	66.4	-0.02974715	66.4	-0.08063254	66.4	-0.06583089	66.4	-0.1386012	66.4	-0.09709526	66.4	-0.189079	66.4	-0.16539	66.4	-0.09528082	66.4	-0.07016862	66.4	-0.1046406	66.4	-0.0765773	66.4	-0.1416568	66.4	-0.1275243
66.6	-0.1986491	66.6	-0.1257741	66.6	-0.1027497	66.6	-0.03077811	66.6	-0.07898483	66.6	-0.06690543	66.6	-0.1352302	66.6	-0.1006383	66.6	-0.1866028	66.6	-0.1608872	66.6	-0.08617128	66.6	-0.06935786	66.6	-0.1098461	66.6	-0.07659581	66.6	-0.1337901	66.6	-0.1295561
66.8	-0.2002234	66.8	-0.1318285	66.8	-0.1034049	66.8	-0.02708668	66.8	-0.0779149	66.8	-0.06298632	66.8	-0.1312367	66.8	-0.0968684	66.8	-0.1848048	66.8	-0.161006	66.8	-0.0908834	66.8	-0.06528779	66.8	-0.1057121	66.8	-0.06952988	66.8	-0.1364272	66.8	-0.1262011
67	-0.2026289	67	-0.1221615	67	-0.0986286	67	-0.02709601	67	-0.08111472	67	-0.06564942	67	-0.1308291	67	-0.09315892	67	-0.1839342	67	-0.1576919	67	-0.08770086	67	-0.06319176	67	-0.1098856	67	-0.07302561	67	-0.1382455	67	-0.1272589
67.2	-0.1933374	67.2	-0.1248728	67.2	-0.100027	67.2	-0.03046344	67.2	-0.07563957	67.2	-0.06235488	67.2	-0.1348972	67.2	-0.09246112	67.2	-0.1847163	67.2	-0.1593306	67.2	-0.09200262	67.2	-0.05766819	67.2	-0.1032341	67.2	-0.06918969	67.2	-0.1297732	67.2	-0.1209039
67.4	-0.1953329	67.4	-0.120193	67.4	-0.09683109	67.4	-0.0318364	67.4	-0.07432628	67.4	-0.05901525	67.4	-0.129477	67.4	-0.09039374	67.4	-0.1826136	67.4	-0.1548976	67.4	-0.09169229	67.4	-0.06476608	67.4	-0.1033986	67.4	-0.0687362	67.4	-0.1329311	67.4	-0.1246621
67.6	-0.1963311	67.6	-0.1208262	67.6	-0.09470946	67.6	-0.02332627	67.6	-0.07524578	67.6	-0.0600512	67.6	-0.1306392	67.6	-0.08832991	67.6	-0.1856813	67.6	-0.1583457	67.6	-0.08630327	67.6	-0.0579127	67.6	-0.1008898	67.6	-0.06928439	67.6	-0.1278095	67.6	-0.1206405
67.8	-0.193956	67.8	-0.12373	67.8	-0.09149916	67.8	-0.02357166	67.8	-0.07502682	67.8	-0.06210923	67.8	-0.1317676	67.8	-0.0939278	67.8	-0.1769639	67.8	-0.1525858	67.8	-0.08547359	67.8	-0.0607806	67.8	-0.1033562	67.8	-0.06654623	67.8	-0.1344232	67.8	-0.1252902
68	-0.1932731	68	-0.1177364	68	-0.09535065	68	-0.02449118	68	-0.07161688	68	-0.05562067	68	-0.1263843	68	-0.09400606	68	-0.1821035	68	-0.1579047	68	-0.08773363	68	-0.06099342	68	-0.1045329	68	-0.06715056	68	-0.1323645	68	-0.1185392
68.2	-0.1944891	68.2	-0.1137719	68.2	-0.09059569	68.2	-0.02373487	68.2	-0.07402036	68.2	-0.05518482	68.2	-0.1208986	68.2	-0.08862881	68.2	-0.1806488	68.2	-0.1551454	68.2	-0.08444167	68.2	-0.05892851	68.2	-0.09989929	68.2	-0.06834644	68.2	-0.1303748	68.2	-0.1180222
68.4	-0.1936694	68.4	-0.1217696	68.4	-0.08930156	68.4	-0.01639175	68.4	-0.0681163	68.4	-0.05355837	68.4	-0.1264002	68.4	-0.08535007	68.4	-0.1750968	68.4	-0.1544022	68.4	-0.08505597	68.4	-0.0585058	68.4	-0.1010084	68.4	-0.06456316	68.4	-0.129498	68.4	-0.1223913
68.6	-0.1870608	68.6	-0.1150773	68.6	-0.09018055	68.6	-0.0190938	68.6	-0.06586415	68.6	-0.05386953	68.6	-0.1247101	68.6	-0.08713464	68.6	-0.1720618	68.6	-0.1568102	68.6	-0.08327885	68.6	-0.058373	68.6	-0.09703182	68.6	-0.05972137	68.6	-0.124266	68.6	-0.1217623
68.8	-0.1882824	68.8	-0.1165852	68.8	-0.0897219	68.8	-0.02473412	68.8	-0.06912491	68.8	-0.05521826	68.8	-0.1235763	68.8	-0.08687448	68.8	-0.1761453	68.8	-0.150957	68.8	-0.08235624	68.8	-0.05385196	68.8	-0.09754829	68.8	-0.06162522	68.8	-0.1234493	68.8	-0.1160615
69	-0.1901166	69	-0.1159598	69	-0.0891741	69	-0.01450452	69	-0.06816129	69	-0.05453225	69	-0.1214386	69	-0.08251583	69	-0.1712314	69	-0.148215	69	-0.08321191	69	-0.05346674	69	-0.09718257	69	-0.06136188	69	-0.1218654	69	-0.1199783
69.2	-0.189769	69.2	-0.1077614	69.2	-0.09117353	69.2	-0.02040223	69.2	-0.06597189	69.2	-0.0522103	69.2	-0.12211	69.2	-0.08231708	69.2	-0.1742337	69.2	-0.1481743	69.2	-0.08515748	69.2	-0.05437404	69.2	-0.09135658	69.2	-0.05508416	69.2	-0.1208735	69.2	-0.1184141
69.4	-0.1841869	69.4	-0.1145121	69.4	-0.08745664	69.4	-0.01633254	69.4	-0.06773223	69.4	-0.05321741	69.4	-0.1192928	69.4	-0.08601602	69.4	-0.1738292	69.4	-0.1446337	69.4	-0.07565926	69.4	-0.05081424	69.4	-0.09524859	69.4	-0.05953668	69.4	-0.1232892	69.4	-0.1135746
69.6	-0.1846085	69.6	-0.1102531	69.6	-0.08402786	69.6	-0.01558932	69.6	-0.06532072	69.6	-0.05311862	69.6	-0.1207972	69.6	-0.07953975	69.6	-0.1722622	69.6	-0.1491493	69.6	-0.08106959	69.6	-0.04982152	69.6	-0.09383409	69.6	-0.05532239	69.6	-0.1218179	69.6	-0.1101824
69.8	-0.1847046	69.8	-0.1103894	69.8	-0.08741689	69.8	-0.01051682	69.8	-0.06135942	69.8	-0.04846167	69.8	-0.1204371	69.8	-0.08352258	69.8	-0.1679305	69.8	-0.143589	69.8	-0.0795458	69.8	-0.05123252	69.8	-0.09181367	69.8	-0.06048514	69.8	-0.1209321	69.8	-0.1163541
70	-0.1834393	70	-0.108819	70	-0.08387265	70	-0.01132525	70	-0.06067142	70	-0.04779094	70	-0.1182363	70	-0.08203647	70	-0.1676155	70	-0.1460105	70	-0.07636612	70	-0.05112188	70	-0.09648395	70	-0.05526169	70	-0.115614	70	-0.1117675
70.2	-0.1776383	70.2	-0.1087499	70.2	-0.08480645	70.2	-0.01093045	70.2	-0.05788904	70.2	-0.0459339	70.2	-0.1191022	70.2	-0.08241182	70.2	-0.1643933	70.2	-0.1418013	70.2	-0.07597747	70.2	-0.04969756	70.2	-0.09239169	70.2	-0.05395998	70.2	-0.1182968	70.2	-0.1102001
70.4	-0.1783605	70.4	-0.1065384	70.4	-0.0814641	70.4	-0.01369741	70.4	-0.06425689	70.4	-0.04553436	70.4	-0.1109174	70.4	-0.07536336	70.4	-0.1666338	70.4	-0.1416024	70.4	-0.06940145	70.4	-0.04815223	70.4	-0.08733363	70.4	-0.05162548	70.4	-0.1146884	70.4	-0.1079181
70.6	-0.1795028	70.6	-0.1020334	70.6	-0.08237707	70.6	-0.01461367	70.6	-0.0628606	70.6	-0.04825489	70.6	-0.1134307	70.6	-0.07529021	70.6	-0.1714666	70.6	-0.1418421	70.6	-0.07107149	70.6	-0.05034289	70.6	-0.09428898	70.6	-0.0580706	70.6	-0.1190663	70.6	-0.1107814
70.8	-0.1777112	70.8	-0.1070617	70.8	-0.07439909	70.8	-0.00948462	70.8	-0.05456516	70.8	-0.04225962	70.8	-0.1127229	70.8	-0.07454302	70.8	-0.1608467	70.8	-0.1428811	70.8	-0.07633689	70.8	-0.04667061	70.8	-0.08726169	70.8	-0.05291888	70.8	-0.1136106	70.8	-0.1090008
71	-0.1791052	71	-0.1035238	71	-0.07602889	71	-0.00817092	71	-0.05811613	71	-0.04842307	71	-0.1149337	71	-0.0739634	71	-0.163458	71	-0.139255	71	-0.07049862	71	-0.04827888	71	-0.0869459	71	-0.05004021	71	-0.1132454	71	-0.1108049
71.2	-0.1771543	71.2	-0.1030996	71.2	-0.07968956	71.2	-0.01118787	71.2	-0.05799113	71.2	-0.0427692	71.2	-0.1131745	71.2	-0.07231976	71.2	-0.1605893	71.2	-0.1403508	71.2	-0.06950016	71.2	-0.04436695	71.2	-0.08771499	71.2	-0.05488935	71.2	-0.1174974	71.2	-0.1102998
71.4	-0.178107	71.4	-0.1035836	71.4	-0.07897413	71.4	-0.00501268	71.4	-0.05695884	71.4	-0.04185079	71.4	-0.111896	71.4	-0.0767838	71.4	-0.1655867	71.4	-0.1419099	71.4	-0.06743011	71.4	-0.04521662	71.4	-0.0875693	71.4	-0.04666233	71.4	-0.1156194	71.4	-0.1015062
71.6	-0.1766887	71.6	-0.1007485	71.6	-0.07494677	71.6	-0.00502361	71.6	-0.05450559	71.6	-0.04051045	71.6	-0.1086104	71.6	-0.0754169	71.6	-0.1655423	71.6	-0.1383778	71.6	-0.06482856	71.6	-0.0400523	71.6	-0.08823889	71.6	-0.05095658	71.6	-0.115599	71.6	-0.1028727
71.8	-0.178108	71.8	-0.100817	71.8	-0.07544377	71.8	-0.00193243	71.8	-0.0586743	71.8	-0.0376041	71.8	-0.1051852	71.8	-0.07172842	71.8	-0.1634373	71.8	-0.1364356	71.8	-0.06993802	71.8	-0.04379528	71.8	-0.08445641	71.8	-0.04810486	71.8	-0.1126681	71.8	-0.1073574
72	-0.1721644	72	-0.1030582	72	-0.07770336	72	-0.00372004	72	-0.04990424	72	-0.04006217	72	-0.1074468	72	-0.0739696	72	-0.1584079	72	-0.1398306	72	-0.06530296	72	-0.04369342	72	-0.08064783	72	-0.053113	72	-0.1127038	72	-0.09941109
72.2	-0.1776349	72.2	-0.1010418	72.2	-0.07459562	72.2	-0.00361133	72.2	-0.05609663	72.2	-0.04235926	72.2	-0.1109909	72.2	-0.0715427	72.2	-0.1594194	72.2	-0.131979	72.2	-0.06727583	72.2	-0.04170412	72.2	-0.08114611	72.2	-0.04646664	72.2	-0.1097999	72.2	-0.1081424
72.4	-0.1692903	72.4	-0.09659594	72.4	-0.07109629	72.4	-0.00821585	72.4	-0.04617993	72.4	-0.03753065	72.4	-0.1082428	72.4	-0.06767658	72.4	-0.1627833	72.4	-0.1336899	72.4	-0.06688789	72.4	-0.03687371	72.4	-0.07937052	72.4	-0.04460366	72.4	-0.1110533	72.4	-0.1033355
72.6	-0.1732769	72.6	-0.09927242	72.6	-0.07460039	72.6	-0.00261314	72.6	-0.05397249	72.6	-0.0419864	72.6	-0.1135278	72.6	-0.06568391	72.6	-0.1580204	72.6	-0.1290018	72.6	-0.06550828	72.6	-0.03903135	72.6	-0.07780284	72.6	-0.04757879	72.6	-0.1093529	72.6	-0.1028209
72.8	-0.1711239	72.8	-0.09847762	72.8	-0.07426871	72.8	0.00044677	72.8	-0.05107154	72.8	-0.04055727	72.8	-0.1103185	72.8	-0.06493635	72.8	-0.1566187	72.8	-0.1331012	72.8	-0.06469773	72.8	-0.03421558	72.8	-0.08265713	72.8	-0.04356548	72.8	-0.1089889	72.8	-0.1003313
73	-0.1685639	73	-0.09673505	73	-0.06920169	73	0.00120526	73	-0.05144036	73	-0.03338461	73	-0.1064728	73	-0.06681924	73	-0.1520741	73	-0.1313863	73	-0.06197383	73	-0.03871058	73	-0.07957989	73	-0.04780901	73	-0.1077176	73	-0.09891958
73.2	-0.1683343	73.2	-0.09766988	73.2	-0.07264715	73.2	-0.00120562	73.2	-0.05037057	73.2	-0.03589004	73.2	-0.1037307	73.2	-0.06534353	73.2	-0.1560783	73.2	-0.1301669	73.2	-0.05871027	73.2	-0.03710821	73.2	-0.0751817	73.2	-0.04382375	73.2	-0.1051931	73.2	-0.09692954
73.4	-0.1678429	73.4	-0.09722318	73.4	-0.06672127	73.4	0.00286289	73.4	-0.04680714	73.4	-0.03302304	73.4	-0.1047583	73.4	-0.06639202	73.4	-0.1549705	73.4	-0.1344726	73.4	-0.06084266	73.4	-0.04101957	73.4	-0.07977264	73.4	-0.04023324	73.4	-0.1026082	73.4	-0.101629
73.6	-0.1669445	73.6	-0.09463853	73.6	-0.07037721	73.6	-0.00039653	73.6	-0.05033714	73.6	-0.03424399	73.6	-0.10494	73.6	-0.06137597	73.6	-0.1522655	73.6	-0.1356069	73.6	-0.06101426	73.6	-0.0359777	73.6	-0.07561599	73.6	-0.04710863	73.6	-0.1056457	73.6	-0.09473745
73.8	-0.1656459	73.8	-0.09478932	73.8	-0.0680355	73.8	0.00058045	73.8	-0.04463617	73.8	-0.03227281	73.8	-0.1008675	73.8	-0.05994479	73.8	-0.1543226	73.8	-0.1267981	73.8	-0.0580245	73.8	-0.0345883	73.8	-0.07937786	73.8	-0.0402386	73.8	-0.1041284	73.8	-0.09731419
74	-0.1611139	74	-0.09363064	74	-0.06530418	74	0.00055574	74	-0.0460311	74	-0.03096266	74	-0.09970091	74	-0.06431723	74	-0.1507058	74	-0.1330715	74	-0.05682555	74	-0.03519388	74	-0.07081462	74	-0.04088075	74	-0.1038672	74	-0.09747497
74.2	-0.1663566	74.2	-0.08724995	74.2	-0.06493013	74.2	0.00440246	74.2	-0.04638091	74.2	-0.03003056	74.2	-0.09949993	74.2	-0.05801943	74.2	-0.1546272	74.2	-0.1262421	74.2	-0.0607722	74.2	-0.02982016	74.2	-0.07633776	74.2	-0.04436296	74.2	-0.1040493	74.2	-0.09697087
74.4	-0.1636728	74.4	-0.09312589	74.4	-0.06596393	74.4	0.00491059	74.4	-0.04767134	74.4	-0.0310337	74.4	-0.1024713	74.4	-0.05886025	74.4	-0.1502534	74.4	-0.1260596	74.4	-0.05960463	74.4	-0.03183824	74.4	-0.07281489	74.4	-0.04072573	74.4	-0.1064756	74.4	-0.09524182
74.6	-0.1651117	74.6	-0.09154987	74.6	-0.06128859	74.6	0.00340636	74.6	-0.04322509	74.6	-0.03191977	74.6	-0.09726003	74.6	-0.06035638	74.6	-0.1523509	74.6	-0.1254831	74.6	-0.05844914	74.6	-0.03205852	74.6	-0.0712469	74.6	-0.04156803	74.6	-0.1014995	74.6	-0.09079465
74.8	-0.1596344	74.8	-0.08241887	74.8	-0.06250338	74.8	0.00887746	74.8	-0.04377728	74.8	-0.0319511	74.8	-0.09966671	74.8	-0.05843853	74.8	-0.1504269	74.8	-0.1240403	74.8	-0.05711941	74.8	-0.03290809	74.8	-0.06996836	74.8	-0.03864418	74.8	-0.102522	74.8	-0.0945087
75	-0.164604	75	-0.08686664	75	-0.06034543	75	0.01005765	75	-0.03821951	75	-0.02976267	75	-0.09622473	75	-0.05713166	75	-0.1456485	75	-0.1253453	75	-0.05059639	75	-0.02754027	75	-0.06790715	75	-0.03133909	75	-0.101136	75	-0.09327218
75.2	-0.1633256	75.2	-0.08768779	75.2	-0.06361818	75.2	0.00736737	75.2	-0.04193218	75.2	-0.0277166	75.2	-0.09877932	75.2	-0.05649047	75.2	-0.1476707	75.2	-0.1205181	75.2	-0.05756529	75.2	-0.03274111	75.2	-0.07041468	75.2	-0.04195812	75.2	-0.09918325	75.2	-0.09194112
75.4	-0.1558986	75.4	-0.08632558	75.4	-0.05983545	75.4	0.01077102	75.4	-0.03839368	75.4	-0.02949684	75.4	-0.09439448	75.4	-0.05808385	75.4	-0.1492493	75.4	-0.1229226	75.4	-0.05147415	75.4	-0.02989228	75.4	-0.06510118	75.4	-0.03453495	75.4	-0.09942109	75.4	-0.09654979
75.6	-0.1611864	75.6	-0.08175039	75.6	-0.05812126	75.6	0.01268647	75.6	-0.03621328	75.6	-0.02770078	75.6	-0.09668516	75.6	-0.06076525	75.6	-0.1525955	75.6	-0.1219218	75.6	-0.05921016	75.6	-0.02877091	75.6	-0.06914538	75.6	-0.03792306	75.6	-0.09659462	75.6	-0.09539835
75.8	-0.1640905	75.8	-0.085493	75.8	-0.0609327	75.8	0.01037834	75.8	-0.04000038	75.8	-0.02408064	75.8	-0.09345177	75.8	-0.05440227	75.8	-0.146607	75.8	-0.1196627	75.8	-0.05793971	75.8	-0.02830914	75.8	-0.06705281	75.8	-0.03337529	75.8	-0.09524838	75.8	-0.09168179
76	-0.1590052	76	-0.08045267	76	-0.05903549	76	0.01057151	76	-0.03748458	76	-0.02622603	76	-0.09350257	76	-0.05279729	76	-0.1465923	76	-0.1173617	76	-0.05314492	76	-0.02571679	76	-0.06764983	76	-0.03462432	76	-0.09600687	76	-0.09202204
76.2	-0.1550157	76.2	-0.08368527	76.2	-0.05740267	76.2	0.00896607	76.2	-0.03800282	76.2	-0.02497373	76.2	-0.09368967	76.2	-0.05770502	76.2	-0.1451491	76.2	-0.1189385	76.2	-0.05474974	76.2	-0.02788769	76.2	-0.06698426	76.2	-0.03653214	76.2	-0.09484698	76.2	-0.08504327
76.4	-0.1531507	76.4	-0.08826575	76.4	-0.05626978	76.4	0.0113553	76.4	-0.03764474	76.4	-0.02101645	76.4	-0.09241909	76.4	-0.0500905	76.4	-0.1425671	76.4	-0.1139863	76.4	-0.05124031	76.4	-0.0277063	76.4	-0.06420399	76.4	-0.03408362	76.4	-0.09596496	76.4	-0.09126695
76.6	-0.1546137	76.6	-0.08116706	76.6	-0.05653442	76.6	0.01724926	76.6	-0.03349175	76.6	-0.02570369	76.6	-0.09141564	76.6	-0.05271754	76.6	-0.1477637	76.6	-0.1151518	76.6	-0.0482792	76.6	-0.02202695	76.6	-0.06231568	76.6	-0.03438562	76.6	-0.09842855	76.6	-0.08738968
76.8	-0.1581604	76.8	-0.08492421	76.8	-0.05330657	76.8	0.01419042	76.8	-0.03701606	76.8	-0.02124742	76.8	-0.09050795	76.8	-0.04960752	76.8	-0.1418967	76.8	-0.1178264	76.8	-0.05257931	76.8	-0.02472778	76.8	-0.06119545	76.8	-0.03372646	76.8	-0.09671539	76.8	-0.08731426
77	-0.1563439	77	-0.076442	77	-0.05260285	77	0.01447072	77	-0.02961007	77	-0.02113356	77	-0.09372199	77	-0.04882932	77	-0.1443401	77	-0.1180148	77	-0.0499388	77	-0.02116021	77	-0.0617957	77	-0.02928858	77	-0.0922253	77	-0.08595343
77.2	-0.1557887	77.2	-0.07926732	77.2	-0.05594181	77.2	0.01469118	77.2	-0.03490383	77.2	-0.02168869	77.2	-0.09027021	77.2	-0.04716079	77.2	-0.1411787	77.2	-0.1146448	77.2	-0.04927902	77.2	-0.02398598	77.2	-0.06355041	77.2	-0.02703615	77.2	-0.09076955	77.2	-0.08655368
77.4	-0.1578994	77.4	-0.07799324	77.4	-0.05289016	77.4	0.00797732	77.4	-0.03216248	77.4	-0.02005157	77.4	-0.08171877	77.4	-0.0462241	77.4	-0.1430999	77.4	-0.1171779	77.4	-0.04919838	77.4	-0.02488186	77.4	-0.06606884	77.4	-0.02449788	77.4	-0.08939309	77.4	-0.08579261
77.6	-0.1532895	77.6	-0.0797383	77.6	-0.05444739	77.6	0.01498897	77.6	-0.02896051	77.6	-0.01490419	77.6	-0.08798601	77.6	-0.04836939	77.6	-0.1442629	77.6	-0.1145558	77.6	-0.04310082	77.6	-0.01919285	77.6	-0.06179892	77.6	-0.02809031	77.6	-0.09187166	77.6	-0.08231976
77.8	-0.1500617	77.8	-0.07641064	77.8	-0.04788004	77.8	0.02032698	77.8	-0.03123923	77.8	-0.01522062	77.8	-0.08906183	77.8	-0.0433543	77.8	-0.1466793	77.8	-0.1093596	77.8	-0.04489574	77.8	-0.02016499	77.8	-0.06119762	77.8	-0.03032317	77.8	-0.08675582	77.8	-0.0803515
78	-0.1472814	78	-0.07726331	78	-0.0538146	78	0.02123009	78	-0.02903754	78	-0.01484153	78	-0.08444323	78	-0.04756581	78	-0.1398684	78	-0.1161127	78	-0.04464751	78	-0.01208866	78	-0.05935957	78	-0.02374936	78	-0.08841145	78	-0.07957824
78.2	-0.1548964	78.2	-0.0782902	78.2	-0.04805524	78.2	0.02129132	78.2	-0.03030516	78.2	-0.01636409	78.2	-0.08695599	78.2	-0.04322877	78.2	-0.1401262	78.2	-0.117505	78.2	-0.04566833	78.2	-0.01779758	78.2	-0.05311061	78.2	-0.02865544	78.2	-0.08415143	78.2	-0.0823524
78.4	-0.1517879	78.4	-0.07727434	78.4	-0.04810989	78.4	0.02240412	78.4	-0.03150159	78.4	-0.01702336	78.4	-0.08822326	78.4	-0.05272334	78.4	-0.137235	78.4	-0.1108009	78.4	-0.04539573	78.4	-0.02227001	78.4	-0.05497325	78.4	-0.02711637	78.4	-0.08852048	78.4	-0.07734676
78.6	-0.146701	78.6	-0.0772372	78.6	-0.04875225	78.6	0.01728906	78.6	-0.02897882	78.6	-0.01897812	78.6	-0.08172733	78.6	-0.04210617	78.6	-0.1378432	78.6	-0.113061	78.6	-0.04049726	78.6	-0.01518579	78.6	-0.05682111	78.6	-0.02170466	78.6	-0.0884897	78.6	-0.08539451
78.8	-0.1500556	78.8	-0.07456916	78.8	-0.05027295	78.8	0.01901861	78.8	-0.02904169	78.8	-0.01280226	78.8	-0.08698256	78.8	-0.048941	78.8	-0.1355262	78.8	-0.111261	78.8	-0.04647825	78.8	-0.01757601	78.8	-0.05907518	78.8	-0.02196199	78.8	-0.08744898	78.8	-0.0803971
79	-0.1477284	79	-0.07001822	79	-0.04557827	79	0.02059429	79	-0.0269075	79	-0.01357322	79	-0.08138645	79	-0.04368785	79	-0.1314417	79	-0.1082292	79	-0.04140943	79	-0.01674044	79	-0.05501718	79	-0.02346436	79	-0.08481053	79	-0.08081128
79.2	-0.1486929	79.2	-0.07400475	79.2	-0.05131098	79.2	0.02201485	79.2	-0.0302174	79.2	-0.01458871	79.2	-0.08149852	79.2	-0.03860277	79.2	-0.1334739	79.2	-0.107431	79.2	-0.04293431	79.2	-0.02007936	79.2	-0.05218032	79.2	-0.02250078	79.2	-0.08458087	79.2	-0.07564528
79.4	-0.1487195	79.4	-0.07372467	79.4	-0.05048793	79.4	0.02250337	79.4	-0.02380191	79.4	-0.01955022	79.4	-0.08323107	79.4	-0.04387077	79.4	-0.130786	79.4	-0.1106672	79.4	-0.04059268	79.4	-0.01371427	79.4	-0.05447723	79.4	-0.02691661	79.4	-0.08306477	79.4	-0.08190746
79.6	-0.1446744	79.6	-0.07242827	79.6	-0.04678348	79.6	0.02167284	79.6	-0.02763082	79.6	-0.01229676	79.6	-0.08224346	79.6	-0.04724466	79.6	-0.1339943	79.6	-0.1081267	79.6	-0.03974087	79.6	-0.01389569	79.6	-0.05694272	79.6	-0.01964158	79.6	-0.0864753	79.6	-0.07634308
79.8	-0.1452429	79.8	-0.06831725	79.8	-0.04327258	79.8	0.02162767	79.8	-0.02474219	79.8	-0.01538902	79.8	-0.08226771	79.8	-0.04356875	79.8	-0.1356536	79.8	-0.110816	79.8	-0.04427524	79.8	-0.01608412	79.8	-0.05159514	79.8	-0.01856733	79.8	-0.0827801	79.8	-0.0778331
80	-0.1408537	80	-0.06882709	80	-0.04350294	80	0.0217577	80	-0.02865382	80	-0.01155422	80	-0.07929366	80	-0.02549332	80	-0.1389595	80	-0.1041331	80	-0.04143837	80	-0.01348832	80	-0.04876474	80	-0.02020633	80	-0.08641589	80	-0.07950515
80.2	-0.146275	80.2	-0.07270767	80.2	-0.0445267	80.2	0.02554704	80.2	-0.0237968	80.2	-0.01246459	80.2	-0.08242953	80.2	-0.02117769	80.2	-0.131917	80.2	-0.1098128	80.2	-0.03721997	80.2	-0.01425861	80.2	-0.05124164	80.2	-0.0262145	80.2	-0.0833124	80.2	-0.07726637
80.4	-0.1441542	80.4	-0.07373814	80.4	-0.0418196	80.4	0.0210892	80.4	-0.02625774	80.4	-0.00914079	80.4	-0.08204661	80.4	-0.02389112	80.4	-0.1313548	80.4	-0.1051826	80.4	-0.03309706	80.4	-0.01119197	80.4	-0.05046645	80.4	-0.02107298	80.4	-0.08295851	80.4	-0.0764863
80.6	-0.1452303	80.6	-0.07020073	80.6	-0.03953904	80.6	0.02564573	80.6	-0.02169694	80.6	-0.00883093	80.6	-0.07658016	80.6	-0.01833768	80.6	-0.1316635	80.6	-0.1054711	80.6	-0.03487986	80.6	-0.01560052	80.6	-0.05099224	80.6	-0.02075753	80.6	-0.07644583	80.6	-0.07519351
80.8	-0.1462656	80.8	-0.07034258	80.8	-0.0430946	80.8	0.02579713	80.8	-0.0247852	80.8	-0.0072348	80.8	-0.07706607	80.8	-0.01706076	80.8	-0.1324448	80.8	-0.1058873	80.8	-0.0373709	80.8	-0.00941076	80.8	-0.05040787	80.8	-0.01918248	80.8	-0.07912453	80.8	-0.0775532
81	-0.141542	81	-0.07240713	81	-0.03934402	81	0.02227995	81	-0.01861463	81	-0.00723848	81	-0.08251707	81	-0.01660088	81	-0.1312796	81	-0.1025584	81	-0.03496108	81	-0.01142888	81	-0.04780287	81	-0.01506502	81	-0.08141756	81	-0.07892799
81.2	-0.1419511	81.2	-0.06593271	81.2	-0.03960224	81.2	0.02583057	81.2	-0.01798657	81.2	-0.00656956	81.2	-0.0738531	81.2	-0.02037259	81.2	-0.1311981	81.2	-0.1045646	81.2	-0.03432631	81.2	-0.00615292	81.2	-0.04940611	81.2	-0.01840493	81.2	-0.08165444	81.2	-0.07505828
81.4	-0.1455934	81.4	-0.06698563	81.4	-0.03898618	81.4	0.02884552	81.4	-0.0165273	81.4	-0.00832031	81.4	-0.07605533	81.4	-0.01850688	81.4	-0.1287988	81.4	-0.09978033	81.4	-0.03584141	81.4	-0.01340637	81.4	-0.05182518	81.4	-0.01562606	81.4	-0.07612268	81.4	-0.07358266
81.6	-0.1397449	81.6	-0.07121142	81.6	-0.03677264	81.6	0.0256747	81.6	-0.01469286	81.6	-0.01041348	81.6	-0.07309502	81.6	-0.0163077	81.6	-0.129448	81.6	-0.1008641	81.6	-0.03401217	81.6	-0.01096877	81.6	-0.05152751	81.6	-0.01735418	81.6	-0.0763157	81.6	-0.07205284
81.8	-0.1401104	81.8	-0.06695783	81.8	-0.04104361	81.8	0.0297577	81.8	-0.01539684	81.8	-0.00555853	81.8	-0.07691891	81.8	-0.01792899	81.8	-0.1299825	81.8	-0.09947966	81.8	-0.03511827	81.8	-0.00715806	81.8	-0.04490688	81.8	-0.01486983	81.8	-0.07865365	81.8	-0.0688803
82	-0.1363425	82	-0.06617735	82	-0.04229137	82	0.0261933	82	-0.01848014	82	-0.00616467	82	-0.07585305	82	-0.01698952	82	-0.1241309	82	-0.09885748	82	-0.03204379	82	-0.0083981	82	-0.04528682	82	-0.01292106	82	-0.07748415	82	-0.07142066
82.2	-0.1379386	82.2	-0.06132114	82.2	-0.03774988	82.2	0.03255863	82.2	-0.01942777	82.2	-0.00426432	82.2	-0.07558231	82.2	-0.01839064	82.2	-0.1217034	82.2	-0.09767888	82.2	-0.0319276	82.2	-0.00752424	82.2	-0.04742051	82.2	-0.01243647	82.2	-0.07509217	82.2	-0.07000107
82.4	-0.1381298	82.4	-0.06182836	82.4	-0.04085137	82.4	0.03005461	82.4	-0.01415623	82.4	-0.00065211	82.4	-0.07535369	82.4	-0.01184783	82.4	-0.1247578	82.4	-0.09841818	82.4	-0.03058632	82.4	-0.00672187	82.4	-0.04825619	82.4	-0.01282445	82.4	-0.0748894	82.4	-0.07187209
82.6	-0.145926	82.6	-0.06354595	82.6	-0.03305295	82.6	0.03295915	82.6	-0.01435133	82.6	-0.00558037	82.6	-0.0748748	82.6	-0.02175967	82.6	-0.1257706	82.6	-0.1061717	82.6	-0.02956647	82.6	-0.0078662	82.6	-0.04574968	82.6	-0.01627855	82.6	-0.07369003	82.6	-0.06970432
82.8	-0.141797	82.8	-0.05945622	82.8	-0.04031981	82.8	0.03320928	82.8	-0.0110751	82.8	-0.00224779	82.8	-0.06961963	82.8	-0.01346849	82.8	-0.1279657	82.8	-0.09713476	82.8	-0.03243905	82.8	-0.00398817	82.8	-0.04615186	82.8	-0.01118592	82.8	-0.07729912	82.8	-0.0721205
83	-0.1356767	83	-0.06536566	83	-0.03949597	83	0.03036853	83	-0.01569449	83	-0.00340785	83	-0.06976281	83	-0.01382898	83	-0.127961	83	-0.09790661	83	-0.03012371	83	-0.00549733	83	-0.0421502	83	-0.01179551	83	-0.07575974	83	-0.06801607
83.2	-0.1399705	83.2	-0.06314279	83.2	-0.03638696	83.2	0.03473139	83.2	-0.01372107	83.2	-0.00234825	83.2	-0.0676914	83.2	-0.01744903	83.2	-0.123333	83.2	-0.09611911	83.2	-0.02856294	83.2	-0.0037045	83.2	-0.0417842	83.2	-0.01302848	83.2	-0.0725586	83.2	-0.07186708
83.4	-0.1379824	83.4	-0.06052857	83.4	-0.03377565	83.4	0.02772415	83.4	-0.01555733	83.4	0.0016721	83.4	-0.07469902	83.4	-0.01367984	83.4	-0.1209021	83.4	-0.09855673	83.4	-0.02694687	83.4	-0.00455244	83.4	-0.0370932	83.4	-0.0082885	83.4	-0.07516152	83.4	-0.06678346
83.6	-0.1363672	83.6	-0.06163564	83.6	-0.03539398	83.6	0.03634251	83.6	-0.01525791	83.6	0.0008471	83.6	-0.07133507	83.6	-0.0104243	83.6	-0.122709	83.6	-0.09868988	83.6	-0.02815046	83.6	-0.00403835	83.6	-0.04407607	83.6	-0.00878443	83.6	-0.07611608	83.6	-0.06985245
83.8	-0.1337491	83.8	-0.05803595	83.8	-0.03171143	83.8	0.03377449	83.8	-0.01109355	83.8	0.00061535	83.8	-0.06577466	83.8	-0.01076671	83.8	-0.1209413	83.8	-0.09831586	83.8	-0.0281533	83.8	-0.00174732	83.8	-0.03949793	83.8	-0.0109154	83.8	-0.06706222	83.8	-0.07101275
84	-0.1321184	84	-0.0581915	84	-0.03539835	84	0.03277128	84	-0.01307768	84	-0.00073252	84	-0.07162706	84	-0.01189036	84	-0.1248081	84	-0.09256511	84	-0.02826773	84	0.00302383	84	-0.04168634	84	-0.01194611	84	-0.06823929	84	-0.06930749
84.2	-0.1353079	84.2	-0.05450146	84.2	-0.03153683	84.2	0.03701399	84.2	-0.01295826	84.2	-0.00064958	84.2	-0.07015614	84.2	-0.010801	84.2	-0.1196021	84.2	-0.09115326	84.2	-0.02809061	84.2	0.00032172	84.2	-0.04209246	84.2	-0.00725598	84.2	-0.07215793	84.2	-0.06811698
84.4	-0.1344769	84.4	-0.06023904	84.4	-0.03338978	84.4	0.03439183	84.4	-0.01160173	84.4	0.00136956	84.4	-0.06563974	84.4	-0.01083964	84.4	-0.1176918	84.4	-0.09276549	84.4	-0.0261513	84.4	-0.00521787	84.4	-0.03945499	84.4	-0.00971338	84.4	-0.07389778	84.4	-0.06963573
84.6	-0.1352432	84.6	-0.05972128	84.6	-0.03495723	84.6	0.03683329	84.6	-0.01397212	84.6	-0.00075874	84.6	-0.0693454	84.6	-0.01050947	84.6	-0.1219436	84.6	-0.09504174	84.6	-0.02803051	84.6	-0.00136269	84.6	-0.03322247	84.6	-0.00960758	84.6	-0.07081532	84.6	-0.06544701
84.8	-0.1305311	84.8	-0.05576159	84.8	-0.02906119	84.8	0.0377456	84.8	-0.00944873	84.8	0.0008917	84.8	-0.06561709	84.8	-0.00910681	84.8	-0.1192656	84.8	-0.089793	84.8	-0.02858915	84.8	-0.00118852	84.8	-0.03894526	84.8	-0.00971333	84.8	-0.06528731	84.8	-0.06362922
85	-0.1324822	85	-0.05525476	85	-0.03060843	85	0.03679763	85	-0.00943207	85	-0.00020283	85	-0.06674453	85	-0.0090013	85	-0.1169692	85	-0.0914024	85	-0.0282824	85	0.00312099	85	-0.04157352	85	-0.00729386	85	-0.06719008	85	-0.06649569
85.2	-0.1306136	85.2	-0.06083453	85.2	-0.03237393	85.2	0.03713565	85.2	-0.01293559	85.2	-0.00009517	85.2	-0.06782055	85.2	-0.00895253	85.21	-0.1170559	85.21	-0.09554718	85.21	-0.02405727	85.21	0.00182948	85.21	-0.03948483	85.21	-0.0098307	85.21	-0.07011677	85.21	-0.06472009
85.4	-0.1295543	85.4	-0.0539986	85.4	-0.03222475	85.4	0.03861992	85.4	-0.00702373	85.4	0.0017734	85.4	-0.06433643	85.4	-0.00696365	85.4	-0.1207614	85.4	-0.09128612	85.4	-0.02034016	85.4	0.00248461	85.4	-0.03563471	85.4	-0.0054253	85.4	-0.06889864	85.4	-0.06498666
85.6	-0.1283702	85.6	-0.05828228	85.6	-0.02847143	85.6	0.04374789	85.6	-0.0081097	85.6	0.00458426	85.6	-0.06675486	85.6	-0.00383758	85.6	-0.1135437	85.6	-0.08847273	85.6	-0.02173069	85.6	0.00423545	85.6	-0.038402	85.6	-0.00137104	85.6	-0.06792564	85.6	-0.06255201
85.8	-0.1292108	85.8	-0.05743303	85.8	-0.02769013	85.8	0.04094345	85.8	-0.00914441	85.8	0.00476986	85.8	-0.06099845	85.8	-0.00454341	85.8	-0.1177894	85.8	-0.08984303	85.8	-0.02244541	85.8	0.00253302	85.8	-0.03776396	85.8	-0.00289687	85.8	-0.06881295	85.8	-0.06172503
86	-0.1297267	86	-0.0532089	86	-0.02990953	86	0.04143587	86	-0.00763801	86	0.00697634	86	-0.07071628	86	-0.00643372	86	-0.1168327	86	-0.08821447	86	-0.02557687	86	0.00237383	86	-0.03253899	86	-0.0042289	86	-0.06473314	86	-0.06193057
86.2	-0.1262133	86.2	-0.05715096	86.2	-0.02829335	86.2	0.04093263	86.2	-0.00970578	86.2	0.00711544	86.2	-0.06487203	86.2	-0.00544669	86.2	-0.116143	86.2	-0.08761919	86.2	-0.02419266	86.2	0.00278039	86.2	-0.03305114	86.2	-0.00394894	86.2	-0.06558459	86.2	-0.06174306
86.4	-0.1239202	86.4	-0.05315435	86.4	-0.0305625	86.4	0.03893941	86.4	-0.00807298	86.4	0.00686692	86.4	-0.06415647	86.4	-0.00728899	86.4	-0.1148907	86.4	-0.08839714	86.4	-0.02268238	86.4	0.00483506	86.4	-0.03455623	86.4	-0.00085573	86.4	-0.06684475	86.4	-0.05863769
86.6	-0.1249711	86.6	-0.0529574	86.6	-0.02430868	86.6	0.04708511	86.6	-0.00277967	86.6	0.00620001	86.6	-0.0614706	86.6	-0.00382179	86.6	-0.1175095	86.6	-0.08513518	86.6	-0.02233546	86.6	0.00839826	86.6	-0.03310039	86.6	-0.00229539	86.6	-0.07011113	86.6	-0.06065551
86.8	-0.129567	86.8	-0.05369698	86.8	-0.02866761	86.8	0.04079473	86.8	-0.00916401	86.8	0.0035149	86.8	-0.06435082	86.8	-0.0013758	86.8	-0.1133026	86.8	-0.09197859	86.8	-0.01880113	86.8	0.00418673	86.8	-0.0311456	86.8	0.00137862	86.8	-0.06457631	86.8	-0.06158521
87	-0.1215221	87	-0.05195941	87	-0.03018642	87	0.04226382	87	-0.00400569	87	0.00856678	87	-0.06233032	87	-0.00411322	87	-0.1142138	87	-0.08600801	87	-0.02164908	87	0.00467658	87	-0.03259802	87	-0.00371474	87	-0.06704094	87	-0.06215702
87.2	-0.1278607	87.2	-0.05009134	87.2	-0.02456819	87.2	0.04204847	87.2	-0.00629574	87.2	0.00747187	87.2	-0.06043626	87.2	-0.00187061	87.2	-0.1151104	87.2	-0.0855191	87.2	-0.01928035	87.2	0.00565277	87.2	-0.03534716	87.2	-0.00319381	87.2	-0.06078464	87.2	-0.0601565
87.4	-0.1266806	87.4	-0.04998869	87.4	-0.02371871	87.4	0.04219167	87.4	-0.00405007	87.4	0.00796093	87.4	-0.06046508	87.4	0.00023625	87.4	-0.1173998	87.4	-0.08594553	87.4	-0.01998059	87.4	0.00392617	87.4	-0.03127816	87.4	0.00119794	87.4	-0.06728841	87.4	-0.06287794
87.6	-0.1276528	87.6	-0.05000474	87.6	-0.0232501	87.6	0.0480803	87.6	-0.00472882	87.6	0.01227493	87.6	-0.05883999	87.6	0.00321015	87.6	-0.1075429	87.6	-0.08061519	87.6	-0.01572315	87.6	0.00778619	87.6	-0.03128879	87.6	-0.0017658	87.6	-0.06314492	87.6	-0.06020509
87.8	-0.1238142	87.8	-0.04930266	87.8	-0.02162662	87.8	0.04823973	87.8	-0.0002368	87.8	0.00913067	87.8	-0.05788826	87.8	-0.00315473	87.82	-0.1127022	87.82	-0.08273985	87.82	-0.01510595	87.82	0.00451516	87.82	-0.03030913	87.82	0.00136961	87.82	-0.06303312	87.82	-0.06130352
88	-0.123307	88	-0.05082335	88	-0.02157511	88	0.04405856	88	0.00061523	88	0.00945142	88	-0.0598331	88	-0.00363117	88	-0.1073476	88	-0.08610658	88	-0.01588476	88	0.00689596	88	-0.03172103	88	-0.00034498	88	-0.06479058	88	-0.05779488
88.2	-0.1250829	88.2	-0.0489605	88.2	-0.02131708	88.2	0.04600922	88.2	-0.00064069	88.2	0.01034576	88.2	-0.05904898	88.2	-0.00441909	88.2	-0.1157482	88.2	-0.08405933	88.2	-0.0161265	88.2	0.00346797	88.2	-0.02731617	88.2	-0.00031039	88.2	-0.06240448	88.2	-0.05727609
88.4	-0.122538	88.4	-0.05128877	88.4	-0.02248892	88.4	0.04690697	88.4	-0.0018266	88.4	0.01311902	88.4	-0.0548754	88.4	0.00458615	88.4	-0.1099312	88.4	-0.08100224	88.4	-0.01731392	88.4	0.00936663	88.4	-0.02783686	88.4	0.00339156	88.4	-0.0610545	88.4	-0.05665454
88.6	-0.1241408	88.6	-0.04724771	88.6	-0.0188149	88.6	0.04384599	88.6	-0.00089055	88.6	0.01360606	88.6	-0.05879119	88.6	0.00468073	88.6	-0.1072416	88.6	-0.08516953	88.6	-0.01651356	88.6	0.00586229	88.6	-0.02792506	88.6	-0.00046147	88.6	-0.0559831	88.6	-0.05947358
88.8	-0.1219454	88.8	-0.04734555	88.8	-0.02377905	88.8	0.04760512	88.8	-0.00490037	88.8	0.0130051	88.8	-0.06081759	88.8	0.00355133	88.8	-0.1079582	88.8	-0.08248562	88.8	-0.01629016	88.8	0.00621824	88.8	-0.02665024	88.8	0.00272187	88.8	-0.05887814	88.8	-0.05769751
89	-0.1215866	89	-0.0475668	89	-0.019022	89	0.04728178	89	-0.00145661	89	0.01223153	89	-0.05604151	89	0.00085643	89	-0.1101969	89	-0.07926004	89	-0.01715493	89	0.00953597	89	-0.02889202	89	0.00472285	89	-0.05705725	89	-0.05850941
89.2	-0.124171	89.2	-0.0466272	89.2	-0.01641645	89.2	0.04471913	89.2	0.00228506	89.2	0.01250478	89.2	-0.05586258	89.2	0.0043959	89.2	-0.1058014	89.2	-0.07791954	89.2	-0.01532231	89.2	0.01349514	89.2	-0.02570217	89.2	0.00331426	89.2	-0.06006649	89.2	-0.05657708
89.4	-0.1203853	89.4	-0.04511873	89.4	-0.01767873	89.4	0.04769421	89.4	-0.00003994	89.4	0.01041693	89.4	-0.05991602	89.4	0.00297363	89.4	-0.1061471	89.4	-0.08341508	89.4	-0.01365904	89.4	0.00668447	89.4	-0.0272666	89.4	0.00355998	89.4	-0.05712344	89.4	-0.05836916
89.6	-0.1238232	89.6	-0.04707462	89.6	-0.02034184	89.6	0.04937908	89.6	0.0018849	89.6	0.01219073	89.6	-0.05603485	89.6	0.00125352	89.61	-0.1103677	89.61	-0.08075215	89.61	-0.01124091	89.61	0.0086674	89.61	-0.02507521	89.61	0.00394323	89.61	-0.059502	89.61	-0.05842502
89.8	-0.117318	89.8	-0.04497943	89.8	-0.01721252	89.8	0.04721428	89.8	-0.00010249	89.8	0.01182348	89.8	-0.05733953	89.8	0.0052973	89.8	-0.1062851	89.8	-0.08005809	89.8	-0.01224168	89.8	0.0102795	89.8	-0.0249815	89.8	0.00527765	89.8	-0.05487192	89.8	-0.05619379
90	-0.1555143	90	-0.08139406	90	-0.06004979	90	0.01354333	90	-0.0374909	90	-0.02239577	90	-0.06957851	90	0.00829491	90	-0.1039787	90	-0.07778318	90	-0.00947179	90	0.01573096	90	-0.02490349	90	0.00708548	90	-0.05384808	90	-0.05163326
90.2	-0.1649124	90.2	-0.09402625	90.2	-0.067752	90.2	-0.0048709	90.2	-0.05034574	90.2	-0.03521988	90.2	-0.07340455	90.2	0.00310921	90.2	-0.1007565	90.2	-0.07866796	90.2	-0.01273741	90.2	0.01351404	90.2	-0.02661637	90.2	0.01119738	90.2	-0.05202825	90.2	-0.0491277
90.4	-0.1782337	90.4	-0.09755605	90.4	-0.07691131	90.4	-0.00664274	90.4	-0.05138036	90.4	-0.04017441	90.4	-0.06969368	90.4	0.01001184	90.4	-0.09966838	90.4	-0.07635172	90.4	-0.01004472	90.4	0.01447864	90.4	-0.02323149	90.4	0.00689293	90.4	-0.05434921	90.4	-0.05461961
90.6	-0.1805372	90.6	-0.1004885	90.6	-0.08216003	90.6	-0.01464875	90.6	-0.05909961	90.6	-0.04552771	90.6	-0.07111334	90.6	0.00853928	90.6	-0.1037784	90.6	-0.07348426	90.6	-0.01282666	90.6	0.01199742	90.6	-0.02433377	90.6	0.00581673	90.6	-0.05229332	90.6	-0.04967759
90.8	-0.1849083	90.8	-0.1061511	90.8	-0.08465969	90.8	-0.01429858	90.8	-0.06089158	90.8	-0.05104202	90.8	-0.06830637	90.8	0.01434143	90.8	-0.1013513	90.8	-0.06924129	90.8	-0.00980892	90.8	0.01443711	90.8	-0.02120784	90.8	0.01192968	90.8	-0.05361463	90.8	-0.04930851
91	-0.1823614	91	-0.1032371	91	-0.08109138	91	-0.01111812	91	-0.05447754	91	-0.04658453	91	-0.07179815	91	0.00940097	91	-0.1013951	91	-0.07424685	91	-0.00930091	91	0.01492592	91	-0.01783299	91	0.01310094	91	-0.05117414	91	-0.04968288
91.2	-0.1730782	91.2	-0.1044637	91.2	-0.08148968	91.2	-0.00917013	91.2	-0.05891948	91.2	-0.0453454	91.2	-0.06830327	91.2	0.00950968	91.2	-0.1037966	91.2	-0.07155023	91.2	-0.00889062	91.2	0.01955213	91.2	-0.01829625	91.2	0.01134025	91.2	-0.05084194	91.2	-0.05531482
91.4	-0.1752119	91.4	-0.09844857	91.4	-0.07818182	91.4	-0.00659714	91.4	-0.05431971	91.4	-0.04146857	91.4	-0.06937263	91.4	0.01272488	91.4	-0.1045697	91.4	-0.07138224	91.4	-0.00888708	91.4	0.01815007	91.4	-0.01632305	91.4	0.0129952	91.4	-0.04969102	91.4	-0.05035434
91.6	-0.1729064	91.6	-0.09459107	91.6	-0.07056565	91.6	0.00055964	91.6	-0.04440638	91.6	-0.03836909	91.6	-0.06668984	91.6	0.01515741	91.6	-0.1027367	91.6	-0.07538265	91.6	-0.0081571	91.6	0.02124858	91.6	-0.01860219	91.6	0.01101303	91.6	-0.05256587	91.6	-0.04760447
91.8	-0.1585444	91.8	-0.0872667	91.8	-0.06429315	91.8	0.00463968	91.8	-0.04448539	91.8	-0.02481872	91.8	-0.06202449	91.8	0.01241309	91.8	-0.1005792	91.8	-0.07537436	91.8	-0.01086384	91.8	0.02187693	91.8	-0.01997041	91.8	0.01116059	91.8	-0.05232824	91.8	-0.05022838
92	-0.156851	92	-0.08177978	92	-0.05890417	92	0.01200722	92	-0.03558054	92	-0.02183818	92	-0.06353309	92	0.01238376	92	-0.1041781	92	-0.07568886	92	-0.00415068	92	0.02286672	92	-0.01942609	92	0.01047744	92	-0.04898442	92	-0.04724602
92.2	-0.1528794	92.2	-0.07287894	92.2	-0.05447514	92.2	0.02296431	92.2	-0.03142443	92.2	-0.01403785	92.2	-0.05847889	92.2	0.01339995	92.2	-0.100515	92.2	-0.07192267	92.2	-0.00440224	92.2	0.02006564	92.2	-0.01242017	92.2	0.01368008	92.2	-0.05207715	92.2	-0.04903835
92.4	-0.1464898	92.4	-0.06452563	92.4	-0.04339053	92.4	0.02917904	92.4	-0.01896058	92.4	-0.00315893	92.4	-0.05608628	92.4	0.01434043	92.4	-0.09777757	92.4	-0.06863613	92.4	-0.01007897	92.4	0.02060577	92.4	-0.01626096	92.4	0.01308179	92.4	-0.05211538	92.4	-0.0471137
92.6	-0.1357301	92.6	-0.05575565	92.6	-0.04055483	92.6	0.03744704	92.6	-0.01726396	92.6	0.00027244	92.6	-0.06068835	92.6	0.01658255	92.6	-0.09844859	92.6	-0.06620168	92.6	-0.00268307	92.6	0.01844442	92.6	-0.01085805	92.6	0.01134171	92.6	-0.04631624	92.6	-0.04723459
92.8	-0.1279707	92.8	-0.04865768	92.8	-0.02706526	92.8	0.04021115	92.8	-0.00517315	92.8	0.00789299	92.8	-0.05693186	92.8	0.02096332	92.8	-0.09600948	92.8	-0.0699876	92.8	-0.00596168	92.8	0.02058704	92.8	-0.01439578	92.8	0.01606541	92.8	-0.04752934	92.8	-0.04390816
93	-0.1189493	93	-0.04027828	93	-0.01700041	93	0.05070827	93	0.00229176	93	0.01825399	93	-0.05684806	93	0.01559969	93	-0.1017397	93	-0.07104732	93	-0.00764206	93	0.02105271	93	-0.01173041	93	0.00976283	93	-0.04804184	93	-0.04795688
93.2	-0.1092452	93.2	-0.03258055	93.2	-0.01018764	93.2	0.06044891	93.2	0.01362511	93.2	0.02836487	93.2	-0.04690783	93.2	0.01847667	93.2	-0.09788291	93.2	-0.06583459	93.2	-0.00683718	93.2	0.02060863	93.2	-0.01087664	93.2	0.01241172	93.2	-0.04676127	93.2	-0.04419446
93.4	-0.1072434	93.4	-0.02804193	93.4	-0.0020157	93.4	0.07084864	93.4	0.02323612	93.4	0.03394863	93.4	-0.0510251	93.4	0.01650864	93.4	-0.1021432	93.4	-0.0688064	93.4	-0.0037293	93.4	0.02302714	93.4	-0.01362132	93.4	0.01585694	93.4	-0.04844383	93.4	-0.04070724
93.6	-0.09519986	93.6	-0.01455467	93.6	0.00757145	93.6	0.07694934	93.6	0.02374301	93.6	0.04472981	93.6	-0.04170426	93.6	0.01229275	93.6	-0.09756458	93.6	-0.06676117	93.6	0.00037167	93.6	0.01940346	93.6	-0.01544404	93.6	0.01406762	93.6	-0.04717001	93.6	-0.04522581
93.8	-0.08950108	93.8	-0.00489094	93.8	0.01192388	93.8	0.09229913	93.8	0.03855617	93.8	0.0564955	93.8	-0.04371823	93.8	0.01518942	93.8	-0.09344776	93.8	-0.06737515	93.8	-0.00156658	93.8	0.01981475	93.8	-0.01257877	93.8	0.02023952	93.8	-0.04550321	93.8	-0.04744345
94	-0.07991441	94	0.00345635	94	0.02734211	94	0.09943959	94	0.04647743	94	0.06353249	94	-0.03563826	94	0.01856231	94	-0.09631095	94	-0.06730004	94	0.0006351	94	0.02564391	94	-0.0142555	94	0.01839169	94	-0.0449051	94	-0.04189964
94.2	-0.07193383	94.2	0.01593578	94.2	0.03627173	94.2	0.1099906	94.2	0.05884734	94.2	0.07197662	94.2	-0.03793535	94.2	0.01737072	94.2	-0.09514661	94.2	-0.07170042	94.2	-0.00365401	94.2	0.02363036	94.2	-0.01453254	94.2	0.01321135	94.2	-0.0431686	94.2	-0.04609916
94.4	-0.06006786	94.4	0.02268669	94.4	0.04718776	94.4	0.1175326	94.4	0.06515853	94.4	0.08322393	94.4	-0.03615139	94.4	0.02092628	94.4	-0.09537266	94.4	-0.06466328	94.4	0.00276769	94.4	0.02712248	94.4	-0.01046388	94.4	0.01673255	94.4	-0.04547643	94.4	-0.04231157
94.6	-0.04807727	94.6	0.04153237	94.6	0.05344591	94.6	0.1308021	94.6	0.0765735	94.6	0.09522264	94.6	-0.03345098	94.6	0.02348305	94.6	-0.09428933	94.6	-0.06557871	94.6	0.001784	94.6	0.0203923	94.6	-0.01391706	94.6	0.01970469	94.6	-0.04069243	94.6	-0.04342767
94.8	-0.04039204	94.8	0.04470472	94.8	0.05959189	94.8	0.1361907	94.8	0.08237891	94.8	0.1023902	94.8	-0.03054542	94.8	0.02148001	94.8	-0.09832244	94.8	-0.06816962	94.8	-0.00124794	94.8	0.02128407	94.8	-0.0137769	94.8	0.02094269	94.8	-0.04340795	94.8	-0.04124
95	-0.03527763	95	0.05148012	95	0.0718004	95	0.1440263	95	0.09748188	95	0.1101848	95	-0.0315149	95	0.01795912	95	-0.09583357	95	-0.05985766	95	-0.00291445	95	0.02154354	95	-0.01042319	95	0.01996451	95	-0.0403949	95	-0.04340925
95.2	-0.02089961	95.2	0.0629715	95.2	0.07980897	95.2	0.1551013	95.2	0.1048427	95.2	0.1219843	95.2	-0.02878732	95.2	0.0211011	95.2	-0.09630574	95.2	-0.06434602	95.2	-0.00100925	95.2	0.02782465	95.2	-0.01231247	95.2	0.01887662	95.2	-0.0440318	95.2	-0.0395926
95.4	-0.01669877	95.4	0.07401787	95.4	0.09137681	95.4	0.1672413	95.4	0.1141319	95.4	0.131043	95.4	-0.02637965	95.4	0.0233294	95.4	-0.09009496	95.4	-0.0698981	95.4	-0.00156857	95.4	0.02637818	95.4	-0.00929978	95.4	0.01813029	95.4	-0.04162037	95.4	-0.04144745
95.6	-0.003526	95.6	0.0793693	95.6	0.1020939	95.6	0.1685966	95.6	0.1204303	95.6	0.1416819	95.6	-0.01965032	95.6	0.02380716	95.6	-0.08918598	95.6	-0.06224068	95.6	-0.00021803	95.6	0.02699521	95.6	-0.01064176	95.6	0.01619565	95.6	-0.04618405	95.6	-0.04230513
95.8	-0.0018225	95.8	0.09030109	95.8	0.1103756	95.8	0.1812358	95.8	0.1346815	95.8	0.1496178	95.8	-0.01688127	95.8	0.01687543	95.8	-0.08948773	95.8	-0.06357953	95.8	0.00140318	95.8	0.02366398	95.8	-0.01027052	95.8	0.01468679	95.8	-0.04113286	95.8	-0.03689407
96	0.00884807	96	0.100289	96	0.11751	96	0.1881934	96	0.1389303	96	0.1583073	96	-0.01493636	96	0.02287558	96	-0.09444351	96	-0.06170825	96	0.00008985	96	0.02170798	96	-0.01181897	96	0.01744809	96	-0.04256079	96	-0.03901364
96.2	0.02140726	96.2	0.1111989	96.2	0.1250467	96.2	0.2024552	96.2	0.1490108	96.2	0.1707887	96.2	-0.01527822	96.2	0.02277066	96.2	-0.08750961	96.2	-0.06517232	96.2	0.00065499	96.2	0.02796757	96.2	-0.00700074	96.2	0.02132045	96.2	-0.03997999	96.2	-0.04362245
96.4	0.02291591	96.4	0.1158402	96.4	0.1330407	96.4	0.2123965	96.4	0.158918	96.4	0.1760273	96.4	-0.01441501	96.4	0.02368344	96.4	-0.09465374	96.4	-0.06372035	96.4	0.00389597	96.4	0.03206988	96.4	-0.01184309	96.4	0.0193811	96.4	-0.04093339	96.4	-0.0452257
96.6	0.03291281	96.6	0.1325656	96.6	0.1431625	96.6	0.2164882	96.6	0.1644978	96.6	0.1855807	96.6	-0.00776074	96.6	0.02062499	96.6	-0.09607916	96.6	-0.06237442	96.6	0.0035328	96.6	0.02831752	96.6	-0.01133569	96.6	0.02051931	96.6	-0.04314844	96.6	-0.04226495
96.8	0.04509661	96.8	0.1383574	96.8	0.1552382	96.8	0.2330885	96.8	0.1764587	96.8	0.1931877	96.8	-0.01170968	96.8	0.02530214	96.8	-0.09116212	96.8	-0.06628598	96.8	0.00190611	96.8	0.03188837	96.8	-0.00344969	96.8	0.02355438	96.8	-0.04416057	96.8	-0.03738081
97	0.05427439	97	0.1479668	97	0.160248	97	0.235341	97	0.1828224	97	0.2047236	97	-0.00424567	97	0.02509599	97	-0.08725479	97	-0.06350049	97	0.00551419	97	0.02307294	97	-0.00882269	97	0.02222129	97	-0.04193463	97	-0.03933667
97.2	0.06262118	97.2	0.1582201	97.2	0.1702056	97.2	0.2469097	97.2	0.1908251	97.2	0.2125588	97.2	0.00172141	97.2	0.02443178	97.2	-0.09109382	97.2	-0.05791622	97.2	0.00246144	97.2	0.0263771	97.2	-0.00987553	97.2	0.02590627	97.2	-0.04394785	97.2	-0.03821211
97.4	0.07025546	97.4	0.1663134	97.4	0.1791577	97.4	0.2540221	97.4	0.1966029	97.4	0.2215821	97.4	0.00378604	97.4	0.02255225	97.4	-0.09124818	97.4	-0.0579882	97.4	0.00202406	97.4	0.03067303	97.4	-0.00785757	97.4	0.02561054	97.4	-0.04067347	97.4	-0.0358925
97.6	0.07809055	97.6	0.1723778	97.6	0.1903952	97.6	0.2631996	97.6	0.2075288	97.6	0.2310678	97.6	0.00344043	97.6	0.02940613	97.6	-0.09148529	97.6	-0.06288405	97.6	0.00472736	97.6	0.03014993	97.6	-0.00636118	97.6	0.02238002	97.6	-0.03884955	97.6	-0.03838653
97.8	0.09010646	97.8	0.1837802	97.8	0.2004334	97.8	0.2747322	97.8	0.2166144	97.8	0.2419367	97.8	0.00594233	97.8	0.0295603	97.8	-0.08892382	97.8	-0.06024205	97.8	0.00200594	97.8	0.0287866	97.8	-0.00546875	97.8	0.02518324	97.8	-0.03839945	97.8	-0.0369603
98	0.0960016	98	0.1847488	98	0.2090281	98	0.2780989	98	0.2302416	98	0.2441394	98	0.00833856	98	0.02941623	98	-0.08647598	98	-0.06419398	98	0.00479586	98	0.03044308	98	-0.00589434	98	0.02592915	98	-0.03746351	98	-0.04403608
98.2	0.1044428	98.2	0.1973499	98.2	0.2164474	98.2	0.2960428	98.2	0.2370913	98.2	0.2562138	98.2	0.0104922	98.2	0.02692253	98.2	-0.0873511	98.2	-0.05967428	98.2	0.00735165	98.2	0.03249234	98.2	-0.00335	98.2	0.02377497	98.2	-0.03903467	98.2	-0.03662939
98.4	0.1098115	98.4	0.2054386	98.4	0.2242532	98.4	0.2967318	98.4	0.2441069	98.4	0.2619262	98.4	0.01735768	98.4	0.02748456	98.41	-0.08455257	98.41	-0.05609028	98.41	0.00466355	98.41	0.03398544	98.41	-0.00566843	98.41	0.02577677	98.41	-0.0341035	98.41	-0.03480789
98.6	0.1241588	98.6	0.2177898	98.6	0.232091	98.6	0.310064	98.6	0.2530263	98.6	0.2751028	98.6	0.01965866	98.6	0.02501108	98.6	-0.08494894	98.6	-0.05798729	98.6	0.00180183	98.6	0.0314979	98.6	-0.00520779	98.6	0.02177365	98.6	-0.04040032	98.6	-0.03471098
98.8	0.1241683	98.8	0.2244585	98.8	0.237345	98.8	0.3192585	98.8	0.2594567	98.8	0.2858546	98.8	0.01959281	98.8	0.02874273	98.8	-0.08832839	98.8	-0.05991878	98.8	0.00422757	98.8	0.02635834	98.8	-0.00322383	98.8	0.02775174	98.8	-0.0364466	98.8	-0.03583069
99	0.1359971	99	0.2369173	99	0.2504017	99	0.3258698	99	0.2689847	99	0.2903508	99	0.01810203	99	0.02571085	99	-0.08599593	99	-0.05653822	99	0.00927896	99	0.02623986	99	-0.00551424	99	0.02647917	99	-0.03502591	99	-0.0339472
99.2	0.1446254	99.2	0.2400982	99.2	0.2620221	99.2	0.337162	99.2	0.2770244	99.2	0.3005877	99.2	0.02992542	99.2	0.02698579	99.2	-0.09048796	99.2	-0.05422773	99.2	0.00702517	99.2	0.02573958	99.2	-0.00198211	99.2	0.02543258	99.2	-0.03561075	99.2	-0.03548335
99.4	0.1518927	99.4	0.2473276	99.4	0.2652664	99.4	0.3396617	99.4	0.2877589	99.4	0.3054615	99.4	0.02783446	99.4	0.02485212	99.4	-0.08839718	99.4	-0.05365516	99.4	0.00835152	99.4	0.03009701	99.4	-0.00320594	99.4	0.02602617	99.4	-0.03595155	99.4	-0.03764841
99.6	0.1587399	99.6	0.2580734	99.6	0.2750932	99.6	0.3549012	99.6	0.2965005	99.6	0.3146203	99.6	0.02552812	99.6	0.02423193	99.6	-0.08894512	99.6	-0.05506295	99.6	0.00846066	99.6	0.02982889	99.6	-0.00029541	99.6	0.02969076	99.6	-0.03346328	99.6	-0.03611029
99.8	0.1651198	99.8	0.27084	99.8	0.2834163	99.8	0.3622154	99.8	0.3031999	99.8	0.3245766	99.8	0.03167111	99.8	0.0240628	99.8	-0.0872296	99.8	-0.05715488	99.8	0.00853711	99.8	0.03382183	99.8	-0.00252757	99.8	0.0278673	99.8	-0.03705241	99.8	-0.03187586
100	0.1742212	100	0.275093	100	0.2914317	100	0.3677241	100	0.3111937	100	0.329386	100	0.03311391	100	0.02902206	100	-0.08621082	100	-0.05047714	100	0.01031283	100	0.03462957	100	-0.00243729	100	0.03041468	100	-0.03875304	100	-0.02878898
100.2	0.182606	100.2	0.2875098	100.2	0.2991145	100.2	0.3785785	100.2	0.3203253	100.2	0.3463941	100.2	0.03851395	100.2	0.02872774	100.2	-0.08156675	100.2	-0.05460682	100.2	0.00798073	100.2	0.03482654	100.2	-0.0030435	100.2	0.02782127	100.2	-0.03287459	100.2	-0.03505024
100.41	0.1904545	100.41	0.2925724	100.41	0.3046423	100.41	0.3881096	100.41	0.3306149	100.41	0.3484819	100.41	0.0412698	100.41	0.02802695	100.4	-0.08462547	100.4	-0.05782779	100.4	0.01048648	100.4	0.0364993	100.4	-0.00258517	100.4	0.02408719	100.4	-0.03559438	100.4	-0.0326176
100.6	0.1989821	100.6	0.299362	100.6	0.3111496	100.6	0.3941416	100.6	0.3337778	100.6	0.3554486	100.6	0.04348158	100.6	0.03174963	100.6	-0.08653481	100.6	-0.05386308	100.6	0.00796867	100.6	0.0336218	100.6	0.00019207	100.6	0.02785272	100.6	-0.03057166	100.6	-0.032276
100.8	0.2043154	100.8	0.3074495	100.8	0.3238363	100.8	0.3989592	100.8	0.3442737	100.8	0.3627113	100.8	0.04117319	100.8	0.03361318	100.8	-0.08211274	100.8	-0.05143336	100.8	0.01129095	100.8	0.03558691	100.8	-0.00013089	100.8	0.03152986	100.8	-0.0309341	100.8	-0.03187352
101	0.2111457	101	0.3143527	101	0.3323713	101	0.4021051	101	0.3501779	101	0.372288	101	0.04548591	101	0.03291221	101	-0.08086909	101	-0.0495334	101	0.01146408	101	0.0363755	101	-0.00015704	101	0.02898945	101	-0.03529567	101	-0.03647118
101.2	0.2155982	101.2	0.3224179	101.2	0.3370395	101.2	0.4087102	101.2	0.3614561	101.2	0.3778909	101.2	0.04633248	101.2	0.03311928	101.2	-0.08564901	101.2	-0.05089516	101.2	0.01394041	101.2	0.03535341	101.2	-0.00196621	101.2	0.02840673	101.2	-0.03189752	101.2	-0.03003034
101.4	0.2268317	101.4	0.333277	101.4	0.3455361	101.4	0.4193338	101.4	0.366394	101.4	0.3838886	101.4	0.05296572	101.4	0.03393242	101.4	-0.0840961	101.4	-0.05628053	101.4	0.01041248	101.4	0.03864838	101.4	-0.00133661	101.4	0.02541079	101.4	-0.03130627	101.4	-0.03107028
101.6	0.2343931	101.6	0.3402194	101.6	0.3564776	101.6	0.4274943	101.6	0.3689466	101.6	0.3953813	101.6	0.05526274	101.6	0.03661733	101.6	-0.08162638	101.6	-0.05665405	101.6	0.01310765	101.6	0.03872856	101.6	0.00197231	101.6	0.03123922	101.6	-0.03286125	101.6	-0.02905155
101.8	0.2398143	101.8	0.3453646	101.8	0.3623155	101.8	0.4345146	101.8	0.3780111	101.8	0.4001264	101.8	0.05724886	101.8	0.0335407	101.8	-0.08187009	101.8	-0.0473717	101.8	0.01463728	101.8	0.03729727	101.8	0.00323937	101.8	0.02963965	101.8	-0.03310989	101.8	-0.0320548
102	0.2454377	102	0.3525267	102	0.364843	102	0.4429367	102	0.3891329	102	0.408883	102	0.05571884	102	0.03429243	102	-0.08153015	102	-0.05458321	102	0.01259614	102	0.03835563	102	0.00054042	102	0.02653088	102	-0.03244241	102	-0.0311849
102.2	0.2526377	102.2	0.3595268	102.2	0.3755505	102.2	0.4537067	102.2	0.3917899	102.2	0.4150143	102.2	0.06085678	102.2	0.03264784	102.2	-0.07954348	102.2	-0.0504055	102.2	0.01182984	102.2	0.03406156	102.2	0.00187518	102.2	0.03271674	102.2	-0.02764666	102.2	-0.02693554
102.4	0.2599565	102.4	0.3697197	102.4	0.3798441	102.4	0.4607914	102.4	0.4048034	102.4	0.4209564	102.4	0.06450372	102.4	0.03096619	102.4	-0.08129662	102.4	-0.05110659	102.4	0.01690606	102.4	0.04062151	102.4	0.00061346	102.4	0.03067019	102.4	-0.02662993	102.4	-0.02632503
102.6	0.2653213	102.6	0.3757687	102.6	0.3888142	102.6	0.4684916	102.6	0.4090348	102.6	0.4250726	102.6	0.06845783	102.6	0.03219786	102.6	-0.07905635	102.6	-0.05015667	102.6	0.01520331	102.6	0.03889134	102.6	0.00277853	102.6	0.03142793	102.6	-0.029465	102.6	-0.02933085
102.8	0.2747089	102.8	0.3815334	102.8	0.3956577	102.8	0.4749793	102.8	0.4166317	102.8	0.4425675	102.8	0.06503741	102.8	0.03590113	102.8	-0.08172183	102.8	-0.05454695	102.8	0.0146754	102.8	0.03875122	102.8	0.00622605	102.8	0.03291691	102.8	-0.02776446	102.8	-0.02787407
103	0.2836266	103	0.3887001	103	0.4043112	103	0.4807979	103	0.4234904	103	0.4459994	103	0.07151672	103	0.03964495	103	-0.08204854	103	-0.04842741	103	0.00963545	103	0.03784257	103	0.0072065	103	0.03037836	103	-0.03130932	103	-0.02883946
103.2	0.2855248	103.2	0.4004214	103.2	0.4116492	103.2	0.4844251	103.2	0.4307157	103.2	0.4529369	103.2	0.07161564	103.2	0.03572903	103.2	-0.08057926	103.2	-0.05019398	103.2	0.0170671	103.2	0.04007798	103.2	0.00475288	103.2	0.03453693	103.2	-0.03125975	103.2	-0.02892703
103.4	0.2948191	103.4	0.4028576	103.4	0.4133598	103.4	0.4898759	103.4	0.4334929	103.4	0.4599804	103.4	0.07593162	103.4	0.03720625	103.4	-0.08109563	103.4	-0.04882027	103.4	0.015795	103.4	0.03867542	103.4	0.00128428	103.4	0.03097927	103.4	-0.02646258	103.4	-0.02667557
103.6	0.298863	103.6	0.4140492	103.6	0.4236537	103.6	0.5037923	103.6	0.4457883	103.6	0.4680291	103.6	0.07611539	103.6	0.03060516	103.6	-0.0830257	103.6	-0.05294633	103.6	0.01316569	103.6	0.03372947	103.6	0.00447767	103.6	0.03480813	103.6	-0.02822716	103.6	-0.02056053
103.8	0.3071857	103.8	0.4181643	103.8	0.4280135	103.8	0.5075675	103.8	0.4552566	103.8	0.476035	103.8	0.08251869	103.8	0.03495055	103.8	-0.07553516	103.8	-0.04864173	103.8	0.01431913	103.8	0.03982177	103.8	0.00657941	103.8	0.03390836	103.8	-0.02716126	103.8	-0.02220546
104	0.3108969	104	0.4222513	104	0.4369742	104	0.5128894	104	0.4541699	104	0.4829943	104	0.08646172	104	0.03508129	104	-0.07703521	104	-0.04468922	104	0.01405248	104	0.0409352	104	0.00248775	104	0.03159966	104	-0.03029541	104	-0.02555312
104.2	0.3173357	104.2	0.4320901	104.2	0.4453388	104.2	0.5202341	104.2	0.4677775	104.2	0.4867888	104.2	0.08763511	104.2	0.03717631	104.2	-0.07675723	104.2	-0.05081787	104.2	0.01596746	104.2	0.04197926	104.2	0.00645924	104.2	0.03223461	104.2	-0.02620986	104.2	-0.02951503
104.4	0.3266994	104.4	0.4322424	104.4	0.4479498	104.4	0.5268546	104.4	0.4690593	104.4	0.4951846	104.4	0.09156731	104.4	0.03289087	104.4	-0.08364236	104.4	-0.04774374	104.4	0.01492755	104.4	0.036904	104.4	0.00611131	104.4	0.03194869	104.4	-0.02423231	104.4	-0.02381693
104.6	0.326005	104.6	0.447443	104.6	0.4561621	104.6	0.5359976	104.6	0.4779868	104.6	0.5021287	104.6	0.09278651	104.6	0.03931436	104.6	-0.07667281	104.6	-0.05103076	104.6	0.01753314	104.6	0.04431615	104.6	0.00964252	104.6	0.03756224	104.6	-0.03055441	104.6	-0.02364269
104.8	0.3399557	104.8	0.4511896	104.8	0.4646403	104.8	0.5447752	104.8	0.4797012	104.8	0.5028123	104.8	0.09421819	104.8	0.03859641	104.8	-0.07650375	104.8	-0.05404453	104.8	0.01750984	104.8	0.0382147	104.8	0.00937199	104.8	0.0335949	104.8	-0.03186905	104.8	-0.02649696
105	0.341909	105	0.4562849	105	0.4702725	105	0.550467	105	0.4892043	105	0.5133193	105	0.09580628	105	0.03392925	105	-0.07739937	105	-0.04571968	105	0.01490734	105	0.03982893	105	0.00470912	105	0.03947999	105	-0.02379983	105	-0.02355246
105.2	0.3490836	105.2	0.4619907	105.2	0.4782782	105.2	0.5561162	105.2	0.4955774	105.2	0.5197469	105.2	0.09834387	105.2	0.03409082	105.2	-0.07878317	105.2	-0.04420444	105.2	0.01446937	105.2	0.0412191	105.2	0.00697326	105.2	0.03646039	105.2	-0.02406211	105.2	-0.02648544
105.4	0.3557035	105.4	0.4700688	105.4	0.4801739	105.4	0.5554044	105.4	0.5004964	105.4	0.5254179	105.4	0.09934281	105.4	0.04162101	105.4	-0.07661182	105.4	-0.04687249	105.4	0.01423757	105.4	0.03995688	105.4	0.00708667	105.4	0.03715575	105.4	-0.02421045	105.4	-0.02598673
105.6	0.357943	105.6	0.4789642	105.6	0.4928506	105.6	0.5700091	105.6	0.504155	105.6	0.5348748	105.6	0.1035985	105.6	0.03891504	105.6	-0.0745248	105.6	-0.04322389	105.6	0.01886138	105.6	0.03910172	105.6	0.00977604	105.6	0.03804886	105.6	-0.02307166	105.6	-0.02767419
105.8	0.3680787	105.8	0.482856	105.8	0.4932333	105.8	0.5724909	105.8	0.5191846	105.8	0.5367357	105.8	0.1051475	105.8	0.03812007	105.8	-0.07695994	105.8	-0.04648015	105.8	0.02111636	105.8	0.04676372	105.8	0.01114244	105.8	0.03872146	105.8	-0.02464434	105.8	-0.02507809
106	0.3716255	106	0.4899718	106	0.5031552	106	0.583858	106	0.5202394	106	0.5433636	106	0.1089823	106	0.03789426	106	-0.07739886	106	-0.04303392	106	0.01350745	106	0.04342132	106	0.00689449	106	0.03520199	106	-0.02725757	106	-0.02626823
106.2	0.3728446	106.2	0.4931631	106.2	0.5071321	106.2	0.5844119	106.2	0.5257955	106.2	0.5483636	106.2	0.1137862	106.2	0.03999265	106.2	-0.07751811	106.2	-0.04485112	106.2	0.01593252	106.2	0.03959413	106.2	0.0122668	106.2	0.03817291	106.2	-0.02325084	106.2	-0.02462339
106.4	0.3820759	106.4	0.4978096	106.4	0.5171485	106.4	0.5902819	106.4	0.5321668	106.4	0.558768	106.4	0.1111153	106.4	0.03902077	106.4	-0.07821419	106.4	-0.04029941	106.4	0.01949599	106.4	0.04108786	106.4	0.00786843	106.4	0.03641364	106.4	-0.02450717	106.4	-0.02259083
106.6	0.3884978	106.6	0.5074232	106.6	0.5170531	106.6	0.5954607	106.6	0.5372961	106.6	0.5622368	106.6	0.1147447	106.6	0.03912968	106.6	-0.07696986	106.6	-0.04559699	106.6	0.02049467	106.6	0.04273965	106.6	0.01321731	106.6	0.03177948	106.6	-0.02155151	106.6	-0.02428102
106.8	0.3919871	106.8	0.5172012	106.8	0.5196953	106.8	0.6047928	106.8	0.5471406	106.8	0.5665969	106.8	0.1157047	106.8	0.04704228	106.8	-0.07564136	106.8	-0.03951479	106.8	0.01752225	106.8	0.04595623	106.8	0.00734492	106.8	0.03576491	106.8	-0.02068525	106.8	-0.02094061
107	0.3937213	107	0.5203406	107	0.533866	107	0.607509	107	0.5536577	107	0.5706388	107	0.1224773	107	0.04208535	107	-0.07825203	107	-0.04476687	107	0.02123425	107	0.04998785	107	0.00889977	107	0.03462506	107	-0.0264415	107	-0.02620391
107.2	0.4024005	107.2	0.5271335	107.2	0.5362182	107.2	0.612249	107.2	0.5574972	107.2	0.5748386	107.2	0.1237615	107.2	0.04314699	107.2	-0.07355808	107.2	-0.04337071	107.2	0.02545003	107.2	0.04314833	107.2	0.01182817	107.2	0.04045596	107.2	-0.02485388	107.2	-0.02442669
107.4	0.4063988	107.4	0.5353885	107.4	0.5406495	107.4	0.6172427	107.4	0.5636048	107.4	0.5839373	107.4	0.1269263	107.4	0.04041813	107.4	-0.07117109	107.4	-0.04138936	107.4	0.02461566	107.4	0.0456053	107.4	0.01018166	107.4	0.03888044	107.4	-0.02272787	107.4	-0.02082374
107.6	0.4175695	107.6	0.5381998	107.6	0.5488226	107.6	0.6209134	107.6	0.567729	107.6	0.5887224	107.6	0.1275964	107.6	0.04580621	107.6	-0.07460196	107.6	-0.04025843	107.6	0.01964221	107.6	0.05035015	107.6	0.01469333	107.6	0.0389164	107.6	-0.02512542	107.6	-0.0226255
107.8	0.4209306	107.8	0.543467	107.8	0.5508394	107.8	0.6309991	107.8	0.5736692	107.8	0.597708	107.8	0.1310052	107.8	0.04387307	107.8	-0.07369978	107.8	-0.04251524	107.8	0.02048402	107.8	0.04441115	107.8	0.01092724	107.8	0.03873801	107.8	-0.01921691	107.8	-0.02223483
108	0.4234864	108	0.5508763	108	0.5560989	108	0.6347417	108	0.5758367	108	0.60399	108	0.1371402	108	0.04127505	108	-0.07279003	108	-0.03964275	108	0.02341478	108	0.04477522	108	0.01291138	108	0.03946494	108	-0.02385955	108	-0.02050771
108.2	0.429041	108.2	0.551653	108.2	0.5620163	108.2	0.6393365	108.2	0.5785102	108.2	0.6091613	108.2	0.1379889	108.2	0.04337012	108.2	-0.06621278	108.2	-0.04451147	108.2	0.02017942	108.2	0.04525845	108.2	0.01317691	108.2	0.04156192	108.2	-0.02066639	108.2	-0.01836266
108.4	0.4360566	108.4	0.5580553	108.4	0.5682889	108.4	0.6428967	108.4	0.5875072	108.4	0.6114897	108.4	0.134555	108.4	0.0471695	108.4	-0.07625379	108.4	-0.04409235	108.4	0.02071012	108.4	0.04729838	108.4	0.00860433	108.4	0.04250297	108.4	-0.02385966	108.4	-0.02304529
108.6	0.4388129	108.6	0.5607193	108.6	0.5762851	108.6	0.6549838	108.6	0.5983012	108.6	0.6164022	108.6	0.1389484	108.6	0.0460753	108.6	-0.06966735	108.6	-0.04045045	108.6	0.02463399	108.6	0.04652381	108.6	0.01750214	108.6	0.04410482	108.6	-0.01895094	108.6	-0.01620326
108.8	0.4428329	108.8	0.5678709	108.8	0.5793331	108.8	0.6583291	108.8	0.5978965	108.8	0.6253539	108.8	0.1441737	108.8	0.04865404	108.8	-0.06785867	108.8	-0.04037662	108.8	0.02233209	108.8	0.04596299	108.8	0.01304791	108.8	0.040123	108.8	-0.02325474	108.8	-0.01476015
109	0.4479785	109	0.5710918	109	0.5838037	109	0.6629977	109	0.6050008	109	0.6258243	109	0.1472548	109	0.04730596	109	-0.06887056	109	-0.03734491	109	0.02660116	109	0.0466723	109	0.01406731	109	0.04423332	109	-0.01792026	109	-0.01867814
109.2	0.4518504	109.2	0.5807841	109.2	0.5929841	109.2	0.6663443	109.2	0.6106689	109.2	0.6347132	109.2	0.1438922	109.2	0.04490975	109.2	-0.07071976	109.2	-0.03787895	109.2	0.02385912	109.2	0.0496998	109.2	0.01707475	109.2	0.04483871	109.2	-0.02526677	109.2	-0.01936263
109.4	0.4547466	109.4	0.5814157	109.4	0.5924047	109.4	0.6729335	109.4	0.6184876	109.4	0.6381854	109.4	0.1470746	109.4	0.04276983	109.4	-0.06846625	109.4	-0.03973113	109.4	0.02085102	109.4	0.04836245	109.4	0.01136327	109.4	0.04213768	109.4	-0.01720798	109.4	-0.02241968
109.6	0.4675481	109.6	0.5881892	109.6	0.5983498	109.6	0.6813055	109.6	0.6207612	109.6	0.6390445	109.6	0.1532436	109.6	0.04682578	109.6	-0.06721575	109.6	-0.04267345	109.6	0.02298276	109.6	0.04864517	109.6	0.01625725	109.6	0.0405668	109.6	-0.01995941	109.6	-0.01871974
109.8	0.4672592	109.8	0.5905996	109.8	0.6010239	109.8	0.6831717	109.8	0.6229965	109.8	0.6483181	109.8	0.1554272	109.8	0.04724161	109.8	-0.06228566	109.8	-0.04052626	109.8	0.02570043	109.8	0.04704369	109.8	0.0145496	109.8	0.04181919	109.8	-0.02138742	109.8	-0.01698872
110.01	0.4755723	110.01	0.6010491	110.01	0.6093211	110.01	0.693498	110.01	0.6289164	110.01	0.6515479	110.01	0.1559259	110.01	0.04796397	110	-0.07046452	110	-0.03814254	110	0.02347601	110	0.04820523	110	0.01597375	110	0.0440518	110	-0.01827108	110	-0.02012738
110.2	0.4804076	110.2	0.6065425	110.2	0.6109158	110.2	0.6903118	110.2	0.6349227	110.2	0.660252	110.2	0.157818	110.2	0.05079387	110.2	-0.06774542	110.2	-0.03956341	110.2	0.02847178	110.2	0.05010757	110.2	0.01545952	110.2	0.04250992	110.2	-0.01963122	110.2	-0.01953967
110.4	0.4794304	110.4	0.6141439	110.4	0.6189783	110.4	0.6981992	110.4	0.6364219	110.4	0.6640564	110.4	0.1620129	110.4	0.04562701	110.4	-0.06982091	110.4	-0.0364861	110.4	0.02368143	110.4	0.05458558	110.4	0.01402426	110.4	0.04128626	110.4	-0.01802557	110.4	-0.01559975
110.6	0.4814546	110.6	0.6135169	110.6	0.6275061	110.6	0.7031795	110.6	0.641852	110.6	0.6681914	110.6	0.1630616	110.6	0.0463758	110.6	-0.06963549	110.6	-0.03552325	110.6	0.0214752	110.6	0.04878919	110.6	0.01358723	110.6	0.0445892	110.6	-0.01244274	110.6	-0.01875388
110.8	0.492129	110.8	0.6216201	110.8	0.6250974	110.8	0.7063146	110.8	0.6501482	110.8	0.6699727	110.8	0.1693944	110.8	0.04618248	110.8	-0.07100777	110.8	-0.03879473	110.8	0.02585759	110.8	0.05547753	110.8	0.01769955	110.8	0.04549623	110.8	-0.01789084	110.8	-0.01714927
111	0.4925052	111	0.62435	111	0.6339217	111	0.7102337	111	0.6573655	111	0.6809642	111	0.1656405	111	0.04984302	111	-0.06745353	111	-0.03654421	111	0.02323447	111	0.05366808	111	0.01494773	111	0.04690183	111	-0.02107742	111	-0.01394493
111.2	0.500075	111.2	0.6297985	111.2	0.6376038	111.2	0.7161748	111.2	0.6545222	111.2	0.6872411	111.2	0.1733304	111.2	0.0446154	111.2	-0.06719451	111.2	-0.03519647	111.2	0.02717793	111.2	0.05539786	111.2	0.02021872	111.2	0.04344454	111.2	-0.01545819	111.2	-0.01888653
111.4	0.5029631	111.4	0.6305061	111.4	0.6424159	111.4	0.7212781	111.4	0.6602901	111.4	0.686943	111.4	0.175244	111.4	0.04686132	111.4	-0.07308792	111.4	-0.03655298	111.4	0.02670872	111.4	0.05304443	111.4	0.01440065	111.4	0.04700121	111.4	-0.01667155	111.4	-0.01497262
111.6	0.5040413	111.6	0.6390633	111.6	0.6457257	111.6	0.7271546	111.6	0.6691554	111.6	0.6921398	111.6	0.1733502	111.6	0.04636789	111.6	-0.06791028	111.6	-0.03790414	111.6	0.02728945	111.6	0.05160538	111.6	0.01641902	111.6	0.04992828	111.6	-0.01650288	111.6	-0.01695224
111.8	0.5113474	111.8	0.6451129	111.8	0.6506528	111.8	0.7290729	111.8	0.6705639	111.8	0.6969841	111.8	0.1735226	111.8	0.04562269	111.8	-0.06662288	111.8	-0.04035924	111.8	0.03330626	111.8	0.05311069	111.8	0.01548205	111.8	0.05012731	111.8	-0.01612072	111.8	-0.01294175
112	0.5172701	112	0.6440301	112	0.654312	112	0.7340078	112	0.6753779	112	0.7012321	112	0.1783039	112	0.05083788	112	-0.06451648	112	-0.04277891	112	0.03009237	112	0.05274328	112	0.01540664	112	0.04691356	112	-0.01398274	112	-0.01476201
112.2	0.5197378	112.2	0.656188	112.2	0.6591066	112.2	0.74029	112.2	0.681357	112.2	0.7054642	112.2	0.1795599	112.2	0.05216107	112.2	-0.06657804	112.2	-0.03769311	112.2	0.0215425	112.2	0.05014471	112.2	0.01898637	112.2	0.05096656	112.2	-0.01517907	112.2	-0.01486664
112.4	0.5211979	112.4	0.6535317	112.4	0.6629615	112.4	0.7464499	112.4	0.6812855	112.4	0.7123678	112.4	0.1875374	112.4	0.05181405	112.4	-0.06735494	112.4	-0.03485266	112.4	0.02999341	112.4	0.04870865	112.4	0.01762133	112.4	0.04511038	112.4	-0.02142509	112.4	-0.01278554
112.6	0.5239494	112.6	0.6568533	112.6	0.6654704	112.6	0.7483488	112.6	0.6854135	112.6	0.7070473	112.6	0.1874403	112.6	0.05223962	112.6	-0.07070827	112.6	-0.03293208	112.6	0.02953383	112.6	0.05337305	112.6	0.01844912	112.6	0.04562712	112.6	-0.01567613	112.6	-0.01096048
112.8	0.5287912	112.8	0.6640677	112.8	0.6689773	112.8	0.7499085	112.8	0.6898125	112.8	0.7179395	112.8	0.1902493	112.8	0.05367022	112.8	-0.06513946	112.8	-0.03794107	112.8	0.03012154	112.8	0.05209133	112.8	0.02034296	112.8	0.04959042	112.8	-0.01629278	112.8	-0.01123771
113	0.5346414	113	0.6683376	113	0.6784694	113	0.7545123	113	0.6965073	113	0.7218968	113	0.1912998	113	0.0472692	113	-0.06290552	113	-0.03735348	113	0.03138097	113	0.05415261	113	0.01930404	113	0.04772516	113	-0.01022496	113	-0.01733093
113.2	0.539035	113.2	0.6729485	113.2	0.6808125	113.2	0.7563091	113.2	0.701133	113.2	0.7254228	113.2	0.1963316	113.2	0.04886779	113.2	-0.06100524	113.2	-0.03681919	113.2	0.02748018	113.2	0.05258734	113.2	0.02287877	113.2	0.05094758	113.2	-0.0174281	113.2	-0.01715677
113.4	0.5418526	113.4	0.6776006	113.4	0.6795367	113.4	0.7663224	113.4	0.7099985	113.4	0.7291094	113.4	0.2008717	113.4	0.05449061	113.4	-0.06143742	113.4	-0.03393446	113.4	0.02712161	113.4	0.05332627	113.4	0.02314398	113.4	0.04868086	113.4	-0.01563177	113.4	-0.01672602
113.6	0.5487992	113.6	0.6802906	113.6	0.6911294	113.6	0.7668597	113.6	0.7082694	113.6	0.7323474	113.6	0.2031808	113.6	0.05140207	113.6	-0.06661005	113.6	-0.03185233	113.6	0.03060932	113.6	0.05174212	113.6	0.0200189	113.6	0.05152826	113.6	-0.01742421	113.6	-0.01317558
113.8	0.5492432	113.8	0.6860661	113.8	0.6948056	113.8	0.7702107	113.8	0.7193508	113.8	0.7345925	113.8	0.2049892	113.8	0.04941186	113.8	-0.06472158	113.8	-0.03491722	113.8	0.0288202	113.8	0.05335877	113.8	0.02177858	113.8	0.04581788	113.8	-0.01158273	113.8	-0.01357728
114	0.5538978	114	0.6908788	114	0.6997599	114	0.7788222	114	0.717388	114	0.7443988	114	0.2075169	114	0.05188586	114	-0.05974086	114	-0.03146717	114	0.02777035	114	0.05317102	114	0.02459964	114	0.04902931	114	-0.01708662	114	-0.0153266
114.2	0.5556507	114.2	0.6924558	114.2	0.701252	114.2	0.7765362	114.2	0.7189379	114.2	0.7455136	114.2	0.2095464	114.2	0.05296036	114.2	-0.06144849	114.2	-0.03033328	114.2	0.02688713	114.2	0.05413676	114.2	0.01840371	114.2	0.05110246	114.2	-0.01283343	114.2	-0.01531532
114.4	0.5587744	114.4	0.700514	114.4	0.7077678	114.4	0.78444	114.4	0.7231475	114.4	0.7520304	114.4	0.2085069	114.4	0.05040078	114.4	-0.06769692	114.4	-0.03334713	114.4	0.03053911	114.4	0.05499168	114.4	0.02334588	114.4	0.05027916	114.4	-0.01283812	114.4	-0.01262659
114.6	0.5617946	114.6	0.6987385	114.6	0.7065114	114.6	0.78586	114.6	0.7278972	114.6	0.7553856	114.6	0.2120643	114.6	0.05403614	114.6	-0.06376176	114.6	-0.02706222	114.6	0.03041239	114.6	0.05816287	114.6	0.01853554	114.6	0.05012974	114.6	-0.01071081	114.6	-0.01166274
114.8	0.5680581	114.8	0.7075183	114.8	0.7108092	114.8	0.7921186	114.8	0.7302516	114.8	0.7540935	114.8	0.2117769	114.8	0.05136599	114.8	-0.06140909	114.8	-0.02757486	114.8	0.03165172	114.8	0.05156588	114.8	0.02087106	114.8	0.04946816	114.8	-0.01522404	114.8	-0.01363128
115	0.5703753	115	0.7031788	115	0.7174507	115	0.7939184	115	0.7370607	115	0.7606535	115	0.2156666	115	0.0534835	115	-0.06403832	115	-0.03239735	115	0.03015709	115	0.05711558	115	0.02133624	115	0.05052532	115	-0.01503862	115	-0.01635074
115.2	0.5755537	115.2	0.7095111	115.2	0.7222948	115.2	0.7988875	115.2	0.7402233	115.2	0.7638376	115.2	0.2182746	115.2	0.05333621	115.2	-0.05905018	115.2	-0.02822023	115.2	0.03372608	115.2	0.05342465	115.2	0.02393514	115.2	0.04655853	115.2	-0.0104492	115.2	-0.01331861
115.4	0.5768038	115.4	0.7159387	115.4	0.7237554	115.4	0.8033251	115.4	0.741172	115.4	0.7722301	115.4	0.2236072	115.4	0.05031551	115.4	-0.06004974	115.4	-0.02798118	115.4	0.03063644	115.4	0.05348341	115.4	0.02082199	115.4	0.046444	115.4	-0.01256783	115.4	-0.01250142
115.6	0.5839683	115.6	0.7198619	115.6	0.7278613	115.6	0.8018286	115.6	0.7492149	115.6	0.7758091	115.6	0.2269013	115.6	0.04896625	115.6	-0.06197862	115.6	-0.02807924	115.6	0.03223616	115.6	0.06153794	115.6	0.02128501	115.6	0.04778456	115.6	-0.01231111	115.6	-0.00921688
115.8	0.5843181	115.8	0.7268476	115.8	0.7344992	115.8	0.809364	115.8	0.7529849	115.8	0.7778733	115.8	0.2239648	115.8	0.05641038	115.8	-0.05866529	115.8	-0.02871384	115.8	0.03460179	115.8	0.05746463	115.8	0.02135493	115.8	0.05556414	115.8	-0.00910245	115.8	-0.00958966
116	0.5897179	116	0.7280561	116	0.7327563	116	0.8149838	116	0.7528968	116	0.777966	116	0.2254512	116	0.05572286	116	-0.05537781	116	-0.02819472	116	0.03247763	116	0.05802333	116	0.02145023	116	0.0509571	116	-0.01179738	116	-0.01113555
116.2	0.5931724	116.2	0.7317536	116.2	0.7394505	116.2	0.8178887	116.2	0.7557104	116.2	0.7875472	116.2	0.2276361	116.2	0.05574296	116.2	-0.06016213	116.2	-0.0311257	116.2	0.03373689	116.2	0.05624542	116.2	0.02658072	116.2	0.05153433	116.2	-0.01092134	116.2	-0.01078299
116.4	0.5958145	116.4	0.733734	116.4	0.7409372	116.4	0.8202654	116.4	0.7623954	116.4	0.7898275	116.4	0.231748	116.4	0.05662732	116.4	-0.06228958	116.4	-0.02913393	116.4	0.0336655	116.4	0.05796799	116.4	0.02518701	116.4	0.05392284	116.4	-0.01208304	116.4	-0.0095878
116.6	0.5925868	116.6	0.7413695	116.6	0.746708	116.6	0.8278043	116.6	0.7654029	116.6	0.7900122	116.6	0.2327026	116.6	0.05401453	116.6	-0.05823774	116.6	-0.0301583	116.6	0.0335754	116.6	0.06304619	116.6	0.02548575	116.6	0.05868298	116.6	-0.00908879	116.6	-0.0137414
116.8	0.6031716	116.8	0.7412648	116.8	0.7516831	116.8	0.8242465	116.8	0.7664906	116.8	0.7922811	116.8	0.2348395	116.8	0.05346874	116.8	-0.05671405	116.8	-0.02477709	116.8	0.03807085	116.8	0.0612582	116.8	0.02203574	116.8	0.05307449	116.8	-0.01205567	116.8	-0.01039972
117	0.6097295	117	0.7490308	117	0.7532272	117	0.8344607	117	0.7762742	117	0.792798	117	0.237288	117	0.05640639	117	-0.05852261	117	-0.02462314	117	0.03598229	117	0.0599362	117	0.02659017	117	0.05614977	117	-0.00745996	117	-0.01067631
117.2	0.6068965	117.2	0.7444325	117.2	0.7560886	117.2	0.8327084	117.2	0.7740191	117.2	0.7976686	117.2	0.2465793	117.2	0.05393797	117.2	-0.05996882	117.2	-0.03274918	117.2	0.03313967	117.2	0.0546923	117.2	0.02511862	117.2	0.05455415	117.2	-0.0103937	117.2	-0.01364075
117.4	0.6137064	117.4	0.7539204	117.4	0.7596867	117.4	0.8363085	117.4	0.7839972	117.4	0.803862	117.4	0.2455579	117.4	0.05500799	117.4	-0.05812149	117.4	-0.02593316	117.4	0.03537235	117.4	0.05576449	117.4	0.02324259	117.4	0.0540955	117.4	-0.00468339	117.4	-0.00702548
117.6	0.6164637	117.6	0.7581806	117.6	0.7652397	117.6	0.8426836	117.6	0.7871079	117.6	0.8120002	117.6	0.2407563	117.6	0.05680183	117.6	-0.06043452	117.6	-0.02771064	117.6	0.03324119	117.6	0.06248374	117.6	0.03058129	117.6	0.05454836	117.6	-0.00804408	117.6	-0.00753745
117.8	0.6185334	117.8	0.7602323	117.8	0.7667138	117.8	0.8458946	117.8	0.7858675	117.8	0.8123901	117.8	0.2502287	117.8	0.05914383	117.8	-0.06208906	117.8	-0.03030659	117.8	0.03624653	117.8	0.05742367	117.8	0.02554245	117.8	0.05459343	117.8	-0.0062786	117.8	-0.00926385
118	0.6215113	118	0.7660027	118	0.7687133	118	0.8464278	118	0.7925539	118	0.8168015	118	0.2503905	118	0.05743812	118	-0.05797826	118	-0.02355264	118	0.03506961	118	0.05930713	118	0.02328918	118	0.05836642	118	-0.01011446	118	-0.00570746
118.2	0.6239904	118.2	0.7660674	118.2	0.772756	118.2	0.8544607	118.2	0.7955573	118.2	0.8139278	118.2	0.2498432	118.2	0.05727815	118.2	-0.05695939	118.2	-0.02948429	118.2	0.03307743	118.2	0.05973899	118.2	0.030653	118.2	0.05552725	118.2	-0.00892006	118.2	-0.01335843
118.4	0.6262122	118.4	0.7713133	118.4	0.7756312	118.4	0.8524562	118.4	0.7955996	118.4	0.8226042	118.4	0.2540871	118.4	0.053741	118.4	-0.05517166	118.4	-0.02734574	118.4	0.03620235	118.4	0.05731415	118.4	0.02766396	118.4	0.05221514	118.4	-0.00795193	118.4	-0.00744165
118.6	0.6307404	118.6	0.771215	118.6	0.7813557	118.6	0.8544605	118.6	0.8042921	118.6	0.8250455	118.6	0.2556252	118.6	0.05853302	118.6	-0.05576626	118.6	-0.02514776	118.6	0.03743645	118.6	0.05918249	118.6	0.02863023	118.6	0.05450542	118.6	-0.00781735	118.6	-0.00226027
118.8	0.6337349	118.8	0.7737976	118.8	0.7795449	118.8	0.8653874	118.8	0.8022676	118.8	0.8257612	118.8	0.2569992	118.8	0.05602986	118.8	-0.06030259	118.8	-0.02381179	118.8	0.0367251	118.8	0.06330071	118.8	0.03012135	118.8	0.05630917	118.8	-0.00763446	118.8	-0.00451569
119	0.6385598	119	0.7757843	119	0.7868133	119	0.8646966	119	0.8076258	119	0.8322725	119	0.2610493	119	0.059455	119	-0.05958314	119	-0.0233159	119	0.04100231	119	0.06271627	119	0.0264951	119	0.05598913	119	-0.00472399	119	-0.00664563
119.2	0.6394617	119.2	0.7784601	119.2	0.7888097	119.2	0.8700365	119.2	0.8049279	119.2	0.8324545	119.2	0.2623883	119.2	0.0525558	119.2	-0.05992851	119.2	-0.02407816	119.2	0.03494686	119.2	0.06253781	119.2	0.03038627	119.2	0.05358208	119.2	-0.00460666	119.2	-0.0074233
119.4	0.6413684	119.4	0.7850738	119.4	0.7876744	119.4	0.8738493	119.4	0.8101392	119.4	0.8400052	119.4	0.2632275	119.4	0.05945076	119.4	-0.05780889	119.4	-0.02568517	119.4	0.03910823	119.4	0.05767531	119.4	0.02958885	119.4	0.05627351	119.4	-0.00159397	119.4	-0.00798149
119.6	0.646257	119.6	0.7854482	119.6	0.7908571	119.6	0.8733124	119.6	0.8066048	119.6	0.844456	119.6	0.2637644	119.6	0.06054687	119.6	-0.05909305	119.6	-0.02232695	119.6	0.0331124	119.6	0.06234575	119.6	0.03247634	119.6	0.05767203	119.6	-0.00488625	119.6	-0.00678501
119.8	0.6503305	119.8	0.7993852	119.8	0.8019441	119.8	0.8794109	119.8	0.817852	119.8	0.8424587	119.8	0.2727553	119.8	0.05264248	119.8	-0.05303126	119.8	-0.02007202	119.8	0.03878654	119.8	0.0645557	119.8	0.03287802	119.8	0.05646275	119.8	-0.00598534	119.8	-0.00821747
120	0.6530527	120	0.7956902	120	0.8015938	120	0.8825445	120	0.813706	120	0.8499718	120	0.2728877	120	0.05652975	120	-0.05920354	120	-0.02434241	120	0.0369071	120	0.06052656	120	0.03211985	120	0.06022646	120	-0.0009226	120	-0.00632352
120.2	0.6531215	120.2	0.7947054	120.2	0.8035963	120.2	0.8866365	120.2	0.8254219	120.2	0.8470079	120.2	0.2774868	120.2	0.06017462	120.2	-0.05285891	120.2	-0.02632199	120.2	0.04096479	120.2	0.0610564	120.2	0.02929828	120.2	0.05620858	120.2	-0.00144746	120.2	-0.00417435
120.4	0.6569648	120.4	0.8013875	120.4	0.8071119	120.4	0.8871952	120.4	0.8239204	120.4	0.8551342	120.4	0.2790623	120.4	0.06085906	120.4	-0.05633792	120.4	-0.02212194	120.4	0.0374717	120.4	0.0656745	120.4	0.02941297	120.4	0.05698028	120.4	-0.00157165	120.4	-0.0031246
120.6	0.6599001	120.6	0.8063608	120.6	0.8091048	120.6	0.8908405	120.6	0.8307222	120.6	0.858596	120.6	0.2760538	120.6	0.05842587	120.6	-0.05334486	120.6	-0.01741812	120.6	0.035836	120.6	0.06307344	120.6	0.03307043	120.6	0.06188682	120.6	-0.0083802	120.6	-0.00666942
120.8	0.6630718	120.8	0.8092578	120.8	0.8145741	120.8	0.8902559	120.8	0.8333077	120.8	0.862909	120.8	0.281684	120.8	0.06448265	120.8	-0.05338725	120.8	-0.02223624	120.8	0.03854384	120.8	0.06506936	120.8	0.03133435	120.8	0.05623198	120.8	-0.00748104	120.8	-0.00585554
121	0.662044	121	0.8108705	121	0.8171586	121	0.8935504	121	0.8323168	121	0.8569443	121	0.2840042	121	0.06087042	121	-0.05218232	121	-0.02261735	121	0.03751111	121	0.06824718	121	0.03291046	121	0.05789436	121	-0.00566414	121	-0.00966922
121.2	0.6649535	121.2	0.8124232	121.2	0.8199901	121.2	0.9014965	121.2	0.8361756	121.2	0.8646047	121.2	0.2867683	121.2	0.05940668	121.2	-0.05289442	121.2	-0.02000702	121.2	0.04205868	121.2	0.06189504	121.2	0.03321418	121.2	0.05553434	121.2	-0.0050886	121.2	-0.00609594
121.4	0.6711619	121.4	0.8140689	121.4	0.8223578	121.4	0.9002243	121.4	0.8418639	121.4	0.870385	121.4	0.2882462	121.4	0.06589314	121.4	-0.05923368	121.4	-0.02308194	121.4	0.04344563	121.4	0.06777645	121.4	0.03415017	121.4	0.05783869	121.4	-0.00200178	121.4	-0.00324159
121.6	0.6771508	121.6	0.8187292	121.6	0.8224113	121.6	0.9013852	121.6	0.8469272	121.6	0.8724777	121.6	0.2943375	121.6	0.05837511	121.6	-0.05771277	121.6	-0.02028487	121.6	0.03732185	121.6	0.0709599	121.6	0.03293947	121.6	0.05972515	121.6	-0.00008159	121.6	-0.00864718
121.8	0.6757206	121.8	0.8200341	121.8	0.830232	121.8	0.9090238	121.8	0.8450894	121.8	0.87356	121.8	0.2909703	121.8	0.06209622	121.8	-0.05341622	121.8	-0.02189694	121.8	0.04247429	121.8	0.06959208	121.8	0.03511108	121.8	0.05573249	121.8	-0.00165659	121.8	-0.00491399
122	0.6764652	122	0.8241567	122	0.8292814	122	0.9114789	122	0.8503156	122	0.8786345	122	0.2919033	122	0.0626477	122	-0.05096276	122	-0.02134686	122	0.03934661	122	0.06677146	122	0.03190187	122	0.06265496	122	-0.00175049	122	-0.00485837
122.2	0.6813204	122.2	0.8301204	122.2	0.8317522	122.2	0.9105232	122.2	0.8529769	122.2	0.8784823	122.2	0.2957083	122.2	0.06406771	122.2	-0.05557184	122.2	-0.01851112	122.2	0.04097259	122.2	0.06156048	122.2	0.03058995	122.2	0.06524028	122.2	-0.00475384	122.2	-0.00249614
122.4	0.682904	122.4	0.8318163	122.4	0.8373696	122.4	0.9144379	122.4	0.8544914	122.4	0.882702	122.4	0.2991173	122.4	0.05815673	122.4	-0.05762064	122.4	-0.01975636	122.4	0.0413667	122.4	0.06860174	122.4	0.03293558	122.4	0.06076951	122.4	-0.00568157	122.4	-0.00421304
122.6	0.6864588	122.6	0.8313429	122.6	0.8363898	122.6	0.9174635	122.6	0.861271	122.6	0.8870915	122.6	0.2953638	122.6	0.06387679	122.6	-0.0519082	122.6	-0.02048678	122.6	0.04205082	122.6	0.06230861	122.6	0.03028401	122.6	0.05616327	122.6	-0.00199866	122.6	-0.00107256
122.8	0.6869026	122.8	0.832513	122.8	0.8408205	122.8	0.9192333	122.8	0.86061	122.8	0.8885137	122.8	0.303631	122.8	0.06444352	122.8	-0.04870145	122.8	-0.0161591	122.8	0.04166469	122.8	0.0663263	122.8	0.03615511	122.8	0.0585301	122.8	-0.00068519	122.8	-0.00441432
123	0.6923506	123	0.8384368	123	0.8384857	123	0.9213695	123	0.8609307	123	0.8892846	123	0.3049682	123	0.05914162	123	-0.05097855	123	-0.01995942	123	0.04344412	123	0.06372571	123	0.032376	123	0.05559706	123	-0.00172189	123	-0.00489699
123.2	0.6934616	123.2	0.841744	123.2	0.8455137	123.2	0.9226055	123.2	0.8666674	123.2	0.8922497	123.2	0.3047211	123.2	0.06286114	123.2	-0.05321787	123.2	-0.01941519	123.2	0.04394015	123.2	0.07069995	123.2	0.03373978	123.2	0.06288964	123.2	-0.00298961	123.2	-0.00129374
123.4	0.6968952	123.4	0.8413288	123.4	0.8507259	123.4	0.931919	123.4	0.8712644	123.4	0.8964966	123.4	0.3090296	123.4	0.06495976	123.4	-0.053946	123.4	-0.01695393	123.4	0.04348022	123.4	0.06560872	123.4	0.03235062	123.4	0.06252381	123.4	0.00290779	123.4	-0.00352735
123.6	0.6922652	123.6	0.8419452	123.6	0.8509899	123.6	0.9308243	123.6	0.8666322	123.6	0.8959081	123.6	0.3115137	123.6	0.06187621	123.6	-0.04925787	123.6	-0.02211763	123.6	0.04086838	123.6	0.06677762	123.6	0.0304447	123.6	0.05994244	123.6	0.00014607	123.6	-0.00267366
123.8	0.7022882	123.8	0.847991	123.8	0.8536235	123.8	0.9319855	123.8	0.8706558	123.8	0.9004833	123.8	0.3159575	123.8	0.06588793	123.8	-0.0494846	123.8	-0.01996021	123.8	0.04372377	123.8	0.07061474	123.8	0.0384913	123.8	0.06345945	123.8	-0.00067881	123.8	0.00189423
124	0.7023519	124	0.8504037	124	0.8606923	124	0.938424	124	0.8756984	124	0.9000067	124	0.3190448	124	0.06293998	124	-0.05251141	124	-0.02042045	124	0.04546183	124	0.06833447	124	0.0364163	124	0.06069583	124	-0.00365685	124	0.0020618
124.2	0.7016321	124.2	0.8552541	124.2	0.8580724	124.2	0.9345256	124.2	0.8776079	124.2	0.9066937	124.2	0.3164951	124.2	0.06465051	124.2	-0.04987746	124.2	-0.01529564	124.2	0.04444603	124.2	0.06980567	124.2	0.03691077	124.2	0.05871381	124.2	0.00337544	124.2	-0.00171686
124.4	0.7071111	124.4	0.8565834	124.4	0.8595266	124.4	0.9376341	124.4	0.8805147	124.4	0.9116083	124.4	0.3204651	124.4	0.06640866	124.4	-0.05310468	124.4	-0.01884493	124.4	0.04166176	124.4	0.06441418	124.4	0.03830715	124.4	0.05965931	124.4	0.00156559	124.4	-0.00145848
124.6	0.7107104	124.6	0.8582937	124.6	0.8596714	124.6	0.9450418	124.6	0.8800685	124.6	0.910821	124.6	0.3247203	124.6	0.06457717	124.6	-0.05360645	124.6	-0.01823971	124.6	0.04081733	124.6	0.06622357	124.6	0.03549951	124.6	0.06012724	124.6	-0.00182228	124.6	-0.00246592
124.8	0.7166401	124.8	0.8618838	124.8	0.8706472	124.8	0.9509698	124.8	0.8834947	124.8	0.908914	124.8	0.3191479	124.8	0.06505451	124.8	-0.04806821	124.8	-0.01774854	124.8	0.04282446	124.8	0.07004283	124.8	0.03364577	124.8	0.06499716	124.8	0.00094831	124.8	-0.00146161
125	0.707758	125	0.8630635	125	0.868903	125	0.9446903	125	0.8918875	125	0.9164246	125	0.3332026	125	0.06766747	125	-0.05026066	125	-0.01709345	125	0.04718656	125	0.06902346	125	0.03924796	125	0.06240182	125	0.00337496	125	-0.0000451
125.2	0.7144014	125.2	0.8671917	125.2	0.8695569	125.2	0.9522861	125.2	0.8894475	125.2	0.9165819	125.2	0.3262888	125.2	0.06509311	125.2	-0.04755436	125.2	-0.01692738	125.2	0.04248889	125.2	0.07137603	125.2	0.03483304	125.2	0.06542867	125.2	0.00383193	125.2	-0.00079084
125.4	0.7190696	125.4	0.8715624	125.4	0.8721138	125.4	0.9552098	125.4	0.8968893	125.4	0.9213847	125.4	0.3289098	125.4	0.06247897	125.4	-0.04436433	125.4	-0.01662054	125.4	0.04748968	125.4	0.07077781	125.4	0.03672501	125.4	0.06386278	125.4	0.00176859	125.4	-0.00327736
125.6	0.724858	125.6	0.8704388	125.6	0.8819633	125.6	0.9614449	125.6	0.8949429	125.6	0.9240118	125.6	0.3286398	125.6	0.06902441	125.61	-0.05074342	125.61	-0.01378737	125.61	0.04505605	125.61	0.07353182	125.61	0.03546583	125.61	0.06897155	125.61	-0.00113704	125.61	0.00198524
125.8	0.722303	125.8	0.8763247	125.8	0.8803037	125.8	0.9613983	125.8	0.8980743	125.8	0.9270424	125.8	0.3382996	125.8	0.06290861	125.8	-0.05197273	125.8	-0.01882035	125.8	0.04476145	125.8	0.07064711	125.8	0.03801059	125.8	0.06207553	125.8	0.0035289	125.8	0.00109714
126	0.7244883	126	0.875043	126	0.8797705	126	0.9618188	126	0.8989347	126	0.9285686	126	0.3341858	126	0.06590048	126	-0.0492635	126	-0.01487937	126	0.04323785	126	0.07243587	126	0.03785502	126	0.0673346	126	0.00047455	126	-0.00161767
126.2	0.7261307	126.2	0.880536	126.2	0.8836431	126.2	0.9652671	126.2	0.9065309	126.2	0.9276402	126.2	0.3379003	126.2	0.0653783	126.2	-0.04792451	126.2	-0.01183249	126.2	0.04596407	126.2	0.07171103	126.2	0.04040631	126.2	0.0656427	126.2	0.00173516	126.2	-0.00099829
126.4	0.7324123	126.4	0.8812186	126.4	0.8870972	126.4	0.9689527	126.4	0.908134	126.4	0.9368393	126.4	0.3432966	126.4	0.06608039	126.4	-0.05191632	126.4	-0.01697397	126.4	0.04726303	126.4	0.07389169	126.4	0.03936184	126.4	0.06785195	126.4	-0.00042646	126.4	0.00216519
126.6	0.7293874	126.6	0.8841649	126.6	0.8864284	126.6	0.9689429	126.6	0.9046459	126.6	0.939505	126.6	0.342426	126.6	0.06793214	126.6	-0.04806263	126.6	-0.01752016	126.6	0.04821422	126.6	0.06943302	126.6	0.03806789	126.6	0.06829096	126.6	0.00051761	126.6	-0.00111088
126.8	0.7326198	126.8	0.882352	126.8	0.8908557	126.8	0.9706672	126.8	0.9095861	126.8	0.9413071	126.8	0.3424948	126.8	0.06693936	126.8	-0.04721076	126.8	-0.0153017	126.8	0.04505354	126.8	0.06477471	126.8	0.04018413	126.8	0.06944007	126.8	0.00286707	126.8	0.00406567
127	0.7366155	127	0.8896289	127	0.8927943	127	0.9727749	127	0.9146179	127	0.9345599	127	0.34506	127	0.07054575	127	-0.04934024	127	-0.00936032	127	0.04589946	127	0.07048044	127	0.03720977	127	0.06820105	127	0.00020529	127	-0.00137746
127.2	0.7367016	127.2	0.8916281	127.2	0.8957678	127.2	0.9776694	127.2	0.9177479	127.2	0.9471785	127.2	0.3497094	127.2	0.0680564	127.2	-0.04687621	127.2	-0.01117317	127.2	0.05031109	127.2	0.07116823	127.2	0.03895938	127.2	0.06870432	127.2	0.00756676	127.2	-0.00098812
127.4	0.7395549	127.4	0.890374	127.4	0.8970968	127.4	0.9805122	127.4	0.9168599	127.4	0.9406446	127.4	0.353213	127.4	0.06698885	127.4	-0.04805154	127.4	-0.01346644	127.4	0.04558334	127.4	0.07150707	127.4	0.03979465	127.4	0.06608452	127.4	-0.00055041	127.4	0.00226238
127.6	0.7408453	127.6	0.898619	127.6	0.8983813	127.6	0.9811587	127.6	0.9222015	127.6	0.9524031	127.6	0.3568231	127.6	0.06620534	127.6	-0.0486503	127.6	-0.01513708	127.6	0.0489222	127.6	0.07460219	127.6	0.03907288	127.6	0.06299933	127.6	0.00516883	127.6	0.00067872
127.8	0.7449982	127.8	0.8954113	127.8	0.9022174	127.8	0.9799454	127.8	0.9207528	127.8	0.9508828	127.8	0.3548954	127.8	0.07194181	127.8	-0.05172373	127.8	-0.01624474	127.8	0.04846464	127.8	0.07274714	127.8	0.03951515	127.8	0.06662426	127.8	0.00274284	127.8	0.00298
128	0.7490445	128	0.8998024	128	0.9023709	128	0.986785	128	0.9262428	128	0.9529185	128	0.3525026	128	0.06595331	128	-0.04896391	128	-0.01531246	128	0.04674002	128	0.07031239	128	0.03866823	128	0.07070184	128	0.00966612	128	-0.00024014
128.2	0.7475735	128.2	0.9047779	128.2	0.9118822	128.2	0.9897163	128.2	0.9234218	128.2	0.9535558	128.2	0.3599971	128.2	0.06834403	128.2	-0.04334882	128.2	-0.01039914	128.2	0.04846363	128.2	0.07392331	128.2	0.03817869	128.2	0.06895875	128.2	0.00984524	128.2	0.00087823
128.4	0.7487192	128.4	0.9076562	128.4	0.9097463	128.4	0.9917071	128.4	0.9250324	128.4	0.9555156	128.4	0.3640322	128.4	0.06928603	128.4	-0.04690973	128.4	-0.01468574	128.4	0.04536787	128.4	0.0680732	128.4	0.04260809	128.4	0.06533489	128.4	0.00351465	128.4	0.00419798
128.6	0.7514823	128.6	0.9066922	128.6	0.912531	128.6	0.9887097	128.6	0.9301587	128.6	0.9585274	128.6	0.3664276	128.6	0.06527571	128.6	-0.04368514	128.6	-0.01514908	128.6	0.05021511	128.6	0.07460515	128.6	0.04594718	128.6	0.06897358	128.6	0.00511707	128.6	0.00243247
128.8	0.7527727	128.8	0.9049992	128.8	0.9117931	128.8	0.9947268	128.8	0.9301661	128.8	0.9598284	128.8	0.366433	128.8	0.06684718	128.8	-0.04770896	128.8	-0.01005907	128.8	0.05253284	128.8	0.07172624	128.8	0.04168278	128.8	0.06907084	128.8	0.00401505	128.8	0.00122466
129	0.7578952	129	0.9105788	129	0.9161265	129	1.001071	129	0.9308856	129	0.9600777	129	0.3671935	129	0.07363103	129	-0.04972519	129	-0.01095914	129	0.04734883	129	0.07145543	129	0.0368864	129	0.06548768	129	0.00679016	129	0.00678293
129.2	0.7564779	129.2	0.9145175	129.2	0.9215745	129.2	0.9975268	129.2	0.9389181	129.2	0.9650025	129.2	0.3737127	129.2	0.06542678	129.2	-0.04615134	129.2	-0.01462332	129.2	0.0510658	129.2	0.07180038	129.2	0.03986707	129.2	0.06537376	129.2	0.00674487	129.2	0.00538274
129.4	0.7600411	129.4	0.9109018	129.4	0.9178992	129.4	1.000759	129.4	0.9384692	129.4	0.9615681	129.4	0.3690804	129.4	0.06895168	129.4	-0.04341788	129.4	-0.01321629	129.4	0.0555269	129.4	0.07558789	129.4	0.04409182	129.4	0.07167967	129.4	0.005486	129.4	0.00365159
129.6	0.7618771	129.6	0.919277	129.6	0.9197582	129.6	1.004065	129.6	0.9382349	129.6	0.9668469	129.6	0.3728276	129.6	0.07133859	129.6	-0.04799331	129.6	-0.00725896	129.6	0.04598636	129.6	0.07098125	129.6	0.04039392	129.6	0.07173865	129.6	0.00703697	129.6	-0.00078741
129.8	0.7656174	129.8	0.9180797	129.8	0.9243514	129.8	1.003082	129.8	0.9381872	129.8	0.9731581	129.8	0.3731505	129.8	0.07208447	129.8	-0.04675384	129.8	-0.00969027	129.8	0.05019772	129.8	0.07698304	129.8	0.04147837	129.8	0.06962979	129.8	0.00483834	129.8	0.0022622
130	0.7644894	130	0.9194639	130	0.9281769	130	1.006079	130	0.9417003	130	0.9759125	130	0.3755943	130	0.06931057	130	-0.04653128	130	-0.00943043	130	0.04362128	130	0.07310449	130	0.04341453	130	0.07032313	130	0.00792349	130	0.00529566
130.2	0.7662309	130.2	0.9238359	130.2	0.9297446	130.2	1.00959	130.2	0.9521264	130.2	0.9790995	130.2	0.3803603	130.2	0.06900271	130.2	-0.04215289	130.2	-0.01448415	130.2	0.05009666	130.2	0.07056287	130.2	0.04365664	130.2	0.07133783	130.2	0.00721261	130.2	0.00395598
130.4	0.7726491	130.4	0.9223003	130.4	0.9297918	130.4	1.008421	130.4	0.9528543	130.4	0.9791717	130.4	0.3850609	130.4	0.07296847	130.4	-0.04628653	130.4	-0.00951069	130.4	0.05665058	130.4	0.07035148	130.4	0.04268407	130.4	0.06895199	130.4	0.00572834	130.4	0.00721578
130.61	0.775772	130.61	0.9252946	130.61	0.9330238	130.61	1.012809	130.61	0.9529538	130.61	0.9818772	130.61	0.3815603	130.61	0.06691401	130.6	-0.04303555	130.6	-0.01339143	130.6	0.05095056	130.6	0.07369568	130.6	0.04048365	130.6	0.06880847	130.6	0.00858777	130.6	0.00214364
130.8	0.7784407	130.8	0.9306411	130.8	0.9330031	130.8	1.012539	130.8	0.9529679	130.8	0.9802986	130.8	0.3863225	130.8	0.07357935	130.8	-0.04304411	130.8	-0.01099883	130.8	0.05173283	130.8	0.08176795	130.8	0.04535698	130.8	0.06823712	130.8	0.00342467	130.8	0.00596714
131	0.7774443	131	0.931409	131	0.9396505	131	1.011151	131	0.9587823	131	0.98268	131	0.3859908	131	0.06648133	131	-0.04566573	131	-0.01436773	131	0.05520951	131	0.07592555	131	0.04321628	131	0.07016363	131	0.00582422	131	0.00892713
131.2	0.7802333	131.2	0.9329242	131.2	0.9389292	131.2	1.018503	131.2	0.9567092	131.2	0.984982	131.2	0.3878316	131.2	0.07390356	131.2	-0.04183695	131.2	-0.01035476	131.2	0.05389187	131.2	0.07488825	131.2	0.04414271	131.2	0.07381842	131.2	0.00846448	131.2	0.0077125
131.4	0.778559	131.4	0.9348068	131.4	0.9437304	131.4	1.019329	131.4	0.9545134	131.4	0.988685	131.4	0.3913506	131.4	0.07308011	131.4	-0.04377049	131.4	-0.01072695	131.4	0.05428819	131.4	0.07227901	131.4	0.04180084	131.4	0.07406937	131.4	0.00888842	131.4	0.00824472
131.6	0.7791275	131.6	0.9342556	131.6	0.9444783	131.6	1.025118	131.6	0.9639832	131.6	0.9882358	131.6	0.3917901	131.6	0.0748814	131.6	-0.04687017	131.6	-0.00905916	131.6	0.04741801	131.6	0.07752432	131.6	0.04535637	131.6	0.07540733	131.6	0.00755687	131.6	0.00644426
131.8	0.7853211	131.8	0.9421265	131.8	0.9438034	131.8	1.025081	131.8	0.9602757	131.8	0.9912231	131.8	0.4006515	131.8	0.07281057	131.8	-0.04417833	131.8	-0.00672096	131.8	0.05181479	131.8	0.08098047	131.8	0.03955329	131.8	0.06964234	131.8	0.01111187	131.8	0.00657375
132	0.7838201	132	0.9388502	132	0.9458513	132	1.023938	132	0.9644287	132	0.9914235	132	0.390115	132	0.07276969	132	-0.04462462	132	-0.0081343	132	0.05302168	132	0.07940222	132	0.04491217	132	0.07204892	132	0.00940527	132	0.00993776
132.2	0.7902268	132.2	0.9435244	132.2	0.944007	132.2	1.027755	132.2	0.9644383	132.2	0.9978741	132.2	0.3951158	132.2	0.0713992	132.2	-0.04208399	132.2	-0.00600407	132.2	0.05440917	132.2	0.07858972	132.2	0.04008181	132.2	0.07266324	132.2	0.0088197	132.2	0.00717297
132.4	0.7859566	132.4	0.9406638	132.4	0.950658	132.4	1.030502	132.4	0.966446	132.4	0.9987258	132.4	0.4007215	132.4	0.0716708	132.4	-0.04591745	132.4	-0.00440433	132.4	0.05550044	132.4	0.07561168	132.4	0.04236018	132.4	0.07319154	132.4	0.01339724	132.4	0.00548126
132.6	0.7929187	132.6	0.94934	132.6	0.9521618	132.6	1.036354	132.6	0.9682564	132.6	1.000878	132.6	0.4003551	132.6	0.07330586	132.6	-0.04030756	132.6	-0.00961768	132.6	0.05261828	132.6	0.07691203	132.6	0.04780725	132.6	0.07633462	132.6	0.00993975	132.6	0.00548581
132.8	0.7876047	132.8	0.948132	132.8	0.9480584	132.8	1.032465	132.8	0.9685673	132.8	1.000714	132.8	0.4066041	132.8	0.07304086	132.8	-0.03975581	132.8	-0.00406449	132.8	0.05002576	132.8	0.07775643	132.8	0.04870361	132.8	0.07510762	132.8	0.00846233	132.8	0.00839704
133	0.7917263	133	0.950393	133	0.9542789	133	1.033513	133	0.9752212	133	1.001399	133	0.4044284	133	0.07564549	133	-0.04132435	133	-0.00832229	133	0.05492637	133	0.07885741	133	0.04600038	133	0.0709506	133	0.00969444	133	0.00516241
133.2	0.7935373	133.2	0.9509171	133.2	0.9581795	133.2	1.040191	133.2	0.9774125	133.2	1.003824	133.2	0.4089248	133.2	0.0745412	133.2	-0.03966517	133.2	-0.00744056	133.2	0.05061012	133.2	0.08397873	133.2	0.04174165	133.2	0.07208285	133.2	0.0094691	133.2	0.01106388
133.4	0.7959394	133.4	0.956727	133.4	0.9576238	133.4	1.038863	133.4	0.9794078	133.4	1.007093	133.4	0.4077604	133.4	0.07919358	133.4	-0.04225813	133.4	-0.00831799	133.4	0.05815561	133.4	0.07456239	133.4	0.04271624	133.4	0.07527423	133.4	0.01326345	133.4	0.00608675
133.6	0.8013605	133.6	0.9535328	133.6	0.9612653	133.6	1.042741	133.6	0.9791186	133.6	1.004086	133.6	0.4117423	133.6	0.07097466	133.6	-0.03865468	133.6	-0.00792795	133.6	0.05693362	133.6	0.08069514	133.6	0.04423931	133.6	0.07322153	133.6	0.01176622	133.6	0.0027752
133.8	0.8018939	133.8	0.9530978	133.8	0.9615291	133.8	1.044466	133.8	0.9823495	133.8	1.014041	133.8	0.4161535	133.8	0.07269884	133.8	-0.03796209	133.8	-0.00747691	133.8	0.05412474	133.8	0.0808761	133.8	0.04833766	133.8	0.07512505	133.8	0.00780033	133.8	0.00550479
134	0.8029846	134	0.958463	134	0.9647657	134	1.045406	134	0.988207	134	1.014242	134	0.4191052	134	0.07164078	134	-0.03840233	134	-0.00204841	134	0.0577583	134	0.07889785	134	0.05123988	134	0.07253911	134	0.0140565	134	0.00219206
134.2	0.8004786	134.2	0.9593511	134.2	0.9648411	134.2	1.046685	134.2	0.9870593	134.2	1.012761	134.2	0.4222491	134.2	0.0739866	134.2	-0.04053092	134.2	-0.00585192	134.2	0.05246261	134.2	0.07717633	134.2	0.0521435	134.2	0.07669123	134.2	0.00910602	134.2	0.00449568
134.4	0.8019424	134.4	0.9708955	134.4	0.9681273	134.4	1.049674	134.4	0.9820143	134.4	1.017917	134.4	0.4225339	134.4	0.07762024	134.4	-0.041508	134.4	-0.00492252	134.4	0.05655577	134.4	0.08311404	134.4	0.04822883	134.4	0.0749238	134.4	0.0107942	134.4	0.00634257
134.6	0.8052074	134.6	0.9679092	134.6	0.9705877	134.6	1.049498	134.6	0.9908326	134.6	1.017021	134.6	0.421588	134.6	0.07694258	134.6	-0.04182705	134.6	-0.00768352	134.6	0.05283733	134.6	0.07741527	134.6	0.04360068	134.6	0.07749245	134.6	0.01276297	134.6	0.00779922
134.8	0.8065367	134.8	0.96894	134.8	0.970529	134.8	1.048051	134.8	0.9904099	134.8	1.020553	134.8	0.4240517	134.8	0.07890259	134.8	-0.03736624	134.8	-0.00757063	134.8	0.05436044	134.8	0.08232337	134.8	0.04670439	134.8	0.07281772	134.8	0.00681897	134.8	0.0156671
135	0.8116586	135	0.9678903	135	0.96991	135	1.054452	135	0.9937302	135	1.021294	135	0.4254575	135	0.07584298	135	-0.03957847	135	-0.00722493	135	0.05022895	135	0.08057313	135	0.04679353	135	0.07563233	135	0.0116781	135	0.01046274
135.2	0.8104337	135.2	0.9718529	135.2	0.9691823	135.2	1.057409	135.2	0.995494	135.2	1.01952	135.2	0.4271735	135.2	0.07805459	135.2	-0.04002985	135.2	-0.00087142	135.2	0.05762564	135.2	0.08173575	135.2	0.0470169	135.2	0.07333709	135.2	0.00837505	135.2	0.00928535
135.4	0.8142642	135.4	0.9769061	135.4	0.9746416	135.4	1.056562	135.4	0.99538	135.4	1.020204	135.4	0.4300367	135.4	0.07556282	135.4	-0.03824127	135.4	-0.00423185	135.4	0.05928063	135.4	0.08408961	135.4	0.05256641	135.4	0.07801411	135.4	0.0179767	135.4	0.01159215
135.6	0.8157141	135.6	0.9725419	135.6	0.976668	135.6	1.063681	135.6	0.9940951	135.6	1.021704	135.6	0.4322107	135.6	0.07594356	135.6	-0.03880517	135.6	-0.00836854	135.6	0.05619109	135.6	0.08257778	135.6	0.04622114	135.6	0.07546128	135.6	0.01322605	135.6	0.01056895
135.8	0.8163123	135.8	0.9755214	135.8	0.9816395	135.8	1.059773	135.8	0.9991195	135.8	1.027507	135.8	0.4392489	135.8	0.07404391	135.8	-0.03815459	135.8	-0.00125714	135.8	0.0564548	135.8	0.08155558	135.8	0.04673004	135.8	0.07559655	135.8	0.01048613	135.8	0.01297627
136	0.8170999	136	0.9747834	136	0.9821326	136	1.062574	136	0.9983905	136	1.033165	136	0.4362538	136	0.07566205	136	-0.03742046	136	-0.00260487	136	0.05744617	136	0.07805908	136	0.04817197	136	0.07570367	136	0.01544596	136	0.00741543
136.2	0.8192979	136.2	0.9763727	136.2	0.9885425	136.2	1.06657	136.2	1.001283	136.2	1.029011	136.2	0.4349571	136.2	0.07750377	136.2	-0.03626349	136.2	-0.00587206	136.2	0.05267916	136.2	0.08535841	136.2	0.04524133	136.2	0.07721365	136.2	0.01391629	136.2	0.00804329
136.4	0.8175983	136.4	0.9791231	136.4	0.9864814	136.4	1.069872	136.4	1.008164	136.4	1.033697	136.4	0.4368246	136.4	0.07440563	136.4	-0.03886805	136.4	-0.00195429	136.4	0.05689201	136.4	0.08432807	136.4	0.04943998	136.4	0.07747735	136.4	0.0120214	136.4	0.01347551
136.6	0.8266419	136.6	0.9794145	136.6	0.9865323	136.6	1.070557	136.6	1.008156	136.6	1.039091	136.6	0.4448863	136.6	0.07879519	136.6	-0.03396561	136.6	-0.00497386	136.6	0.06176418	136.6	0.08287176	136.6	0.04689183	136.6	0.07439204	136.6	0.01414766	136.6	0.00942146
136.8	0.8222318	136.8	0.9842865	136.8	0.9895681	136.8	1.069849	136.8	1.003102	136.8	1.036021	136.8	0.4449776	136.8	0.0756942	136.8	-0.03772789	136.8	-0.00137128	136.8	0.05696112	136.8	0.07831572	136.8	0.05016691	136.8	0.07539064	136.8	0.01871005	136.8	0.01030839
137	0.8219778	137	0.9841128	137	0.9859113	137	1.071077	137	1.010306	137	1.034752	137	0.4441364	137	0.0835873	137	-0.0386479	137	0.00033877	137	0.05967051	137	0.08165993	137	0.0493114	137	0.07539887	137	0.01224033	137	0.01208288
137.2	0.8283437	137.2	0.9887826	137.2	0.99314	137.2	1.072765	137.2	1.011787	137.2	1.03898	137.2	0.4481905	137.2	0.07538065	137.2	-0.03370911	137.2	-0.00249679	137.2	0.0595966	137.2	0.07879023	137.2	0.0494476	137.2	0.07895294	137.2	0.01283743	137.2	0.01370922
137.4	0.8282573	137.4	0.9884978	137.4	0.9888864	137.4	1.073758	137.4	1.017015	137.4	1.03842	137.4	0.4513492	137.4	0.08064586	137.4	-0.0377649	137.4	-0.00051616	137.4	0.05657981	137.4	0.08515768	137.4	0.05381012	137.4	0.07713164	137.4	0.01541931	137.4	0.00954929
137.6	0.8286149	137.6	0.9918249	137.6	0.9935263	137.6	1.073118	137.6	1.016948	137.6	1.041634	137.6	0.4515493	137.6	0.07477818	137.6	-0.03666501	137.6	-0.00492816	137.6	0.05811	137.6	0.08129517	137.6	0.05099168	137.6	0.07832871	137.6	0.01342868	137.6	0.00989598
137.8	0.831171	137.8	0.9955557	137.8	1.001079	137.8	1.078395	137.8	1.017633	137.8	1.047899	137.8	0.4541966	137.8	0.07852424	137.8	-0.03436863	137.8	-0.00407736	137.8	0.05783479	137.8	0.08370426	137.8	0.05169074	137.8	0.07715145	137.8	0.01144501	137.8	0.01391769
138	0.8325143	138	0.9933823	138	0.9980632	138	1.079987	138	1.019882	138	1.041754	138	0.4549462	138	0.07941362	138	-0.0380414	138	-0.00582082	138	0.0591918	138	0.08636747	138	0.04880265	138	0.07877822	138	0.01402843	138	0.0107198
138.2	0.8347727	138.2	1.000197	138.2	0.9998872	138.2	1.08041	138.2	1.01765	138.2	1.049079	138.2	0.459575	138.2	0.07463734	138.2	-0.03667992	138.2	-0.00486056	138.2	0.05734148	138.2	0.08273178	138.2	0.04957525	138.2	0.07937422	138.2	0.01211492	138.2	0.01489583
138.4	0.8355603	138.4	0.9952256	138.4	1.003344	138.4	1.085185	138.4	1.022853	138.4	1.047012	138.4	0.4592349	138.4	0.07951187	138.4	-0.03363964	138.4	-0.00500939	138.4	0.05734006	138.4	0.08098483	138.4	0.05310965	138.4	0.08124232	138.4	0.01539109	138.4	0.01071239
138.6	0.8361737	138.6	0.9986846	138.6	1.00326	138.6	1.087299	138.6	1.022631	138.6	1.05158	138.6	0.4606214	138.6	0.08210915	138.6	-0.03929637	138.6	-0.00333845	138.6	0.06131243	138.6	0.0836947	138.6	0.05474323	138.6	0.07684271	138.6	0.01999939	138.6	0.01560501
138.8	0.8383211	138.8	1.002415	138.8	1.007651	138.8	1.085208	138.8	1.023039	138.8	1.053299	138.8	0.4631484	138.8	0.07720539	138.8	-0.03481839	138.8	-0.00194475	138.8	0.062532	138.8	0.08514585	138.8	0.05536123	138.8	0.07790544	138.8	0.01400261	138.8	0.00930909
139	0.8441274	139	0.9989967	139	1.003089	139	1.086794	139	1.030595	139	1.052556	139	0.4638043	139	0.08203232	139	-0.03438272	139	0.00093398	139	0.05632718	139	0.08425804	139	0.05391945	139	0.07740795	139	0.01474215	139	0.01319591
139.2	0.8469209	139.2	1.00739	139.2	1.007007	139.2	1.089121	139.2	1.025772	139.2	1.054008	139.2	0.4628111	139.2	0.07960117	139.21	-0.03301036	139.21	-0.0056904	139.21	0.05993639	139.21	0.08693625	139.21	0.04898639	139.21	0.08147483	139.21	0.01882188	139.21	0.01158223
139.4	0.8469774	139.4	1.007091	139.4	1.016136	139.4	1.08928	139.4	1.02818	139.4	1.057919	139.4	0.4621596	139.4	0.07972687	139.4	-0.03510813	139.4	-0.00511877	139.4	0.05674243	139.4	0.08612376	139.4	0.05763803	139.4	0.08089057	139.4	0.01753492	139.4	0.01733478
139.6	0.8497434	139.6	1.01272	139.6	1.01034	139.6	1.093867	139.6	1.031362	139.6	1.062529	139.6	0.4718515	139.6	0.07818067	139.6	-0.03858774	139.6	-0.00261053	139.6	0.06072851	139.6	0.08492011	139.6	0.05168106	139.6	0.07673062	139.6	0.01801851	139.6	0.01361397
139.8	0.8488652	139.8	1.013257	139.8	1.017282	139.8	1.09514	139.8	1.034153	139.8	1.057776	139.8	0.469566	139.8	0.07587142	139.8	-0.03131143	139.8	0.00086256	139.8	0.06408253	139.8	0.08398367	139.8	0.04969458	139.8	0.08085114	139.8	0.02055215	139.8	0.01314226
140	0.850616	140	1.01405	140	1.013325	140	1.096757	140	1.027271	140	1.056846	140	0.4707863	140	0.07750997	140	-0.03793539	140	0.00076335	140	0.06261128	140	0.08544163	140	0.05065374	140	0.0785247	140	0.0197571	140	0.01536673
140.2	0.8519847	140.2	1.011914	140.2	1.017625	140.2	1.094183	140.2	1.036026	140.2	1.065556	140.2	0.4735233	140.2	0.08643397	140.2	-0.03573465	140.2	0.0016387	140.2	0.06072478	140.2	0.0813511	140.2	0.05241384	140.2	0.078875	140.2	0.0197744	140.2	0.01510466
140.4	0.8490942	140.4	1.012151	140.4	1.019196	140.4	1.097749	140.4	1.033983	140.4	1.06532	140.4	0.4784694	140.4	0.07466431	140.4	-0.03558226	140.4	0.00041144	140.4	0.06237655	140.4	0.08388355	140.4	0.05145658	140.4	0.08242762	140.4	0.01497424	140.4	0.01535854
140.6	0.8545253	140.6	1.017387	140.6	1.018957	140.6	1.096487	140.6	1.038036	140.6	1.069013	140.6	0.4749898	140.6	0.07906459	140.6	-0.03378282	140.6	-0.00209865	140.6	0.05884313	140.6	0.08701797	140.6	0.05605015	140.6	0.08489044	140.6	0.01811109	140.6	0.01510849
140.8	0.8516484	140.8	1.017124	140.8	1.020103	140.8	1.105562	140.8	1.035974	140.8	1.066186	140.8	0.4777199	140.8	0.07714091	140.8	-0.03168969	140.8	0.00275905	140.8	0.06103333	140.8	0.0835975	140.8	0.05631151	140.8	0.08168421	140.8	0.01803209	140.8	0.01234598
141	0.8564325	141	1.016879	141	1.022257	141	1.10735	141	1.036564	141	1.071799	141	0.4860111	141	0.08378614	141	-0.03181443	141	0.00130217	141	0.06011297	141	0.0877155	141	0.05383628	141	0.08219742	141	0.01929593	141	0.01459749
141.2	0.8594663	141.2	1.018326	141.2	1.022876	141.2	1.102606	141.2	1.040716	141.2	1.07357	141.2	0.4806709	141.2	0.08731758	141.2	-0.0350268	141.2	0.00152485	141.2	0.06013653	141.2	0.08536676	141.2	0.05597185	141.2	0.07908826	141.2	0.01464802	141.2	0.01259153
141.4	0.8577323	141.4	1.022454	141.4	1.022611	141.4	1.107942	141.4	1.044133	141.4	1.073095	141.4	0.484307	141.4	0.08618885	141.4	-0.02915195	141.4	0.00005784	141.4	0.06520084	141.4	0.08414758	141.4	0.0540162	141.4	0.07967027	141.4	0.01857026	141.4	0.01639224
141.6	0.8600781	141.6	1.025614	141.6	1.025027	141.6	1.106995	141.6	1.05215	141.6	1.072181	141.6	0.4860276	141.6	0.07840133	141.6	-0.03414899	141.6	0.00237612	141.6	0.06394588	141.6	0.08510847	141.6	0.0510631	141.6	0.08102698	141.6	0.02064821	141.6	0.01340421
141.8	0.8652599	141.8	1.026126	141.8	1.025104	141.8	1.110969	141.8	1.049445	141.8	1.075473	141.8	0.4887279	141.8	0.08196845	141.8	-0.03306697	141.8	0.00287857	141.8	0.06044649	141.8	0.08484822	141.8	0.05821202	141.8	0.08245911	141.8	0.02036351	141.8	0.01840577
142	0.8647921	142	1.029015	142	1.031427	142	1.116692	142	1.051087	142	1.077192	142	0.4908348	142	0.07762226	142	-0.03535173	142	0.0029141	142	0.06690218	142	0.08838847	142	0.05688924	142	0.0800313	142	0.02221063	142	0.01675009
142.2	0.8652351	142.2	1.026023	142.2	1.028808	142.2	1.113702	142.2	1.052571	142.2	1.079732	142.2	0.4898907	142.2	0.08057174	142.2	-0.03379063	142.2	0.00427584	142.2	0.06244237	142.2	0.08889429	142.2	0.0571622	142.2	0.0809024	142.2	0.02444506	142.2	0.01623545
142.4	0.8642689	142.4	1.02744	142.4	1.030519	142.4	1.114135	142.4	1.054615	142.4	1.080819	142.4	0.4934233	142.4	0.08640746	142.4	-0.03280922	142.4	0.0037693	142.4	0.06276421	142.4	0.08365234	142.4	0.05513112	142.4	0.08204027	142.4	0.02071612	142.4	0.01986111
142.6	0.8671978	142.6	1.029727	142.6	1.03281	142.6	1.11621	142.6	1.05385	142.6	1.084889	142.6	0.4953786	142.6	0.08203627	142.6	-0.02864372	142.6	0.00478342	142.6	0.0672567	142.6	0.09292883	142.6	0.05807724	142.6	0.08285822	142.6	0.01935586	142.6	0.01187227
142.8	0.8684125	142.8	1.035324	142.8	1.030222	142.8	1.118941	142.8	1.052815	142.8	1.082519	142.8	0.5031149	142.8	0.08618424	142.8	-0.03063305	142.8	0.00265597	142.8	0.06782482	142.8	0.08495661	142.8	0.0511787	142.8	0.0796171	142.8	0.02183143	142.8	0.01830979
143	0.8694719	143	1.032304	143	1.040778	143	1.117766	143	1.054192	143	1.088165	143	0.5009133	143	0.08499821	143	-0.03290791	143	0.0054579	143	0.06619415	143	0.08581295	143	0.05422717	143	0.0791069	143	0.02142628	143	0.02457651
143.2	0.8711962	143.2	1.033068	143.2	1.040547	143.2	1.12021	143.2	1.05272	143.2	1.086689	143.2	0.5057591	143.2	0.08438902	143.2	-0.03273471	143.2	0.00419987	143.2	0.06702554	143.2	0.0893921	143.2	0.06129337	143.2	0.08531421	143.2	0.01736112	143.2	0.01732811
143.4	0.8701444	143.4	1.036005	143.4	1.042695	143.4	1.122769	143.4	1.056365	143.4	1.087313	143.4	0.5013039	143.4	0.08472098	143.4	-0.03622416	143.4	0.00188565	143.4	0.0611482	143.4	0.08665591	143.4	0.0553493	143.4	0.08331475	143.4	0.01885574	143.4	0.01689523
143.6	0.8771204	143.6	1.038925	143.6	1.041707	143.6	1.12273	143.6	1.060703	143.6	1.08545	143.6	0.5072889	143.6	0.08597189	143.6	-0.0289593	143.6	0.00812784	143.6	0.06470402	143.6	0.08280642	143.6	0.05430175	143.6	0.08482289	143.6	0.02589052	143.6	0.01812884
143.8	0.8750731	143.8	1.036538	143.8	1.042791	143.8	1.12355	143.8	1.057916	143.8	1.09192	143.8	0.5069752	143.8	0.08948096	143.81	-0.03052438	143.81	0.00134656	143.81	0.06522859	143.81	0.08670737	143.81	0.05687893	143.81	0.08473706	143.81	0.0241755	143.81	0.02071116
144	0.8765718	144	1.043852	144	1.039696	144	1.124995	144	1.065034	144	1.092297	144	0.5080212	144	0.08672019	144	-0.03249058	144	0.00288131	144	0.06526829	144	0.08984721	144	0.05820528	144	0.08667734	144	0.02289612	144	0.01886581
144.2	0.8771637	144.2	1.041146	144.2	1.048333	144.2	1.126074	144.2	1.06154	144.2	1.093273	144.2	0.5098179	144.2	0.07965454	144.2	-0.03401984	144.2	0.00287447	144.2	0.06422296	144.2	0.0922854	144.2	0.05293653	144.2	0.08553208	144.2	0.02166069	144.2	0.01962837
144.4	0.8800873	144.4	1.040056	144.4	1.046802	144.4	1.129506	144.4	1.065737	144.4	1.094701	144.4	0.5146322	144.4	0.08616283	144.4	-0.02854239	144.4	0.0060102	144.4	0.06958929	144.4	0.08927633	144.4	0.05636592	144.4	0.08369564	144.4	0.01556936	144.4	0.01646904
144.6	0.8848197	144.6	1.042858	144.6	1.046567	144.6	1.130562	144.6	1.065245	144.6	1.095462	144.6	0.5124225	144.6	0.08883711	144.6	-0.02907878	144.6	0.00319729	144.6	0.06541771	144.6	0.09350521	144.6	0.06013919	144.6	0.08414719	144.6	0.02373552	144.6	0.0182161
144.8	0.881914	144.8	1.043325	144.8	1.049257	144.8	1.124925	144.8	1.068147	144.8	1.099085	144.8	0.5158244	144.8	0.0835619	144.8	-0.0311441	144.8	0.00688683	144.8	0.06335028	144.8	0.08966402	144.8	0.05966693	144.8	0.08591978	144.8	0.0233527	144.8	0.01549311
145	0.8813902	145	1.052601	145	1.054117	145	1.132733	145	1.069445	145	1.099765	145	0.5179819	145	0.08495265	145	-0.03287181	145	0.00199592	145	0.06628386	145	0.08918715	145	0.06298308	145	0.08425476	145	0.0279382	145	0.02069221
145.2	0.8848532	145.2	1.050242	145.2	1.053629	145.2	1.138186	145.2	1.067678	145.2	1.100279	145.2	0.5242378	145.2	0.08646137	145.2	-0.03191205	145.2	0.00711655	145.2	0.06661741	145.2	0.08951563	145.2	0.06265663	145.2	0.08648349	145.2	0.02425239	145.2	0.02133825
145.4	0.8863767	145.4	1.047964	145.4	1.050885	145.4	1.132942	145.4	1.070724	145.4	1.101029	145.4	0.5180275	145.4	0.08724796	145.4	-0.02756944	145.4	0.0046688	145.4	0.0687413	145.4	0.0900691	145.4	0.0596336	145.4	0.08616207	145.4	0.02384349	145.4	0.01941436
145.6	0.885722	145.6	1.052266	145.6	1.056805	145.6	1.135266	145.6	1.075108	145.6	1.103083	145.6	0.5248088	145.6	0.08383002	145.6	-0.02925164	145.6	0.0042855	145.6	0.06759951	145.6	0.0899372	145.6	0.06256273	145.6	0.08353315	145.6	0.01895112	145.6	0.02098915
145.8	0.8888958	145.8	1.051845	145.8	1.057781	145.8	1.138443	145.8	1.072996	145.8	1.099632	145.8	0.5232824	145.8	0.08894964	145.8	-0.02747032	145.8	0.00904694	145.8	0.06933568	145.8	0.08998609	145.8	0.0614837	145.8	0.08458903	145.8	0.01833314	145.8	0.02317663
146	0.890126	146	1.058787	146	1.060462	146	1.136219	146	1.071959	146	1.108484	146	0.5231565	146	0.09117091	146	-0.03394803	146	0.00767717	146	0.06707114	146	0.08902497	146	0.0621902	146	0.0856967	146	0.02370462	146	0.01349949
146.2	0.8886662	146.2	1.057109	146.2	1.0575	146.2	1.143201	146.2	1.081527	146.2	1.109843	146.2	0.5310898	146.2	0.08609708	146.2	-0.03400056	146.2	0.00607326	146.2	0.07214932	146.2	0.09191122	146.2	0.06446091	146.2	0.08203914	146.2	0.02222409	146.2	0.02114465
146.4	0.8936961	146.4	1.059171	146.4	1.062688	146.4	1.141137	146.4	1.079206	146.4	1.109322	146.4	0.530881	146.4	0.08595703	146.4	-0.03001854	146.4	0.00510982	146.4	0.06675366	146.4	0.08988361	146.4	0.05579357	146.4	0.08987828	146.4	0.02262814	146.4	0.02063717
146.6	0.8936556	146.6	1.056367	146.6	1.062912	146.6	1.14678	146.6	1.083099	146.6	1.112221	146.6	0.5290636	146.6	0.08623131	146.6	-0.02530359	146.6	0.00482118	146.6	0.06988772	146.6	0.09248401	146.6	0.0638056	146.6	0.08435068	146.6	0.02341132	146.6	0.02047705
146.8	0.8925674	146.8	1.060745	146.8	1.059096	146.8	1.143954	146.8	1.082951	146.8	1.113737	146.8	0.5331217	146.8	0.08624931	146.8	-0.02482706	146.8	0.00680765	146.8	0.06894534	146.8	0.09040504	146.8	0.06355657	146.8	0.08709759	146.8	0.02531684	146.8	0.02106022
147	0.895814	147	1.061256	147	1.064295	147	1.147981	147	1.081792	147	1.115659	147	0.5400605	147	0.08774066	147	-0.02745052	147	0.00698878	147	0.0688144	147	0.08861887	147	0.06194841	147	0.08813023	147	0.02191027	147	0.01873804
147.2	0.8979205	147.2	1.058604	147.2	1.062879	147.2	1.145493	147.2	1.0845	147.2	1.111262	147.2	0.5390683	147.2	0.08564568	147.2	-0.03122037	147.2	0.01014714	147.2	0.0681183	147.2	0.09389308	147.2	0.06190299	147.2	0.08643974	147.2	0.022701	147.2	0.02206159
147.4	0.8959683	147.4	1.062048	147.4	1.066265	147.4	1.148603	147.4	1.083821	147.4	1.11844	147.4	0.5365587	147.4	0.08733886	147.4	-0.02536229	147.4	0.00798414	147.4	0.0668104	147.4	0.09226932	147.4	0.06272507	147.4	0.08654288	147.4	0.02648436	147.4	0.01931632
147.6	0.8995091	147.6	1.063308	147.6	1.066722	147.6	1.15306	147.6	1.087396	147.6	1.116041	147.6	0.5408652	147.6	0.08728196	147.6	-0.02525794	147.6	0.00804369	147.6	0.0684734	147.6	0.09446555	147.6	0.06288005	147.6	0.08700215	147.6	0.02648503	147.6	0.0202469
147.8	0.9043211	147.8	1.065332	147.8	1.068179	147.8	1.1476	147.8	1.088398	147.8	1.115711	147.8	0.5386803	147.8	0.08885384	147.8	-0.02610598	147.8	0.00707814	147.8	0.06890584	147.8	0.09106243	147.8	0.06520787	147.8	0.08570345	147.8	0.02502703	147.8	0.02725476
148	0.8988657	148	1.063995	148	1.067656	148	1.151138	148	1.091874	148	1.121666	148	0.5388186	148	0.09124804	148	-0.02636258	148	0.00444634	148	0.07135478	148	0.09181305	148	0.06102261	148	0.09304848	148	0.02722846	148	0.02191286
148.2	0.9030117	148.2	1.072706	148.2	1.070379	148.2	1.156769	148.2	1.09161	148.2	1.118283	148.2	0.5477639	148.2	0.08642522	148.2	-0.02968383	148.2	0.00952197	148.2	0.07027419	148.2	0.09325343	148.2	0.0636896	148.2	0.08792464	148.2	0.02993629	148.2	0.02193345
148.4	0.905111	148.4	1.071353	148.4	1.069962	148.4	1.155897	148.4	1.093301	148.4	1.124163	148.4	0.5456515	148.4	0.09607855	148.4	-0.02587004	148.4	0.01094473	148.4	0.07238616	148.4	0.09586091	148.4	0.06334213	148.4	0.08730311	148.4	0.02825278	148.4	0.02473168
148.6	0.9070457	148.6	1.06929	148.6	1.077994	148.6	1.154369	148.6	1.093535	148.6	1.122837	148.6	0.5447319	148.6	0.08951656	148.6	-0.02197339	148.6	0.00749694	148.6	0.07362936	148.6	0.09322374	148.6	0.06720503	148.6	0.09193217	148.6	0.02335125	148.6	0.0202074
148.8	0.9071596	148.8	1.069244	148.8	1.074037	148.8	1.156827	148.8	1.09843	148.8	1.127543	148.8	0.544668	148.8	0.09094853	148.8	-0.02885182	148.8	0.0104811	148.8	0.07679047	148.8	0.09453911	148.8	0.06219788	148.8	0.08388364	148.8	0.02957897	148.8	0.02098728
149	0.9089836	149	1.075833	149	1.072992	149	1.161051	149	1.097894	149	1.127597	149	0.5509024	149	0.08526784	149	-0.02400562	149	0.01116531	149	0.0749741	149	0.09602617	149	0.06402531	149	0.08963744	149	0.02626902	149	0.01822244
149.2	0.9094195	149.2	1.076358	149.2	1.080992	149.2	1.16112	149.2	1.098601	149.2	1.12587	149.2	0.5549495	149.2	0.0885324	149.2	-0.02584786	149.2	0.01002981	149.2	0.07243917	149.2	0.09645993	149.2	0.0616606	149.2	0.09061836	149.2	0.02753638	149.2	0.02337484
149.4	0.9085083	149.4	1.078365	149.4	1.079714	149.4	1.161398	149.4	1.103001	149.4	1.129106	149.4	0.5572503	149.4	0.08867175	149.4	-0.03441983	149.4	0.01032031	149.4	0.06866299	149.4	0.09352019	149.4	0.0655824	149.4	0.08834741	149.4	0.02825994	149.4	0.0184626
149.6	0.9071487	149.6	1.078084	149.6	1.080605	149.6	1.165215	149.6	1.095906	149.6	1.129958	149.6	0.5515959	149.6	0.08949617	149.6	-0.02540232	149.6	0.01148459	149.6	0.07253508	149.6	0.092914	149.6	0.06581503	149.6	0.08757713	149.6	0.02947242	149.6	0.02492933
149.8	0.9172831	149.8	1.079466	149.8	1.081676	149.8	1.167643	149.8	1.103593	149.8	1.13333	149.8	0.5616122	149.8	0.09069286	149.8	-0.02826134	149.8	0.01580092	149.8	0.07099951	149.8	0.09547237	149.8	0.06197801	149.8	0.09558893	149.8	0.02599461	149.8	0.025228
150	0.9179934	150	1.082288	150	1.083191	150	1.166691	150	1.09949	150	1.128123	150	0.5574232	150	0.09009536	150	-0.02481648	150	0.01264359	150	0.07419837	150	0.09536312	150	0.06600893	150	0.09134599	150	0.02939828	150	0.02702936
150.2	0.9117409	150.2	1.083852	150.2	1.08314	150.2	1.163507	150.2	1.102785	150.2	1.132905	150.2	0.5638462	150.2	0.0902348	150.2	-0.02694888	150.2	0.00809002	150.2	0.07121015	150.2	0.0918806	150.2	0.05766988	150.2	0.09370213	150.2	0.02882139	150.2	0.02036561
150.4	0.9148621	150.4	1.080011	150.4	1.08621	150.4	1.162775	150.4	1.108035	150.4	1.134157	150.4	0.5592088	150.4	0.08692794	150.4	-0.02423409	150.4	0.00909211	150.4	0.07101826	150.4	0.09107621	150.4	0.06602713	150.4	0.08677176	150.4	0.03100842	150.4	0.02261009
150.6	0.9186798	150.6	1.086586	150.6	1.092858	150.6	1.165123	150.6	1.108464	150.6	1.134018	150.6	0.562315	150.6	0.08934305	150.6	-0.02491261	150.6	0.01072214	150.6	0.07296149	150.6	0.09681419	150.6	0.06651088	150.6	0.09047686	150.6	0.02531003	150.6	0.02650668
150.8	0.919517	150.8	1.084954	150.8	1.094299	150.8	1.174176	150.8	1.110451	150.8	1.135953	150.8	0.5667993	150.8	0.09263267	150.8	-0.02121352	150.8	0.01100636	150.8	0.07533245	150.8	0.0981527	150.8	0.06173144	150.8	0.09148397	150.8	0.03017827	150.8	0.02045765
151	0.918556	151	1.084904	151	1.090646	151	1.173196	151	1.104426	151	1.138648	151	0.5704943	151	0.09109204	151	-0.02269116	151	0.01040682	151	0.07439808	151	0.09853231	151	0.06559807	151	0.08896151	151	0.02817842	151	0.02638875
151.2	0.9239466	151.2	1.08398	151.2	1.091295	151.2	1.172923	151.2	1.10909	151.2	1.138898	151.2	0.5672123	151.2	0.09133144	151.2	-0.02419791	151.2	0.01269368	151.2	0.07505119	151.2	0.09757014	151.2	0.06859489	151.2	0.08724106	151.2	0.03125834	151.2	0.02457759
151.4	0.9195922	151.4	1.091392	151.4	1.089953	151.4	1.173107	151.4	1.110292	151.4	1.137263	151.4	0.5662776	151.4	0.09369387	151.4	-0.02271052	151.4	0.01429934	151.4	0.07285564	151.4	0.09924825	151.4	0.0658336	151.4	0.0968771	151.4	0.03057981	151.4	0.02223703
151.6	0.922695	151.6	1.086525	151.6	1.093326	151.6	1.176858	151.6	1.11177	151.6	1.145695	151.6	0.5712182	151.6	0.09217117	151.6	-0.02321537	151.6	0.01324539	151.6	0.07035404	151.6	0.09387045	151.6	0.06389438	151.6	0.09618291	151.6	0.03059846	151.6	0.02633726
151.8	0.9230026	151.8	1.091698	151.8	1.095897	151.8	1.175831	151.8	1.115645	151.8	1.138586	151.8	0.5759716	151.8	0.09224577	151.8	-0.02300107	151.8	0.01149606	151.8	0.0712951	151.8	0.09732449	151.8	0.06781993	151.8	0.09449449	151.8	0.02898659	151.8	0.0253075
152	0.9257865	152	1.088788	152	1.095695	152	1.178211	152	1.118056	152	1.146273	152	0.5720352	152	0.08991464	152	-0.02108661	152	0.01236689	152	0.07326597	152	0.09679061	152	0.06602382	152	0.09405182	152	0.02847382	152	0.0228534
152.2	0.9264706	152.2	1.095251	152.2	1.093411	152.2	1.174483	152.2	1.112583	152.2	1.147676	152.2	0.5790087	152.2	0.09069617	152.2	-0.01508823	152.2	0.01339738	152.2	0.07027348	152.2	0.09677938	152.2	0.06732074	152.2	0.09251919	152.2	0.02814141	152.2	0.03174217
152.4	0.9297724	152.4	1.093666	152.4	1.095703	152.4	1.181979	152.4	1.119392	152.4	1.145495	152.4	0.5768482	152.4	0.09195519	152.4	-0.02184481	152.4	0.01136675	152.4	0.07501332	152.4	0.09654748	152.4	0.06354214	152.4	0.09118789	152.4	0.03133817	152.4	0.03181175
152.6	0.9283702	152.6	1.094815	152.6	1.095993	152.6	1.185164	152.6	1.118364	152.6	1.150132	152.6	0.5860177	152.6	0.09599293	152.6	-0.02391023	152.6	0.01072416	152.6	0.07005262	152.6	0.0973368	152.6	0.07069977	152.6	0.09308769	152.6	0.03106178	152.6	0.02211241
152.8	0.9289213	152.8	1.093599	152.8	1.100129	152.8	1.180873	152.8	1.116236	152.8	1.144583	152.8	0.5806985	152.8	0.09527449	152.8	-0.02600269	152.8	0.00909524	152.8	0.07337452	152.8	0.1012617	152.8	0.06723966	152.8	0.09155439	152.8	0.02811528	152.8	0.02848739
153	0.9290047	153	1.099931	153	1.102647	153	1.180708	153	1.115409	153	1.14761	153	0.5856779	153	0.09338701	153	-0.02179139	153	0.01743579	153	0.07619724	153	0.1012827	153	0.06737348	153	0.09431259	153	0.03308239	153	0.02773726
153.2	0.9305816	153.2	1.10475	153.2	1.10174	153.2	1.180101	153.2	1.122639	153.2	1.150082	153.2	0.58343	153.2	0.0917716	153.2	-0.016079	153.2	0.01276881	153.2	0.07553366	153.2	0.09647574	153.2	0.06646211	153.2	0.09603883	153.2	0.02709308	153.2	0.02904622
153.4	0.9356161	153.4	1.100473	153.4	1.103256	153.4	1.186917	153.4	1.125881	153.4	1.148967	153.4	0.5810708	153.4	0.09169193	153.4	-0.02285058	153.4	0.01507725	153.4	0.07727733	153.4	0.099262	153.4	0.06587458	153.4	0.0918494	153.4	0.02988905	153.4	0.02400265
153.6	0.9368906	153.6	1.100951	153.6	1.102053	153.6	1.188211	153.6	1.121462	153.6	1.151608	153.6	0.5897985	153.6	0.09295359	153.6	-0.02687751	153.6	0.01658295	153.6	0.07892748	153.6	0.1022369	153.6	0.06959162	153.6	0.08962274	153.6	0.03225948	153.6	0.02388998
153.8	0.9313349	153.8	1.096628	153.8	1.108621	153.8	1.192358	153.8	1.127621	153.8	1.152538	153.8	0.5896367	153.8	0.09126244	153.8	-0.02254364	153.8	0.01472768	153.8	0.07537702	153.8	0.09742127	153.8	0.07393035	153.8	0.08998046	153.8	0.03145069	153.8	0.02430308
154	0.9324934	154	1.106396	154	1.110775	154	1.186748	154	1.126119	154	1.157884	154	0.5898141	154	0.09354768	154	-0.02231875	154	0.01081548	154	0.07684027	154	0.09639728	154	0.06942362	154	0.09465963	154	0.03132617	154	0.03028752
154.2	0.9400787	154.2	1.110976	154.2	1.107551	154.2	1.186962	154.2	1.125077	154.2	1.157478	154.2	0.5884971	154.2	0.09165451	154.2	-0.02473693	154.2	0.01145821	154.2	0.07573567	154.2	0.09702086	154.2	0.07389096	154.2	0.08894512	154.2	0.0338418	154.2	0.02361651
154.4	0.9387437	154.4	1.107316	154.4	1.1124	154.4	1.19421	154.4	1.129857	154.4	1.160218	154.4	0.5926409	154.4	0.09480041	154.4	-0.0233863	154.4	0.01478582	154.4	0.07601674	154.4	0.1010777	154.4	0.06892131	154.4	0.09810403	154.4	0.03139738	154.4	0.0207496
154.6	0.9373693	154.6	1.106952	154.6	1.111371	154.6	1.196512	154.6	1.126191	154.6	1.159304	154.6	0.5921799	154.6	0.08758695	154.6	-0.02035371	154.6	0.00809059	154.6	0.07879848	154.6	0.09627112	154.6	0.07082307	154.6	0.09069013	154.6	0.0299985	154.6	0.02595519
154.8	0.9405068	154.8	1.107028	154.8	1.108987	154.8	1.196752	154.8	1.131264	154.8	1.15946	154.8	0.5958973	154.8	0.09325163	154.8	-0.02623644	154.8	0.01583238	154.8	0.07644461	154.8	0.09487839	154.8	0.06992552	154.8	0.09493367	154.8	0.03515982	154.8	0.02930507
155	0.9423794	155	1.111745	155	1.117146	155	1.199003	155	1.130507	155	1.158922	155	0.6011863	155	0.09634288	155	-0.01935497	155	0.01699726	155	0.07629544	155	0.1019951	155	0.06916452	155	0.09099802	155	0.03159525	155	0.02611653
155.2	0.9408686	155.2	1.108462	155.2	1.112867	155.2	1.194683	155.2	1.129854	155.2	1.162441	155.2	0.6001659	155.2	0.09332592	155.2	-0.02467875	155.2	0.01668439	155.2	0.07498522	155.2	0.09663556	155.2	0.06837415	155.2	0.09426582	155.2	0.03345758	155.2	0.02815728
155.4	0.9452994	155.4	1.111037	155.4	1.115408	155.4	1.197151	155.4	1.130939	155.4	1.1635	155.4	0.602074	155.4	0.09530102	155.4	-0.01632093	155.4	0.01669677	155.4	0.07867422	155.4	0.09797679	155.4	0.07264871	155.4	0.09724585	155.4	0.03056381	155.4	0.02736919
155.6	0.9463442	155.6	1.116227	155.6	1.117991	155.6	1.198649	155.6	1.134025	155.6	1.163293	155.6	0.6020358	155.6	0.09716842	155.6	-0.01764215	155.6	0.01476735	155.6	0.07658883	155.6	0.1036269	155.6	0.06896783	155.6	0.09496137	155.6	0.03346658	155.6	0.02749093
155.8	0.9493498	155.8	1.112901	155.8	1.118751	155.8	1.197734	155.8	1.133883	155.8	1.165765	155.8	0.6027197	155.8	0.09239415	155.8	-0.01320598	155.8	0.0181505	155.8	0.07884227	155.8	0.1002088	155.8	0.06965573	155.8	0.09280431	155.8	0.03492261	155.8	0.02990789
156	0.9432198	156	1.11644	156	1.119963	156	1.200985	156	1.138168	156	1.164986	156	0.6078908	156	0.09499914	156	-0.01830316	156	0.01389824	156	0.07857966	156	0.09822696	156	0.06963147	156	0.09706385	156	0.03131207	156	0.03263777
156.2	0.9464151	156.2	1.117092	156.2	1.119366	156.2	1.198695	156.2	1.134105	156.2	1.166348	156.2	0.6068326	156.2	0.09309375	156.2	-0.02156211	156.2	0.01465523	156.2	0.08162031	156.2	0.09976646	156.2	0.06910757	156.2	0.09539694	156.2	0.03214552	156.2	0.0281313
156.4	0.9499532	156.4	1.119572	156.4	1.120236	156.4	1.204479	156.4	1.14187	156.4	1.172022	156.4	0.6118932	156.4	0.09125173	156.4	-0.01829302	156.4	0.01822746	156.4	0.07720904	156.4	0.1034302	156.4	0.069292	156.4	0.09546481	156.4	0.03217878	156.4	0.02580295
156.6	0.9506028	156.6	1.119264	156.6	1.121691	156.6	1.204335	156.6	1.138886	156.6	1.166463	156.6	0.6113722	156.6	0.09674241	156.6	-0.02294824	156.6	0.01589202	156.6	0.07814865	156.6	0.1029453	156.6	0.07461235	156.6	0.09656268	156.6	0.03156576	156.6	0.02856119
156.8	0.9519238	156.8	1.119298	156.8	1.125106	156.8	1.19985	156.8	1.139478	156.8	1.172367	156.8	0.6150429	156.8	0.09221008	156.8	-0.01941499	156.8	0.01336273	156.8	0.08068309	156.8	0.0931145	156.8	0.06764182	156.8	0.09750192	156.8	0.03880535	156.8	0.02442695
157	0.950356	157	1.124115	157	1.121226	157	1.208233	157	1.143587	157	1.168011	157	0.614402	157	0.09487312	157	-0.01802486	157	0.01672083	157	0.07726903	157	0.1018009	157	0.07027297	157	0.09403295	157	0.03288452	157	0.02325255
157.2	0.955006	157.2	1.124597	157.2	1.128205	157.2	1.205287	157.2	1.141318	157.2	1.171944	157.2	0.6172662	157.2	0.09481715	157.2	-0.02092585	157.2	0.02118278	157.2	0.07928178	157.2	0.1003895	157.2	0.07208303	157.2	0.09464857	157.2	0.0378177	157.2	0.03026387
157.4	0.9507523	157.4	1.121466	157.4	1.12418	157.4	1.207255	157.4	1.140295	157.4	1.170652	157.4	0.6172033	157.4	0.09213631	157.42	-0.01649113	157.42	0.01663209	157.42	0.07817379	157.42	0.1015887	157.42	0.07250896	157.42	0.09451707	157.42	0.03306099	157.42	0.03049017
157.6	0.9547845	157.6	1.125843	157.6	1.123916	157.6	1.208126	157.6	1.144325	157.6	1.173663	157.6	0.6201411	157.6	0.09803627	157.6	-0.01701653	157.6	0.01373583	157.6	0.07443649	157.6	0.1036129	157.6	0.06992352	157.6	0.0963148	157.6	0.03322602	157.6	0.03148655
157.8	0.9535179	157.8	1.124473	157.8	1.125391	157.8	1.212716	157.8	1.146646	157.8	1.176105	157.8	0.6216356	157.8	0.09511656	157.8	-0.01957757	157.8	0.01831994	157.8	0.07925818	157.8	0.1046388	157.8	0.07503012	157.8	0.09519403	157.8	0.03169888	157.8	0.02844092
158	0.9567727	158	1.125532	158	1.129355	158	1.210762	158	1.14862	158	1.174337	158	0.6176834	158	0.09980232	158	-0.01440631	158	0.01500678	158	0.07943599	158	0.1003003	158	0.07233569	158	0.09499872	158	0.0330245	158	0.03524403
158.2	0.9568104	158.2	1.125408	158.2	1.130668	158.2	1.212668	158.2	1.150078	158.2	1.176619	158.2	0.6186426	158.2	0.09480912	158.2	-0.02102263	158.2	0.01501529	158.2	0.07862547	158.2	0.09924197	158.2	0.0723113	158.2	0.09573881	158.2	0.03684531	158.2	0.02865013
158.4	0.9627345	158.4	1.128834	158.4	1.128305	158.4	1.220094	158.4	1.147361	158.4	1.179768	158.4	0.628054	158.4	0.09863883	158.4	-0.01412801	158.4	0.01974196	158.4	0.07755323	158.4	0.1042373	158.4	0.07053787	158.4	0.09784498	158.4	0.03604078	158.4	0.02980703
158.6	0.9614831	158.6	1.126676	158.6	1.13361	158.6	1.211395	158.6	1.148207	158.6	1.179999	158.6	0.6295604	158.6	0.09764047	158.6	-0.02162229	158.6	0.0104615	158.6	0.07787915	158.6	0.1043141	158.6	0.07229699	158.6	0.0991684	158.6	0.03396009	158.6	0.02711563
158.8	0.9620478	158.8	1.130659	158.8	1.130808	158.8	1.21891	158.8	1.154131	158.8	1.18251	158.8	0.6267978	158.8	0.09916493	158.8	-0.01931638	158.8	0.02002982	158.8	0.08156848	158.8	0.1014454	158.8	0.07606196	158.8	0.09510925	158.8	0.03269347	158.8	0.03383778
159	0.9565477	159	1.131931	159	1.133009	159	1.218129	159	1.153784	159	1.185905	159	0.6278909	159	0.09972906	159	-0.01381287	159	0.02302291	159	0.07826715	159	0.1020917	159	0.07745589	159	0.09770493	159	0.03484401	159	0.03170139
159.2	0.9616098	159.2	1.13524	159.2	1.133627	159.2	1.220803	159.2	1.151324	159.2	1.183185	159.2	0.627468	159.2	0.09820044	159.2	-0.01937748	159.2	0.01907581	159.2	0.0796154	159.2	0.1053109	159.2	0.07132715	159.2	0.1004798	159.2	0.03794745	159.2	0.02863689
159.41	0.9620011	159.41	1.12906	159.41	1.139462	159.41	1.216078	159.41	1.158181	159.41	1.18414	159.41	0.6343716	159.41	0.09790641	159.4	-0.01794143	159.4	0.01830088	159.4	0.08167911	159.4	0.104093	159.4	0.07469257	159.4	0.1003804	159.4	0.03773795	159.4	0.03682221
159.6	0.9666843	159.6	1.134167	159.6	1.139946	159.6	1.219129	159.6	1.159444	159.6	1.18565	159.6	0.6312385	159.6	0.09752015	159.6	-0.01749282	159.6	0.02165537	159.6	0.0811918	159.6	0.1039413	159.6	0.07778667	159.6	0.1004398	159.6	0.03680329	159.6	0.03206828
159.8	0.9630182	159.8	1.136634	159.8	1.141754	159.8	1.220777	159.8	1.153827	159.8	1.186124	159.8	0.6336008	159.8	0.09704404	159.8	-0.01723393	159.8	0.02071193	159.8	0.08332122	159.8	0.1027855	159.8	0.07390539	159.8	0.0991831	159.8	0.03783238	159.8	0.02799892
160	0.9678673	160	1.137344	160	1.135198	160	1.218796	160	1.157257	160	1.186867	160	0.6437604	160	0.09768854	160	-0.01596231	160	0.01898031	160	0.07949412	160	0.1026966	160	0.07133382	160	0.101134	160	0.03776563	160	0.02865422
160.2	0.9693431	160.2	1.136921	160.2	1.142177	160.2	1.224243	160.2	1.154227	160.2	1.186982	160.2	0.6367528	160.2	0.100211	160.2	-0.01716293	160.2	0.01976729	160.2	0.0794513	160.2	0.1021364	160.2	0.07610998	160.2	0.1012132	160.2	0.04014751	160.2	0.03223423
160.4	0.9666538	160.4	1.138158	160.4	1.13837	160.4	1.228517	160.4	1.156141	160.4	1.18907	160.4	0.6412246	160.4	0.09945815	160.4	-0.01746373	160.4	0.02140239	160.4	0.08393729	160.4	0.1019087	160.4	0.07012375	160.4	0.09647704	160.4	0.03302	160.4	0.03209363
160.6	0.9693039	160.6	1.143263	160.6	1.145171	160.6	1.221916	160.6	1.165202	160.6	1.186147	160.6	0.6393597	160.6	0.09808397	160.6	-0.01319308	160.6	0.02193364	160.6	0.07999443	160.6	0.1016714	160.6	0.08132906	160.6	0.1035877	160.6	0.0389652	160.6	0.03158049
160.8	0.9676295	160.8	1.141427	160.8	1.147512	160.8	1.22379	160.8	1.164411	160.8	1.19253	160.8	0.6427006	160.8	0.1006848	160.8	-0.01678289	160.8	0.01736727	160.8	0.07836841	160.8	0.1061931	160.8	0.07029245	160.8	0.09971914	160.8	0.03327375	160.8	0.0326399
161	0.9722186	161	1.1426	161	1.1455	161	1.226271	161	1.157582	161	1.194208	161	0.6485363	161	0.09476061	161	-0.01987186	161	0.0204544	161	0.08348688	161	0.1022254	161	0.07492881	161	0.09992047	161	0.03346946	161	0.03145492
161.2	0.9702241	161.2	1.15006	161.2	1.144463	161.2	1.226497	161.2	1.16123	161.2	1.19574	161.2	0.6508213	161.2	0.09942152	161.2	-0.01633134	161.2	0.01686871	161.2	0.08115232	161.2	0.102605	161.2	0.08013417	161.2	0.101434	161.2	0.03581018	161.2	0.03241863
161.4	0.972525	161.4	1.142465	161.4	1.150126	161.4	1.227016	161.4	1.165508	161.4	1.192379	161.4	0.6490868	161.4	0.09904592	161.4	-0.01260676	161.4	0.0186671	161.4	0.08431908	161.4	0.1045457	161.4	0.07904442	161.4	0.1029245	161.4	0.0366138	161.4	0.03388248
161.6	0.9727539	161.6	1.146007	161.6	1.146801	161.6	1.227235	161.6	1.166253	161.6	1.195092	161.6	0.64935	161.6	0.09808829	161.6	-0.01848693	161.6	0.02325995	161.6	0.08254175	161.6	0.1006725	161.6	0.07213514	161.6	0.0972112	161.6	0.03650405	161.6	0.02793608
161.8	0.9698837	161.8	1.148371	161.8	1.149258	161.8	1.230849	161.8	1.166226	161.8	1.197876	161.8	0.64779	161.8	0.09749775	161.8	-0.01322924	161.8	0.02404657	161.8	0.0798641	161.8	0.1043059	161.8	0.07605473	161.8	0.1008589	161.8	0.0374952	161.8	0.03329828
162	0.9773377	162	1.145585	162	1.149093	162	1.233664	162	1.165145	162	1.195753	162	0.6493299	162	0.1017361	162	-0.0173482	162	0.01765223	162	0.08526779	162	0.1059002	162	0.07431278	162	0.1059466	162	0.03721325	162	0.03161947
162.2	0.973402	162.2	1.147001	162.2	1.152646	162.2	1.234001	162.2	1.171903	162.2	1.195961	162.2	0.6499485	162.2	0.1006055	162.2	-0.01185272	162.2	0.02307551	162.2	0.08516864	162.2	0.1080774	162.2	0.07516304	162.2	0.1015848	162.2	0.03792354	162.2	0.03546773
162.4	0.9800676	162.4	1.152173	162.4	1.155721	162.4	1.234405	162.4	1.170108	162.4	1.203958	162.4	0.6508008	162.4	0.09944428	162.4	-0.01854343	162.4	0.0229759	162.4	0.08548962	162.4	0.1054285	162.4	0.07800408	162.4	0.1028877	162.4	0.03548885	162.4	0.02915752
162.6	0.977672	162.6	1.147148	162.6	1.155839	162.6	1.233613	162.6	1.172194	162.6	1.199219	162.6	0.6602232	162.6	0.1047994	162.6	-0.01675534	162.6	0.02376118	162.6	0.08040162	162.6	0.1083193	162.6	0.07812351	162.6	0.09799766	162.6	0.03605216	162.6	0.02957361
162.8	0.9785772	162.8	1.148517	162.8	1.15058	162.8	1.237067	162.8	1.172161	162.8	1.205274	162.8	0.6537311	162.8	0.1027129	162.8	-0.02173321	162.8	0.01989087	162.8	0.08072531	162.8	0.1038757	162.8	0.07793196	162.8	0.1030564	162.8	0.03684533	162.8	0.03136879
163	0.9846877	163	1.153305	163	1.152888	163	1.237907	163	1.169413	163	1.202923	163	0.6573552	163	0.0999421	163.01	-0.01023038	163.01	0.0203686	163.01	0.08139151	163.01	0.1052751	163.01	0.07935275	163.01	0.1040434	163.01	0.04133382	163.01	0.03479438
163.2	0.9834645	163.2	1.148742	163.2	1.152651	163.2	1.236166	163.2	1.175164	163.2	1.20318	163.2	0.656719	163.2	0.0954646	163.2	-0.01579528	163.2	0.01670054	163.2	0.08330882	163.2	0.1068576	163.2	0.07445429	163.2	0.1022575	163.2	0.03570115	163.2	0.03661881
163.4	0.9815854	163.4	1.152053	163.4	1.152567	163.4	1.238656	163.4	1.170876	163.4	1.210015	163.4	0.6595428	163.4	0.1037335	163.4	-0.01381366	163.4	0.02521721	163.4	0.08386949	163.4	0.1044735	163.4	0.08086186	163.4	0.1004267	163.4	0.04383914	163.4	0.03685683
163.6	0.9799032	163.6	1.152341	163.6	1.156973	163.6	1.241149	163.6	1.178424	163.6	1.202838	163.6	0.6592944	163.6	0.09811994	163.6	-0.01691686	163.6	0.02528989	163.6	0.08493064	163.6	0.1060722	163.6	0.07805707	163.6	0.1030811	163.6	0.03772371	163.6	0.03384553
163.8	0.9839662	163.8	1.154405	163.8	1.157283	163.8	1.243261	163.8	1.177095	163.8	1.201383	163.8	0.665828	163.8	0.09492281	163.8	-0.01624284	163.8	0.02522938	163.8	0.0828368	163.8	0.1076117	163.8	0.07735832	163.8	0.104313	163.8	0.04351044	163.8	0.02851988
164	0.9845904	164	1.158795	164	1.157721	164	1.241354	164	1.177002	164	1.207088	164	0.6618441	164	0.1031807	164	-0.01849786	164	0.02403867	164	0.08372241	164	0.1084076	164	0.07730134	164	0.1019293	164	0.03928748	164	0.03417765
164.2	0.984183	164.2	1.156969	164.2	1.159674	164.2	1.241813	164.2	1.175455	164.2	1.205876	164.2	0.6608846	164.2	0.09934778	164.2	-0.00976746	164.2	0.02457055	164.2	0.08555485	164.2	0.1061957	164.2	0.07514012	164.2	0.1043291	164.2	0.03691659	164.2	0.03208994
164.4	0.9920771	164.4	1.156606	164.4	1.162385	164.4	1.243887	164.4	1.184043	164.4	1.210204	164.4	0.6653603	164.4	0.105134	164.4	-0.01279122	164.4	0.02181346	164.4	0.08645375	164.4	0.1082178	164.4	0.07663997	164.4	0.1034557	164.4	0.03946126	164.4	0.03421918
164.6	0.9858947	164.6	1.162785	164.6	1.160475	164.6	1.248433	164.6	1.177506	164.6	1.208719	164.6	0.6680617	164.6	0.1012709	164.6	-0.01476579	164.6	0.02334406	164.6	0.08801986	164.6	0.1038924	164.6	0.07773697	164.6	0.1055523	164.6	0.04489125	164.6	0.03499813
164.8	0.9930345	164.8	1.156626	164.8	1.163404	164.8	1.245108	164.8	1.181852	164.8	1.211231	164.8	0.6720128	164.8	0.09775133	164.8	-0.01236978	164.8	0.0259309	164.8	0.08553657	164.8	0.1116374	164.8	0.08075148	164.8	0.1052156	164.8	0.04187873	164.8	0.03493391
165	0.9902807	165	1.164078	165	1.161575	165	1.244891	165	1.184476	165	1.211124	165	0.6715553	165	0.1009096	165	-0.01616821	165	0.02026591	165	0.08305382	165	0.1131308	165	0.07688331	165	0.1027332	165	0.04269059	165	0.04153132
165.2	0.9834449	165.2	1.1596	165.2	1.161169	165.2	1.242617	165.2	1.180143	165.2	1.212013	165.2	0.6694137	165.2	0.1013814	165.2	-0.01313179	165.2	0.02901978	165.2	0.08642472	165.2	0.1083211	165.2	0.08167931	165.2	0.107589	165.2	0.03948221	165.2	0.03544353
165.4	0.9899696	165.4	1.161565	165.4	1.166684	165.4	1.246263	165.4	1.186729	165.4	1.212221	165.4	0.6711918	165.4	0.1022321	165.4	-0.00864891	165.4	0.02733406	165.4	0.08345	165.4	0.1123531	165.4	0.07959387	165.4	0.1031681	165.4	0.04113561	165.4	0.03536721
165.6	0.9948364	165.6	1.166603	165.6	1.166932	165.6	1.245898	165.6	1.188096	165.6	1.214195	165.6	0.6767219	165.6	0.09989537	165.6	-0.01201003	165.6	0.02353399	165.6	0.0873251	165.6	0.1122727	165.6	0.08160816	165.6	0.1038604	165.6	0.03828921	165.6	0.03061225
165.8	0.9965677	165.8	1.16317	165.8	1.167623	165.8	1.248582	165.8	1.189548	165.8	1.216733	165.8	0.6784374	165.8	0.1044544	165.8	-0.01027808	165.8	0.02450524	165.8	0.08521996	165.8	0.1071778	165.8	0.07894559	165.8	0.1068361	165.8	0.04866147	165.8	0.03684935
166	0.9919128	166	1.165162	166	1.167286	166	1.252814	166	1.183084	166	1.215306	166	0.678216	166	0.1020219	166	-0.01756967	166	0.02503737	166	0.08524913	166	0.1104746	166	0.08108312	166	0.1041253	166	0.03995653	166	0.0391542
166.2	0.9952667	166.2	1.166224	166.2	1.172238	166.2	1.25443	166.2	1.184036	166.2	1.220765	166.2	0.681877	166.2	0.1016361	166.2	-0.0122149	166.2	0.02389288	166.2	0.08636313	166.2	0.1044413	166.2	0.08063632	166.2	0.1055373	166.2	0.04599353	166.2	0.0389759
166.4	0.9929497	166.4	1.167304	166.4	1.167461	166.4	1.255311	166.4	1.192456	166.4	1.220673	166.4	0.6766694	166.4	0.1016498	166.4	-0.01108832	166.4	0.0185691	166.4	0.08644944	166.4	0.1092669	166.4	0.08026254	166.4	0.1025355	166.4	0.04208639	166.4	0.03464054
166.6	0.9993472	166.6	1.16797	166.6	1.171948	166.6	1.253815	166.6	1.192258	166.6	1.222087	166.6	0.6814724	166.6	0.1012121	166.6	-0.01301732	166.6	0.01950878	166.6	0.08363308	166.6	0.1068432	166.6	0.07904648	166.6	0.1041871	166.6	0.04495253	166.6	0.03799638
166.8	1.002873	166.8	1.168872	166.8	1.171855	166.8	1.250688	166.8	1.193133	166.8	1.220483	166.8	0.6854215	166.8	0.1077841	166.8	-0.01261032	166.8	0.02600804	166.8	0.08596437	166.8	0.1087277	166.8	0.08341435	166.8	0.1028551	166.8	0.04456821	166.8	0.03798389
167	0.9967887	167	1.170673	167	1.173249	167	1.257973	167	1.196977	167	1.222576	167	0.6824758	167	0.1032619	167	-0.01247734	167	0.02521655	167	0.08617937	167	0.107752	167	0.08620048	167	0.1064618	167	0.04292352	167	0.03956949
167.2	0.9986296	167.2	1.168998	167.2	1.173099	167.2	1.263306	167.2	1.193292	167.2	1.222399	167.2	0.6817215	167.2	0.1055795	167.2	-0.01314241	167.2	0.02445894	167.2	0.08880986	167.2	0.1107882	167.2	0.08222779	167.2	0.1078796	167.2	0.03697485	167.2	0.03370162
167.4	0.9983717	167.4	1.172638	167.4	1.175886	167.4	1.262854	167.4	1.195279	167.4	1.223902	167.4	0.6899852	167.4	0.1014113	167.4	-0.00987764	167.4	0.02619784	167.4	0.08595698	167.4	0.1134757	167.4	0.07799177	167.4	0.1071356	167.4	0.04749114	167.4	0.03422076
167.6	1.004689	167.6	1.174791	167.6	1.175842	167.6	1.257587	167.6	1.195588	167.6	1.224277	167.6	0.6872348	167.6	0.1031737	167.6	-0.01015406	167.6	0.02532012	167.6	0.08647509	167.6	0.1119946	167.6	0.08234677	167.6	0.1068746	167.6	0.04668036	167.6	0.03828778
167.8	1.000206	167.8	1.173375	167.8	1.17687	167.8	1.260194	167.8	1.196322	167.8	1.225617	167.8	0.694774	167.8	0.1052857	167.8	-0.01135519	167.8	0.0265725	167.8	0.08939201	167.8	0.11527	167.8	0.07857945	167.8	0.1037245	167.8	0.04533152	167.8	0.03892225
168.02	1.006182	168.02	1.179151	168.02	1.181801	168.02	1.262141	168.02	1.190477	168.02	1.225852	168.02	0.6847046	168.02	0.1035499	168	-0.00883922	168	0.02423799	168	0.08883705	168	0.1062894	168	0.08123002	168	0.1052803	168	0.04607014	168	0.0398921
168.2	1.002317	168.2	1.173432	168.2	1.177619	168.2	1.266788	168.2	1.193077	168.2	1.224195	168.2	0.6950807	168.2	0.101255	168.2	-0.00999963	168.2	0.02223185	168.2	0.08840665	168.2	0.1080652	168.2	0.08097005	168.2	0.1076882	168.2	0.04155762	168.2	0.03974346
168.4	1.006342	168.4	1.17674	168.4	1.184226	168.4	1.263697	168.4	1.199952	168.4	1.228919	168.4	0.695466	168.4	0.1045178	168.4	-0.01220096	168.4	0.02702179	168.4	0.08669288	168.4	0.1097952	168.4	0.0834972	168.4	0.1083559	168.4	0.04258676	168.4	0.04062437
168.6	1.005218	168.6	1.177727	168.6	1.180058	168.6	1.265841	168.6	1.196632	168.6	1.22884	168.6	0.6987442	168.6	0.1044135	168.6	-0.00358475	168.6	0.02367742	168.6	0.08771057	168.6	0.1086937	168.6	0.08366311	168.6	0.1023496	168.6	0.04414131	168.6	0.0371361
168.8	1.004668	168.8	1.181503	168.8	1.184994	168.8	1.263368	168.8	1.198695	168.8	1.22429	168.8	0.6893892	168.8	0.1028414	168.8	-0.00674462	168.8	0.02680995	168.8	0.09027955	168.8	0.1107617	168.8	0.08022184	168.8	0.1090897	168.8	0.04770049	168.8	0.0385683
169	1.00781	169	1.182083	169	1.183827	169	1.266338	169	1.197002	169	1.23227	169	0.6944211	169	0.1066061	169	-0.01073031	169	0.03163643	169	0.08897299	169	0.1099445	169	0.08162454	169	0.1075355	169	0.04299323	169	0.03138573
169.2	1.011417	169.2	1.177212	169.2	1.181286	169.2	1.263817	169.2	1.199716	169.2	1.233493	169.2	0.6995184	169.2	0.1033515	169.2	-0.00969857	169.2	0.02981507	169.2	0.09150077	169.2	0.1083549	169.2	0.08368654	169.2	0.1073318	169.2	0.04308951	169.2	0.03909977
169.4	1.006577	169.4	1.180168	169.4	1.184741	169.4	1.264144	169.4	1.196981	169.4	1.230965	169.4	0.7036237	169.4	0.1082538	169.4	-0.00594328	169.4	0.02846474	169.4	0.08736505	169.4	0.1132418	169.4	0.08109558	169.4	0.105382	169.4	0.0410174	169.4	0.03777926
169.6	1.006595	169.6	1.182953	169.6	1.184864	169.6	1.267246	169.6	1.199544	169.6	1.231099	169.6	0.698342	169.6	0.1039248	169.6	-0.0093958	169.6	0.02792082	169.6	0.08795079	169.6	0.1114778	169.6	0.08180302	169.6	0.1104398	169.6	0.04748271	169.6	0.04058155
169.8	1.00883	169.8	1.183838	169.8	1.187531	169.8	1.266796	169.8	1.204745	169.8	1.232274	169.8	0.704633	169.8	0.1041479	169.8	-0.00652996	169.8	0.02835088	169.8	0.08762527	169.8	0.1095182	169.8	0.08295184	169.8	0.1064423	169.8	0.04405638	169.8	0.036574
170	1.091616	170	1.270068	170	1.274405	170	1.35888	170	1.292453	170	1.320034	170	0.7500786	170	0.1041395	170	-0.01209444	170	0.02790352	170	0.08812609	170	0.1115464	170	0.08244082	170	0.106882	170	0.04515078	170	0.03953658
170.2	1.113009	170.2	1.287138	170.2	1.294798	170.2	1.37518	170.2	1.308703	170.2	1.340378	170.2	0.7552272	170.2	0.1043963	170.2	-0.00469764	170.2	0.02893363	170.2	0.09005623	170.2	0.1106463	170.2	0.0872287	170.2	0.1088165	170.2	0.04382521	170.2	0.03903097
170.4	1.123207	170.4	1.304331	170.4	1.311899	170.4	1.385955	170.4	1.322343	170.4	1.351207	170.4	0.7616477	170.4	0.1095148	170.4	-0.01277021	170.4	0.03155859	170.4	0.08579759	170.4	0.114521	170.4	0.08373713	170.4	0.1089228	170.4	0.04965761	170.4	0.03773864
170.6	1.137666	170.6	1.307948	170.6	1.314824	170.6	1.395496	170.6	1.334611	170.6	1.360787	170.6	0.7599719	170.6	0.1055688	170.6	-0.00882269	170.6	0.03092637	170.6	0.08937725	170.6	0.115077	170.6	0.08825817	170.6	0.1081084	170.6	0.04922584	170.6	0.04003707
170.8	1.140931	170.8	1.316853	170.8	1.317855	170.8	1.398979	170.8	1.332898	170.8	1.360055	170.8	0.7590331	170.8	0.1088439	170.8	-0.00927921	170.8	0.03244511	170.8	0.09284148	170.8	0.1119728	170.8	0.08040148	170.8	0.1071902	170.8	0.04965092	170.8	0.0344925
171	1.138366	171	1.317053	171	1.326557	171	1.408803	171	1.343763	171	1.369381	171	0.7638457	171	0.109938	171	-0.01014992	171	0.02924382	171	0.09171128	171	0.1136354	171	0.08568753	171	0.1087843	171	0.05010162	171	0.04136793
171.2	1.139671	171.2	1.323978	171.2	1.327676	171.2	1.403841	171.2	1.342206	171.2	1.365351	171.2	0.7623838	171.2	0.1080614	171.2	-0.00769657	171.2	0.03175967	171.2	0.09257626	171.2	0.1089628	171.2	0.08408149	171.2	0.1077425	171.2	0.04541692	171.2	0.03881133
171.4	1.150935	171.4	1.323321	171.4	1.328224	171.4	1.407482	171.4	1.341656	171.4	1.367378	171.4	0.7674598	171.4	0.1101075	171.4	-0.00506696	171.4	0.02933993	171.4	0.09270253	171.4	0.1127623	171.4	0.08405997	171.4	0.1080792	171.4	0.0451058	171.4	0.04346322
171.6	1.144066	171.6	1.31993	171.6	1.325659	171.6	1.406352	171.6	1.345985	171.6	1.371457	171.6	0.7672873	171.6	0.1076205	171.6	-0.00499907	171.6	0.02933908	171.6	0.08898311	171.6	0.1101444	171.6	0.0824061	171.6	0.1094403	171.6	0.05011666	171.6	0.03691338
171.8	1.148677	171.8	1.322452	171.8	1.33084	171.8	1.411495	171.8	1.353114	171.8	1.369427	171.8	0.768171	171.8	0.1131147	171.8	-0.00373041	171.8	0.03359416	171.8	0.09180591	171.8	0.1143645	171.8	0.08385698	171.8	0.1099284	171.8	0.0511832	171.8	0.04355496
172	1.143211	172	1.328341	172	1.334857	172	1.40776	172	1.341799	172	1.376675	172	0.7697299	172	0.1068907	172	-0.0079816	172	0.02802351	172	0.08916003	172	0.1169437	172	0.08634014	172	0.110783	172	0.04937003	172	0.04556615
172.2	1.150717	172.2	1.325359	172.2	1.328677	172.2	1.409987	172.2	1.348101	172.2	1.379991	172.2	0.7696623	172.2	0.1072979	172.2	-0.00301706	172.2	0.03152541	172.2	0.09323536	172.2	0.1134799	172.2	0.08876251	172.2	0.1104269	172.2	0.04906464	172.2	0.03796067
172.4	1.152168	172.4	1.322963	172.4	1.329497	172.4	1.41032	172.4	1.34725	172.4	1.374808	172.4	0.7702618	172.4	0.1108008	172.4	-0.00533699	172.4	0.0333675	172.4	0.09272698	172.4	0.119255	172.4	0.08415213	172.4	0.1106823	172.4	0.04637096	172.4	0.04296771
172.6	1.146764	172.6	1.325327	172.6	1.330222	172.6	1.411097	172.6	1.355814	172.6	1.37745	172.6	0.7644537	172.6	0.1137668	172.6	-0.00334527	172.6	0.03137128	172.6	0.09108932	172.6	0.1133381	172.6	0.08642028	172.6	0.1120062	172.6	0.04779378	172.6	0.03924323
172.8	1.149027	172.8	1.325934	172.8	1.331817	172.8	1.415923	172.8	1.351327	172.8	1.378372	172.8	0.7689875	172.8	0.1082878	172.8	-0.00452587	172.8	0.0297853	172.8	0.09526017	172.8	0.1179217	172.8	0.08815019	172.8	0.1127854	172.8	0.05192742	172.8	0.03787381
173	1.151882	173	1.330106	173	1.329061	173	1.417774	173	1.351855	173	1.37777	173	0.7686223	173	0.1123363	173	-0.00375437	173	0.03062235	173	0.09048357	173	0.1182204	173	0.08265204	173	0.1097184	173	0.04987945	173	0.0431487
173.2	1.152553	173.2	1.330044	173.2	1.333014	173.2	1.412985	173.2	1.351412	173.2	1.378993	173.2	0.7677081	173.2	0.1147771	173.2	-0.00857927	173.2	0.03060198	173.2	0.09072858	173.2	0.1171782	173.2	0.08894089	173.2	0.1094675	173.2	0.04512853	173.2	0.04156801
173.4	1.151637	173.4	1.327893	173.4	1.336875	173.4	1.415688	173.4	1.351882	173.4	1.380641	173.4	0.7719165	173.4	0.1113358	173.4	-0.00620022	173.4	0.03153882	173.4	0.09071954	173.4	0.1148457	173.4	0.0907926	173.4	0.1104135	173.4	0.04670484	173.4	0.04044003
173.6	1.153675	173.6	1.327435	173.6	1.335853	173.6	1.413647	173.6	1.349645	173.6	1.379065	173.6	0.7670924	173.6	0.1109252	173.62	-0.00475064	173.62	0.03229882	173.62	0.09242403	173.62	0.1193685	173.62	0.08529755	173.62	0.1093951	173.62	0.0404638	173.62	0.04284368
173.8	1.159928	173.8	1.325558	173.8	1.334869	173.8	1.413274	173.8	1.352162	173.8	1.381217	173.8	0.7719732	173.8	0.108459	173.8	-0.00785333	173.8	0.03151136	173.8	0.09419538	173.8	0.1147721	173.8	0.08890548	173.8	0.1110652	173.8	0.05193828	173.8	0.04265985
174	1.153609	174	1.332533	174	1.332554	174	1.409746	174	1.351719	174	1.377286	174	0.7708507	174	0.1089076	174	-0.00370132	174	0.0347246	174	0.09279779	174	0.1164249	174	0.08399795	174	0.11394	174	0.04902019	174	0.03744941
174.2	1.146916	174.2	1.331255	174.2	1.335612	174.2	1.420628	174.2	1.352311	174.2	1.381851	174.2	0.7706583	174.2	0.1130733	174.2	-0.00690766	174.2	0.03105535	174.2	0.0964307	174.2	0.1156684	174.2	0.08873197	174.2	0.115587	174.2	0.05057737	174.2	0.03856194
174.4	1.152493	174.4	1.328082	174.4	1.334564	174.4	1.419896	174.4	1.352279	174.4	1.382228	174.4	0.7720966	174.4	0.1114553	174.4	-0.00374148	174.4	0.03288287	174.4	0.09325317	174.4	0.1176099	174.4	0.09008903	174.4	0.1104983	174.4	0.04955271	174.4	0.04385269
174.6	1.151685	174.6	1.335415	174.6	1.339799	174.6	1.4115	174.6	1.358403	174.6	1.377731	174.6	0.7676572	174.6	0.1153745	174.6	-0.002689	174.6	0.02987633	174.6	0.09691248	174.6	0.1165762	174.6	0.08912465	174.6	0.1112223	174.6	0.04625579	174.6	0.04224312
174.8	1.155338	174.8	1.328207	174.8	1.340418	174.8	1.412277	174.8	1.35523	174.8	1.38087	174.8	0.7762546	174.8	0.1123167	174.8	-0.00057305	174.8	0.03449839	174.8	0.09416465	174.8	0.1173818	174.8	0.08762892	174.8	0.1149077	174.8	0.04790211	174.8	0.03969641
175	1.156156	175	1.330349	175	1.337765	175	1.415448	175	1.352393	175	1.380814	175	0.7731807	175	0.108165	175	-0.00397631	175	0.03050356	175	0.09686882	175	0.119185	175	0.08383808	175	0.1161739	175	0.05123844	175	0.03812338
175.2	1.153508	175.2	1.332412	175.2	1.33528	175.2	1.416037	175.2	1.353489	175.2	1.379864	175.2	0.76982	175.2	0.1128333	175.2	-0.0005652	175.2	0.03303032	175.2	0.09529223	175.2	0.1212571	175.2	0.08514353	175.2	0.1107885	175.2	0.05122552	175.2	0.04203423
175.4	1.15325	175.4	1.336099	175.4	1.336928	175.4	1.420934	175.4	1.351954	175.4	1.384063	175.4	0.7681612	175.4	0.1139199	175.4	-0.00370966	175.4	0.03411915	175.4	0.09522057	175.4	0.1120337	175.4	0.09172983	175.4	0.115684	175.4	0.04983514	175.4	0.04153788
175.6	1.151632	175.6	1.334035	175.6	1.338143	175.6	1.418998	175.6	1.3541	175.6	1.383208	175.6	0.7697592	175.6	0.1149802	175.6	-0.00853352	175.6	0.03683347	175.6	0.09451112	175.6	0.1173299	175.6	0.09119479	175.6	0.114416	175.6	0.05076475	175.6	0.04288762
175.8	1.150315	175.8	1.333048	175.8	1.338734	175.8	1.413822	175.8	1.355416	175.8	1.378087	175.8	0.7741618	175.8	0.1165157	175.8	-0.00020923	175.8	0.03807267	175.8	0.09155048	175.8	0.1163617	175.8	0.09213062	175.8	0.1153008	175.8	0.05168805	175.8	0.04326007
176	1.158545	176	1.333205	176	1.339799	176	1.420737	176	1.355336	176	1.379604	176	0.7771063	176	0.1122562	176	-0.00546511	176	0.03202254	176	0.09719034	176	0.1199209	176	0.08989106	176	0.1114457	176	0.051103	176	0.04283018
176.2	1.153326	176.2	1.332289	176.2	1.334954	176.2	1.419757	176.2	1.357286	176.2	1.384537	176.2	0.7722265	176.2	0.1126493	176.2	-0.00335851	176.2	0.03696018	176.2	0.09736067	176.2	0.118854	176.2	0.0905051	176.2	0.1115825	176.2	0.04990253	176.2	0.03978426
176.4	1.154343	176.4	1.334608	176.4	1.338667	176.4	1.420746	176.4	1.35454	176.4	1.378356	176.4	0.7761191	176.4	0.1090962	176.4	-0.00055279	176.4	0.03313133	176.4	0.09264186	176.4	0.1202983	176.4	0.08882965	176.4	0.1167907	176.4	0.05209919	176.4	0.04823359
176.6	1.153895	176.6	1.336593	176.6	1.337054	176.6	1.414952	176.6	1.357927	176.6	1.379331	176.6	0.7753932	176.6	0.1125545	176.6	-0.00269979	176.6	0.03543166	176.6	0.09462056	176.6	0.1171239	176.6	0.08490532	176.6	0.1100533	176.6	0.05322136	176.6	0.03971288
176.8	1.155733	176.8	1.335081	176.8	1.33686	176.8	1.418041	176.8	1.35683	176.8	1.382851	176.8	0.7746654	176.8	0.1155445	176.8	-0.00036245	176.8	0.03733782	176.8	0.1006492	176.8	0.1171227	176.8	0.09190293	176.8	0.1153423	176.8	0.04915099	176.8	0.0379724
177	1.153941	177	1.335027	177	1.338231	177	1.416955	177	1.357332	177	1.379643	177	0.7774574	177	0.1138612	177	-0.00604013	177	0.0340209	177	0.09261075	177	0.1203259	177	0.09047031	177	0.1197438	177	0.05249039	177	0.04093572
177.2	1.161741	177.2	1.33259	177.2	1.339477	177.2	1.417575	177.2	1.358171	177.2	1.384549	177.2	0.7769007	177.2	0.1156961	177.2	-0.00315179	177.2	0.03534179	177.2	0.09309772	177.2	0.1184216	177.2	0.09230793	177.2	0.1145656	177.2	0.05012938	177.2	0.04195309
177.4	1.15286	177.4	1.334595	177.4	1.336218	177.4	1.41338	177.4	1.357362	177.4	1.384396	177.4	0.7786074	177.4	0.1158651	177.4	-0.00210681	177.4	0.0350852	177.4	0.09777164	177.4	0.1206216	177.4	0.09248588	177.4	0.1121596	177.4	0.05587195	177.4	0.04599105
177.6	1.159361	177.6	1.333528	177.6	1.337018	177.6	1.418223	177.6	1.357092	177.6	1.38676	177.6	0.7735184	177.6	0.1117723	177.6	0.00037715	177.6	0.03652852	177.6	0.09723523	177.6	0.1161671	177.6	0.08947084	177.6	0.1119403	177.6	0.05104114	177.6	0.04300324
177.8	1.15371	177.8	1.334379	177.8	1.339588	177.8	1.417325	177.8	1.357279	177.8	1.385162	177.8	0.7757972	177.8	0.1135283	177.8	0.00066367	177.8	0.03647558	177.8	0.09479462	177.8	0.1197919	177.8	0.08858532	177.8	0.1095474	177.8	0.05628626	177.8	0.0446898
178	1.159175	178	1.335093	178	1.343281	178	1.424515	178	1.355541	178	1.385764	178	0.7724443	178	0.1136026	178	-0.00136697	178	0.03540846	178	0.09694131	178	0.1171546	178	0.08928933	178	0.1190894	178	0.05205275	178	0.04603085
178.2	1.156436	178.2	1.332221	178.2	1.3382	178.2	1.41793	178.2	1.354523	178.2	1.386737	178.2	0.7749852	178.2	0.1131279	178.2	-0.00267729	178.2	0.03489701	178.2	0.09979715	178.2	0.1181526	178.2	0.09079724	178.2	0.119037	178.2	0.04969467	178.2	0.04182264
178.4	1.156054	178.4	1.331877	178.4	1.336323	178.4	1.417614	178.4	1.357201	178.4	1.379265	178.4	0.7775068	178.4	0.1154172	178.4	0.00287746	178.4	0.03618871	178.4	0.09869397	178.4	0.1207521	178.4	0.09187206	178.4	0.1177349	178.4	0.05494418	178.4	0.03920829
178.6	1.16059	178.6	1.335645	178.6	1.339395	178.6	1.417739	178.6	1.356297	178.6	1.382303	178.6	0.7775863	178.6	0.112372	178.6	-0.00000369	178.6	0.03434464	178.6	0.09377913	178.6	0.1197803	178.6	0.08998186	178.6	0.1179874	178.6	0.05605165	178.6	0.04456311
178.8	1.155413	178.8	1.333788	178.8	1.340034	178.8	1.421335	178.8	1.356673	178.8	1.382399	178.8	0.7748758	178.8	0.1138155	178.8	-0.00158404	178.8	0.03489839	178.8	0.09492262	178.8	0.1225227	178.8	0.09398971	178.8	0.11761	178.8	0.05370908	178.8	0.04698002
179	1.15832	179	1.337327	179	1.339236	179	1.419251	179	1.356551	179	1.3846	179	0.7784367	179	0.1152633	179	0.00012445	179	0.04062552	179	0.09671835	179	0.1193101	179	0.093201	179	0.1171666	179	0.05072341	179	0.04547168
179.2	1.155994	179.2	1.333529	179.2	1.340777	179.2	1.418449	179.2	1.359816	179.2	1.381341	179.2	0.7781545	179.2	0.1127132	179.2	-0.00243462	179.2	0.035974	179.2	0.09716764	179.2	0.1188965	179.2	0.09154987	179.2	0.1150559	179.2	0.05390666	179.2	0.04912578
179.4	1.156096	179.4	1.33893	179.4	1.343054	179.4	1.423335	179.4	1.355227	179.4	1.383519	179.4	0.7743698	179.4	0.114935	179.4	-0.00222341	179.4	0.03987274	179.4	0.09890413	179.4	0.1210053	179.4	0.09514311	179.4	0.1149032	179.4	0.05304768	179.4	0.04688725
179.6	1.153084	179.6	1.334539	179.6	1.340787	179.6	1.4232	179.6	1.359278	179.6	1.38736	179.6	0.7782728	179.6	0.1144653	179.6	-0.00139828	179.6	0.03442448	179.6	0.09572797	179.6	0.1209658	179.6	0.09335641	179.6	0.1180038	179.6	0.05241118	179.6	0.04165087
179.8	1.159504	179.8	1.332645	179.8	1.344318	179.8	1.419438	179.8	1.364971	179.8	1.384448	179.8	0.7747259	179.8	0.1170369	179.8	0.00122696	179.8	0.03788296	179.8	0.09527794	179.8	0.1201511	179.8	0.0974906	179.8	0.1133064	179.8	0.0562313	179.8	0.04698035
180	1.157512	180	1.33834	180	1.340816	180	1.419755	180	1.35233	180	1.386171	180	0.777289	180	0.119999	180	-0.00225387	180	0.03706918	180	0.1006336	180	0.1207931	180	0.09268744	180	0.1120383	180	0.05715369	180	0.0449132
180.2	1.158746	180.2	1.335907	180.2	1.339489	180.2	1.42533	180.2	1.356482	180.2	1.387335	180.2	0.7761673	180.2	0.1181358	180.2	0.00231856	180.2	0.03502864	180.2	0.09786626	180.2	0.1203508	180.2	0.09414759	180.2	0.1161618	180.2	0.0543643	180.2	0.04476967
180.4	1.159911	180.4	1.334642	180.4	1.343895	180.4	1.421276	180.4	1.357856	180.4	1.385528	180.4	0.7751912	180.4	0.1140651	180.4	0.00731525	180.4	0.0378578	180.4	0.09986349	180.4	0.1205471	180.4	0.0931779	180.4	0.1185328	180.4	0.05482072	180.4	0.0520633
180.6	1.158281	180.6	1.334825	180.6	1.342149	180.6	1.420639	180.6	1.355946	180.6	1.389415	180.6	0.7814871	180.6	0.1148869	180.6	0.00083781	180.6	0.03886131	180.6	0.100277	180.6	0.1232729	180.6	0.0935305	180.6	0.1182314	180.6	0.05225386	180.6	0.04399397
180.8	1.157003	180.8	1.335354	180.8	1.344709	180.8	1.423005	180.8	1.360346	180.8	1.389411	180.8	0.7791753	180.8	0.1144419	180.8	0.00397235	180.8	0.03818688	180.8	0.09856842	180.8	0.1263449	180.8	0.09433167	180.8	0.1214621	180.8	0.05843208	180.8	0.04729555
181	1.161164	181	1.338238	181	1.338251	181	1.42063	181	1.359912	181	1.387644	181	0.7758662	181	0.1200619	181	-0.00355756	181	0.04250297	181	0.09521201	181	0.1211649	181	0.09771001	181	0.1154017	181	0.05440598	181	0.04873259
181.2	1.158203	181.2	1.332645	181.2	1.342902	181.2	1.42021	181.2	1.362454	181.2	1.392694	181.2	0.7747828	181.2	0.1166569	181.2	0.00260163	181.2	0.03720098	181.2	0.09802321	181.2	0.1248642	181.2	0.09429894	181.2	0.1149309	181.2	0.05220145	181.2	0.04426399
181.4	1.160791	181.4	1.341309	181.4	1.347428	181.4	1.420923	181.4	1.359636	181.4	1.38357	181.4	0.7805105	181.4	0.1202086	181.4	0.0009706	181.4	0.03859001	181.4	0.09883678	181.4	0.1243054	181.4	0.09522519	181.4	0.1195324	181.4	0.05550574	181.4	0.04667785
181.6	1.156048	181.6	1.334424	181.6	1.340912	181.6	1.426921	181.6	1.358023	181.6	1.386931	181.6	0.7797634	181.6	0.1155102	181.6	0.00244373	181.6	0.04552386	181.6	0.09754419	181.6	0.1230544	181.6	0.09225284	181.6	0.1165005	181.6	0.05719509	181.6	0.04423527
181.8	1.156674	181.8	1.339952	181.8	1.345354	181.8	1.416681	181.8	1.358219	181.8	1.389644	181.8	0.7758393	181.8	0.1172092	181.8	0.0023225	181.8	0.04029742	181.8	0.1013137	181.8	0.1220899	181.8	0.09537209	181.8	0.1151007	181.8	0.05303118	181.8	0.04201094
182	1.159823	182	1.338809	182	1.346396	182	1.422262	182	1.361958	182	1.385319	182	0.7801463	182	0.1155396	182	0.00175439	182	0.03958772	182	0.09971353	182	0.1290398	182	0.0949095	182	0.1185069	182	0.05342039	182	0.04584246
182.2	1.160435	182.2	1.339028	182.2	1.338758	182.2	1.423706	182.2	1.359461	182.2	1.38384	182.2	0.7861769	182.2	0.1159127	182.2	0.00451625	182.2	0.03937826	182.2	0.1004724	182.2	0.1257226	182.2	0.09329063	182.2	0.1225094	182.2	0.05684051	182.2	0.04935373
182.4	1.159357	182.4	1.338501	182.4	1.339587	182.4	1.420958	182.4	1.357693	182.4	1.388599	182.4	0.7810656	182.4	0.1177397	182.4	0.00011212	182.4	0.04215227	182.4	0.09172527	182.4	0.1206341	182.4	0.08994128	182.4	0.1201062	182.4	0.05784057	182.4	0.04734174
182.6	1.161255	182.6	1.337631	182.6	1.342382	182.6	1.424298	182.6	1.361653	182.6	1.38302	182.6	0.7794141	182.6	0.1183182	182.6	0.00512481	182.6	0.03908456	182.6	0.09735084	182.6	0.1226276	182.6	0.09108072	182.6	0.1175503	182.6	0.05569924	182.6	0.04497058
182.8	1.160582	182.8	1.33773	182.8	1.345654	182.8	1.420629	182.8	1.361725	182.8	1.383878	182.8	0.7833279	182.8	0.1165799	182.8	0.00259053	182.8	0.04131391	182.8	0.0966341	182.8	0.1214893	182.8	0.09398445	182.8	0.118761	182.8	0.05853278	182.8	0.043974
183	1.15773	183	1.338566	183	1.343886	183	1.418759	183	1.362376	183	1.386294	183	0.780237	183	0.1175701	183	0.00203575	183	0.04065061	183	0.09828743	183	0.1224488	183	0.09747557	183	0.1220209	183	0.05501747	183	0.0444833
183.2	1.15702	183.2	1.337558	183.2	1.341417	183.2	1.418386	183.2	1.356872	183.2	1.38532	183.2	0.7771771	183.2	0.1183763	183.2	0.00263202	183.2	0.04104462	183.2	0.09717833	183.2	0.126533	183.2	0.0925701	183.2	0.1207984	183.2	0.05824647	183.2	0.04639092
183.4	1.16446	183.4	1.336285	183.4	1.342538	183.4	1.421184	183.4	1.360747	183.4	1.390815	183.4	0.7779642	183.4	0.1171136	183.4	0.00222413	183.4	0.04005228	183.4	0.1000658	183.4	0.1259233	183.4	0.09718213	183.4	0.116709	183.4	0.05402069	183.4	0.0472356
183.6	1.160776	183.6	1.338137	183.6	1.344299	183.6	1.424077	183.6	1.360361	183.6	1.381982	183.6	0.7848353	183.6	0.1135468	183.6	0.00532407	183.6	0.04216852	183.6	0.1001092	183.6	0.1215343	183.6	0.09969883	183.6	0.12293	183.6	0.05828908	183.6	0.04700924
183.8	1.158941	183.8	1.339713	183.8	1.340985	183.8	1.421596	183.8	1.363632	183.8	1.385285	183.8	0.7781245	183.8	0.112043	183.8	0.00455006	183.8	0.04178557	183.8	0.1029647	183.8	0.1248262	183.8	0.09682915	183.8	0.1208476	183.8	0.05637849	183.8	0.05111172
184	1.159299	184	1.341285	184	1.343265	184	1.415153	184	1.359175	184	1.389563	184	0.7824776	184	0.1146552	184	0.00458983	184	0.04169444	184	0.1004403	184	0.1241613	184	0.09864853	184	0.1224692	184	0.05633612	184	0.05009704
184.2	1.165499	184.2	1.337095	184.2	1.340664	184.2	1.420838	184.2	1.361232	184.2	1.389294	184.2	0.7815677	184.2	0.1170198	184.2	0.00334319	184.2	0.04097396	184.2	0.1014643	184.2	0.1252175	184.2	0.09303863	184.2	0.1212976	184.2	0.05701299	184.2	0.04561993
184.4	1.161027	184.4	1.340622	184.4	1.346895	184.4	1.422876	184.4	1.361633	184.4	1.390075	184.4	0.7842349	184.4	0.1158883	184.4	0.00021464	184.4	0.04202181	184.4	0.1021087	184.4	0.1222581	184.4	0.09525079	184.4	0.1136486	184.4	0.0582379	184.4	0.04638076
184.6	1.164414	184.6	1.338459	184.6	1.342122	184.6	1.423023	184.6	1.366343	184.6	1.390998	184.6	0.7823894	184.6	0.11653	184.6	0.00118469	184.6	0.04176758	184.6	0.1005834	184.6	0.1197769	184.6	0.09273327	184.6	0.1233097	184.6	0.05861493	184.6	0.0488198
184.8	1.160635	184.8	1.339679	184.8	1.341303	184.8	1.422579	184.8	1.363286	184.8	1.389348	184.8	0.7852441	184.8	0.1208261	184.8	0.00150386	184.8	0.04216073	184.8	0.0989884	184.8	0.1242033	184.8	0.09550826	184.8	0.1210517	184.8	0.06037315	184.8	0.04635266
185	1.163364	185	1.34222	185	1.342869	185	1.427784	185	1.364871	185	1.385262	185	0.7854795	185	0.1229612	185	0.0045705	185	0.0409939	185	0.09968151	185	0.1268989	185	0.0940607	185	0.1286397	185	0.06062464	185	0.04871275
185.2	1.161137	185.2	1.337297	185.2	1.342587	185.2	1.423845	185.2	1.358912	185.2	1.390745	185.2	0.7799078	185.2	0.1153872	185.2	0.00611631	185.2	0.03468482	185.2	0.102972	185.2	0.1235567	185.2	0.09331115	185.2	0.1182264	185.2	0.05641118	185.2	0.04723722
185.4	1.162665	185.4	1.338376	185.4	1.344231	185.4	1.423273	185.4	1.366245	185.4	1.388551	185.4	0.7842574	185.4	0.1192452	185.4	0.00770039	185.4	0.04266639	185.4	0.1020034	185.4	0.1254041	185.4	0.09588253	185.4	0.1211059	185.4	0.05526631	185.4	0.04822243
185.6	1.164186	185.6	1.34145	185.6	1.343068	185.6	1.421766	185.6	1.359965	185.6	1.390277	185.6	0.7884389	185.6	0.1183313	185.6	0.00790924	185.6	0.0417545	185.6	0.1005816	185.6	0.1251865	185.6	0.09807339	185.6	0.1230894	185.6	0.05900436	185.6	0.04604567
185.8	1.161956	185.8	1.337331	185.8	1.347606	185.8	1.426591	185.8	1.362603	185.8	1.393201	185.8	0.7884414	185.8	0.1166422	185.8	0.0080812	185.8	0.04392196	185.8	0.1000328	185.8	0.1199709	185.8	0.09851403	185.8	0.1235137	185.8	0.05849898	185.8	0.04926536
186	1.164597	186	1.344283	186	1.343232	186	1.422613	186	1.362373	186	1.389319	186	0.785467	186	0.1192718	186	0.00649698	186	0.04161006	186	0.09440685	186	0.1254084	186	0.09946156	186	0.1235905	186	0.06286027	186	0.04594833
186.2	1.158531	186.2	1.335377	186.2	1.344817	186.2	1.423323	186.2	1.364078	186.2	1.391971	186.2	0.7824968	186.2	0.114245	186.2	0.00687775	186.2	0.04497642	186.2	0.1017544	186.2	0.1286409	186.2	0.09834053	186.2	0.1165579	186.2	0.06233745	186.2	0.0530124
186.4	1.163624	186.4	1.343759	186.4	1.343307	186.4	1.423168	186.4	1.36077	186.4	1.391531	186.4	0.7843007	186.4	0.1176389	186.4	0.00774347	186.4	0.0381666	186.4	0.1056734	186.4	0.1248766	186.4	0.09551501	186.4	0.1217361	186.4	0.05985571	186.4	0.05079618
186.6	1.16145	186.6	1.340883	186.6	1.34361	186.6	1.425508	186.6	1.366485	186.6	1.387178	186.6	0.7866532	186.6	0.1188647	186.6	0.00180315	186.6	0.04488003	186.6	0.1039226	186.6	0.126936	186.6	0.09518288	186.6	0.1193506	186.6	0.05869359	186.6	0.05476401
186.8	1.16304	186.8	1.340002	186.8	1.346359	186.8	1.420678	186.8	1.361349	186.8	1.391207	186.8	0.783878	186.8	0.1193882	186.8	-0.00121748	186.8	0.0417921	186.8	0.1036997	186.8	0.1285524	186.8	0.1032039	186.8	0.1212663	186.8	0.05879837	186.8	0.04633679
187	1.159584	187	1.339567	187	1.347033	187	1.424506	187	1.367002	187	1.393516	187	0.7807159	187	0.1200331	187	0.0071823	187	0.04280503	187	0.1040535	187	0.1262519	187	0.09898829	187	0.1203097	187	0.0580581	187	0.04836215
187.2	1.159769	187.2	1.338033	187.2	1.347256	187.2	1.423783	187.2	1.360388	187.2	1.389295	187.2	0.7859049	187.2	0.1181513	187.2	0.00683183	187.2	0.04164028	187.2	0.1029092	187.2	0.1238856	187.2	0.102181	187.2	0.1235468	187.2	0.05874184	187.2	0.04569016
187.4	1.162986	187.4	1.340523	187.4	1.344761	187.4	1.426255	187.4	1.358643	187.4	1.390648	187.4	0.7829581	187.4	0.1154025	187.4	0.00680237	187.4	0.0419612	187.4	0.1032355	187.4	0.1259384	187.4	0.1003326	187.4	0.1271593	187.4	0.05897671	187.4	0.05075546
187.6	1.16246	187.6	1.338342	187.6	1.345183	187.6	1.425253	187.6	1.365058	187.6	1.38902	187.6	0.7829895	187.6	0.1158831	187.6	0.0088978	187.6	0.04195537	187.6	0.1045823	187.6	0.1292812	187.6	0.09668197	187.6	0.1219138	187.6	0.0577528	187.6	0.05518987
187.8	1.16337	187.8	1.341065	187.8	1.35025	187.8	1.423519	187.8	1.366474	187.8	1.392017	187.8	0.7880974	187.8	0.1210241	187.8	0.00632519	187.8	0.04161981	187.8	0.1008864	187.8	0.1294877	187.8	0.09598659	187.8	0.1242623	187.8	0.06326302	187.8	0.05055892
188	1.162609	188	1.340827	188	1.348833	188	1.429357	188	1.363106	188	1.392329	188	0.7862609	188	0.11953	188	0.0058495	188	0.04290614	188	0.1034943	188	0.1255042	188	0.09838589	188	0.1198265	188	0.06178328	188	0.04784087
188.2	1.165082	188.2	1.343367	188.2	1.351056	188.2	1.426495	188.2	1.364213	188.2	1.391238	188.2	0.7893984	188.2	0.1237893	188.2	0.00523983	188.2	0.04847198	188.2	0.1101784	188.2	0.1264248	188.2	0.1002411	188.2	0.1224008	188.2	0.05770221	188.2	0.04911675
188.4	1.168002	188.4	1.342606	188.4	1.344604	188.4	1.423419	188.4	1.364489	188.4	1.392795	188.4	0.7822749	188.4	0.1190964	188.4	0.0019066	188.4	0.04251024	188.4	0.1032862	188.4	0.1277105	188.4	0.09762251	188.4	0.1235757	188.4	0.053698	188.4	0.04745554
188.6	1.160349	188.6	1.337366	188.6	1.348236	188.6	1.428283	188.6	1.362123	188.6	1.394867	188.6	0.7874823	188.6	0.1209473	188.6	0.01270014	188.6	0.04310079	188.6	0.1063155	188.6	0.1299702	188.6	0.1007801	188.6	0.1233214	188.6	0.0669993	188.6	0.04896383
188.8	1.163409	188.8	1.342482	188.8	1.349985	188.8	1.424009	188.8	1.36171	188.8	1.389851	188.8	0.7892479	188.8	0.1235266	188.8	0.00492855	188.8	0.04206846	188.8	0.1063415	188.8	0.1322802	188.8	0.09995216	188.8	0.1211772	188.8	0.06180496	188.8	0.05089995
189	1.160359	189	1.343141	189	1.345242	189	1.424103	189	1.362287	189	1.39171	189	0.7872247	189	0.1181575	189	0.00534215	189	0.04085936	189	0.103535	189	0.1286314	189	0.1004455	189	0.1243925	189	0.06149733	189	0.05077426
189.2	1.162001	189.2	1.343132	189.2	1.34743	189.2	1.424054	189.2	1.366118	189.2	1.387963	189.2	0.7874448	189.2	0.125602	189.2	0.00454544	189.2	0.04958478	189.2	0.1095133	189.2	0.1283845	189.2	0.1006412	189.2	0.1202494	189.2	0.06171779	189.2	0.04975625
189.4	1.171947	189.4	1.342197	189.4	1.349609	189.4	1.425724	189.4	1.367739	189.4	1.393005	189.4	0.7871401	189.4	0.117127	189.4	0.00520064	189.4	0.04454911	189.4	0.1042849	189.4	0.129537	189.4	0.1045918	189.4	0.1230232	189.4	0.06038239	189.4	0.05058414
189.6	1.161199	189.6	1.342649	189.6	1.349886	189.6	1.419633	189.6	1.364848	189.6	1.392573	189.6	0.7841656	189.6	0.1189814	189.6	0.00617213	189.6	0.04327055	189.6	0.1031909	189.6	0.1298639	189.6	0.09921749	189.6	0.1258478	189.6	0.05702772	189.6	0.0549981
189.8	1.164699	189.8	1.341771	189.8	1.350218	189.8	1.42805	189.8	1.364457	189.8	1.388509	189.8	0.7877556	189.8	0.1200906	189.8	0.00778602	189.8	0.04311932	189.8	0.1079214	189.8	0.1280976	189.8	0.0987035	189.8	0.1220299	189.8	0.06229705	189.8	0.05091018
190	1.163782	190	1.338502	190	1.346741	190	1.425328	190	1.360138	190	1.393626	190	0.7852623	190	0.1238778	190	0.00736978	190	0.04411865	190	0.1055514	190	0.1274949	190	0.09954789	190	0.1258783	190	0.06088493	190	0.05042757
190.2	1.163193	190.2	1.34384	190.2	1.348932	190.2	1.428029	190.2	1.36469	190.2	1.392826	190.2	0.783924	190.2	0.1201379	190.2	0.01270175	190.2	0.04434479	190.2	0.1120241	190.2	0.1237608	190.2	0.1010098	190.2	0.1290382	190.2	0.06251631	190.2	0.05595457
190.4	1.163414	190.4	1.337131	190.4	1.34708	190.4	1.424891	190.4	1.363958	190.4	1.393055	190.4	0.7886313	190.4	0.1222564	190.4	0.00737069	190.4	0.04754788	190.4	0.102453	190.4	0.1299468	190.4	0.1018115	190.4	0.1249593	190.4	0.06307977	190.4	0.04760351
190.6	1.162584	190.6	1.342895	190.6	1.350921	190.6	1.427029	190.6	1.365718	190.6	1.392693	190.6	0.7877124	190.6	0.1237411	190.6	0.01280192	190.6	0.04802704	190.6	0.104747	190.6	0.1276309	190.6	0.1010455	190.6	0.1218612	190.6	0.06292762	190.6	0.05536912
190.8	1.160919	190.8	1.343939	190.8	1.348402	190.8	1.423965	190.8	1.366997	190.8	1.397412	190.8	0.7839105	190.8	0.1250446	190.8	0.00613061	190.8	0.05041916	190.8	0.1079766	190.8	0.1322191	190.8	0.09951498	190.8	0.1269478	190.8	0.06297538	190.8	0.05491688
191	1.163099	191	1.342911	191	1.348019	191	1.424583	191	1.363295	191	1.390437	191	0.7861738	191	0.1207511	191	0.01014441	191	0.04529313	191	0.1049019	191	0.1291504	191	0.09936744	191	0.1267115	191	0.06392397	191	0.05410388
191.2	1.165613	191.2	1.338945	191.2	1.347833	191.2	1.424307	191.2	1.36444	191.2	1.393157	191.2	0.7845888	191.2	0.1248055	191.2	0.00935959	191.2	0.04590416	191.2	0.1035107	191.2	0.1282109	191.2	0.102842	191.2	0.1251344	191.2	0.06655604	191.2	0.05227804
191.4	1.164012	191.4	1.343965	191.4	1.348788	191.4	1.429265	191.4	1.366694	191.4	1.395109	191.4	0.7894419	191.4	0.1253985	191.4	0.01100952	191.4	0.04235481	191.4	0.108697	191.4	0.1311593	191.4	0.09895131	191.4	0.12713	191.4	0.05871418	191.4	0.05453056
191.6	1.168443	191.6	1.340614	191.6	1.347019	191.6	1.422994	191.6	1.367255	191.6	1.392526	191.6	0.7871134	191.6	0.1216512	191.6	0.00747056	191.6	0.04927636	191.6	0.1106071	191.6	0.1259951	191.6	0.1068939	191.6	0.1266129	191.6	0.06027847	191.6	0.0524954
191.8	1.167564	191.8	1.342015	191.8	1.348226	191.8	1.422282	191.8	1.3607	191.8	1.394021	191.8	0.7894336	191.8	0.1234119	191.8	0.00841997	191.8	0.04387166	191.8	0.1056595	191.8	0.1275583	191.8	0.09825639	191.8	0.1243938	191.8	0.06025017	191.8	0.05379909
192	1.161466	192	1.345132	192	1.350248	192	1.426254	192	1.367039	192	1.395067	192	0.7878159	192	0.1205709	192	0.004895	192	0.04898444	192	0.1073592	192	0.1329172	192	0.100033	192	0.1244308	192	0.0590231	192	0.05461799
192.2	1.168475	192.2	1.342639	192.2	1.351092	192.2	1.423609	192.2	1.363606	192.2	1.391326	192.2	0.7946534	192.2	0.1213902	192.2	0.00523918	192.2	0.0467971	192.2	0.1098889	192.2	0.1299858	192.2	0.1019754	192.2	0.1226365	192.2	0.06107313	192.2	0.05249426
192.4	1.165763	192.4	1.343149	192.4	1.3483	192.4	1.43034	192.4	1.36836	192.4	1.393771	192.4	0.7874439	192.4	0.1174913	192.4	0.01372409	192.4	0.04209651	192.4	0.1094756	192.4	0.1310906	192.4	0.09900856	192.4	0.121881	192.4	0.06404026	192.4	0.05661548
192.6	1.162255	192.6	1.344713	192.6	1.35119	192.6	1.425061	192.6	1.362437	192.6	1.398568	192.6	0.7918912	192.6	0.1245605	192.6	0.01124656	192.6	0.04888095	192.6	0.1113632	192.6	0.1312347	192.6	0.1044839	192.6	0.127251	192.6	0.06432215	192.6	0.05037669
192.8	1.166696	192.8	1.345156	192.8	1.349165	192.8	1.42836	192.8	1.366637	192.8	1.392201	192.8	0.7872037	192.8	0.1198445	192.8	0.0046725	192.8	0.04644825	192.8	0.1040209	192.8	0.1336779	192.8	0.1002541	192.8	0.124004	192.8	0.05906891	192.8	0.04688127
193	1.161683	193	1.340612	193	1.347343	193	1.423128	193	1.366179	193	1.394691	193	0.786878	193	0.1193618	193	0.00922519	193	0.04764163	193	0.1075152	193	0.1319532	193	0.1041529	193	0.1270855	193	0.06354879	193	0.05299436
193.2	1.163707	193.2	1.34076	193.2	1.350156	193.2	1.43069	193.2	1.367323	193.2	1.394095	193.2	0.7942331	193.2	0.1270357	193.2	0.00881271	193.2	0.05261061	193.2	0.1109354	193.2	0.1309508	193.2	0.1006199	193.2	0.1272148	193.2	0.06340647	193.2	0.05376341
193.4	1.165949	193.4	1.345581	193.4	1.35091	193.4	1.429391	193.4	1.364967	193.4	1.396448	193.4	0.7871254	193.4	0.12174	193.4	0.00753175	193.4	0.04946371	193.4	0.1059739	193.4	0.1308579	193.4	0.1033248	193.4	0.1246975	193.4	0.06653965	193.4	0.0549619
193.6	1.163471	193.6	1.346612	193.6	1.352374	193.6	1.426306	193.6	1.362186	193.6	1.397952	193.6	0.7903789	193.6	0.1216591	193.62	0.00987106	193.62	0.05139281	193.62	0.109496	193.62	0.1346129	193.62	0.1054435	193.62	0.1287923	193.62	0.06368303	193.62	0.05148773
193.8	1.168329	193.8	1.341803	193.8	1.347851	193.8	1.427441	193.8	1.366253	193.8	1.390643	193.8	0.7880537	193.8	0.122231	193.8	0.01067763	193.8	0.05044578	193.8	0.1094283	193.8	0.1330085	193.8	0.1030812	193.8	0.1322399	193.8	0.06517752	193.8	0.05127139
194	1.172689	194	1.339954	194	1.348307	194	1.428751	194	1.365112	194	1.391363	194	0.7924295	194	0.1195056	194	0.00954862	194	0.05102624	194	0.1103897	194	0.1316068	194	0.1000263	194	0.1273526	194	0.06031998	194	0.05199088
194.2	1.168094	194.2	1.341477	194.2	1.348791	194.2	1.431695	194.2	1.364444	194.2	1.392962	194.2	0.7909168	194.2	0.1214621	194.2	0.01050566	194.2	0.05041359	194.2	0.1126795	194.2	0.1321007	194.2	0.1068827	194.2	0.1275707	194.2	0.06481504	194.2	0.05456908
194.4	1.163786	194.4	1.344668	194.4	1.348101	194.4	1.428847	194.4	1.362869	194.4	1.397148	194.4	0.7919106	194.4	0.1238542	194.4	0.01408771	194.4	0.05026542	194.4	0.1113794	194.4	0.1338002	194.4	0.1058603	194.4	0.1266908	194.4	0.06352958	194.4	0.05307245
194.6	1.165114	194.6	1.347797	194.6	1.349134	194.6	1.431396	194.6	1.362694	194.6	1.393328	194.6	0.7895001	194.6	0.1230066	194.6	0.01267563	194.6	0.05275903	194.6	0.1109775	194.6	0.1342583	194.6	0.1055195	194.6	0.1271722	194.6	0.06376848	194.6	0.04758957
194.8	1.16469	194.8	1.342698	194.8	1.352121	194.8	1.427513	194.8	1.367114	194.8	1.396031	194.8	0.7921659	194.8	0.1270609	194.8	0.01122911	194.8	0.05061058	194.8	0.1097933	194.8	0.132601	194.8	0.1097904	194.8	0.130587	194.8	0.0580469	194.8	0.05295699
195	1.164302	195	1.347775	195	1.351558	195	1.430079	195	1.370197	195	1.392189	195	0.7952386	195	0.1230292	195	0.0175312	195	0.04642872	195	0.1075183	195	0.1367708	195	0.1036275	195	0.1237429	195	0.06818835	195	0.04957532
195.2	1.168748	195.2	1.34775	195.2	1.346979	195.2	1.429142	195.2	1.367121	195.2	1.393114	195.2	0.7904077	195.2	0.1274538	195.2	0.01650406	195.2	0.04997929	195.2	0.111394	195.2	0.133549	195.2	0.1092345	195.2	0.124855	195.2	0.06642448	195.2	0.0508676
195.4	1.159724	195.4	1.34586	195.4	1.353601	195.4	1.430233	195.4	1.364856	195.4	1.396396	195.4	0.790018	195.4	0.1257728	195.4	0.00725767	195.4	0.05024033	195.4	0.1124837	195.4	0.1301962	195.4	0.1066701	195.4	0.1269149	195.4	0.06725243	195.4	0.0576253
195.6	1.169187	195.6	1.346189	195.6	1.348436	195.6	1.425807	195.6	1.369891	195.6	1.394611	195.6	0.7943946	195.6	0.1269079	195.6	0.01635349	195.6	0.0541298	195.6	0.1140323	195.6	0.1353605	195.6	0.104654	195.6	0.1285308	195.6	0.06842024	195.6	0.05524834
195.8	1.166059	195.8	1.344662	195.8	1.353525	195.8	1.429823	195.8	1.367172	195.8	1.393276	195.8	0.7898612	195.8	0.1212504	195.8	0.01496875	195.8	0.05047802	195.8	0.1105202	195.8	0.1364697	195.8	0.1042449	195.8	0.1327631	195.8	0.06392036	195.8	0.05366066
196	1.165006	196	1.348592	196	1.347105	196	1.429132	196	1.371283	196	1.395158	196	0.7929854	196	0.1212053	196	0.0115987	196	0.04842976	196	0.1136615	196	0.1376109	196	0.1036627	196	0.1297982	196	0.06128278	196	0.05833752
196.2	1.166758	196.2	1.343862	196.2	1.355	196.2	1.428051	196.2	1.366828	196.2	1.397948	196.2	0.8017394	196.2	0.1244833	196.2	0.01063527	196.2	0.04606875	196.2	0.1109184	196.2	0.1336679	196.2	0.1078006	196.2	0.1290354	196.2	0.06531887	196.2	0.05147917
196.4	1.169135	196.4	1.344104	196.4	1.352078	196.4	1.430283	196.4	1.366731	196.4	1.397321	196.4	0.7912638	196.4	0.1267463	196.4	0.01416865	196.4	0.04881298	196.4	0.1128889	196.4	0.1378077	196.4	0.10498	196.4	0.1296421	196.4	0.06496128	196.4	0.05076843
196.6	1.159982	196.6	1.346194	196.6	1.352305	196.6	1.427225	196.6	1.371009	196.6	1.397027	196.6	0.794695	196.6	0.125925	196.6	0.01535728	196.6	0.05450261	196.6	0.1102527	196.6	0.1340943	196.6	0.1059859	196.6	0.129842	196.6	0.06348082	196.6	0.06068167
196.8	1.167565	196.8	1.344839	196.8	1.354475	196.8	1.430311	196.8	1.368897	196.8	1.393471	196.8	0.7924672	196.8	0.1228502	196.8	0.01391556	196.8	0.05044756	196.8	0.1127412	196.8	0.1328871	196.8	0.1108387	196.8	0.133598	196.8	0.06808035	196.8	0.06008964
197	1.169715	197	1.344984	197	1.350139	197	1.426467	197	1.367136	197	1.397328	197	0.7956824	197	0.1228285	197	0.01146919	197	0.0525557	197	0.1098747	197	0.1371326	197	0.109818	197	0.1327365	197	0.06500411	197	0.0564259
197.2	1.164945	197.2	1.345545	197.2	1.349423	197.2	1.428268	197.2	1.371717	197.2	1.395176	197.2	0.7956602	197.2	0.1209618	197.2	0.01269769	197.2	0.05234051	197.2	0.1056187	197.2	0.1376199	197.2	0.0988767	197.2	0.1303764	197.2	0.06363854	197.2	0.05508613
197.4	1.174084	197.4	1.346631	197.4	1.348585	197.4	1.432059	197.4	1.370051	197.4	1.399876	197.4	0.7941631	197.4	0.1266664	197.4	0.01043662	197.4	0.05102409	197.4	0.1138448	197.4	0.1350153	197.4	0.1072047	197.4	0.1312552	197.4	0.06862354	197.4	0.05206486
197.6	1.167806	197.6	1.344978	197.6	1.348297	197.6	1.423575	197.6	1.367239	197.6	1.396785	197.6	0.7926692	197.6	0.1281608	197.6	0.01184029	197.6	0.04716081	197.6	0.1104937	197.6	0.1370683	197.6	0.1046269	197.6	0.1272634	197.6	0.06604341	197.6	0.05499995
197.8	1.163524	197.8	1.346899	197.8	1.350582	197.8	1.427459	197.8	1.364503	197.8	1.394566	197.8	0.7922929	197.8	0.1303823	197.8	0.01678842	197.8	0.05085089	197.8	0.1138696	197.8	0.1374758	197.8	0.106528	197.8	0.1313584	197.8	0.06971186	197.8	0.05681891
198	1.165798	198	1.343426	198	1.352844	198	1.430165	198	1.368616	198	1.394877	198	0.7925051	198	0.1240957	198	0.01347945	198	0.04993755	198	0.1107801	198	0.1312948	198	0.1035763	198	0.1278608	198	0.06566778	198	0.05502692
198.2	1.162401	198.2	1.34339	198.2	1.346532	198.2	1.427092	198.2	1.367171	198.2	1.397715	198.2	0.7969252	198.2	0.1269512	198.2	0.01635913	198.2	0.04992746	198.2	0.1137822	198.2	0.133045	198.2	0.1067028	198.2	0.1289492	198.2	0.06961899	198.2	0.05244744
198.4	1.167064	198.4	1.343203	198.4	1.35168	198.4	1.426546	198.4	1.367737	198.4	1.394704	198.4	0.7948839	198.4	0.1286486	198.4	0.01527806	198.4	0.05812104	198.4	0.1175746	198.4	0.1387611	198.4	0.1045204	198.4	0.1311096	198.4	0.06927372	198.4	0.05902439
198.6	1.168852	198.6	1.34436	198.6	1.352216	198.6	1.431105	198.6	1.370527	198.6	1.396114	198.6	0.7952979	198.6	0.1272953	198.6	0.01333317	198.6	0.0509254	198.6	0.1105235	198.6	0.1348789	198.6	0.1091798	198.6	0.1306268	198.6	0.06688124	198.6	0.05715416
198.8	1.164667	198.8	1.345565	198.8	1.351425	198.8	1.431234	198.8	1.369202	198.8	1.394409	198.8	0.7915697	198.8	0.1266622	198.8	0.01452049	198.8	0.05592249	198.8	0.1161788	198.8	0.1387826	198.8	0.1083912	198.8	0.132589	198.8	0.07293107	198.8	0.0597768
199	1.164123	199	1.34427	199	1.348684	199	1.428837	199	1.367321	199	1.39786	199	0.7963836	199	0.1279367	199	0.01656086	199	0.05409881	199	0.1172471	199	0.1355857	199	0.1055655	199	0.1265076	199	0.06650282	199	0.05511503
199.2	1.168039	199.2	1.347231	199.2	1.350879	199.2	1.431534	199.2	1.365559	199.2	1.391195	199.2	0.7962175	199.2	0.1255891	199.2	0.01376899	199.2	0.04648232	199.2	0.1127147	199.2	0.1344737	199.2	0.1062606	199.2	0.1296867	199.2	0.07084912	199.2	0.0570671
199.4	1.166691	199.4	1.345669	199.4	1.349407	199.4	1.426221	199.4	1.36455	199.4	1.390015	199.4	0.7938421	199.4	0.1230161	199.4	0.01243444	199.4	0.05063686	199.4	0.113896	199.4	0.1365225	199.4	0.1108523	199.4	0.1331051	199.4	0.0662749	199.4	0.05934451
199.6	1.166884	199.6	1.345073	199.6	1.351515	199.6	1.433978	199.6	1.366708	199.6	1.394863	199.6	0.7921745	199.6	0.1221788	199.6	0.01256252	199.6	0.05079769	199.6	0.1155384	199.6	0.1345344	199.6	0.1070006	199.6	0.1334827	199.6	0.07166196	199.6	0.0529908
199.8	1.168694	199.8	1.345932	199.8	1.348826	199.8	1.430758	199.8	1.365306	199.8	1.392187	199.8	0.7947751	199.8	0.1225596	199.8	0.01325936	199.8	0.05739369	199.8	0.1141139	199.8	0.134967	199.8	0.1060039	199.8	0.1273432	199.8	0.07023532	199.8	0.05621671
200	1.172812	200	1.346556	200	1.346933	200	1.427977	200	1.373117	200	1.39255	200	0.7911495	200	0.1190738	200	0.02710557	200	0.06084872	200	0.1176418	200	0.1420138	200	0.1118418	200	0.1334984	200	0.06987619	200	0.05123983
200.2	1.161267	200.2	1.332956	200.2	1.332908	200.2	1.424939	200.2	1.363362	200.2	1.386203	200.2	0.7917956	200.2	0.1227861	200.2	0.01812436	200.2	0.05236578	200.2	0.1081175	200.2	0.133587	200.2	0.1001956	200.2	0.1278121	200.2	0.06547318	200.2	0.05100252
200.4	1.150568	200.4	1.325118	200.4	1.329784	200.4	1.417953	200.4	1.353113	200.4	1.381002	200.4	0.7842296	200.4	0.119711	200.4	0.01314686	200.4	0.04661571	200.4	0.09874253	200.4	0.1297187	200.4	0.09955657	200.4	0.1165657	200.4	0.05613925	200.4	0.06012676
200.6	1.144879	200.6	1.324661	200.6	1.322696	200.6	1.406926	200.6	1.349367	200.6	1.370228	200.6	0.7725412	200.6	0.1256035	200.6	0.00285479	200.6	0.03882992	200.6	0.09715403	200.6	0.1238857	200.6	0.09259318	200.6	0.1106839	200.6	0.04881141	200.6	0.05039367
200.8	1.133817	200.8	1.31988	200.8	1.318773	200.8	1.399077	200.8	1.346524	200.8	1.372051	200.8	0.7692236	200.8	0.1215007	200.8	-0.00377974	200.8	0.02916754	200.8	0.08248232	200.8	0.1096432	200.8	0.081514	200.8	0.1057812	200.8	0.04765071	200.8	0.05595033
201	1.131304	201	1.308899	201	1.310786	201	1.395232	201	1.336717	201	1.365749	201	0.7686357	201	0.1233159	201	-0.01326892	201	0.02241538	201	0.07597177	201	0.1082579	201	0.08079299	201	0.09901983	201	0.03855483	201	0.05391411
201.2	1.125418	201.2	1.305306	201.2	1.305827	201.2	1.391883	201.2	1.328173	201.2	1.357269	201.2	0.7613435	201.2	0.1260418	201.2	-0.02273284	201.2	0.01819185	201.2	0.07411733	201.2	0.09800889	201.2	0.07528199	201.2	0.09177162	201.2	0.03324193	201.2	0.05654359
201.4	1.119903	201.4	1.304111	201.4	1.303254	201.4	1.390094	201.4	1.327845	201.4	1.353911	201.4	0.7618558	201.4	0.125182	201.4	-0.02255138	201.4	0.01248234	201.4	0.06746934	201.4	0.09264944	201.4	0.07454745	201.4	0.09137747	201.4	0.02926636	201.4	0.05719798
201.6	1.118912	201.6	1.296425	201.6	1.299967	201.6	1.387206	201.6	1.322366	201.6	1.354869	201.6	0.7580182	201.6	0.1299242	201.6	-0.02469363	201.6	0.01155653	201.6	0.06691222	201.6	0.09078313	201.6	0.07161799	201.6	0.08368625	201.6	0.02983427	201.6	0.05768877
201.8	1.111765	201.8	1.291756	201.8	1.298477	201.8	1.380363	201.8	1.320221	201.8	1.354196	201.8	0.7537259	201.8	0.1284181	201.8	-0.02729626	201.8	0.00602526	201.8	0.06977893	201.8	0.08766258	201.8	0.071128	201.8	0.0853442	201.8	0.0291842	201.8	0.06036071
202	1.11219	202	1.295271	202	1.294777	202	1.372467	202	1.321958	202	1.348138	202	0.7481237	202	0.1269321	202	-0.03298203	202	0.00322339	202	0.06450346	202	0.09347507	202	0.06370533	202	0.0862994	202	0.02240094	202	0.05436623
202.2	1.109347	202.2	1.287543	202.2	1.295646	202.2	1.381531	202.2	1.316821	202.2	1.348117	202.2	0.7531671	202.2	0.1304555	202.2	-0.03330278	202.2	0.00083726	202.2	0.06049193	202.2	0.0880248	202.2	0.06407358	202.2	0.07904193	202.2	0.02129943	202.2	0.05680313
202.4	1.107058	202.4	1.288804	202.4	1.289841	202.4	1.376141	202.4	1.317477	202.4	1.343124	202.4	0.7493773	202.4	0.1298554	202.4	-0.03218251	202.4	0.00178705	202.4	0.05823982	202.4	0.08214394	202.4	0.05729735	202.4	0.07936795	202.4	0.01960162	202.4	0.06353075
202.6	1.105256	202.6	1.282569	202.6	1.290336	202.6	1.374594	202.6	1.315973	202.6	1.342078	202.6	0.7448895	202.6	0.1258848	202.6	-0.03706826	202.6	-0.0031966	202.6	0.05487344	202.6	0.08381132	202.6	0.05730833	202.6	0.07715271	202.6	0.0197745	202.6	0.05991192
202.8	1.10996	202.8	1.283612	202.8	1.290016	202.8	1.372799	202.8	1.315433	202.8	1.345003	202.8	0.7518014	202.8	0.1317954	202.8	-0.03333124	202.8	-0.00283612	202.8	0.05861115	202.8	0.08275379	202.8	0.05714318	202.8	0.08057217	202.8	0.01992534	202.8	0.05553019
203	1.099584	203	1.281456	203	1.291418	203	1.374228	203	1.317492	203	1.341919	203	0.7480301	203	0.1329106	203	-0.03883022	203	-0.0028495	203	0.05249274	203	0.07832993	203	0.05655155	203	0.07661373	203	0.01683058	203	0.05822393
203.2	1.105929	203.2	1.28091	203.2	1.287792	203.2	1.372409	203.2	1.310379	203.2	1.340888	203.2	0.7440033	203.2	0.1282049	203.2	-0.03789349	203.2	-0.00072012	203.2	0.05099605	203.2	0.08129807	203.2	0.05656869	203.2	0.07683018	203.2	0.01792145	203.2	0.05996512
203.4	1.100625	203.4	1.287903	203.4	1.286824	203.4	1.375576	203.4	1.311071	203.4	1.338125	203.4	0.7433065	203.4	0.1314303	203.4	-0.04016014	203.4	-0.00933987	203.4	0.05168564	203.4	0.0814461	203.4	0.05103406	203.4	0.07585006	203.4	0.01888788	203.4	0.06222362
203.6	1.102611	203.6	1.281842	203.6	1.289899	203.6	1.369608	203.6	1.306579	203.6	1.341431	203.6	0.7508943	203.6	0.132052	203.6	-0.04189472	203.6	-0.00283324	203.6	0.05709029	203.6	0.08027842	203.6	0.05333968	203.6	0.07648155	203.6	0.01225846	203.6	0.06267282
203.8	1.097406	203.8	1.281987	203.8	1.284256	203.8	1.3722	203.8	1.309516	203.8	1.34089	203.8	0.7456883	203.8	0.131049	203.8	-0.04442936	203.8	-0.0030018	203.8	0.05484603	203.8	0.07846758	203.8	0.05733922	203.8	0.07344238	203.8	0.01720722	203.8	0.056795
204	1.101627	204	1.280052	204	1.286804	204	1.368501	204	1.308766	204	1.339784	204	0.7429041	204	0.1289413	204	-0.04212091	204	-0.00705381	204	0.05640538	204	0.08091368	204	0.05542777	204	0.07400588	204	0.0143412	204	0.06367082
204.2	1.102578	204.2	1.28094	204.2	1.285303	204.2	1.372811	204.2	1.311537	204.2	1.341557	204.2	0.7465037	204.2	0.1306159	204.2	-0.04374565	204.2	-0.00661762	204.2	0.05086259	204.2	0.08233497	204.2	0.0534486	204.2	0.07826398	204.2	0.01580053	204.2	0.05966732
204.4	1.100113	204.4	1.281467	204.4	1.284561	204.4	1.368799	204.4	1.308425	204.4	1.335453	204.4	0.7381031	204.4	0.1285039	204.4	-0.04663665	204.4	-0.00739031	204.4	0.05853359	204.4	0.08234098	204.4	0.05320112	204.4	0.07477938	204.4	0.01847979	204.4	0.05496421
204.6	1.097226	204.6	1.281878	204.6	1.287611	204.6	1.371406	204.6	1.307378	204.6	1.33699	204.6	0.7447615	204.6	0.1315242	204.6	-0.04412495	204.6	-0.00646207	204.6	0.05125061	204.6	0.07877463	204.6	0.05837525	204.6	0.07794866	204.6	0.0158276	204.6	0.06009557
204.8	1.10079	204.8	1.281852	204.8	1.283826	204.8	1.368986	204.8	1.310798	204.8	1.343462	204.8	0.7423874	204.8	0.1331889	204.8	-0.03998896	204.8	-0.00929796	204.8	0.04914977	204.8	0.08061891	204.8	0.05142323	204.8	0.07547956	204.8	0.02094484	204.8	0.05945788
205	1.098077	205	1.279103	205	1.281629	205	1.370864	205	1.308613	205	1.337092	205	0.7438992	205	0.1326192	205	-0.04177748	205	-0.0075829	205	0.05566972	205	0.07748888	205	0.05713026	205	0.07548454	205	0.01364824	205	0.06308661
205.2	1.101651	205.2	1.279046	205.2	1.284927	205.2	1.369004	205.2	1.30749	205.2	1.335931	205.2	0.742312	205.2	0.1328094	205.2	-0.04619254	205.2	-0.00838368	205.2	0.05323773	205.2	0.07604244	205.2	0.05189835	205.2	0.07464722	205.2	0.01746314	205.2	0.06268843
205.4	1.102458	205.4	1.277572	205.4	1.289221	205.4	1.369087	205.4	1.308161	205.4	1.336553	205.4	0.7410433	205.4	0.1309657	205.4	-0.04298425	205.4	-0.00267992	205.4	0.05295609	205.4	0.08306799	205.4	0.05292694	205.4	0.07770909	205.4	0.00837004	205.4	0.06097091
205.6	1.102627	205.6	1.281758	205.6	1.28556	205.6	1.36689	205.6	1.306435	205.6	1.339259	205.6	0.7408917	205.6	0.1328248	205.6	-0.03812856	205.6	-0.00486884	205.6	0.05631986	205.6	0.07928351	205.6	0.05401128	205.6	0.07817882	205.6	0.01454327	205.6	0.0634397
205.8	1.104834	205.8	1.278351	205.8	1.28749	205.8	1.370726	205.8	1.309774	205.8	1.339542	205.8	0.7438146	205.8	0.1344859	205.8	-0.0405873	205.8	-0.00664902	205.8	0.05261428	205.8	0.07882909	205.8	0.0554361	205.8	0.07369383	205.8	0.01437225	205.8	0.06563073
206	1.101631	206	1.278794	206	1.286504	206	1.367019	206	1.305612	206	1.336328	206	0.740279	206	0.1347592	206	-0.04592886	206	-0.00622028	206	0.05195338	206	0.07755046	206	0.04900102	206	0.06971859	206	0.01694549	206	0.06454975
206.2	1.09816	206.2	1.277121	206.2	1.283654	206.2	1.365199	206.2	1.299917	206.2	1.340611	206.2	0.7400785	206.2	0.129706	206.2	-0.04010198	206.2	-0.00328038	206.2	0.05532233	206.2	0.08128173	206.2	0.05367906	206.2	0.0717988	206.2	0.01408164	206.2	0.06229655
206.4	1.101683	206.4	1.285249	206.4	1.28862	206.4	1.369069	206.4	1.309389	206.4	1.336606	206.4	0.7440875	206.4	0.1359818	206.4	-0.04230459	206.4	-0.00422907	206.4	0.05406826	206.4	0.08055143	206.4	0.05303923	206.4	0.07332504	206.4	0.0138993	206.4	0.06277081
206.6	1.101748	206.6	1.280778	206.6	1.282957	206.6	1.368047	206.6	1.311208	206.6	1.333205	206.6	0.7457546	206.6	0.1358605	206.6	-0.0443779	206.6	-0.00982728	206.6	0.05328399	206.6	0.07621194	206.6	0.05674173	206.6	0.07429032	206.6	0.01383453	206.6	0.06453564
206.8	1.098481	206.8	1.28133	206.8	1.282433	206.8	1.37249	206.8	1.306253	206.8	1.336224	206.8	0.7460337	206.8	0.1342712	206.8	-0.04287583	206.8	-0.00588696	206.8	0.05559929	206.8	0.07993086	206.8	0.05781924	206.8	0.07371455	206.8	0.01440361	206.8	0.06505641
207	1.100282	207	1.278169	207	1.285741	207	1.370285	207	1.302962	207	1.337002	207	0.7397549	207	0.131608	207	-0.03690292	207	-0.00327836	207	0.05589237	207	0.07975528	207	0.05058602	207	0.07502057	207	0.0169589	207	0.06432363
207.2	1.101083	207.2	1.279514	207.2	1.287626	207.2	1.369665	207.2	1.307059	207.2	1.337601	207.2	0.744361	207.2	0.1366061	207.2	-0.0415508	207.2	-0.00448598	207.2	0.05843333	207.2	0.08028077	207.2	0.0527264	207.2	0.07683015	207.2	0.01652429	207.2	0.06746534
207.4	1.104268	207.4	1.277364	207.4	1.286401	207.4	1.367228	207.4	1.315613	207.4	1.341246	207.4	0.7460575	207.4	0.1298533	207.4	-0.03885097	207.4	0.00003408	207.4	0.05435641	207.4	0.08100267	207.4	0.05478773	207.4	0.07396884	207.4	0.015555	207.4	0.06113411
207.6	1.103659	207.6	1.28757	207.6	1.28319	207.6	1.372086	207.6	1.311965	207.6	1.342368	207.6	0.744413	207.6	0.1357289	207.6	-0.03979034	207.6	-0.00314362	207.6	0.05400509	207.6	0.07804345	207.6	0.05841752	207.6	0.07681387	207.6	0.01809857	207.6	0.06794615
207.8	1.102314	207.8	1.283166	207.8	1.284344	207.8	1.372694	207.8	1.309047	207.8	1.337558	207.8	0.7428819	207.8	0.1347588	207.8	-0.03859241	207.8	-0.00520932	207.8	0.0572915	207.8	0.0822935	207.8	0.05569541	207.8	0.07332413	207.8	0.01863843	207.8	0.06667794
208	1.101082	208	1.282363	208	1.287353	208	1.370389	208	1.311945	208	1.335516	208	0.7452828	208	0.1316319	208	-0.04204874	208	-0.00546489	208	0.05624576	208	0.08034358	208	0.05560037	208	0.0766507	208	0.01606766	208	0.06801994
208.2	1.103452	208.2	1.278383	208.2	1.288952	208.2	1.370365	208.2	1.312077	208.2	1.339746	208.2	0.7455535	208.2	0.1345105	208.2	-0.03947093	208.2	-0.00778773	208.2	0.05895639	208.2	0.08764929	208.2	0.05502215	208.2	0.07380237	208.2	0.01588095	208.2	0.06209684
208.4	1.102955	208.4	1.279663	208.4	1.28577	208.4	1.369951	208.4	1.312381	208.4	1.340445	208.4	0.741824	208.4	0.1327713	208.4	-0.0387704	208.4	-0.00559038	208.4	0.06061273	208.4	0.08042396	208.4	0.05170254	208.4	0.07489404	208.4	0.01452562	208.4	0.06281033
208.6	1.105779	208.6	1.285005	208.6	1.291519	208.6	1.369477	208.6	1.309633	208.6	1.34116	208.6	0.7418733	208.6	0.1334552	208.6	-0.04010344	208.6	-0.00549386	208.6	0.0589718	208.6	0.08149168	208.6	0.06092889	208.6	0.07127374	208.6	0.0171902	208.6	0.06109484
208.8	1.106378	208.8	1.284188	208.8	1.294237	208.8	1.372196	208.8	1.307345	208.8	1.339457	208.8	0.7463856	208.8	0.129547	208.8	-0.03969637	208.8	-0.00353808	208.8	0.05662616	208.8	0.07924679	208.8	0.05636847	208.8	0.07812911	208.8	0.01826517	208.8	0.06843547
209	1.106176	209	1.281598	209	1.285562	209	1.365356	209	1.307244	209	1.336113	209	0.7377167	209	0.1363412	209	-0.03717241	209	-0.00016126	209	0.05871355	209	0.0782676	209	0.05723326	209	0.08061836	209	0.01800802	209	0.06723715
209.2	1.105988	209.2	1.281304	209.2	1.288423	209.2	1.372034	209.2	1.310483	209.2	1.340739	209.2	0.7434805	209.2	0.134974	209.2	-0.042197	209.2	-0.00019972	209.2	0.05636394	209.2	0.07913274	209.2	0.05396958	209.2	0.07911219	209.2	0.01870415	209.2	0.0674431
209.4	1.098278	209.4	1.285574	209.4	1.283544	209.4	1.372955	209.4	1.310669	209.4	1.342886	209.4	0.7437889	209.4	0.1334063	209.4	-0.03914196	209.4	-0.00689846	209.4	0.05823973	209.4	0.08084843	209.4	0.05520256	209.4	0.08038141	209.4	0.01819924	209.4	0.06450181
209.6	1.102943	209.6	1.2837	209.6	1.284886	209.6	1.370575	209.6	1.305912	209.6	1.338583	209.6	0.7452234	209.6	0.1394493	209.6	-0.04137425	209.6	0.00133751	209.6	0.05795408	209.6	0.08565649	209.6	0.05240383	209.6	0.07620455	209.6	0.0180377	209.6	0.06397264
209.8	1.113045	209.8	1.277185	209.8	1.290084	209.8	1.370307	209.8	1.308589	209.8	1.344985	209.8	0.7438583	209.8	0.1360761	209.8	-0.0348297	209.8	-0.00105479	209.8	0.05369171	209.8	0.08474582	209.8	0.05285258	209.8	0.07690667	209.8	0.01547975	209.8	0.06737268
210	1.104076	210	1.284373	210	1.286194	210	1.36897	210	1.305381	210	1.338902	210	0.7478886	210	0.1337701	210	-0.03917681	210	-0.0025785	210	0.05686202	210	0.08014416	210	0.05852048	210	0.07898462	210	0.0160108	210	0.07197282
210.2	1.104998	210.2	1.280679	210.2	1.287933	210.2	1.374493	210.2	1.309181	210.2	1.336932	210.2	0.7489854	210.2	0.1354387	210.2	-0.03839944	210.2	-0.00252373	210.2	0.05596903	210.2	0.0806292	210.2	0.05441576	210.2	0.07549985	210.2	0.02537851	210.2	0.07065063
210.4	1.105211	210.4	1.286485	210.4	1.287149	210.4	1.372362	210.4	1.309835	210.4	1.340615	210.4	0.7477686	210.4	0.1342307	210.4	-0.03657297	210.4	-0.00189785	210.4	0.0592101	210.4	0.08033721	210.4	0.05485279	210.4	0.07678231	210.4	0.01845216	210.4	0.06533514
210.6	1.106364	210.6	1.282057	210.6	1.288559	210.6	1.371403	210.6	1.30396	210.6	1.342966	210.6	0.744053	210.6	0.1362289	210.6	-0.03589167	210.6	-0.00311765	210.6	0.05396419	210.6	0.08437428	210.6	0.05500385	210.6	0.07769547	210.6	0.0196137	210.6	0.06314154
210.8	1.101372	210.8	1.282532	210.8	1.289644	210.8	1.372385	210.8	1.307321	210.8	1.342073	210.8	0.7444237	210.8	0.141983	210.8	-0.0376693	210.8	0.00090904	210.8	0.05857573	210.8	0.08367912	210.8	0.05661178	210.8	0.08065369	210.8	0.02028869	210.8	0.06825566
211	1.107404	211	1.285821	211	1.29109	211	1.373864	211	1.311687	211	1.340882	211	0.7471519	211	0.1359897	211	-0.0377983	211	-0.00171793	211	0.058069	211	0.08401377	211	0.05748861	211	0.07556787	211	0.01932134	211	0.06698021
211.2	1.102323	211.2	1.282066	211.2	1.286937	211.2	1.371234	211.2	1.30608	211.2	1.342484	211.2	0.7450637	211.2	0.1373613	211.2	-0.03442308	211.2	0.00259515	211.2	0.06360543	211.2	0.08652338	211.2	0.05953456	211.2	0.07926888	211.2	0.01881012	211.2	0.06627033
211.4	1.110075	211.4	1.284447	211.4	1.291556	211.4	1.373651	211.4	1.309123	211.4	1.343688	211.4	0.7449991	211.4	0.1313261	211.4	-0.03457292	211.4	-0.00198272	211.4	0.06018362	211.4	0.08431923	211.4	0.05636921	211.4	0.07973932	211.4	0.0187536	211.4	0.06805187
211.6	1.109824	211.6	1.28397	211.6	1.288581	211.6	1.375095	211.6	1.309404	211.6	1.338123	211.6	0.7455869	211.6	0.1399112	211.6	-0.03558537	211.6	-0.00159536	211.6	0.05813937	211.6	0.0873744	211.6	0.05623312	211.6	0.07476383	211.6	0.01737621	211.6	0.0686002
211.8	1.10759	211.8	1.289094	211.8	1.286244	211.8	1.373933	211.8	1.312643	211.8	1.340078	211.8	0.7476847	211.8	0.1371946	211.8	-0.03542213	211.8	-0.00730777	211.8	0.0595213	211.8	0.08394425	211.8	0.06035693	211.8	0.08045506	211.8	0.02307272	211.8	0.07245012
212	1.106877	212	1.283202	212	1.28564	212	1.375416	212	1.310911	212	1.342244	212	0.7492484	212	0.1418504	212	-0.04004868	212	-0.00075114	212	0.05621108	212	0.0833715	212	0.05857843	212	0.08140631	212	0.02399476	212	0.0685254
212.2	1.106429	212.2	1.285485	212.2	1.292896	212.2	1.370747	212.2	1.312353	212.2	1.33681	212.2	0.748067	212.2	0.1379365	212.2	-0.03386747	212.2	0.00058801	212.2	0.05653656	212.2	0.08715121	212.2	0.06151866	212.2	0.07880102	212.2	0.02278711	212.2	0.06689186
212.4	1.109484	212.4	1.285516	212.4	1.289896	212.4	1.372194	212.4	1.31495	212.4	1.346362	212.4	0.7469336	212.4	0.1374445	212.4	-0.03281875	212.4	0.0029863	212.4	0.0586561	212.4	0.08588651	212.4	0.05823611	212.4	0.07893288	212.4	0.02110072	212.4	0.06952589
212.6	1.112389	212.6	1.288004	212.6	1.295368	212.6	1.372313	212.6	1.308027	212.6	1.338884	212.6	0.7496952	212.6	0.1412752	212.6	-0.0370238	212.6	-0.00038783	212.6	0.06252154	212.6	0.08353938	212.6	0.05813082	212.6	0.0781724	212.6	0.01963536	212.6	0.06836095
212.8	1.111815	212.8	1.286272	212.8	1.291442	212.8	1.371423	212.8	1.312915	212.8	1.342884	212.8	0.7466423	212.8	0.1371142	212.8	-0.03788233	212.8	0.00113613	212.8	0.05922891	212.8	0.08473535	212.8	0.05654136	212.8	0.08168001	212.8	0.02072786	212.8	0.0679201
213	1.109801	213	1.288878	213	1.289199	213	1.372863	213	1.312188	213	1.342604	213	0.7509185	213	0.1359444	213	-0.03229914	213	-0.00279146	213	0.05869865	213	0.0837488	213	0.05814242	213	0.08271708	213	0.01924391	213	0.06939646
213.2	1.114956	213.2	1.288519	213.2	1.289675	213.2	1.37522	213.2	1.309345	213.2	1.341359	213.2	0.7467142	213.2	0.138542	213.2	-0.03155725	213.2	0.00047368	213.2	0.06370305	213.2	0.08573563	213.2	0.05799085	213.2	0.08114827	213.2	0.01634765	213.2	0.07087728
213.4	1.115422	213.4	1.286401	213.4	1.292072	213.4	1.377309	213.4	1.311024	213.4	1.340938	213.4	0.750019	213.4	0.1378399	213.4	-0.03327098	213.4	-0.00268199	213.4	0.06239492	213.4	0.08374439	213.4	0.05555711	213.4	0.08224269	213.4	0.02585873	213.4	0.06871501
213.6	1.108929	213.6	1.285222	213.6	1.289964	213.6	1.375298	213.6	1.313313	213.6	1.339722	213.6	0.7431751	213.6	0.1344168	213.6	-0.03147602	213.6	0.00143422	213.6	0.06174167	213.6	0.08382576	213.6	0.05759417	213.6	0.08068059	213.6	0.02272725	213.6	0.0712611
213.8	1.110503	213.8	1.285297	213.8	1.28816	213.8	1.374272	213.8	1.306062	213.8	1.342685	213.8	0.7500281	213.8	0.1400237	213.8	-0.03712956	213.8	-0.00007982	213.8	0.06164162	213.8	0.08320121	213.8	0.06326932	213.8	0.08048447	213.8	0.02277889	213.8	0.07234713
214	1.112026	214	1.289909	214	1.289688	214	1.376214	214	1.31216	214	1.344555	214	0.7515687	214	0.1405026	214	-0.03714266	214	0.00773642	214	0.06045152	214	0.08738817	214	0.06130152	214	0.083622	214	0.02736349	214	0.07067544
214.2	1.11285	214.2	1.287272	214.2	1.291487	214.2	1.375916	214.2	1.307841	214.2	1.345144	214.2	0.7541082	214.2	0.1340933	214.2	-0.03337905	214.2	0.00416869	214.2	0.05905665	214.2	0.08668587	214.2	0.05793842	214.2	0.08100642	214.2	0.02126161	214.2	0.06887458
214.4	1.112239	214.4	1.28693	214.4	1.290844	214.4	1.376651	214.4	1.309066	214.4	1.341699	214.4	0.7503333	214.4	0.13594	214.4	-0.03688661	214.4	0.00018259	214.4	0.06178367	214.4	0.08824691	214.4	0.05676924	214.4	0.08040117	214.4	0.02426522	214.4	0.0711557
214.6	1.114198	214.6	1.286029	214.6	1.291328	214.6	1.375106	214.6	1.311048	214.6	1.34108	214.6	0.7495438	214.6	0.1389974	214.6	-0.02933754	214.6	0.00384008	214.6	0.06264811	214.6	0.08545988	214.6	0.06024402	214.6	0.08226386	214.6	0.02419193	214.6	0.06910115
214.8	1.109124	214.8	1.290748	214.8	1.294253	214.8	1.375948	214.8	1.313478	214.8	1.345346	214.8	0.7558431	214.8	0.1358919	214.8	-0.02916793	214.8	0.00143664	214.8	0.06071814	214.8	0.09041988	214.8	0.0564495	214.8	0.07795582	214.8	0.02449389	214.8	0.07104658
215	1.109392	215	1.285254	215	1.290234	215	1.380595	215	1.312494	215	1.342064	215	0.7479199	215	0.1343163	215	-0.03262274	215	0.00284218	215	0.05966465	215	0.08830462	215	0.05844597	215	0.07873001	215	0.02303601	215	0.07028851
215.2	1.111729	215.2	1.292224	215.2	1.291965	215.2	1.37603	215.2	1.312037	215.2	1.343691	215.2	0.7493299	215.2	0.1403538	215.2	-0.03116027	215.2	0.0009267	215.2	0.06107963	215.2	0.08728748	215.2	0.06016238	215.2	0.08251284	215.2	0.02571404	215.2	0.07262713
215.4	1.115574	215.4	1.287011	215.4	1.28996	215.4	1.373998	215.4	1.306383	215.4	1.339689	215.4	0.748116	215.4	0.1391023	215.4	-0.03293227	215.4	0.00039595	215.4	0.06132811	215.4	0.08706024	215.4	0.05987405	215.4	0.08004835	215.4	0.02186496	215.4	0.07077818
215.6	1.111703	215.6	1.285131	215.6	1.291445	215.6	1.375296	215.6	1.312039	215.6	1.341417	215.6	0.7545499	215.6	0.1364234	215.6	-0.03603401	215.6	0.00315604	215.6	0.06206997	215.6	0.08736873	215.6	0.06225638	215.6	0.07982109	215.6	0.02731081	215.6	0.07349984
215.8	1.112094	215.8	1.291339	215.8	1.294598	215.8	1.371823	215.8	1.315191	215.8	1.344199	215.8	0.7497888	215.8	0.138002	215.8	-0.03296709	215.8	-0.00181824	215.8	0.06394541	215.8	0.08926399	215.8	0.05793364	215.8	0.08587869	215.8	0.02225162	215.8	0.07162786
216	1.108073	216	1.292441	216	1.291304	216	1.375002	216	1.312996	216	1.343261	216	0.7529637	216	0.1387049	216	-0.03271751	216	-0.00080951	216	0.06369018	216	0.09128404	216	0.06232174	216	0.07923251	216	0.02187752	216	0.0749523
216.2	1.114148	216.2	1.291895	216.2	1.290009	216.2	1.375557	216.2	1.309715	216.2	1.339177	216.2	0.7517988	216.2	0.141089	216.2	-0.03166332	216.2	0.00191712	216.2	0.06419309	216.2	0.08658244	216.2	0.06262039	216.2	0.08266746	216.2	0.01990912	216.2	0.07566563
216.4	1.114769	216.4	1.286992	216.4	1.294139	216.4	1.373064	216.4	1.315034	216.4	1.34472	216.4	0.7508939	216.4	0.1399542	216.4	-0.03279974	216.4	0.00069723	216.4	0.06216099	216.4	0.08632544	216.4	0.06095735	216.4	0.07941611	216.4	0.02184468	216.4	0.0704309
216.6	1.112786	216.6	1.287617	216.6	1.29342	216.6	1.376628	216.6	1.313668	216.6	1.343437	216.6	0.7510195	216.6	0.1364225	216.6	-0.03373876	216.6	0.00401398	216.6	0.0644879	216.6	0.08740497	216.6	0.05951608	216.6	0.08119857	216.6	0.02571207	216.6	0.07461586
216.8	1.108832	216.8	1.291163	216.8	1.295545	216.8	1.372579	216.8	1.313575	216.8	1.34321	216.8	0.7498868	216.8	0.1356397	216.8	-0.03649629	216.8	0.00331332	216.8	0.06090505	216.8	0.08791889	216.8	0.05956338	216.8	0.08363878	216.8	0.02093462	216.8	0.06916838
217	1.117038	217	1.296056	217	1.293863	217	1.371355	217	1.312187	217	1.341467	217	0.7472861	217	0.137125	217	-0.03202188	217	0.00435086	217	0.06173774	217	0.08766937	217	0.05853019	217	0.08103978	217	0.02488489	217	0.07489957
217.2	1.114048	217.2	1.291868	217.2	1.295781	217.2	1.376186	217.2	1.315486	217.2	1.347468	217.2	0.7532187	217.2	0.1401943	217.2	-0.02739847	217.2	0.00158456	217.2	0.06505046	217.2	0.08832917	217.2	0.06139081	217.2	0.0818752	217.2	0.0253142	217.2	0.06969086
217.4	1.116823	217.4	1.291721	217.4	1.299613	217.4	1.375243	217.4	1.310795	217.4	1.341774	217.4	0.7533905	217.4	0.1426309	217.4	-0.03280667	217.4	0.00608009	217.4	0.06490915	217.4	0.09035819	217.4	0.06161226	217.4	0.08518137	217.4	0.02531681	217.4	0.07417379
217.6	1.116506	217.6	1.288386	217.6	1.293028	217.6	1.379394	217.6	1.312695	217.6	1.346156	217.6	0.7558291	217.6	0.1369317	217.6	-0.032809	217.6	0.00003954	217.6	0.06611215	217.6	0.0919126	217.6	0.06257036	217.6	0.08191472	217.6	0.02537606	217.6	0.07095895
217.8	1.110278	217.8	1.291006	217.8	1.294649	217.8	1.37753	217.8	1.311971	217.8	1.344681	217.8	0.7539541	217.8	0.1434321	217.8	-0.03292122	217.8	0.00285952	217.8	0.06451683	217.8	0.08887304	217.8	0.06001775	217.8	0.08350201	217.8	0.02355834	217.8	0.07595701
218	1.115979	218	1.291544	218	1.294379	218	1.376275	218	1.312299	218	1.345766	218	0.7535983	218	0.1424396	218	-0.02882485	218	0.00722834	218	0.06360372	218	0.09072817	218	0.06098725	218	0.08492097	218	0.02748957	218	0.07414579
218.2	1.117405	218.2	1.293776	218.2	1.290249	218.2	1.371289	218.2	1.312983	218.2	1.342704	218.2	0.757997	218.2	0.1387182	218.2	-0.02868493	218.2	0.00467497	218.2	0.06595945	218.2	0.08955207	218.2	0.06427151	218.2	0.08497427	218.2	0.0270262	218.2	0.07538785
218.4	1.113922	218.4	1.288064	218.4	1.294714	218.4	1.377046	218.4	1.312752	218.4	1.345994	218.4	0.7529482	218.4	0.1363572	218.4	-0.03151424	218.4	0.00630639	218.4	0.06989703	218.4	0.0948538	218.4	0.06384274	218.4	0.07991841	218.4	0.0290344	218.4	0.07894679
218.6	1.117051	218.6	1.29106	218.6	1.299414	218.6	1.378822	218.6	1.316204	218.6	1.345198	218.6	0.7522444	218.6	0.1392702	218.6	-0.02787694	218.6	0.00819413	218.6	0.06930518	218.6	0.09354451	218.6	0.05912902	218.6	0.0825617	218.6	0.02565973	218.6	0.07460314
218.8	1.11693	218.8	1.295898	218.8	1.295115	218.8	1.375298	218.8	1.312798	218.8	1.347546	218.8	0.761164	218.8	0.1367983	218.8	-0.02880829	218.8	-0.00000223	218.8	0.0654446	218.8	0.09442307	218.8	0.06182908	218.8	0.08399557	218.8	0.02582114	218.8	0.07550353
219	1.117151	219	1.293194	219	1.291286	219	1.379419	219	1.314979	219	1.347519	219	0.7526962	219	0.1413242	219	-0.02928221	219	0.00483909	219	0.06595377	219	0.09405547	219	0.0624075	219	0.08202892	219	0.02634925	219	0.07432544
219.2	1.117125	219.2	1.29277	219.2	1.295754	219.2	1.378175	219.2	1.318063	219.2	1.348701	219.2	0.7540805	219.2	0.1382969	219.2	-0.03130367	219.2	0.00724107	219.2	0.06410408	219.2	0.09241684	219.2	0.06358885	219.2	0.08882643	219.2	0.02476165	219.2	0.07338472
219.4	1.114882	219.4	1.294656	219.4	1.294813	219.4	1.383889	219.4	1.314669	219.4	1.346843	219.4	0.7531226	219.4	0.1411967	219.4	-0.02784902	219.4	0.00081792	219.4	0.07012396	219.4	0.09271076	219.4	0.06080483	219.4	0.08392019	219.4	0.02589556	219.4	0.06823716
219.6	1.118463	219.6	1.297152	219.6	1.298218	219.6	1.378806	219.6	1.318691	219.6	1.342123	219.6	0.7579945	219.6	0.1405994	219.6	-0.02839294	219.6	0.00462775	219.6	0.06742497	219.6	0.09384029	219.6	0.06771649	219.6	0.08172406	219.6	0.0304356	219.6	0.07363428
219.8	1.11814	219.8	1.296734	219.8	1.294162	219.8	1.38046	219.8	1.320269	219.8	1.349494	219.8	0.7534701	219.8	0.1414827	219.8	-0.02791434	219.8	0.00847002	219.8	0.06289773	219.8	0.09163593	219.8	0.06412727	219.8	0.08578029	219.8	0.0313488	219.8	0.07751932
220	1.119147	220	1.300622	220	1.298232	220	1.376276	220	1.315218	220	1.345845	220	0.7558247	220	0.1422613	220	-0.03113115	220	0.0020716	220	0.06926786	220	0.09039197	220	0.06242623	220	0.09095444	220	0.02941558	220	0.07439651
220.2	1.118861	220.2	1.297965	220.2	1.298054	220.2	1.375515	220.2	1.317406	220.2	1.347201	220.2	0.7596037	220.2	0.1412168	220.2	-0.02972668	220.2	0.0066668	220.2	0.06325363	220.2	0.09355804	220.2	0.06416371	220.2	0.08591583	220.2	0.02339071	220.2	0.07476701
220.4	1.114961	220.4	1.292908	220.4	1.296549	220.4	1.38114	220.4	1.31647	220.4	1.34836	220.4	0.7580323	220.4	0.1416688	220.4	-0.02739814	220.4	0.00172962	220.4	0.06347523	220.4	0.0905972	220.4	0.06076084	220.4	0.08652114	220.4	0.02948894	220.4	0.07698398
220.6	1.116662	220.6	1.290002	220.6	1.295629	220.6	1.37597	220.6	1.319371	220.6	1.346639	220.6	0.7553416	220.6	0.142371	220.6	-0.02891075	220.6	0.00175279	220.6	0.06707905	220.6	0.09275939	220.6	0.06466564	220.6	0.08643883	220.6	0.03056072	220.6	0.07555368
220.8	1.119495	220.8	1.296807	220.8	1.297294	220.8	1.380182	220.8	1.317519	220.8	1.350432	220.8	0.75465	220.8	0.1418304	220.8	-0.02782348	220.8	0.00936325	220.8	0.06710168	220.8	0.09186003	220.8	0.06151342	220.8	0.08696544	220.8	0.02845983	220.8	0.07642755
221	1.119579	221	1.298676	221	1.296825	221	1.374866	221	1.312016	221	1.350084	221	0.7575609	221	0.1465094	221	-0.0291447	221	0.00821803	221	0.06375194	221	0.09136979	221	0.06405693	221	0.08436241	221	0.02768273	221	0.07317202
221.2	1.115032	221.2	1.299469	221.2	1.293078	221.2	1.381449	221.2	1.317575	221.2	1.343815	221.2	0.7594697	221.2	0.1448451	221.2	-0.02417737	221.2	0.00960394	221.2	0.06021372	221.2	0.09371138	221.2	0.06319419	221.2	0.08949728	221.2	0.02690365	221.2	0.07218254
221.4	1.118323	221.4	1.297059	221.4	1.297765	221.4	1.378303	221.4	1.315885	221.4	1.34596	221.4	0.7594023	221.4	0.1459068	221.4	-0.02829485	221.4	0.00659989	221.4	0.06749596	221.4	0.09249265	221.4	0.06034236	221.4	0.08974181	221.4	0.02847562	221.4	0.07593811
221.6	1.121902	221.6	1.294243	221.6	1.294278	221.6	1.381723	221.6	1.313664	221.6	1.346873	221.6	0.755303	221.6	0.1439783	221.6	-0.03032763	221.6	0.00519553	221.6	0.06816062	221.6	0.09169928	221.6	0.06272259	221.6	0.08515786	221.6	0.03115391	221.6	0.06837976
221.8	1.118461	221.8	1.299177	221.8	1.296671	221.8	1.376875	221.8	1.315903	221.8	1.346917	221.8	0.7605389	221.8	0.1401719	221.8	-0.02688784	221.8	0.00755824	221.8	0.06442607	221.8	0.09131324	221.8	0.0648094	221.8	0.08370878	221.8	0.03070038	221.8	0.0771017
222	1.117054	222	1.292468	222	1.297256	222	1.381118	222	1.31757	222	1.345615	222	0.7591481	222	0.1465176	222	-0.02727045	222	0.00276512	222	0.06782759	222	0.09236217	222	0.06171393	222	0.09012081	222	0.02860347	222	0.07397642
222.2	1.122715	222.2	1.2968	222.2	1.3011	222.2	1.378853	222.2	1.31838	222.2	1.34463	222.2	0.7629474	222.2	0.1424813	222.2	-0.02606163	222.2	0.00767712	222.2	0.07087352	222.2	0.09238982	222.2	0.06141633	222.2	0.08841324	222.2	0.02722353	222.2	0.07519247
222.4	1.12057	222.4	1.295499	222.4	1.296616	222.4	1.383741	222.4	1.316339	222.4	1.343438	222.4	0.7637138	222.4	0.1422481	222.4	-0.02579627	222.4	0.00599636	222.4	0.0628509	222.4	0.08796322	222.4	0.06732059	222.4	0.08492431	222.4	0.02821004	222.4	0.0792822
222.6	1.122741	222.6	1.29772	222.6	1.292922	222.6	1.378525	222.6	1.320035	222.6	1.347944	222.6	0.7605952	222.6	0.1504975	222.6	-0.02937245	222.6	0.00927008	222.6	0.06820665	222.6	0.09319827	222.6	0.06475023	222.6	0.08542868	222.6	0.03237358	222.6	0.0753006
222.8	1.121466	222.8	1.294264	222.8	1.301248	222.8	1.37977	222.8	1.315593	222.8	1.348344	222.8	0.759913	222.8	0.146337	222.8	-0.0280823	222.8	0.0068275	222.8	0.06815763	222.8	0.09539761	222.8	0.06603465	222.8	0.08098302	222.8	0.03185073	222.8	0.07867126
223	1.118761	223	1.295635	223	1.299743	223	1.37964	223	1.316072	223	1.345159	223	0.7560592	223	0.1451887	223	-0.02453549	223	0.00880491	223	0.07005452	223	0.09327165	223	0.06168149	223	0.08704418	223	0.03058125	223	0.07129145
223.2	1.119925	223.2	1.299632	223.2	1.300007	223.2	1.382372	223.2	1.319158	223.2	1.343608	223.2	0.7582417	223.2	0.1431573	223.2	-0.02566249	223.2	0.00825962	223.2	0.0703103	223.2	0.09625787	223.2	0.06542147	223.2	0.08608982	223.2	0.03129195	223.2	0.07443629
223.4	1.120831	223.4	1.299326	223.4	1.302372	223.4	1.382101	223.4	1.31672	223.4	1.349908	223.4	0.7590294	223.4	0.1463918	223.4	-0.02368281	223.4	0.00691152	223.4	0.0726022	223.4	0.09748944	223.4	0.06807737	223.4	0.08739629	223.4	0.03005559	223.4	0.07342212
223.6	1.123208	223.6	1.297539	223.6	1.300073	223.6	1.383642	223.6	1.316703	223.6	1.350907	223.6	0.7613159	223.6	0.1460447	223.6	-0.0256501	223.6	0.00920478	223.6	0.06872316	223.6	0.09074733	223.6	0.06325417	223.6	0.08762266	223.6	0.03630603	223.6	0.07786942
223.8	1.123019	223.8	1.298914	223.8	1.299439	223.8	1.376566	223.8	1.317325	223.8	1.349029	223.8	0.7561896	223.8	0.1474649	223.8	-0.02868326	223.8	0.00798715	223.8	0.06603561	223.8	0.09333763	223.8	0.06640979	223.8	0.08942662	223.8	0.02937834	223.8	0.07856009
224	1.124711	224	1.297861	224	1.299936	224	1.382984	224	1.316577	224	1.352276	224	0.7626402	224	0.1437277	224	-0.02434329	224	0.00753177	224	0.07170074	224	0.0957656	224	0.06809392	224	0.08827989	224	0.03372524	224	0.07966342
224.2	1.120681	224.2	1.299126	224.2	1.302171	224.2	1.379386	224.2	1.321306	224.2	1.348564	224.2	0.7635009	224.2	0.1457845	224.2	-0.02228211	224.2	0.0092005	224.2	0.07179827	224.2	0.09548943	224.2	0.06192179	224.2	0.08786001	224.2	0.03186285	224.2	0.07749232
224.4	1.125079	224.4	1.30164	224.4	1.299329	224.4	1.382044	224.4	1.312744	224.4	1.353584	224.4	0.7623606	224.4	0.142894	224.4	-0.02419183	224.4	0.00903917	224.4	0.06981814	224.4	0.09324031	224.4	0.06532008	224.4	0.08954542	224.4	0.03269792	224.4	0.07662334
224.6	1.123554	224.6	1.296846	224.6	1.298023	224.6	1.379585	224.6	1.319464	224.6	1.347876	224.6	0.7669532	224.6	0.146495	224.6	-0.02158904	224.6	0.00743632	224.6	0.06672747	224.6	0.09752395	224.6	0.06235599	224.6	0.09152617	224.6	0.0290955	224.6	0.07724726
224.8	1.127208	224.8	1.299388	224.8	1.29946	224.8	1.380301	224.8	1.314146	224.8	1.356274	224.8	0.7611834	224.8	0.1480917	224.8	-0.0235826	224.8	0.00967369	224.8	0.07025068	224.8	0.09387938	224.8	0.06549186	224.8	0.08865813	224.8	0.03223642	224.8	0.08129368
225	1.123866	225	1.297618	225	1.301199	225	1.384517	225	1.31955	225	1.351755	225	0.7600341	225	0.1438044	225	-0.02275734	225	0.01258583	225	0.07505506	225	0.09606827	225	0.06410475	225	0.09196699	225	0.03352936	225	0.07788517
225.2	1.126038	225.2	1.299295	225.2	1.301064	225.2	1.379907	225.2	1.316214	225.2	1.347708	225.2	0.7639158	225.2	0.1439657	225.2	-0.02396389	225.2	0.01267082	225.2	0.07163243	225.2	0.09170064	225.2	0.06773905	225.2	0.08997477	225.2	0.03326544	225.2	0.07810351
225.4	1.125114	225.4	1.299888	225.4	1.300861	225.4	1.383109	225.4	1.319284	225.4	1.348924	225.4	0.7626376	225.4	0.1504572	225.4	-0.0276745	225.4	0.01013294	225.4	0.06973635	225.4	0.09482384	225.4	0.06943191	225.4	0.09317839	225.4	0.02940365	225.4	0.08005413
225.6	1.125189	225.6	1.296986	225.6	1.299658	225.6	1.378263	225.6	1.319286	225.6	1.351868	225.6	0.7574669	225.6	0.1472651	225.6	-0.02111653	225.6	0.00580871	225.6	0.07089276	225.6	0.09664689	225.6	0.06814898	225.6	0.08646349	225.6	0.03626869	225.6	0.07394713
225.8	1.125976	225.8	1.29898	225.8	1.304132	225.8	1.38029	225.8	1.320938	225.8	1.345076	225.8	0.7620147	225.8	0.1440324	225.8	-0.0292081	225.8	0.01065856	225.8	0.06937023	225.8	0.09600078	225.8	0.06658341	225.8	0.08835349	225.8	0.03412141	225.8	0.07902317
226	1.123181	226	1.30213	226	1.304233	226	1.382201	226	1.320804	226	1.348435	226	0.76437	226	0.1446744	226	-0.02542113	226	0.01590862	226	0.07215497	226	0.0914441	226	0.06504279	226	0.08625145	226	0.02918915	226	0.07447618
226.2	1.125739	226.2	1.301261	226.2	1.301597	226.2	1.384154	226.2	1.319316	226.2	1.351084	226.2	0.762191	226.2	0.1405808	226.2	-0.02392806	226.2	0.00672377	226.2	0.0691556	226.2	0.09564037	226.2	0.06627035	226.2	0.08670197	226.2	0.03449076	226.2	0.07629306
226.4	1.123851	226.4	1.298397	226.4	1.305085	226.4	1.388956	226.4	1.319995	226.4	1.34905	226.4	0.7626545	226.4	0.1472998	226.4	-0.02141692	226.4	0.00719417	226.4	0.06932986	226.4	0.09567089	226.4	0.0654742	226.4	0.09729225	226.4	0.03181282	226.4	0.0776792
226.6	1.124644	226.6	1.302876	226.6	1.298077	226.6	1.38335	226.6	1.319531	226.6	1.354604	226.6	0.7639021	226.6	0.1452479	226.6	-0.02904916	226.6	0.00842712	226.6	0.07419118	226.6	0.09483688	226.6	0.06795949	226.6	0.08905847	226.6	0.03179019	226.6	0.07593053
226.8	1.126563	226.8	1.301826	226.8	1.301295	226.8	1.38105	226.8	1.321727	226.8	1.351395	226.8	0.7650506	226.8	0.1416405	226.8	-0.02234014	226.8	0.01213723	226.8	0.07149374	226.8	0.09504995	226.8	0.0659424	226.8	0.08995877	226.8	0.03582279	226.8	0.07745134
227	1.123241	227	1.299075	227	1.300268	227	1.392317	227	1.316926	227	1.347625	227	0.7657593	227	0.1489653	227	-0.02199773	227	0.01245771	227	0.07015946	227	0.09406541	227	0.06360879	227	0.09185944	227	0.03381636	227	0.07767379
227.2	1.127609	227.2	1.305089	227.2	1.299121	227.2	1.382418	227.2	1.316972	227.2	1.350201	227.2	0.765038	227.2	0.1469585	227.2	-0.02132682	227.2	0.00983972	227.2	0.07138597	227.2	0.09290871	227.2	0.07016287	227.2	0.09048808	227.2	0.03034137	227.2	0.08008316
227.4	1.125442	227.4	1.301594	227.4	1.299387	227.4	1.385484	227.4	1.319877	227.4	1.353792	227.4	0.7614647	227.4	0.1443451	227.4	-0.02288124	227.4	0.01514605	227.4	0.0704588	227.4	0.0965199	227.4	0.06444051	227.4	0.08838211	227.4	0.03275352	227.4	0.08193745
227.6	1.124132	227.6	1.300617	227.6	1.303794	227.6	1.384313	227.6	1.322137	227.6	1.351766	227.6	0.763521	227.6	0.1471927	227.6	-0.02155756	227.6	0.01324186	227.6	0.07080261	227.6	0.09648412	227.6	0.06851926	227.6	0.09033221	227.6	0.03104026	227.6	0.07823811
227.8	1.125907	227.8	1.302482	227.8	1.300112	227.8	1.388061	227.8	1.317265	227.8	1.349321	227.8	0.7647483	227.8	0.1461933	227.8	-0.02417012	227.8	0.01189835	227.8	0.06828117	227.8	0.09785848	227.8	0.06632598	227.8	0.09434992	227.8	0.03319803	227.8	0.07896876
228	1.125864	228	1.301755	228	1.304683	228	1.386918	228	1.319854	228	1.351333	228	0.7640193	228	0.1445768	228	-0.02507135	228	0.00754507	228	0.07282602	228	0.09831885	228	0.0665551	228	0.09657275	228	0.0345406	228	0.07585894
228.2	1.126934	228.2	1.301367	228.2	1.306672	228.2	1.385216	228.2	1.319602	228.2	1.354041	228.2	0.765682	228.2	0.1472222	228.2	-0.02213973	228.2	0.01237789	228.2	0.07345828	228.2	0.1000095	228.2	0.06651235	228.2	0.09365784	228.2	0.03110444	228.2	0.07807846
228.4	1.126027	228.4	1.305075	228.4	1.304148	228.4	1.386377	228.4	1.325009	228.4	1.350597	228.4	0.764357	228.4	0.1505749	228.4	-0.02219492	228.4	0.01116257	228.4	0.07906631	228.4	0.09829836	228.4	0.06812169	228.4	0.09104224	228.4	0.03961003	228.4	0.07345904
228.6	1.130315	228.6	1.306469	228.6	1.306159	228.6	1.382029	228.6	1.323831	228.6	1.349029	228.6	0.7648917	228.6	0.1467899	228.6	-0.02393147	228.6	0.01362851	228.6	0.07624919	228.6	0.1004255	228.6	0.06739644	228.6	0.09295614	228.6	0.03162581	228.6	0.08489093
228.8	1.128671	228.8	1.30215	228.8	1.30298	228.8	1.385259	228.8	1.322348	228.8	1.351617	228.8	0.7648103	228.8	0.1497882	228.8	-0.02314372	228.8	0.00815029	228.8	0.07402086	228.8	0.09636007	228.8	0.06545732	228.8	0.09554315	228.8	0.03566147	228.8	0.08027461
229	1.12762	229	1.304872	229	1.302517	229	1.382127	229	1.325491	229	1.352393	229	0.7615823	229	0.1494314	229	-0.01621883	229	0.00887725	229	0.06862322	229	0.09412204	229	0.06958425	229	0.08778351	229	0.03358681	229	0.080581
229.2	1.124297	229.2	1.3057	229.2	1.303037	229.2	1.384157	229.2	1.320737	229.2	1.351318	229.2	0.7651206	229.2	0.145958	229.2	-0.0212693	229.2	0.01008298	229.2	0.07330839	229.2	0.09726093	229.2	0.06557136	229.2	0.09224933	229.2	0.03764663	229.2	0.07537036
229.4	1.128296	229.4	1.30327	229.4	1.303591	229.4	1.385419	229.4	1.318422	229.4	1.349448	229.4	0.7662365	229.4	0.1462742	229.4	-0.01596747	229.4	0.01351332	229.4	0.07170298	229.4	0.09895852	229.4	0.06670605	229.4	0.08805086	229.4	0.03861849	229.4	0.08099056
229.6	1.130773	229.6	1.303552	229.6	1.304479	229.6	1.38539	229.6	1.317299	229.6	1.353572	229.6	0.7671341	229.6	0.1476023	229.6	-0.02341283	229.6	0.01426434	229.6	0.07116311	229.6	0.09469791	229.6	0.06782684	229.6	0.09056454	229.6	0.03559519	229.6	0.0743068
229.8	1.130085	229.8	1.30496	229.8	1.303711	229.8	1.384045	229.8	1.324481	229.8	1.35634	229.8	0.7680427	229.8	0.1460111	229.8	-0.02144794	229.8	0.01522627	229.8	0.0709281	229.8	0.09798232	229.8	0.06573121	229.8	0.09100236	229.8	0.03772469	229.8	0.08307245
230	1.131467	230	1.309878	230	1.303885	230	1.384572	230	1.323852	230	1.35453	230	0.7676501	230	0.1437266	230	-0.02253838	230	0.00846651	230	0.07271537	230	0.09586762	230	0.0696978	230	0.09337777	230	0.03691103	230	0.07838225
230.2	1.125793	230.2	1.303907	230.2	1.307245	230.2	1.390108	230.2	1.319639	230.2	1.351674	230.2	0.7643285	230.2	0.1451662	230.2	-0.02127701	230.2	0.01495776	230.2	0.07269138	230.2	0.1003532	230.2	0.06698231	230.2	0.0919259	230.2	0.03615107	230.2	0.0735912
230.4	1.129594	230.4	1.30431	230.4	1.303333	230.4	1.38826	230.4	1.31967	230.4	1.351142	230.4	0.7658604	230.4	0.1441498	230.4	-0.02542273	230.4	0.01076708	230.4	0.07397065	230.4	0.09589885	230.4	0.0665741	230.4	0.09346224	230.4	0.03286104	230.4	0.0792129
230.6	1.123782	230.6	1.305054	230.6	1.308176	230.6	1.383374	230.6	1.321978	230.6	1.350049	230.6	0.763361	230.6	0.1467237	230.6	-0.01800278	230.6	0.01456903	230.6	0.07211439	230.6	0.1010919	230.6	0.06494619	230.6	0.09471646	230.6	0.03734837	230.6	0.08060385
230.8	1.13191	230.8	1.306615	230.8	1.307461	230.8	1.387243	230.8	1.321965	230.8	1.349349	230.8	0.7668938	230.8	0.145466	230.8	-0.02192648	230.8	0.00992448	230.8	0.07298028	230.8	0.09575494	230.8	0.06979147	230.8	0.09421473	230.8	0.03956198	230.8	0.07940435
231	1.131463	231	1.304084	231	1.304153	231	1.392007	231	1.320526	231	1.351185	231	0.768398	231	0.1460117	231	-0.01914874	231	0.0167847	231	0.07680707	231	0.09936783	231	0.06614062	231	0.09020244	231	0.03592281	231	0.08201429
231.2	1.127497	231.2	1.301836	231.2	1.300432	231.2	1.386061	231.2	1.326214	231.2	1.35641	231.2	0.7626474	231.2	0.1510601	231.2	-0.01945256	231.2	0.01400947	231.2	0.07329421	231.2	0.1009584	231.2	0.06964006	231.2	0.0924001	231.2	0.03218255	231.2	0.077537
231.4	1.131392	231.4	1.306656	231.4	1.303226	231.4	1.38932	231.4	1.320708	231.4	1.35448	231.4	0.7697124	231.4	0.151401	231.4	-0.01584538	231.4	0.01393092	231.4	0.0742183	231.4	0.1009881	231.4	0.06405736	231.4	0.09355284	231.4	0.03533686	231.4	0.07773443
231.6	1.130736	231.6	1.299951	231.6	1.303394	231.6	1.387379	231.6	1.320465	231.6	1.353167	231.6	0.7671231	231.6	0.1458227	231.6	-0.0174559	231.6	0.01611484	231.6	0.0745092	231.6	0.1003581	231.6	0.06880014	231.6	0.09727374	231.6	0.03692052	231.6	0.08170421
231.8	1.128096	231.8	1.302634	231.8	1.308261	231.8	1.388423	231.8	1.320713	231.8	1.35544	231.8	0.7666691	231.8	0.1476811	231.8	-0.02128163	231.8	0.0134302	231.8	0.07705765	231.8	0.09678272	231.8	0.06656761	231.8	0.09609178	231.8	0.02992349	231.8	0.07768384
232	1.132178	232	1.303738	232	1.307857	232	1.389382	232	1.320671	232	1.358256	232	0.7694654	232	0.1506454	232	-0.01755551	232	0.01604893	232	0.07384554	232	0.09910524	232	0.07400548	232	0.09385356	232	0.03691412	232	0.0824028
232.2	1.130346	232.2	1.307914	232.2	1.306573	232.2	1.38745	232.2	1.322349	232.2	1.358551	232.2	0.7666271	232.2	0.1522996	232.2	-0.01556472	232.2	0.01551693	232.2	0.07726661	232.2	0.1016866	232.2	0.06666461	232.2	0.0897884	232.2	0.03626522	232.2	0.08257992
232.4	1.130617	232.4	1.301916	232.4	1.30569	232.4	1.384691	232.4	1.324201	232.4	1.354818	232.4	0.768214	232.4	0.1488934	232.4	-0.01734871	232.4	0.02002096	232.4	0.0732783	232.4	0.1002497	232.4	0.06735931	232.4	0.09708937	232.4	0.03647398	232.4	0.0775454
232.6	1.132836	232.6	1.307474	232.6	1.306013	232.6	1.389113	232.6	1.323035	232.6	1.356204	232.6	0.7699575	232.6	0.1490297	232.6	-0.01951214	232.6	0.01664615	232.6	0.07909474	232.6	0.1000423	232.6	0.07034104	232.6	0.09434722	232.6	0.03666992	232.6	0.07943688
232.8	1.131054	232.8	1.305819	232.8	1.304765	232.8	1.38611	232.8	1.327382	232.8	1.352701	232.8	0.7669855	232.8	0.146615	232.8	-0.01625822	232.8	0.01301848	232.8	0.07567621	232.8	0.1000007	232.8	0.07169399	232.8	0.09539895	232.8	0.03920142	232.8	0.07830539
233	1.132519	233	1.307489	233	1.301441	233	1.388492	233	1.322778	233	1.354935	233	0.7745186	233	0.1523178	233	-0.01694276	233	0.01291171	233	0.07326394	233	0.0992135	233	0.07108185	233	0.0953789	233	0.03732046	233	0.08489597
233.2	1.131087	233.2	1.306118	233.2	1.306993	233.2	1.389082	233.2	1.323095	233.2	1.353847	233.2	0.7715357	233.2	0.1508493	233.2	-0.01619735	233.2	0.01531371	233.2	0.07441603	233.2	0.1010462	233.2	0.07337132	233.2	0.09533476	233.2	0.03651094	233.2	0.07907924
233.4	1.135014	233.4	1.304947	233.4	1.308639	233.4	1.389035	233.4	1.324167	233.4	1.358003	233.4	0.7714837	233.4	0.1510413	233.4	-0.01719456	233.4	0.01707311	233.4	0.07521519	233.4	0.09923563	233.4	0.07185945	233.4	0.09243514	233.4	0.03847522	233.4	0.08257607
233.6	1.133098	233.6	1.310742	233.6	1.309136	233.6	1.385777	233.6	1.327396	233.6	1.354776	233.6	0.7709076	233.6	0.1499594	233.6	-0.01802342	233.6	0.01468975	233.6	0.0740677	233.6	0.1007828	233.6	0.07329323	233.6	0.09108001	233.6	0.04103186	233.6	0.079637
233.8	1.132416	233.8	1.308164	233.8	1.30888	233.8	1.387239	233.8	1.327137	233.8	1.354203	233.8	0.7651104	233.8	0.147587	233.8	-0.02138972	233.8	0.01726663	233.8	0.07549783	233.8	0.1051288	233.8	0.06938326	233.8	0.09613777	233.8	0.03958491	233.8	0.0842879
234	1.130091	234	1.307034	234	1.304634	234	1.389194	234	1.324622	234	1.357405	234	0.7724053	234	0.147561	234	-0.01314087	234	0.01570386	234	0.07725362	234	0.1001058	234	0.07101912	234	0.09535909	234	0.04032855	234	0.08194126
234.2	1.128476	234.2	1.308851	234.2	1.308325	234.2	1.388482	234.2	1.323249	234.2	1.356583	234.2	0.7675428	234.2	0.1482117	234.2	-0.0174745	234.2	0.01838439	234.2	0.07849704	234.2	0.1021216	234.2	0.07341304	234.2	0.09580658	234.2	0.03925126	234.2	0.08329801
234.4	1.130212	234.4	1.306096	234.4	1.308395	234.4	1.388683	234.4	1.325668	234.4	1.356153	234.4	0.7716846	234.4	0.1475557	234.4	-0.01614503	234.4	0.01925739	234.4	0.073851	234.4	0.1006303	234.4	0.07145452	234.4	0.09717522	234.4	0.03742665	234.4	0.08073491
234.6	1.135812	234.6	1.305997	234.6	1.307001	234.6	1.383241	234.6	1.324175	234.6	1.356223	234.6	0.7716784	234.6	0.1457895	234.6	-0.01833964	234.6	0.02138484	234.6	0.07978945	234.6	0.1051802	234.6	0.06802056	234.6	0.0941667	234.6	0.03717561	234.6	0.08311638
234.8	1.135199	234.8	1.306004	234.8	1.309637	234.8	1.387821	234.8	1.323078	234.8	1.361008	234.8	0.7657589	234.8	0.148487	234.8	-0.01558634	234.8	0.01478773	234.8	0.08041066	234.8	0.1019489	234.8	0.06941143	234.8	0.09529772	234.8	0.03915916	234.8	0.07844678
235	1.130743	235	1.308243	235	1.304439	235	1.390713	235	1.325816	235	1.354805	235	0.7701138	235	0.1479955	235	-0.01234634	235	0.02341622	235	0.07550455	235	0.100721	235	0.07173032	235	0.09687323	235	0.03982341	235	0.0794313
235.2	1.135524	235.2	1.309453	235.2	1.30555	235.2	1.390806	235.2	1.328331	235.2	1.356211	235.2	0.7700703	235.2	0.1478211	235.2	-0.01282837	235.2	0.01987078	235.2	0.0772992	235.2	0.09916414	235.2	0.07040334	235.2	0.09475933	235.2	0.03836592	235.2	0.07998545
235.4	1.134519	235.4	1.31059	235.4	1.303008	235.4	1.389473	235.4	1.325141	235.4	1.357949	235.4	0.77005	235.4	0.1482832	235.4	-0.01976226	235.4	0.02217953	235.4	0.07526137	235.4	0.1010888	235.4	0.06973279	235.4	0.0965324	235.4	0.03649337	235.4	0.08051834
235.6	1.1324	235.6	1.308969	235.6	1.310121	235.6	1.393813	235.6	1.324475	235.6	1.354041	235.6	0.7690452	235.6	0.1493699	235.6	-0.01871899	235.6	0.0219105	235.6	0.07943811	235.6	0.1062637	235.6	0.0696036	235.6	0.09573567	235.6	0.03993947	235.6	0.07925676
235.8	1.133823	235.8	1.310251	235.8	1.309251	235.8	1.389034	235.8	1.32613	235.8	1.353752	235.8	0.7727051	235.8	0.1465052	235.8	-0.01801096	235.8	0.01708931	235.8	0.07937327	235.8	0.1041406	235.8	0.06742286	235.8	0.0976747	235.8	0.04185031	235.8	0.07615972
236	1.136487	236	1.308325	236	1.308487	236	1.39099	236	1.32881	236	1.359364	236	0.7714617	236	0.1521926	236	-0.01723665	236	0.02148375	236	0.08162686	236	0.1039912	236	0.07226252	236	0.09823288	236	0.03737703	236	0.08990197
236.2	1.137506	236.2	1.304632	236.2	1.303844	236.2	1.384694	236.2	1.326931	236.2	1.35462	236.2	0.7705125	236.2	0.1465758	236.2	-0.01907071	236.2	0.0179757	236.2	0.08016176	236.2	0.108438	236.2	0.07332517	236.2	0.09630547	236.2	0.03877805	236.2	0.08653259
236.4	1.136743	236.4	1.309924	236.4	1.307403	236.4	1.387885	236.4	1.330609	236.4	1.358442	236.4	0.7758787	236.4	0.1492894	236.4	-0.01651383	236.4	0.01398548	236.4	0.07257541	236.4	0.1053224	236.4	0.07108981	236.4	0.09761214	236.4	0.04318211	236.4	0.08394629
236.6	1.139081	236.6	1.307902	236.6	1.309448	236.6	1.388869	236.6	1.323057	236.6	1.356476	236.6	0.767134	236.6	0.1461187	236.6	-0.01613078	236.6	0.01817509	236.6	0.07594863	236.6	0.1035105	236.6	0.06793795	236.6	0.09572111	236.6	0.03619307	236.6	0.0827214
236.8	1.136636	236.8	1.311686	236.8	1.306096	236.8	1.393495	236.8	1.328753	236.8	1.357594	236.8	0.7687432	236.8	0.151023	236.8	-0.01336418	236.8	0.01859691	236.8	0.07874672	236.8	0.1061932	236.8	0.07424811	236.8	0.09800643	236.8	0.03770263	236.8	0.08755036
237	1.135002	237	1.312199	237	1.311225	237	1.391724	237	1.327522	237	1.354861	237	0.7693051	237	0.1516112	237	-0.01231907	237	0.01966446	237	0.07882053	237	0.1053956	237	0.06992032	237	0.09807236	237	0.03867571	237	0.08161823
237.2	1.132773	237.2	1.308644	237.2	1.31221	237.2	1.397594	237.2	1.320541	237.2	1.352641	237.2	0.7736681	237.2	0.149108	237.2	-0.01812351	237.2	0.01574986	237.2	0.07688283	237.2	0.1017935	237.2	0.07287761	237.2	0.1001197	237.2	0.04344118	237.2	0.08659867
237.4	1.133853	237.4	1.307444	237.4	1.308675	237.4	1.390194	237.4	1.325392	237.4	1.364042	237.4	0.7719295	237.4	0.1504707	237.4	-0.0155933	237.4	0.01855209	237.4	0.0776629	237.4	0.1091121	237.4	0.07157372	237.4	0.09799972	237.4	0.04331344	237.4	0.08591797
237.6	1.135796	237.6	1.310065	237.6	1.312087	237.6	1.389332	237.6	1.325427	237.6	1.357559	237.6	0.7768162	237.6	0.1540361	237.6	-0.01205623	237.6	0.01330727	237.6	0.08074357	237.6	0.1032995	237.6	0.07056358	237.6	0.1010542	237.6	0.04013636	237.6	0.07893666
237.8	1.137818	237.8	1.308388	237.8	1.311228	237.8	1.393535	237.8	1.32593	237.8	1.356833	237.8	0.772611	237.8	0.1476442	237.8	-0.01497369	237.8	0.01665762	237.8	0.07575471	237.8	0.1044734	237.8	0.07576884	237.8	0.09825691	237.8	0.0406766	237.8	0.08141749
238	1.141095	238	1.311415	238	1.310907	238	1.393129	238	1.326055	238	1.361154	238	0.7755885	238	0.1539354	238	-0.01125731	238	0.02186313	238	0.08201538	238	0.1002681	238	0.07554013	238	0.1023176	238	0.0374868	238	0.08458161
238.2	1.134598	238.2	1.310104	238.2	1.31119	238.2	1.392489	238.2	1.327274	238.2	1.358409	238.2	0.7738922	238.2	0.1496472	238.2	-0.01084454	238.2	0.01668515	238.2	0.08188367	238.2	0.1034425	238.2	0.07368826	238.2	0.09535366	238.2	0.04112658	238.2	0.08372912
238.4	1.135252	238.4	1.315007	238.4	1.313015	238.4	1.391947	238.4	1.331218	238.4	1.363786	238.4	0.7730128	238.4	0.1574579	238.4	-0.01952816	238.4	0.02209451	238.4	0.08164164	238.4	0.1029713	238.4	0.07619474	238.4	0.100199	238.4	0.04230103	238.4	0.08578239
238.6	1.134749	238.6	1.311606	238.6	1.312316	238.6	1.396346	238.6	1.331168	238.6	1.360989	238.6	0.77434	238.6	0.1513508	238.6	-0.01719609	238.6	0.01645321	238.6	0.07903216	238.6	0.1076561	238.6	0.07522036	238.6	0.1013799	238.6	0.04357403	238.6	0.0827694
238.8	1.138111	238.8	1.315112	238.8	1.31038	238.8	1.394041	238.8	1.330791	238.8	1.359649	238.8	0.7773673	238.8	0.1545275	238.8	-0.01498813	238.8	0.01680649	238.8	0.08212621	238.8	0.103427	238.8	0.07167201	238.8	0.09571603	238.8	0.04511628	238.8	0.07993271
239	1.137949	239	1.315299	239	1.307577	239	1.390002	239	1.329313	239	1.360475	239	0.7773386	239	0.1529976	239	-0.0164466	239	0.01913764	239	0.0798168	239	0.1069679	239	0.07461905	239	0.1014166	239	0.0414273	239	0.08503439
239.2	1.13799	239.2	1.313215	239.2	1.311441	239.2	1.39234	239.2	1.326309	239.2	1.362332	239.2	0.771347	239.2	0.1525064	239.2	-0.01568856	239.2	0.01736693	239.2	0.07811961	239.2	0.1031023	239.2	0.07215854	239.2	0.09549002	239.2	0.04352561	239.2	0.08849352
239.4	1.138235	239.4	1.30951	239.4	1.311165	239.4	1.393291	239.4	1.328576	239.4	1.359114	239.4	0.7739093	239.4	0.1488452	239.4	-0.02133651	239.4	0.02091471	239.4	0.08100305	239.4	0.1057164	239.4	0.07748213	239.4	0.1035281	239.4	0.04135819	239.4	0.08940933
239.6	1.138331	239.6	1.310922	239.6	1.312729	239.6	1.393471	239.6	1.328685	239.6	1.359307	239.6	0.7769877	239.6	0.1529862	239.6	-0.01333297	239.6	0.01870375	239.6	0.08167686	239.6	0.1070204	239.6	0.07237154	239.6	0.09946756	239.6	0.04799397	239.6	0.08596809
239.8	1.138228	239.8	1.312799	239.8	1.317831	239.8	1.396842	239.8	1.327254	239.8	1.360832	239.8	0.7748317	239.8	0.1525177	239.8	-0.01309979	239.8	0.01720138	239.8	0.07470039	239.8	0.1015454	239.8	0.07400656	239.8	0.09636188	239.8	0.04180599	239.8	0.08648284
240	1.138463	240	1.313832	240	1.306924	240	1.385519	240	1.32692	240	1.362707	240	0.7737063	240	0.1542314	240	-0.01253475	240	0.02195477	240	0.07863013	240	0.109666	240	0.07110199	240	0.09745277	240	0.04361367	240	0.08365955
240.2	1.138455	240.2	1.311248	240.2	1.313658	240.2	1.395732	240.2	1.325671	240.2	1.36352	240.2	0.7734279	240.2	0.1501958	240.2	-0.01335237	240.2	0.01908126	240.2	0.08319846	240.2	0.1047906	240.2	0.0762395	240.2	0.09803341	240.2	0.04107789	240.2	0.08866724
240.4	1.138912	240.4	1.313632	240.4	1.311259	240.4	1.397726	240.4	1.326216	240.4	1.360248	240.4	0.7737033	240.4	0.1556285	240.4	-0.01325123	240.4	0.01781671	240.4	0.0762732	240.4	0.1067891	240.4	0.07596991	240.4	0.09640046	240.4	0.03766492	240.4	0.08235744
240.6	1.139117	240.6	1.315164	240.6	1.308945	240.6	1.394356	240.6	1.325057	240.6	1.359523	240.6	0.7734845	240.6	0.1513123	240.6	-0.01084644	240.6	0.02514607	240.6	0.08177143	240.6	0.1063557	240.6	0.07607087	240.6	0.09683739	240.6	0.0448635	240.6	0.08384279
240.8	1.13348	240.8	1.312603	240.8	1.313614	240.8	1.3922	240.8	1.327716	240.8	1.361678	240.8	0.7713493	240.8	0.1526952	240.8	-0.01326567	240.8	0.02372436	240.8	0.08231556	240.8	0.1049878	240.8	0.07567865	240.8	0.1023802	240.8	0.04642398	240.8	0.09105282
241	1.136911	241	1.30773	241	1.310177	241	1.391731	241	1.328735	241	1.3632	241	0.772985	241	0.1536518	241	-0.0143401	241	0.01964247	241	0.07915094	241	0.1071136	241	0.07352197	241	0.1016773	241	0.04735713	241	0.08672713
241.2	1.135943	241.2	1.316175	241.2	1.31105	241.2	1.394451	241.2	1.328416	241.2	1.361996	241.2	0.7761236	241.2	0.1534693	241.2	-0.01032405	241.2	0.0194342	241.2	0.08037347	241.2	0.1043672	241.2	0.07321367	241.2	0.1019133	241.2	0.04281598	241.2	0.08598144
241.4	1.14065	241.4	1.3112	241.4	1.308874	241.4	1.394041	241.4	1.324633	241.4	1.362048	241.4	0.7800725	241.4	0.1551509	241.4	-0.01030306	241.4	0.02006951	241.4	0.07842594	241.4	0.1063573	241.4	0.08057243	241.4	0.09826588	241.4	0.04197656	241.4	0.08618329
241.6	1.140457	241.6	1.313193	241.6	1.312817	241.6	1.395696	241.6	1.331458	241.6	1.360773	241.6	0.776067	241.6	0.1528804	241.6	-0.00972559	241.6	0.02507121	241.6	0.08171209	241.6	0.1075226	241.6	0.07184032	241.6	0.09864248	241.6	0.0440682	241.6	0.08644246
241.8	1.14176	241.8	1.312333	241.8	1.313879	241.8	1.394964	241.8	1.327043	241.8	1.363358	241.8	0.7726112	241.8	0.1540756	241.8	-0.00788577	241.8	0.02107594	241.8	0.08115428	241.8	0.1062571	241.8	0.07350235	241.8	0.1001066	241.8	0.04735273	241.8	0.08900931
242	1.140926	242	1.313001	242	1.311799	242	1.395004	242	1.326624	242	1.356522	242	0.7753054	242	0.150956	242	-0.01309206	242	0.02277029	242	0.08117776	242	0.1040854	242	0.07097024	242	0.09624111	242	0.04263241	242	0.08959682
242.2	1.140126	242.2	1.314452	242.2	1.312584	242.2	1.393583	242.2	1.326742	242.2	1.356603	242.2	0.7761645	242.2	0.1538844	242.2	-0.01628198	242.2	0.02404444	242.2	0.08026853	242.2	0.1021612	242.2	0.07130023	242.2	0.09603848	242.2	0.04223497	242.2	0.08260388
242.4	1.140377	242.4	1.311347	242.4	1.31306	242.4	1.394709	242.4	1.328585	242.4	1.3608	242.4	0.773598	242.4	0.1540767	242.4	-0.01400714	242.4	0.02558113	242.4	0.08185386	242.4	0.1083318	242.4	0.0739399	242.4	0.09762619	242.4	0.04210306	242.4	0.08314816
242.6	1.141374	242.6	1.31214	242.6	1.317033	242.6	1.395882	242.6	1.325869	242.6	1.358912	242.6	0.7756003	242.6	0.1562152	242.6	-0.0076229	242.6	0.01812169	242.6	0.08289922	242.6	0.1091406	242.6	0.07348934	242.6	0.09825628	242.6	0.04765289	242.6	0.08319294
242.8	1.141597	242.8	1.317406	242.8	1.310426	242.8	1.398867	242.8	1.328249	242.8	1.36547	242.8	0.7734091	242.8	0.1495757	242.8	-0.01142925	242.8	0.02479229	242.8	0.08248707	242.8	0.10813	242.8	0.07596853	242.8	0.1011368	242.8	0.04682883	242.8	0.09054366
243	1.13741	243	1.314963	243	1.311534	243	1.398429	243	1.33062	243	1.358985	243	0.7746577	243	0.1546589	243	-0.00854918	243	0.02252471	243	0.08200247	243	0.1096709	243	0.07852414	243	0.100314	243	0.04364053	243	0.0843811
243.2	1.144046	243.2	1.314445	243.2	1.312052	243.2	1.393293	243.2	1.327288	243.2	1.359783	243.2	0.7795961	243.2	0.1563269	243.2	-0.01566586	243.2	0.02345366	243.2	0.08380912	243.2	0.1115577	243.2	0.07813822	243.2	0.1048584	243.2	0.04383321	243.2	0.08731075
243.4	1.140538	243.4	1.312956	243.4	1.312679	243.4	1.394197	243.4	1.327042	243.4	1.361458	243.4	0.7751285	243.4	0.1519637	243.4	-0.01376717	243.4	0.01999201	243.4	0.08487989	243.4	0.1093563	243.4	0.0738774	243.4	0.09968901	243.4	0.04540555	243.4	0.08908816
243.6	1.143124	243.6	1.315194	243.6	1.31181	243.6	1.39871	243.6	1.330834	243.6	1.361653	243.6	0.7750196	243.6	0.1458499	243.6	-0.01167732	243.6	0.01968384	243.6	0.08254197	243.6	0.108022	243.6	0.07403126	243.6	0.1007327	243.6	0.04102693	243.6	0.08742896
243.8	1.142574	243.8	1.3156	243.8	1.315692	243.8	1.399481	243.8	1.333841	243.8	1.356624	243.8	0.778289	243.8	0.1505847	243.8	-0.01398815	243.8	0.02429717	243.8	0.08216838	243.8	0.108571	243.8	0.07494465	243.8	0.1039106	243.8	0.04619486	243.8	0.08754402
244	1.143015	244	1.312939	244	1.312903	244	1.393738	244	1.327906	244	1.360131	244	0.7716066	244	0.1557307	244	-0.01157316	244	0.02249776	244	0.08145946	244	0.1083722	244	0.0777642	244	0.1025847	244	0.04574345	244	0.08550131
244.2	1.142522	244.2	1.315209	244.2	1.313016	244.2	1.396975	244.2	1.328491	244.2	1.361563	244.2	0.7779092	244.2	0.1553593	244.2	-0.00963865	244.2	0.02663168	244.2	0.08574736	244.2	0.1108357	244.2	0.07875537	244.2	0.1021596	244.2	0.046112	244.2	0.08802462
244.4	1.143818	244.4	1.315136	244.4	1.314258	244.4	1.395373	244.4	1.331373	244.4	1.358604	244.4	0.776851	244.4	0.1549519	244.4	-0.00876048	244.4	0.02044402	244.4	0.08427379	244.4	0.1069357	244.4	0.0794813	244.4	0.09965444	244.4	0.0432094	244.4	0.08872657
244.6	1.144188	244.6	1.317632	244.6	1.315394	244.6	1.395073	244.6	1.332383	244.6	1.362608	244.6	0.7748443	244.6	0.1549999	244.6	-0.01149397	244.6	0.02479248	244.6	0.08530882	244.6	0.1106425	244.6	0.07653612	244.6	0.09919649	244.6	0.04767626	244.6	0.08108022
244.8	1.141238	244.8	1.319462	244.8	1.3122	244.8	1.394908	244.8	1.324958	244.8	1.360993	244.8	0.7761493	244.8	0.1543911	244.8	-0.00942239	244.8	0.02100579	244.8	0.08471173	244.8	0.1100717	244.8	0.07711351	244.8	0.1015983	244.8	0.04513472	244.8	0.08846199
245	1.141488	245	1.318524	245	1.31361	245	1.398622	245	1.327792	245	1.363654	245	0.7798924	245	0.1520095	245	-0.01318612	245	0.02095544	245	0.08410722	245	0.1099291	245	0.07998069	245	0.1048063	245	0.04492578	245	0.08496367
245.2	1.145481	245.2	1.314899	245.2	1.3112	245.2	1.396315	245.2	1.327269	245.2	1.364884	245.2	0.77801	245.2	0.152813	245.2	-0.01003629	245.2	0.02921469	245.2	0.08030391	245.2	0.1104441	245.2	0.07645157	245.2	0.103593	245.2	0.04491429	245.2	0.08701167
245.4	1.138551	245.4	1.315423	245.4	1.318475	245.4	1.397269	245.4	1.330968	245.4	1.366263	245.4	0.7772564	245.4	0.1536491	245.4	-0.01067822	245.4	0.02077961	245.4	0.08710224	245.4	0.1030664	245.4	0.08231089	245.4	0.102392	245.4	0.0477425	245.4	0.0918722
245.6	1.143499	245.6	1.31211	245.6	1.313169	245.6	1.396924	245.6	1.331592	245.6	1.357777	245.6	0.7835436	245.6	0.159625	245.6	-0.01104285	245.6	0.02741702	245.6	0.08409804	245.6	0.1078459	245.6	0.07921036	245.6	0.1002966	245.6	0.04698683	245.6	0.08734749
245.8	1.146867	245.8	1.314489	245.8	1.311332	245.8	1.396019	245.8	1.32797	245.8	1.35783	245.8	0.7773311	245.8	0.1576445	245.8	-0.00960793	245.8	0.02122271	245.8	0.08194063	245.8	0.1074314	245.8	0.07438201	245.8	0.1036412	245.8	0.04479368	245.8	0.09412716
246	1.139961	246	1.314105	246	1.31128	246	1.396638	246	1.33544	246	1.365174	246	0.782898	246	0.1535065	246	-0.01220246	246	0.02374162	246	0.0833004	246	0.1139394	246	0.07889697	246	0.102413	246	0.04705106	246	0.09000158
246.2	1.14099	246.2	1.316398	246.2	1.313931	246.2	1.397449	246.2	1.329712	246.2	1.361444	246.2	0.7773144	246.2	0.1550856	246.2	-0.01052815	246.2	0.03028356	246.2	0.08486173	246.2	0.1077695	246.2	0.0820001	246.2	0.1018309	246.2	0.04864332	246.2	0.09173272
246.4	1.141418	246.4	1.317846	246.4	1.314571	246.4	1.399371	246.4	1.330091	246.4	1.363912	246.4	0.774758	246.4	0.154753	246.4	-0.00482014	246.4	0.02977768	246.4	0.08407137	246.4	0.1108095	246.4	0.07632804	246.4	0.102849	246.4	0.04468792	246.4	0.09003042
246.6	1.150776	246.6	1.317415	246.6	1.316982	246.6	1.395437	246.6	1.327907	246.6	1.366587	246.6	0.7773365	246.6	0.1561247	246.6	-0.00805904	246.6	0.02915199	246.6	0.08309367	246.6	0.1097631	246.6	0.07645141	246.6	0.1025607	246.6	0.04973968	246.6	0.08793508
246.8	1.146702	246.8	1.319778	246.8	1.316095	246.8	1.396034	246.8	1.334241	246.8	1.359547	246.8	0.7807574	246.8	0.1482807	246.8	-0.00811039	246.8	0.02681015	246.8	0.08490418	246.8	0.109664	246.8	0.07787681	246.8	0.09969512	246.8	0.04658777	246.8	0.08903269
247	1.150134	247	1.317871	247	1.316521	247	1.395745	247	1.329675	247	1.364724	247	0.7798955	247	0.1529271	247	-0.01301443	247	0.02276549	247	0.08635321	247	0.1145011	247	0.08370607	247	0.1041409	247	0.04962899	247	0.0868362
247.2	1.144738	247.2	1.315526	247.2	1.313714	247.2	1.398215	247.2	1.333839	247.2	1.363355	247.2	0.777494	247.2	0.1544587	247.2	-0.01103428	247.2	0.02451982	247.2	0.08453361	247.2	0.1083827	247.2	0.07531536	247.2	0.1028913	247.2	0.04446399	247.2	0.09009373
247.4	1.14546	247.4	1.317882	247.4	1.316535	247.4	1.402604	247.4	1.329354	247.4	1.360774	247.4	0.7731375	247.4	0.1558766	247.4	-0.00923977	247.4	0.03057813	247.4	0.08522088	247.4	0.1077007	247.4	0.07997477	247.4	0.1054905	247.4	0.04726151	247.4	0.09174401
247.6	1.144054	247.6	1.317107	247.6	1.318	247.6	1.395519	247.6	1.329882	247.6	1.366173	247.6	0.7813033	247.6	0.157576	247.6	-0.00610587	247.6	0.02220397	247.6	0.08418333	247.6	0.1097426	247.6	0.07824317	247.6	0.1048848	247.6	0.04640163	247.6	0.09085588
247.8	1.143689	247.8	1.31883	247.8	1.317525	247.8	1.400498	247.8	1.333848	247.8	1.362608	247.8	0.7801987	247.8	0.1553847	247.8	-0.01007	247.8	0.02601327	247.8	0.08924382	247.8	0.1088977	247.8	0.07479601	247.8	0.1040718	247.8	0.04791212	247.8	0.08953338
248	1.143746	248	1.319875	248	1.316258	248	1.400381	248	1.328379	248	1.362075	248	0.7767241	248	0.1583574	248	-0.00805951	248	0.02868212	248	0.08393212	248	0.1133998	248	0.07749804	248	0.1051108	248	0.04808489	248	0.08747176
248.2	1.143509	248.2	1.315613	248.2	1.316532	248.2	1.397406	248.2	1.32888	248.2	1.362921	248.2	0.7776414	248.2	0.1534915	248.2	-0.00418266	248.2	0.02438099	248.2	0.08765556	248.2	0.1112332	248.2	0.08165617	248.2	0.1038105	248.2	0.05260876	248.2	0.08569203
248.4	1.144848	248.4	1.320138	248.4	1.317815	248.4	1.399361	248.4	1.331083	248.4	1.360214	248.4	0.7829707	248.4	0.1611494	248.4	-0.00501359	248.4	0.0269257	248.4	0.08656182	248.4	0.1096195	248.4	0.0785847	248.4	0.1047778	248.4	0.05006817	248.4	0.08996291
248.6	1.144863	248.6	1.317999	248.6	1.30927	248.6	1.394344	248.6	1.331234	248.6	1.367286	248.6	0.7835721	248.6	0.1611705	248.6	-0.0106314	248.6	0.02602105	248.6	0.09059067	248.6	0.1101672	248.6	0.07545315	248.6	0.1064759	248.6	0.04549917	248.6	0.08692484
248.8	1.151472	248.8	1.318224	248.8	1.318817	248.8	1.399495	248.8	1.330366	248.8	1.364653	248.8	0.7845769	248.8	0.1584202	248.8	-0.0068788	248.8	0.02751787	248.8	0.08900797	248.8	0.1088488	248.8	0.07778094	248.8	0.1060936	248.8	0.05021295	248.8	0.08850276
249	1.148002	249	1.314447	249	1.317573	249	1.40329	249	1.328722	249	1.363126	249	0.7866427	249	0.155416	249	-0.01036659	249	0.02686477	249	0.08480113	249	0.1083523	249	0.07962577	249	0.1032585	249	0.0463829	249	0.08920918
249.2	1.151576	249.2	1.320219	249.2	1.318924	249.2	1.40231	249.2	1.332798	249.2	1.362858	249.2	0.781718	249.2	0.1550247	249.2	-0.00539369	249.2	0.02382081	249.2	0.08306263	249.2	0.1114523	249.2	0.07946741	249.2	0.1060394	249.2	0.0496863	249.2	0.09315959
249.4	1.142501	249.4	1.320422	249.4	1.315679	249.4	1.400115	249.4	1.331575	249.4	1.370404	249.4	0.7833294	249.4	0.1567568	249.4	-0.0075055	249.4	0.02701353	249.4	0.08532859	249.4	0.1120453	249.4	0.07739861	249.4	0.1069242	249.4	0.04593015	249.4	0.08886018
249.6	1.144379	249.6	1.318959	249.6	1.318386	249.6	1.400653	249.6	1.329991	249.6	1.362182	249.6	0.78215	249.6	0.1567807	249.6	-0.01019038	249.6	0.02718299	249.6	0.08507159	249.6	0.1067386	249.6	0.07824367	249.6	0.1039185	249.6	0.0438685	249.6	0.08903176
249.8	1.147379	249.8	1.325019	249.8	1.317178	249.8	1.400203	249.8	1.332656	249.8	1.370475	249.8	0.7846661	249.8	0.1592677	249.8	-0.00683977	249.8	0.02418737	249.8	0.08474508	249.8	0.1120143	249.8	0.08055122	249.8	0.1046864	249.8	0.05355382	249.8	0.09068918
250	1.149784	250	1.31889	250	1.316653	250	1.39643	250	1.332477	250	1.367813	250	0.782368	250	0.1587848	250	-0.00452528	250	0.02777524	250	0.08737458	250	0.1140869	250	0.08252556	250	0.1060955	250	0.04964912	250	0.09065382
250.2	1.146839	250.2	1.318428	250.2	1.3203	250.2	1.403477	250.2	1.331459	250.2	1.368006	250.2	0.7801394	250.2	0.1594619	250.2	-0.00157122	250.2	0.02657848	250.2	0.08983631	250.2	0.1127147	250.2	0.08143483	250.2	0.1054367	250.2	0.04985507	250.2	0.09354683
250.4	1.145548	250.4	1.322742	250.4	1.31981	250.4	1.40232	250.4	1.33072	250.4	1.366592	250.4	0.7834681	250.4	0.1540063	250.4	-0.00539478	250.4	0.02002432	250.4	0.08926295	250.4	0.1113922	250.4	0.07963083	250.4	0.1034841	250.4	0.05161739	250.4	0.08469094
250.6	1.149402	250.6	1.32112	250.6	1.318001	250.6	1.404493	250.6	1.331677	250.6	1.366731	250.6	0.78004	250.6	0.1541634	250.6	-0.00782251	250.6	0.02717134	250.6	0.08902989	250.6	0.1100456	250.6	0.0790568	250.6	0.106429	250.6	0.04867645	250.6	0.09237919
250.8	1.149681	250.8	1.31643	250.8	1.315125	250.8	1.404257	250.8	1.333422	250.8	1.364814	250.8	0.784853	250.8	0.1588095	250.8	-0.00837963	250.8	0.02627013	250.8	0.09011439	250.8	0.1092105	250.8	0.0741703	250.8	0.1088771	250.8	0.04829021	250.8	0.09125604
251	1.147574	251	1.319257	251	1.317657	251	1.398098	251	1.335621	251	1.369148	251	0.7855469	251	0.1576051	251	-0.00294748	251	0.03046717	251	0.09060518	251	0.113487	251	0.07988753	251	0.1067529	251	0.05086245	251	0.08809315
251.2	1.149023	251.2	1.316667	251.2	1.317955	251.2	1.399062	251.2	1.333721	251.2	1.366261	251.2	0.7835814	251.2	0.1564785	251.2	-0.00432007	251.2	0.02620895	251.2	0.08531095	251.2	0.1096454	251.2	0.08201178	251.2	0.1066305	251.2	0.05119817	251.2	0.09008949
251.4	1.150741	251.4	1.320067	251.4	1.318963	251.4	1.402505	251.4	1.328904	251.4	1.365721	251.4	0.7824839	251.4	0.1531349	251.4	-0.00453145	251.4	0.03109639	251.4	0.08253676	251.4	0.1108326	251.4	0.0823619	251.4	0.1057588	251.4	0.05135943	251.4	0.08783711
251.6	1.14664	251.6	1.321161	251.6	1.318524	251.6	1.403557	251.6	1.332878	251.6	1.36443	251.6	0.7815648	251.6	0.1572772	251.6	-0.00395654	251.6	0.03177264	251.6	0.09118376	251.6	0.1173394	251.6	0.08350225	251.6	0.1051384	251.6	0.04929274	251.6	0.08901513
251.8	1.152308	251.8	1.322129	251.8	1.315571	251.8	1.401296	251.8	1.334372	251.8	1.367347	251.8	0.7797775	251.8	0.1574529	251.8	-0.00639603	251.8	0.02815494	251.8	0.08894207	251.8	0.1176661	251.8	0.08122388	251.8	0.1045309	251.8	0.0500678	251.8	0.08895197
252	1.150523	252	1.32552	252	1.317145	252	1.396671	252	1.331469	252	1.367424	252	0.7811094	252	0.1551904	252	-0.00495998	252	0.02690526	252	0.08699421	252	0.1110636	252	0.08419996	252	0.1072793	252	0.04456864	252	0.08895825
252.2	1.153825	252.2	1.322114	252.2	1.318522	252.2	1.399653	252.2	1.331378	252.2	1.369695	252.2	0.7817645	252.2	0.1603443	252.2	-0.00312352	252.2	0.02598782	252.2	0.09062321	252.2	0.1140581	252.2	0.08255333	252.2	0.1057502	252.2	0.04964875	252.2	0.09034
252.4	1.145959	252.4	1.320302	252.4	1.316408	252.4	1.400321	252.4	1.331958	252.4	1.367639	252.4	0.7794787	252.4	0.1614848	252.4	-0.00543889	252.4	0.02487891	252.4	0.08909727	252.4	0.1125514	252.4	0.08161085	252.4	0.1071925	252.4	0.04969155	252.4	0.08949835
252.6	1.15091	252.6	1.320186	252.6	1.319369	252.6	1.402431	252.6	1.33066	252.6	1.369733	252.6	0.7881233	252.6	0.1559016	252.6	-0.00397281	252.6	0.02741634	252.6	0.09062438	252.6	0.1130934	252.6	0.08504345	252.6	0.1048574	252.6	0.05094001	252.6	0.09287418
252.8	1.154586	252.8	1.319529	252.8	1.318769	252.8	1.39684	252.8	1.332889	252.8	1.365858	252.8	0.7831617	252.8	0.1616923	252.8	-0.00355956	252.8	0.02579074	252.8	0.08621965	252.8	0.1095068	252.8	0.08499984	252.8	0.1055755	252.8	0.04803865	252.8	0.09381692
253	1.15166	253	1.317624	253	1.316324	253	1.402208	253	1.332093	253	1.369328	253	0.7885197	253	0.1563196	253	-0.00213085	253	0.02474614	253	0.08944324	253	0.1122124	253	0.07948937	253	0.1087939	253	0.0496081	253	0.09384106
253.2	1.149154	253.2	1.323562	253.2	1.322844	253.2	1.399989	253.2	1.333602	253.2	1.368806	253.2	0.7847803	253.2	0.1567345	253.2	-0.00092733	253.2	0.03018171	253.2	0.08699163	253.2	0.1105675	253.2	0.08151843	253.2	0.1066576	253.2	0.05100502	253.2	0.09255332
253.4	1.151575	253.4	1.325815	253.4	1.315857	253.4	1.399372	253.4	1.33067	253.4	1.367077	253.4	0.783659	253.4	0.1571107	253.4	-0.00596703	253.4	0.02706921	253.4	0.09108785	253.4	0.1137896	253.4	0.07987598	253.4	0.1084312	253.4	0.04849642	253.4	0.09088275
253.6	1.151638	253.6	1.325109	253.6	1.318459	253.6	1.403411	253.6	1.340691	253.6	1.366651	253.6	0.7876135	253.6	0.1598324	253.6	-0.00321997	253.6	0.02743799	253.6	0.0940993	253.6	0.1167615	253.6	0.08153691	253.6	0.1052847	253.6	0.05654012	253.6	0.09479734
253.8	1.150514	253.8	1.32241	253.8	1.321214	253.8	1.399678	253.8	1.335901	253.8	1.369145	253.8	0.7827434	253.8	0.1534005	253.8	-0.00298472	253.8	0.02771334	253.8	0.08747803	253.8	0.1162994	253.8	0.07942086	253.8	0.1065524	253.8	0.0510208	253.8	0.08677533
254	1.147733	254	1.320688	254	1.317415	254	1.399782	254	1.333758	254	1.366601	254	0.7831522	254	0.158031	254	-0.0067171	254	0.03239685	254	0.09215596	254	0.1158595	254	0.08579919	254	0.1084219	254	0.05022927	254	0.08958588
254.2	1.151389	254.2	1.325861	254.2	1.319221	254.2	1.40329	254.2	1.336889	254.2	1.366053	254.2	0.7850073	254.2	0.1574496	254.2	0.00104728	254.2	0.03064617	254.2	0.09352717	254.2	0.1103025	254.2	0.08174218	254.2	0.1063389	254.2	0.0478003	254.2	0.09117766
254.4	1.150421	254.4	1.322853	254.4	1.31958	254.4	1.403024	254.4	1.339269	254.4	1.36738	254.4	0.7819595	254.4	0.1543231	254.4	-0.00406251	254.4	0.02107446	254.4	0.08856601	254.4	0.1210604	254.4	0.08037111	254.4	0.1090544	254.4	0.05171416	254.4	0.08786578
254.6	1.151801	254.6	1.321497	254.6	1.320879	254.6	1.406226	254.6	1.332965	254.6	1.365588	254.6	0.7855963	254.6	0.1631217	254.6	-0.00424043	254.6	0.02607986	254.6	0.09473422	254.6	0.1117432	254.6	0.08134013	254.6	0.1065338	254.6	0.05107763	254.6	0.09101225
254.8	1.150233	254.8	1.325198	254.8	1.31916	254.8	1.401125	254.8	1.337332	254.8	1.367417	254.8	0.7867669	254.8	0.1594912	254.8	-0.00391053	254.8	0.03017429	254.8	0.09063522	254.8	0.1141544	254.8	0.08137001	254.8	0.1058763	254.8	0.05285516	254.8	0.0941871
255	1.151672	255	1.324622	255	1.324881	255	1.402393	255	1.338712	255	1.364239	255	0.7867867	255	0.1594689	255	-0.00172252	255	0.02768738	255	0.08959967	255	0.1159555	255	0.0793402	255	0.1065454	255	0.05298476	255	0.08662228
255.2	1.152099	255.2	1.321532	255.2	1.320764	255.2	1.40491	255.2	1.336891	255.2	1.366551	255.2	0.7858323	255.2	0.1621416	255.2	-0.00469722	255.2	0.02745743	255.2	0.0941136	255.2	0.1185316	255.2	0.08215722	255.2	0.1068475	255.2	0.05276641	255.2	0.09410237
255.4	1.15361	255.4	1.323353	255.4	1.319152	255.4	1.403396	255.4	1.335644	255.4	1.362649	255.4	0.7866821	255.4	0.152574	255.4	-0.0008316	255.4	0.02926119	255.4	0.08757261	255.4	0.1178102	255.4	0.08503122	255.4	0.1059254	255.4	0.05009865	255.4	0.0905323
255.6	1.152258	255.6	1.326503	255.6	1.317966	255.6	1.397516	255.6	1.337279	255.6	1.36463	255.6	0.7881078	255.6	0.1600351	255.6	-0.00323533	255.6	0.03305126	255.6	0.09145632	255.6	0.1140972	255.6	0.08073588	255.6	0.1059794	255.6	0.05302125	255.6	0.09774357
255.8	1.154693	255.8	1.323284	255.8	1.324248	255.8	1.401989	255.8	1.335461	255.8	1.367573	255.8	0.7864868	255.8	0.157103	255.8	0.0010118	255.8	0.03461244	255.8	0.09370118	255.8	0.113078	255.8	0.08217148	255.8	0.1070006	255.8	0.04717336	255.8	0.09401993
256	1.159168	256	1.324468	256	1.317267	256	1.400594	256	1.331703	256	1.366759	256	0.7870297	256	0.1604584	256	-0.00081702	256	0.0331277	256	0.09265433	256	0.1180208	256	0.080415	256	0.10795	256	0.05246329	256	0.0910605
256.2	1.153593	256.2	1.320678	256.2	1.322281	256.2	1.403799	256.2	1.333671	256.2	1.368586	256.2	0.7896644	256.2	0.1600195	256.2	-0.00185527	256.2	0.03043813	256.2	0.092464	256.2	0.1170605	256.2	0.08296311	256.2	0.1064499	256.2	0.05757631	256.2	0.09260792
256.4	1.158736	256.4	1.329306	256.4	1.32211	256.4	1.40139	256.4	1.334361	256.4	1.365214	256.4	0.7867622	256.4	0.162603	256.4	-0.00127524	256.4	0.03204785	256.4	0.09042139	256.4	0.1119834	256.4	0.08286743	256.4	0.1025805	256.4	0.0557506	256.4	0.0928673
256.6	1.154691	256.6	1.323161	256.6	1.318281	256.6	1.403139	256.6	1.334186	256.6	1.367215	256.6	0.7855896	256.6	0.1591807	256.6	-0.00266493	256.6	0.03389854	256.6	0.09025805	256.6	0.1131615	256.6	0.08103259	256.6	0.1057574	256.6	0.04944032	256.6	0.0921253
256.8	1.154355	256.8	1.324911	256.8	1.320102	256.8	1.401578	256.8	1.332949	256.8	1.372573	256.8	0.785463	256.8	0.1606852	256.8	-0.00070419	256.8	0.02853211	256.8	0.09167759	256.8	0.1152582	256.8	0.08289544	256.8	0.1096587	256.8	0.05469354	256.8	0.09366141
257	1.149734	257	1.326308	257	1.319653	257	1.404098	257	1.333709	257	1.367399	257	0.7890562	257	0.1627236	257	-0.00322297	257	0.03483737	257	0.08924656	257	0.1166003	257	0.08541125	257	0.1084744	257	0.05064461	257	0.09066451
257.2	1.155126	257.2	1.324496	257.2	1.319734	257.2	1.398759	257.2	1.336022	257.2	1.368713	257.2	0.7846082	257.2	0.1626075	257.2	-0.00060731	257.2	0.03685914	257.2	0.09174518	257.2	0.1169626	257.2	0.08615717	257.2	0.1080587	257.2	0.05215699	257.2	0.09349921
257.4	1.15478	257.4	1.322359	257.4	1.32307	257.4	1.404016	257.4	1.334225	257.4	1.366988	257.4	0.7916119	257.4	0.1610317	257.4	0.0011037	257.4	0.02883949	257.4	0.0903264	257.4	0.1129854	257.4	0.08244788	257.4	0.1094922	257.4	0.05192987	257.4	0.093271
257.6	1.150117	257.6	1.329907	257.6	1.321326	257.6	1.402265	257.6	1.336153	257.6	1.365978	257.6	0.7869498	257.6	0.1625834	257.6	-0.0037817	257.6	0.0290983	257.6	0.09213679	257.6	0.1170545	257.6	0.08331237	257.6	0.1102555	257.6	0.05203272	257.6	0.08962702
257.8	1.152797	257.8	1.324571	257.8	1.32026	257.8	1.402947	257.8	1.335491	257.8	1.372469	257.8	0.7896689	257.8	0.1649956	257.8	-0.0028034	257.8	0.02861346	257.8	0.09121556	257.8	0.116499	257.8	0.08610909	257.8	0.1090546	257.8	0.05227952	257.8	0.0906623
258	1.158677	258	1.325501	258	1.321547	258	1.406946	258	1.338548	258	1.374253	258	0.7888536	258	0.1641202	258	-0.00193461	258	0.02884503	258	0.09325517	258	0.1129319	258	0.0839436	258	0.1107091	258	0.05033442	258	0.09823813
258.2	1.154133	258.2	1.326118	258.2	1.321548	258.2	1.400687	258.2	1.335481	258.2	1.371792	258.2	0.7874854	258.2	0.1600976	258.2	-0.0024704	258.2	0.033975	258.2	0.09048086	258.2	0.1176416	258.2	0.07699687	258.2	0.1102532	258.2	0.05510737	258.2	0.09335325
258.4	1.154167	258.4	1.322086	258.4	1.319645	258.4	1.404462	258.4	1.336041	258.4	1.36607	258.4	0.787901	258.4	0.1625982	258.4	-0.00234502	258.4	0.03057889	258.4	0.08924174	258.4	0.1182603	258.4	0.07948186	258.4	0.1085341	258.4	0.06030108	258.4	0.09039693
258.6	1.154716	258.6	1.331596	258.6	1.324291	258.6	1.405211	258.6	1.333898	258.6	1.367623	258.6	0.789647	258.6	0.1611307	258.6	-0.0019129	258.6	0.03702202	258.6	0.0921526	258.6	0.1141632	258.6	0.08821185	258.6	0.1090839	258.6	0.05455111	258.6	0.09481578
258.8	1.151582	258.8	1.325822	258.8	1.326805	258.8	1.406572	258.8	1.341309	258.8	1.370278	258.8	0.7871727	258.8	0.1598431	258.8	0.00089282	258.8	0.03359891	258.8	0.08999734	258.8	0.1181657	258.8	0.0860141	258.8	0.1142976	258.8	0.05059608	258.8	0.09097491
259	1.15214	259	1.326124	259	1.317006	259	1.406205	259	1.329546	259	1.370936	259	0.7866852	259	0.160549	259	0.00104954	259	0.03340748	259	0.09665463	259	0.1176635	259	0.08734991	259	0.1107962	259	0.05444141	259	0.09423686
259.2	1.156639	259.2	1.32576	259.2	1.326483	259.2	1.404014	259.2	1.335827	259.2	1.371011	259.2	0.7815724	259.2	0.1582312	259.2	-0.00476053	259.2	0.03186159	259.2	0.09150734	259.2	0.1186798	259.2	0.08944283	259.2	0.1104642	259.2	0.05221301	259.2	0.09385206
259.4	1.153473	259.4	1.325842	259.4	1.323231	259.4	1.403199	259.4	1.333943	259.4	1.368623	259.4	0.7936382	259.4	0.1586864	259.4	-0.0029642	259.4	0.03340233	259.4	0.09599946	259.4	0.117949	259.4	0.08338148	259.4	0.1067225	259.4	0.05179556	259.4	0.09425385
259.6	1.153353	259.6	1.328179	259.6	1.322635	259.6	1.406233	259.6	1.336568	259.6	1.365511	259.6	0.7903618	259.6	0.1612987	259.6	0.00106801	259.6	0.033115	259.6	0.09260767	259.6	0.1190053	259.6	0.09031531	259.6	0.1119959	259.6	0.05262395	259.6	0.09286794
259.8	1.156891	259.8	1.327253	259.8	1.3213	259.8	1.401444	259.8	1.340141	259.8	1.370524	259.8	0.788371	259.8	0.1626851	259.8	-0.00120015	259.8	0.03335877	259.8	0.08986934	259.8	0.1198917	259.8	0.0865127	259.8	0.1122018	259.8	0.05392571	259.8	0.09050819
260	1.156012	260	1.330525	260	1.324359	260	1.404709	260	1.335252	260	1.3705	260	0.7881055	260	0.1618981	260	0.0029924	260	0.03214103	260	0.09746272	260	0.1178349	260	0.08380625	260	0.1150783	260	0.05168477	260	0.09335499
260.2	1.15714	260.2	1.328436	260.2	1.32394	260.2	1.407367	260.2	1.33464	260.2	1.373121	260.2	0.7904603	260.2	0.1617529	260.2	0.00006751	260.2	0.03129392	260.2	0.09380333	260.2	0.1181003	260.2	0.08318064	260.2	0.1070114	260.2	0.05309867	260.2	0.09149981
260.4	1.154143	260.4	1.327393	260.4	1.32006	260.4	1.402768	260.4	1.339247	260.4	1.369645	260.4	0.7878298	260.4	0.1617206	260.4	-0.00158355	260.4	0.03745339	260.4	0.0916116	260.4	0.1220014	260.4	0.09023287	260.4	0.1135438	260.4	0.05392883	260.4	0.09826311
260.6	1.155608	260.6	1.328354	260.6	1.317705	260.6	1.406968	260.6	1.339979	260.6	1.376962	260.6	0.7870423	260.6	0.1643522	260.6	0.00131088	260.6	0.03538235	260.6	0.09272737	260.6	0.114833	260.6	0.08714589	260.6	0.1114508	260.6	0.05371975	260.6	0.09532997
260.8	1.158461	260.8	1.32715	260.8	1.323214	260.8	1.408781	260.8	1.338112	260.8	1.376032	260.8	0.7852304	260.8	0.1631366	260.8	-0.00010667	260.8	0.03294789	260.8	0.09685495	260.8	0.1155731	260.8	0.08385259	260.8	0.1096963	260.8	0.05451223	260.8	0.09260388
261	1.156867	261	1.328504	261	1.323524	261	1.403094	261	1.336329	261	1.372334	261	0.7902608	261	0.1603881	261	0.00068904	261	0.03463867	261	0.09044621	261	0.1192496	261	0.08283904	261	0.1144117	261	0.05570819	261	0.09205394
261.2	1.158512	261.2	1.330118	261.2	1.328251	261.2	1.408349	261.2	1.339801	261.2	1.368356	261.2	0.7938519	261.2	0.1581787	261.2	0.00386129	261.2	0.02666423	261.2	0.0962298	261.2	0.1142384	261.2	0.08446784	261.2	0.1115171	261.2	0.05721696	261.2	0.08957393
261.4	1.158905	261.4	1.325839	261.4	1.324688	261.4	1.405729	261.4	1.338127	261.4	1.371013	261.4	0.7897319	261.4	0.1631629	261.4	0.00230293	261.4	0.03238962	261.4	0.08932566	261.4	0.1222349	261.4	0.08489143	261.4	0.1057154	261.4	0.05209446	261.4	0.09661122
261.6	1.154608	261.6	1.325319	261.6	1.324339	261.6	1.411484	261.6	1.338784	261.6	1.372156	261.6	0.7914457	261.6	0.1629581	261.6	0.00195893	261.6	0.03381574	261.6	0.09586101	261.6	0.1195404	261.6	0.08670604	261.6	0.1105496	261.6	0.05636808	261.6	0.09506578
261.8	1.158244	261.8	1.326269	261.8	1.325752	261.8	1.404529	261.8	1.339838	261.8	1.372713	261.8	0.7935035	261.8	0.1619229	261.8	0.00308743	261.8	0.02891392	261.8	0.09296016	261.8	0.1152157	261.8	0.08561036	261.8	0.1129546	261.8	0.0556601	261.8	0.09940252
262	1.160422	262	1.325906	262	1.321575	262	1.409761	262	1.340361	262	1.372513	262	0.7922113	262	0.15678	262	0.00095355	262	0.03614774	262	0.0939593	262	0.1202039	262	0.08152601	262	0.1142435	262	0.05599384	262	0.09898202
262.2	1.159752	262.2	1.326804	262.2	1.321728	262.2	1.405444	262.2	1.336118	262.2	1.368541	262.2	0.7897192	262.2	0.1636797	262.2	0.00611314	262.2	0.03473201	262.2	0.09233943	262.2	0.1183027	262.2	0.08825587	262.2	0.1118616	262.2	0.05984841	262.2	0.09465612
262.4	1.157883	262.4	1.32559	262.4	1.323328	262.4	1.404296	262.4	1.337007	262.4	1.36928	262.4	0.7911621	262.4	0.1606838	262.4	0.00251817	262.4	0.03145903	262.4	0.0954977	262.4	0.1226811	262.4	0.08463145	262.4	0.1080527	262.4	0.05696858	262.4	0.09481675
262.6	1.159587	262.6	1.329482	262.6	1.322423	262.6	1.405882	262.6	1.341142	262.6	1.37242	262.6	0.7947969	262.6	0.167479	262.6	0.0000446	262.6	0.03419628	262.6	0.09547169	262.6	0.1188379	262.6	0.08216903	262.6	0.108007	262.6	0.05596165	262.6	0.09699449
262.8	1.159627	262.8	1.330166	262.8	1.327892	262.8	1.410456	262.8	1.3386	262.8	1.370463	262.8	0.7863139	262.8	0.1631314	262.8	0.0035596	262.8	0.03141726	262.8	0.09506039	262.8	0.116778	262.8	0.08616874	262.8	0.1069428	262.8	0.05907567	262.8	0.09716263
263	1.158347	263	1.329858	263	1.32555	263	1.406025	263	1.338137	263	1.375359	263	0.7879838	263	0.1619947	263	-0.00038424	263	0.03255986	263	0.09606557	263	0.1205826	263	0.08545536	263	0.1102576	263	0.05668359	263	0.09599082
263.2	1.16172	263.2	1.325634	263.2	1.325281	263.2	1.406773	263.2	1.33863	263.2	1.367561	263.2	0.7918193	263.2	0.1645351	263.2	0.00225313	263.2	0.03310914	263.2	0.09283039	263.2	0.1206385	263.2	0.08391356	263.2	0.1140593	263.2	0.05536651	263.2	0.09890524
263.4	1.161444	263.4	1.325799	263.4	1.326357	263.4	1.401558	263.4	1.33849	263.4	1.373826	263.4	0.7893112	263.4	0.1662094	263.4	0.00643241	263.4	0.03178782	263.4	0.09098813	263.4	0.1164293	263.4	0.08803682	263.4	0.1116025	263.4	0.05742498	263.4	0.09252669
263.6	1.157665	263.6	1.326763	263.6	1.325951	263.6	1.399864	263.6	1.339336	263.6	1.371249	263.6	0.7920972	263.6	0.1614374	263.6	0.0076403	263.6	0.03573469	263.6	0.09764819	263.6	0.1200063	263.6	0.08511138	263.6	0.1093586	263.6	0.0558524	263.6	0.09367598
263.8	1.156213	263.8	1.326422	263.8	1.324844	263.8	1.405112	263.8	1.33685	263.8	1.372685	263.8	0.7880158	263.8	0.1658607	263.8	0.00276045	263.8	0.03650074	263.8	0.09447948	263.8	0.1210812	263.8	0.08942271	263.8	0.1123725	263.8	0.0555038	263.8	0.09860511
264	1.157606	264	1.329518	264	1.327503	264	1.406484	264	1.33521	264	1.371867	264	0.790626	264	0.166431	264	0.00345714	264	0.03449012	264	0.09135775	264	0.1170147	264	0.08826315	264	0.1084062	264	0.06078445	264	0.0956573
264.2	1.155259	264.2	1.32704	264.2	1.325187	264.2	1.404539	264.2	1.338941	264.2	1.371922	264.2	0.7946574	264.2	0.1643591	264.2	0.00248157	264.2	0.03286277	264.2	0.09524334	264.2	0.1196601	264.2	0.08771732	264.2	0.1139515	264.2	0.05457749	264.2	0.093454
264.4	1.156501	264.4	1.330231	264.4	1.324376	264.4	1.412462	264.4	1.330814	264.4	1.372252	264.4	0.7923929	264.4	0.1645189	264.4	0.00568517	264.4	0.0340806	264.4	0.09658676	264.4	0.1165979	264.4	0.08974653	264.4	0.1102035	264.4	0.05151464	264.4	0.09441063
264.6	1.158654	264.6	1.329063	264.6	1.328335	264.6	1.406695	264.6	1.341441	264.6	1.374938	264.6	0.7930169	264.6	0.16429	264.6	0.00583709	264.6	0.03629408	264.6	0.09540465	264.6	0.1179957	264.6	0.08722306	264.6	0.1136892	264.6	0.05701374	264.6	0.09523228
264.8	1.164048	264.8	1.329766	264.8	1.326111	264.8	1.403101	264.8	1.340551	264.8	1.373172	264.8	0.7894546	264.8	0.1640234	264.8	0.00811189	264.8	0.03537992	264.8	0.09797264	264.8	0.1211512	264.8	0.08630182	264.8	0.1134517	264.8	0.05623408	264.8	0.1002979
265	1.162802	265	1.330726	265	1.328562	265	1.40131	265	1.336526	265	1.372478	265	0.7915538	265	0.1694179	265	0.00660781	265	0.03571666	265	0.09706753	265	0.123774	265	0.08911955	265	0.1122352	265	0.05937755	265	0.0973696
265.2	1.159175	265.2	1.331821	265.2	1.328637	265.2	1.409763	265.2	1.341681	265.2	1.37166	265.2	0.7945755	265.2	0.1653544	265.2	0.00089784	265.2	0.03299114	265.2	0.09799782	265.2	0.1207134	265.2	0.09019076	265.2	0.1091724	265.2	0.05845533	265.2	0.09670568
265.4	1.15722	265.4	1.332626	265.4	1.32882	265.4	1.406699	265.4	1.341524	265.4	1.371702	265.4	0.796543	265.4	0.1661057	265.4	-0.00093765	265.4	0.03389494	265.4	0.09357625	265.4	0.1193664	265.4	0.08847076	265.4	0.1126403	265.4	0.05542026	265.4	0.09733813
265.6	1.158529	265.6	1.330598	265.6	1.325228	265.6	1.406366	265.6	1.337358	265.6	1.370641	265.6	0.7928411	265.6	0.1651258	265.6	0.00928064	265.6	0.0355221	265.6	0.09789602	265.6	0.1216514	265.6	0.08894674	265.6	0.1141489	265.6	0.05882391	265.6	0.09545937
265.8	1.155273	265.8	1.329656	265.8	1.325806	265.8	1.405979	265.8	1.341226	265.8	1.371137	265.8	0.7955471	265.8	0.1649347	265.8	0.00314382	265.8	0.03628869	265.8	0.094154	265.8	0.1203077	265.8	0.08880509	265.8	0.1137724	265.8	0.05497063	265.8	0.09549554
266	1.160369	266	1.328815	266	1.329624	266	1.404722	266	1.343679	266	1.375415	266	0.7866834	266	0.1676353	266	0.0038552	266	0.03665975	266	0.09750292	266	0.1211394	266	0.08762067	266	0.1105533	266	0.06340154	266	0.09800079
266.2	1.158237	266.2	1.330234	266.2	1.327005	266.2	1.410648	266.2	1.342832	266.2	1.374534	266.2	0.7944929	266.2	0.1657411	266.2	0.00512422	266.2	0.03763227	266.2	0.09515119	266.2	0.1186177	266.2	0.08806375	266.2	0.1182648	266.2	0.05794873	266.2	0.09776667
266.4	1.162591	266.4	1.337396	266.4	1.328469	266.4	1.404058	266.4	1.339403	266.4	1.374414	266.4	0.7933528	266.4	0.1673577	266.4	0.00053749	266.4	0.03673634	266.4	0.09512739	266.4	0.1213072	266.4	0.08872265	266.4	0.1137896	266.4	0.0562451	266.4	0.09553728
266.6	1.162263	266.6	1.332803	266.6	1.324721	266.6	1.409927	266.6	1.345607	266.6	1.378324	266.6	0.7916487	266.6	0.1646437	266.6	0.01129516	266.6	0.03235902	266.6	0.09620854	266.6	0.1191396	266.6	0.08807313	266.6	0.1112652	266.6	0.05705912	266.6	0.1010746
266.8	1.165219	266.8	1.326287	266.8	1.332349	266.8	1.409146	266.8	1.339975	266.8	1.376139	266.8	0.7892739	266.8	0.160745	266.8	0.00490951	266.8	0.03650338	266.8	0.09166699	266.8	0.118518	266.8	0.08867367	266.8	0.1163317	266.8	0.05979363	266.8	0.0999659
267	1.159413	267	1.331322	267	1.327656	267	1.405996	267	1.33667	267	1.372902	267	0.7895414	267	0.1635671	267	0.00190748	267	0.03761362	267	0.09659223	267	0.1204691	267	0.0882946	267	0.1149427	267	0.05849444	267	0.09640184
267.2	1.160708	267.2	1.331838	267.2	1.330224	267.2	1.407771	267.2	1.342611	267.2	1.377412	267.2	0.7921233	267.2	0.1673031	267.2	0.00640568	267.2	0.03490195	267.2	0.09493038	267.2	0.1236621	267.2	0.08687668	267.2	0.1135259	267.2	0.0573191	267.2	0.09616829
267.4	1.165114	267.4	1.33413	267.4	1.328483	267.4	1.40873	267.4	1.339808	267.4	1.37262	267.4	0.7927951	267.4	0.1695672	267.4	0.00267731	267.4	0.03563149	267.4	0.09513823	267.4	0.1259562	267.4	0.09176277	267.4	0.1096539	267.4	0.06017566	267.4	0.09498292
267.6	1.162518	267.6	1.33211	267.6	1.33071	267.6	1.406419	267.6	1.340104	267.6	1.377597	267.6	0.7879345	267.6	0.1637879	267.6	0.00502841	267.6	0.037892	267.6	0.09811743	267.6	0.1209092	267.6	0.08850329	267.6	0.1142522	267.6	0.05652792	267.6	0.1038118
267.8	1.163776	267.8	1.325287	267.8	1.327269	267.8	1.401306	267.8	1.333141	267.8	1.375579	267.8	0.7935841	267.8	0.1648589	267.8	0.01126245	267.8	0.03590963	267.8	0.09800702	267.8	0.1208721	267.8	0.09555946	267.8	0.1104396	267.8	0.05477235	267.8	0.09745234
268	1.164066	268	1.330717	268	1.326678	268	1.407148	268	1.340529	268	1.375725	268	0.7912477	268	0.1665659	268	0.00859662	268	0.03328082	268	0.0973822	268	0.1244601	268	0.08991913	268	0.115502	268	0.06166748	268	0.1009963
268.2	1.161535	268.2	1.330109	268.2	1.328664	268.2	1.407765	268.2	1.340476	268.2	1.374411	268.2	0.794184	268.2	0.1714292	268.2	0.00553545	268.2	0.03569525	268.2	0.09387428	268.2	0.1231952	268.2	0.08251712	268.2	0.1179766	268.2	0.05532964	268.2	0.09925959
268.4	1.16098	268.4	1.331314	268.4	1.326862	268.4	1.413285	268.4	1.342158	268.4	1.373026	268.4	0.7936334	268.4	0.1654058	268.4	0.00338186	268.4	0.03302024	268.4	0.09703252	268.4	0.1229417	268.4	0.09273709	268.4	0.1117043	268.4	0.05669627	268.4	0.1016221
268.6	1.16571	268.6	1.334474	268.6	1.326621	268.6	1.40933	268.6	1.341445	268.6	1.370687	268.6	0.7930189	268.6	0.1672149	268.6	0.01060691	268.6	0.03354983	268.6	0.09433421	268.6	0.1237743	268.6	0.08392191	268.6	0.1159614	268.6	0.05399109	268.6	0.09806606
268.8	1.166569	268.8	1.337744	268.8	1.332129	268.8	1.410857	268.8	1.341845	268.8	1.377009	268.8	0.7924	268.8	0.1640813	268.8	0.00625195	268.8	0.0389422	268.8	0.09843636	268.8	0.1245062	268.8	0.09076404	268.8	0.1184101	268.8	0.05905157	268.8	0.09940659
269	1.163162	269	1.327644	269	1.324866	269	1.40954	269	1.342811	269	1.377167	269	0.7934642	269	0.1683102	269	0.00537895	269	0.03898868	269	0.09669641	269	0.1234475	269	0.08965863	269	0.1137088	269	0.05949977	269	0.09749946
269.2	1.163576	269.2	1.333651	269.2	1.329957	269.2	1.410027	269.2	1.338944	269.2	1.373355	269.2	0.7939922	269.2	0.1663685	269.2	0.00849562	269.2	0.03874679	269.2	0.09849237	269.2	0.1279956	269.2	0.08895025	269.2	0.1128878	269.2	0.05983362	269.2	0.09934018
269.4	1.167639	269.4	1.337058	269.4	1.331725	269.4	1.408562	269.4	1.343943	269.4	1.374628	269.4	0.7989073	269.4	0.1632599	269.4	0.00758557	269.4	0.04016577	269.4	0.098986	269.4	0.1202224	269.4	0.09161098	269.4	0.1109667	269.4	0.06020238	269.4	0.1047021
269.6	1.165365	269.6	1.331738	269.6	1.327175	269.6	1.410949	269.6	1.344106	269.6	1.373341	269.6	0.7928578	269.6	0.1620425	269.6	0.00624867	269.6	0.03773895	269.6	0.09876333	269.6	0.1190419	269.6	0.09399685	269.6	0.1104854	269.6	0.063398	269.6	0.09891993
269.8	1.16471	269.8	1.332548	269.8	1.331582	269.8	1.409855	269.8	1.344953	269.8	1.376193	269.8	0.7981583	269.8	0.1693742	269.8	0.00698822	269.8	0.03215592	269.8	0.1007866	269.8	0.122105	269.8	0.09301107	269.8	0.11375	269.8	0.06085978	269.8	0.09871218
270	1.166874	270	1.335217	270	1.32812	270	1.409231	270	1.337445	270	1.379673	270	0.7928106	270	0.1660369	270	0.00661549	270	0.03453746	270	0.09928714	270	0.1235941	270	0.08954968	270	0.1147811	270	0.05708073	270	0.09998814
270.2	1.162359	270.2	1.3334	270.2	1.332763	270.2	1.409072	270.2	1.341392	270.2	1.371771	270.2	0.7953251	270.2	0.1650227	270.2	0.01037576	270.2	0.0378755	270.2	0.096696	270.2	0.1214127	270.2	0.08894851	270.2	0.1179349	270.2	0.05992757	270.2	0.09578825
270.4	1.164573	270.4	1.333427	270.4	1.328065	270.4	1.409486	270.4	1.341851	270.4	1.368964	270.4	0.795114	270.4	0.1691984	270.4	0.00755447	270.4	0.03775307	270.4	0.102707	270.4	0.1194866	270.4	0.09128888	270.4	0.1179623	270.4	0.06137132	270.4	0.09586051
270.6	1.164743	270.6	1.33551	270.6	1.325886	270.6	1.408781	270.6	1.343696	270.6	1.374391	270.6	0.7945052	270.6	0.1677578	270.6	0.00768395	270.6	0.03461497	270.6	0.09570019	270.6	0.1209394	270.6	0.0868835	270.6	0.1131441	270.6	0.05761337	270.6	0.09692547
270.8	1.167	270.8	1.336161	270.8	1.329706	270.8	1.411037	270.8	1.344667	270.8	1.376694	270.8	0.7905388	270.8	0.1696236	270.8	0.01081246	270.8	0.03844696	270.8	0.09671105	270.8	0.1281792	270.8	0.09172667	270.8	0.1160276	270.8	0.0555752	270.8	0.09645592
271	1.165483	271	1.334856	271	1.324637	271	1.408977	271	1.339152	271	1.37667	271	0.7930846	271	0.1658137	271	0.00431207	271	0.03307515	271	0.0996962	271	0.1249206	271	0.09299666	271	0.1151704	271	0.06070425	271	0.09911874
271.2	1.166869	271.2	1.331049	271.2	1.329412	271.2	1.410523	271.2	1.342666	271.2	1.372938	271.2	0.7951923	271.2	0.1708551	271.2	0.00742038	271.2	0.04139217	271.2	0.09798444	271.2	0.1258096	271.2	0.0891214	271.2	0.116899	271.2	0.06163958	271.2	0.1014779
271.41	1.166067	271.41	1.336424	271.41	1.329829	271.41	1.406956	271.41	1.343047	271.41	1.372193	271.41	0.7962927	271.41	0.167251	271.4	0.01158998	271.4	0.04163194	271.4	0.101307	271.4	0.1253445	271.4	0.08993231	271.4	0.1158275	271.4	0.05983213	271.4	0.1009655
271.6	1.166135	271.6	1.334802	271.6	1.329719	271.6	1.415118	271.6	1.343405	271.6	1.372339	271.6	0.7953812	271.6	0.166041	271.6	0.00524096	271.6	0.03886214	271.6	0.09968681	271.6	0.1240176	271.6	0.09104273	271.6	0.1154685	271.6	0.06327785	271.6	0.09960237
271.8	1.168847	271.8	1.331329	271.8	1.324466	271.8	1.411392	271.8	1.342561	271.8	1.378442	271.8	0.7933567	271.8	0.169203	271.8	0.00532461	271.8	0.03322658	271.8	0.09644988	271.8	0.1258188	271.8	0.09614939	271.8	0.1200582	271.8	0.06368647	271.8	0.1026801
272	1.165369	272	1.329336	272	1.332796	272	1.412963	272	1.340656	272	1.371197	272	0.795106	272	0.165011	272	0.0053998	272	0.03671994	272	0.09903566	272	0.1246125	272	0.08375993	272	0.1128317	272	0.06384744	272	0.09369437
272.2	1.166627	272.2	1.335794	272.2	1.332759	272.2	1.412564	272.2	1.344817	272.2	1.373784	272.2	0.7955973	272.2	0.169451	272.2	0.00891583	272.2	0.0374691	272.2	0.0968349	272.2	0.1245162	272.2	0.09127786	272.2	0.1143227	272.2	0.05593673	272.2	0.1001877
272.4	1.164679	272.4	1.334212	272.4	1.33245	272.4	1.411198	272.4	1.340614	272.4	1.378768	272.4	0.8003427	272.4	0.1694484	272.4	0.01059822	272.4	0.03439174	272.4	0.09740626	272.4	0.1225765	272.4	0.08957985	272.4	0.1182637	272.4	0.06110558	272.4	0.1007536
272.6	1.170824	272.6	1.338157	272.6	1.333539	272.6	1.409308	272.6	1.343652	272.6	1.372133	272.6	0.7946904	272.6	0.1634075	272.6	0.01105136	272.6	0.03869896	272.6	0.1014319	272.6	0.1274466	272.6	0.08836911	272.6	0.1174372	272.6	0.06464345	272.6	0.09624067
272.8	1.165844	272.8	1.335533	272.8	1.332594	272.8	1.409201	272.8	1.343885	272.8	1.377713	272.8	0.7946026	272.8	0.1718635	272.8	0.00610942	272.8	0.03978159	272.8	0.09906103	272.8	0.1233383	272.8	0.09470461	272.8	0.1137801	272.8	0.0558676	272.8	0.1002408
273	1.165151	273	1.332483	273	1.330802	273	1.409798	273	1.344041	273	1.379197	273	0.7993878	273	0.1697106	273	0.01154303	273	0.03738466	273	0.09888541	273	0.1201178	273	0.08751601	273	0.1163916	273	0.06241404	273	0.09877199
273.2	1.16415	273.2	1.337358	273.2	1.327338	273.2	1.414535	273.2	1.34194	273.2	1.374247	273.2	0.8026266	273.2	0.1735296	273.2	0.00656581	273.2	0.03407704	273.2	0.09568679	273.2	0.1237532	273.2	0.08979433	273.2	0.1157394	273.2	0.06353902	273.2	0.1040236
273.4	1.166415	273.4	1.326822	273.4	1.331039	273.4	1.412835	273.4	1.344359	273.4	1.375211	273.4	0.7983533	273.4	0.1699937	273.4	0.00862865	273.4	0.03845568	273.4	0.09613909	273.4	0.1225668	273.4	0.08995061	273.4	0.1169237	273.4	0.05687004	273.4	0.1000674
273.6	1.168961	273.6	1.328911	273.6	1.326479	273.6	1.407363	273.6	1.34	273.6	1.376341	273.6	0.7965221	273.6	0.1677261	273.6	0.00755123	273.6	0.04049027	273.6	0.09948508	273.6	0.1219511	273.6	0.08973733	273.6	0.1195363	273.6	0.06100374	273.6	0.1031434
273.8	1.164218	273.8	1.336345	273.8	1.331776	273.8	1.415707	273.8	1.340295	273.8	1.377765	273.8	0.794291	273.8	0.1745772	273.8	0.01249365	273.8	0.03791539	273.8	0.1011694	273.8	0.1267028	273.8	0.08773704	273.8	0.1178941	273.8	0.06176692	273.8	0.09846184
274	1.168476	274	1.333229	274	1.32943	274	1.41679	274	1.344568	274	1.373457	274	0.7942926	274	0.164597	274	0.0123486	274	0.03888138	274	0.0993806	274	0.1262743	274	0.09217685	274	0.1164174	274	0.06365208	274	0.09676326
274.2	1.164975	274.2	1.33632	274.2	1.328296	274.2	1.416291	274.2	1.342553	274.2	1.375134	274.2	0.7957894	274.2	0.1672327	274.2	0.01223227	274.2	0.03753829	274.2	0.09919196	274.2	0.1307036	274.2	0.09245122	274.2	0.1204764	274.2	0.05987082	274.2	0.1001543
274.4	1.169662	274.4	1.338732	274.4	1.333157	274.4	1.418271	274.4	1.341842	274.4	1.377768	274.4	0.7975889	274.4	0.167818	274.4	0.01033972	274.4	0.03842682	274.4	0.09960134	274.4	0.1226467	274.4	0.08966856	274.4	0.1154942	274.4	0.0655586	274.4	0.1007543
274.6	1.169298	274.6	1.336433	274.6	1.332249	274.6	1.413276	274.6	1.346432	274.6	1.377681	274.6	0.797121	274.6	0.1714561	274.61	0.00920167	274.61	0.04128824	274.61	0.1064892	274.61	0.1233641	274.61	0.09294447	274.61	0.1181894	274.61	0.06109421	274.61	0.09935904
274.8	1.171158	274.8	1.339299	274.8	1.330699	274.8	1.408029	274.8	1.34679	274.8	1.377105	274.8	0.7951458	274.8	0.1647809	274.8	0.00909208	274.8	0.04244294	274.8	0.1005062	274.8	0.1244601	274.8	0.0917567	274.8	0.1162171	274.8	0.05917429	274.8	0.1051215
275	1.16576	275	1.337791	275	1.331169	275	1.410446	275	1.346005	275	1.376722	275	0.8018068	275	0.1702106	275	0.00659434	275	0.03588133	275	0.1008368	275	0.127502	275	0.09768173	275	0.1176689	275	0.05913431	275	0.1004646
275.2	1.167227	275.2	1.336411	275.2	1.330925	275.2	1.406317	275.2	1.342772	275.2	1.373998	275.2	0.7946237	275.2	0.1702119	275.2	0.01639039	275.2	0.03521326	275.2	0.1033615	275.2	0.1214717	275.2	0.09212681	275.2	0.1170768	275.2	0.06432837	275.2	0.09836298
275.4	1.170418	275.4	1.339592	275.4	1.329821	275.4	1.408443	275.4	1.34704	275.4	1.378228	275.4	0.8028822	275.4	0.1679486	275.4	0.00981437	275.4	0.03760125	275.4	0.1030748	275.4	0.1238396	275.4	0.09480375	275.4	0.1169464	275.4	0.05952096	275.4	0.0986598
275.6	1.164791	275.6	1.337047	275.6	1.333214	275.6	1.40909	275.6	1.344761	275.6	1.374393	275.6	0.7966204	275.6	0.1671998	275.6	0.00801001	275.6	0.04398431	275.6	0.09960159	275.6	0.1288923	275.6	0.09282704	275.6	0.1197879	275.6	0.06478287	275.6	0.0986153
275.8	1.166537	275.8	1.338061	275.8	1.333079	275.8	1.410419	275.8	1.345673	275.8	1.378609	275.8	0.8019971	275.8	0.1667107	275.8	0.01152004	275.8	0.04016271	275.8	0.1015865	275.8	0.1240024	275.8	0.09211159	275.8	0.1152105	275.8	0.06194823	275.8	0.09747396
276	1.171352	276	1.338021	276	1.332432	276	1.408036	276	1.339658	276	1.381429	276	0.7981777	276	0.1685024	276	0.00975852	276	0.0377185	276	0.09905797	276	0.1282156	276	0.0897603	276	0.1189685	276	0.06490556	276	0.1003718
276.2	1.16817	276.2	1.331818	276.2	1.32835	276.2	1.412902	276.2	1.345099	276.2	1.379007	276.2	0.8005596	276.2	0.1705969	276.2	0.01196584	276.2	0.03970284	276.2	0.09996905	276.2	0.1216118	276.2	0.08998702	276.2	0.1179522	276.2	0.06276662	276.2	0.09984766
276.4	1.171756	276.4	1.336681	276.4	1.332644	276.4	1.406319	276.4	1.344276	276.4	1.377668	276.4	0.7985122	276.4	0.1691294	276.4	0.01059701	276.4	0.03910854	276.4	0.1032508	276.4	0.1275017	276.4	0.09478129	276.4	0.118914	276.4	0.06033606	276.4	0.09872811
276.6	1.168532	276.6	1.331991	276.6	1.334391	276.6	1.413428	276.6	1.346992	276.6	1.378624	276.6	0.7997037	276.6	0.1715123	276.6	0.00561846	276.6	0.03938137	276.6	0.09825763	276.6	0.1269232	276.6	0.09067599	276.6	0.1152144	276.6	0.06334327	276.6	0.09859508
276.8	1.169689	276.8	1.333943	276.8	1.329913	276.8	1.411576	276.8	1.346419	276.8	1.378626	276.8	0.8026416	276.8	0.17056	276.8	0.00718332	276.8	0.03915307	276.8	0.1021301	276.8	0.1242923	276.8	0.09349845	276.8	0.1200353	276.8	0.06527604	276.8	0.1016723
277	1.169589	277	1.333524	277	1.333973	277	1.413448	277	1.345244	277	1.37967	277	0.8010134	277	0.1681283	277	0.00906894	277	0.03937266	277	0.09836295	277	0.1190658	277	0.09146478	277	0.1191095	277	0.0626103	277	0.09801456
277.2	1.169262	277.2	1.33521	277.2	1.333609	277.2	1.410621	277.2	1.34356	277.2	1.3796	277.2	0.7997513	277.2	0.168402	277.2	0.01187038	277.2	0.04534845	277.2	0.1022759	277.2	0.1270412	277.2	0.09263112	277.2	0.1166908	277.2	0.06180763	277.2	0.1030887
277.4	1.171336	277.4	1.334938	277.4	1.337794	277.4	1.414303	277.4	1.350063	277.4	1.375757	277.4	0.8021992	277.4	0.1678762	277.4	0.00717323	277.4	0.03646025	277.4	0.09895626	277.4	0.1281974	277.4	0.09275459	277.4	0.1183148	277.4	0.06318314	277.4	0.1000619
277.6	1.175287	277.6	1.340797	277.6	1.331623	277.6	1.407517	277.6	1.341141	277.6	1.377087	277.6	0.7975928	277.6	0.1700313	277.6	0.00828309	277.6	0.04193039	277.6	0.0975299	277.6	0.1264347	277.6	0.09441625	277.6	0.1197224	277.6	0.06223857	277.6	0.0976068
277.8	1.173555	277.8	1.337403	277.8	1.331027	277.8	1.416241	277.8	1.344037	277.8	1.380211	277.8	0.8004724	277.8	0.1706046	277.8	0.01124396	277.8	0.04071474	277.8	0.1012359	277.8	0.1242613	277.8	0.09358658	277.8	0.118923	277.8	0.06382769	277.8	0.09968816
278	1.173242	278	1.336088	278	1.33457	278	1.416317	278	1.348344	278	1.37854	278	0.7957233	278	0.1697967	278	0.01100062	278	0.03999596	278	0.1030769	278	0.1241148	278	0.09358297	278	0.1203386	278	0.06451153	278	0.1014351
278.2	1.173338	278.2	1.334989	278.2	1.329669	278.2	1.410716	278.2	1.344181	278.2	1.373972	278.2	0.7981217	278.2	0.1718825	278.2	0.01200543	278.2	0.04021883	278.2	0.1027526	278.2	0.1295604	278.2	0.09310916	278.2	0.1189658	278.2	0.06509174	278.2	0.1017351
278.4	1.175	278.4	1.33737	278.4	1.333349	278.4	1.417341	278.4	1.344881	278.4	1.377762	278.4	0.7970255	278.4	0.1685464	278.4	0.01014743	278.4	0.04182207	278.4	0.1029405	278.4	0.1241362	278.4	0.08804064	278.4	0.1197873	278.4	0.06404505	278.4	0.1036581
278.6	1.173817	278.6	1.334655	278.6	1.332063	278.6	1.414172	278.6	1.345611	278.6	1.379209	278.6	0.7959421	278.6	0.1721131	278.6	0.00992031	278.6	0.04314737	278.6	0.1038943	278.6	0.1235258	278.6	0.09523509	278.6	0.1217829	278.6	0.06261396	278.6	0.100361
278.8	1.173376	278.8	1.337971	278.8	1.331439	278.8	1.412291	278.8	1.349495	278.8	1.377072	278.8	0.7991413	278.8	0.1719955	278.8	0.01018078	278.8	0.04496023	278.8	0.1008833	278.8	0.1277468	278.8	0.09295761	278.8	0.1175624	278.8	0.06682067	278.8	0.1018064
279	1.167917	279	1.33676	279	1.333019	279	1.414114	279	1.343179	279	1.378152	279	0.8000861	279	0.1739272	279	0.0125672	279	0.03975707	279	0.1012543	279	0.1305283	279	0.09329803	279	0.1247271	279	0.06063397	279	0.1027814
279.2	1.172973	279.2	1.340018	279.2	1.333608	279.2	1.414899	279.2	1.345553	279.2	1.37955	279.2	0.7959579	279.2	0.1728956	279.2	0.00736328	279.2	0.04251962	279.2	0.1039255	279.2	0.1216423	279.2	0.0935662	279.2	0.1173562	279.2	0.06362775	279.2	0.1044909
279.4	1.173577	279.4	1.337922	279.4	1.334224	279.4	1.411063	279.4	1.351002	279.4	1.378516	279.4	0.798568	279.4	0.170467	279.4	0.00875637	279.4	0.0409664	279.4	0.1000375	279.4	0.1276568	279.4	0.09798964	279.4	0.1210484	279.4	0.06606031	279.4	0.1022686
279.6	1.170204	279.6	1.33971	279.6	1.333157	279.6	1.416007	279.6	1.347374	279.6	1.377277	279.6	0.8009657	279.6	0.1711114	279.6	0.00953382	279.6	0.04502108	279.6	0.1046507	279.6	0.1288515	279.6	0.09145729	279.6	0.1218433	279.6	0.06252661	279.6	0.1052365
279.8	1.169891	279.8	1.34009	279.8	1.331847	279.8	1.412616	279.8	1.344318	279.8	1.380617	279.8	0.7988397	279.8	0.1773673	279.8	0.00904113	279.8	0.0429018	279.8	0.1039494	279.8	0.1267686	279.8	0.08998851	279.8	0.1228041	279.8	0.06415724	279.8	0.1055585
280.03	1.173462	280.03	1.338432	280.03	1.337171	280.03	1.414965	280.03	1.348238	280.03	1.380027	280.03	0.8040835	280.03	0.1715102	280	0.0112876	280	0.04219606	280	0.1101204	280	0.1272588	280	0.09360187	280	0.1183247	280	0.06265771	280	0.1031596
280.2	1.170677	280.2	1.337965	280.2	1.333651	280.2	1.417294	280.2	1.343924	280.2	1.380651	280.2	0.7970724	280.2	0.1720806	280.2	0.00766092	280.2	0.04492876	280.2	0.1070104	280.2	0.1288757	280.2	0.09477136	280.2	0.1239193	280.2	0.06428342	280.2	0.1089079
280.4	1.170879	280.4	1.339373	280.4	1.335157	280.4	1.415585	280.4	1.346088	280.4	1.377936	280.4	0.7997985	280.4	0.1693812	280.4	0.01007793	280.4	0.04059764	280.4	0.1049948	280.4	0.1307253	280.4	0.09198472	280.4	0.1222109	280.4	0.06009132	280.4	0.09880055
280.6	1.173792	280.6	1.34453	280.6	1.332868	280.6	1.417786	280.6	1.349232	280.6	1.379481	280.6	0.8008432	280.6	0.1713347	280.6	0.01202634	280.6	0.04748318	280.6	0.1023648	280.6	0.1274536	280.6	0.09452108	280.6	0.1216233	280.6	0.06759861	280.6	0.09897823
280.8	1.176712	280.8	1.33854	280.8	1.335835	280.8	1.41923	280.8	1.345032	280.8	1.379467	280.8	0.8028823	280.8	0.1700363	280.8	0.01043739	280.8	0.04271346	280.8	0.1050186	280.8	0.1287103	280.8	0.09151527	280.8	0.1195409	280.8	0.06288523	280.8	0.1031613
281	1.170922	281	1.337915	281	1.331849	281	1.415583	281	1.350294	281	1.378556	281	0.8018743	281	0.1716613	281	0.01120975	281	0.0405109	281	0.1009258	281	0.1286043	281	0.09582784	281	0.1230413	281	0.06655345	281	0.1017663
281.2	1.17367	281.2	1.334399	281.2	1.334953	281.2	1.413169	281.2	1.350798	281.2	1.384185	281.2	0.7954007	281.2	0.1755497	281.2	0.01717782	281.2	0.04080009	281.2	0.1036141	281.2	0.1255895	281.2	0.09509367	281.2	0.1225999	281.2	0.06377322	281.2	0.1038603
281.4	1.176052	281.4	1.338552	281.4	1.334861	281.4	1.417313	281.4	1.345348	281.4	1.382953	281.4	0.8017939	281.4	0.1710494	281.4	0.01418949	281.4	0.04764667	281.4	0.1062382	281.4	0.1278755	281.4	0.09269161	281.4	0.1220999	281.4	0.06454191	281.4	0.1080549
281.6	1.181245	281.6	1.340216	281.6	1.333035	281.6	1.415748	281.6	1.348025	281.6	1.378156	281.6	0.7994165	281.6	0.1734574	281.6	0.00877175	281.6	0.04060655	281.6	0.108189	281.6	0.1286126	281.6	0.09338402	281.6	0.1197255	281.6	0.06404909	281.6	0.1056804
281.8	1.173481	281.8	1.335399	281.8	1.335238	281.8	1.421563	281.8	1.346921	281.8	1.377625	281.8	0.8016803	281.8	0.1749026	281.8	0.01461493	281.8	0.04312533	281.8	0.1036294	281.8	0.1305434	281.8	0.0976451	281.8	0.1233668	281.8	0.06678637	281.8	0.1046789
282	1.177649	282	1.339607	282	1.338279	282	1.413675	282	1.345986	282	1.379802	282	0.8046534	282	0.1717349	282	0.01116675	282	0.04299972	282	0.1011994	282	0.1290871	282	0.09770893	282	0.1238478	282	0.06375753	282	0.103217
282.2	1.172842	282.2	1.341479	282.2	1.338753	282.2	1.417648	282.2	1.350133	282.2	1.380336	282.2	0.7985949	282.2	0.1727623	282.2	0.00724817	282.2	0.04503588	282.2	0.1005694	282.2	0.1349543	282.2	0.09590515	282.2	0.1175865	282.2	0.0664442	282.2	0.09984523
282.4	1.17823	282.4	1.34444	282.4	1.333009	282.4	1.415661	282.4	1.35008	282.4	1.378742	282.4	0.8059246	282.4	0.1727937	282.4	0.01376124	282.4	0.04400273	282.4	0.1059204	282.4	0.1274199	282.4	0.09955307	282.4	0.1203018	282.4	0.0668686	282.4	0.103895
282.6	1.182484	282.6	1.34018	282.6	1.329131	282.6	1.411928	282.6	1.352193	282.6	1.380591	282.6	0.8001502	282.6	0.1693789	282.6	0.01043096	282.6	0.04229131	282.6	0.1062504	282.6	0.1299867	282.6	0.09682691	282.6	0.1229465	282.6	0.06644069	282.6	0.1019477
282.8	1.17069	282.8	1.344624	282.8	1.337488	282.8	1.417197	282.8	1.349165	282.8	1.383313	282.8	0.7990527	282.8	0.1726415	282.8	0.01245469	282.8	0.0407054	282.8	0.1042004	282.8	0.1305157	282.8	0.09602538	282.8	0.1185546	282.8	0.06458998	282.8	0.1066195
283	1.17611	283	1.338755	283	1.334817	283	1.417779	283	1.343523	283	1.381589	283	0.802101	283	0.1724007	283	0.01190795	283	0.04368381	283	0.1009459	283	0.1292847	283	0.0938376	283	0.1197026	283	0.06595763	283	0.09988945
283.2	1.176229	283.2	1.344931	283.2	1.335104	283.2	1.41997	283.2	1.347883	283.2	1.380898	283.2	0.8040695	283.2	0.1693344	283.2	0.01020392	283.2	0.04468381	283.2	0.1048102	283.2	0.1309157	283.2	0.09282067	283.2	0.119686	283.2	0.06915885	283.2	0.1044102
283.4	1.17665	283.4	1.339116	283.4	1.333798	283.4	1.416246	283.4	1.349429	283.4	1.377324	283.4	0.800132	283.4	0.1738361	283.4	0.01901333	283.4	0.042606	283.4	0.1059975	283.4	0.1300624	283.4	0.09647004	283.4	0.1170844	283.4	0.06441098	283.4	0.1006319
283.6	1.175682	283.6	1.338878	283.6	1.33606	283.6	1.417998	283.6	1.349198	283.6	1.380964	283.6	0.7975023	283.6	0.1746642	283.6	0.01081668	283.6	0.04219613	283.6	0.1048581	283.6	0.1280326	283.6	0.09500425	283.6	0.1236454	283.6	0.06335073	283.6	0.1010844
283.8	1.179532	283.8	1.33845	283.8	1.336591	283.8	1.417706	283.8	1.346675	283.8	1.380834	283.8	0.8005795	283.8	0.1719594	283.8	0.01579048	283.8	0.04329512	283.8	0.1046404	283.8	0.1282442	283.8	0.09357659	283.8	0.1227174	283.8	0.06921285	283.8	0.1044689
284	1.176083	284	1.341774	284	1.341941	284	1.416932	284	1.346742	284	1.381787	284	0.8018246	284	0.1709916	284	0.01578373	284	0.0460187	284	0.1057279	284	0.1276409	284	0.09469578	284	0.1201084	284	0.06314515	284	0.1022886
284.2	1.174124	284.2	1.339184	284.2	1.33933	284.2	1.415997	284.2	1.347723	284.2	1.379999	284.2	0.7985102	284.2	0.1707451	284.2	0.01050441	284.2	0.03802272	284.2	0.1033258	284.2	0.1261473	284.2	0.09823456	284.2	0.1230485	284.2	0.0648523	284.2	0.1053082
284.4	1.175119	284.4	1.339968	284.4	1.339826	284.4	1.416178	284.4	1.350054	284.4	1.387776	284.4	0.8064688	284.4	0.175364	284.4	0.0123103	284.4	0.04371921	284.4	0.102193	284.4	0.1321427	284.4	0.09466018	284.4	0.1205349	284.4	0.06447488	284.4	0.1001249
284.6	1.176069	284.6	1.344264	284.6	1.336066	284.6	1.419782	284.6	1.345558	284.6	1.379728	284.6	0.8048475	284.6	0.1666555	284.6	0.01559997	284.6	0.04107937	284.6	0.1055226	284.6	0.1311459	284.6	0.09610042	284.6	0.1204627	284.6	0.0697085	284.6	0.1053866
284.8	1.17921	284.8	1.341076	284.8	1.339277	284.8	1.415959	284.8	1.348557	284.8	1.382122	284.8	0.8020395	284.8	0.1769882	284.82	0.01222039	284.82	0.04499114	284.82	0.1088873	284.82	0.1271411	284.82	0.09352171	284.82	0.1215634	284.82	0.06428049	284.82	0.1030992
285	1.176159	285	1.340187	285	1.341293	285	1.417615	285	1.353497	285	1.38426	285	0.8030167	285	0.1739707	285	0.01325278	285	0.04702945	285	0.1085324	285	0.1335424	285	0.09319133	285	0.1233476	285	0.06464384	285	0.1055426
285.2	1.176514	285.2	1.341983	285.2	1.33955	285.2	1.420226	285.2	1.348283	285.2	1.385374	285.2	0.8007591	285.2	0.1756539	285.2	0.01039284	285.2	0.04716428	285.2	0.1052228	285.2	0.1342018	285.2	0.09715822	285.2	0.1191106	285.2	0.06408021	285.2	0.1054851
285.4	1.177288	285.4	1.342494	285.4	1.339248	285.4	1.413874	285.4	1.346664	285.4	1.381016	285.4	0.8032583	285.4	0.1749463	285.4	0.01367994	285.4	0.04432206	285.4	0.1040565	285.4	0.1262406	285.4	0.09631704	285.4	0.1181417	285.4	0.06716031	285.4	0.1037234
285.6	1.176644	285.6	1.344722	285.6	1.33718	285.6	1.418965	285.6	1.349871	285.6	1.385482	285.6	0.8014256	285.6	0.1770547	285.6	0.01478965	285.6	0.04295873	285.6	0.09873365	285.6	0.1308072	285.6	0.09480083	285.6	0.1240764	285.6	0.06936579	285.6	0.1019776
285.8	1.183346	285.8	1.346207	285.8	1.335559	285.8	1.413103	285.8	1.349355	285.8	1.385314	285.8	0.8058618	285.8	0.1748404	285.8	0.01407961	285.8	0.04032081	285.8	0.103789	285.8	0.1285111	285.8	0.09296701	285.8	0.1247937	285.8	0.06773898	285.8	0.1029057
286	1.178297	286	1.346926	286	1.337085	286	1.413189	286	1.349037	286	1.382544	286	0.8073099	286	0.1765407	286	0.01389091	286	0.04373625	286	0.1065624	286	0.1312491	286	0.09978084	286	0.1245955	286	0.07066754	286	0.1021855
286.2	1.176907	286.2	1.341382	286.2	1.338116	286.2	1.418036	286.2	1.344925	286.2	1.385551	286.2	0.8046117	286.2	0.1718577	286.2	0.01545004	286.2	0.04024024	286.2	0.1047199	286.2	0.12954	286.2	0.09737846	286.2	0.126801	286.2	0.06680252	286.2	0.1041513
286.4	1.183025	286.4	1.342133	286.4	1.335767	286.4	1.417829	286.4	1.346628	286.4	1.384422	286.4	0.8017855	286.4	0.1720414	286.4	0.01311055	286.4	0.04512392	286.4	0.107211	286.4	0.1306387	286.4	0.09629858	286.4	0.1264608	286.4	0.0673915	286.4	0.1052386
286.6	1.178699	286.6	1.343368	286.6	1.339834	286.6	1.422247	286.6	1.348986	286.6	1.382354	286.6	0.8029224	286.6	0.1754716	286.6	0.0180642	286.6	0.04515055	286.6	0.1006925	286.6	0.1354088	286.6	0.09323469	286.6	0.124272	286.6	0.07002454	286.6	0.09887698
286.8	1.174187	286.8	1.345785	286.8	1.337775	286.8	1.421829	286.8	1.346308	286.8	1.382562	286.8	0.8056784	286.8	0.1760402	286.8	0.01189004	286.8	0.04621153	286.8	0.108147	286.8	0.1301343	286.8	0.09768642	286.8	0.1214949	286.8	0.06295098	286.8	0.1079196
287	1.175717	287	1.342406	287	1.341376	287	1.415906	287	1.349675	287	1.382329	287	0.8010875	287	0.1730799	287	0.01562357	287	0.04833392	287	0.1071368	287	0.1338629	287	0.09713612	287	0.1268897	287	0.06666487	287	0.1075037
287.21	1.18009	287.21	1.342716	287.21	1.338683	287.21	1.418295	287.21	1.348252	287.21	1.381714	287.21	0.8022106	287.21	0.1748756	287.2	0.01098513	287.2	0.04611462	287.2	0.1083094	287.2	0.1300442	287.2	0.09635516	287.2	0.1203234	287.2	0.06921054	287.2	0.1060454
287.4	1.177922	287.4	1.345165	287.4	1.335847	287.4	1.413258	287.4	1.351703	287.4	1.379774	287.4	0.8092656	287.4	0.174458	287.4	0.01965974	287.4	0.04379005	287.4	0.1053774	287.4	0.1345292	287.4	0.097074	287.4	0.1248972	287.4	0.07005867	287.4	0.1047881
287.6	1.178486	287.6	1.348936	287.6	1.337096	287.6	1.414651	287.6	1.348685	287.6	1.389458	287.6	0.8063785	287.6	0.1739777	287.6	0.01401715	287.6	0.04215396	287.6	0.1069817	287.6	0.1308725	287.6	0.09855298	287.6	0.1253059	287.6	0.06900908	287.6	0.1032419
287.8	1.17943	287.8	1.347579	287.8	1.337837	287.8	1.418542	287.8	1.34697	287.8	1.38724	287.8	0.8047566	287.8	0.1709995	287.8	0.01514994	287.8	0.04396966	287.8	0.1065021	287.8	0.1293004	287.8	0.09647822	287.8	0.1240013	287.8	0.06805833	287.8	0.1052813
288	1.180183	288	1.346451	288	1.339086	288	1.415749	288	1.345656	288	1.378404	288	0.8078327	288	0.1743482	288	0.01388298	288	0.04645783	288	0.1012764	288	0.1309506	288	0.0973011	288	0.1206525	288	0.06902598	288	0.1068767
288.2	1.17874	288.2	1.342341	288.2	1.337821	288.2	1.420853	288.2	1.348995	288.2	1.38411	288.2	0.8053215	288.2	0.1741571	288.2	0.01615616	288.2	0.04614504	288.2	0.1084716	288.2	0.1268201	288.2	0.09583129	288.2	0.1265315	288.2	0.06603804	288.2	0.1094103
288.4	1.179977	288.4	1.347383	288.4	1.339238	288.4	1.414713	288.4	1.350519	288.4	1.386702	288.4	0.8075637	288.4	0.1764691	288.4	0.02060829	288.4	0.04546199	288.4	0.1042398	288.4	0.1328834	288.4	0.0952061	288.4	0.1256276	288.4	0.0679376	288.4	0.1070432
288.6	1.178864	288.6	1.346675	288.6	1.339498	288.6	1.41924	288.6	1.34988	288.6	1.379311	288.6	0.8048934	288.6	0.1758213	288.6	0.01400186	288.6	0.0437306	288.6	0.1075233	288.6	0.1292696	288.6	0.09531374	288.6	0.1257987	288.6	0.07040957	288.6	0.1017605
288.8	1.178225	288.8	1.347771	288.8	1.342402	288.8	1.421997	288.8	1.352943	288.8	1.385452	288.8	0.8044994	288.8	0.1716288	288.8	0.01584381	288.8	0.04752418	288.8	0.1059846	288.8	0.1254072	288.8	0.1011046	288.8	0.124525	288.8	0.06751678	288.8	0.1037088
289	1.181381	289	1.346954	289	1.340827	289	1.422629	289	1.348565	289	1.385909	289	0.8038735	289	0.171644	289	0.01325152	289	0.04840943	289	0.1050642	289	0.1331006	289	0.09625833	289	0.122669	289	0.06317379	289	0.1071023
289.2	1.179936	289.2	1.347892	289.2	1.339236	289.2	1.422996	289.2	1.34607	289.2	1.386005	289.2	0.8059584	289.2	0.174809	289.2	0.01545398	289.2	0.04196387	289.2	0.1087262	289.2	0.1304363	289.2	0.0964374	289.2	0.1265606	289.2	0.06871048	289.2	0.1067443
289.4	1.176802	289.4	1.345065	289.4	1.334821	289.4	1.417933	289.4	1.349118	289.4	1.387352	289.4	0.8072588	289.4	0.1734003	289.4	0.01419884	289.4	0.04923324	289.4	0.1099217	289.4	0.1337006	289.4	0.09562907	289.4	0.1259502	289.4	0.06891847	289.4	0.1078357
289.6	1.178688	289.6	1.347382	289.6	1.33796	289.6	1.420073	289.6	1.355264	289.6	1.38783	289.6	0.8058299	289.6	0.1779266	289.6	0.01961682	289.6	0.04570287	289.6	0.105801	289.6	0.1274253	289.6	0.09873909	289.6	0.1235736	289.6	0.07024655	289.6	0.1068329
289.8	1.179891	289.8	1.346032	289.8	1.342378	289.8	1.419741	289.8	1.348855	289.8	1.388701	289.8	0.808195	289.8	0.1736547	289.8	0.0178846	289.8	0.04565037	289.8	0.1099541	289.8	0.1340854	289.8	0.0999799	289.8	0.1238639	289.8	0.0718224	289.8	0.1056644
290	1.180744	290	1.343696	290	1.340863	290	1.418628	290	1.352097	290	1.379652	290	0.8073919	290	0.1728891	290	0.01592037	290	0.04760272	290	0.1068949	290	0.1342753	290	0.09656613	290	0.1238739	290	0.07017564	290	0.1046717
290.2	1.183462	290.2	1.348532	290.2	1.341148	290.2	1.417931	290.2	1.351238	290.2	1.382606	290.2	0.8056332	290.2	0.1719387	290.2	0.01750928	290.2	0.04588548	290.2	0.1125761	290.2	0.1326702	290.2	0.09600186	290.2	0.1229908	290.2	0.07117143	290.2	0.1067174
290.4	1.176579	290.4	1.34713	290.4	1.339509	290.4	1.417642	290.4	1.35259	290.4	1.381005	290.4	0.8069004	290.4	0.1713108	290.4	0.01481912	290.4	0.05119845	290.4	0.106307	290.4	0.1271997	290.4	0.09997506	290.4	0.1239746	290.4	0.0662776	290.4	0.1105243
290.6	1.181671	290.6	1.348285	290.6	1.3362	290.6	1.419263	290.6	1.351526	290.6	1.383374	290.6	0.8025749	290.6	0.1766341	290.6	0.01790923	290.6	0.04828179	290.6	0.1081181	290.6	0.13183	290.6	0.09858051	290.6	0.1257682	290.6	0.06713863	290.6	0.1026872
290.8	1.180997	290.8	1.344541	290.8	1.338948	290.8	1.420648	290.8	1.353938	290.8	1.387382	290.8	0.8062004	290.8	0.1730013	290.8	0.01453568	290.8	0.04653618	290.8	0.1074834	290.8	0.1353621	290.8	0.09950688	290.8	0.1274507	290.8	0.07009787	290.8	0.1020014
291	1.182269	291	1.348171	291	1.344806	291	1.421634	291	1.351739	291	1.385733	291	0.806713	291	0.1756045	291	0.02156611	291	0.04570846	291	0.1109224	291	0.131653	291	0.09831768	291	0.1286256	291	0.06791916	291	0.1070395
291.2	1.183223	291.2	1.344198	291.2	1.344661	291.2	1.421259	291.2	1.352036	291.2	1.387869	291.2	0.8056592	291.2	0.1735273	291.2	0.02031369	291.2	0.04743229	291.2	0.1097414	291.2	0.1312305	291.2	0.1004131	291.2	0.1262486	291.2	0.0690739	291.2	0.1039721
291.4	1.177893	291.4	1.348023	291.4	1.340586	291.4	1.41675	291.4	1.346763	291.4	1.384438	291.4	0.8052531	291.4	0.1770003	291.4	0.01880711	291.4	0.0465752	291.4	0.1067615	291.4	0.133881	291.4	0.09669542	291.4	0.1271336	291.4	0.07141916	291.4	0.1028073
291.6	1.179401	291.6	1.350586	291.6	1.343274	291.6	1.423686	291.6	1.347563	291.6	1.384224	291.6	0.8072233	291.6	0.1766346	291.6	0.01428129	291.6	0.05024666	291.6	0.1111652	291.6	0.1304992	291.6	0.09857398	291.6	0.127771	291.6	0.07391576	291.6	0.1044792
291.8	1.179014	291.8	1.349274	291.8	1.34021	291.8	1.417639	291.8	1.3535	291.8	1.384971	291.8	0.8054593	291.8	0.1776413	291.8	0.01724067	291.8	0.04493909	291.8	0.1080813	291.8	0.1292536	291.8	0.1066906	291.8	0.1258433	291.8	0.07110055	291.8	0.1029305
292	1.186048	292	1.347856	292	1.340223	292	1.420678	292	1.351748	292	1.384417	292	0.8070643	292	0.1748467	292	0.01696189	292	0.04428593	292	0.1059002	292	0.1294645	292	0.1004378	292	0.1239073	292	0.07040961	292	0.1040452
292.2	1.179285	292.2	1.346237	292.2	1.340591	292.2	1.418146	292.2	1.347737	292.2	1.385983	292.2	0.8128541	292.2	0.1767446	292.2	0.01448597	292.2	0.05069027	292.2	0.1128926	292.2	0.1326576	292.2	0.1013338	292.2	0.1270303	292.2	0.06876877	292.2	0.1063679
292.4	1.182522	292.4	1.346709	292.4	1.337376	292.4	1.4223	292.4	1.353738	292.4	1.391049	292.4	0.8072707	292.4	0.1766036	292.4	0.01668141	292.4	0.05138888	292.4	0.1092429	292.4	0.1315297	292.4	0.1007604	292.4	0.1236286	292.4	0.06726075	292.4	0.1064033
292.6	1.18275	292.6	1.34897	292.6	1.342533	292.6	1.422357	292.6	1.350648	292.6	1.388461	292.6	0.8044963	292.6	0.1765103	292.6	0.01673359	292.6	0.04953995	292.6	0.1084163	292.6	0.1339951	292.6	0.09797581	292.6	0.1250959	292.6	0.06667119	292.6	0.1104272
292.8	1.182967	292.8	1.341147	292.8	1.340514	292.8	1.420529	292.8	1.349777	292.8	1.382449	292.8	0.8075525	292.8	0.180121	292.8	0.01940588	292.8	0.04828447	292.8	0.1063055	292.8	0.1307395	292.8	0.09539825	292.8	0.1261787	292.8	0.06989144	292.8	0.104558
293	1.18825	293	1.345959	293	1.342048	293	1.420835	293	1.354504	293	1.384116	293	0.810791	293	0.1753848	293	0.01913502	293	0.05079242	293	0.1086356	293	0.136263	293	0.09482776	293	0.1243344	293	0.07256293	293	0.1064538
293.2	1.190756	293.2	1.345903	293.2	1.335949	293.2	1.419368	293.2	1.353084	293.2	1.383155	293.2	0.8052011	293.2	0.175428	293.2	0.01774712	293.2	0.04493047	293.2	0.1117848	293.2	0.1342527	293.2	0.0992993	293.2	0.1279057	293.2	0.07029823	293.2	0.1096253
293.4	1.185339	293.4	1.353415	293.4	1.338567	293.4	1.423866	293.4	1.355488	293.4	1.388586	293.4	0.8088595	293.4	0.1739853	293.4	0.01734644	293.4	0.04770536	293.4	0.1074038	293.4	0.1314724	293.4	0.09922511	293.4	0.1257496	293.4	0.07158092	293.4	0.1078794
293.6	1.184374	293.6	1.351971	293.6	1.342267	293.6	1.418657	293.6	1.348024	293.6	1.388234	293.6	0.8029538	293.6	0.1798121	293.6	0.0178571	293.6	0.04731292	293.6	0.1107585	293.6	0.1313422	293.6	0.09955963	293.6	0.1257538	293.6	0.06993357	293.6	0.1049327
293.8	1.186437	293.8	1.348123	293.8	1.342218	293.8	1.421949	293.8	1.353167	293.8	1.385546	293.8	0.8058487	293.8	0.1773166	293.8	0.01627565	293.8	0.04666558	293.8	0.1067525	293.8	0.1360847	293.8	0.09975543	293.8	0.1253776	293.8	0.06839355	293.8	0.1080279
294	1.183491	294	1.348063	294	1.343723	294	1.424494	294	1.356038	294	1.384757	294	0.8044762	294	0.175639	294	0.01451759	294	0.04695302	294	0.1082269	294	0.1359366	294	0.1007093	294	0.1251051	294	0.07070737	294	0.1057224
294.2	1.18766	294.2	1.345449	294.2	1.342198	294.2	1.420228	294.2	1.347165	294.2	1.386159	294.2	0.8092321	294.2	0.1791738	294.2	0.01954105	294.2	0.0439372	294.2	0.1081942	294.2	0.1333529	294.2	0.09937255	294.2	0.1248066	294.2	0.07386108	294.2	0.1081333
294.4	1.186204	294.4	1.349585	294.4	1.339297	294.4	1.419733	294.4	1.352674	294.4	1.385578	294.4	0.8093045	294.4	0.1769987	294.4	0.01570692	294.4	0.04425666	294.4	0.1079937	294.4	0.1296566	294.4	0.09990256	294.4	0.1313648	294.4	0.06843413	294.4	0.1089004
294.6	1.185647	294.6	1.351139	294.6	1.341619	294.6	1.42368	294.6	1.352695	294.6	1.383855	294.6	0.8057235	294.6	0.1770979	294.6	0.01774882	294.6	0.04413223	294.6	0.1122603	294.6	0.1326963	294.6	0.09863114	294.6	0.1281283	294.6	0.0741391	294.6	0.1043136
294.8	1.179118	294.8	1.348015	294.8	1.344936	294.8	1.41713	294.8	1.349798	294.8	1.381927	294.8	0.8063337	294.8	0.1749881	294.8	0.02018337	294.8	0.047332	294.8	0.1101006	294.8	0.1368739	294.8	0.1003462	294.8	0.1286619	294.8	0.07330276	294.8	0.1065251
295	1.185127	295	1.348403	295	1.342867	295	1.423507	295	1.353971	295	1.385328	295	0.8069893	295	0.1765644	295	0.01846926	295	0.04626101	295	0.108403	295	0.1344385	295	0.1016935	295	0.1267324	295	0.07013782	295	0.1073947
295.2	1.185714	295.2	1.349235	295.2	1.344428	295.2	1.421929	295.2	1.35272	295.2	1.387732	295.2	0.8085855	295.2	0.1755623	295.2	0.01646098	295.2	0.04829627	295.2	0.1087842	295.2	0.1323047	295.2	0.10353	295.2	0.1286189	295.2	0.07089294	295.2	0.1033882
295.4	1.185444	295.4	1.347683	295.4	1.342983	295.4	1.423821	295.4	1.35042	295.4	1.386169	295.4	0.8036752	295.4	0.1748895	295.42	0.01783752	295.42	0.04952626	295.42	0.109236	295.42	0.1338883	295.42	0.1034653	295.42	0.128665	295.42	0.06824122	295.42	0.1105779
295.6	1.1856	295.6	1.348024	295.6	1.346217	295.6	1.423729	295.6	1.353054	295.6	1.384301	295.6	0.8102536	295.6	0.1792575	295.6	0.01910883	295.6	0.04465056	295.6	0.108345	295.6	0.1329629	295.6	0.1040112	295.6	0.1236199	295.6	0.07269431	295.6	0.1072618
295.8	1.187336	295.8	1.348967	295.8	1.340171	295.8	1.425112	295.8	1.356512	295.8	1.386902	295.8	0.808724	295.8	0.1781049	295.8	0.016964	295.8	0.05098874	295.8	0.1121388	295.8	0.1338884	295.8	0.09837475	295.8	0.1271232	295.8	0.06888888	295.8	0.1100719
296	1.187524	296	1.351861	296	1.342165	296	1.419947	296	1.354853	296	1.390242	296	0.8124567	296	0.1803956	296	0.01922659	296	0.05177922	296	0.1100162	296	0.1351147	296	0.09910653	296	0.1290766	296	0.070757	296	0.102096
296.2	1.186864	296.2	1.349232	296.2	1.341443	296.2	1.418245	296.2	1.351991	296.2	1.385284	296.2	0.8041947	296.2	0.1742658	296.2	0.0168156	296.2	0.05222341	296.2	0.1110309	296.2	0.1341213	296.2	0.1002581	296.2	0.1296214	296.2	0.07232894	296.2	0.1072571
296.4	1.183173	296.4	1.350875	296.4	1.342963	296.4	1.414447	296.4	1.351952	296.4	1.383667	296.4	0.8129017	296.4	0.1762782	296.4	0.01904834	296.4	0.04897692	296.4	0.113262	296.4	0.1307613	296.4	0.1014617	296.4	0.1215767	296.4	0.06950022	296.4	0.1076006
296.6	1.188939	296.6	1.347592	296.6	1.343678	296.6	1.421768	296.6	1.351121	296.6	1.388001	296.6	0.8092276	296.6	0.1747089	296.6	0.0196104	296.6	0.04754446	296.6	0.1104572	296.6	0.1349318	296.6	0.1007448	296.6	0.1258083	296.6	0.06987057	296.6	0.1069923
296.81	1.178842	296.81	1.348297	296.81	1.345049	296.81	1.424811	296.81	1.353201	296.81	1.386693	296.81	0.8075184	296.81	0.1755875	296.8	0.02194708	296.8	0.04729718	296.8	0.1098006	296.8	0.1343612	296.8	0.09844933	296.8	0.1267177	296.8	0.07086528	296.8	0.1116441
297	1.183806	297	1.35233	297	1.344279	297	1.42004	297	1.351078	297	1.391058	297	0.8079899	297	0.1798724	297	0.02249608	297	0.05113202	297	0.1118313	297	0.1319175	297	0.1026565	297	0.1276163	297	0.06895871	297	0.1053051
297.2	1.181383	297.2	1.349578	297.2	1.341156	297.2	1.418456	297.2	1.350967	297.2	1.387338	297.2	0.8057756	297.2	0.1730191	297.2	0.01506881	297.2	0.04740163	297.2	0.1109074	297.2	0.1358939	297.2	0.09957093	297.2	0.129721	297.2	0.07118219	297.2	0.1076101
297.4	1.190554	297.4	1.350992	297.4	1.34316	297.4	1.426116	297.4	1.35605	297.4	1.383841	297.4	0.8110774	297.4	0.1730231	297.4	0.02148772	297.4	0.04789484	297.4	0.1106729	297.4	0.1383853	297.4	0.1010881	297.4	0.1295787	297.4	0.07311364	297.4	0.1070493
297.6	1.190108	297.6	1.351527	297.6	1.345185	297.6	1.423462	297.6	1.35188	297.6	1.388697	297.6	0.809839	297.6	0.1747528	297.6	0.01723136	297.6	0.05129927	297.6	0.1131519	297.6	0.141537	297.6	0.09961762	297.6	0.126285	297.6	0.07111018	297.6	0.1083392
297.8	1.189411	297.8	1.349212	297.8	1.346527	297.8	1.425593	297.8	1.353116	297.8	1.385922	297.8	0.80532	297.8	0.1747177	297.8	0.02072308	297.8	0.04958651	297.8	0.109648	297.8	0.1353051	297.8	0.1003149	297.8	0.135335	297.8	0.07584248	297.8	0.1084761
298	1.185042	298	1.350976	298	1.344975	298	1.424902	298	1.354948	298	1.38631	298	0.8060452	298	0.1766271	298	0.01994562	298	0.05033717	298	0.1117431	298	0.1356662	298	0.1028227	298	0.1300871	298	0.07235802	298	0.1121817
298.2	1.19344	298.2	1.350671	298.2	1.342529	298.2	1.42442	298.2	1.354796	298.2	1.388621	298.2	0.8052945	298.2	0.1749711	298.2	0.01583339	298.2	0.05198041	298.2	0.1138201	298.2	0.1378689	298.2	0.1019544	298.2	0.1255716	298.2	0.0705135	298.2	0.1125541
298.4	1.186493	298.4	1.354697	298.4	1.34437	298.4	1.419351	298.4	1.353416	298.4	1.388002	298.4	0.8077509	298.4	0.1807689	298.4	0.02138836	298.4	0.04972183	298.4	0.1060902	298.4	0.1390122	298.4	0.1022695	298.4	0.1281037	298.4	0.07332242	298.4	0.1104535
298.6	1.189009	298.6	1.350116	298.6	1.346024	298.6	1.420287	298.6	1.352652	298.6	1.382542	298.6	0.8097225	298.6	0.1764045	298.6	0.02283938	298.6	0.04961066	298.6	0.1102637	298.6	0.1398912	298.6	0.09885065	298.6	0.122343	298.6	0.0671308	298.6	0.1089639
298.8	1.187509	298.8	1.351463	298.8	1.3432	298.8	1.420516	298.8	1.353134	298.8	1.383978	298.8	0.8081686	298.8	0.1756951	298.8	0.02344932	298.8	0.04895959	298.8	0.1075427	298.8	0.1356838	298.8	0.101143	298.8	0.1264216	298.8	0.07074543	298.8	0.1079861
299	1.188869	299	1.348619	299	1.339544	299	1.423721	299	1.347793	299	1.385765	299	0.8089656	299	0.1785125	299	0.01982912	299	0.05326962	299	0.1116415	299	0.1337466	299	0.1042742	299	0.1289072	299	0.07447704	299	0.1093214
299.2	1.188237	299.2	1.352761	299.2	1.345614	299.2	1.422581	299.2	1.356565	299.2	1.38728	299.2	0.8104082	299.2	0.1808201	299.2	0.01965379	299.2	0.05137611	299.2	0.1111951	299.2	0.137628	299.2	0.1026859	299.2	0.1301178	299.2	0.07220331	299.2	0.1076205
299.41	1.191275	299.41	1.351596	299.41	1.342095	299.41	1.427236	299.41	1.354376	299.41	1.390888	299.41	0.8095381	299.41	0.1789668	299.4	0.02128169	299.4	0.05033688	299.4	0.11522	299.4	0.1326582	299.4	0.1049533	299.4	0.1291267	299.4	0.07278904	299.4	0.1054514
299.6	1.187463	299.6	1.35049	299.6	1.341886	299.6	1.421839	299.6	1.355996	299.6	1.388898	299.6	0.8089794	299.6	0.1815562	299.6	0.02114437	299.6	0.05119755	299.6	0.1156804	299.6	0.1366234	299.6	0.1013799	299.6	0.1290172	299.6	0.07252721	299.6	0.1080568
299.8	1.189508	299.8	1.355196	299.8	1.345115	299.8	1.425157	299.8	1.350869	299.8	1.390064	299.8	0.8078555	299.8	0.1793962	299.8	0.02027605	299.8	0.05123158	299.8	0.1099716	299.8	0.1370021	299.8	0.1010763	299.8	0.1302452	299.8	0.07766292	299.8	0.112939
300	1.187422	300	1.353945	300	1.342754	300	1.42431	300	1.353698	300	1.387105	300	0.8097638	300	0.1805368	300.01	0.01859765	300.01	0.05145669	300.01	0.1106029	300.01	0.1392759	300.01	0.1013152	300.01	0.1259093	300.01	0.07065908	300.01	0.1076685
300.2	1.196058	300.2	1.350671	300.2	1.343804	300.2	1.422321	300.2	1.352143	300.2	1.388578	300.2	0.8168768	300.2	0.172441	300.2	0.02412578	300.2	0.052124	300.2	0.1124057	300.2	0.1384741	300.2	0.1041585	300.2	0.1267884	300.2	0.07865392	300.2	0.1088518
300.4	1.187389	300.4	1.349489	300.4	1.339902	300.4	1.424805	300.4	1.358198	300.4	1.391744	300.4	0.8092892	300.4	0.1804893	300.4	0.01675583	300.4	0.05051829	300.4	0.1152126	300.4	0.1327542	300.4	0.0989283	300.4	0.1299975	300.4	0.07589035	300.4	0.1077801
300.6	1.188674	300.6	1.356051	300.6	1.346908	300.6	1.424401	300.6	1.356474	300.6	1.393465	300.6	0.8099186	300.6	0.1792307	300.6	0.02060242	300.6	0.0553444	300.6	0.1095454	300.6	0.1384904	300.6	0.1044323	300.6	0.1291012	300.6	0.07074451	300.6	0.1087092
300.8	1.188895	300.8	1.354919	300.8	1.344734	300.8	1.427733	300.8	1.35916	300.8	1.393653	300.8	0.8078003	300.8	0.1805555	300.8	0.01444827	300.8	0.05112835	300.8	0.1081681	300.8	0.1359113	300.8	0.1002407	300.8	0.1288038	300.8	0.07256403	300.8	0.1116182
301	1.188651	301	1.34872	301	1.343311	301	1.425092	301	1.355812	301	1.388865	301	0.8108467	301	0.1857949	301	0.01935933	301	0.05372902	301	0.1102288	301	0.1362609	301	0.1061784	301	0.1304925	301	0.07412608	301	0.1115215
301.2	1.193065	301.2	1.348719	301.2	1.343706	301.2	1.426849	301.2	1.354891	301.2	1.387463	301.2	0.8116688	301.2	0.181315	301.2	0.01754578	301.2	0.05129595	301.2	0.1134119	301.2	0.137562	301.2	0.1007634	301.2	0.1336948	301.2	0.06977724	301.2	0.1073926
301.4	1.183613	301.4	1.354769	301.4	1.345404	301.4	1.426016	301.4	1.357324	301.4	1.385624	301.4	0.8108593	301.4	0.1764386	301.4	0.01774667	301.4	0.05306647	301.4	0.1139129	301.4	0.1395411	301.4	0.1029015	301.4	0.1263296	301.4	0.0743474	301.4	0.1089148
301.6	1.190997	301.6	1.351668	301.6	1.346129	301.6	1.42228	301.6	1.353205	301.6	1.390355	301.6	0.8105506	301.6	0.180003	301.6	0.01785225	301.6	0.04746965	301.6	0.1146265	301.6	0.1366949	301.6	0.09676981	301.6	0.1309725	301.6	0.07387619	301.6	0.1130638
301.8	1.193056	301.8	1.348702	301.8	1.345156	301.8	1.426543	301.8	1.353681	301.8	1.385459	301.8	0.8106239	301.8	0.1729233	301.8	0.02232772	301.8	0.05096922	301.8	0.1142167	301.8	0.1371535	301.8	0.104398	301.8	0.1303167	301.8	0.07825309	301.8	0.1119524
302	1.189555	302	1.354608	302	1.345897	302	1.421929	302	1.354626	302	1.390056	302	0.8116943	302	0.1772428	302	0.0192191	302	0.05173304	302	0.1080131	302	0.1377779	302	0.0995453	302	0.1287999	302	0.07613157	302	0.1099838
302.2	1.196735	302.2	1.353276	302.2	1.345248	302.2	1.429509	302.2	1.359496	302.2	1.39003	302.2	0.8100325	302.2	0.1766254	302.2	0.02078007	302.2	0.0473923	302.2	0.1127312	302.2	0.1399636	302.2	0.1039716	302.2	0.1239291	302.2	0.0759528	302.2	0.1111776
302.4	1.190012	302.4	1.356938	302.4	1.347413	302.4	1.424773	302.4	1.354804	302.4	1.393493	302.4	0.8160712	302.4	0.1782799	302.4	0.02292703	302.4	0.05090834	302.4	0.1136431	302.4	0.137374	302.4	0.0991794	302.4	0.1258542	302.4	0.07336579	302.4	0.1061703
302.6	1.188837	302.6	1.351246	302.6	1.343377	302.6	1.425093	302.6	1.355641	302.6	1.389045	302.6	0.8098196	302.6	0.1816155	302.6	0.0181828	302.6	0.05489729	302.6	0.1177304	302.6	0.1374388	302.6	0.1030368	302.6	0.1297328	302.6	0.0715188	302.6	0.1072316
302.8	1.189731	302.8	1.352401	302.8	1.344909	302.8	1.426563	302.8	1.3564	302.8	1.387491	302.8	0.8101292	302.8	0.1828622	302.8	0.02063526	302.8	0.05098657	302.8	0.1088523	302.8	0.137494	302.8	0.1019148	302.8	0.1256651	302.8	0.0717254	302.8	0.107575
303	1.190035	303	1.350135	303	1.343154	303	1.42707	303	1.355268	303	1.392485	303	0.8081695	303	0.1761796	303	0.01997263	303	0.05098943	303	0.1159117	303	0.1351371	303	0.103565	303	0.1286671	303	0.07500555	303	0.1091784
303.2	1.192844	303.2	1.354854	303.2	1.345336	303.2	1.426524	303.2	1.358238	303.2	1.391873	303.2	0.8178157	303.2	0.1785459	303.2	0.01866646	303.2	0.05059565	303.2	0.1135073	303.2	0.1344407	303.2	0.1040333	303.2	0.1265186	303.2	0.0739399	303.2	0.1119279
303.4	1.190686	303.4	1.357163	303.4	1.34819	303.4	1.422718	303.4	1.355543	303.4	1.386858	303.4	0.8100566	303.4	0.1775691	303.4	0.02227954	303.4	0.05023737	303.4	0.1115183	303.4	0.1336917	303.4	0.1040866	303.4	0.1282035	303.4	0.07221465	303.4	0.107786
303.6	1.190473	303.6	1.35091	303.6	1.347377	303.6	1.421845	303.6	1.3557	303.6	1.391112	303.6	0.814226	303.6	0.1803693	303.6	0.01898325	303.6	0.04989164	303.6	0.1109475	303.6	0.1387317	303.6	0.1032754	303.6	0.1311507	303.6	0.07359937	303.6	0.1101958
303.8	1.193384	303.8	1.354535	303.8	1.346627	303.8	1.427767	303.8	1.3574	303.8	1.390008	303.8	0.8110108	303.8	0.1765845	303.8	0.02728378	303.8	0.05387704	303.8	0.1183336	303.8	0.1361951	303.8	0.102454	303.8	0.1295164	303.8	0.07146885	303.8	0.1082471
304	1.194009	304	1.35612	304	1.353138	304	1.424937	304	1.354728	304	1.389493	304	0.8118183	304	0.1802897	304	0.02446393	304	0.05148154	304	0.1135187	304	0.1378843	304	0.1041076	304	0.1284601	304	0.0787859	304	0.1100098
304.2	1.192757	304.2	1.352308	304.2	1.350837	304.2	1.424085	304.2	1.357991	304.2	1.390914	304.2	0.8083254	304.2	0.1829365	304.2	0.02415753	304.2	0.05206451	304.2	0.1126789	304.2	0.1415406	304.2	0.1048029	304.2	0.131515	304.2	0.07627191	304.2	0.1089229
304.4	1.191136	304.4	1.354428	304.4	1.348122	304.4	1.421199	304.4	1.357646	304.4	1.386895	304.4	0.8159233	304.4	0.1836667	304.4	0.018833	304.4	0.05076975	304.4	0.1156336	304.4	0.1361545	304.4	0.1047436	304.4	0.128615	304.4	0.07420512	304.4	0.1051547
304.6	1.195156	304.6	1.356481	304.6	1.347548	304.6	1.427731	304.6	1.357569	304.6	1.385859	304.6	0.8129362	304.6	0.1799284	304.6	0.01925428	304.6	0.05503645	304.6	0.114588	304.6	0.142224	304.6	0.1023861	304.6	0.1291605	304.6	0.07431524	304.6	0.1119579
304.8	1.19018	304.8	1.359175	304.8	1.349206	304.8	1.42788	304.8	1.360728	304.8	1.389934	304.8	0.8138339	304.8	0.1785247	304.8	0.02267217	304.8	0.05187571	304.8	0.1124205	304.8	0.1355697	304.8	0.1033767	304.8	0.1307458	304.8	0.07697217	304.8	0.1086514
305	1.191668	305	1.354608	305	1.352463	305	1.420715	305	1.358118	305	1.388387	305	0.8118075	305	0.1762923	305	0.02506358	305	0.05476201	305	0.1126663	305	0.140206	305	0.1046061	305	0.1316043	305	0.07568449	305	0.1141382
305.2	1.193779	305.2	1.356542	305.2	1.34525	305.2	1.427201	305.2	1.353226	305.2	1.389417	305.2	0.8142194	305.2	0.1756597	305.2	0.02184273	305.2	0.05185552	305.2	0.1136612	305.2	0.1380154	305.2	0.1036454	305.2	0.1297748	305.2	0.07877599	305.2	0.1105529
305.4	1.195725	305.4	1.358159	305.4	1.346049	305.4	1.425717	305.4	1.353569	305.4	1.387921	305.4	0.8090068	305.4	0.1831497	305.4	0.0182193	305.4	0.05328579	305.4	0.1166531	305.4	0.1394382	305.4	0.1039713	305.4	0.1317062	305.4	0.07455548	305.4	0.1115871
305.6	1.195106	305.6	1.357001	305.6	1.345899	305.6	1.428864	305.6	1.356275	305.6	1.387985	305.6	0.8103473	305.6	0.1780206	305.6	0.02310315	305.6	0.0525388	305.6	0.1140997	305.6	0.1422832	305.6	0.1042123	305.6	0.1330191	305.6	0.0743177	305.6	0.1111913
305.8	1.195349	305.8	1.363381	305.8	1.350637	305.8	1.431602	305.8	1.355101	305.8	1.390276	305.8	0.8113236	305.8	0.1833598	305.8	0.01971419	305.8	0.0501168	305.8	0.1172024	305.8	0.1400981	305.8	0.1028751	305.8	0.1335639	305.8	0.07904798	305.8	0.1101029
306	1.194915	306	1.357685	306	1.345325	306	1.427925	306	1.354868	306	1.389926	306	0.809678	306	0.184215	306	0.02371536	306	0.05258729	306	0.1152366	306	0.1409331	306	0.1057617	306	0.1323881	306	0.07825325	306	0.1113318
306.2	1.197568	306.2	1.356258	306.2	1.342897	306.2	1.429877	306.2	1.355642	306.2	1.391172	306.2	0.8144811	306.2	0.1850326	306.2	0.02194729	306.2	0.05302478	306.2	0.1186456	306.2	0.1405468	306.2	0.1084245	306.2	0.129537	306.2	0.07749991	306.2	0.1136846
306.4	1.193082	306.4	1.356386	306.4	1.345506	306.4	1.428359	306.4	1.357452	306.4	1.388382	306.4	0.813121	306.4	0.1750936	306.4	0.0238783	306.4	0.0528736	306.4	0.1157913	306.4	0.1394774	306.4	0.1040997	306.4	0.1329894	306.4	0.07606432	306.4	0.1093122
306.6	1.192095	306.6	1.361152	306.6	1.348072	306.6	1.42551	306.6	1.358811	306.6	1.391581	306.6	0.8102913	306.6	0.1798516	306.6	0.02349881	306.6	0.05166052	306.6	0.1162751	306.6	0.1408748	306.6	0.10847	306.6	0.1324062	306.6	0.07949979	306.6	0.1155975
306.8	1.192135	306.8	1.354843	306.8	1.34428	306.8	1.431364	306.8	1.351274	306.8	1.38956	306.8	0.8117973	306.8	0.1793538	306.8	0.02225998	306.8	0.05149489	306.8	0.111373	306.8	0.1413974	306.8	0.1071576	306.8	0.1311233	306.8	0.07983293	306.8	0.1097826
307	1.194859	307	1.352093	307	1.349188	307	1.428453	307	1.361484	307	1.388414	307	0.8126711	307	0.1804522	307	0.02663583	307	0.05035218	307	0.1173967	307	0.136653	307	0.1056445	307	0.1300331	307	0.07652673	307	0.1141517
307.2	1.195993	307.2	1.356616	307.2	1.348812	307.2	1.428843	307.2	1.361563	307.2	1.391044	307.2	0.8121191	307.2	0.1799746	307.2	0.02309043	307.2	0.05515149	307.2	0.1150393	307.2	0.1361268	307.2	0.1044506	307.2	0.1307543	307.2	0.075957	307.2	0.1117565
307.4	1.196173	307.4	1.35549	307.4	1.347892	307.4	1.425831	307.4	1.358538	307.4	1.38873	307.4	0.8145651	307.4	0.1813207	307.4	0.02264206	307.4	0.05975844	307.4	0.1175651	307.4	0.1390419	307.4	0.1056945	307.4	0.1322097	307.4	0.07602176	307.4	0.1100781
307.6	1.193959	307.6	1.35698	307.6	1.349117	307.6	1.429793	307.6	1.352815	307.6	1.387973	307.6	0.8110633	307.6	0.1764005	307.6	0.02710408	307.6	0.05639339	307.6	0.1154844	307.6	0.1408243	307.6	0.1037877	307.6	0.1290606	307.6	0.07751527	307.6	0.1098037
307.8	1.195689	307.8	1.359188	307.8	1.348812	307.8	1.427165	307.8	1.356331	307.8	1.399048	307.8	0.8111752	307.8	0.1786263	307.8	0.02348269	307.8	0.05547097	307.8	0.115644	307.8	0.1404776	307.8	0.1081147	307.8	0.1327091	307.8	0.07818241	307.8	0.1124304
308	1.19378	308	1.356067	308	1.346121	308	1.425808	308	1.359244	308	1.387686	308	0.8171585	308	0.1820752	308	0.02497636	308	0.05260811	308	0.1143935	308	0.1451123	308	0.1112132	308	0.1327632	308	0.07672054	308	0.1081185
308.2	1.194271	308.2	1.356354	308.2	1.349904	308.2	1.426125	308.2	1.358718	308.2	1.388546	308.2	0.8147286	308.2	0.1805923	308.2	0.02591999	308.2	0.05623007	308.2	0.1138373	308.2	0.1383277	308.2	0.1067004	308.2	0.1337615	308.2	0.07678933	308.2	0.1137736
308.4	1.193902	308.4	1.358591	308.4	1.354883	308.4	1.424189	308.4	1.356739	308.4	1.389323	308.4	0.8129219	308.4	0.1771874	308.4	0.02467604	308.4	0.05270435	308.4	0.1147835	308.4	0.1334763	308.4	0.101623	308.4	0.1340288	308.4	0.07421531	308.4	0.1142068
308.6	1.189765	308.6	1.35557	308.6	1.347743	308.6	1.431014	308.6	1.359831	308.6	1.390443	308.6	0.817832	308.6	0.1861819	308.6	0.0210301	308.6	0.05609343	308.6	0.1145126	308.6	0.1415597	308.6	0.105512	308.6	0.1343012	308.6	0.08288132	308.6	0.1144114
308.8	1.194395	308.8	1.35422	308.8	1.346585	308.8	1.429037	308.8	1.356383	308.8	1.391769	308.8	0.8135957	308.8	0.1840546	308.8	0.02159237	308.8	0.05562995	308.8	0.1158816	308.8	0.1403233	308.8	0.1049987	308.8	0.1322213	308.8	0.07865153	308.8	0.1138666
309	1.193644	309	1.35721	309	1.351859	309	1.427938	309	1.360325	309	1.390815	309	0.8159931	309	0.1814681	309	0.02174387	309	0.05215186	309	0.1173063	309	0.1404397	309	0.1077247	309	0.1324963	309	0.07845969	309	0.1124742
309.2	1.199462	309.2	1.360829	309.2	1.348709	309.2	1.424133	309.2	1.362332	309.2	1.391524	309.2	0.8154622	309.2	0.1823267	309.2	0.02112484	309.2	0.05090297	309.2	0.1144096	309.2	0.1388285	309.2	0.1053491	309.2	0.1365168	309.2	0.08001318	309.2	0.1174948
309.4	1.194413	309.4	1.359313	309.4	1.350961	309.4	1.428518	309.4	1.356964	309.4	1.389455	309.4	0.815222	309.4	0.1808187	309.4	0.01897209	309.4	0.05301049	309.4	0.115615	309.4	0.1383323	309.4	0.1067773	309.4	0.1348505	309.4	0.07695824	309.4	0.1152788
309.6	1.197461	309.6	1.360191	309.6	1.348521	309.6	1.425608	309.6	1.354168	309.6	1.393452	309.6	0.8145318	309.6	0.1804127	309.6	0.02129612	309.6	0.05365331	309.6	0.1220042	309.6	0.1452965	309.6	0.1075863	309.6	0.1296922	309.6	0.07764633	309.6	0.1084289
309.8	1.19951	309.8	1.357034	309.8	1.350157	309.8	1.420169	309.8	1.355254	309.8	1.39202	309.8	0.8121578	309.8	0.1788256	309.8	0.02114024	309.8	0.05257386	309.8	0.1149621	309.8	0.1422365	309.8	0.1056263	309.8	0.1331906	309.8	0.08141986	309.8	0.1064154
310	1.196192	310	1.359687	310	1.348505	310	1.425592	310	1.361448	310	1.392197	310	0.811812	310	0.1792186	310	0.02430267	310	0.05398667	310	0.1159345	310	0.1430349	310	0.107743	310	0.1330055	310	0.07527151	310	0.1093162
310.2	1.198303	310.2	1.356491	310.2	1.348347	310.2	1.430904	310.2	1.361357	310.2	1.392567	310.2	0.8141612	310.2	0.1782628	310.2	0.02233984	310.2	0.05968608	310.2	0.1168574	310.2	0.1441667	310.2	0.1072527	310.2	0.1322465	310.2	0.07928333	310.2	0.1130625
310.4	1.194619	310.4	1.361242	310.4	1.350762	310.4	1.429295	310.4	1.364026	310.4	1.390733	310.4	0.8162945	310.4	0.1790523	310.4	0.02371582	310.4	0.05784611	310.4	0.1195081	310.4	0.1420598	310.4	0.1082888	310.4	0.1334686	310.4	0.08031055	310.4	0.1111677
310.6	1.195632	310.6	1.356445	310.6	1.351761	310.6	1.427662	310.6	1.357094	310.6	1.390967	310.6	0.8162437	310.6	0.1827843	310.6	0.02635135	310.6	0.05407213	310.6	0.1139655	310.6	0.1438411	310.6	0.1100381	310.6	0.1325439	310.6	0.08010578	310.6	0.1104583
310.8	1.19936	310.8	1.352761	310.8	1.347964	310.8	1.427563	310.8	1.361847	310.8	1.391722	310.8	0.8145727	310.8	0.1797692	310.8	0.02450537	310.8	0.05341282	310.8	0.1184408	310.8	0.1380408	310.8	0.1061006	310.8	0.1326804	310.8	0.07866645	310.8	0.1147039
311	1.196568	311	1.356991	311	1.349799	311	1.430274	311	1.356832	311	1.391634	311	0.8100293	311	0.1787319	311	0.02521285	311	0.0531402	311	0.1154559	311	0.1461979	311	0.1092584	311	0.1304844	311	0.08404403	311	0.1191916
311.2	1.19485	311.2	1.361265	311.2	1.350114	311.2	1.425596	311.2	1.353617	311.2	1.392976	311.2	0.8136672	311.2	0.1854995	311.2	0.02367068	311.2	0.06080317	311.2	0.1183657	311.2	0.1398908	311.2	0.1080986	311.2	0.1348756	311.2	0.07357893	311.2	0.1179802
311.4	1.199002	311.4	1.357542	311.4	1.34946	311.4	1.428756	311.4	1.355861	311.4	1.392958	311.4	0.8184951	311.4	0.1837796	311.4	0.02499242	311.4	0.05529543	311.4	0.1169688	311.4	0.1376331	311.4	0.1037986	311.4	0.1338472	311.4	0.07709034	311.4	0.1131403
311.6	1.198848	311.6	1.358423	311.6	1.351685	311.6	1.426374	311.6	1.360831	311.6	1.394063	311.6	0.8148426	311.6	0.1795493	311.6	0.0248081	311.6	0.06110042	311.6	0.1159386	311.6	0.1398932	311.6	0.1062215	311.6	0.1296931	311.6	0.07794241	311.6	0.1116654
311.8	1.197008	311.8	1.359032	311.8	1.350985	311.8	1.424116	311.8	1.35646	311.8	1.388308	311.8	0.8181381	311.8	0.178845	311.8	0.02189607	311.8	0.05331262	311.8	0.1187097	311.8	0.1426495	311.8	0.1069049	311.8	0.1355601	311.8	0.0768841	311.8	0.1116704
312	1.200083	312	1.359331	312	1.350407	312	1.427783	312	1.360532	312	1.395783	312	0.8196013	312	0.1858656	312	0.02336243	312	0.056254	312	0.1173681	312	0.1416202	312	0.106324	312	0.1335545	312	0.0801494	312	0.112788
312.2	1.199596	312.2	1.358475	312.2	1.350675	312.2	1.429125	312.2	1.361569	312.2	1.392405	312.2	0.819864	312.2	0.1799796	312.2	0.02429705	312.2	0.05141705	312.2	0.1174623	312.2	0.1408672	312.2	0.1137718	312.2	0.1338511	312.2	0.08364203	312.2	0.1133348
312.4	1.199079	312.4	1.363638	312.4	1.349698	312.4	1.42808	312.4	1.357872	312.4	1.393854	312.4	0.8162346	312.4	0.1823656	312.4	0.02541068	312.4	0.05216032	312.4	0.1153886	312.4	0.1440147	312.4	0.1082949	312.4	0.1345268	312.4	0.07562389	312.4	0.1129108
312.6	1.195994	312.6	1.361255	312.6	1.352268	312.6	1.433553	312.6	1.363898	312.6	1.390869	312.6	0.8133506	312.6	0.1828451	312.6	0.02418988	312.6	0.0545664	312.6	0.1141041	312.6	0.140775	312.6	0.105677	312.6	0.1279362	312.6	0.07654843	312.6	0.1188482
312.8	1.198864	312.8	1.359119	312.8	1.347618	312.8	1.431239	312.8	1.355163	312.8	1.39579	312.8	0.8203085	312.8	0.1816133	312.8	0.02228638	312.8	0.05694392	312.8	0.1191868	312.8	0.1407586	312.8	0.1081833	312.8	0.1320924	312.8	0.07682561	312.8	0.1178488
313	1.194739	313	1.357776	313	1.354223	313	1.430428	313	1.357506	313	1.396127	313	0.8182224	313	0.1837924	313	0.02465627	313	0.05693305	313	0.1163965	313	0.1392726	313	0.1087853	313	0.1337252	313	0.0808113	313	0.1102321
313.2	1.200592	313.2	1.362357	313.2	1.348513	313.2	1.431732	313.2	1.359321	313.2	1.392241	313.2	0.8170336	313.2	0.1790019	313.2	0.02766296	313.2	0.05569762	313.2	0.1166761	313.2	0.1420775	313.2	0.1094084	313.2	0.1332315	313.2	0.08098017	313.2	0.1175938
313.4	1.201925	313.4	1.361998	313.4	1.35126	313.4	1.427936	313.4	1.362913	313.4	1.388404	313.4	0.8191944	313.4	0.1816508	313.4	0.02284015	313.4	0.0551854	313.4	0.1117524	313.4	0.1386698	313.4	0.1090642	313.4	0.1324667	313.4	0.07853024	313.4	0.116132
313.6	1.20162	313.6	1.359307	313.6	1.35457	313.6	1.428353	313.6	1.360612	313.6	1.392167	313.6	0.8161606	313.6	0.1827866	313.62	0.022501	313.62	0.05996834	313.62	0.1178536	313.62	0.1415573	313.62	0.104207	313.62	0.138601	313.62	0.07837376	313.62	0.1144379
313.8	1.198214	313.8	1.35651	313.8	1.348302	313.8	1.432437	313.8	1.359587	313.8	1.394229	313.8	0.8141952	313.8	0.1825623	313.8	0.02663561	313.8	0.05849319	313.8	0.1173315	313.8	0.143109	313.8	0.1078547	313.8	0.134835	313.8	0.07800442	313.8	0.1128029
314	1.198939	314	1.362375	314	1.351066	314	1.431168	314	1.358918	314	1.394374	314	0.8136953	314	0.1826739	314	0.02658265	314	0.05520272	314	0.1185442	314	0.1414136	314	0.1110242	314	0.1371223	314	0.07748983	314	0.1179611
314.2	1.203496	314.2	1.360877	314.2	1.352227	314.2	1.427207	314.2	1.363282	314.2	1.389622	314.2	0.8193101	314.2	0.1836515	314.2	0.02347297	314.2	0.05540714	314.2	0.1182395	314.2	0.1386141	314.2	0.1083001	314.2	0.1353875	314.2	0.07961766	314.2	0.1117784
314.4	1.206372	314.4	1.36028	314.4	1.354905	314.4	1.427629	314.4	1.35742	314.4	1.391672	314.4	0.8183317	314.4	0.1863225	314.4	0.02656519	314.4	0.05419572	314.4	0.1195496	314.4	0.1431785	314.4	0.1090959	314.4	0.1361785	314.4	0.08369751	314.4	0.1187033
314.6	1.198693	314.6	1.362486	314.6	1.352679	314.6	1.431587	314.6	1.363302	314.6	1.39841	314.6	0.8193499	314.6	0.1879842	314.6	0.02453675	314.6	0.05538246	314.6	0.1189746	314.6	0.1444815	314.6	0.10729	314.6	0.1315821	314.6	0.08378253	314.6	0.1139975
314.8	1.196674	314.8	1.36453	314.8	1.352828	314.8	1.427598	314.8	1.359951	314.8	1.395887	314.8	0.813096	314.8	0.1790987	314.8	0.02824159	314.8	0.06034448	314.8	0.1211266	314.8	0.142049	314.8	0.1079076	314.8	0.1325175	314.8	0.07802418	314.8	0.1162038
315.01	1.194428	315.01	1.356684	315.01	1.351956	315.01	1.427941	315.01	1.359339	315.01	1.393083	315.01	0.8169672	315.01	0.1858386	315	0.02936248	315	0.05949223	315	0.1203053	315	0.1430532	315	0.1094565	315	0.1324832	315	0.08213961	315	0.114961
315.2	1.200286	315.2	1.362938	315.2	1.35206	315.2	1.424883	315.2	1.353502	315.2	1.39237	315.2	0.8132833	315.2	0.1834677	315.2	0.0282255	315.2	0.05710469	315.2	0.1239457	315.2	0.1375041	315.2	0.1073016	315.2	0.1401323	315.2	0.07907803	315.2	0.1192396
315.4	1.199287	315.4	1.360717	315.4	1.352124	315.4	1.430251	315.4	1.361903	315.4	1.3903	315.4	0.8147921	315.4	0.1877459	315.4	0.02608757	315.4	0.0563485	315.4	0.1217647	315.4	0.1468251	315.4	0.1069688	315.4	0.1371783	315.4	0.07779172	315.4	0.1147393
315.6	1.199977	315.6	1.35659	315.6	1.353318	315.6	1.428465	315.6	1.363578	315.6	1.394188	315.6	0.8155208	315.6	0.1896199	315.6	0.02263128	315.6	0.06039584	315.6	0.1188486	315.6	0.143055	315.6	0.1091194	315.6	0.1351741	315.6	0.08146527	315.6	0.112754
315.8	1.200694	315.8	1.359145	315.8	1.35369	315.8	1.430719	315.8	1.360373	315.8	1.387438	315.8	0.8160114	315.8	0.1813051	315.8	0.02791004	315.8	0.05554264	315.8	0.1172418	315.8	0.1387982	315.8	0.1068102	315.8	0.1358582	315.8	0.07732307	315.8	0.1130333
316	1.201405	316	1.35705	316	1.354999	316	1.430096	316	1.359376	316	1.392546	316	0.8195757	316	0.1799978	316	0.02657553	316	0.05703653	316	0.120402	316	0.1403787	316	0.1117592	316	0.135616	316	0.07890583	316	0.1165788
316.2	1.201641	316.2	1.361623	316.2	1.354844	316.2	1.433554	316.2	1.361246	316.2	1.392187	316.2	0.8195311	316.2	0.1874046	316.2	0.02497713	316.2	0.05893285	316.2	0.1173566	316.2	0.1406271	316.2	0.1121237	316.2	0.1331339	316.2	0.07979406	316.2	0.1102338
316.4	1.203576	316.4	1.36472	316.4	1.350344	316.4	1.425777	316.4	1.358776	316.4	1.401546	316.4	0.8223158	316.4	0.1829202	316.4	0.0246834	316.4	0.05539241	316.4	0.1146606	316.4	0.1452964	316.4	0.1082669	316.4	0.1365983	316.4	0.08089612	316.4	0.1152608
316.6	1.199448	316.6	1.357163	316.6	1.350745	316.6	1.432639	316.6	1.362818	316.6	1.393772	316.6	0.8229487	316.6	0.18166	316.6	0.02674562	316.6	0.05741832	316.6	0.1200845	316.6	0.1466898	316.6	0.1074759	316.6	0.1335019	316.6	0.08155874	316.6	0.1199716
[truncated: 19,916 more rows]
