# Supplementary material for: Functional development of a V3/glycan-specific broadly neutralizing antibody isolated from a case of HIV superinfection
Source: eLife. 2021 Jul 15;10:e68110. doi: 10.7554/eLife.68110 (PMC8376252; doi:10.7554/eLife.68110)
Supplement: Figure 4—source data 2. [file elife-68110-fig4-data2.zip › QA013.2 Dbl Ref_01.28.21/QA013.2_Lineage Replicates_BG505 SOSIP trimer/210128_011.frd]

<?xml version="1.0" encoding="UTF-8" standalone="yes"?>
<ExperimentResults><ExperimentInfo Name="QA013.2_Lineage Replicates_BG505 SOSIP trimer"><ExpDescription></ExpDescription><RTDVersion>2.0</RTDVersion><RunID>4DC7E9FF-8D3C-4B98-A6A1-F295B1DD8D1E</RunID><ExperimentType>KINETICS</ExperimentType><ExperimentSubType>KBASIC</ExperimentSubType><StartDateTime>2021-01-28T17:58:13</StartDateTime><MachineName>886RGX1</MachineName><UserName>Labuser</UserName><LotNumber></LotNumber><PlateName>210128</PlateName><PlateName2></PlateName2><SensorName>C4</SensorName><SensorPlate>1</SensorPlate><SensorType>AHC (Anti-hIgG Fc Capture)</SensorType><SensorRole>LIGAND</SensorRole><SensorInfo></SensorInfo><WritingSW>DataAcquisition.exe 11.1.2.24</WritingSW><InstrumentType>OctetRED96</InstrumentType><InstrumentSerial>FB-50183</InstrumentSerial><InstrumentFW></InstrumentFW><IntegrationTime>3.0</IntegrationTime><DSPType>CPF</DSPType><DSPStitching>1</DSPStitching><HasManifest>1</HasManifest><InfoHash>980545781</InfoHash></ExperimentInfo><AssayParamsInfo/><KineticsData><Step><CommonData><SampleLocation>1</SampleLocation><SampleID></SampleID><SampleGroup></SampleGroup><SampleInfo></SampleInfo><SampleRow>C</SampleRow><SamplePlate>1</SamplePlate><WellType>BUFFER</WellType><Concentration>-1</Concentration><ConcentrationUnits>µg/ml</ConcentrationUnits><MolarConcentration>-1</MolarConcentration><MolarConcUnits>nM</MolarConcUnits><MolecularWeight>-1</MolecularWeight><Temperature>25</Temperature><StartTime>5232772</StartTime><AssayTime>30</AssayTime></CommonData><FlowRate>1000</FlowRate><StepType>BASELINE</StepType><StepName>Baseline</StepName><StepStatus>OK</StepStatus><ActualTime>30</ActualTime><CycleTime>0.2</CycleTime><AssayXData Points="150">AAAAAM3MTD7NzMw+d74fP83MTD8AAIA/mpmZPzMzsz/NzMw/ZmbmPwAAAEDNzAxAmpkZQGZm
JkAzMzNAAABAQM3MTECamVlAZmZmQDMzc0AAAIBAZmaGQM3MjEAzM5NAmpmZQAAAoEBmZqZA
zcysQDMzs0CamblAAADAQGZmxkDNzMxAMzPTQPLS2UAAAOBAZmbmQM3M7EAzM/NAmpn5QM/3
/0AbLwNBZmYGQYGVCUHNzAxBAAAQQTMzE0FmZhZBmpkZQc3MHEFYOSBBMzMjQWZmJkGamSlB
zcwsQQAAMEEzMzNBZmY2QZqZOUHNzDxBAABAQTMzQ0FmZkZBmplJQS/dTEEAAFBBMzNTQWZm
VkGamVlBtMhcQef7X0EbL2NBZmZmQZqZaUG0yGxBAABwQRsvc0F/anZBgZV5Qc3MfEEAAIBB
16OBQTMzg0HNzIRBZmaGQQAAiEGamYlBMzOLQc3MjEFmZo5B9P2PQY2XkUEzM5NBzcyUQWZm
lkH0/ZdBmpmZQTMzm0HNzJxBWmSeQQAAoEGamaFBMzOjQc3MpEFmZqZBAACoQZqZqUEzM6tB
wcqsQWZmrkEZBLBBmpmxQTMzs0HNzLRBWmS2QfT9t0GamblBMzO7Qc3MvEFmZr5BAADAQZqZ
wUEzM8NBzczEQWZmxkH0/cdBmpnJQTMzy0HNzMxBZmbOQfT9z0GamdFBMzPTQc3M1EFmZtZB
AADYQZqZ2UEzM9tBzczcQWZm3kH0/d9BmpnhQTMz40HNzORBZmbmQQAA6EGamelBJzHrQc3M
7EFmZu5B</AssayXData><AssayYData Points="150">AAAAAGWxq7q5lUi7mEpOO8deHzr2No87pFPnuZLejjvz4eG52zyvO6X+Kjte9ds53gB7Owph
DTt0Th07LQCWO6eqSTths9w7FWRsO/nz3zo63Yw7olZcO/bm4juFG5E7Xly/O05PhDvM9M47
AMDIO99fEjv5YtY7Pr2qO56GrzsNNiE8GfbKO1NwnTuGYsQ7RXTGO8T92juJ+Mo7sy6jO1Lp
5jtyVOQ7OymQO8toCjxirew7F47yOzSJnDv+2rk7rM/dOwHoMzzgLLs7rwMxPFdA9zsSLcw7
s+LSO6+UADyFjPA7kpLyO/+hOjz7CvQ72zq8O9xAVzuyH8g7JZK4O/B2yzu3TPs7ckEHPKxM
/Dv2fJI7lUUdPATC4DvlrbY72PEOPKAXBzwvpDE8l1fsO7fx7jtNmAo86kMLPBmqxjsVJB88
oP4nPKQeDTzfEiQ8MFsHPIrb0js/zT48UakGPAtQKTwV8QI8a3YbPMvDGTzQHRE8fLVdPJ/s
Kjxz+DM8zW0mPPdXAzy29jw8n8wVPGiUIDyiGA88KB/pO3zVRjwfAUw8KlApPAr0Jzz/yis8
iDERPEuCFjxi1z08heg6PLSPLzwwjjo8dhspPCDxOTztPQM8REsbPIq5Qzz7hzs8vs4zPKHw
Gzw87Wg8XV5RPN33VjxA9To8wyUiPN2lTDyMThE8KS9PPPGNTTwJOBU8ZFxbPBDN+jt4z0M8
GJhXPNRqcjzAeWk8XDZfPFCrezxgxnM8U2MpPFN5QTwfxTw8cBxdPOlvjDzAj1w8jntEPKwR
TDxvzEg8</AssayYData></Step><Step><CommonData><SampleLocation>11</SampleLocation><SampleID></SampleID><SampleGroup></SampleGroup><SampleInfo></SampleInfo><SampleRow>C</SampleRow><SamplePlate>1</SamplePlate><WellType>REGENERATION</WellType><Concentration>-1</Concentration><ConcentrationUnits>µg/ml</ConcentrationUnits><MolarConcentration>-1</MolarConcentration><MolarConcUnits>nM</MolarConcUnits><MolecularWeight>-1</MolecularWeight><Temperature>25</Temperature><StartTime>5328571</StartTime><AssayTime>5</AssayTime></CommonData><FlowRate>1000</FlowRate><StepType>KREGENERATION</StepType><StepName>Regeneration</StepName><StepStatus>OK</StepStatus><ActualTime>4.999</ActualTime><CycleTime>0.2</CycleTime><AssayXData Points="25">AADwQZqZ8UEzM/NBzcz0QVpk9kH0/fdBjZf5QScx+0HAyvxBZmb+QQAAAELNzABCk5gBQmZm
AkIzMwNC+v4DQs3MBEKamQVCZmYGQi0yB0IAAAhCx8sIQpSYCUJmZgpCLTILQg==</AssayXData><AssayYData Points="25">0qREwIRnVsDdD2DAXWVmwN81a8D8oG/AzyNzwKo2dsBOaHnAiJB7wHLwfcBfZH/AKNeAwE+P
gcBGc4LAMi6DwCewg8CidoTAkQWFwEtshcBF7oXAooyGwGAth8Axa4fA85qHwA==</AssayYData></Step><Step><CommonData><SampleLocation>12</SampleLocation><SampleID></SampleID><SampleGroup></SampleGroup><SampleInfo></SampleInfo><SampleRow>C</SampleRow><SamplePlate>1</SamplePlate><WellType>NEUTRALIZATION</WellType><Concentration>-1</Concentration><ConcentrationUnits>µg/ml</ConcentrationUnits><MolarConcentration>-1</MolarConcentration><MolarConcUnits>nM</MolarConcUnits><MolecularWeight>-1</MolecularWeight><Temperature>25</Temperature><StartTime>5344648</StartTime><AssayTime>5</AssayTime></CommonData><FlowRate>1000</FlowRate><StepType>KREGENERATION</StepType><StepName>Regeneration</StepName><StepStatus>OK</StepStatus><ActualTime>4.998</ActualTime><CycleTime>0.2</CycleTime><AssayXData Points="25">AAAMQsHKDEKNlw1CYGUOQjMzD0IAABBCwcoQQo2XEUJaZBJCJzETQvT9E0LByhRCjZcVQmdm
FkItMhdC9P0XQsfLGEKNlxlCYGUaQicxG0J1ExxCwcocQo6XHUJaZB5CJzEfQg==</AssayXData><AssayYData Points="25">FoQBv7bv+b6Pmuu+ZnPeviUL0b7558W+M36+vtr8tr69k6++qb+ovlD4pr59152+g+Kbvss7
lr6CGpO+4AeOvu3gjL7Zl4q+I1CFvueZg779IYG+MkV/vi/8d75+NXa+499zvg==</AssayYData></Step><Step><CommonData><SampleLocation>11</SampleLocation><SampleID></SampleID><SampleGroup></SampleGroup><SampleInfo></SampleInfo><SampleRow>C</SampleRow><SamplePlate>1</SamplePlate><WellType>REGENERATION</WellType><Concentration>-1</Concentration><ConcentrationUnits>µg/ml</ConcentrationUnits><MolarConcentration>-1</MolarConcentration><MolarConcUnits>nM</MolarConcUnits><MolecularWeight>-1</MolecularWeight><Temperature>25</Temperature><StartTime>5360718</StartTime><AssayTime>5</AssayTime></CommonData><FlowRate>1000</FlowRate><StepType>KREGENERATION</StepType><StepName>Regeneration</StepName><StepStatus>OK</StepStatus><ActualTime>5</ActualTime><CycleTime>0.2</CycleTime><AssayXData Points="25">9P0fQsHKIEKOlyFCWmQiQicxI0L0/SNCwcokQo6XJUJaZCZCJzEnQvT9J0K7yShCjpcpQlRj
KkInMStC9P0rQsHKLEKOly1CWmQuQi0yL0Lu/C9CwcowQoiWMUJaZDJCJzEzQg==</AssayXData><AssayYData Points="25">nCtmwMHmc8BHYHrAQaB+wOWxgMAHyIHAj9qCwLyag8CET4TAowmFwB9xhcD/8YXAd1qGwPYT
h8A8R4fAd8aHwCECiMBab4jAkpqIwDcZicAlZInAzZeJwGfiicDK84nAJjiKwA==</AssayYData></Step><Step><CommonData><SampleLocation>12</SampleLocation><SampleID></SampleID><SampleGroup></SampleGroup><SampleInfo></SampleInfo><SampleRow>C</SampleRow><SamplePlate>1</SamplePlate><WellType>NEUTRALIZATION</WellType><Concentration>-1</Concentration><ConcentrationUnits>µg/ml</ConcentrationUnits><MolarConcentration>-1</MolarConcentration><MolarConcUnits>nM</MolarConcUnits><MolecularWeight>-1</MolecularWeight><Temperature>25</Temperature><StartTime>5376792</StartTime><AssayTime>5</AssayTime></CommonData><FlowRate>1000</FlowRate><StepType>KREGENERATION</StepType><StepName>Regeneration</StepName><StepStatus>OK</StepStatus><ActualTime>5</ActualTime><CycleTime>0.2</CycleTime><AssayXData Points="25">9P0zQsHKNEKOlzVCWmQ2QicxN0L0/TdCu8k4QoeWOUJaZDpCJzE7QvT9O0K7yTxCh5Y9QoVr
PkInMT9C7vw/QsHKQEKOl0FCWmRCQiEwQ0L0/UNC+NNEQoiWRUJUY0ZCJzFHQg==</AssayXData><AssayYData Points="25">CQzzvkqd874UmeO+vTzVvsPuyL5RT7++Yx22vgBWrb45+6e+ktSgvqvfm75/Zpi+HhOTvpk3
kr7znom+ZuyIvoLghr7oI4K+0hCAvnN2eb6UNXS+OEdwvgOpZ74QwWa+Uhxlvg==</AssayYData></Step><Step><CommonData><SampleLocation>11</SampleLocation><SampleID></SampleID><SampleGroup></SampleGroup><SampleInfo></SampleInfo><SampleRow>C</SampleRow><SamplePlate>1</SamplePlate><WellType>REGENERATION</WellType><Concentration>-1</Concentration><ConcentrationUnits>µg/ml</ConcentrationUnits><MolarConcentration>-1</MolarConcentration><MolarConcUnits>nM</MolarConcUnits><MolecularWeight>-1</MolecularWeight><Temperature>25</Temperature><StartTime>5393022</StartTime><AssayTime>5</AssayTime></CommonData><FlowRate>1000</FlowRate><StepType>KREGENERATION</StepType><StepName>Regeneration</StepName><StepStatus>OK</StepStatus><ActualTime>5</ActualTime><CycleTime>0.2</CycleTime><AssayXData Points="25">9P1HQsHKSEKHlklCWmRKQiEwS0Lu/EtCu8lMQoeWTUJUY05CITBPQu78T0K7yVBCh5ZRQlRj
UkInMVNC9P1TQrvJVEKHllVCWmRWQicxV0Lu/FdCu8lYQoiWWUJaZFpCJzFbQg==</AssayXData><AssayYData Points="25">9gFpwOfwdcBphXvAuuB/wHYPgcCgGoLAJQqDwJblg8AJcITAsQuFwPV2hcBK74XACUqGwI/u
hsAIK4fAk4uHwPDPh8A8EojAt1SIwDG1iMCrxIjAdQmJwMNKicDQf4nA2amJwA==</AssayYData></Step><Step><CommonData><SampleLocation>12</SampleLocation><SampleID></SampleID><SampleGroup></SampleGroup><SampleInfo></SampleInfo><SampleRow>C</SampleRow><SamplePlate>1</SamplePlate><WellType>NEUTRALIZATION</WellType><Concentration>-1</Concentration><ConcentrationUnits>µg/ml</ConcentrationUnits><MolarConcentration>-1</MolarConcentration><MolarConcUnits>nM</MolarConcUnits><MolecularWeight>-1</MolecularWeight><Temperature>25</Temperature><StartTime>5409098</StartTime><AssayTime>5</AssayTime></CommonData><FlowRate>1000</FlowRate><StepType>KREGENERATION</StepType><StepName>Regeneration</StepName><StepStatus>OK</StepStatus><ActualTime>4.999</ActualTime><CycleTime>0.2</CycleTime><AssayXData Points="25">9P1bQrvJXEKHll1CVGNeQiEwX0L0/V9Cu8lgQoeWYUJUY2JCJzFjQu78Y0K7yWRCh5ZlQlpk
ZkInMWdC9P1nQsHKaEKHlmlCVGNqQicxa0Lu/GtCu8lsQoiWbUJaZG5CITBvQg==</AssayXData><AssayYData Points="25">rzTavuyZ0r75lMS+M7K1vvTXrL7quaK+HYGavg7gkr7jZo6+oSyGvoJVgL64O36++uFyvhAy
b76iEGi+gK5cvgR/Wb7cLFa+T+VQvjdWS7719ka+EVk8vtXKO77TUTi+4VY1vg==</AssayYData></Step><Step><CommonData><SampleLocation>1</SampleLocation><SampleID></SampleID><SampleGroup></SampleGroup><SampleInfo></SampleInfo><SampleRow>C</SampleRow><SamplePlate>1</SamplePlate><WellType>BUFFER</WellType><Concentration>-1</Concentration><ConcentrationUnits>µg/ml</ConcentrationUnits><MolarConcentration>-1</MolarConcentration><MolarConcUnits>nM</MolarConcUnits><MolecularWeight>-1</MolecularWeight><Temperature>25</Temperature><StartTime>5423799</StartTime><AssayTime>30</AssayTime></CommonData><FlowRate>1000</FlowRate><StepType>BASELINE</StepType><StepName>Baseline</StepName><StepStatus>OK</StepStatus><ActualTime>30</ActualTime><CycleTime>0.2</CycleTime><AssayXData Points="150">7vxvQrvJcEKIlnFCVGNyQiEwc0Lu/HNCu8l0QoiWdUJtZ3ZCITB3Qu78d0K7yXhCiJZ5Qltk
ekIhMHtC7vx7QrvJfEKIln1CVGN+QiEwf0Lu/H9C3WSAQkTLgEKqMYFCEZiBQnf+gULdZIJC
wcqCQqoxg0IRmINCff+DQt1khEJEy4RCqjGFQhGYhUJ3/oVCWmSGQkTLhkKqMYdCjpeHQnf+
h0LdZIhCRMuIQqoxiUKOl4lCd/6JQt1kikLNzIpCqjGLQhGYi0J3/otC3WSMQkTLjEKqMY1C
EZiNQvT9jULdZI5CRMuOQqoxj0IRmI9Cd/6PQt1kkELBypBCqjGRQhGYkUL0/ZFCWmSSQkTL
kkInMZNClJiTQnf+k0LdZJRCwcqUQicxlUIRmJVC9P2VQt1klkJEy5ZCqjGXQhGYl0J3/pdC
3mSYQkTLmEInMZlCEJiZQnf+mULeZJpCRMuaQqoxm0IQmJtCd/6bQt5knEJEy5xCJzGdQhCY
nUJ3/p1C3mSeQkTLnkKqMZ9CEJifQnf+n0LeZKBCRMugQqoxoUIQmKFCd/6hQt5kokJEy6JC
JzGjQo6Xo0J3/qNC3mSkQkTLpEKqMaVCEJilQnf+pULeZKZCRMumQicxp0KOl6dC9P2nQt5k
qEJEy6hCqjGpQhCYqUJ3/qlCf2qqQkTLqkInMatCEJirQvT9q0JaZKxCwcqsQqoxrUIQmK1C
d/6tQt5krkJEy65CqjGvQsuhr0L0/a9CWmSwQkTLsEKqMbFCjpexQnf+sULeZLJCx8uyQkY2
s0IQmLNC</AssayXData><AssayYData Points="150">f50KvlEpD76mAAq+MXMDvhA2Bb5eywO+jt4DvmjT/L3s3PW9MsP4vVSO9L1gtAC+KxDovTR6
7b14H+m9eXDqvU2A7r117+i9t2nhvdcA2b3myti9QGDYvVTp372sitm9CR/evbzQ1L14Cce9
igbMvTLXxb0568m9NBrHveqcyb2XIsO9knqwvRQhur2CnLO932u8vSvJu73Fv7C9xwyvvbGt
s73B76y90zGuvRqOqr1jqqi9AmuqvQtnrr0+85q90Aemvenoor3XZZy9E5qbvVkijr3ujZG9
hFacvZVhkL0aVo69zBiKvdbEhL2qO4+9j72FvenHib2E/Ii9NCmGvT6AhL1E2H29LXpwvSg2
eb0W6nm9GattvenBaL1E7Hi9/CN0vV5ob70M9mm9Kj5PvZbJa72Q1lK9W4ZyvTBSbb19rlm9
REFgvVzhUb1qwEW9aF1XvaGMTL3N2Em9PYRJvXuKML2Z5De9T+A2vbgOO73g8Dm9deAlvfpf
Pr3unCm94tsvvYJEJr1SxyK99Vk1vUm7Kb33cxi9yZAHvTDeDr07Ehm9WTMPvb+ZDL1xzhK9
WVALvS7YD71aQAO9hMYCvSeQ+rxgNfK80N4EvQDG9rzS/Om8rb/cvMmb5ry+oea8uJHnvEoe
5rw/O9a8P6DlvMkz6rx8sOe8wxPFvGmgpryOBLK8b9+3vJeG0byuL8a8aNC5vNr4trzTBJq8
aVmxvNHxnbxYrqO81M2AvPN+d7y/IIK8txuEvOvVjbxyR4e883KFvIGIjLxsCnu8L8pfvMor
OLxRkUi8</AssayYData></Step><Step><CommonData><SampleLocation>1</SampleLocation><SampleID></SampleID><SampleGroup></SampleGroup><SampleInfo></SampleInfo><SampleRow>C</SampleRow><SamplePlate>1</SamplePlate><WellType>BUFFER</WellType><Concentration>-1</Concentration><ConcentrationUnits>µg/ml</ConcentrationUnits><MolarConcentration>-1</MolarConcentration><MolarConcUnits>nM</MolarConcUnits><MolecularWeight>-1</MolecularWeight><Temperature>25</Temperature><StartTime>5454899</StartTime><AssayTime>80</AssayTime></CommonData><FlowRate>600</FlowRate><StepType>LOADING</StepType><StepName>Loading</StepName><StepStatus>OK</StepStatus><ActualTime>79.999</ActualTime><CycleTime>0.2</CycleTime><AssayXData Points="400">dv6zQllktELAyrRCqTG1Qo2XtULz/bVCWWS2QsDKtkImMbdCEJi3Qnb+t0JZZLhCwMq4QiYx
uUIQmLlC8/25QllkukLAyrpCJjG7QhCYu0Lz/btCWWS8QsDKvEImMb1CjJe9QvP9vUJZZL5C
Q8u+QiYxv0KMl79Cdv6/QllkwEJVzsBCqTHBQoyXwULz/cFCWWTCQsDKwkImMcNCjJfDQvP9
w0JZZMRCYtDEQqkxxUKMl8VCdv7FQllkxkLAysZCqTHHQoyXx0Lz/cdCWWTIQkPLyEImMclC
n5rJQvP9yULcZMpCQ8vKQqkxy0KMl8tC8/3LQllkzEJDy8xCJjHNQhCYzULz/c1CWWTOQsDK
zkIyM89CEJjPQvP9z0JZZNBCwMrQQqkx0UIQmNFC8/3RQtxk0kJDy9JCLDLTQoyX00Lz/dNC
3GTUQkPL1EKpMdVCk5jVQnb+1ULcZNZCQ8vWQqkx10KMl9dC8/3XQtxk2EJDy9hCqTHZQhCY
2UJ2/tlC3GTaQsbL2kKpMdtCEJjbQnb+20LcZNxCQ8vcQqkx3UIQmN1Cdv7dQtxk3kJDy95C
qTHfQhCY30J2/t9C3GTgQkPL4EKpMeFCEJjhQnb+4ULcZOJCQ8viQqkx40IQmONCdv7jQtxk
5EJDy+RCqTHlQhCY5UJ2/uVC3GTmQkPL5kKpMedCEJjnQnb+50LcZOhCQ8voQqkx6UIQmOlC
dv7pQtxk6kJDy+pCqTHrQhCY60J2/utC3GTsQkPL7EKpMe1CEJjtQnb+7ULcZO5CQ8vuQqkx
70IQmO9Cdv7vQtxk8EJDy/BCJjHxQhCY8UJ2/vFC3GTyQkPL8kKpMfNCEJjzQnb+80LcZPRC
Q8v0Qqkx9UIQmPVCdv71QmBl9kJDy/ZCqTH3QhCY90J2/vdC3GT4QsDK+EKpMflCEJj5Qnb+
+ULcZPpCQ8v6QsI1+0IQmPtCdv77Qtxk/ELAyvxCqTH9QhCY/UJ2/v1CWmT+QkPL/kImMf9C
EJj/QvP9/0JuMgBDomUAQ9SYAEMIzABDO/8AQ24yAUNgZQFD1JgBQwjMAUM7/wFDbjICQ6Jl
AkOTmAJDCMwCQzv/AkNuMgNDomUDQ9SYA0NJzANDO/8DQ24yBEOiZQRD1JgEQwjMBEM7/wRD
bjIFQ6JlBUPUmAVDCMwFQzv/BUNuMgZDomUGQ9SYBkMIzAZDO/8GQ24yB0OiZQdD1JgHQwjM
B0M7/wdDbjIIQ6JlCEPUmAhDCMwIQzv/CENuMglDomUJQ9SYCUMIzAlDO/8JQ24yCkOiZQpD
1JgKQwjMCkM7/wpDRTYLQ6JlC0PUmAtDCMwLQzv/C0NuMgxDomUMQ9SYDEMIzAxDO/8MQ24y
DUOiZQ1Dk5gNQwjMDUM7/w1DbjIOQ6JlDkOTmA5DCMwOQzv/DkNuMg9DomUPQ9SYD0NWzg9D
O/8PQ24yEEOiZRBD1JgQQwjMEEM7/xBDLTIRQ6JlEUPUmBFDkc0RQzv/EUNuMhJDomUSQ9SY
EkMIzBJDO/8SQ24yE0OiZRND1JgTQwjME0P6/hNDbjIUQ6JlFEPUmBRDCMwUQzv/FENuMhVD
YGUVQ9SYFUPGyxVDO/8VQy0yFkOiZRZD1JgWQ8bLFkM7/xZDbjIXQ2BlF0PUmBdDCMwXQzv/
F0NuMhhDomUYQ5OYGEMIzBhDO/8YQ24yGUNgZRlD1JgZQ8bLGUP6/hlDbjIaQyRmGkPUmBpD
xssaQzv/GkNuMhtDYGUbQ5OYG0MIzBtDO/8bQ24yHEOiZRxDk5gcQwjMHEP6/hxDLDIdQ4Rr
HUOTmB1DCMwdQzv/HUOwMh5DomUeQ9SYHkMIzB5DO/8eQ24yH0OiZR9D1JgfQ8bLH0P6/h9D
bjIgQ6JlIEPUmCBDCMwgQzv/IENuMiFDomUhQ5OYIUMIzCFDO/8hQ24yIkOiZSJDk5giQwjM
IkPKASNDbjIjQ6JlI0PUmCNDCMwjQzv/I0NuMiRDomUkQ9SYJEMIzCRD+v4kQ24yJUOiZSVD
k5glQwjMJUP6/iVDbjImQ6JlJkOTmCZDxssmQzv/JkMsMidDomUnQ9SYJ0PGyydDO/8nQ24y
KEOiZShD1JgoQwjMKEM7/yhDbjIpQ6JlKUPUmClDxsspQw==</AssayXData><AssayYData Points="400">jy8bvJSwULyZkiS87iZSvJy1ILzbYhi89KkRvBqbEbxdpQW8Pv4xvGcCiLusQJC7QSIlvHzW
L7syWsO7PGr6u20K4LtXZ3S7nNzCOdVVzboUfSY6E3hvuxBiNTs71ek65pGjuksAP7vdSIS6
lZjNutGeZLnb6rc6DXC8OHCzKzqEU387jYZnO3DW+TpfsLQ7I1AhOwimBDvu55o7IHYDO4wm
nTsl5vA7udCYOzwr7Dpmh4o7xAYYPGcz5jvL1Ag8lp4KPDvfCzwn9yg8nMECPIHPKzwLjwI8
q/04PNTTOzxTZmQ8GZkqPHjBVjw00W88BmBOPO3RQTyWfoo8Uhd5PBlxcDz93R08S9CLPIZk
gTzotFc8yZpqPF88ZjwyzoI8spJ0PKehjzzLcI886j10PPQQbTyzRGk8L4OaPDb8rDxYTl08
7YSCPA+2nzxw5Kc81YqPPHLzrTyVfNA8yqbJPLTooDwZzqc8XNC/PE9PpTxFqKk8N83JPMnx
tjyr6tk8NHTDPMTPqjxaRrw8t4nSPMJQwDymPek8kP/BPMDsrzxK09M8NVa+PEGk3jxAzNo8
Io7fPCVsCD1GhPY85HmwPL+09Tzt8PE8ccH2PFSJAD0fHuE8Iy7ePGXA+jxYGOw8pX7jPGVC
3DwpLfo8ZyP5PDylAT0CDPc8WyQKPUT5+jwPCgQ9m7oNPUQHBT2xLwo91+QJPVuGCT0u8Bs9
K2ITPXe9Bz2a4hA96ycIPT53FD0opQ89NHwHPetIFD33Vhk9D20WPQvyJz1wJA898y8gPd2g
Bz2j3h495isXPbLKJz3sexk9xsgSPSbgHT1ApRk9uEUsPQz0MT3M3hg9hfktPeopIT3h0ic9
InApPXw9LD2ZqCo9dvIxPZf6Mz1QGDI9mWUnPbMXMz0vNjo9CQ02PYWlKj0SMCc9s2gvPbNG
QT3VCC49ioRCPbCMOD3HVzc9KxoxPdNEPD3ilkE9R3xFPQ+KOD0TATw9ARNOPZq1Oj2lYkg9
3YJGPXdyPz3MgUY9qNM5PVuuTT2tLFc92fBBPWAqUT0scGM9Mlw8PSCcTT06rDI9KTJNPXAK
aD2KsVA9z+VTPV8jYj26vVw9S11ePWM5Qj3AO1Q9RC1ZPSbcXj1uVGM9Q4ZXPdDnTD14+mA9
jkxPPZM0bj05M2k957FdPfeTbD0J41Y9B6dnPfVrWD0OqV4937xNPdwIbD0/0HI9oChmPSU9
Zz2uTGs9GsZXPZgHaT1x/Hw9EFBpPRFpdD2RG3Q9O8BnPcEEbj0t5Gw9G3NyPebeaj1p3Wo9
vyJ7PccQgD1Tt2Y93H91PcFqaD12vng9tD2DPVg6gD2Nung9jn5/PX8FcT0W/nk9BTl2PblR
dj0EiIU9D/aCPbyWdz0CBIk9ksN/PYWKgD3ivYk9veeKPc2Qhz2wRIk9iXZ6PYuDhD2RloU9
YauFPVSHgz3UhI49uPmFPcq9gT3Vv4c9tm6IPT3IjD2dcYo93f+NPZhciT0Gw5M9JLaIPUsh
jz03M409kO6MPZyBiz3k04g9yDuMPYEejT10IpI96uuPPTI/lD39ypY9U0SdPQWMmT39WpQ9
L5+MPUWNlD0xaJE9UfWXPaDWkT0FcpE91WyVPeZHmj0FXpg9cLSZPVc1lT3HFZA9KgOSPXgM
lj2L6489lqCZPcB3jz1hRZY9TA2cPWSxmj2TQ549u6ShPUVfmj1uXp09TRubPaqumz0ZYaE9
/o6cPclAnD3akZk98x+hPZvanD0PeKE9YO6gPYwopz3GH549ZgygPS09pT05P549fV6iPZQZ
oD0pcpg9HVKiPVavoj1kBqE9OtSePRp/nz1gDac9h0qgPWYNoz1gR6c940emPVGkqj3QzaI9
XbeiPVHnqz0e1KM9nn+gPSv7qj0wM6Y9e6+sPaYLqT3Kj6M94aCuPeVsrj0uFa89m6mkPVBT
pT2XsKY90J2qPcTDqz0e8K09V6apPah2qz1iN689qg6xPcJDtD3MLa89HxiqPXL/sD3W56o9
gNeyPc6Hrj0Zl649J9+wPWcMsT3SR6s9Fg6wPc9+sD3y4bU9NwqwPdoZsT0oE7c9M/C1PYwO
tT0JjLE9mqGzPXzkuD14N7Y9wWS7PXPssj2LH7Q94HSzPQ==</AssayYData></Step><Step><CommonData><SampleLocation>1</SampleLocation><SampleID></SampleID><SampleGroup></SampleGroup><SampleInfo></SampleInfo><SampleRow>C</SampleRow><SamplePlate>1</SamplePlate><WellType>BUFFER</WellType><Concentration>-1</Concentration><ConcentrationUnits>µg/ml</ConcentrationUnits><MolarConcentration>-1</MolarConcentration><MolarConcUnits>nM</MolarConcUnits><MolecularWeight>-1</MolecularWeight><Temperature>25</Temperature><StartTime>5535897</StartTime><AssayTime>30</AssayTime></CommonData><FlowRate>1000</FlowRate><StepType>BASELINE</StepType><StepName>Baseline</StepName><StepStatus>OK</StepStatus><ActualTime>30</ActualTime><CycleTime>0.2</CycleTime><AssayXData Points="150">+f4pQ+sxKkNfZSpDUZgqQ8bLKkP5/ipDLDIrQx5lK0OTmCtDxssrQ7f+K0MsMixDX2UsQ5OY
LEPGyyxDt/4sQ+sxLUMeZS1Dt54tQ4TLLUP5/i1D6zEuQx5lLkMcmi5DxssuQ/n+LkPrMS9D
HmUvQ5OYL0PGyy9D+f4vQ+sxMENfZTBDk5gwQ4TLMEO3/jBDLDIxQ19lMUOTmDFDxssxQ/n+
MUPrMTJDX2UyQ5OYMkOEyzJDt/4yQ24yM0NfZTNDk5gzQ8bLM0P5/jND6zE0Qx5lNENRmDRD
hMs0Q/n+NEMsMjVDHmU1Q5OYNUPGyzVD+f41Q68yNkMeZTZDUZg2Q8bLNkP5/jZDLDI3Q19l
N0OTmDdDxss3Q/n+N0PrMThDX2U4Q5OYOEPGyzhD+f44Q+sxOUNfZTlDk5g5Q8bLOUP5/jlD
6zE6Qx5lOkOTmDpDxss6Q7j+OkPrMTtDHmU7Q5OYO0OEyztDuP47Q+sxPENfZTxDUZg8Q8bL
PEO4/jxDLDI9Qx5lPUNRmD1Dxss9Q/n+PUMsMj5DX2U+Q5OYPkNJzD5DuP4+QywyP0OhZT9D
k5g/Q4TLP0O4/j9D6zFAQ19lQEOTmEBDxstAQ7j+QEMsMkFDX2VBQ76fQUPGy0FD+f5BQ+sx
QkNfZUJDk5hCQ8bLQkO4/kJDLDJDQ19lQ0NRmENDxstDQ7j+Q0PrMURDX2VEQ1GYREPGy0RD
uP5EQywyRUOhZUVDUZhFQ4TLRUO4/kVDLDJGQ19lRkNRmEZDhMtGQ7j+RkPrMUdDX2VHQ1GY
R0PGy0dD</AssayXData><AssayYData Points="150">c3u0PWdvuD2mtq89bAu3Pawjvj0g07s9n5i9PdPavT3HPLY9vQS8PYmZtj0u8r49pOe9PQqN
uj3DF8M9c0+5PejPuT0qy7k9z0i9PYLpwD3FDL49dn3FPYT7vj0NesY9ZdnAPSljxj2SKMM9
AAPDPQyPwT3Sfrs9ugvHPQhlxz0Eu709bMjBPSchzj20qr09BKq+PYA8yD1DI8c9ryPCPSqJ
xj1zYsw9ECDKPUYPwD3KZsI9RRTGPdT/xj1Ajso9Bg3EPRUhwz3/GM49G27IPTuFzD0HXs09
Pt7JPYT+wj1kwMg98GrKPUDFxz2Tfc89nDbMPXjEzT122rs94F/HPRroxT3sSsk9bwXHPU3v
zD0UBs09Lt/SPaezzT2KzM89ZB7RPa/+zT1uuso90iXMPffi0j0u59A9uf3NPfndzD1hWME9
n2TQPU5r2D1d1dQ9gGDUPQEa1T0TwtI9JW3TPT8v1j2Knc49zPTTPTOl4T2yh9M99bvZPZjJ
2T0tCtQ9gUjgPU+T1T3EVdM95wXdPVUr2D3pbOU929LRPZSF1j3UIt090NbWPW390z2DnN49
+YXiPQhk2D0j39s9cA3hPbk04D1iEuQ95wjVPe8w3D0cMuM93gjZPW8/4D3zG+A9+hPiPYDE
5j3oGuQ9KUjjPVPb4D2IMtw9iCLkPdRd5j3Aiek9a1jiPWPH6D0sKeM9TzLnPSzM4T3g5OY9
AwbhPZhO2D13J+k9jEriPXk06T2t4OI9qgbpPe7K8D0iWuI9Iu/tPUYf8D381uY9VELpPWyf
7D2QtOk9</AssayYData></Step><Step><CommonData><SampleLocation>10</SampleLocation><SampleID>BG505 T332N SOSIP</SampleID><SampleGroup></SampleGroup><SampleInfo></SampleInfo><SampleRow>C</SampleRow><SamplePlate>1</SamplePlate><WellType>KSAMPLE</WellType><Concentration>-1</Concentration><ConcentrationUnits>µg/ml</ConcentrationUnits><MolarConcentration>125</MolarConcentration><MolarConcUnits>nM</MolarConcUnits><MolecularWeight>-1</MolecularWeight><Temperature>25</Temperature><StartTime>5574803</StartTime><AssayTime>180</AssayTime></CommonData><FlowRate>600</FlowRate><StepType>ASSOC</StepType><StepName>Association</StepName><StepStatus>OK</StepStatus><ActualTime>179.999</ActualTime><CycleTime>0.2</CycleTime><AssayXData Points="900">+f5HQywySENfZUhDUZhIQ4TLSEP5/khD6zFJQ19lSUOTmElDxstJQ/n+SUMsMkpDX2VKQ1GY
SkPGy0pDt/5KQ+sxS0MeZUtDUZhLQ4TLS0O3/ktD6zFMQx5lTENRmExDhMtMQ/n+TEPrMU1D
X2VNQ1GYTUOEy01Dt/5NQ+sxTkMeZU5Dk5hOQ4TLTkP5/k5DLDJPQx5lT0OTmE9DhMtPQ7f+
T0PrMVBDX2VQQ1GYUEOEy1BDt/5QQ+sxUUMeZVFDk5hRQ8bLUUO3/lFDLDJSQ19lUkOTmFJD
hMtSQ/n+UkMsMlNDX2VTQ5OYU0OEy1ND+f5TQywyVENfZVRDk5hUQ8bLVEP5/lRD6zFVQx5l
VUOTmFVDxstVQ/n+VUPrMVZDX2VWQ5OYVkPGy1ZDt/5WQ+sxV0NfZVdDUZhXQ4TLV0O3/ldD
LDJYQx5lWENRmFhDhMtYQ7j+WEPrMVlDX2VZQ1GYWUPGy1lDuP5ZQ+sxWkNfZVpDk5haQ8bL
WkP5/lpD6zFbQx5lW0NRmFtDhMtbQ/n+W0MsMlxDHmVcQ1GYXEOEy1xDuP5cQywyXUNfZV1D
k5hdQ4TLXUP5/l1D6zFeQx5lXkOTmF5DhMteQ/n+XkPrMV9DHmVfQ5OYX0OEy19DuP5fQywy
YENfZWBDk5hgQ8bLYEP5/mBD6zFhQ19lYUOTmGFDhMthQ7j+YUPrMWJDHmViQ1GYYkOEy2JD
uP5iQywyY0MeZWNDUZhjQ8bLY0O+/2NDLDJkQ19lZEOTmGRDhMtkQ/n+ZEPrMWVDHmVlQ1GY
ZUPGy2VDuP5lQywyZkMeZWZDk5hmQ8bLZkP5/mZD6zFnQx5lZ0OTmGdDxstnQ7j+Z0PrMWhD
YGVoQ1GYaEOEy2hD+f5oQ+sxaUMeZWlDUZhpQ8bLaUO4/mlD6zFqQx5lakNRmGpDhMtqQ7j+
akMsMmtDYGVrQ1GYa0OEy2tDuP5rQ+sxbEMeZWxDUZhsQ8bLbEO4/mxD6zFtQx5lbUNRmG1D
hMttQ7j+bUMsMm5DYGVuQ1GYbkOEy25DuP5uQ+sxb0NgZW9DUZhvQ8bLb0O4/m9D6zFwQx5l
cENRmHBDhMtwQ/n+cEPrMXFDHmVxQ5KYcUOEy3FDuP5xQ+sxckMeZXJDUZhyQ4TLckO4/nJD
6zFzQx5lc0NRmHNDhMtzQ7j+c0PrMXRDHmV0Q1GYdEPGy3RDuP50Q+sxdUMeZXVDUZh1Q4TL
dUP5/nVD6zF2Qx5ldkOSmHZDhMt2Q7j+dkPrMXdDbGd3Q1GYd0OEy3dD+f53Q+sxeENgZXhD
kph4Q4TLeEO4/nhD6zF5Q2BleUOSmHlDxst5Q7j+eUPrMXpDYGV6Q1GYekOEy3pDuP56Q+sx
e0NgZXtDUZh7Q4TLe0O4/ntDLDJ8Qx5lfENRmHxDxst8Q7j+fEMsMn1DHmV9Q5KYfUOEy31D
uP59Q+sxfkMeZX5DUZh+Q4TLfkO4/n5D6zF/Qx5lf0NRmH9DhMt/Q/n+f0MWGYBDjzKAQyhM
gEPCZYBDfH+AQ/WYgEOwsoBDKMyAQ8LlgENc/4BD9RiBQ7AygUMoTIFDwmWBQ1x/gUMWmYFD
j7KBQyjMgUPC5YFDXP+BQ/UYgkOPMoJDKEyCQ8JlgkN8f4JD9ZiCQ7CygkNJzIJDwuWCQ3z/
gkP1GINDjzKDQ0lMg0PCZYNDXH+DQ/WYg0OPsoNDKMyDQ8Llg0Nc/4NDFhmEQ48yhEMoTIRD
wmWEQ1x/hEP1mIRDj7KEQyjMhEPC5YRDfP+EQ/UYhUOwMoVDSUyFQ8JlhUN8f4VD9ZiFQ7Cy
hUMozIVD4+WFQ1z/hUMWGYZDjzKGQ0lMhkPCZYZDXH+GQ/WYhkOPsoZDScyGQ8LlhkNc/4ZD
9RiHQ7Ayh0NJTIdDwmWHQ1x/h0P1mIdDsLKHQyjMh0PC5YdDfP+HQzcZiEOPMohDSUyIQ8Jl
iEN8f4hD/JmIQ7CyiEMozIhDwuWIQ3z/iEP1GIlDsDKJQ7JNiUPCZYlDXH+JQ/WYiUOwsolD
ScyJQ+PliUN8/4lD9RiKQ7AyikMoTIpDwmWKQ1x/ikMWmYpDsLKKQ0nMikPj5YpDXP+KQxYZ
i0OPMotDKEyLQ8Jli0N8f4tDFpmLQ9Cyi0NJzItDwuWLQ3z/i0P1GIxDsDKMQ0lMjEPjZYxD
XH+MQxaZjEOPsoxDScyMQ+PljEN8/4xDFhmNQ7AyjUNJTI1D42WNQ3x/jUMWmY1DsLKNQ0nM
jUPj5Y1DfP+NQxYZjkOwMo5DSUyOQ5NojkN8f45DFpmOQ7CyjkNJzI5D4+WOQ3z/jkMWGY9D
sDKPQ0lMj0PjZY9DfH+PQxaZj0Owso9DScyPQ+Plj0N8/49DFhmQQ7AykENJTJBD42WQQ3x/
kEMWmZBDsLKQQ0nMkEPj5ZBDXP+QQxYZkUMSM5FDSUyRQ+NlkUN8f5FDFpmRQ7CykUNJzJFD
4+WRQ3z/kUMWGZJDsDKSQ0lMkkPjZZJDfH+SQxaZkkNUs5JDScySQ+PlkkN8/5JDFhmTQxIz
k0NJTJND42WTQ3x/k0MWmZNDHrWTQ0nMk0Pj5ZNDfP+TQxYZlEOwMpRDSUyUQ+NllEN8f5RD
FpmUQ7CylENJzJRD4+WUQ3z/lEMWGZVDsDKVQ0lMlUPjZZVDfH+VQxaZlUOwspVDScyVQ+Pl
lUOkAJZDFhmWQ7AylkNJTJZD42WWQ3x/lkMWmZZDsLKWQ0nMlkPj5ZZDXP+WQxYZl0OwMpdD
SUyXQ+Nll0N8f5dDFpmXQ7Cyl0NJzJdD4+WXQ3z/l0P1GJhDsDKYQ0lMmEPjZZhDXH+YQxaZ
mEOwsphDScyYQ8LlmEN8/5hDFhmZQ7AymUNJTJlD42WZQ3x/mUMWmZlDsLKZQ0nMmUPC5ZlD
fP+ZQxYZmkOPMppDSUyaQ+NlmkN8f5pDFpmaQ7CymkNJzJpDwuWaQ1z/mkMWGZtDsDKbQ0lM
m0PjZZtDfH+bQxaZm0OPsptDScybQ+Plm0N8/5tDFhmcQ7AynENJTJxDwmWcQ3x/nEMWmZxD
j7KcQ9/PnEPC5ZxDfP+cQxYZnUOwMp1DSUydQ8JlnUN8f51DFpmdQ7CynUNJzJ1D4+WdQ3z/
nUMWGZ5DsDKeQ0lMnkPjZZ5DXH+eQxaZnkOwsp5DScyeQ8LlnkN8/55DFhmfQ48yn0NJTJ9D
42WfQ3x/n0P1mJ9DsLKfQ0nMn0Pj5Z9DfP+fQ/UYoEOwMqBDKEygQ+NloENcf6BDFpmgQ4+y
oENJzKBD4+WgQ3z/oEMcGqFDjzKhQ0lMoUPjZaFDfH+hQxaZoUOwsqFDScyhQ+PloUN8/6FD
FhmiQ7AyokNJTKJDCmeiQ3x/okMWmaJDsLKiQ0nMokPj5aJDfP+iQxYZo0OwMqNDSUyjQ+Nl
o0Ncf6NDFpmjQ7Cyo0MozKNDwuWjQ3z/o0MWGaRDsDKkQ0pMpEPjZaRDfH+kQxaZpEOwsqRD
SsykQ+PlpEN8/6RD9hilQ7AypUMoTKVDwmWlQ3x/pUMWmaVDsLKlQ0rMpUPI5qVDXP+lQxYZ
pkOwMqZDSkymQ+NlpkNcf6ZDN5mmQ7CypkNKzKZD4+WmQ1z/pkMWGadDsDKnQyhMp0PjZadD
fH+nQxaZp0OwsqdDSsynQ8Llp0Nc/6dD9hioQ7AyqENKTKhD42WoQ3x/qEMWmahDsLKoQyjM
qEPC5ahDfP+oQ/YYqUOPMqlDKEypQ8JlqUN8f6lDFpmpQ7CyqUMozKlDwuWpQ3z/qUMWGapD
sDKqQ0pMqkPjZapDfH+qQxaZqkOwsqpDSsyqQ+PlqkN8/6pDFhmrQ7Ayq0MoTKtD42WrQ3x/
q0MWmatDsLKrQ0rMq0PC5atDfP+rQxYZrEOPMqxDSkysQ7RorEPEgKxD9pisQ4+yrENKzKxD
4+WsQ3z/rEMWGa1DsDKtQ0pMrUPjZa1DfH+tQ/aYrUOwsq1DSsytQ8LlrUOe/61DFhmuQ7Ay
rkMoTK5D42WuQ3x/rkMWma5DsLKuQ0rMrkPC5a5D5QCvQ/YYr0OPMq9DSkyvQ8Jlr0N8f69D
FpmvQ4+yr0MozK9DwuWvQ3z/r0MWGbBDsDKwQyhMsEPjZbBDXH+wQ/aYsEOPsrBDKMywQ8Ll
sEN8/7BDFhmxQ7AysUNKTLFD42WxQ3x/sUP2mLFDsLKxQ0rMsUPC5bFDfP+xQxYZskOPMrJD
KEyyQ+NlskNcf7JDFpmyQ7CyskMozLJD4+WyQ1z/skMWGbNDsDKzQ0pMs0PCZbNDXH+zQ/aY
s0OPsrNDSsyzQ+Pls0O+/7NDFhm0Q48ytEMoTLRD42W0Q1x/tEP2mLRDj7K0QyjMtEPC5bRD
fP+0QxYZtUOwMrVDKEy1Q+NltUNcf7VD9pi1Q4+ytUNKzLVDwuW1Q3z/tUP2GLZDjzK2Q0pM
tkNYabZDfH+2Q/aYtkOwsrZDSsy2Q+PltkNc/7ZDFhm3Q48yt0MoTLdD42W3Q3x/t0MWmbdD
j7K3Q0rMt0PC5bdDXP+3QxYZuEOPMrhDKEy4Q8JluEN8f7hD9pi4Q7CyuENKzLhD4+W4Q3z/
uEP2GLlDjzK5Q6xMuUPCZblDXH+5Q/aYuUOwsrlDSsy5Q+PluUNc/7lDFhm6Q48yukNKTLpD
42W6Q1x/ukMWmbpDj7K6Q0rMukPj5bpDfP+6QxYZu0OPMrtDSky7Q+Nlu0Ncf7tD9pi7Q7Cy
u0NKzLtD4+W7Q1z/u0P2GLxDjzK8QyhMvEPjZbxDXH+8QxaZvEOwsrxDKMy8Q8LlvEN8/7xD
9hi9Q7AyvUNKTL1D42W9Q3x/vUP2mL1DsLK9QyjMvUPC5b1D</AssayXData><AssayYData Points="900">Mu7wPbRs3T2GOco9sfjGPX7sqD0Wl5s91MqXPV4tij1GCYk9QeiOPWQahD1ixnc94IxuPfjC
YD0+EnA9oQJXPT3hUD1RtFM9gddpPTqmYD1VCWc9S1VQPerAbz0o7FE9RFFJPfAFZD3PD1o9
fehYPaivZj0Sglc9EM1UPauZYj2tdl09UEBaPRa8Yz1m72Q9yVdvPdSkXj1yNF09fqpqPfVh
Zj1BfHE9D0V4PWqMcT3U8Gc9n31wPeHdZj3JjG49QWFtPdfrWz0l6Gg9xz9lPUmGcj2PCV09
Gu1vPcLZbT2QQ4I9GYN2PY0jbj2czHM9lj1mPeCSZz1hQXA9SwuAPQSacj0AbnA9vnaCPdKR
fz3V5Hw97Ht8PQOcdz1i5XE94BB9PadNgD2Vs3g97GJ0PaIuej0uM3s9FD1+PdD1gj3/b4I9
q3eDPYacfj07EoQ9knd5PbfgfD0tOYU9F++EPc5lhz1mIYQ9q0KCPb8Vhz0sJo894O+NPdEH
hj3FEoc9AEmDPSedjz0aFoo9h9CAPU/cjT0ei4E9Tf+BPb5giT2bbIk9YZCCPaqidj1TO4o9
y5eLPdHxgz0x6Yo9IyaRPfm3gD3tr4s9OpaLPb54jz3Z/o89d7CUPbq+jD2uPYc919eSPfkK
kz3Q/I49aaiIPZbfjz13tpk9BrSSPe/Rjj05MJE9+hGOPfzFkz1zoY090PyNPYvxlz1Qa5I9
w6+PPc8ykj20TJA99QCRPQDXiz3PJZU9THGWPYTtoT2JKJw9P5iXPVWKjD22IpY9A9mSPfe9
kT3BQpE9zOuUPTjflD3sfZc9tbCTPbB2lT0HTZ09RxuWPcT/lz1ImJg9Z9CdPVU8lz31PZ49
7xKWPWz8oT0h/Jo9ZwuWPW5nmD1sCpo9zrCXPZuemj0lN549D8OgPTE/lz2naKM9WK6kPSGi
mj0LT549oiKaPXOwoj10jqI9/CunPdkrpD1qopQ99IqbPfZFoT2pbKE9v3SdPboNnz3iXKU9
SSWbPa73pz2gsqc9vDOnPZ3boT3JMag9/najPSz9nz3u5KU9M0anPYT8mD3VCKE99GOqPR81
nD3Id6c9D5WoPeQZoj3ZmqQ9x52gPatYpz03NKY9hkCmPdRjpD3/oqc9EcepPfvuqD3p8Kc9
HqSrPYLVrT3EC6k95UeoPTjUpj1QnK89vZesPWS2rj1Yfa09aECsPWB2pD2pYrI9mDusPX3Q
pz1mmao9/MutPZwtrD0ELao9PuKtPfPZsD31H609SYiuPU9orD13xbY9m+SrPcKEsz1TR7E9
moe5Pc9Jtj03rK09vhyqPcHArj0EOq491I6tPXLxsj0a/Lc9fs+2PU5Vtj3ljbg9NY+5PYK3
rj0JCak9jb66PUIntj0FKrI9qpi5PaF4tj1Hmbk97pOwPQUutz2rKLI9RIy6PSK3wD2vJ7M9
Q7y8PSyLvz0ZYrU9BATCPfWeuT0IgLc9or7APUVZsz1zTbs9Z+a/PY7BvT3EXb092S65PTbZ
uD12wbs958a2PeXkuz0M/bg9NrK8PTnPuj2R/L49B065PWDEtj2Aurw9hlC4Pd3yxT0zaLs9
XpvEPRepvT1qDbg9iZrHPfYbwD3dnrs92ee9PeRbxj3dO7k9IRTFPV/wtj3HUsQ95mG+Pbxt
wD11HL09TJTDPamGwz0Gr8I9Br7EPdwdvj38V7o9xvvHPXV+wT3FGbs98Q7DPUjPxT2EY8M9
4aXIPVjLxj0Vs8g96KS/PbV9yD3Q08A9nK/HPaHewj0m0sI9/AjFPee7uz0m0sU93GrCPdXX
wj3K8cg957fIPVJwxz0oQcA9/bjGPUsywT0Amck9xAjGPV62yT0suco9bkTKPTlpzj0OV8s9
jQjGPRFY0j12/sM9chDGPYYtzD0RrMg9EHrPPZkozD2Eh8U9NdPKPWBRxj3vfMc9ibvPPYLg
yj1vhMo9b/fDPZLkxD3Vvss95jHPPQ6Iyz0oJcs9yfvLPQQX2j031s09gYPOPS2v0z3bGNM9
6/vLPZYM0D3o3so9k7zMPSN10z1MO8k9kSnRPYRyyT0NdtE9lKnKPcG9xz2/VM89ARrTPe9v
0j150tI9hcbUPeKbzj1rXs8949bUPXrgzD0hU9Y9Z+PUPciG4T1GKNs9gQfXPaOk0T35E9c9
NrLOPaIz1D1wk9k9L5LdPaY71D2jQc89WPfNPcjs2D3Vmdk9A2fVPb28zj23ptY9ORXZPda/
1j2yTdY92ofYPXic0z2NStE9ORzYPU8A3z06Rt49DH/XPZcb1T3eNMo9U4/UPV492j1ed9Y9
a5HbPeA3zj0tfN09hGrbPVLR3T0f0Nc9PxnbPcwd2j37ac89WybePad71T0vNdw9dg7ZPeor
1z3Uq949oB7hPTeu2D2eL+E9uevaPUyO5j15t9k9AW3dPTwg3D1DK+M9FcDgPcCl2j2ZquM9
tlndPTni2D05NOc9uLrfPWIJ3j2tttk9XXzePWnv5D2G9ts9VNXiPQuh2j0Upt0965TdPcwr
3T226OU9ZnzhPWIC3j1Gyt49I7ffPf/j3T0DqeU9JlDhPSVk4z3m9ec9YjfiPR/f4D3JB+U9
ZiPjPX6o4j0qvOc9JI/gPZHZ5D2CGuk91EXZPevR4T1cP9w9SKTkPT264z14+Os90+nsPc44
4T3Kg+I99DTmPZr06z1aWeA9OIfdPaK/4T2CROg9JEvpPU/B6j1s6uk9+zXdPaLf5j28veg9
nxzxPfft3j0ZY+09fnboPbpj5D1xOOM94VjyPYB86D0vxOY9VNHsPRet6j28POY9m73mPTTH
6D3V5+49F63pPdQH8D0mAew9dPzyPf4j7T2jIe49iBfkPbNt8D24mes9+cXwPRSD7D3D1uw9
HUfqPYQj6T2bE+s9koXqPVZT7T1EPvA9k0/qPZXH7D1c3fk9PnHrPQ1v7T3tUu89pcD0PcVm
6T0akfI9IXTsPblp8j1Zje89PnHtPRUe8z2vXvA9EZDwPdpQ7D1qr+k9MBj0PURh7j3k8+49
ct7kPTdd8T2DS/A9U8fyPYwn8j1l1vQ9+6jzPT0R+D2iYvY9Pdf9PcRf+T3oZvM9dRzwPVWV
9j2sWPA9MNPqPdru9T3G7vk9tZTuPWkM9z3q5ew9W0TxPWay8T1G6+09hFn1PYg4+z2GAvo9
7KPuPTbP7D3GvfI9CDP4PWpj+D3kvfM9rL7+Park7z31OvU9yp77PRFU8j3VVvk9k+LzPStH
+T3PXgA+HhX8PQj59j1u6/o9KAz2PYJI8T2ejPg9eBv9PZun9T3Zyvk9AU32Pdfc+j3kdf49
ykj6Paf98T2CWPg9EpfzPYlo+j3z9/w9JegBPpXE9j3mQQA+RyT8PVQa9T2Qcvc9avD6PVWZ
AT4pXf09GpP7PcoUAD7yT/o9bHoEPgt+AD4GR/o9JoH6PaRh/z3Bnvw91sP7PVwW/T1bHP09
upD3PWMn/D12eAE+cZj6PZam/D0B2f09CHgAPl9FAz6HxwA+s8oBPnymAD6Tafk9viIAPof0
/j3NxQI+r3ECPlOwAD6SGf89Ys0APr42AD5rSgI+uwYBPrxn/D05CwA+PDj+PcIjBT5eAAM+
CnYCPrXvAj6o8wA+7kMGPoztAj742QE+g/YBPheJAT6K3P89/vMCPrWIAD7Q9wE+Dx0DPpCJ
/z1npP49RKUAPtt8Aj67NwI+/3ICPqKHBD7LngM+44sGPkp/BT4FXwE+D7ADPltACj7KWP49
2lz+PQ9iAj7UCAU+RQ0CPu55BD6ljgM+dVAFPpCVBT7vfgA+pAcFPhhrBz47hAA+bMsEPvaW
BT6TTwU+OecDPg5CBD7llQY+rosFPoBIAz41fgA+SX0EPhExBD5QHAQ+NC0APuClBz5kLQg+
u38EPkD6BD7WTwU+Vi0CPh0vBT6J6AU+WhYGPrKeAz58zgk+f8EHPrvNBT7sYwY+mo8HPoHf
Az4HwQU+peIHPv3BCD662wI+f0wFPv5MBz6wHwg+XKYEPgziBj5sDAg+oZAMPq5CBT599gw+
A9IGPhzcBz69fwc+lkkHPgcVBD5vJwY+gIUGPp0hBj6aAwo+dy0IPmaGDD6FHAc+L+UDPgR3
CD5qcAw+EgcIPr0cCj4UqQo+ll0MPg0HDT7RNgo+4UsJPvXIBD7i0Qc+grkMPomSBj7EGgw+
skIMPgkJCz5Blgk+NUEJPuC1CT5E2Ao+p1sNPkg0Cz57xgs+8HwKPkUeBj5I4wg+9aMJPksI
CT74gws+uqcGPsM7Cj4XGQg+LI0HPvmjDD4EXwQ+NtUJPtFwBj4z2w4+iOcLPpJGCD7xDhA+
xn8KPqM3Cj6n0Q0+HpoMPgnwBz48iQo+G0MKPq3PCj4c2Qk+8dsNPnplDT4B6A4+pukIPhpn
Dj7AeQs+ZXEIPt+bCT7wNgw+kGUKPglODj7LHws+PxEJPg/aDD4Z2gs+Kh8MPiN7DT46Lw8+
6dQPPnLtDT7fqQw+YBAJPjn2DD7qlQw+lAYNPs3wCT5dww4+/YUNPt2FCj4GCRE+TEYOPggi
DT6Gzg0++yoPPlZ1Dj68cQs+9N4OPqgqDz6dlwo+y7MKPgKuDj4Ecg8+zOoNPkgnDD6peAs+
u/wNPrsbCz7trQ8+EAINPr1YET59YA4+0jcLPlxxDj61LA4+Wo0TPibVDT5yjg0+eioQPqX1
DT7pNRE+4Y4NPs7UDz5sThQ+K8AOPg+sEz5e8Qw+HSgRPnObET5CvhM+0acOPttmEj6CVhQ+
+dUOPrPRFD4ifxQ+BigVPonfEz629BE+fn4RPrKSEj4/nhE+</AssayYData></Step><Step><CommonData><SampleLocation>1</SampleLocation><SampleID></SampleID><SampleGroup></SampleGroup><SampleInfo></SampleInfo><SampleRow>C</SampleRow><SamplePlate>1</SamplePlate><WellType>BUFFER</WellType><Concentration>-1</Concentration><ConcentrationUnits>µg/ml</ConcentrationUnits><MolarConcentration>-1</MolarConcentration><MolarConcUnits>nM</MolarConcUnits><MolecularWeight>-1</MolecularWeight><Temperature>25</Temperature><StartTime>5763822</StartTime><AssayTime>180</AssayTime></CommonData><FlowRate>600</FlowRate><StepType>DISASSOC</StepType><StepName>Dissociation</StepName><StepStatus>OK</StepStatus><ActualTime>180</ActualTime><CycleTime>0.2</CycleTime><AssayXData Points="900">XP+9Q/YYvkOPMr5DCEy+Q8JlvkNcf75D9pi+Q26yvkMpzL5DJea+Qzv/vkP2GL9DbjK/QylM
v0PCZb9DXH+/Q/aYv0OPsr9DKcy/Q6Llv0Nc/79D1RjAQ24ywEMpTMBDwmXAQ1x/wEMWmcBD
brLAQwjMwEPC5cBDXP/AQ/YYwUNuMsFDKUzBQ2ZmwUNcf8FD9pjBQ4+ywUMpzMFDouXBQzv/
wUPVGMJDbjLCQwhMwkNFZsJDXH/CQ/aYwkNussJDKczCQ6LlwkNc/8JD1RjDQ24yw0MITMND
wmXDQ1x/w0P2mMNDj7LDQwjMw0Oi5cNDXP/DQ9UYxEOPMsRDCEzEQ8JlxEM7f8RD9pjEQ26y
xEMIzMRDEOjEQ1z/xEPVGMVDjzLFQylMxUPCZcVDXH/FQ/aYxUNussVDCMzFQ6LlxUM7/8VD
9hjGQ9EyxkOsTMZDomXGQzt/xkPVmMZDj7LGQwjMxkOi5cZDO//GQ9UYx0OPMsdDCEzHQ6Jl
x0Ncf8dD9pjHQ4+yx0MpzMdDwuXHQ9//x0PVGMhDbjLIQwhMyEPjZchDXH/IQ9WYyENusshD
KczIQ6LlyENc/8hD9hjJQ24yyUMpTMlDwmXJQ1x/yUPVmMlDorXJQwjMyUOi5clDXP/JQ/YY
ykO2M8pDCEzKQ6JlykM7f8pD1ZjKQ4+yykMIzMpDwuXKQ1z/ykPVGMtDjzLLQylMy0OiZctD
O3/LQ/aYy0NusstDCMzLQ8Lly0Nc/8tD9hjMQ48yzEMITMxDwmXMQzt/zEPVmMxDj7LMQ4vM
zEPC5cxDO//MQ/YYzUOPMs1DKUzNQ6JlzUNcf81DFpnNQ4+yzUMIzM1DouXNQ1z/zUOaGc5D
bjLOQwhMzkPCZc5DO3/OQ9WYzkNuss5DKczOQ6LlzkNc/85D1RjPQ24yz0MITM9DwmXPQzt/
z0M3mc9DbrLPQ83Mz0Oi5c9DXP/PQ/YY0ENuMtBDCEzQQ8Jl0ENcf9BD9pjQQ26y0EMpzNBD
ouXQQ1z/0EPVGNFDbjLRQwhM0UOiZdFDAIDRQ9WY0UNustFDKczRQ6Ll0UNc/9FD1RjSQ24y
0kMITNJDomXSQ1x/0kPVmNJDj7LSQ57P0kOi5dJDXP/SQ9UY00MzM9NDCEzTQ6Jl00Ncf9ND
9pjTQ/Ky00MIzNNDouXTQ1z/00PVGNRD0TLUQwhM1EPCZdRDO3/UQ/aY1ENustRDKczUQ6Ll
1EM7/9RD1RjVQ48y1UMITNVDwmXVQzt/1UP2mNVDbrLVQwjM1UNM59VDO//VQ9UY1kNuMtZD
CEzWQ6Jl1kM7f9ZD1ZjWQ4+y1kMIzNZDwuXWQ1z/1kP2GNdDbjLXQylM10OiZddDO3/XQw6d
10NustdDCMzXQ6Ll10Nc/9dD9hjYQ24y2EMITNhDomXYQzt/2EPVmNhDj7LYQwjM2EOi5dhD
O//YQ9UY2UNuMtlDCEzZQ6Jl2UM7f9lD1ZjZQ4+y2UMpzNlDwuXZQzv/2UPVGNpDbjLaQylM
2kPCZdpDO3/aQ9WY2kOPstpDCMzaQ6Ll2kM7/9pD1RjbQ24y20MITNtDomXbQzt/20PVmNtD
brLbQwjM20NM59tDO//bQ9UY3EOPMtxDCEzcQ6Jl3EM7f9xD1ZjcQ4+y3EMIzNxDouXcQzv/
3EP2GN1D8jLdQylM3UPCZd1DO3/dQ9WY3UOPst1DCMzdQ6Ll3UM7/91D1RjeQ24y3kMITN5D
omXeQzt/3kPVmN5DbrLeQwjM3kOi5d5Dff/eQ9UY30NuMt9DKUzfQ6Jl30M7f99D1ZjfQ26y
30MIzN9DouXfQzv/30PVGOBDbjLgQwhM4EOiZeBDO3/gQ/aY4EP4s+BDCMzgQ8Ll4EM7/+BD
eRnhQ24y4UMITOFDomXhQzt/4UM3meFDj7LhQwjM4UOi5eFDO//hQ/YY4kNuMuJDCEziQ6Jl
4kM7f+JD1ZjiQ26y4kPNzOJDwuXiQzv/4kPVGONDjzLjQ0pM40OiZeNDO3/jQ9WY40NusuND
2c7jQ6Ll40M7/+ND1RjkQ24y5EMITORDwmXkQzt/5EPVmORDbrLkQwjM5EOi5eRDXP/kQ/YY
5UNuMuVDCEzlQ6Jl5UM7f+VD1ZjlQ26y5UMIzOVDwuXlQzv/5UM3GeZDbjLmQwhM5kOiZeZD
O3/mQ9WY5kNusuZDCMzmQ8Ll5kM7/+ZD1RjnQ24y50MITOdDomXnQzt/50PVmOdDbrLnQwjM
50Oi5edDO//nQ/YY6ENuMuhDCEzoQ6Jl6EM7f+hD1ZjoQ4+y6EMIzOhDwuXoQ1z/6EPVGOlD
bjLpQwhM6UOiZelDXH/pQ9WY6UNusulDuM7pQ6Ll6UNc/+lD9hjqQ24y6kNqTOpDomXqQzt/
6kPVmOpDbrLqQynM6kOi5epDAADrQ1gZ60OPMutDCEzrQ+Nl60Ncf+tD1ZjrQ26y60NKzOtD
ouXrQzv/60PVGOxDbjLsQylM7EOiZexDXH/sQxaZ7ENusuxDKczsQ2bm7ENc/+xD9hjtQ24y
7UMITO1DwmXtQ1x/7UP2mO1DbrLtQynM7UPC5e1DXP/tQ/YY7kNuMu5DKUzuQ8Jl7kNcf+5D
ZJvuQ4+y7kMpzO5DouXuQ77/7kP2GO9DjzLvQwhM70OiZe9DXH/vQ/aY70Nusu9DCMzvQ8Ll
70Nc/+9D9hjwQ24y8EMITPBDomXwQ1x/8EP2mPBD8rLwQynM8EPC5fBDff/wQ/YY8UOPMvFD
KUzxQ89n8UNcf/FD9pjxQ4+y8UMpzPFDwuXxQ1z/8UP2GPJDjzLyQylM8kPCZfJDXH/yQ/aY
8kOPsvJDKczyQ8Ll8kNc//JD9hjzQ48y80MpTPNDwmXzQ1x/80P2mPNDj7LzQynM80PC5fND
ff/zQ/YY9EOPMvRDKUz0Q8Jl9EOkgPRDhZv0Q4+y9EMpzPRDwuX0Q1z/9EP2GPVDjzL1QylM
9UPCZfVDXH/1Q/aY9UOPsvVDKcz1Q8Ll9UNOAvZD9hj2Q48y9kMpTPZDZmb2Q1x/9kP2mPZD
0bL2QynM9kPC5fZDXP/2Q/YY90OPMvdDKUz3Q8Jl90Ncf/dD9pj3Q4+y90MpzPdDwuX3Qzv/
90P2GPhDjzL4QylM+EPCZfhDXH/4Q/aY+EOPsvhDKcz4Q8Ll+ENc//hD9hj5Q48y+UMpTPlD
wmX5Q1x/+UP2mPlDj7L5QynM+UPC5flDAAD6Q/YY+kOPMvpDKUz6Q8Jl+kNcf/pD9pj6Q7Cy
+kMpzPpDwuX6Q1z/+kP2GPtDjzL7QylM+0PCZftDXH/7Q/aY+0OPsvtDKcz7Q8Ll+0Nc//tD
9hj8Q48y/EMpTPxDwmX8Qzt//EPVmPxDj7L8QynM/EPC5fxDXP/8Q/YY/UOPMv1DKUz9Q8Jl
/UNcf/1D9pj9Q4+y/UMIzP1DouX9Q1z//UP2GP5DEjP+QylM/kPCZf5DXH/+Q/aY/kOPsv5D
Kcz+Q8Ll/kNc//5D1Rj/Q48y/0MpTP9DwmX/Q1x//0P2mP9Dj7L/Q0rM/0PC5f9DXP//Q3sM
AEQ3GQBEFCYAROEyAESuPwBEe0wARDdZAESYZgBE4XIARK5/AER7jABESJkARBSmAEThsgBE
rr8ARHvMAERI2QBEFOYAROHyAESu/wBEewwBRDcZAUQUJgFE0TIBRHlBAURqTAFESFkBRBRm
AUThcgFErn8BRGqMAURImQFEFKYBROGyAUSuvwFEe8wBRDfZAURm5gFE4fIBRJ7/AUR7DAJE
SBkCRAQmAkThMgJErj8CRHtMAkRIWQJEFGYCRNFyAkSufwJEe4wCREiZAkQEpgJE4bICRK6/
AkR7zAJESNkCRBTmAkTh8gJE8P8CRHsMA0RIGQNEFCYDROEyA0SuPwNEe0wDREhZA0SYZgNE
4XIDRJ5/A0RqjANESJkDRBSmA0ThsgNEnr8DRHvMA0RI2QNEBOYDROHyA0Su/wNEagwERHkZ
BEQUJgRE4TIERK4/BERqTARESFkERBRmBETRcgREnn8ERGqMBERImQREFKYERAKzBESuvwRE
e8wERDfZBEQE5gRE0fIERK7/BER7DAVESBkFRBQmBUThMgVErj8FRHtMBURIWQVEFGYFROFy
BUSufwVEe4wFREiZBUQEpgVE4bIFRK6/BUR7zAVEN9kFRATmBUTh8gVErv8FRHsMBkRIGQZE
FCYGROEyBkSePwZEe0wGREhZBkQUZgZE4XIGRK5/BkR7jAZESJkGRBSmBkThsgZEnr8GRHvM
BkRo2QZEBOYGROHyBkSu/wZEagwHREgZB0QUJgdE4TIHRK4/B0R7TAdEHFoHRBRmB0ThcgdE
nn8HRHuMB0RImQdEBKYHROGyB0SuvwdEe8wHRDfZB0QU5gdE0fIHRK7/B0RqDAhESBkIRAQm
CERANQhErj8IRHtMCERIWQhEFGYIROFyCESufwhEe4wIRDeZCEQUpghE0bIIRK6/CER7zAhE
SNkIRBTmCETh8ghErv8IRGoMCURIGQlEFCYJROEyCUSuPwlEe0wJREhZCUQUZglE0XIJRK5/
CURqjAlEN5kJRBSmCUQSswlEnr8JRHvMCUQ32QlEFOYJRNHyCUSu/wlEewwKRDcZCkQUJgpE
4TIKRK4/CkR7TApESFkKRARmCkThcgpEnn8KRLyMCkRImQpEFKYKROGyCkSevwpErMwKREjZ
CkQU5gpE4fIKRK7/CkRqDAtESBkLRBQmC0TRMgtErj8LRHtMC0Q3WQtEqGYLROFyC0SefwtE
e4wLRDeZC0QUpgtE4bILRJ6/C0R7zAtESNkLRFbmC0Th8gtE</AssayXData><AssayYData Points="900">CroEPu9NAj6BcA4+HTkTPi/THz7SvCM+FYYxPh9EMj4LuDc+LYg+PgIsQD6b80I+0opEPrNw
Rz5rMks+sGlJPqLoSj6kik8+IsxOPs6uTz69/1A+bx1QPgfRTT4iSFE+kfZQPrCtUz5UzVM+
cytVPrjOUz7Bl08+QNdWPq55Uz6t5lM+i9tRPlqoTz6ym1Y+TupPPlD4Vj41wVM+5WRZPpEH
UT5AglQ+clJXPtk/Vj6o11Y+A6ZRPrSyVT41slA+BA9TPmjHUj58rVI+AttVPkd6VT48mlE+
9d9RPuGHWD5wuFQ+FF9ZPvjeVD760lc+smZVPt3ZVT6fmVQ+tNxVPh+gVT4fsVM+NaNZPhmL
VD5j2Vk+zlZYPjdrVz4a+Vo+AV5UPsQ0Vz5Vglg+cTxVPkpqUz5QA1U+BLtWPli0Vj7Zl1Y+
IglXPjs/Vz4cXlM+0AZVPqgOVD7MbFU+hZFTPtQWWj60DVU+bp5WPvAFVz6U7F0+ZXpUPniL
Uz4mplk+HvNXPpzZVT5o4lc+EJRUPisvWj6Sd1U+FKJXPg2FVT7YzFc+kFxUPjWEVD7iT1U+
iG5WPvTsUj6Wh1g+3lhRPuahVD6t71Y+cglXPhpyVT68k1c+UctUPrGnVT4s81U+l9FWPghp
VT5Ye1g+mvtVPu5RVT71Slk+Cq9XPq8xVj57W1Q+wYdZPhiYVj5jrVY+vBFZPmFdVz48v1s+
tTVWPi2nVz4vS1c+hjdVPuQQWT6aL1M+m5lWPipvWT4inlk+MQZVPrOWWz7BM1M+IwpaPp5C
WD5Fk1g+7s5ZPly+UD47HVk+NS1XPuqvVj5sIFk+sjVUPv7nVj50Qlg+2HJXPrS6Wj7/51c+
G79VPnq5WT6vwFc+8ZlUPoagWj4VzFs+lbZYPtpAVz6nGVk+mPVbPqakWD5L1lY+kZxaPjqm
Wj7sSVg+0XBVPmv4VT4kXVg+pqZaPoSTVD4qnFU+GZBVPqNJWD7OEFg+GIBYPuwJWT4bCFk+
lANZPp+CWj5dC1k+s0tZPv/LWj532Vo+U/JWPg5/Vz72VV4+KjJcPlmzWT6u1lg+LDtdPgpz
WT6lIWI+oEVbPq7xVz4THlo++49ZPm7NVj7E31c+QEZXPgDnWz7hc1s+ZcBcPrDFVz4aXlo+
pzZbPsBKWj5lBFs+Bt9aPvKkWT5OAVo+cW1bPvwgXD6/Nls+PDRZPurlWj64Y1k+KEBYPkAK
XD48fl0+JShYPr3wXD5BDV4+OzBbPlY4Wj54SFs+MmxcPha8Wz59qVY+JFZbPhuQWj4iD1s+
aDZaPhX3Vj6dNlk+3lFYPio0XD6lxVo+kSBXPu1EXz7HsVw+rw1aPn/FXD6jlVw+3BFfPhb5
Xj6JGl4+FkNcPurhWj59i1o+1QFbPnH+Wj4OnFs+wNlcPi3hXD7Q81w+zYpbPqUuWT6Qalo+
oN9ZPvYZXD4RTlw+DrlcPpPaXT5PpFg+WX9cPlitXj6J/F0+/bxcPupbWj4aTFw+9d5bPjLB
XT68510+1wBdPhzeXD44qFk+oXBXPg6WWz5nVVs+ChhcPglgXz6Ok2E+jPxbPhmcYD6aOVw+
JKlgPnlFYD7BgVw+Ym1aPu3/XT4K1V4+lRFgPtYOWz5u+10+msNfPvOLYj7frWE+oBFePma+
YD7q/Fw+jtxfPg4/Xz6HG2A+QvBbPichYT6U6lw+iqZcPr97XT4D02A+dvVhPnL0Wj4K7V0+
UXdgPhq4XT4rhV0+S4dePkIfYD7hZWA+X1VaPvimXT565WM+pQ1bPiZ5XT6nyVw+6V1ePtWt
XD7qxls+pKdePmFvYD5LJV4+I+ZePlAwYD7WtV4+TVtjPg3xXj6nZV4+77ZcPh+XYD5TIWQ+
JXtdPiP+Yj7D61w+WPpePlf3Xz4Bi1s+g8JlPrPVYD5gDmE+LqNjPv9bYz6efGM+kixjPuot
YD6qE2M+DKVjPuwCYz4aZFw+k4tcPqy7YT5l7mM+P5NiPkcYZT6sxGE+/XJkPhr+Xj7P018+
+dJgPvh2Xz6OMl8+NhRlPj4rXD5zDGM+C3lgPk5AXj6UT2Q+FFVePj+WYj6WEmQ+zpdjPsrD
aT48bGc+vxpiPoODYT4ElmQ+D99kPtQ3Yj5lm2E+oIFhPk/zYz7EoWE+g1pfPunDYj6KSmQ+
e9hlPhDxWz5xe2Q++uJgPjfZYz7EPmY+LapkPme+Yz6g3V8+a1dnPpznYT5isWU+QENkPgb0
YD5utGE+OGJkPuazZT7/amM+00BqPpGTYj5+c2M+hJlkPlt9ZT4B+GQ+OkRkPkzNZT5FpmQ+
gU5lPhekYz6By2g+281pPs7sZj6GQGU+3V1lPksuZz5GCGQ+sp9kPiQuYz5NtWU+aXFkPmia
Yj7UNWY+rYpjPouPaD6rpWY+qc9mPm37YT6LS2o+Mr1oPh7MYz70qGU++cpmPigjaD7lnGQ+
4GJlPiv8aD5nyWY+qdJpPsbSaz61XGU+b3BmPlBEZT5ll2Q+5m9gPgNJaT7utmQ+HNVqPpNg
aj5afGY+CyJpPj1Oaj6cDmk+XE5nPig3ZD68QGY+P4xoPtbmYT74ImY+P/5rPs1eaj6hUWg+
RdZnPu1jZj6iqGc+yK5lPsj7ZT5zemw+feJnPnsEaj7ufGg+43VoPj8JaD7QkGY+qGZkPuWg
aT7nfWg+PL1nPgVlaD7YUmc+4CdlPimyZj7rEmk+4iBrPv9ZaD6/yGQ+aZtkPjQOaz7N8Wo+
vyBmPk3mZj7iB2k+XSdrPl00Zz7mjGc+jHlrPl1rZz6PEWc+HxJnPlg7aD6wFWw+JaBpPn+0
bT4cMmk+6IxnPm78ZT7Kk2k+YtdoPoa5aj7CXWc+CaVpPtJyaD4q3Go+8JdrPjX+az4wyWo+
eKlqPuHSaD5f820+sQprPo8QbD5bhGk+cBBqPmQjaD7JcGw++GxrPmq4bj7DV2g+Qq5sPjD2
az5i3Wo+pt1pPn0eaD4jZGs+gmpuPo4waz6NLWs+oRVtPilcaj68vGw+G7FsPmJ8bT74Km4+
jzdvPoXCaT7+yGg+EO1qPu6+aD5jPm0+ob5rPtG1bD4SzG0+3cBqPqa1az4XK20+K0pwPtLB
bT50Smw+yVlrPtVcaD4uRms+Cx5qPjOgcT7tu3A+PG9wPmODbT7oim0+1nFqPnpZbT4Nj20+
UvdxPgtvbT5mCXA+n25sPn9JbD4UWGw+HfptPtDQcD6N/nA+BvhuPlCtaj46jm8+FVZvPpMR
aj51zm0+FlRwPhbbaj7QKW0+BRRvPmLlbD5SFHI+m2lqPgj/bz6yFG0+d6tuPuNjaj5z2W0+
clZrPl0EcT7ApG0+CKJzPrVhcT4ism0+gNxtPpgJbz5hL20+++xwPrlwbj7913A+biVwPnug
bj61uW8+n/5sPmF7cT7VLmo+BgJvPvBkbT7pfW4+amNsPqUMcT6Ve24+/61xPuuSbj6alXI+
v5NyPlACbT7zhG8+GJNwPkuBbD4rB3I+jzFyPszWcT4IX3A+MDV0PlHXbz6BKHI+w6FwPmFe
dD6g+nE+3WlxPocXcj455XA+hed0PpSmcD4wNnE+UZhvPtPgcz6oa3A+iG5vPq3hcT4SGHA+
14VzPh3Ibz60SnA+TtpxPrqFbT74SG4+Eb9zPqXTcD6+SHQ+B490Pj2RdT78W3E+ZtlyPi/h
cj4HKXI+VbJ3Pg4PcD6rCXQ+zTpzPqmYcT4xZXA+Z91xPkFJbz5hmnU+/jdzPl/Lbz5rGm4+
thBwPsDzcz6vCnE+guFwPm3wcj709Xg+cpZxPmovcT6z928+GKVwPrcRcD5IOnM+STZyPjRK
cj5iYXM+M2p0PgHocj6b9XI+7mx2PhOedD5VA3c+BzJyPhdYdD5Xqm8+oK11PhYrdD7b1nM+
4B12PqI5dT5OB3U+QUlyPgS8dz5FSnA+jAB1Pnkxcj5KP3Q+Xr93Pv8VeD6HNHY+q6t0Pvcy
dD4RgnQ+skFzPjy1dj5c7Xg+kAZ1PlgkeD7tJHU+Bop1Pj9Ncj5TUng+7vdzPizddz6IPXc+
ZVh1PtO5bz7+OXc+AjxxPqZQdz5dZ3Y+/HV6Pt+3dD4v0Xg+9uV3PkG1dz4LOnc+QlByPjMD
dj4FOXU+9k55Pje0eD7JB3Q+2AF5Pm08dz7YJnk+kT56Pu2UeD6k2XI+EmR3PnAOez4csnU+
o5J1Ps3NdT6ELXc+DoJ3PmWldz43H3o+SPl4PvLGcz5cC3c+clB0Pn9ncj7dL3o+2uJ0PqZd
eD6hLHo+rCJ5PmFldz40rnY+TLJ1Pqt1ez5COHs+Rax4PlF7ej5nDnY+VUh3PryXej5XpXc+
yTZ6PmGvdz4s5Hc+jT51PiumdT59HXg+2Cp6PuwbfT4HEXo++Uh4Pllgej6rpHo+ued5PgDf
ej5CPXk+gV11Pvsgdj4VsHk+r9F9PlmbeT6B2ng+t0B9PkKlej7jeXo+VCN8Ppw6fD4cAHc+
baJ9PuMyfD5I23c+N7d7PqdZdz5ydXg+qRl2Pgdkej65SXg+Jtt7PtMKej6Rj3Y+s/l7PkLA
fj52l3o+V9d7Pi4yez4MNno+LQiAPpKifj6HD30+jIF7Pr37fD4LJX8+D1x+Pk6FfT7NYXw+
u7p9Pnciej4+ZX4+poOAPpb0eD54ons+Gzl9PvlYej6qzHw+seR9PnGBez6T9Ho+qZR6PkVZ
ej47sHg+vHl6PhmnfD739IE+umGAPrCOfD4q5n0+Ial/PnMMfD5E9Hw+Vpt9PtX/ez4XqIA+
HHR8PtBIfD6Fonw+R0t9PpXveT7LoX0+lz59PkxMeT67Q38+</AssayYData></Step><Step><CommonData><SampleLocation>11</SampleLocation><SampleID></SampleID><SampleGroup></SampleGroup><SampleInfo></SampleInfo><SampleRow>C</SampleRow><SamplePlate>1</SamplePlate><WellType>REGENERATION</WellType><Concentration>-1</Concentration><ConcentrationUnits>µg/ml</ConcentrationUnits><MolarConcentration>-1</MolarConcentration><MolarConcUnits>nM</MolarConcUnits><MolecularWeight>-1</MolecularWeight><Temperature>25</Temperature><StartTime>5952992</StartTime><AssayTime>5</AssayTime></CommonData><FlowRate>1000</FlowRate><StepType>KREGENERATION</StepType><StepName>Regeneration</StepName><StepStatus>OK</StepStatus><ActualTime>4.99901</ActualTime><CycleTime>0.2</CycleTime><AssayXData Points="25">rv8LRGoMDEQ3GQxEFCYMRNEyDESuPwxEe0wMRDdZDEQUZgxE0XIMRJ5/DERqjAxESJkMRASm
DETRsgxEnr8MRGrMDERI2QxEBOYMRNHyDESe/wxEewwNRDcZDUQEJg1E0TINRA==</AssayXData><AssayYData Points="25">68cxwO+LQcAQAkrAY0NPwPrCU8CFV1fAD3JawMzxXMD4eF/ASjthwBuAY8CjGGXAhktmwJYa
aMBcQmnAgG1qwCWMa8BxzWzAlPttwHjjbsCGa2/A3WpwwBMsccCL/nHAc4VywA==</AssayYData></Step><Step><CommonData><SampleLocation>12</SampleLocation><SampleID></SampleID><SampleGroup></SampleGroup><SampleInfo></SampleInfo><SampleRow>C</SampleRow><SamplePlate>1</SamplePlate><WellType>NEUTRALIZATION</WellType><Concentration>-1</Concentration><ConcentrationUnits>µg/ml</ConcentrationUnits><MolarConcentration>-1</MolarConcentration><MolarConcUnits>nM</MolarConcUnits><MolecularWeight>-1</MolecularWeight><Temperature>25</Temperature><StartTime>5969219</StartTime><AssayTime>5</AssayTime></CommonData><FlowRate>1000</FlowRate><StepType>KREGENERATION</StepType><StepName>Regeneration</StepName><StepStatus>OK</StepStatus><ActualTime>4.99999</ActualTime><CycleTime>0.2</CycleTime><AssayXData Points="25">nj8NRFpMDUQ4WQ1E9GUNRMFyDUSOfw1EWowNRDiZDUQVpg1EwbINRI6/DURrzA1ESNkNRPTl
DUTB8g1Ejv8NRFoMDkQ4GQ5E9CUORMEyDkSePw5EWkwORCdZDkT0ZQ5E0XIORA==</AssayXData><AssayYData Points="25">RdFXvkvbV75i3ES+pzcsviFBGL7LFfy9xTTmvRG12L24krm9vsCqvYwTlL0Jp4i9oXpyvejc
ar2yg0q9t680vXkgD72ksdm8iK2/vLRqnbzib2W8lJdrvH7gWLymhyW8JS+6uw==</AssayYData></Step><Step><CommonData><SampleLocation>11</SampleLocation><SampleID></SampleID><SampleGroup></SampleGroup><SampleInfo></SampleInfo><SampleRow>C</SampleRow><SamplePlate>1</SamplePlate><WellType>REGENERATION</WellType><Concentration>-1</Concentration><ConcentrationUnits>µg/ml</ConcentrationUnits><MolarConcentration>-1</MolarConcentration><MolarConcUnits>nM</MolarConcUnits><MolecularWeight>-1</MolecularWeight><Temperature>25</Temperature><StartTime>5985288</StartTime><AssayTime>5</AssayTime></CommonData><FlowRate>1000</FlowRate><StepType>KREGENERATION</StepType><StepName>Regeneration</StepName><StepStatus>OK</StepStatus><ActualTime>4.99901</ActualTime><CycleTime>0.2</CycleTime><AssayXData Points="25">nn8ORGuMDkQ4mQ5EBKYORMGyDkSOvw5Ea8wORDjZDkQE5g5EwfIORI7/DkRrDA9EOBkPRPQl
D0TRMg9Enj8PRGtMD0Q4WQ9EBGYPRMFyD0SOfw9Ea4wPRDiZD0T0pQ9EwbIPRA==</AssayXData><AssayYData Points="25">O6pSwI7FXsBnvmPA/QtnwBXJacDt0WvAOTptwJaHbsCr3W/AJCZxwB6kccCD9XLAgvFzwMFv
dMCZIHXADcF1wEKKdsA6g3fAsMV3wCUZeMAdy3jAzmR5wLGYecBC63nAEmZ6wA==</AssayYData></Step><Step><CommonData><SampleLocation>12</SampleLocation><SampleID></SampleID><SampleGroup></SampleGroup><SampleInfo></SampleInfo><SampleRow>C</SampleRow><SamplePlate>1</SamplePlate><WellType>NEUTRALIZATION</WellType><Concentration>-1</Concentration><ConcentrationUnits>µg/ml</ConcentrationUnits><MolarConcentration>-1</MolarConcentration><MolarConcUnits>nM</MolarConcUnits><MolecularWeight>-1</MolecularWeight><Temperature>25</Temperature><StartTime>6001512</StartTime><AssayTime>5</AssayTime></CommonData><FlowRate>1000</FlowRate><StepType>KREGENERATION</StepType><StepName>Regeneration</StepName><StepStatus>OK</StepStatus><ActualTime>4.99999</ActualTime><CycleTime>0.2</CycleTime><AssayXData Points="25">jr8PRFvMD0QX2Q9E9OUPRMHyD0SO/w9EWwwQRCgZEETkJRBEwTIQRI4/EERbTBBEKFkQRPRl
EETBchBEjn8QRFuMEEQomRBE9KUQRMGyEESOvxBESswQRBfZEET05RBEwfIQRA==</AssayXData><AssayYData Points="25">9H9DvofySb5h7jC+h30avniCBL6OJ+m9i+DDvYjvnb3sb5O9lzh2va5DZ73kjz69mj8KvZQY
67ypY6q8Z9WVvFk6Tbw/RPu7aRq3u9xTNjuXL847I6AmPHxzejzdJIA8bOZnPA==</AssayYData></Step><Step><CommonData><SampleLocation>11</SampleLocation><SampleID></SampleID><SampleGroup></SampleGroup><SampleInfo></SampleInfo><SampleRow>C</SampleRow><SamplePlate>1</SamplePlate><WellType>REGENERATION</WellType><Concentration>-1</Concentration><ConcentrationUnits>µg/ml</ConcentrationUnits><MolarConcentration>-1</MolarConcentration><MolarConcUnits>nM</MolarConcUnits><MolecularWeight>-1</MolecularWeight><Temperature>25</Temperature><StartTime>6017590</StartTime><AssayTime>5</AssayTime></CommonData><FlowRate>1000</FlowRate><StepType>KREGENERATION</StepType><StepName>Regeneration</StepName><StepStatus>OK</StepStatus><ActualTime>4.99901</ActualTime><CycleTime>0.2</CycleTime><AssayXData Points="25">nv8QRFsMEUQoGRFE9CURRMEyEUSOPxFEW0wRRChZEUT0ZRFEwXIRRI5/EUSMjBFEKJkRRPSl
EUTBshFEjr8RRFvMEUQo2RFE9OURRMHyEUSO/xFEWwwSRCgZEkT0JRJEwTISRA==</AssayXData><AssayYData Points="25">VAtTwOrsX8AoUWXAUrhowBEAa8BMG23AL39uwAIPcMA5BnHAMTZywFg8c8AAB3TAY8B0wOmF
dcC0/nXA1KV2wLA9d8Bwj3fA8EB4wBC+eMDDNnnAlX55wH+7ecD7WHrAmnp6wA==</AssayYData></Step><Step><CommonData><SampleLocation>12</SampleLocation><SampleID></SampleID><SampleGroup></SampleGroup><SampleInfo></SampleInfo><SampleRow>C</SampleRow><SamplePlate>1</SamplePlate><WellType>NEUTRALIZATION</WellType><Concentration>-1</Concentration><ConcentrationUnits>µg/ml</ConcentrationUnits><MolarConcentration>-1</MolarConcentration><MolarConcUnits>nM</MolarConcUnits><MolecularWeight>-1</MolecularWeight><Temperature>25</Temperature><StartTime>6033662</StartTime><AssayTime>5</AssayTime></CommonData><FlowRate>1000</FlowRate><StepType>KREGENERATION</StepType><StepName>Regeneration</StepName><StepStatus>OK</StepStatus><ActualTime>4.99999</ActualTime><CycleTime>0.2</CycleTime><AssayXData Points="25">jj8SRFtMEkQoWRJE9GUSRMFyEkR+fxJEW4wSRCiZEkT0pRJEwbISRH6/EkRKzBJEF9kSRPTl
EkSx8hJEfv8SREoME0QXGRNE9CUTRMEyE0SOPxNESkwTRChZE0TkZRNEwXITRA==</AssayXData><AssayYData Points="25">LBkcvlRTIb7YJgi+3E/jvT3Ptb2qIou9MLxuvbZ9NL37lum8hnStvJlHCbzhZhK7PtHzO0rT
kzzm1ao8nJPJPMUQ8jzWbw49/Z0aPcfIMz3S8To9Wx9PPQN/cz0uxW89bP98PQ==</AssayYData></Step><Step><CommonData><SampleLocation>1</SampleLocation><SampleID></SampleID><SampleGroup></SampleGroup><SampleInfo></SampleInfo><SampleRow>C</SampleRow><SamplePlate>1</SamplePlate><WellType>BUFFER</WellType><Concentration>-1</Concentration><ConcentrationUnits>µg/ml</ConcentrationUnits><MolarConcentration>-1</MolarConcentration><MolarConcUnits>nM</MolarConcUnits><MolecularWeight>-1</MolecularWeight><Temperature>25</Temperature><StartTime>6048508</StartTime><AssayTime>30</AssayTime></CommonData><FlowRate>1000</FlowRate><StepType>BASELINE</StepType><StepName>Baseline</StepName><StepStatus>OK</StepStatus><ActualTime>29.999</ActualTime><CycleTime>0.2</CycleTime><AssayXData Points="150">jn8TRFuME0QomRNE9KUTRMGyE0SOvxNEW8wTRCjZE0T05RNEwfITRI7/E0RbDBREKBkURPQl
FETBMhREjj8URFtMFEQoWRRE9GUURMFyFER+fxREW4wURCiZFET0pRREsbIURI6/FERbzBRE
sdoURPTlFETB8hREjv8UREoMFUT4GxVE9CUVRMEyFUSOPxVEW0wVRChZFUTkZRVEwXIVRI5/
FURKjBVEKJkVROSlFUTBshVEjr8VRFvMFUQo2RVE5OUVRLHyFUSO/xVEWwwWRCgZFkT0JRZE
sTIWRI4/FkRbTBZEKFkWRPRlFkTBchZEfn8WREqMFkQXmRZE5KUWRMGyFkSOvxZEW8wWRCjZ
FkT05RZEwfIWRDIAF0RbDBdEKBkXRPQlF0TBMhdEF0EXRFtMF0QoWRdE9GUXRLFyF0SOfxdE
W4wXRCiZF0T0pRdEsbIXRI6/F0RbzBdEKNkXROTlF0TB8hdEjv8XREoMGEQXGRhE5CUYRMEy
GESOPxhEW0wYRChZGET0ZRhEwXIYRI5/GERbjBhEKJkYRPSlGESxshhEjr8YRFvMGEQo2RhE
9OUYRMHyGESO/xhESgwZRBcZGUT0JRlEwTIZRI4/GURbTBlEF1kZRPRlGUTBchlEjn8ZRFuM
GUQXmRlE9KUZRMGyGUSOvxlEW8wZRCjZGUTk5RlEsfIZRI7/GURbDBpEFxkaROQlGkTBMhpE
fj8aREpMGkQoWRpE5GUaRMFyGkSOfxpEW4waRBeZGkTkpRpEwbIaRI6/GkRbzBpEF9kaRPTl
GkSx8hpE</AssayXData><AssayYData Points="150">V1XIPTiSvz1YXcE9EdHEPcrQxT0YucE94p7MPSrizT0BV889iP3VPaWw1z3gg9w9KhTgPYEo
4D3ySN49tvrdPe2L4z3PjOY9hPLqPYn77T1cDPY9hkn1PcrY7j30He49Rg73PUCn9D2sdQE+
C28BPoRCAz5ecQM+FFAFPhhsCT6W2gQ+1CkCPs2zAz7yxwc+zioDPoBRBz7taAY+Ck8IPtrU
CT5j+BA+ApwPPpmRCj4GTw8+zGMJPveVEj4zXxI+ALoSPrQ0Ez7c0g8+LJ0UPnMCEz6nGxg+
KikSPqGfEz6LSxg+GPMXPgAxGD6Bnho+tyAcPlxaHj7j4Bk+h/gXPn3HHj4iwhs+urIbPvDP
ID7ToRw+SFohPs/PHz72lh0+3IAfPm9BIT7WSyA+DegmPio4Jj4reyY+eikmPgTDJz5EOSU+
PVoiPtWrIz5PUio+1VQrPkrXJj5otik+/Q4rPh/iLT4+hC8+YSUtPn5ZMD7KSS0+xisvPvTD
Lz79Ly8+Rh0xPvnqLT4usi0+T4ArPjAEMj43mzI+VkgvPl1lNT44vTU+nqs0PttGOD7iTDo+
LgE0Pk+YNT5cMzI+c/A3PvXvOj6K9Tk+jEM2PqnyNj60UjI+fdw5Pn72Oz70KDw+yrg4PgDt
PD4Ctz4+CAdAPlaVPj4XGjs+qTU8PoAkPT7pND8+2pg6PjJgQD6sxjw+kKJAPmXcQD4ZiEA+
yrtAPv3eQD6YtUA+19FFPhqWPz5GOEM+Yh5BPmA+RD4OcUY+CcpDPtplRD5dI0o+d35IPmgQ
ST5bvkc+</AssayYData></Step><Step><CommonData><SampleLocation>1</SampleLocation><SampleID></SampleID><SampleGroup></SampleGroup><SampleInfo></SampleInfo><SampleRow>C</SampleRow><SamplePlate>1</SamplePlate><WellType>BUFFER</WellType><Concentration>-1</Concentration><ConcentrationUnits>µg/ml</ConcentrationUnits><MolarConcentration>-1</MolarConcentration><MolarConcUnits>nM</MolarConcUnits><MolecularWeight>-1</MolecularWeight><Temperature>25</Temperature><StartTime>6079568</StartTime><AssayTime>80</AssayTime></CommonData><FlowRate>600</FlowRate><StepType>LOADING</StepType><StepName>Loading</StepName><StepStatus>OK</StepStatus><ActualTime>79.999</ActualTime><CycleTime>0.2</CycleTime><AssayXData Points="400">fv8aREsMG0QYGRtE1CUbRLEyG0R+PxtES0wbRBhZG0TkZRtEsXIbRH5/G0SdjBtEGJkbROSl
G0SxshtEn78bREvMG0QY2RtE5OUbRLHyG0R+/xtEDw0cRBgZHETkJRxEsTIcRH4/HERLTBxE
GFkcRORlHESxchxEfn8cREuMHEQYmRxEiKYcRLGyHER+vxxES8wcRBjZHEQB6BxEsfIcRH7/
HERLDB1EGBkdROQlHUSxMh1Efj8dREtMHUQYWR1E5GUdRLFyHUR+fx1ES4wdRBiZHUTkpR1E
sbIdRH6/HURLzB1EGNkdROTlHUSx8h1Efv8dREsMHkQYGR5E5CUeRLEyHkR+Px5ES0weRAdZ
HkTUZR5EsXIeRH5/HkQ6jB5EWZkeROSlHkShsh5Ebr8eREvMHkQY2R5E5OUeRLHyHkRu/x5E
Dw0fRBgZH0TkJR9EoTIfRH4/H0R8TB9EGFkfRORlH0QDcx9Efn8fREuMH0QomR9E5KUfRPOy
H0R+vx9EOswfRBjZH0Tk5R9EsfIfRH7/H0RLDCBEGBkgROQlIESxMiBEbj8gREtMIEQYWSBE
5GUgRCRzIER+fyBES4wgRAeZIETkpSBEsbIgRH6/IERLzCBEGNkgROTlIEQD8yBEfv8gREsM
IUQYGSFE5CUhRLEyIUR+PyFEOkwhRBhZIUTkZSFEdnMhRH5/IURLjCFEGJkhROSlIUSxsiFE
fr8hREvMIUQY2SFE5OUhRLHyIUR+/yFEOgwiRBgZIkTkJSJEsTIiRH4/IkRLTCJEB1kiRORl
IkSxciJEbn8iREuMIkQYmSJE5KUiRKGyIkR+vyJEOswiRBjZIkTk5SJEsfIiRH7/IkQ6DCNE
DRojROQlI0SxMiNEfj8jREtMI0RqWSNE5GUjRLFyI0R+fyNEOowjRBiZI0TkpSNEsbIjRH6/
I0RLzCNEGNkjROTlI0Sx8iNEfv8jRDoMJEQHGSRE5CUkRLEyJER+PyRES0wkRBhZJETUZSRE
oXIkRG5/JEQ6jCREGJkkROSlJESxsiREfr8kRDrMJEQY2SRE5OUkRLHyJERu/yRESwwlRAcZ
JUTkJSVEoTIlRH4/JUQ6TCVEGFklRORlJUSxciVEfn8lREuMJUQYmSVE5KUlRLGyJUR+vyVE
S8wlRBjZJUTk5SVEsfIlRG7/JURLDCZEBxkmROQlJkShMiZEfj8mREtMJkQHWSZEJmYmRKFy
JkRufyZES4wmRBiZJkQFpiZEsbImRH6/JkRLzCZEGNkmROTlJkSx8iZEfv8mREsMJ0QYGSdE
5CUnRLEyJ0RuPydES0wnRAdZJ0RHZidEsXInRH5/J0RLjCdEGJknRPWlJ0ShsidE4L8nREvM
J0QY2SdE5OUnRLHyJ0Ru/ydESwwoRBgZKETkJShEoTIoRG4/KEQ6TChEOFkoRNRlKEShcihE
fn8oRDqMKEQHmShE5KUoRLGyKER+vyhEOswoRAfZKETk5ShEsfIoRH7/KERLDClEBxkpROQl
KUShMilEbj8pREtMKUQYWSlE1GUpRLFyKUR+fylEOowpRAeZKUTkpSlEsbIpRH6/KUQ6zClE
B9kpRNTlKUSh8ilEfv8pREsMKkQYGSpE5CUqRKEyKkRuPypES0wqRAdZKkTUZSpEoXIqRH5/
KkRLjCpEGJkqRNSlKkShsipEbr8qRDrMKkQH2SpE5OUqRLHyKkR+/ypEOgwrRCgZK0TkJStE
sTIrRH4/K0RLTCtEGFkrRNRlK0SxcitEfn8rRDqMK0QHmStE1KUrRLGyK0RuvytES8wrRBjZ
K0Tk5StEsfIrRH7/K0RLDCxEBxksRNQlLEShMixEfj8sRDpMLEQYWSxE5GUsRKFyLER+fyxE
OowsRBiZLETkpSxEobIsRG6/LERLzCxEGNksRNTlLESh8ixEbv8sRDoMLUQHGS1E1CUtRKEy
LURuPy1EOkwtRBhZLUQmZi1EsXItRH5/LUQ6jC1EGJktROSlLUShsi1Efr8tREvMLUQY2S1E
1OUtRKHyLUR+/y1ESwwuRAcZLkTUJS5E0jIuRG4/LkQ6TC5EB1kuRORlLkTSci5Ebn8uRDqM
LkQHmS5E5KUuRKGyLkR+vy5ES8wuRAfZLkTU5S5EofIuRA==</AssayXData><AssayYData Points="400">UKpIPitrSj6Zfks+I9lKPuY3Tz7ujUo+Mk1OPvarUD7jtkk+xZ5NPtjTTT6xrks+n+pMPmwx
TT6QpVE+FqhPPk/PUz7UzU8+mQ5TPlyATD7XME8+/G5OPjadUz4/d1E+lEhPPu6YVT6pGlU+
9RpQPv6YUT73jlQ+wo5OPkfsUj6eAVY+pdFWPuMMWD5OyFI+8nZZPotkWD78WVk+PdxXPpCT
Vj5pV1g+ZKRZPr+RVz7DlFc+MyBVPq/YVj4JM1c+C5xcPkCvVz6D8Fc+KLdbPossWT6FRF4+
iodbPiLWXD4P3V4+dYZgPs/nXD4tPlo+2ANePg6qWT5lO2A+j5VePufcXT5r31w+E0NfPjZ2
XD4kkWA+JNBiPnv4Xj6HVV4+1YRfPrcCYD4Nq2A+RqpePkWzZD46/2A+d2JkPmCJYT5/FGM+
3VZiPkRZZT4iw2M+23pkPgY6Yz4kFWQ+gGhoPs/rZD5I0WM+3PNoPrXmZz4jb2A+aWFnPmMP
aD7HGmQ+pCFqPv6bYT7HUGQ+hfVmPlTLZj54FWg+B8dmPjwSaj6IwGc+aFFqPn6faD4vOmo+
7atnPgpiaz6B4mg+9+pwPo5rZz6ZJWs+jDRoPrZ0cD6ZIG4+8x1qPiSQbz7NMmg+qLFuPlLp
bj7ggGk+fL9rPmClaz4UOnQ+FspqPrTccD5UK3A+veFtPk0ubj60O3U+++dvPoqNbj6SWnM+
uANyPkC5cz7NZm8+Ue5vPvdWbD5LM28+/kJwPiNUcT56KnM+k851PmnOcj46Fm8+4i50Pkdx
dz5y8XQ+D3tzPng7ej4AO3M+gAB0PkzEdT5P5HA+2V50PuZgdT7MTnI+ufhzPnNEdj7PZHY+
sTt5PhkJeD5b8nk+EgN3Pk57ej6NSnc+yO91PgEVej6Y/Xk+fNd4PmgEej5W+3g+qLR4Pp2z
fT4h1nc+Uxh5Pj2JeT5INXs+lJN6PvBDfz7th3g+d65+PsQ2ez7AXn0+Quh7PhApfD6w23o+
U7N4PkLyez6dpHs+htJ7PuCvfj6oDn8+wZV9PuQMgD43CX8+hS99PudngD7Ix34+WjB+Ptta
fz4x7Xk+Xy1/Pic5gD7qkXw+Fw+APgERgj6sv38+jWiBPsmefz4i8YA+M+9/Pti6gD7Cg4A+
aEKAPpqjgD6hO4E+gK+BPj7hgD68noE+rut/Pqo2gT7r7YE+qUCBPl0NgD5ScoQ+FYuBPtTh
gT5JNoE++lKBPuQqgz5OGYA+ZaKEPoNygz7ezIM+rG6CPtMmgz59n4M+v02EPhoMgj5W74M+
b0CDPkEQhD78K4Q+xE+EPgQbhj7j0oM+a/GCPiKJgz7arIM+j5yFPjk5hT6LxoQ+ImGEPmuM
hD6wJIU+zECGPg03hj4WTIU+gICFPhJGgz4UjoQ+ZRODPt3khT4Q3YM+ziWEPgyghT5IR4Y+
cHOEPn59hT4KVYc+Mi6HPpwUiD4u0YU+7R+GPucnhT6rbYY+lVuFPoy5hz70tIY+QiGHPsm/
hT6CuoY+BhSHPjhlhj4pt4g+mYyHPgUGhj7eaok+HKmGPsm6hj59z4c+TWWIPkyBiD6OAoY+
q22KPqeAiT5P14k+a7qIPsQniD4M3Yg+OVyIPnLihz54N4c+ZlKIPrUPjD4Iuok+BTWIPuzJ
hz7NK4w+sa2JPvR7iT6gk4k+IuqJPvq6iD7n94g+DZWKPlw3iz7yU4k+k2eKPv24jD7/kok+
5w6KPkK9iT5nEYs+5TWKPkG5iz5WhYg+WueJPrKUiz5FdYs+fF2KPiFPiz4/bYw+eVWMPoov
iz6pGIw+aSWMPgXIiz4scIk+eDWNPqnoiT5fo4w+4nKLPkq3iz5nDow+Zd+LPqYMjT7yNY0+
L3iKPo9vij6uhYs+OCmKPjMqjT7QL48+Ck2KPvh/jD5ppYo+BhWMPiqcjD7lU44+Dk6OPjfl
jz5JK5A+WfaNPmXfjD5fh4w+SmOOPje0iz6F0o0+MT6MPgBdjj6tLI8+o7eNPq02jT6AqI0+
d3qPPqHjjT5qY44+skeQPgeMjz4Ho5A++aCQPq1cjD5w140+Aj6PPssXkT4V3I8+30SOPoJg
jT4CJpA+5SGQPq2sjj6Y+o8+e9KOPvT5jz5bwpA+RbSOPg==</AssayYData></Step><Step><CommonData><SampleLocation>1</SampleLocation><SampleID></SampleID><SampleGroup></SampleGroup><SampleInfo></SampleInfo><SampleRow>C</SampleRow><SamplePlate>1</SamplePlate><WellType>BUFFER</WellType><Concentration>-1</Concentration><ConcentrationUnits>µg/ml</ConcentrationUnits><MolarConcentration>-1</MolarConcentration><MolarConcUnits>nM</MolarConcUnits><MolecularWeight>-1</MolecularWeight><Temperature>25</Temperature><StartTime>6160597</StartTime><AssayTime>30</AssayTime></CommonData><FlowRate>1000</FlowRate><StepType>BASELINE</StepType><StepName>Baseline</StepName><StepStatus>OK</StepStatus><ActualTime>29.999</ActualTime><CycleTime>0.2</CycleTime><AssayXData Points="150">bv8uRDsML0QIGS9E1CUvRKEyL0RuPy9ES0wvRAhZL0TUZS9EoXIvRF5/L0Q7jC9E95gvRMSl
L0Shsi9Ebr8vRDvML0QI2S9ExOUvRKHyL0Ru/y9EOwwwRAgZMETUJTBEoTIwRG4/MEQqTDBE
CFkwRNRlMEShcjBEbn8wRDuMMEQImTBE1KUwRJGyMERuvzBEO8wwRAjZMETU5TBEofIwRG7/
MEQ7DDFECBkxRNQlMUSRMjFEsD8xRDtMMUQIWTFE1GUxRKFyMURufzFEO4wxRAiZMUTUpTFE
obIxRG6/MUQ7zDFEzNkxRNTlMUSh8jFEbv8xRDsMMkQIGTJE1CUyRKEyMkRuPzJEO0wyRAhZ
MkTUZTJEoXIyRG5/MkQ7jDJECJkyROWlMkShsjJEbr8yRDvMMkT32DJE1OUyRKHyMkRu/zJE
OwwzRAgZM0TUJTNEoTIzRG4/M0QqTDNE91gzRNRlM0ShcjNEbn8zRDuMM0QImTNEJqYzRKGy
M0RuvzNEO8wzRAjZM0TU5TNEkfIzRG7/M0Q7DDRE9xg0RNQlNEShMjREbj80RCpMNEQIWTRE
1GU0RKFyNERufzREKow0RAiZNETUpTREobI0RF6/NEQ7zDRECNk0RMTlNESh8jREbv80RDsM
NUT3GDVE1CU1RJEyNURuPzVEKkw1RAhZNUTUZTVEoXI1RG5/NUQ7jDVECJk1RNSlNUShsjVE
br81RDvMNUQI2TVE1OU1RJHyNURu/zVEOww2RAgZNkTUJTZEoTI2RG4/NkQ7TDZECFk2RGhm
NkSRcjZE</AssayXData><AssayYData Points="150">GiWRPptVkD7R9ZA+VFSRPsK4kD7uAJE+6PePPi/6jz6LQZE+E26PPqFvjz7pZpE+nvCRPmYe
kj6/jJE+quCQPsvlkT7rFJA+kW+TPq6ZkT7MT5I+k82TPuX3kD4A4ZM+Ec+SPjQLkj6jDJI+
hvWQPtu3kj7IHZQ+A26SPhe0kT5xVpE+RaSTPpQwlT435ZI+gUGTPtx8lj4vyJI+7oWSPhpp
lD4gm5Q+j8aUPqHCkz5EP5Q+O12UPqV/lD7WtZU+0PeUPrx2kj6D1JQ+LHiUPmrWlD4fUJU+
HAyTPnHQmD49fpU+qq2UPspFlT5RKJM+z0GVPkQHkz4qjZU++lGVPsZNlj6E+Jc+05CVPsW7
mD7qR5Y+qhuWPnF9lj4RbpY+3S2WPkA/lj5naZQ+LZKYPlhOlD64VZQ+Up+XPmjjlT4KgJU+
GYyWPtlulj6Eipg+pYyWPghplj43r5Y+l6WWPgYGlj6WuZY+ipuYPrvClj5GM5U+C8yYPnJx
mD6rspg+shqYPv7nlz63cJc+p7uXPmLOlz5D05c+bjSYPrmLmT4ANJk+EbmYPq4JmD4AsZo+
qbqYPj/lmT7eRZk+WKaYPiLmmD6qWJk+4aiZPnKXmT55T5o+ZyeZPtWulz5HOZk+fGSaPjVT
mz7n/pk+1x6aPuLXlz5NVJs+uj6aPspXmT6HQJk+NYiYPpYgmz4tipg+jSucPn+1mT5F+5k+
EeCYPt+JmT4jrZw+DZebPl59mj7RuZo+zYuZPjzBmj7kqZs+BcybPjjzmz53pZs+g4KaPk9j
mz6uP5o+</AssayYData></Step><Step><CommonData><SampleLocation>10</SampleLocation><SampleID>BG505 T332N SOSIP</SampleID><SampleGroup></SampleGroup><SampleInfo></SampleInfo><SampleRow>C</SampleRow><SamplePlate>1</SamplePlate><WellType>KSAMPLE</WellType><Concentration>-1</Concentration><ConcentrationUnits>µg/ml</ConcentrationUnits><MolarConcentration>125</MolarConcentration><MolarConcUnits>nM</MolarConcUnits><MolecularWeight>-1</MolecularWeight><Temperature>25</Temperature><StartTime>6199224</StartTime><AssayTime>180</AssayTime></CommonData><FlowRate>600</FlowRate><StepType>ASSOC</StepType><StepName>Association</StepName><StepStatus>OK</StepStatus><ActualTime>180</ActualTime><CycleTime>0.2</CycleTime><AssayXData Points="900">Xn82RCuMNkTnmDZExKU2RIGyNkRevzZEK8w2RPjYNkTE5TZEkfI2RF7/NkQaDDdE5xg3RMQl
N0SBMjdEXj83RCtMN0T4WDdE22Y3RJFyN0RefzdEK4w3RPiYN0TEpTdEgbI3RF6/N0QrzDdE
+Ng3RLTlN0SR8jdETv83RCsMOET4GDhEtCU4RIEyOERePzhEK0w4RPhYOETEZThEkXI4RF5/
OEQrjDhE+Jg4RMSlOESBsjhETr84RCvMOETn2DhExOU4RJHyOERO/zhEKww5ROcYOUTEJTlE
kTI5RF4/OUQrTDlE51g5RMRlOUSRcjlETn85RCuMOUTnmDlExKU5RJGyOURevzlEK8w5RN3Z
OUS05TlEkfI5RKD/OUQrDDpE+Bg6RMQlOkSBMjpETj86RCtMOkTnWDpExGU6RIFyOkROfzpE
Gow6RPiYOkTEpTpEkbI6RF6/OkQrzDpE59g6RMTlOkSR8jpEXv86RBoMO0TnGDtEtCU7RKIy
O0ROPztEK0w7RPhYO0S0ZTtEgXI7RF5/O0QrjDtE+Jg7RLSlO0SBsjtEXr87RBrMO0T42DtE
xOU7RGz0O0Re/ztEKww8RPgYPES0JTxEgTI8RF4/PEQrTDxE51g8RMRlPESRcjxEXn88RCuM
PET4mDxExKU8RJGyPEROvzxEK8w8RPjYPES05TxEkfI8RF7/PEQaDD1E+Bg9RLQlPUSBMj1E
Xj89RBpMPUT4WD1ExGU9RIFyPUROfz1EGow9RPiYPUS0pT1EgbI9RE6/PUQrzD1E+Ng9RLTl
PUSR8j1EXv89RBoMPkT4GD5EtCU+RIEyPkRePz5EGkw+ROdYPkTEZT5EkXI+RE5/PkQrjD5E
55g+RLSlPkSRsj5ETr8+RCvMPkTn2D5ExOU+RIHyPkRO/z5EKww/RPgYP0S0JT9EgTI/RE4/
P0QrTD9E51g/RLRlP0SBcj9E4X8/RBqMP0T4mD9EtKU/RIGyP0Ruvz9EK8w/RPjYP0S05T9E
kfI/RF7/P0QrDEBE5xhARLQlQESRMkBEXj9ARBpMQET4WEBEtGVARJFyQEThf0BEGoxARPiY
QES0pUBEgbJARE6/QEQazEBE+NhARLTlQESR8kBEXv9ARBoMQUT4GEFEtCVBRIEyQUReP0FE
K0xBROdYQUTEZUFEkXJBRF5/QUQajEFE+JhBROWlQUSBskFETr9BRBrMQUT42EFExOVBRIHy
QURO/0FEKwxCROcYQkS0JUJEgTJCRF4/QkQaTEJE51hCRNVlQkSBckJETn9CRBqMQkT4mEJE
tKVCRIGyQkROv0JEK8xCROfYQkS05UJEkfJCRF7/QkQrDENE+BhDRMQlQ0SRMkNETj9DRCtM
Q0TnWENExGVDRJFyQ0ROf0NEK4xDROeYQ0S0pUNEgbJDRF6/Q0QazENE59hDRMTlQ0SR8kNE
Tv9DRBoMRET4GEREtCVERJEyREReP0REGkxEROdYRES0ZUREgXJERF5/RERMjERE55hERMSl
RESBskRETr9ERCvMRET42ERExOVERIHyRERO/0REGgxFRPgYRUTEJUVEgTJFRF4/RUQaTEVE
+FhFRLRlRUSRckVETn9FRBqMRUTnmEVExKVFRIGyRUROv0VEGsxFROfYRUTE5UVEgfJFRE7/
RUQaDEZE5xhGRLQlRkSRMkZETj9GRBpMRkTnWEZExGVGRIFyRkRef0ZEGoxGRPiYRkTEpUZE
kbJGRE6/RkS+zEZE59hGRMTlRkSB8kZEXv9GRCsMR0T4GEdEtCVHRIEyR0ROP0dEjUxHROdY
R0S0ZUdEgXJHRE5/R0QajEdE+JhHRLSlR0SBskdEXr9HRBrMR0Tn2EdExOVHRJHyR0RO/0dE
GgxIRPgYSES0JUhEgTJIRE4/SEQrTEhE51hIRLRlSESBckhETn9IRBqMSETnmEhEtKVIRIGy
SERev0hEGsxIRPjYSES05UhEgfJIRE7/SEQaDElE+BhJRLQlSUSBMklEXj9JRBpMSUTnWElE
tGVJRJFySUROf0lEGoxJRPiYSUS0pUlEgbJJRE6/SUQazElE59hJRLTlSUSo80lETv9JRBoM
SkT4GEpEtCVKRLIySkROP0pEK0xKROdYSkS0ZUpEgXJKRF5/SkQajEpE55hKRLSlSkSRskpE
Tr9KRBrMSkTn2EpEtOVKRIHySkRO/0pEGgxLROcYS0TEJUtEgTJLRF4/S0QaTEtE51hLRLRl
S0SBcktETn9LRBqMS0TnmEtEtKVLRIGyS0ROv0tEK8xLROfYS0S05UtEgfJLRF7/S0QrDExE
5xhMRLQlTESRMkxETj9MRBpMTESsWUxExGVMRIFyTEROf0xEK4xMROeYTES0pUxEgbJMRF6/
TEQrzExE/tlMRLTlTESB8kxETv9MRBoMTUT4GE1EtCVNRIEyTUROP01EK0xNROdYTUS0ZU1E
kXJNRE5/TUQajE1E55hNRLSlTUSRsk1EXr9NRCvMTUTn2E1EtOVNRIHyTURe/01EKwxOROcY
TkTEJU5EgTJORE4/TkQaTE5E51hORLRlTkSBck5EwH9ORBqMTkTnmE5EtKVORIGyTkROv05E
GsxOROfYTkS05U5EgfJORE7/TkQrDE9E5xhPRLQlT0SBMk9EXj9PRDtMT0TnWE9EtGVPRIFy
T0ROf09EK4xPROeYT0S0pU9EgbJPRE6/T0QazE9E59hPRLTlT0SB8k9ETv9PRCsMUETnGFBE
tCVQRJEyUEROP1BEGkxQROdYUES0ZVBEkXJQRF5/UERMjFBE55hQRMSlUESBslBETr9QRBrM
UETn2FBE9uVQRJHyUERO/1BEGgxRROcYUUS0JVFEgTJRRF4/UUQaTFFECFlRRLRlUUSRclFE
Tn9RRCuMUUTnmFFExKVRRIGyUUROv1FEGsxRROfYUUTE5VFEgfJRRE7/UUQaDFJE+BhSRMQl
UkSBMlJETj9SRCtMUkTnWFJE1WVSRIFyUkRef1JEK4xSROeYUkS0pVJEgbJSRF6/UkQazFJE
59hSRLTlUkSB8lJEXv9SRCsMU0TnGFNExCVTRIEyU0ReP1NEGkxTRPhYU0TEZVNEkXJTRF5/
U0R9jFNE55hTRMSlU0SRslNEXr9TRCvMU0T42FNExOVTRIHyU0Re/1NEKwxURPgYVES0JVRE
kTJURG4/VEQrTFRE+FhURMRlVESRclREXn9URCuMVET4mFRExKVURJGyVERev1REK8xURPjY
VETE5VREkfJURF7/VEQrDFVE+BhVRMQlVUSRMlVEXj9VRCtMVUT4WFVExGVVRJFyVURef1VE
K4xVRPiYVUTEpVVEorJVRF6/VUQrzFVE+NhVRMTlVUSR8lVEXv9VRCsMVkT4GFZExCVWRJEy
VkReP1ZEK0xWRPhYVkTEZVZEkXJWRF5/VkQ7jFZE+JhWRLSlVkSRslZEXr9WRCvMVkT42FZE
xOVWRJHyVkRe/1ZEKwxXRBgZV0TEJVdEkTJXRF4/V0QrTFdE+FhXRLRlV0SRcldEXn9XRCuM
V0T4mFdExKVXRJGyV0Rev1dEK8xXRPjYV0TE5VdEkfJXRF7/V0QrDFhE+BhYRMQlWESRMlhE
Xj9YRCtMWET4WFhExGVYRJFyWERef1hEK4xYRPiYWETEpVhEkbJYRE6/WEQrzFhE+NhYRMTl
WESR8lhEXv9YRCsMWUT4GFlExCVZRJEyWUReP1lEK0xZROdYWUTEZVlEkXJZRF5/WUQrjFlE
+JhZRMSlWUSRsllEXr9ZRCvMWURK2VlExOVZRIHyWURu/1lEKwxaRPgYWkTEJVpEkTJaRF4/
WkQrTFpE+FhaRLRlWkSRclpEXn9aRCuMWkT4mFpExKVaRJGyWkRev1pEK8xaRPjYWkTV5VpE
kfJaRF7/WkQrDFtE+BhbRMQlW0SRMltEXj9bRBpMW0T4WFtExGVbRJFyW0ROf1tEK4xbRPiY
W0TEpVtEkbJbRF6/W0QrzFtE+NhbRMTlW0SR8ltETv9bRBoMXET4GFxExCVcRJEyXEReP1xE
K0xcRPhYXETEZVxEkXJcRF5/XEQrjFxE+JhcRMSlXESRslxEXr9cRCvMXET42FxE4edcRJHy
XERe/1xEKwxdRPgYXUTEJV1EkTJdRE4/XUQrTF1E51hdRMRlXUSRcl1EEoBdRBqMXUT4mF1E
xKVdRJGyXUROv11EK8xdROfYXUTE5V1EkfJdRE7/XUQrDF5E+BheRMQlXkSRMl5ETj9eRCtM
XkT4WF5ExGVeRJFyXkRef15EK4xeRPiYXkS0pV5EgbJeRE6/XkQrzF5E+NheRMTlXkSR8l5E
Xv9eRCsMX0T4GF9ExCVfRJEyX0ReP19EGkxfRPhYX0TEZV9EkXJfRF5/X0QrjF9E+JhfRLSl
X0SBsl9EXr9fRBrMX0T42F9ExOVfRJHyX0Re/19EGgxgROcYYETEJWBEkTJgRF4/YEQaTGBE
+FhgRMRlYESRcmBEXn9gRCuMYET4mGBExKVgRIGyYERev2BEK8xgRPjYYETE5WBEkfJgRF7/
YEQrDGFE5xhhRMQlYUSBMmFEXj9hRCtMYUT4WGFEtGVhRJFyYURef2FEK4xhRPiYYUTEpWFE
kbJhRE6/YUQazGFE+NhhRMTlYUSR8mFEXv9hRMQNYkTnGGJExCViRJEyYkReP2JEK0xiROdY
YkTEZWJEkXJiRF5/YkQajGJE55hiRLSlYkSRsmJETr9iRCvMYkT42GJExOViRJHyYkRe/2JE
GgxjRPgYY0TEJWNEgTJjRF4/Y0QrTGNE+FhjRLRlY0SRcmNE</AssayXData><AssayYData Points="900">T1SdPnPnlz6RM5I+VS+NPo+biz5wu4g+MOyGPtAAhT7Gc4Q+JlWBPidSgT5pen8+ZRJ8Pm7m
fT5qOnY+pHd4PviRez67Cns+rGN5PmKceD7zf3w+8hB5PkqgeT4OkHk+2iF5PuGndD6XJHg+
nrx5PgjDeD7se3Y+DPF5PrJBfD6uhXc+EsR4PlEMfD63BH0+amJ9PukHdz5FoXo+jBN6PmIW
fT6DBno+HDt4PgqKdj6Fm3g+u6N7PkYMfT7uXXo+tCN7Pg9efT4wNXw+aQ99PhP2fT6Jh3o+
n2F8Pt2geT4fP3k+ll5/PkQqej602no+of96Psj+fD6ehn8+cat+Pk6CgT56n38+Y5SAPrc+
fT5LcIA+kwZ+PlDXgD7nM3w+K/1/PiLmfj4uTn8+ES5+PkvsgD6EgYA+6OCAPlRZgD4UgIA+
Q79+PsqOfz7UVYA+rDh/Pk67gT7IqoE+bdOAPuR3gz72V4I+wGaBPnCWfT4P6IE+9PiBPpVE
gD40nH8+ftyBPghUgj7NSYE+EVCAPhVBgD61/30+5WaDPk8HgT54BIA+aWeBPl05gj74CoM+
s4WFPpI/gj6U4YE+IuaDPnuagj4tFYU+9WuBPhw1gj6qBYI+9gqDPt5Dgz6mcIQ+852EPrWS
gz4TA4I+6kSEPmjYgz7okYQ+jRyEPraKgz4dIoQ+3DuEPnAxgj4FooU+DsuDPuNqgz459YQ+
Rq+DPqQ/hT5XE4U+baWFPgMphj4Ts4Q+qfSFPtgihT5mhoQ+MNOEPoZwgz55zoY+rrqDPtQi
hj4Ls4Q+w4yEPiXuhD4+fYY+dyuEPgtshT5ag4Y+WoiEPuP7hT7arYU+czGGPsZKhj7cnoU+
0RmHPrPhhT47IoU+VXKGPskqhj7suIY+JFyGPhT8hz7FDIY+9NmGPpYxhj6KT4Y+nrGIPpf6
hD5FL4U+2V2IPg8/iD5EHoc++SKJPvhHiD5JKYc+U+SGPnSQhz6g9oc+7Q+IPsVuhj5K/Ic+
t7qJPiXshz6pRIc+JBmGPtgpij7W1og+maaJPjZFiD7SXIg+/O6IPqmdiz4joIk+kUqGPmgW
ij4NHIs+26eFPjezij6M0Yg+WKKIPiHLiD6aA4s+LFGKPlmjiT4YTYk+/N6IPqtVhz4RWIg+
CWyKPnvYiD4U5Ik+LFmIPthAhz4Gg4o+3/mKPttWiT7fGYo+8SmJPtRBij7aYYo+AxeIPqGE
iz5GQIk+Fi6LPudpiD6HIYs++FaKPrgEij68vIk+OruJPoeLjD6EKI0+SJqLPp4kjD6H54s+
3XyMPiP+iz66TIw+Tq2KPpuWiz72/Is+c32KPuu0jT6uN4s+o86LPqLNij7iJIw+KpaMPqBW
iz7hVIk+98OJPjpgij4pbow+iyqNPjJtiz4Kp4w+0heNPtM7jD4zU4w+J2uKPqFKjT4aD4w+
qnuNPk/Lij5YNYo+qdeOPmDljD5ur40+vO6MPnG/jD5/q4s+ogmNPptEjj608Is+GBWNPiYC
jj6HqIw+5yeLPtlCjj7l2Iw+eISOPlQsjj5vRI0+qHCNPpTLjj6EG48+DEmMPr2ZjT4br44+
Gd+OPgXljT5Dh4w+P0SOPk1ejz5sLIw+cz6PPnIxjz61CpA+XFqOPkO/jz6cPo4+txmMPtgx
jj42pY0+7Y+PPlBBjD5c+Y0+fFuNPhP1jT4BPI4+NQWQPtgMkD5c+ow+H0SPPoyYjj72ZI8+
gmaQPn4njz6aXI8+0oyOPoLFkD7vqI8+hKaPPnjDjj5WRo8+PtKOPps+jz6YUI8+PD2OPimc
jz6KL40+76iQPtJfjz5uBpA+Mv6PPuyckT5/bJI+Ky6QPpovkT40u48+ToGRPoMCkD6odZA+
6juRPqkfkD5zHJA+/lmQPvNzkD5SVI4+wiGRPkQDkD6mnY8+Lc2PPp3okT7Cl5A+TMWQPrwY
kT4JXY8++6eRPg8BkD4Wh5A+tk+SPtZ/kT6MjJE+rK2RPt8ykT7w8pM+AryQPkB+kT5/vZE+
f72RPrndkz7u75I+0F2TPlx0kz5gU5I+kx6RPnOjkj48WpQ+kCKRPg0ekj4+eJA+iX+RPuC1
kj71QZI+CVaTPijdkz6d4JM+yVySPldxkz6lMJU+eceTPthhkj58g5M+S9CSPuZ3kT504ZI+
m96RPgF8kz69X5M+MI+UPmO7lT49bJM+haWVPkPzlD7xNZI+UqKUPi4JlD72WpE+06uSPvn4
lT6p+pA+GhqSPpJ+kj5zG5Q+baiUPoTFkj48xJM+CHCVPnrRlD6SjJQ+g5eVPqknlT4ejZI+
GiyWPju9kz6515Q+RBuUPsblkz7Gq5Y+12+UPidnlD4gXZE+gCmUPkSOlj5JiZI+ANWSPoRl
lD4TWpQ+3J+VPjlRlj7PmZQ+T52VPvCTlT6jaZY+yaiVPtmMlT5+/ZQ+mJKVPoYalj5LvZQ+
kWOWPuZelD7UbJU+XTCWPuRolT7hP5Q+rDGXPriblj6hVZU+JNKWPgXMlj4NdJU+dfqUPltb
lz5l+5U+cryWPok3lz7XtJU+4BaVPkkclj7htpQ+cBOWPuNvlj5RKJc+pcuWPthSlz5Ud5U+
jpKZPoIWlz7TqJc+Cr+WPoIdlz5dmZY+EiqVPuodlj55tpc+2Q+VPmQElj4qIJc+UKGWPmyt
lj7uKZg+VMGWPk7vkz6ooZk+xIiTPjxBlz7kt5Y+bROWPlvKlz55+5g+SBeWPhFvlz6ZkZU+
VRaYPoZlmD4Kw5k+OuKZPhyelz7JqZg+O/uYPpMhlz5O05Y+V/mWPs2MmT6Cz5k+hPqXPnvh
mD4OYJg+YL+XPnObmD74mpg+s0SXPn/0lj7o3JY+Y6WZPi4vmj6aLpc+4l6XPv/nmD673Jg+
HBKZPtYLmT4rzZY+F1GaPvW9mD7Zkpk+7iyYPnTilT7145o+Xy6ZPrAcmj4d/Js+gnGYPvL4
mT7sFZo+Y9eYPuN+mj6vBJo+a7CZPohFnD6umZg+Rw+ZPrfFmz5qL5o+J7uaPrrBmT7cn5k+
rsuaPhlXnD6lH5s+/DWZPuqwmj4L6po+6p2ZPnfZmT4qKJk+9u2aPkTwmT4CuJo+hECaPi12
mz4lkZo+GwabPhrRmj7ORJw+xCaZPn7nmT4Rx5k+gWqZPsNVmz6IyZs+zR+aPtZamz4id5w+
kmCaPl3Zmj6h7Zs+VJybPvXvmT7sUJo+p+OaPgm6nD56yps+CHebPlk8mj6Jtpo+p6WaPo0J
mz5Exps+CCecPvIbnT6NxJo+hl6bPk0KnD518Zs+cTGcPsjemT4D9po+D3+bPrDXnT7qWpw+
32qcPph6mz5h0Zo+jfGcPhahmj7GDJw+izWcPk24mj4z1Zo+fXabPmgtnT70zpo+DLmcPkIk
nD7TZ5s+z/ycPmV3mz5La54+LkecPoiknD7D0p8+ob+cPmmNnD67WJw+e/2bPgpwnD5SQ54+
ZwqcPlG5nT6/0Zw+Z6OcPp3rnD4/ppw+NX6ePsvMmz6fYJw+peadPkjumz4BMJ0+Ye2ePgIh
mz6Iep0+Og+ePuOvnj6NQ50+D46ePoylnT6b6J4+GT+dPmzrnT7T754+z3uePmSCnT6PAp4+
AXOdPmuTnj5m5Zw+0MicPuGTnz6Ol54+V+ifPlg+oD7IB54+XeeePqEvnj4fcJ4+CbOcPg/X
nz6amp8+bBedPoftnT41qp4+FIWbPvgUnz7CpaA+KMegPmqQnj6pwZ4+rlefPsGdnj747p4+
UBKiPinJnj6njp4+lvCdPqFinj4Pr58+6MWePmM2nz5g8qA+ogmfPmsSoT4w/Z8+L8KePgq7
nj6zqp4+2j2gPrcdnj6AYaA+1n+fPnNuoD4dU6E+7sefPsKJoD7SzZ8+AnefPjKtnz6NqJ4+
ZGefPqiwnz4jn58+59KgPi9KoD6wCZ4+BS2fPsyLnz7dSKA+Or2fPtCknj5/ZZ4+/t2ePsQJ
nz6a7aA+RbGgPv2Wnz5PTKA+YoCfPqehnj7RyaE+cMCfPmXNoT6lFKI+rkmfPvFAoj6eK6A+
OHefPpR+oD4tF6A+mPigPj6Coz7HJZ8+HVqgPqproD591p4+I3WhPuC1oD4dd6A+rbChPnsh
oj6sv6E+Eg2fPmRQoT5vl6M+G1KhPtyUoD5L4qA+UKGfPsoKoj7GkqE+O5aePmsEoj5YKKA+
SiOfPj9ZoT5wp6I+kz+iPqySoj4DpaU+diuiPj2Joj4bIaA+7U+iPguGoD5zmqI+9IKhPkQw
oD5jTKA+OJShPivuoj7nvaE+DVeiPsjyoj5+PqE+2s2iPnfNoT4xD6I+KHqhPqNpoz7GzaI+
ooahPpd6oT7MsaM+eOuiPgL4oj4k/KA+bOWhPjGfoj7wiqQ+zcCiPmb6oj7ujKI+n3ahPuxD
oj7ga6I+UCCkPptdoD4S4qM+gPqkPtBKoz6Gh6M+ihWiPs6BoT4tTqI+xoqiPt+foz62xqM+
s8CiPmMmpT4IcKU+8vmjPl2JoT5U4aA+t/ejPvWDoj5tXKM+EtSiPkVboz6ZraM+cMajPrVW
oz7okqM+jeujPuRFpD7BMqQ+JiGlPl6dpj5Jn6Q+GiqkPtvtoj6sjaQ+pxekPuQqpD6436M+
I5miPiq2oT5bUKE+9Y+lPjZSoz5wx6U+hvyhPt70oj5d7qQ+8s6lPmPYoz6YB6Y+7mOkPrpI
pj7CsKM+EzOkPnLApD4qmaU+4oqlPnkXpT6aDaU+YZGkPhz8pD59OqY+VOqiPktspD59W6Q+
lOSiPkAtpT7sQKM+OfikPvnzpj6UwqU+4yinPvScpT75o6U+</AssayYData></Step><Step><CommonData><SampleLocation>1</SampleLocation><SampleID></SampleID><SampleGroup></SampleGroup><SampleInfo></SampleInfo><SampleRow>C</SampleRow><SamplePlate>1</SamplePlate><WellType>BUFFER</WellType><Concentration>-1</Concentration><ConcentrationUnits>µg/ml</ConcentrationUnits><MolarConcentration>-1</MolarConcentration><MolarConcUnits>nM</MolarConcUnits><MolecularWeight>-1</MolecularWeight><Temperature>25</Temperature><StartTime>6388069</StartTime><AssayTime>180</AssayTime></CommonData><FlowRate>600</FlowRate><StepType>DISASSOC</StepType><StepName>Dissociation</StepName><StepStatus>OK</StepStatus><ActualTime>179.999</ActualTime><CycleTime>0.2</CycleTime><AssayXData Points="900">Xn9jRCuMY0T4mGNEtKVjRIGyY0Rev2NEGsxjROfYY0S05WNEkfJjRF7/Y0QaDGRE5xhkRLQl
ZESRMmREXj9kRBpMZET4WGRE5WVkRJFyZEROf2REK4xkRPiYZETEpWREgbJkRE6/ZEQrzGRE
59hkRMTlZESR8mREXv9kRBoMZUTnGGVEuiZlRJEyZUROP2VEGkxlROdYZUTEZWVEgXJlRE5/
ZUQrjGVE55hlRLSlZUSRsmVEXr9lRBrMZUT42GVEtOVlRJHyZURe/2VEGgxmROcYZkTEJWZE
gTJmRE4/ZkQrTGZE+FhmRMRlZkSRcmZEXn9mRCuMZkTnmGZEtKVmRIGyZkRev2ZEGsxmRPjY
ZkS05WZEgfJmRE7/ZkQaDGdE5xhnRLQlZ0SBMmdETj9nRBpMZ0T4WGdExGVnRJFyZ0ROf2dE
K4xnRPiYZ0S0pWdEkbJnRE6/Z0QrzGdE59hnRLTlZ0SR8mdEXv9nRBoMaET4GGhEtCVoRIEy
aEReP2hEGkxoROdYaES0ZWhEgXJoRE5/aEQajGhE+JhoRLSlaESBsmhETr9oRBrMaETn2GhE
tOVoRIHyaERO/2hEGgxpRPgYaUS0JWlEgTJpRE4/aUQrTGlE51hpRLRlaUSBcmlETn9pRBqM
aUT4mGlExKVpRJezaUROv2lEGsxpRPjYaUS05WlEkfJpRF7/aUQaDGpE+BhqRLQlakSBMmpE
Xj9qRBpMakT4WGpEtGVqRIFyakROf2pEGoxqRPiYakS0pWpEgbJqRE6/akQazGpE59hqRLTl
akSB8mpETv9qRCsMa0TnGGtEtCVrRJEya0ROP2tEGkxrRPhYa0S0ZWtEgXJrRE5/a0QajGtE
55hrRMSla0SBsmtETr9rRBrMa0Tn2GtEtOVrRJHya0RO/2tEGgxsRPgYbES0JWxEkTJsRE4/
bEQaTGxE51hsRLRlbESBcmxETn9sRCuMbET4mGxEtKVsRIGybERev2xEGsxsROfYbETE5WxE
kfJsRE7/bEQaDG1E+BhtRLQlbUSBMm1EdEBtRBpMbUTnWG1E9mVtRIFybUROf21EGoxtRPiY
bUS0pW1EgbJtRE6/bUQazG1E59htRLTlbUSR8m1ETv9tRCsMbkTnGG5EtCVuRIEybkROP25E
GkxuRItZbkS0ZW5EgXJuRE5/bkQajG5E55huRMSlbkSBsm5ETr9uRBrMbkTn2G5ExOVuRIHy
bkRO/25EGgxvROcYb0S0JW9EgTJvRE4/b0QaTG9E51hvRLRlb0SBcm9ETn9vRBqMb0TnmG9E
tKVvRJGyb0ROv29EGsxvROfYb0S05W9EgfJvRF7/b0QaDHBE5xhwRNUlcESBMnBETj9wRCtM
cETnWHBEtGVwRIFycEROf3BEGoxwROeYcES0pXBEgbJwRF6/cEQrzHBE59hwRMTlcESB8nBE
bv9wRBoMcUT4GHFEtCVxRIEycUROP3FEK0xxROdYcUS0ZXFEgXJxRE5/cURMjHFE55hxRLSl
cUSBsnFEXr9xRDvMcUTn2HFEtOVxRJHycURe/3FEGgxyROcYckS0JXJEgTJyRE4/ckQaTHJE
51hyRLRlckSBcnJEXn9yRBqMckTnmHJEtKVyRIGyckROv3JEAM1yRAjZckTE5XJEgfJyRE7/
ckQrDHNE+BhzRDcmc0SBMnNETj9zRCtMc0T4WHNEtGVzRIFyc0Ref3NEK4xzROeYc0S0pXNE
kbJzRF6/c0QazHNE59hzRMTlc0SR8nNETv9zRBoMdETnGHRExCV0RJEydEROP3REGkx0RPhY
dETEZXREkXJ0RE5/dEQajHRE55h0RMSldESRsnREXr90RCvMdET42HRExOV0RJHydERe/3RE
Kwx1RPgYdUTEJXVEkTJ1RF4/dURMTHVE+Fh1RNVldUSRcnVEXn91RCuMdUT4mHVExKV1RJGy
dURev3VEK8x1RPjYdUTE5XVEkfJ1RF7/dUQrDHZE+Bh2RMQldkSRMnZEXj92RCtMdkT4WHZE
xGV2RJFydkRef3ZEK4x2RBiZdkTEpXZEkbJ2RF6/dkQrzHZE+Nh2RMTldkSR8nZEXv92RCsM
d0T4GHdExCV3RJEyd0ReP3dEK0x3RPhYd0TEZXdEkXJ3RF5/d0QrjHdE+Jh3RMSld0SRsndE
Xr93RCvMd0T42HdExOV3RPTyd0Re/3dEKwx4RPgYeETEJXhEkTJ4RF4/eEQrTHhE+Fh4RMRl
eESRcnhEXn94RCuMeET4mHhExKV4RJGyeER/v3hEK8x4RPjYeETE5XhEkfJ4RF7/eEQrDHlE
+Bh5RMQleUSRMnlEXj95RCtMeUT4WHlExGV5RJFyeURef3lEGox5RPiYeUTEpXlEkbJ5RF6/
eUQrzHlE+Nh5RLTleUSR8nlEXv95RCsMekT4GHpExCV6RJEyekReP3pEK0x6RPhYekTEZXpE
kXJ6RF5/ekQajHpE+Jh6RMSlekSRsnpEXr96RCvMekTn2HpE1eV6RJHyekRe/3pEGgx7RPgY
e0TEJXtEkTJ7RF4/e0QrTHtE+Fh7RMRle0SRcntEXn97RCuMe0T4mHtExKV7RJGye0ROv3tE
K8x7RPjYe0TE5XtEkfJ7RF7/e0QrDHxE+Bh8RMQlfESRMnxEXj98RCtMfET4WHxExGV8RJFy
fERef3xEK4x8RPiYfETEpXxEgbJ8RF6/fEQrzHxE+Nh8RMTlfESR8nxE/gF9RBoMfUT4GH1E
xCV9RJEyfUROP31EK0x9RPhYfUS0ZX1EkXJ9RF5/fUQrjH1E+Jh9RMSlfUSRsn1EXr99RCvM
fUT42H1EtOV9RIHyfURe/31EGgx+RPgYfkTEJX5EgTJ+RE4/fkQrTH5E+Fh+RMRlfkSRcn5E
Xn9+RCuMfkT4mH5ExKV+RJGyfkROv35EK8x+RPjYfkTE5X5EkfJ+RF7/fkQrDH9E+Bh/RMQl
f0SBMn9EXj9/RCtMf0T4WH9ExGV/RJFyf0QjgH9EK4x/RPiYf0TEpX9EkbJ/RE6/f0QrzH9E
+Nh/RLTlf0SR8n9EXv9/RBUGgER8DIBE4hKAREkZgESvH4BEFSaARHQsgETiMoBESTmARK8/
gEQVRoBEfEyAROJSgERJWYBEr1+ARB5mgER8bIBE4nKAREl5gESvf4BEFYaARHSMgETikoBE
SZmARK+fgEQVpoBEfKyARNqygERJuYBEr7+ARBXGgER8zIBE4tKAREnZgESv34BEFeaARHzs
gETi8oBESfmARK//gEQVBoFEdAyBROISgURAGYFErx+BRBUmgUR8LIFE2jKBREA5gUSvP4FE
FUaBRHxMgUTiUoFESVmBRK9fgUQVZoFEfGyBROJygURJeYFEr3+BRBWGgUR0jIFE4pKBREmZ
gUSvn4FEFaaBRHysgUTisoFEQLmBRK+/gUQVxoFEfMyBROLSgURJ2YFEr9+BRA3mgUR87IFE
2vKBRED5gUSv/4FEFQaCRHwMgkTiEoJESRmCRPkfgkQVJoJEdCyCROIygkRJOYJEfECCRBVG
gkR0TIJE4lKCRElZgkSvX4JEDWaCRHRsgkTicoJEQHmCRK9/gkQNhoJEfIyCROKSgkRAmYJE
r5+CRBWmgkR8rIJE2rKCREC5gkSnv4JEDcaCRHTMgkTa0oJESdmCRK/fgkQN5oJEdOyCRNry
gkRA+YJEr/+CRBUGg0QYDYNE2hKDREAZg0SnH4NEDSaDRHQsg0TiMoNESTmDRKc/g0QVRoNE
fEyDROJSg0RJWYNEp1+DRA1mg0R0bINE4nKDREB5g0Svf4NEFYaDRHSMg0TikoNESZmDRKef
g0QNpoNEfKyDROKyg0RJuYNEr7+DRBXGg0R0zINE4tKDREnZg0S/34NEDeaDRHzsg0Ta8oNE
SfmDRKf/g0QVBoREfAyEROIShERJGYRE0B+ERA0mhER8LIRE4jKEREA5hETeQIREFUaERHxM
hETiUoREQFmERK9fhEQVZoREdGyEROJyhERAeYREp3+ERBWGhER0jIRE4pKERECZhESnn4RE
DaaERHyshETasoRESbmERK+/hEQVxoREdMyERNrShERJ2YREp9+ERBXmhER87IRE4vKEREn5
hESv/4REDQaFRHwMhUTiEoVESRmFRKcfhUQNJoVEfCyFRNoyhURAOYVErz+FRBVGhUR8TIVE
2lKFRElZhUSvX4VEFWaFRHRshUTacoVEQHmFRKd/hUQVhoVEdIyFRNqShURJmYVEp5+FRBWm
hUR0rIVE4rKFREm5hUSvv4VEDcaFRHzMhUTa0oVEQNmFRK/fhUQV5oVEdOyFROLyhURA+YVE
p/+FRA0GhkR0DIZE4hKGREAZhkSnH4ZEDSaGRHwshkTaMoZEQDmGRK8/hkQNRoZEdEyGROJS
hkRJWYZEr1+GRBVmhkR8bIZE4nKGREB5hkSnf4ZEDYaGRHyMhkTikoZEQJmGRKefhkQNpoZE
dKyGRNqyhkRAuYZEp7+GRA3GhkR0zIZE2tKGREnZhkSn34ZEDeaGRHTshkTa8oZESfmGRK//
hkQNBodEdAyHRNoSh0RAGYdEpx+HRBUmh0R0LIdE2jKHREA5h0SnP4dEDUaHRHxMh0TaUodE
SVmHRK9fh0QVZodEfGyHROJyh0RAeYdEp3+HRA2Gh0R8jIdE4pKHRHKZh0Snn4dEDaaHRHSs
h0TisodEQLmHRK+/h0SIxodEdMyHRNrSh0RJ2YdEp9+HRA3mh0R87IdE4vKHRED5h0Sv/4dE
DQaIRHQMiETaEohEQBmIRKcfiEQVJohEfCyIRNoyiERAOYhE</AssayXData><AssayYData Points="900">61KdPgqboD5nW6U+eTWnPkmArT6SIq8+Xy6zPoljtT5Ql7c+U4q3PhP2uz7jkbw+KbS9Pv6I
vz6cSsE+vg+/Pnl3wz5I3sM+0XzFPolRwj6gF8M+8eLBPprBxj7jJsQ+vaXGPkg8xT4BhMc+
DEzGPh4Nxj70LMY+JBDFPkPixT48GsU+LWnDPpjhxT4We8Y+EGbHPriexj7zvcc+0dPFPhrM
xz4+f8Y+xEDKPpfUxT5+Bsg+6WDGPqZOxT6vTsY+9yLGPldwxz7M+8U+OmrHPkkUxz7dMMY+
glrJPlwUyD7sM8g+ALLIPlrLxj7u3cY+nwvHPl9FyD61s8c+6JTHPotTxj4ohMg+Un7GPlOd
xj7Thsc+WHjHPu2Qxj70b8Y+aD3GPvaMxz6ZbMY+Os7GPpaLxz4Rc8U+Df3GPo9Sxz4be8g+
GXbGPoZXyD5Wc8c+fETHPoECxj7L3cQ+yCPGPrB4xz7Eg8U+28LHPi13yD69ecc+w6zIPqR0
xz7ODcc+utjGPiILxj6KLsY+5F/GPvKnyD54MMg+0ebFPo4nxT5vQsk+kgHFPvehyD4NTMg+
7G/GPkuwxz6Z+sc+B4vGPnzyxT57scc+gi3IPgV0yD5SY8U+rAzHPgr4yD6ZBMg+ev3FPqQU
yD6i98g+nBnJPhiDxj5f6cc+UA7IPkU2xz7KT8k+pZvIPlv/yD5vUck+pTnIPl9hyT78+Mg+
ZNTJPquLyj5478g+y+jGPiW4xz5yYcg+eUbHPtVDyD45A8k+lIfIPk/mxT7cvck+h7fIPvQe
yT4jq8Y+/crIPj2UyD5Qasg+erfHPqdZyD65lMc+kGDIPiDQyD7EZ8k+vRDHPsSryD79Osg+
JQvJPjlwyT7x2sc+H7LIPicYyT7nLMg+LyvIPgyDyz6Hs8g+qzDKPtv9yT5bw8g+iSfGPvUA
yT5LO8o+p0XKPm3OyD5Xhso++tfIPo7Gxj4Xicg+rDbIPtSUyT65y8k+bWbIPkD9yj5rTcg+
h6jHPvXsyD7yGso+5jXKPsZRyj7tyck+G+rJPnmsyj7UFsk+QDXKPkOVyD5uwcg+63XKPj13
yT4T8MY+rdHJPn4gzD5QdMo+LFLGPu9vyT5fRso+eUXKPnXPxz6Oe8k+DgHIPn18yD48Kcs+
L+3JPmFxyT7tvck+yFPJPn8dyj4uJ8k+QaXJPv+GyT4cJsg+pt7KPi3Myj463Mo+fOfJPoQn
yj5+kck+D83IPhoCyT5xZMo+eojKPsgByz6gYMo+P6PJPhAAyz7AYcs+EEvKPiQJyz7SA8s+
vf7JPiLEzD71Zsk+UKLIPu17yT5ClMk+NFrJPr/Vyz4vQso+3EPLPpQjyT73fso+YOrLPksw
yj7zlMk+0d3IPlnOyz7XQ8k+OmPKPmyGyT5aL8k+RI3LPhBNzD5Ga8s+UQ3LPpeHyD6mvMk+
5LnJPuYuyz6MRcs+t2zJPrWozD5Fsss+GGrLPvcTyz5BVMs+LVvNPkI6yz7Pu8w+vPjKPk+B
yz5Tnco+HJPLPqVSzD4rbMw+1pnKPnC5zD5Df8s+TvPKPtTzyj7UQsw+BcPKPkrpyj72fsw+
jKbKPoIYzD49yMs+J7TKPpibyz6Q48o+z+fMPjIwzD7X8sw+rPnLPhJ3yz7sicw+q0POPgi8
yj5oV8g+1MDJPinmzD7qvsw+WZbMPsE1zD7Tlso+p6DJPqluyz4z78w+kK7JPuSbyj60kss+
PZHMPo56zT46Jcs+423NPkvNzD5XH8o+p1HLPp1Syz4zH84+IszLPovvzD6Tc8w+EaDMPoef
yz6BcM0+eYfLPhu3zT71IMw+BbbLPjngzD47Dss+Y8fKPu1NzD7Pjcw+ib7LPo3wyz52eco+
dejMPk+PzT5OLcs++g3MPp5VzT7bWcw+yl7OPmZDzj4Q3cw+/73KPvuNzT7yhcw+jMLKPgmJ
zT5v6s0+V4zNPgrDzj6ZTM4+A6fPPtepzj5PD84+jbjNPu/Ryz42zMs+K8/OPuvxzD6S/M0+
hODMPn65zT4BP84+fkHNPo/yzD44/8s+LBLOPnjiyz5y/c0+K8HMPogvzT5wZMw+zBHNPs21
zz7xJcw+9vXOPv1lzz4AeMs+j67NPjX0zD7NU84+zvvOPml8zj4mCs4+I1vNPvbYzj7Urc0+
XPHOPp0qzz7l9cs+3lfOPlgEzT50Y80+2v3MPi0CzT6qRc4+63TNPuTfzT7nH88+Fl3PPvTA
zD5Olcw+FTjOPtvpzT6Yec8+A7PMPqG5zj4NIcw+tDfPPjuryz6TWtA+FrXOPuh00T5w7c0+
uS/NPnnyzz7oV84+j0/NPkcYzj5eS88+1n7PPralzT7D8M0+V97NPhCczz7C7s0+RUvQPoD1
zj6u0s8+xIXPPoUvzz5qitA+tPjNPrE00T75cM8+ySnPPuI+0D5Tys8+hKDNPmTozz7I1M4+
M1PPPkrezz6FJ9E+01rPPv0x0D4rFs4+GvfNPpnyzz7FLNA+TtTQPqamzT6b084+R33OPlle
zz4wJdA+RuvNPm3c0T6Tc9A+RobQPvYrzj7UN88+hTXQPqRX0D5kXtE+0o7PPqW3zz7umtA+
fWDPPjmKzj4S/c4+hfTPPvbL0D6jttA+hbDPPuPz0D684NA+Ll/PPqwFzz6Kac8+si3RPskd
0T4UNtA+TETOPlS00T7k6tA+eCfOPmQ0zz5rBdE+ijTSPtU4zz6W7c0+OYbRPjwB0T79Lc8+
SOnPPvwP0D5Nhs4+OnzPPixh0T5oDtE+NZfQPnNCzz5shNA+0SjQPnl/0T7xeNA+BKDRPud4
0T4OtdA+wQ/RPkc/0D6TDNE+Eq7QPv1S0T5Y9dA+3GTPPsnx0T5RY88+4ebQPtfX0T5z+NE+
MQPRPq7mzz5sI88+9JHSPhVW0D4+WNE+q5fRPs0r0j5voNI+Vy/TPsxU0D7l9NI+y8LPPnPl
0T6zkdI+mh7SPpCx0T4Ee9A+eNfRPgas0T5jFtA+EmDRPq3Z0D66wdE+mtvRPoJr0T53/NI+
KgXSPgqh0T65W9I+DXDTPtv+0j5ulNE+MIXQPjfG0T7eoc8+pBPRPoWf0T6MyNM+okDTPtrG
0T451tU+u0bTPsrc0j6yqtA+jwHRPhQb0z7aY9I+Bb3RPnuV1D4qetI+YMDRPssx0z461tA+
FWDSPgq/0T6rcdI+74nRPhVY0j5GwtE+HuPSPgZl0j6D6dQ+IWPRPsIb0T6hotM+LaXTPhDI
0z69gdU+t+fRPrcn0j5m59E+4iTTPj6A0T7actU+QiLTPp2h0T5749M+a2zVPjlP0z6TDdM+
4ubUPnoA0z50k9U+6wrTPhBC1T6KT9Q+/jnSPn5x0j56vNI+r2fTPmQ31j7+rNE+1+fSPuc7
1T4oEtM+SXXUPg8N1T48DtQ+44zUPnAe1j5MPNQ+FSDVPokd1j7ej9U+lGrTPhYm1D5o99U+
CVTSPtmv0z5s09I+IzHVPn5O1D7ucdQ+p+rSPn+n0j7R3NU+o+3UPu8J1D7FadU+bqbTPmEn
1T7nZ9Q+fkfVPpiG0z7dQNQ+qvPWPvIb1T7aD9Y+5PXSPpWw1j6+qdM+UZ3SPjwK0z5ZY9M+
Q7nSPmLR1T6UY9Q+HXvTPoV81T7S49M+qafVPjgg1T5JP9Q+OUjWPvVF1T73dtM+N/jWPqBL
1T6fxtM+skHTPl2r1D64ttM+eh7XPtn/0z4/V9U+7lPWPhXS1T7cWNU+DJvUPuqO1D6GytU+
oNnTPqc21T47j9M+nYrUPmce1j5Va9U+MvXVPkmI0z6dBdY+GfDWPodT1T6dsdc+k7bVPifu
1D4W59U+VunUPrkC1j61OtY+W5nVPjld1j71VdQ+P+PUPjNE1D5zKdM+K2rWPiJ11j6zzdQ+
m6XUPkLM1D7MddU+zrHVPiGM1z5DVtc+mnjVPqRC0z7AfNU+OlvWPjYS1T6SdNQ+ViPXPur0
1z6TvtU+qzLVPrwT1T4YotQ+hEPUPmwO1j6nMtY+iLjXPg4W1T4nQtc+eJzWPqSA1T4iQNY+
GOfVPig41T4QKNM+xsjVPgny1T6dO9U+ZdnWPsXB1z645tU+UOjWPjFl1z6IjdY+Td3WPt4i
1z5CEdg+YivXPl+x1j7oxtg+cpHUPq2l1j6Gl9c+PAnYPmvW1j50ZdU+6+DXPrXx2D5GPtc+
DiXXPg8b2T6eMdY+jb7VPvgj2D4TUNc+tgXVPhr/1T6XyNc+9T/WPmUs1z666Nc+p5raPiSj
1z4CVtc+rjrXPtKD2D7xL9c+5TLYPt+i1T4sQtg+qDfZPoaL1z4wYNc+WQXXPps02D7kOtc+
lcPYPugd2D5hqtc+2G7YPo/q1j78Vtg+ucPXPm6y1j6WF9o+Gn7YPtiF2D7kztc+WuzYPq9Q
1z7bv9c+aEjZPpKo1z6muNg+w27YPh2Z2T6lw9c+6jvYPhww1z7oT9k+Y03ZPpWB1z4Oh9k+
W93aPns82T5votc+maTZPlLv2D4KU9g+uXLaPpDV2T7wLNg+Dm/bPuvN2D6CTNg+IinZPti2
2D57cdg+/PLaPirY2D5Xx9c+2AXXPh9N2j4QwNo+x17bPoOT2z5Ej9c+/SLZPjc52T6mXNg+
n8bYPmRo2T4Fl9k+QanYPgJM2D7wxdg+uhLYPsy52j7rt9k+israPuGe2j5Sutk+n/DZPtZ2
2j7vvto+9d/XPvYm2j4F+dg+lKzZPuoT2T79YNk+AjzZPmh12D60/Nk+tVDaPmcT2j6kmts+
ZiHZPneC2j7GHtk+BO7ZPlQ/2j7/DNw+ZbbaPo622j7gcto+</AssayYData></Step><Step><CommonData><SampleLocation>11</SampleLocation><SampleID></SampleID><SampleGroup></SampleGroup><SampleInfo></SampleInfo><SampleRow>C</SampleRow><SamplePlate>1</SamplePlate><WellType>REGENERATION</WellType><Concentration>-1</Concentration><ConcentrationUnits>µg/ml</ConcentrationUnits><MolarConcentration>-1</MolarConcentration><MolarConcUnits>nM</MolarConcUnits><MolecularWeight>-1</MolecularWeight><Temperature>25</Temperature><StartTime>6577261</StartTime><AssayTime>5</AssayTime></CommonData><FlowRate>1000</FlowRate><StepType>KREGENERATION</StepType><StepName>Regeneration</StepName><StepStatus>OK</StepStatus><ActualTime>4.99895</ActualTime><CycleTime>0.2</CycleTime><AssayXData Points="25">pj+IRARGiERrTIhE0VKIRDdZiESmX4hEBGaIRGtsiETRcohEQHmIRKZ/iEQEhohEa4yIRNGS
iERImYhEnp+IRASmiERrrIhE0bKIRDe5iESmv4hETsaIRGvMiETR0ohEN9mIRA==</AssayXData><AssayYData Points="25">+hcmwKVLM8CKZTrA8p4/wEa+Q8DgFUfAq2NJwLkaTMDz3U3A1wxQwFYZUsBBtVPAfZpUwLtz
VsBThlfAQKdYwMWOWcAr21rAfZ1bwHYaXMAXUF3AuFNewAnCXsAqnF/AwupfwA==</AssayYData></Step><Step><CommonData><SampleLocation>12</SampleLocation><SampleID></SampleID><SampleGroup></SampleGroup><SampleInfo></SampleInfo><SampleRow>C</SampleRow><SamplePlate>1</SamplePlate><WellType>NEUTRALIZATION</WellType><Concentration>-1</Concentration><ConcentrationUnits>µg/ml</ConcentrationUnits><MolarConcentration>-1</MolarConcentration><MolarConcUnits>nM</MolarConcUnits><MolecularWeight>-1</MolecularWeight><Temperature>25</Temperature><StartTime>6593545</StartTime><AssayTime>5</AssayTime></CommonData><FlowRate>1000</FlowRate><StepType>KREGENERATION</StepType><StepName>Regeneration</StepName><StepStatus>OK</StepStatus><ActualTime>4.99797</ActualTime><CycleTime>0.2</CycleTime><AssayXData Points="25">pd+IRAPmiERq7IhE0PKIRDf5iESd/4hEAwaJRGIMiUTIEolELhmJRJUfiUT7JYlEYiyJRNAy
iUQ3OYlEnT+JRPtFiURqTIlEyFKJRDdZiUSdX4lE+2WJRGpsiUTQcolELnmJRA==</AssayXData><AssayYData Points="25">d/e5utAR8zt3iAo9l1drPSZRnT3L9LQ9xubTPS986j2p+QI+XAULPhrnFD6HZhw+QfclPjtV
JD7L5C0+vhkwPvHYOD4eXjw+XWlDPoWXQj4S+EU+23BMPhzBTD7Cu00+fUJSPg==</AssayYData></Step><Step><CommonData><SampleLocation>11</SampleLocation><SampleID></SampleID><SampleGroup></SampleGroup><SampleInfo></SampleInfo><SampleRow>C</SampleRow><SamplePlate>1</SamplePlate><WellType>REGENERATION</WellType><Concentration>-1</Concentration><ConcentrationUnits>µg/ml</ConcentrationUnits><MolarConcentration>-1</MolarConcentration><MolarConcUnits>nM</MolarConcUnits><MolecularWeight>-1</MolecularWeight><Temperature>25</Temperature><StartTime>6609592</StartTime><AssayTime>5</AssayTime></CommonData><FlowRate>1000</FlowRate><StepType>KREGENERATION</StepType><StepName>Regeneration</StepName><StepStatus>OK</StepStatus><ActualTime>5.00005</ActualTime><CycleTime>0.2</CycleTime><AssayXData Points="25">lH+JRPqFiURhjIlEv5KJRCWZiUSMn4lE8qWJRFmsiUS/solELrmJRIy/iUT6xYlEYcyJRMfS
iUQl2YlEjN+JRPrliURZ7IlEv/KJRCX5iUSM/4lE+gWKRGEMikTHEopELhmKRA==</AssayXData><AssayYData Points="25">RI8/wCovTMCH31HAhetUwN1WV8AlMVnAmNJawLM3XMB8al3Ah5xewIJ1X8AMNmDA7h9hwMGa
YcCPq2LAIydjwOrRY8BAmmTA57VkwBYYZcB7zWXAEjVmwO3FZsCW7mbAPSZnwA==</AssayYData></Step><Step><CommonData><SampleLocation>12</SampleLocation><SampleID></SampleID><SampleGroup></SampleGroup><SampleInfo></SampleInfo><SampleRow>C</SampleRow><SamplePlate>1</SamplePlate><WellType>NEUTRALIZATION</WellType><Concentration>-1</Concentration><ConcentrationUnits>µg/ml</ConcentrationUnits><MolarConcentration>-1</MolarConcentration><MolarConcUnits>nM</MolarConcUnits><MolecularWeight>-1</MolecularWeight><Temperature>25</Temperature><StartTime>6625696</StartTime><AssayTime>5</AssayTime></CommonData><FlowRate>1000</FlowRate><StepType>KREGENERATION</StepType><StepName>Regeneration</StepName><StepStatus>OK</StepStatus><ActualTime>5.00103</ActualTime><CycleTime>0.2</CycleTime><AssayXData Points="25">lB+KRPIlikRhLIpEvzKKRCU5ikSMP4pE8kWKRGFMikS/UopEJVmKRIxfikTyZYpEWWyKRL9y
ikQleYpEjH+KRPKFikRZjIpEv5KKRC6ZikSMn4pE8qWKRFmsikS/sopENrmKRA==</AssayXData><AssayYData Points="25">9bXIPCek1DwzSkI91q6VPcU/xT38ruA9qq//PTwZCz4+PhI+b28cPqSrJz4VMC8+sec4PnC+
Oz5T9kY+wPZFPlWqTz6COVM+rKpYPoaoXD5t4F0+zQxiPk97ZT4kb2o+t1xtPg==</AssayYData></Step><Step><CommonData><SampleLocation>11</SampleLocation><SampleID></SampleID><SampleGroup></SampleGroup><SampleInfo></SampleInfo><SampleRow>C</SampleRow><SamplePlate>1</SamplePlate><WellType>REGENERATION</WellType><Concentration>-1</Concentration><ConcentrationUnits>µg/ml</ConcentrationUnits><MolarConcentration>-1</MolarConcentration><MolarConcUnits>nM</MolarConcUnits><MolecularWeight>-1</MolecularWeight><Temperature>25</Temperature><StartTime>6641912</StartTime><AssayTime>5</AssayTime></CommonData><FlowRate>1000</FlowRate><StepType>KREGENERATION</StepType><StepName>Regeneration</StepName><StepStatus>OK</StepStatus><ActualTime>4.99895</ActualTime><CycleTime>0.2</CycleTime><AssayXData Points="25">nL+KRPrFikRhzIpEIdOKRC3ZikTF34pEAuaKRGHsikTH8opENvmKRJT/ikQCBotEaQyLRM8S
i0QtGYtElB+LRPoli0RhLItEITOLRC05i0ScP4tE+kWLRGlMi0THUotELVmLRA==</AssayXData><AssayYData Points="25">FfZCwHKrTsBSz1PAhQFXwEr1WMAlzVrAXGJcwOmdXcDnu17A9XRfwJ9tYMAZOmHA6ANiwF+2
YsAcVmPAD8djwLdsZMC+vWTA2WxlwEXqZcB0CmbAL71mwHNUZ8AUb2fARbNnwA==</AssayYData></Step><Step><CommonData><SampleLocation>12</SampleLocation><SampleID></SampleID><SampleGroup></SampleGroup><SampleInfo></SampleInfo><SampleRow>C</SampleRow><SamplePlate>1</SamplePlate><WellType>NEUTRALIZATION</WellType><Concentration>-1</Concentration><ConcentrationUnits>µg/ml</ConcentrationUnits><MolarConcentration>-1</MolarConcentration><MolarConcUnits>nM</MolarConcUnits><MolecularWeight>-1</MolecularWeight><Temperature>25</Temperature><StartTime>6657970</StartTime><AssayTime>5</AssayTime></CommonData><FlowRate>1000</FlowRate><StepType>KREGENERATION</StepType><StepName>Regeneration</StepName><StepStatus>OK</StepStatus><ActualTime>5.00005</ActualTime><CycleTime>0.2</CycleTime><AssayXData Points="25">k1+LRPlli0RYbItEvnKLRCR5i0STf4tE8YWLRFiMi0S+kotEJJmLRIufi0SFpotEWKyLRMay
i0QkuYtEi7+LRPHFi0RYzItEvtKLRCTZi0SL34tE8eWLRGDsi0S+8otELfmLRA==</AssayXData><AssayYData Points="25">r6l9PVyokD0KL8E9IvHsPbEiBj7cRxw+8YwtPt81OT6Ejkg+st9OPmwsWj6/EVw+ZfVhPnVX
aT7G/nI+dEhyPifxfD6wn34+u2KCPrFKhD4264U+hjKHPkGViT4MQYw+VKONPg==</AssayYData></Step><Step><CommonData><SampleLocation>1</SampleLocation><SampleID></SampleID><SampleGroup></SampleGroup><SampleInfo></SampleInfo><SampleRow>C</SampleRow><SamplePlate>1</SamplePlate><WellType>BUFFER</WellType><Concentration>-1</Concentration><ConcentrationUnits>µg/ml</ConcentrationUnits><MolarConcentration>-1</MolarConcentration><MolarConcUnits>nM</MolarConcUnits><MolecularWeight>-1</MolecularWeight><Temperature>25</Temperature><StartTime>6672824</StartTime><AssayTime>30</AssayTime></CommonData><FlowRate>1000</FlowRate><StepType>BASELINE</StepType><StepName>Baseline</StepName><StepStatus>OK</StepStatus><ActualTime>30</ActualTime><CycleTime>0.2</CycleTime><AssayXData Points="150">k/+LRAIGjERgDIxE1xKMRCQZjESLH4xE8SWMRFgsjES+MoxEnzmMRIs/jET5RYxEWEyMRL5S
jEQkWYxEk1+MRPlljERYbIxExnKMRCR5jESbf4xE8YWMRGCMjETGkoxELZmMRIufjETxpYxE
YKyMRMayjEQkuYxEi7+MRPnFjERgzIxExtKMRCTZjESL34xE+eWMRFjsjES+8oxEJPmMRJP/
jET5BY1EWAyNRMYSjUQtGY1Ekx+NRAomjURgLI1ExjKNRCQ5jUSTP41E+UWNRGBMjUTGUo1E
LVmNRJNfjUT5ZY1EYGyNRMZyjUQteY1Ek3+NRPmFjURgjI1ExpKNRC2ZjUSTn41E+aWNRGCs
jUTGso1ELbmNRJO/jUT5xY1EYMyNRMbSjUQt2Y1Ek9+NRPnljURg7I1ExvKNRC35jUST/41E
+QWORGAMjkTGEo5ELRmORJMfjkT5JY5EYCyORMYyjkQtOY5Ekz+ORPlFjkRgTI5ExlKORC1Z
jkSTX45E+WWORGBsjkTGco5ELXmORIt/jkT5hY5EYIyORMaSjkR/mY5Ek5+ORPmljkRgrI5E
xrKORC25jkSTv45E+cWORGDMjkTG0o5ELdmORJPfjkT55Y5EYOyORMbyjkQt+Y5Ek/+ORPkF
j0RgDI9ExhKPRC0Zj0STH49E8SWPRGAsj0TGMo9ELTmPRIs/j0T5RY9EYEyPRMZSj0QtWY9E
k1+PRPllj0RgbI9ExnKPRC15j0STf49E+YWPRGCMj0TGko9ELZmPRJOfj0T5pY9EYKyPRMay
j0QtuY9E</AssayXData><AssayYData Points="150">pw2aPiCpmD7sRpg+6DSaPg3fmz4oWZw+ssabPuVXnD5CdJ8+0COfPvwzoD7P758+a3miPoBl
oT5tjqE+stmiPp8Qoj4P6qQ+yw2lPskipD41m6M+rjmlPtv9pD77J6Y+YsSmPmBypT4+F6c+
BQqqPi3sqT63Cag+yTerPsYWqj7KO6w+xEetPl6DrD74PKw+XRyrPhRerT4SOa0+cy2uPiHr
rT5Pb60+9AOvPmrKrj7N4a0+g+qvPsB/sD7fmK8++QqyPmIjsT4TULI+CQiyPu5ssj5+8bI+
IxWyPudbsz7CaLQ+Exy1PnddtT6A1rM+F1mzPpmAtj7pa7Y+oHy3Ppg4sz61Q7Y+mTW2PvHi
uD4S+Lg+/PS5PgDGuD51Wbk+Ucu1PuIwtz5ZqLk+8VC6Pp1tuj4USro+cA68PsU4vD73Xbs+
rT+8PiLcuT5kS7k+B6G6PtIxuz4FW7w+BBy8PlMhvD6Zbbw+Ixi8PtPYvD4m8L4+WFm7PqRJ
vj6ttb8+bk++PjmLvD5Qb74+nX2/PimdwD5f578+vUnAPoMewT4BCcM+IJ7APv7fwT6v78A+
vf/CPmfBwD4EoMA+zALDPnCGwz7FyME+vP/DPszpwT4d3cI+AlrCPmiSwT5T0cQ+B9LDPoNk
xT6lUcY+3qLEPkEZxT7yTsQ+QLbEPl0uxT7+WsU+OqnHPt77wz5SQsQ+Rw7HPgPzxj5UC8c+
KaPIPnpRxj7Xvcc+JeTHPvfOyD6LJsc+2k7IPvGoyD5Ossk+IlnIPnT6xz4r5Mg+VnbKPvoa
yj4dSsk+</AssayYData></Step><Step><CommonData><SampleLocation>1</SampleLocation><SampleID></SampleID><SampleGroup></SampleGroup><SampleInfo></SampleInfo><SampleRow>C</SampleRow><SamplePlate>1</SamplePlate><WellType>BUFFER</WellType><Concentration>-1</Concentration><ConcentrationUnits>µg/ml</ConcentrationUnits><MolarConcentration>-1</MolarConcentration><MolarConcUnits>nM</MolarConcUnits><MolecularWeight>-1</MolecularWeight><Temperature>25</Temperature><StartTime>6703820</StartTime><AssayTime>80</AssayTime></CommonData><FlowRate>600</FlowRate><StepType>LOADING</StepType><StepName>Loading</StepName><StepStatus>OK</StepStatus><ActualTime>79.999</ActualTime><CycleTime>0.2</CycleTime><AssayXData Points="400">k7+PRPnFj0RgzI9ExtKPRC3Zj0SL349E8eWPRGDsj0S+8o9ELfmPRJP/j0T5BZBEYAyQRMYS
kEQtGZBEix+QRPElkERgLJBExjKQRC05kESLP5BE8UWQRGBMkES+UpBEJFmQRItfkET5ZZBE
WGyQRL5ykEQteZBEk3+QRPGFkERYjJBExpKQRCSZkESLn5BE8aWQRFiskES+spBEJLmQRIu/
kETxxZBEYMyQRMbSkEQk2ZBEi9+QRPHlkERo7JBExvKQRCT5kEST/5BE+QWRRFgMkUS+EpFE
LRmRRIsfkUTxJZFEYCyRRMYykUQkOZFEiz+RRPFFkURYTJFEvlKRRC1ZkUSTX5FE8WWRRFhs
kUS+cpFELXmRRJN/kUTxhZFEYIyRRL6SkUQtmZFEi5+RRPmlkURgrJFEvrKRRCS5kUSTv5FE
8cWRRJnMkUTG0pFEJNmRRIvfkUTx5ZFEWOyRRMbykUQt+ZFEi/+RRPEFkkRgDJJExhKSRC0Z
kkSLH5JE8SWSRFgskkS+MpJELTmSRJM/kkT5RZJEWEySRL5SkkQkWZJEk1+SRPllkkRYbJJE
vnKSRCR5kkSLf5JE8YWSRFiMkkTGkpJELZmSRJOfkkT5pZJEWKySRMaykkQkuZJEk7+SRPHF
kkRYzJJEvtKSRC3ZkkST35JE+eWSRFjskkTG8pJELfmSRIv/kkT5BZNEYAyTRL4Sk0QkGZNE
kx+TRPklk0RgLJNEvjKTRC05k0STP5NE8UWTRGBMk0S+UpNEJFmTRItfk0TxZZNEWGyTRL5y
k0QkeZNEi3+TRPmFk0RYjJNEo5OTRCSZk0STn5NE8aWTRGCsk0TGspNELbmTRIu/k0TxxZNE
WMyTRL7Sk0Qk2ZNEBuCTRPnlk0RY7JNExvKTRCT5k0ST/5NE8QWURFgMlES+EpREJBmURIsf
lETxJZREYCyURL4ylEQkOZREkz+URPlFlESJTJREvlKURCRZlESTX5RE8WWURFhslES+cpRE
JHmURJN/lET5hZREWIyURL6SlEQtmZREi5+URCumlERgrJRExrKURCS5lESTv5RE8cWURGDM
lETG0pREJNmURJPflETx5ZREWOyURL7ylEQk+ZREk/+URPkFlURYDJVEvhKVRCQZlUSTH5VE
+SWVRFgslUS+MpVEJDmVRJM/lUTxRZVEWEyVRL5SlURFWZVEi1+VRPFllURgbJVExnKVRCR5
lUSLf5VE+YWVRFiMlUS+kpVELZmVRIuflUT5pZVEWKyVRL6ylUQkuZVEi7+VRPnFlURgzJVE
vtKVRF7ZlUSL35VE8eWVRFjslUS+8pVEJPmVRIv/lUTxBZZEYAyWRL4SlkQkGZZEix+WRPEl
lkRYLJZExjKWRCQ5lkSLP5ZE8UWWRFhMlkS+UpZEJFmWRItflkT5ZZZEWGyWRMZylkQkeZZE
k3+WRPGFlkRgjJZEvpKWRC2ZlkSLn5ZE8aWWRFislkS+spZEJLmWRJO/lkTxxZZEds2WRL7S
lkQk2ZZEi9+WRPHllkRY7JZEvvKWRCT5lkSL/5ZE8QWXRFgMl0S+EpdEJBmXRIsfl0TxJZdE
WCyXRL4yl0QkOZdEiz+XRPFFl0RYTJdEvlKXRCRZl0SLX5dE8WWXRGBsl0TGcpdEJHmXRIt/
l0T5hZdEWIyXRL6Sl0QkmZdEi5+XRPGll0RYrJdEvrKXRCS5l0STv5dE8cWXRGDMl0S+0pdE
JNmXRIvfl0T55ZdEYOyXRL7yl0Qk+ZdEi/+XRPEFmERYDJhEvhKYRC0ZmEQOIJhE8SWYRFgs
mETGMphEJDmYRJM/mETxRZhEWEyYRL5SmEQkWZhEk1+YRPFlmERYbJhEvnKYRCR5mESLf5hE
8YWYRFiMmES+kphELZmYRJOfmET5pZhEWKyYRMaymEQkuZhEi7+YRPHFmERYzJhEztKYRCTZ
mESL35hE8eWYRFjsmES+8phEJPmYRJP/mETxBZlEWAyZRL4SmUQkGZlEkx+ZRPElmURYLJlE
xjKZRCQ5mUSLP5lE+UWZRFhMmUS+UplEJFmZRItfmUTxZZlEWGyZRMZymUQkeZlEi3+ZRPmF
mURYjJlEvpKZRC2ZmUSLn5lE8aWZRGCsmUTGsplEJLmZRA==</AssayXData><AssayYData Points="400">dfzMPoRfzD5hecs+TXnMPuU1yz6wMs0+XVDMPnVEzD6PPc0+yzXMPv56zD5O/8w+dRDOPkxR
zD5Ej84+McDNPhotzj60ps0+D6bNPg7gzj4T1s0+bzfPPsEvzz6jlM4+YyTOPsXxzD4Zws8+
HW/RPrJzzz7UitA+CAPQPpBN0D4NxdA+nb3SPlLGzz7F+9I+ufDQPvNs0D7SmdA+vnfSPrcv
0j4XQNE+8+DPPrRx0T7zLtM+qYDSPhiV0T4EU9M+j/bSPsj40j7BS9I+CPrTPpO20j5sN9I+
GOfTPrm81D4+2NQ+JIbUPsle0z732dQ+ht/RPrpV0z5lPtQ+XR7UPkbB0z7dhNQ+suTUPomS
1T6Qy9Y+tALUPk2S1T7YXdc+wmTWPvoS1T4EJtU+DdDVPpRv1j7eXNU+HeTVPlN91z7PoNY+
hKTWPlHr1z7zXtg+1ZHWPnxN2D4PCNY+CA3YPt+51z64NNk+oTLXPjeb1z5lAdc+mJ3aPoba
2T6q4tg+FODXPqCk2D7fbdo+A2PZPuf22D6SItg+OEDZPgz22D7ZFds+HefcPmgI2j6999k+
MmXZPlO82j4Shdk+6uLZPh+82z5afds+GuPZPn0H2j4FhNg+eKXbPvFx3D6fPNo+xr7ZPpWn
3T7iYt0+ReDaPuOa2z5u89o+g6TcPmR13D7TItw+7dfbPsTp3T7Zgt4+vHLdPjje3j4I4N0+
NAfdPps23j7F+Ns+KwrdPoyz3T5lkd4+8MHbPvOt3T4GdN4+r9fePs283j6vC+E+fVPfPt4P
3j62094+etfcPlaL3z7a1d4+rfXcPlZz3j4Xqt4+guXgPvwt3z4HGd8+3bHgPr3C4D5o0uA+
kEbgPj5K3z5at+A+T3zgPmCo4j6pht8+IwTiPpZX4T62AeE+WqfiPs7x4D79m+E+kwjjPgTX
4T7JX+E+HHTgPr0i4D74H+E+PEriPlvC4j5VdOE+eqTiPi0y4T44ieI+R4LiPuKe5D5YuuI+
grrgPtj04j7BvuM+N/njPvLP4j7G1OI+FUfkPuh84z75OOM+tCfhPrb/5j6uw+M+YFXjPgpS
5D5ereQ+1gDlPtkY5D5jw+M+Wk/lPj/e5D4dweI+XpflPrKN4z6lduU+bunhPjVa5D7cK+M+
evbjPv5K5D6nMOU+lQDmPrKA5D6z0uU+kX7nPsMh5T70teU+CPDmPpDS5z4PPeU+aR7lPs88
5T44r+c+aefmPoA05D4kbeY+SKXlPnhc5j5xFOc+AQDoPlus5j7tSeY+yY/nPn+56D4/0+U+
dynlPgOt6D7sbeg+n8LoPu3X5j6l8+U+yE/nPuNb6T4qEOg+cdzoPgLS6j4Tjec+qLXqPnb3
6D4wU+k+1cPoPvTQ6T4Qoek+7bjpPo7C6D7wuug+fNjpPmnt6j6VF+o+X7joPtAe7D7Hlek+
h9vqPrtt6D5hOew+phfpPh0f6D4ck+s+yubpPp9F6z5Kluk+LbHsPkTd6T41Pek+2u3rPl6i
6z5cj+o+ivnqPq1d6j5XlOk+54PsPurw6j5mzeo+fILqPjfI6z6F9+o+xSjtPod67T6aQeo+
iXLsPtTu7D6crOs+/hTrPm4J7T5CeO4+GuLqPub26z57i+s+jsvqPsf17D4vrOw+mQbsPvtF
7D6fmes+kR/rPg5v7D5dzuw+BUrsPtrx6z72x+0+Rv7uPhTw7T7nN+4+amPtPpYM7D6d/Os+
d9brPggU7j4r4+4+IOrtPrpz7j51q+w+BwfuPtlw7j70l+4+XXLvPlVf7j6ovO0+3zDuPlCg
7D5lK+8+L0fvPqGK7j5VCe4+MPfuPk7g8T61wew+rMvtPt9F7z54d+4+x1vvPlei7z49Z+4+
/V7xPjSe8T7V7u8+LBfwPt/+7z7z3PE+S9PvPhcn8D5SWfA+DYTvPi+x8D6cjfA+ZUTvPoIP
8T7ErfA+0szvPsL/8T4SsvA+POnxPs/o8T5PjfE+1cDxPvuN7j7F8PE+3P3vPkVd8j7mwPE+
2f7vPmst8j60XPM+arPyPi8q8T44wPM+D8jyPnPZ8j5XCPE+p6vyPn/D9D5ILPM+UfTzPirR
8z4ARfM+jWLyPh4M9D5CM/M+DYbxPpP58z4bGPI+bazzPg==</AssayYData></Step><Step><CommonData><SampleLocation>1</SampleLocation><SampleID></SampleID><SampleGroup></SampleGroup><SampleInfo></SampleInfo><SampleRow>C</SampleRow><SamplePlate>1</SamplePlate><WellType>BUFFER</WellType><Concentration>-1</Concentration><ConcentrationUnits>µg/ml</ConcentrationUnits><MolarConcentration>-1</MolarConcentration><MolarConcUnits>nM</MolarConcUnits><MolecularWeight>-1</MolecularWeight><Temperature>25</Temperature><StartTime>6784801</StartTime><AssayTime>30</AssayTime></CommonData><FlowRate>1000</FlowRate><StepType>BASELINE</StepType><StepName>Baseline</StepName><StepStatus>OK</StepStatus><ActualTime>30</ActualTime><CycleTime>0.2</CycleTime><AssayXData Points="150">ir+ZRPDFmURXzJlEvdKZRCTZmUSK35lE8OWZRE/smUS98plEJPmZRIL/mUTwBZpEgAyaRL0S
mkQbGZpEih+aRPAlmkRXLJpEtTKaRBs5mkSKP5pEW0aaRFdMmkS9UppEG1maRIJfmkTwZZpE
V2yaRL1ymkREeZpEin+aRPCFmkRPjJpEKJOaRCSZmkSCn5pE6KWaRE+smkS9sppEJLmaRIq/
mkTwxZpEV8yaRL3SmkRt2ZpEgt+aRPDlmkRX7JpEvfKaRCT5mkSK/5pEGQabRGcMm0S9EptE
GxmbRIofm0ToJZtEVyybRL0ym0QsOZtEij+bRPBFm0RPTJtEvVKbRBtZm0SKX5tE6GWbRFds
m0TmcptEG3mbRIp/m0TohZtET4ybRLWSm0QbmZtEip+bROilm0RPrJtEvbKbRCS5m0SKv5tE
W8abRE/Mm0S90ptEG9mbRJrfm0To5ZtEZ+ybRL3ym0Qk+ZtEq/+bROgFnERXDJxEtRKcRCQZ
nESCH5xE8CWcRE8snES1MpxEJDmcRII/nETwRZxEV0ycRL1SnEQkWZxEgl+cRPBlnERPbJxE
vXKcRBt5nESKf5xE6IWcRFeMnES9kpxEG5mcRIqfnETwpZxEV6ycRLWynEQkuZxEgr+cRPDF
nERXzJxEtdKcRBvZnESK35xE6OWcRE/snES98pxEG/mcRIr/nEToBZ1EVwydRL0SnUQbGZ1E
1B+dRPAlnURPLJ1EvTKdRCQ5nUSKP51E8EWdRFdMnUS9Up1EJFmdRIJfnUQRZp1EV2ydRLVy
nUQkeZ1E</AssayXData><AssayYData Points="150">X2XzPrin8z42W/I+2d7zPsPc8z54nPM+VeP0PhuJ8T7i8PI+JRf3PrE59D6e0fQ+S4v0PnXc
8j4gZ/U+4Jv2Pgpt9D4gPPY+mDj0PiqQ9D4/KfM+JHD1PoCS9T5Ar/U+hL32Pknx9D7p8/I+
QWj2PrQ+9j7yN/U+i9T1Pn1U9j4GgPY+l9H2Pv4y9j6M1/Q+0iX1PnAf9j5PjvU+KD72PvPr
9j7HpfQ+Of/1Pr/e9T5P6/Q+9MH2PkEj9j7tJvc+tc/4PuHp+D49kfY+/hX3PiXD9z7rifY+
lS73Pm6O9z7f0Pc+srf2PtiY+T6XUfc+lYb2PtQX9T4Ouvg+YC74PqHA9z4vrPc+tAb2Ps8M
+T5kKvo+CqT2PnxT9z4Z4/Y+Vkj6PtBN+D7N8/g+u7X4PtDw+T60mfg+LTD2Pi+I9z5W0vg+
E9f5PpCI+T470vo+SKT5Ptso+j644vg+Se73Pg6I9z5+JPs+Pk/7PnxL+T7f6Po+F174PuH+
+j5Nbvk+m3D4PspS+T5h/vk+fBz4PsNI+z5Jqfs+ae/4Pi60+T4LWvo+oV37Pifq/D7Gd/k+
IqX6PkP/+j5VB/s+7o76PoDb+j75lfw++r75Poyf+z5RIPo+yFf5PiwR/j42Dv0+lhf8PkS8
/T6gLfs+Q4H8Pt1U/D4TAP0+nnv8Pk1Y/D4aQPk+l3H7Pmmi/T7Ttfs+Ob/9PqmW+T7ORP4+
l0/8Poqn/D7oF/0+VLD8Ph3Q+T4gSf0+njz9PlN6+z5ipPs+/h3+PlcK/j4x2/w+lZX+PhQ+
/T64Fv0+</AssayYData></Step><Step><CommonData><SampleLocation>10</SampleLocation><SampleID>BG505 T332N SOSIP</SampleID><SampleGroup></SampleGroup><SampleInfo></SampleInfo><SampleRow>C</SampleRow><SamplePlate>1</SamplePlate><WellType>KSAMPLE</WellType><Concentration>-1</Concentration><ConcentrationUnits>µg/ml</ConcentrationUnits><MolarConcentration>125</MolarConcentration><MolarConcUnits>nM</MolarConcUnits><MolecularWeight>-1</MolecularWeight><Temperature>25</Temperature><StartTime>6823897</StartTime><AssayTime>180</AssayTime></CommonData><FlowRate>600</FlowRate><StepType>ASSOC</StepType><StepName>Association</StepName><StepStatus>OK</StepStatus><ActualTime>180</ActualTime><CycleTime>0.2</CycleTime><AssayXData Points="900">in+dRPCFnURXjJ1EvZKdRCSZnUSKn51E8KWdRFesnUS9sp1EG7mdRIq/nUTwxZ1EV8ydRL3S
nUQk2Z1Eit+dRPDlnURX7J1EvfKdRCT5nUSK/51E8AWeRFcMnkS9Ep5EJBmeRIofnkTwJZ5E
VyyeRL0ynkQkOZ5Egj+eRPBFnkRXTJ5EvVKeRCRZnkSKX55E8GWeRFdsnkS9cp5EJHmeRIp/
nkTwhZ5EV4yeRL2SnkQkmZ5Eip+eRPClnkRXrJ5EvbKeRCS5nkSKv55E8MWeRFfMnkS90p5E
JNmeRIrfnkTo5Z5EV+yeRL3ynkQk+Z5Eiv+eROgFn0RPDJ9EvRKfRCQZn0SKH59E8CWfRFcs
n0S9Mp9EJDmfRII/n0ToRZ9EV0yfRL1Sn0QkWZ9Egl+fRPBln0RPbJ9EvXKfRCR5n0SKf59E
8IWfRFeMn0S1kp9EJJmfRIqfn0TopZ9EV6yfRL2yn0QbuZ9Eir+fROjFn0RXzJ9EvdKfRCTZ
n0SK359E8OWfRE/sn0S98p9EG/mfRIr/n0TwBaBETwygRL0SoEQkGaBEgh+gRPAloERXLKBE
vTKgRCQ5oESKP6BE8EWgRFdMoES9UqBEG1mgRIpfoETwZaBET2ygRL1yoEQkeaBEgn+gRPCF
oERXjKBEvZKgRCSZoESKn6BE8KWgRFesoES1sqBEJLmgRIq/oES1xqBEV8ygRL3SoEQb2aBE
it+gRPDloERP7KBEtfKgRCT5oESC/6BE8AWhRE8MoUS9EqFEJBmhRIofoUTwJaFEVyyhRL0y
oUQkOaFEij+hRPBFoURXTKFEtVKhRCRZoUSKX6FE8GWhRFdsoUS9cqFEJHmhRIp/oUTwhaFE
V4yhRL2SoUQkmaFEgp+hRPCloURXrKFEvbKhRCS5oUSKv6FE6MWhRFfMoUS90qFERNmhRIrf
oUTw5aFEV+yhRL3yoUQk+aFEiv+hROgFokSYDKJEvRKiRCQZokSKH6JE8CWiRFcsokS9MqJE
JDmiRIo/okTwRaJEV0yiRL1SokQkWaJEil+iRPBlokRXbKJEvXKiRCR5okSCf6JE6IWiRE+M
okS1kqJEG5miRIKfokTwpaJEZ6yiRL2yokQbuaJEir+iRPDFokRXzKJEvdKiRCTZokSK36JE
8OWiRFfsokS18qJEJPmiRIr/okToBaNEVwyjRLUSo0QkGaNEgh+jRPAlo0RXLKNEvTKjRCQ5
o0SKP6NE8EWjRE9Mo0S1UqNEJFmjRIpfo0TwZaNEV2yjRL1yo0QkeaNEgn+jRPCFo0RPjKNE
tZKjRBuZo0SKn6NE8KWjRE+so0S9sqNEJLmjRJK/o0TwxaNET8yjRLXSo0Qk2aNEit+jRPDl
o0RX7KNEvfKjRBv5o0SC/6NE8AWkRFcMpES9EqREGxmkRIIfpEToJaRETyykRLUypEQbOaRE
ij+kRPBFpERXTKREtVKkRBtZpESCX6RE8GWkRFdspES9cqREJHmkRIp/pETohaREV4ykRL2S
pEQbmaREip+kRPClpERPrKREvbKkRBu5pESKv6RE8MWkRFfMpES90qREJNmkRIrfpETw5aRE
T+ykRL3ypEQk+aREiv+kRPAFpURPDKVEtRKlRBsZpUSCH6VE8CWlRE8spUS9MqVEJDmlRII/
pUTwRaVEV0ylRL1SpUQkWaVEil+lRPBlpURPbKVEtXKlRBt5pUSKf6VE8IWlRE+MpUS1kqVE
G5mlRIKfpUTwpaVET6ylRLWypUQkuaVEir+lROjFpURPzKVEvdKlRCTZpUSC36VE8OWlRE/s
pUS18qVEG/mlRIL/pUTwBaZEVwymRL0SpkQkGaZEgh+mROglpkRPLKZEtTKmRCQ5pkSKP6ZE
8EWmRFdMpkS1UqZEJFmmRIpfpkTwZaZET2ymRL1ypkQkeaZEgn+mRPCFpkRPjKZEtZKmRBuZ
pkSCn6ZE8KWmRFespkS9sqZEJLmmRIK/pkToxaZET8ymRLXSpkQb2aZEgt+mRPDlpkRX7KZE
tfKmRBv5pkSK/6ZE6AWnRE8Mp0S9EqdEJBmnRIofp0ToJadEVyynRLUyp0QbOadEgj+nROhF
p0RXTKdEtVKnRCRZp0SCX6dE6GWnRE9sp0S9cqdEJHmnRIJ/p0TwhadET4ynRL2Sp0QkmadE
gp+nRPClp0RPrKdEvbKnRBu5p0SKv6dE8MWnRE/Mp0S90qdEG9mnRILfp0To5adET+ynRL3y
p0Qb+adEiv+nROgFqERPDKhEtRKoRCQZqESCH6hE7iaoRE8sqES9MqhEJDmoRIo/qEToRahE
T0yoRLVSqEQkWahEil+oROhlqERXbKhEtXKoRBt5qESCf6hE8IWoRE+MqES9kqhEG5moRIKf
qETopahET6yoRL2yqEQkuahEgr+oRPDFqERXzKhEtdKoRBvZqESK36hE6OWoRE/sqES18qhE
G/moRIL/qEToBalETwypRLUSqUQbGalEgh+pROglqURPLKlEtTKpRBs5qUSCP6lE6EWpRE9M
qUS1UqlEJFmpRMNfqUTwZalEZ2ypRL1yqUQbealEgn+pRPCFqURfjKlEtZKpRBuZqUSCn6lE
6KWpRFesqUS9sqlEJLmpRIK/qUToxalEV8ypRL3SqUQb2alEgt+pROjlqURX7KlEvfKpRCT5
qUSC/6lE8AWqRFcMqkS1EqpEGxmqRIofqkTwJapETyyqRL0yqkQbOapEgj+qROhFqkRPTKpE
tVKqRCRZqkSCX6pE6GWqRE9sqkS1cqpEG3mqRIJ/qkTohapEV4yqRL2SqkQbmapEgp+qROil
qkRPrKpEtbKqRBu5qkSCv6pE6MWqRE/MqkS10qpEG9mqRILfqkTo5apET+yqRLXyqkQk+apE
gv+qRPAFq0RXDKtEtRKrRBsZq0SKH6tE6CWrRE8sq0S1MqtEGzmrRII/q0ToRatEV0yrRLVS
q0QbWatEgl+rROhlq0RPbKtEtXKrRBt5q0SCf6tE8IWrRFeMq0S9kqtEG5mrRIKfq0TwpatE
T6yrRLWyq0QbuatEgr+rROjFq0RPzKtEtdKrRBvZq0SK36tE6OWrRE/sq0S18qtEG/mrRIL/
q0ToBaxETwysRN4SrEQbGaxEgh+sROglrERPLKxEtTKsRBs5rESCP6xE6EWsRE9MrES1UqxE
NFmsRIpfrEToZaxET2ysRLVyrEQbeaxEin+sRPCFrERPjKxEtZKsRBuZrESCn6xE6KWsRE+s
rES9sqxEG7msRIK/rEToxaxET8ysRLXSrEQk2axEgt+sRPDlrERP7KxEtfKsRBv5rESK/6xE
8AWtRE8MrUS9Eq1EGxmtRIofrUTwJa1ETyytRLUyrUQbOa1Egj+tROhFrURPTK1EtVKtRBtZ
rUSCX61E6GWtRFdsrUS9cq1EG3mtRIJ/rUToha1ET4ytRLWSrUQbma1Eip+tROilrURPrK1E
tbKtRBu5rUSCv61E+cWtRE/MrUS90q1EG9mtRILfrUTo5a1ET+ytRLXyrUQb+a1Egv+tROgF
rkRPDK5EtRKuRCQZrkSKH65E6CWuRE8srkS9Mq5EJDmuRII/rkToRa5EV0yuRLVSrkQbWa5E
gl+uRPllrkRPbK5ExXKuRBt5rkSCf65E6IWuRE+MrkS1kq5EG5muRIKfrkTopa5EV6yuRL2y
rkQkua5Egr+uROjFrkRPzK5EvdKuRCTZrkSC365E8OWuRE/srkS98q5E4PmuRIL/rkTwBa9E
TwyvRLUSr0QkGa9Egh+vRPAlr0RPLK9EvTKvRCQ5r0SKP69ECUavRE9Mr0S9Uq9EJFmvRIJf
r0ToZa9EV2yvRLVyr0Qkea9Egn+vRPmFr0RPjK9EtZKvRCSZr0SCn69E+aWvRFesr0S1sq9E
JLmvRIq/r0Twxa9EV8yvRLXSr0Qb2a9Egt+vRPDlr0RP7K9EtfKvRBv5r0SK/69E8AWwRFcM
sETFErBELBmwRIofsEToJbBEVyywRL0ysEQkObBEij+wROhFsERXTLBEvVKwRCRZsESKX7BE
8GWwRFdssES9crBEG3mwRIp/sETwhbBEV4ywRL2SsEQkmbBEip+wRPClsERXrLBEvbKwRCS5
sESKv7BE8MWwRFfMsES90rBEJNmwRIrfsETw5bBEV+ywRL3ysEQk+bBEiv+wRPAFsURXDLFE
vRKxRCQZsUSKH7FE8CWxRFcssUS9MrFEJDmxRMM/sUTwRbFEV0yxRL1SsUQkWbFEil+xRPBl
sURXbLFEvXKxRCR5sUSKf7FE8IWxRFeMsUS9krFEJJmxRIqfsUTwpbFEV6yxRL2ysUQkubFE
ir+xRPDFsURXzLFEvdKxRCTZsUSK37FE8OWxRFfssUS98rFEJPmxRIr/sUTwBbJETwyyRL0S
skQkGbJEih+yRPAlskRXLLJEvTKyRCQ5skSKP7JE8EWyRFdMskS9UrJEJFmyRIpfskTwZbJE
V2yyRL1yskQkebJEin+yRPCFskRXjLJEvZKyRCSZskSKn7JE8KWyRFesskS9srJEJLmyRIq/
skTwxbJET8yyRL3SskQk2bJEZ+CyROjlskRX7LJEvfKyRCT5skSK/7JE8AWzRFcMs0S9ErNE
JBmzRIIfs0TwJbNEVyyzRL0ys0QkObNEij+zRPBFs0RPTLNEvVKzRBtZs0SKX7NE6GWzRFds
s0S9crNEJHmzRIp/s0TwhbNET4yzRCCTs0QbmbNEip+zROils0RXrLNEvbKzRCS5s0TMv7NE
8MWzRE/Ms0S90rNEJNmzRIrfs0To5bNEV+yzRL3ys0Qk+bNE</AssayXData><AssayYData Points="900">UoL+PlI1+j6L7vY+TvrzPv9e7z4Rn+k+ey/oPlpp5j5D/OM+nDLlPkhJ4z7D3uM+0ozhPr3e
3T7N5t4+Uk3fPviT3z4H2N4+bDHfPuo63j51SN8++S7ePiCG3D6Pbt0+A/HcPgN03D7gdd4+
uUDdPhnL3T7s+N4+svDgPi2E2z4e490+idTePrtc3z45HN8+g0bePlKX3j5AQd4+LlLdPpUf
4D4k+N0+mSjfPuJ63z7U498+EaPePjVE3z67ct4+bPjfPlRN3j6q9+E+T1TfPr/Z4D79r+A+
6QnfPiOr3z7Hb+E+PgfhPlBU4T7Eqd4+HHDhPuI14D7IFuA+FejePsnF4D6dgeA+cMrhPiH4
4T4XwOA+v6DgPsAE4j7OheE+IhTiPnVl4T4q5+I+KZPhPt7l4T5AROE+PZriPgXY4j67zuI+
bmThPsYM4z4UB+M+yQXiPumy4D5N1+Q+HKfhPkLU4z6+AuA+PaDhPjSt5D5gYOI+jmHjPlA2
4z6kOOM+hm3iPhwc4T5CheQ+8bThPmb+5T78Q+I+B0rkPuPs5D6cu+M+46PjPr+z5D7okeQ+
/t3iPtvs5D5FgOQ+3ZbjPuzb5D6qAeM+rTPkPmvZ5T4NtuQ+KhfkPpuz4z6EhOQ+8zjnPp36
4z5fAOM+ylvkPiEB5z4zsuc+jZ7mPutB5T7f+OM+aNflPpK+5T5HJOY+t+HlPhhL5j5I6eY+
Hs7mPniM5z4hiOc+EvTlPnKj5T7z3OU+/+XmPuJ25T58BuY+acHnPoOQ5j5YiOY+3pnnPkQJ
6D7JcuY+7OjlPjEl5j4PN+g+sfLnPmce6D4qD+g+QxfpPhRp6D5Cbeg+vOzoPps16D6QReg+
NiroPgqo5z7wzOc+64fnPq8Y6D6hu+c+/njpPkXW5z61feY+3jznPlpF6T67xec+SlfqPhjS
6D7m9Ok+QdDrPiGY5z4Mn+k+BrrrPtpH6D7lF+k+xcDpPupR6z7qvOo+07XnPstc6T5lROg+
9qjoPmC+5z78wOg+0kToPnot6T42l+s+HKHpPtW86T61Auo+vUXqPoXa6T7CC+o+9qfqPpqh
6j67kOk+qB/sPon/6z7c8eg+aPTpPkEu6z4y7+c+iRzrPvt57D6I7Os+oE7rPqu/7T7A0us+
QxLtPsS86z70MOs+CDHqPuPc6T7xme0+k7XqPtDS6j7WVOk+T5DsPqJ/7D6bL+w+z0vrPkuC
7T4KGuk+hcfsPtdD6z5DI+0+C/7pPtW37T6qBOw+rbntPjUk7D6BwOw+gAnuPiT07T7nh+0+
qVvtPvK+7D7Jw+s+qR7rPjui7T5bE+w+EIbuPjrL7T5Ug+4+50XtPqYz6z6aOu0+RB7tPrIX
7j7The4+x+DsPvxN7j78cu0+ZAHrPq1g7T7iUe0+NEvrPjrQ7T7d2uw+7a3uPq6F7D76Fe0+
GcHtPi3b7D6qBO4+se7uPp5J7z6TJO8+n7TvPgQ+7j6NOO4+ErvtPpe97D6fhu0+z5bvPk53
7T6k+e4+babwPja57T7/g+8+BuzvPrM97T4IDu4+cXbvPrwb7z6mzfE+JKzvPsZ67j612+4+
mvPuPnpr7j5otPE+0+jwPnA77T7/W+8+grPvPpPE7T67Ne8+FhvxPmKE7z4+C/A+lZrvPqib
7z5oYPA+gdXuPvFT8D5e+e8+K17xPoFV8D6lG/A+18XsPjlO8T5QpPE+5OzuPkpj7z4L0u4+
YZvvPkmP8T5lpvE+dLnwPu+W8T5+IO8+DCnwPhiT8D5UNPE+kbnvPti07z6FyPE+0MTxPn43
7z5Uo/E+j8fxPmwM8T6/LPE+UBPuPgTS7z6r9fE+1D3yPlrZ8D4jKPM+UhTzPnSZ8D7kxfA+
W2zyPkyF8z4UwPM+59PwPmn78T4sxvM+4QPyPiwN8T6tTfI+NWjxPmzH8z70AvI+T1XxPq0W
9D6dQvI+Dgj0PlTR8T7+tfQ+eXDxPi/z8T7KPvM+gKPyPqH18D7ElfI+NsDzPtwG9D5Hv/I+
43bxPkJp8j7EvPU+l/n0PjSR8j7xaPM+9bvxPoiC8T6w/fM+LjnzPlk/8z4PRvI+cbTzPnvy
9D4pfvQ+OWzyPm6s9D6ARfU+xnv2PpuS9T6lmPQ+c4X0PtGp9D5IefQ+ntLyPqa09D6DKvE+
PWHzPqVO9D5qDfI+5GDzPgEx9T7Wy/U+6Cv1PkG+8j5UpPE+FOr1PuOE9T5u4/M+uEL0Pl4K
9T44cfY+ERH0Pk9o9D5FV/Q+vSr2PnbC9D7IQfU+Dcb0PmY69j5aEfQ+Z6P3PjgM9T7JHPQ+
oafzPmlb9D5ov/Q+cr/yPqP98j5hrPM+a/b1PscM9j6tBPQ+8h33PlJv9D4Ka/U+ETX1Pp23
9T5z8fY+eyj2Pj469D71GfU+rBL1Popj9j4LR/U+hlv1Pr9k9j7Qk/Y+QAr0PmAr+D7VS/c+
hwT4PgRj9D4lA/g+5Wr0PqAO9j5AA/g+Goj0PgN4+D4Yffg+IYn3PlUm9j7qqvU+Uhb3PqNU
9j4y6PY+6KX3PsO8+T79zPY+BFr4PtNT+D4PT/k+phX3PldM+T5G9/g+viD3PiS89z6kafk+
HOj1Pvc4+D4rjvc+ckz2PlbY9j6SxPQ+r5L3PiH69z5oafc+uQP3PrQp9z4Wtfg+xKD3Prlc
+D7TVvc+B/D4PiTL9z67Dfg+pcn1Pi9T+D6nAPs+RZH6Psck9z7zQ/o+X5T5PsYs+T4zB/k+
Y6L4Pvhd+D6Ubfo+jML4PryO+D4D6/Y+k5P5PsR49z7rBfk+VnH5Pn3D+T7PU/c+4aH4PuE0
9z57wvk+Eu/1PqqC+D7uMvg+afH5Pshc+T4bMPg+yyP5PrOP+D7WAPg+gxr5PsFh+T6Crvo+
Chb6Pn5u+z50APo+ZoT3Pty0+D4hOvo+c9j4PvEs+T6ZZ/k+N+v6PhlW+T7OMfs+l4H5PsSH
+T69Tvs+6KL4PiVW+z7S0fo+jXz6PhUG+T7CGvo+GGj3PrYu+z7SFPo+oqj4Pqmh+T5CQfo+
B0X4PqQT+D7uFfg+xFb7Ps7i+j5a1fs+rY/6Ptt6+z7oy/g+qHT7PqdB/D5Os/s+6Jb7PlXh
+T6iTPo+pOH6Pvk1/D7yMPs+aFX6Pvwo+z4MP/s+0O78Pq6Q/D6x9fo+JFX5PuCc+j7Ly/o+
XRD9PvXK+z5yTPs+z838PqwC/D50BP0+zyr+PvJ7/T6ihfk+E9r7Pvtg+z6W9fo+zmD7Pg5V
/D75cPw+t2P7Pv8U/D4OY/0+JVX9PhWJ+z7kPv0+e1j9PuQV/T7+Lv8+JSL9Puua/D6pzPs+
KE/+Pn1D/D494/w+mL/8PpEo/T69nv0+72H8PuBZ/T5GuPs+1Jz7PuYG/T7x1/s+tWv8Pgeo
/j6a+Ps+kxb/Ppbo/D4MnPw+N8T7PiXY/T775vw+UZ78PinQ+j7/Rvw+vvn+PqfG+z5vNv8+
xPP8PieC/j6bB/w+N/T7PhA9/D4jD/w+hIn+Po1F/j7ddP0+6w3+PinM/T78FAA/1k39Ppmq
/j7Anv8+7Ir9PhCv/j6vBvw+YCf7PoIt/D7ECvw+Xdb9PuHy/j7CGP4+ayP/PtnR/z634f4+
mT/9Plhv/z4z0f0+uor/PjQf/D4IZf8+WvL8Pr6d/z6oqf0+JMj+PsMu/j4W/f8+ior+PtPw
/j5mM/4+lTr+PisGAD9BDP8+dtz+PiRZ/j6K9P0+odr8PhsSAD8v2P0+/jr/PkIJAD/8XP8+
5H3+PnTZ/j7Qh/8+EaX8Psg4/j5jNgE/Zdv+Pr1z/j4V9f8+hnf+PmSd/z7v0P8+F2v/PgSN
/z78iAA/6fIAP4AiAD8hUf8+BYcAP/O0AD9Av/4+CXcBP+0CAT/okP8+n7z9PhkH/z6vPgA/
L9sAP++x/T4zdQA/V7UAP1Dt/j7wbwA/YVb8PmQ0/z71agA/GrD/PpM7AT+Uo/8+dU4AP1f/
/z5Rtf8+3HL/Ppx5/z4+uwA/DRz/Ps/K/z7fkgA/hDkBP9F1/j72Wf8+/0QAP564AD972v8+
h+AAPxYKAD8S/QA/Qm//PuJBAD/xLAA/80AAP9L2AD+w4f8+cWMBP36lAD8GwQA/Xu3+PmI2
AT+5fQE/ZpAAPzR4AD8aaAA/kfMAP0viAD/yCwA/TGkAP3tmAD84cQE/AgUAP9LmAD9/agA/
lBYBP7pxAD9/qP8+Cs8AP7RTAD/6qv4+i2gAP2JrAD/EZ/8+GQ4BP3usAT+WqAA/ME4BP23e
AD+h4AA//UUAP8vBAT+mhwA/gvoBPya0AD9X0gE/Y6IAPyYdAT+u0QE/3v4AP36NAD8aPAE/
cuMAP6FC/z5puAA/mlEBP4SLAT9F0AA/efAAP+94Aj/ezwA//FoBP5KwAj+f0AA/LaUAP0sZ
Aj8hLgA/254BP3AgAT8dCQI/tY8BP3ksAj/PVAE/p5kBP1MLAT8SlwE/Wj8BP1ynAT+t9wE/
/qEBPyg/Az+PEgE//V4BPyD4AT9eugE/0IkBP5TBAT+0kQE/Hf0CP0NxAj8VpAI/N8oBP1ii
AT+T9AE/k3MCP0NCAj9H7QE/QKEBPztHAj/DXQE/YrcCPx8pAj9szgE/h4YCP+j5AT8hNwI/
F7ABP3oKAj/zSwI/ZfEBPxUOAj+zWgM/T1ECP2O/AT8aXQI/7xsCPwZ2AT+QOwM/X6IBPwuD
AT9bpwI/EyADPyt7Aj8+hAI/KPIBPzGYAj9UcgM/B1wCP76SAj+aWAI/COwBPx3EAj+WcwE/
oeUBP0wDAz/psAI/1ikDP6KbAj+PigM/TlIBPxhVAj9FVQI/</AssayYData></Step><Step><CommonData><SampleLocation>1</SampleLocation><SampleID></SampleID><SampleGroup></SampleGroup><SampleInfo></SampleInfo><SampleRow>C</SampleRow><SamplePlate>1</SamplePlate><WellType>BUFFER</WellType><Concentration>-1</Concentration><ConcentrationUnits>µg/ml</ConcentrationUnits><MolarConcentration>-1</MolarConcentration><MolarConcUnits>nM</MolarConcUnits><MolecularWeight>-1</MolecularWeight><Temperature>25</Temperature><StartTime>7012742</StartTime><AssayTime>180</AssayTime></CommonData><FlowRate>600</FlowRate><StepType>DISASSOC</StepType><StepName>Dissociation</StepName><StepStatus>OK</StepStatus><ActualTime>179.999</ActualTime><CycleTime>0.2</CycleTime><AssayXData Points="900">iv+zROgFtERXDLREvRK0RBsZtESCH7RE6CW0RFcstES1MrREGzm0RII/tEToRbRET0y0RL1S
tEQbWbREgl+0RPBltERPbLREtXK0RCR5tESCf7RE8IW0RFeMtES1krRECZq0RIKftETopbRE
T6y0RLWytEQbubREgr+0ROjFtERXzLREtdK0RCTZtESC37RE6OW0RE/stES18rREG/m0RIL/
tEToBbVETwy1RLUStUQbGbVEgh+1ROgltURPLLVEtTK1RCQ5tUSjP7VE6EW1RE9MtUS1UrVE
G1m1RNxftUToZbVEV2y1RL1ytUQkebVEgn+1ROiFtURPjLVEvZK1RBuZtUSKn7VE6KW1RE+s
tUS1srVEG7m1RIq/tUToxbVEV8y1RLXStUQb2bVEit+1ROjltURP7LVEtfK1RBv5tUSK/7VE
8AW2RFcMtkS1ErZEGxm2RIIftkToJbZETyy2RL0ytkQbObZEij+2RPBFtkRPTLZEvVK2RBtZ
tkSKX7ZE8GW2RE9stkS1crZEG3m2RIJ/tkTohbZET4y2RLWStkQbmbZEgp+2RPCltkRPrLZE
tbK2RBu5tkSCv7ZE6MW2RE/MtkS10rZEG9m2RIrftkTw5bZET+y2RLXytkQb+bZEgv+2RPAF
t0RPDLdEvRK3RCQZt0SCH7dE6CW3RE8st0S1MrdEGzm3RII/t0ToRbdET0y3RL1St0QbWbdE
gl+3RPBlt0RPbLdEtXK3RBt5t0SCf7dE8IW3RE+Mt0S1krdEG5m3RIqft0TwpbdET6y3RLWy
t0QbubdEgr+3ROjFt0RPzLdEtdK3RCTZt0SC37dE6OW3RE/st0S18rdEG/m3RIr/t0TwBbhE
Vwy4RL0SuEQkGbhEgh+4ROgluERXLLhEtTK4RBs5uESCP7hE6EW4RFdMuES1UrhEG1m4RIJf
uEToZbhET2y4RLVyuEQsebhEgn+4ROiFuERPjLhEtZK4RBuZuESCn7hE6KW4RFesuES1srhE
G7m4RIK/uEToxbhET8y4RLXSuEQb2bhEgt+4RPDluERP7LhEtfK4RBv5uESC/7hE8AW5RE8M
uUS9ErlEJBm5RIIfuUToJblETyy5RLUyuUQbOblEgj+5ROhFuURPTLlEtVK5RBtZuUSCX7lE
6GW5RFdsuUS1crlEG3m5RIJ/uUTohblET4y5RLWSuUQbmblEgp+5ROiluURPrLlEtbK5RCS5
uUSKv7lE6MW5RE/MuUS90rlEG9m5RILfuUTw5blET+y5RL3yuUQb+blEgv+5RPAFukRPDLpE
tRK6RBsZukSCH7pE6CW6RE8sukS1MrpEGzm6RII/ukToRbpEV0y6RLVSukQbWbpEgl+6ROhl
ukRPbLpEtXK6RBt5ukSCf7pE6IW6RE+MukS1krpEG5m6RIqfukTopbpET6y6RL2yukQkubpE
gr+6ROjFukRPzLpEtdK6RBvZukSK37pE6OW6RFfsukS18rpEG/m6RIL/ukToBbtETwy7RL0S
u0QkGbtEgh+7ROglu0RXLLtEvTK7RBs5u0SCP7tE6EW7RF9Mu0S1UrtEG1m7RIpfu0TwZbtE
T2y7RLVyu0QkebtEin+7ROiFu0RPjLtExZK7RBuZu0SKn7tE6KW7RE+su0TFsrtEG7m7RIK/
u0ToxbtEV8y7RLXSu0Qb2btEgt+7RPDlu0RX7LtEvfK7RBv5u0SK/7tE6AW8RFcMvES9ErxE
Gxm8RIofvETwJbxEVyy8RLUyvEQkObxEij+8ROhFvERPTLxEtVK8RCRZvESSX7xE6GW8RE9s
vES9crxEJHm8RIp/vETohbxET4y8RLWSvEQkmbxEgp+8RPClvERXrLxExbK8RCS5vESKv7xE
8MW8RFfMvES10rxEJNm8RIrfvEQ65rxET+y8RL3yvEQk+bxEiv+8RPAFvURXDL1EvRK9RCQZ
vUSKH71E8CW9RFcsvUS9Mr1EJDm9RIo/vUTwRb1EV0y9RL1SvUQkWb1Eil+9RPBlvURXbL1E
vXK9RCR5vUSKf71E8IW9RFeMvUS9kr1EJJm9RIqfvUTwpb1EV6y9RL2yvUQkub1Eir+9RPDF
vURXzL1EvdK9RCTZvUSK371E8OW9RFfsvUS98r1EJPm9RIr/vUTwBb5EVwy+RL0SvkQkGb5E
ih++RPAlvkRXLL5EvTK+RCQ5vkSKP75E8EW+RFdMvkS9Ur5EJFm+RIpfvkTwZb5EV2y+RL1y
vkQkeb5Ein++RPCFvkRXjL5EvZK+RCSZvkSKn75E8KW+RE+svkS9sr5EJLm+RIK/vkTwxb5E
V8y+RL3SvkQk2b5Eit++ROjlvkRP7L5EvfK+RCT5vkSK/75E8AW/RFcMv0S9Er9EGxm/RIof
v0TwJb9ETyy/RL0yv0QkOb9Eij+/RPBFv0RXTL9EvVK/RCRZv0SKX79E8GW/RFdsv0S1cr9E
JHm/RIp/v0Twhb9EV4y/RL2Sv0Qkmb9Eip+/RPClv0RXrL9EvbK/RBu5v0SKv79E8MW/RFfM
v0S90r9EJNm/RILfv0Tw5b9EV+y/RL3yv0Qk+b9Eiv+/RPAFwERXDMBEvRLARFUZwESKH8BE
8CXARFcswES1MsBE+TnARIo/wETwRcBEV0zARL1SwEQkWcBEil/ARPBlwERXbMBEvXLARBt5
wESCf8BE8IXARE+MwES9ksBEJJnARIqfwETwpcBEV6zARLWywEQkucBEir/ARPDFwERXzMBE
tdLARCTZwESK38BE8OXARFfswES98sBEJPnARIr/wETwBcFEVwzBRLUSwUQbGcFEgh/BRPAl
wURXLMFEvTLBRCQ5wUSKP8FE8EXBRIhMwUS9UsFEJFnBRIpfwUTwZcFET2zBRL1ywUQkecFE
in/BRPCFwURXjMFEtZLBRCSZwUSKn8FE8KXBRE+swUS9ssFEJLnBRIK/wUToxcFEV8zBRLXS
wUQk2cFEit/BROjlwURX7MFEvfLBRCT5wUSC/8FE8AXCRFcMwkS9EsJEJBnCRIofwkTwJcJE
TyzCRL0ywkQkOcJEij/CRPBFwkRXTMJEvVLCRCRZwkSKX8JE8GXCRFdswkS9csJEG3nCRIJ/
wkTwhcJEV4zCRL2SwkQkmcJEip/CRPClwkRXrMJEvbLCRCS5wkSKv8JE8MXCRFfMwkS10sJE
JNnCRIrfwkTw5cJEV+zCRL3ywkQk+cJEiv/CRPAFw0RXDMNEvRLDRCQZw0SKH8NE6CXDRFcs
w0TFMsNEJDnDRII/w0TwRcNEV0zDRL1Sw0QbWcNEgl/DRPBlw0RXbMNEvXLDRCR5w0SKf8NE
8IXDRE+Mw0Q4k8NEJJnDRIqfw0TwpcNEV6zDRL2yw0QkucNEgr/DRPDFw0RPzMNEvdLDRCTZ
w0SC38NE8OXDRFfsw0S98sNEJPnDRIr/w0TwBcREVwzERL0SxEQkGcREih/ERPAlxERPLMRE
tTLERCQ5xESKP8RE8EXERFdMxES1UsREJFnERIJfxETwZcRET2zERLVyxEQkecREin/ERPCF
xERXjMREvZLERCSZxESCn8RE8KXERE+sxES1ssREG7nERIK/xERjxsREV8zERLXSxEQk2cRE
it/ERPDlxERP7MREvfLERCT5xESC/8RE8AXFRE8MxUS9EsVEGxnFRIIfxUToJcVETyzFRLUy
xUQkOcVEij/FRPBFxURPTMVEtVLFRCRZxUSKX8VE8GXFRFdsxUS9csVELHnFRIJ/xUTwhcVE
V4zFRLWSxUQkmcVEip/FRPClxURPrMVEvbLFRCS5xUSKv8VE6MXFRE/MxUS90sVE6NnFRIrf
xUTo5cVEV+zFRL3yxUQb+cVEgv/FRPAFxkRXDMZEtRLGRBsZxkSCH8ZE8CXGRE8sxkS9MsZE
JDnGRIo/xkToRcZET0zGRL1SxkQbWcZEgl/GROhlxkRXbMZEvXLGRCR5xkSCf8ZE6IXGRFeM
xkS1ksZEJJnGRIKfxkTwpcZEV6zGRL2yxkQbucZEgr/GROjFxkRXzMZEvdLGRBvZxkSK38ZE
8OXGRE/sxkS18sZEG/nGRIL/xkToBcdEVwzHRLUSx0QkGcdEih/HROglx0RPLMdEvTLHRCQ5
x0SCP8dE6EXHRFdMx0S9UsdEJFnHRIJfx0TwZcdET2zHRLVyx0QbecdEgn/HROiFx0RPjMdE
vZLHRCSZx0SKn8dE6KXHRFesx0S1ssdEJLnHRIq/x0ToxcdEV8zHRL3Sx0Qb2cdEgt/HRPDl
x0RX7MdEtfLHRBv5x0SK/8dE6AXIRFcMyES9EshEGxnIRIofyEToJchETyzIRLUyyEQbOchE
gj/IRPBFyERXTMhEtVLIRCRZyESCX8hE8GXIRE9syES9cshEJHnIRIp/yETwhchET4zIRLWS
yEQbmchEgp/IRPClyERPrMhEvbLIRBu5yESCv8hE6MXIRFfMyES10shEG9nIRILfyETo5chE
V+zIRNbyyERl+chEgv/IRPAFyURPDMlEtRLJRCQZyUSCH8lE6CXJRE8syUS9MslEGznJRIo/
yUTwRclEV0zJRLVSyUQbWclEkl/JROhlyURXbMlEtXLJRCR5yUSCf8lE8IXJRE+MyUS1kslE
G5nJRIKfyUTopclET6zJRLWyyUQbuclEir/JROjFyURXzMlEtdLJRBvZyUSK38lE6OXJRE/s
yUS98slEG/nJRIr/yUTwBcpEVwzKRLUSykQbGcpEih/KRPAlykRPLMpEtTLKRCQ5ykSCP8pE
6EXKRE9MykS9UspEJFnKRIJfykToZcpEV2zKRL1yykQbecpE</AssayXData><AssayYData Points="900">wC79PiEk/T6W3wE/P+8CP9BfBj8hoQc/txAKP/6/Cj+XLQw/jvIMP6yDDj93kA8/78kOP77+
Dz+X7xA/Jq4QPyomET8Y8BE/O3wRP8+BET9m8RA/hasSP1NOEj9lmhI/i+IRP4uAEj+ASRI/
yRcSP2B5Ej8YhBM/hAcUP1WPEj8VaBM/k+0RP4J0FD9YcRM/60ATP0rVEz/KSRE/T3gUP9z3
Ej/cHBM/Xe0SP/O8Ej+T9xI/xSsTPzKLEj/dhxI/17UTP3gRFD+EQhQ/dPkTP4xqEj8ggBI/
c2cTPzycEz/CaRI/kF8TPzEtEz8saRI/cecSPyK4Ez+g7xI/qAsSP523Ez+kRBM/5yoUP9Lg
Ez91gRQ/iKISPwy/Ej/w0xM/h1oTP8drEz/C8hM/PGYTPxgrFD/ecRM/FnsTP0aKFD+6bBM/
nToUP704Ez/OixM/LIoTP8QREz/irBM/1HASP60eFD85tRM/TzgUP5xNEz8W0xM/vKYTP2+N
FD+OWBM/2XkTP0D0Ez+NOxM/QhgTP4Q3Ez+1DBQ/Lm4UP16WEz/A4xM/KSYTP4VTEz8GoxM/
wvESP7zUEz8TgxM/UnEUPzvWEz84zBI/PJsTPynJEz+WLBI/xgEUPyYgEz+AoxM/ZrYTP8Dv
Ez8e+BM/sYYUP7+AEz9LzBM/WK8TPzCFEz841BM/WmcTP5/4Ez8yRRQ/mUYUP8NvFD/TpxM/
JggUP35YEz9hLRQ/w3UUP6a8Ez/7PBQ/cM4TP44qEz/xGBM/IkUUP6n9Ej/1BBQ/ACcUP7hS
FD86eRQ/J+ISPyUhFD8FUBQ/20MTP78UFD/UNxQ/TMgUP9csFD83IhQ/RFsTP+gUFD+5FxQ/
/jsUPzHkEz/SHxQ//FoUP/rNFD8xUxQ/klUUP6HlEz+64xM/SfUTP7puFD/nihQ/NtoTP9wj
Ez9PzxM/EmMTP6AmFD/P5hM/PeETP+OaFD8TDBQ/WVkUP1B7FD9m+BM/ZIkUPwoyFD9l5hQ/
ftgTPzQBFT80lhQ/4bYTPy5fEz/E0BM/+RQUP/pNEz9tFhQ/E+AUP1VbFD/KfRQ/QsgTP2Pt
Ez9XahQ/9AUUP32rEz8lURQ/96gUP8noFD/xGhU/Xd4TP9+XFD+g1hM/uSIVPxzIEz9efBM/
Hv4UPyaDFT/l5xI/VPwUPx4LEz8cwxQ/+qYUPx5vFD91mRM/MMYUP6kFFD9u3RQ/pRkUPzde
FT+0+xQ/FIEUP8ORFD+/VBQ/79QTPytXFD98FBQ/CoAVPxfiEz8LlBQ/nwIUP2zAFD8wfBQ/
YFcUP+XrFD8GrRQ/EN8UP8J5FD9SARU/O/QUP21DFT9r0xQ/PpIVP0XjFD+AohQ/dqMUP1Y9
FD8vZxQ/ZE8VP2xMFD/GZxQ/lHsUPwVaFD8mjhU/JKYUP1bkFD/oCBU/opsVPzwUFT+lVRU/
QhkVPzNXFD9gVBQ/2uEUP4l9FT+cDxU/+CMVP9kVFT9o/hQ/drsUP5qgFT8HlhQ/HtEUP7XK
FT+UBhU/fswUP9j7FD90OBQ/uGkUP+NmFD99DBU/lhsVP7ZFFD+7GRU/lisVPxgTFT91pBU/
ZHsUP+ISFT+9LxU/K/IVP7ChFT+x5hQ/goIUPyI2FT9jpxQ/N6gVP1W9FD+ipxY/94kVP44f
Fj/MdRQ/zswUP6mvFD8M8RU/FKgVPwACFT+9JRU/Y2wVP2vNFD+TExY/ZfUUP56aFT9r8hU/
AXEVP6pdFD9FYBY/TzAWP3ADFT+MnRU/q9wVP/OXFT+p9hU/6IUUP8BHFj+OLBU/B1UVP1vd
FD+d1RQ/dr8VP28UFT80uBU/G+sVP624FD/NWhQ/SGYVPzz/FT894xU/PhwWPw9bFT/dFxU/
Z9AVP0sdFj8b8RU/S6kUPxXRFT/kcxY/z7oVPxWuFT/6zRY/wycWPwsMFj+0YBY/ZSsXP8S3
Fj9DXBY/tS4WP39XFT8spxU/tjkWP2SVFj86mxY/uHgWP4vBFD+/FBY/6Y0WP9JxFj8MZRU/
v+sUP/CyFj92GhY/5jQVPyNaFT+1FhY/LU8WPz/VFT9zZxU/bjAVP1fFFT/fJRc/N20WP8EY
Fj++shU/qpYVP0h7Fj+VShY/CnkWP74NFj+w8BU/C9IWP7eAFT+L2BU/sbcXP3AVFz9ckBY/
LzEVP7tkFT/C3hU/zJwWP8ZyFj90UxY/dfsVP+smFj8MlRU/wnYXP2P4FT8edBU/4mAWP3R1
Fj9a4BY/+HMWP4aZFT923RY/EOcVP3ipFT/v2xU/lbIWPxryFT84wRY/xz4XP/YmFj8MgRY/
cxgXP2GhFj9iXhY/iCEWP+GAFj/X+hY/5AYWP7InFz+kmBU/uVIXPzLLFj8TexY/pv4WPzd8
Fz/dIhc/db8WP215Fj/yIBY/y4YXP5xJFT8fZBY/IEUXP3nKFj97jBY/gicWP7GuFj9WmxY/
vvwWP3UtFz8F8BY/bOkXP1w0Fz/GwRY/W8UXP5GRFj8r1RY/v3MVP+MIFj/3CBg/kTkWP1q5
Fj/85Bc/ploWP7J2Fz8pTRc/tw8XP/u7FT9hRRg/YuoXPyOYFz+JARc/uB8WP6PgFj993Rc/
EmEXP2zvFj++Thc/LF8XP7qDFj++ZBY//TgXP2r8Fz8iKBg/DcYWP5z1Fj/a8xY/g2sWP84U
Fz9U1BY/MGQXP0vrFz/LGxc/2VsXP75CFz/23BY/JpUWP5K/Fz9wvBc/jakXPw7OFj/kkRY/
PfAWP/7xFz9EKxc/XVAXP7yfFj+SyBc/bNUYP3yhGD/fDRc/qscWPz5EFz9QdBc/uLQXP6ej
GD9qPhk/r7MXP25bGD8dAhg/kkIXP3LuFz/NUhg/C3QXP6aWFz8JmRg/XpYXP866Fz/wwxc/
ucoXP9KVFz9u4Bc/9joXP3/GFz/P+Rc/Z+oXPxcIGT+Rrhg/s4UXP/4EGD+PVhc/VmAXP+Jg
GD91Qhg/4CAYP8StFz/XKhg/RWEXPzAzGD9RWRg/Bk4YPwXwGD/ppBc/WRQYP/FzFz/5ORc/
X+4WP2G0Fz92phg/8jcYP0nDGD87Pxk//VwXPxRQGD/0KBk/FN4XP1UTGD+BnBc/094XP91z
Fz9h3xc/VrcYP59gFz+o9xc/HvIXP4EYGD/pgxg/oLoXP+N9GD/E0hc/veMXP0LSFz8Ukhg/
LVoYP3NwGD+Avhc/kPUXPwG6Fz853hg/epMYP001GD+WdRc/PikYPwK3GD/wtBc/XFYYP1aO
GD9T1Bg/9KIXP0hXFz++fBg/lKUXP7zRGD9jehg/fbYXP95YGD/TgRg/BkYYP9pmGD9njBg/
8B4ZP0hVGT/gMxk/TVIZPwuIGT8svxk/J4UZP5eVGD/b/Rg/O2kYPxLvGT+iBBk/Fq4YPxJJ
GT/Hzhg/2jsZPwnsGD8qvxg/EB0ZPzDKGD/b6xg/0YMaP60gGT+3XRk/nSMYPxjEGD8uKBk/
2BMZP5vlGT88TBg/MaUYP9iIGD9LEBk/ui0ZP9p4GT/DUxk/KVgZP7MyGT+IxRg/OSQZP7Pd
GD+0gxk/rK0YPyCOGT/nehk/XMQYP+QoGT+IBhk/fO4YP3vVGD8/EBk/BMgZP8o4GT/JYhk/
HmIYP95NGD8xMxk/gdMYPy5nGT9Shxk/3kEaP3U7Gj/gYxk/CtMZP9sMGD/LNhk/s58ZP09l
GT/8KRk/QUsYP78SGT9bTBg/P0wZP0HcGT+FYxk/lYMaP/JIGT9c/xk/pxQZP0v9GT+qZxk/
0OwYPyAyGT/Bzxk/sb0YPxEEGj8dKxo/KzMZP7wBGj+VjBk/rocYPwk3GT8UCRo/gyEZP7ae
GT/Z+xk/zuUZP1uOGT9Ubxk/4NMZPzZ+GT+VkBk/zg4aP5VWGT/K1Rg/65MZP6CUGT9dBRo/
L6cZPwWlGT/Wvxk/dLYaP8LZGT+iwho/f0gaPxpKGj8wbhk/z2IZP9lgGj+pxhk/F9QYP2Vv
Gj9b/Bk/KdEaPxKDGT/ZNxs/6rcZPwOgGT9mQho/nGMZPzc4Gj9tjRo/5CcaP2e5GT/WqBk/
EZMZPyNzGT/alxo/nXsZP4CfGj9c3Bk/2B4aP1zRGT9Vdho/AWEaPycMGj8ScBk/PHwYP5PY
Gj8XDRo/LwEaP93fGT9Oeho/oSkaP0H3GT8bVRo/hDYaP4PeGj+7mxk/aUIcP0MDGz/5Nxs/
oFsaPy0vGz8RvRo/IqgaP+meGT/TThs/RYcaP4zdGj/Enho/4kwcPxBpGj/tIxo/1s8aP6rc
GT8/rBo/e0IbP70xGj+HiRk/PV8bP+K/Gz80Fho/BPsaP5X8Gj82tBs/MjMbP4/gGT+/gBo/
70waP7oqGz8bvxs/IAAbPzDiGj+yORs/9gIbP8XfGj/ZRxs//EUbP+6sGj+DEhs/V7gZPwhO
Gj9lmRo/fYMbP71bGz+TGhw/Xz0bP2mzGj+jVhs/ATobP6JIGz9MuBo/Qb8bP7adGj9YaRs/
A8MbP/4KGz9Nnxs/ddcaPzIhGz8xTRs/iMwbP5VFGj8RLhs/KYcbP/fDGz+Vfxo/hYIbP+s6
Gz+POhs/XlMbP2ELGz9TvRs/3NYaP0GIGz8Sgxo/ntgbP3FIGz+O1Bs/OjocP0KoGj8B8Bs/
DYgbP0L8Gj+Drxs/6csbP7gVHD9VFBs/Gp8bP5mTHD/zmhw/OMAaP2s9Gz8GLxs/IgocPxmi
Gj8AaRw/QWcbP6xrGz+Wdho/KUkbP8X0Gz9tSBs/SwAcP9NGGz9d8Bs/6HobP5KgGz829xo/
tjAcP8RbGz+U6Bs/+h0cP6w9Gz9NWRw/yu0cP55aHD9MBRw/</AssayYData></Step><Step><CommonData><SampleLocation>11</SampleLocation><SampleID></SampleID><SampleGroup></SampleGroup><SampleInfo></SampleInfo><SampleRow>C</SampleRow><SamplePlate>1</SamplePlate><WellType>REGENERATION</WellType><Concentration>-1</Concentration><ConcentrationUnits>µg/ml</ConcentrationUnits><MolarConcentration>-1</MolarConcentration><MolarConcUnits>nM</MolarConcUnits><MolecularWeight>-1</MolecularWeight><Temperature>25</Temperature><StartTime>7201714</StartTime><AssayTime>5</AssayTime></CommonData><FlowRate>1000</FlowRate><StepType>KREGENERATION</StepType><StepName>Regeneration</StepName><StepStatus>OK</StepStatus><ActualTime>5.00005</ActualTime><CycleTime>0.2</CycleTime><AssayXData Points="25">gX/KROeFykROjMpEtJLKRBuZykSBn8pE56XKRE6sykS0sspEG7nKRIG/ykTnxcpETszKRLTS
ykQb2cpEgd/KROflykRO7MpEtPLKRBv5ykSB/8pE5wXLRE4My0S0EstEGxnLRA==</AssayXData><AssayYData Points="25">n/gWwNQdJMAs4irAJiswwLwMNMC53DbA5eU5wLUZPMBRcD7Az+E/wK3RQcAPSUPAn4lEwKvY
RcC19kbADRdIwMl9ScDiH0rAGjRLwIfrS8C480zANn9NwMI8TsC+zU7AH09PwA==</AssayYData></Step><Step><CommonData><SampleLocation>12</SampleLocation><SampleID></SampleID><SampleGroup></SampleGroup><SampleInfo></SampleInfo><SampleRow>C</SampleRow><SamplePlate>1</SamplePlate><WellType>NEUTRALIZATION</WellType><Concentration>-1</Concentration><ConcentrationUnits>µg/ml</ConcentrationUnits><MolarConcentration>-1</MolarConcentration><MolarConcUnits>nM</MolarConcUnits><MolecularWeight>-1</MolecularWeight><Temperature>25</Temperature><StartTime>7217810</StartTime><AssayTime>5</AssayTime></CommonData><FlowRate>1000</FlowRate><StepType>KREGENERATION</StepType><StepName>Regeneration</StepName><StepStatus>OK</StepStatus><ActualTime>5.00005</ActualTime><CycleTime>0.2</CycleTime><AssayXData Points="25">gR/LROcly0RGLMtEtDLLRBs5y0SBP8tE50XLRI9My0S0UstEG1nLRHlfy0QAZstETmzLRLRy
y0QbectEgX/LROeFy0ROjMtEtJLLRDuZy0R5n8tE56XLRE6sy0S0sstEG7nLRA==</AssayXData><AssayYData Points="25">BUJcPgIgXD5xRXE+L0mEPvuwjD4aSJc+zDucPjHmoj5dVqg+F7KsPhrIrz75HrU+FYy3PtP0
uT4dVLs+nQm+PoQiwz68IsM+MZHEPl5FyD7/48g+SsnLPjEYzT49IM4+XePPPg==</AssayYData></Step><Step><CommonData><SampleLocation>11</SampleLocation><SampleID></SampleID><SampleGroup></SampleGroup><SampleInfo></SampleInfo><SampleRow>C</SampleRow><SamplePlate>1</SamplePlate><WellType>REGENERATION</WellType><Concentration>-1</Concentration><ConcentrationUnits>µg/ml</ConcentrationUnits><MolarConcentration>-1</MolarConcentration><MolarConcUnits>nM</MolarConcUnits><MolecularWeight>-1</MolecularWeight><Temperature>25</Temperature><StartTime>7233887</StartTime><AssayTime>5</AssayTime></CommonData><FlowRate>1000</FlowRate><StepType>KREGENERATION</StepType><StepName>Regeneration</StepName><StepStatus>OK</StepStatus><ActualTime>5.00005</ActualTime><CycleTime>0.2</CycleTime><AssayXData Points="25">gb/LROfFy0ROzMtEtNLLRBvZy0SB38tE3+XLREbsy0S08stEG/nLRIH/y0TnBcxETgzMRLQS
zEQbGcxEqh/MRN8lzEROLMxErDLMRBs5zESBP8xE30XMRE5MzES0UsxEG1nMRA==</AssayXData><AssayYData Points="25">fWEwwKoMPcCh2UHABYVEwEYWR8AL+kjA6ihKwNdsS8DbwUzADvZNwF+tTsB42E/AYBpQwHcv
UcAW61HAmltSwDkEU8DHb1PAxZxTwIltVMDM8VTAlUVVwB+pVcCo/VXASFdWwA==</AssayYData></Step><Step><CommonData><SampleLocation>12</SampleLocation><SampleID></SampleID><SampleGroup></SampleGroup><SampleInfo></SampleInfo><SampleRow>C</SampleRow><SamplePlate>1</SamplePlate><WellType>NEUTRALIZATION</WellType><Concentration>-1</Concentration><ConcentrationUnits>µg/ml</ConcentrationUnits><MolarConcentration>-1</MolarConcentration><MolarConcUnits>nM</MolarConcUnits><MolecularWeight>-1</MolecularWeight><Temperature>25</Temperature><StartTime>7250002</StartTime><AssayTime>5</AssayTime></CommonData><FlowRate>1000</FlowRate><StepType>KREGENERATION</StepType><StepName>Regeneration</StepName><StepStatus>OK</StepStatus><ActualTime>5.00005</ActualTime><CycleTime>0.2</CycleTime><AssayXData Points="25">gV/MROdlzERObMxEtHLMRBt5zESBf8xE54XMRE6MzESsksxEEpnMRIGfzETfpcxERqzMRKyy
zEQbucxEeb/MROfFzEROzMxEtNLMRBvZzER538xE5+XMRE7szES08sxEG/nMRA==</AssayXData><AssayYData Points="25">el96PjoHaT60d4E+THGMPjPGlT7mZZw+HAWlPjU8rT5aHLA+ZPG2PoJhuz7JaL4+/P/APtxG
xD558sY+L3/JPoQszj6hi84+qhzRPgcc1D6UCtU+X8fXPlhu2T5ECNo+1PXcPg==</AssayYData></Step><Step><CommonData><SampleLocation>11</SampleLocation><SampleID></SampleID><SampleGroup></SampleGroup><SampleInfo></SampleInfo><SampleRow>C</SampleRow><SamplePlate>1</SamplePlate><WellType>REGENERATION</WellType><Concentration>-1</Concentration><ConcentrationUnits>µg/ml</ConcentrationUnits><MolarConcentration>-1</MolarConcentration><MolarConcUnits>nM</MolarConcUnits><MolecularWeight>-1</MolecularWeight><Temperature>25</Temperature><StartTime>7266085</StartTime><AssayTime>5</AssayTime></CommonData><FlowRate>1000</FlowRate><StepType>KREGENERATION</StepType><StepName>Regeneration</StepName><StepStatus>OK</StepStatus><ActualTime>5.00005</ActualTime><CycleTime>0.2</CycleTime><AssayXData Points="25">gf/MRN8FzURODM1ErBLNRBsZzUR5H81E5yXNRE4szUS0Ms1EGznNRIE/zUTfRc1ETkzNRLRS
zUQbWc1EgV/NROdlzURGbM1ErHLNRBt5zUSBf81E54XNRE6MzUSsks1EG5nNRA==</AssayXData><AssayYData Points="25">ajwxwFRVPsBsI0PA9qBGwJyjSMC6NkrAP59LwJnzTMBA603AY6ROwC/tT8BApVDAQ2tRwMAJ
UsA7pFLAKC9TwId3U8DS9lPAPmRUwBHmVMCEU1XANtBVwMvYVcCUYlbA165WwA==</AssayYData></Step><Step><CommonData><SampleLocation>12</SampleLocation><SampleID></SampleID><SampleGroup></SampleGroup><SampleInfo></SampleInfo><SampleRow>C</SampleRow><SamplePlate>1</SamplePlate><WellType>NEUTRALIZATION</WellType><Concentration>-1</Concentration><ConcentrationUnits>µg/ml</ConcentrationUnits><MolarConcentration>-1</MolarConcentration><MolarConcUnits>nM</MolarConcUnits><MolecularWeight>-1</MolecularWeight><Temperature>25</Temperature><StartTime>7282229</StartTime><AssayTime>5</AssayTime></CommonData><FlowRate>1000</FlowRate><StepType>KREGENERATION</StepType><StepName>Regeneration</StepName><StepStatus>OK</StepStatus><ActualTime>5.00005</ActualTime><CycleTime>0.2</CycleTime><AssayXData Points="25">gZ/NROelzURGrM1ErLLNRBK5zUR5v81E38XNREbMzUS00s1EEtnNRHnfzUTf5c1ETuzNRKzy
zUQb+c1Egf/NRN8FzkRGDM5ErBLORBIZzkR5H85E3yXORE4szkSsMs5EGznORA==</AssayXData><AssayYData Points="25">8KqRPsf6iT7CKZQ+QpOiPpvcqj60I7U+zje8Pu20wD6C1cc+CwXPPtXBzz533NQ+mYXXPmtw
2z74f98+XrXiPkxs5D5IqeU+B1PnPh++7D51C+w+DNHtPlQd8D41APE+pxD0Pg==</AssayYData></Step><Step><CommonData><SampleLocation>1</SampleLocation><SampleID></SampleID><SampleGroup></SampleGroup><SampleInfo></SampleInfo><SampleRow>C</SampleRow><SamplePlate>1</SamplePlate><WellType>BUFFER</WellType><Concentration>-1</Concentration><ConcentrationUnits>µg/ml</ConcentrationUnits><MolarConcentration>-1</MolarConcentration><MolarConcUnits>nM</MolarConcUnits><MolecularWeight>-1</MolecularWeight><Temperature>25</Temperature><StartTime>7296969</StartTime><AssayTime>30</AssayTime></CommonData><FlowRate>1000</FlowRate><StepType>BASELINE</StepType><StepName>Baseline</StepName><StepStatus>OK</StepStatus><ActualTime>29.999</ActualTime><CycleTime>0.2</CycleTime><AssayXData Points="150">gT/ORN9FzkRGTM5EtFLORBJZzkSaX85E32XOREZszkS0cs5EEnnORHl/zkTfhc5ERozORLSS
zkQbmc5EeZ/ORN+lzkRGrM5EtLLORBK5zkR5v85E38XOROnMzkSs0s5EEtnORIHfzkTf5c5E
RuzORKzyzkQS+c5Eef/ORN8Fz0RGDM9EtBLPRBIZz0R5H89E3yXPREYsz0SsMs9EEjnPRHk/
z0TnRc9ERkzPRKxSz0QbWc9EeV/PROdlz0RGbM9ErHLPRBJ5z0S6f89E34XPREaMz0S0ks9E
EpnPRHmfz0Tfpc9ERqzPRKyyz0QSuc9Eeb/PRN/Fz0RGzM9ErNLPRBLZz0Sa389E3+XPREbs
z0Ss8s9EEvnPRB0A0ETfBdBERgzQRLQS0EQSGdBEeR/QRN8l0ERGLNBErDLQRBs50ER5P9BE
30XQREZM0ESsUtBEElnQRHlf0ETfZdBERmzQRKxy0EQSedBEeX/QRN+F0ERGjNBErJLQRBuZ
0ER5n9BE36XQRE6s0ESsstBEErnQRHm/0ETfxdBERszQRKzS0EQS2dBEgd/QROfl0ERG7NBE
rPLQRBL50ESB/9BE5wXRREYM0UTNEtFEGxnRRHkf0UTfJdFERizRRKwy0UQSOdFEgT/RRN9F
0URGTNFErFLRRBJZ0UR5X9FE32XRREZs0USsctFEEnnRRHl/0UTnhdFETozRRLSS0UQSmdFE
eZ/RROel0URGrNFErLLRRBK50UR5v9FE38XRREbM0USs0tFEG9nRRIHf0UT45dFERuzRRKzy
0UQS+dFE</AssayXData><AssayYData Points="150">Bnn/Plya/j7bO/w+ba39Pj9f/T4RBP8+giYAP1TrAD+amAE/Hz0BPw+lAj/q9wE/u14BP1fr
Aj847QI/ZQEDP72rAz85pAM/oBQEPxovBD9XwAM/aVEFP0FmBT9f/gQ/GEQFP8dkBT9sxwU/
ar0GP6n3Bj86mwY/IpEHP8r3Bj9UWwc/zMQGPxeyBz97xgc/KLYIPyEHCD8oqgc/lkEIP/jv
CD+dBgk/8qkIPzXHCD/yvwk/HckIP7s8Cj92Xwk/4eEJP/3ACT/a4Ak/PpwKP/cMCj9tTgo/
75ALPy8MDD/N6Qo/pEcLP/nlCz9+igw/O2wLP+/ECz+JwAw/8mUMP174DD9DUAw/PIkMP3ti
DT+5Iww/0jUOP/s6DT84MA0/SkoNP7+PDT+uXw4/HYcOPxmbDj8F5A0/vxkOP++RDz+zfA4/
SjQOPxFEDz/8BxA/nEkPP0r4Dj/sSw8/TOgPP87aDz9UVw8/AK4PP7zhDz+u2A8/S24PP2l9
ED9w4hA/uH0RP2GOED8voxE/xnYPP1Y2Ej9nCxE/In4RP6i7ED9UVRI/MecRP5XFET+9mRI/
Vq8RPwlrET9qvRE/g28RP3ZqEj9QGxI/s7oSP8d5Ez+GLxM/iYQSPwEWFD80hBI/dZITPxSX
Ej+eMBM/ljITPxPIEj9WJxQ/SNwTPw3JEz/IRRM/JkwTPxZHFT9GORM/tfwUP8+XFD/XHRQ/
7lUUP4y/Ez/RmxU/4qEUP0E2FT940xU/EVMVPzmuFD+tHhU/CFoVP3f0FD/jxBQ/0swWP1To
FT+evBU/</AssayYData></Step><Step><CommonData><SampleLocation>1</SampleLocation><SampleID></SampleID><SampleGroup></SampleGroup><SampleInfo></SampleInfo><SampleRow>C</SampleRow><SamplePlate>1</SamplePlate><WellType>BUFFER</WellType><Concentration>-1</Concentration><ConcentrationUnits>µg/ml</ConcentrationUnits><MolarConcentration>-1</MolarConcentration><MolarConcUnits>nM</MolarConcUnits><MolecularWeight>-1</MolecularWeight><Temperature>25</Temperature><StartTime>7327785</StartTime><AssayTime>80</AssayTime></CommonData><FlowRate>600</FlowRate><StepType>LOADING</StepType><StepName>Loading</StepName><StepStatus>OK</StepStatus><ActualTime>80</ActualTime><CycleTime>0.2</CycleTime><AssayXData Points="400">eP/RRN4F0kQ9DNJEoxLSRBIZ0kRwH9JE1iXSREUs0kSrMtJECTnSRHA/0kTWRdJEPUzSRKNS
0kQJWdJEcF/SRNZl0kQ9bNJEo3LSRAl50kRwf9JE3oXSRD2M0kSjktJEEpnSRHCf0kTWpdJE
RazSRKOy0kQSudJEeL/SRNbF0kQ9zNJEo9LSRBLZ0kSI39JE1uXSRD3s0kSj8tJECfnSRHD/
0kTWBdNERQzTRKMS00QJGdNEcB/TRNYl00Q9LNNEqzLTRAk500RwP9NE1kXTRD1M00SjUtNE
ElnTRNJf00TWZdNERWzTRKNy00QSedNEcH/TRNaF00Q9jNNEo5LTRBKZ00Rwn9NE1qXTRD2s
00SjstNEErnTRHC/00TWxdNERczTRKvS00QJ2dNEeN/TRN7l00Q97NNEo/LTRAn500Rw/9NE
1gXUREUM1ESjEtRECRnURHAf1ETWJdRERSzURKMy1EQSOdREcD/URNZF1EQ9TNREo1LURBJZ
1ERwX9RE1mXUREVs1ESjctRECXnURHB/1ETWhdREPYzURKuS1EQJmdREcJ/URNal1EQ9rNRE
o7LURAm51ERwv9RE1sXURD3M1ESj0tREEtnURHDf1ETW5dREPezURKvy1EQJ+dREcP/URNYF
1UQ9DNVEoxLVRAkZ1URwH9VE1iXVREUs1USjMtVECTnVRHA/1UTWRdVEPUzVRKNS1UQJWdVE
cF/VRNZl1UQ9bNVEo3LVRAl51URwf9VE1oXVRD2M1USjktVECZnVRHif1UTWpdVEPazVRKOy
1UQJudVEcL/VRN7F1URFzNVEo9LVRAnZ1URw39VE1uXVRD3s1USj8tVECfnVRHD/1UTWBdZE
PQzWRKMS1kQJGdZEeB/WRN4l1kQ9LNZEozLWRAk51kRwP9ZE1kXWRD1M1kSjUtZECVnWRHhf
1kTWZdZEPWzWRKNy1kQaedZEcH/WRNaF1kQ9jNZEs5LWRBKZ1kRwn9ZE1qXWRD2s1kSrstZE
CbnWRHi/1kTWxdZEPczWRKPS1kQJ2dZEeN/WRNbl1kQ97NZEo/LWRAn51kR4/9ZE1gXXRD0M
10SjEtdEEhnXRHAf10TWJddEPSzXRKMy10QSOddEcD/XRN5F10Q9TNdEo1LXRAlZ10RwX9dE
52XXREVs10SjctdECXnXRHh/10TWhddEVYzXRKOS10QJmddEcJ/XRN6l10RFrNdEo7LXRAm5
10Rwv9dE3sXXRD3M10Sr0tdEEtnXRHjf10TW5ddEPezXRKvy10QS+ddEeP/XRNYF2EQ9DNhE
qxLYRBIZ2ERwH9hE3iXYREUs2ESjMthECTnYRHg/2ETeRdhERUzYRKNS2EQSWdhEeF/YRN5l
2ERFbNhEq3LYRBJ52ER4f9hE3oXYREWM2ESrkthEEpnYRHif2ETepdhERazYRKuy2EQSudhE
eL/YRN7F2ERFzNhEq9LYRBLZ2ER439hE3uXYREXs2ESr8thEEvnYRHj/2ETeBdlERQzZRKsS
2UQSGdlEeB/ZRN4l2URFLNlEqzLZRBI52UR4P9lE3kXZREVM2USrUtlEElnZRHhf2UTeZdlE
RWzZRKty2UQSedlEeH/ZRN6F2URFjNlEq5LZRBKZ2UR4n9lE3qXZREWs2USzstlEErnZRHi/
2UTexdlERczZRKvS2UQS2dlEeN/ZRN7l2URF7NlEq/LZRBL52UR4/9lE3gXaREUM2kSrEtpE
EhnaRHgf2kTeJdpERSzaRLwy2kQSOdpEeD/aRNZF2kRFTNpEq1LaRBJZ2kSIX9pE3mXaREVs
2kSrctpEEnnaRHh/2kTehdpERYzaRKuS2kQSmdpEeJ/aRN6l2kQ9rNpEq7LaRBK52kR4v9pE
3sXaREXM2kSr0tpEEtnaRHjf2kTe5dpERezaRKvy2kQS+dpEeP/aRN4F20RFDNtEoxLbRBIZ
20R4H9tE3iXbREUs20SrMttEEjnbRHg/20TeRdtEPUzbRKtS20QSWdtEeF/bRPdl20RFbNtE
q3LbRBJ520R4f9tE3oXbREWM20SzkttEEpnbRHif20TepdtERazbRKuy20QJudtEeL/bRN7F
20RFzNtEkdPbRBLZ20R439tE1uXbREXs20Sr8ttEEvnbRA==</AssayXData><AssayYData Points="400">DKEWP9k4Fj8UihU/PnQXPz3xFT9XSBY/i0YXP/rAFT8vVhY/aVgXP71CGD+BOBY/ducWP8xQ
Fz/3FRc//iwXPwEZGD+Ychc/zGQXP6SkGD/hIBc/u1IXP/vRGD82yxc/UwQYP2HrFz/UqRc/
mrwYPyRmGT9lIxk/x9QYPwKyFz9oDho/qi0YPw4GGT+j6xg/NmcZP9bYGD8UNRk/FZsZP1I0
GD+e8xk/Fc0ZP4kWGT+w0Bk/Z0oZP9kbGj9jhhk/AoMYP3G1GD9RSRo/TPMYP1kPGj9O6Bk/
XY8aPz2bGj97hxk/vfgZPx+YGj8MyRo/39kaP67pGj8sABs/sfoZP/CAGj9u8ho/AioaP4oO
Gz/PnRs/1uAbP1ejGz95oRo/QpQbPx6fGz9bgRs/tGEbP2eDGj8Vhhs/zrQbPxa+Gz8Fxxs/
q70bPx/PGz93rBs/eHwcP1ZbGz87uRs/9jsbP0FKHD/CExw/DqccP8IWHD8a5Rw/hkIdPxEi
HT9NNhw/Ip0dP/4GHD9DUBw/W9ocP8hnHD8Txx0/bBMdP76rHD+sNR0/gE0dP1v9HD/26hw/
52QdP6EaHj/4/R0/KpAdP5sbHT873x0/g70dPx+FHT+C5B0/0XgeP/zLHT8elh0/OUgeP/F2
Hj+WiB0/4CkeP3G4Hj8Gzx0/oyQeP8aOHz8ZIB4/NeEeP4vQHj81hB4/ny0eP3iPHz88XR4/
uwofP7GlHj8atx8/1YUeP/f+Hj/DUB8/MPEfPyrpHj9k5h8/kO0ePxFOHz8YPh8/BCYePz0h
Hj+0mh8/hLgfP6MgHz/sth8/wmgfP502ID844B8/ytkfP+OxHz9K+CA/xwwgP4FHID+O6x8/
Ot0fP9bnHz+dOCA/RbwgP2c9ID831CA/i1kfPwp/IT85pyA/g/QfPxoeID9OwyA/SjEgP8/T
ID9D0R8/FY4gP5nOHz9QfCE/HfAfP2ksIT/tyx8/KWwhPw2WIT+XLSI/w78gP9XLIT9QgSA/
0RshP0A7IT+RjyE/z2shP1TYID8G9iE/vKwhP/DVIT9aJCE/QnkiP46bIT/ZpSI/ujghP53G
IT/ZWiE/ycohP3UZIj+mRiI/RBQjPzGwIT8ZhyI/SLshPwIjIj96yiE/IjcjP8ZRIz+LIiI/
02UiPw8vIj8PTCQ/9FEiP5IMIj98JyI/ylMjP1WAIj9ULCM/EDsjP8GjIz/ScCI/FIsjP1sv
Iz+9hyM/80cjP7JrIj+MBCM/rrgjP/WtIj+WsSM//iEjP3NeIz8IEyM/uDIjP6EtJD+TqCM/
7jQjPye/Iz/UnyI/+s8iP1LcIz/LMiM/qQAkP7StIz89gyM/oGYkP5W/Iz+ipyM/c+UjP5RO
JD+UECQ/7B0jP/aGJD90OiQ/p9ckPznFJD+YDyU/pggkPzKmIz8oAyQ/PTwkPyUuJD/opyQ/
aJokP/ZZJT8o7CQ/gw8lPyTKJD/JQSU/0ZAlP+PMJT9taCU/Q6QkP2tKJD9+NCU/Bv8kP41l
JT8iZSU/9FAlP8tXJD+qdyU/MHcmP/CPJT9IjCU/SVMlPwLCJT9iACU/WEQmP6duJT9J/CQ/
kQomPxj7JD+hoiU/Rz8kP7fuJT8x4CU//oYlP8JGJT/X4iU/QfYlP2gLJz9inSU/7qAlP4v0
JT/slCY/PnglP3gaJz8+7iQ/Tf0lPyjZJj915CU/6qYmP2NpJz/BdSY/BnklP13wJT8yeic/
rE0mP0onJj9JByY/7kQnP3cDJz+GlyY/QlknPyLwJj9gmSY/oScnP3VbJz9QKSc/fc4mP8se
Jj/V6yY/jG4mP+xtJj9c8yc/uOYmP0wSJz8fnic/J1EnP1sSJj+KoCc/sjknP+L1Jz+CRSc/
03soP3Z2Jz9Niyc/7QUoPwDRJz/MPCg/MlUoP0UcKD8k+CY/hPknP81/Jj/f+Cc/6MMnP1r9
Jz9MnSc/BMwnP9GWKD8I+ic/l+QoP923Jz+ioyg/1XkoPxcEKT9hEyg/UoYoP/VRKD9ZuyY/
l8MoP87GJz+wpig/kpIoPy2UKT8HXyk/69cpP9xDKT9gKig/rvQoP3hIKD8gwCg/GCsoPwT3
KD/DwCg/of8nP2hMKD9KsCk/nqEpP5hiKD/S3Ck/ykEpPw==</AssayYData></Step><Step><CommonData><SampleLocation>1</SampleLocation><SampleID></SampleID><SampleGroup></SampleGroup><SampleInfo></SampleInfo><SampleRow>C</SampleRow><SamplePlate>1</SamplePlate><WellType>BUFFER</WellType><Concentration>-1</Concentration><ConcentrationUnits>µg/ml</ConcentrationUnits><MolarConcentration>-1</MolarConcentration><MolarConcUnits>nM</MolarConcUnits><MolecularWeight>-1</MolecularWeight><Temperature>25</Temperature><StartTime>7408781</StartTime><AssayTime>30</AssayTime></CommonData><FlowRate>1000</FlowRate><StepType>BASELINE</StepType><StepName>Baseline</StepName><StepStatus>OK</StepStatus><ActualTime>30</ActualTime><CycleTime>0.2</CycleTime><AssayXData Points="150">eP/bRN4F3ERFDNxEqxLcRAkZ3ER4H9xE3iXcREUs3ESrMtxEEjncRHg/3ETeRdxERUzcRKtS
3EQSWdxEeF/cRN5l3ERFbNxEo3LcRBJ53ER4f9xE3oXcREWM3ESrktxEEpncRHCf3ETepdxE
PazcRKuy3EQSudxEeL/cRN7F3ERFzNxEq9LcRBLZ3ER439xE5ebcREXs3ESr8txEEvncRHj/
3ETeBd1ERQzdRKsS3UQSGd1EeB/dRN4l3UQ9LN1EqzLdRBI53UR4P91E3kXdREVM3USjUt1E
ElndRHBf3UTeZd1ERWzdRKNy3UQJed1EeH/dRN6F3URFjN1Eq5LdRBKZ3UR4n91E3qXdREWs
3USrst1EErndRHi/3UTexd1ERczdRKvS3UQS2d1EeN/dRN7l3URF7N1Eq/LdRGz53UR4/91E
3gXeREUM3kSrEt5EEhneRIgf3kTWJd5ERSzeRKMy3kQSOd5EeD/eRN5F3kQ9TN5Eq1LeRBJZ
3kR4X95E3mXeRD1s3kSrct5EEnneRHh/3kTehd5EPYzeRKuS3kQSmd5EeJ/eRN6l3kRFrN5E
o7LeRBK53kR4v95E1sXeREXM3kSr0t5EEtneRHjf3kTW5d5ERezeRKPy3kQS+d5EeP/eRNYF
30RFDN9EqxLfRAkZ30R4H99E3iXfRD0s30SjMt9EEjnfRHg/30TWRd9ERUzfRLNS30QSWd9E
eF/fRN5l30RFbN9Eq3LfRBJ530Rwf99E3oXfREWM30Srkt9EEpnfRHif30Tepd9EPazfRKuy
30QSud9E</AssayXData><AssayYData Points="150">L50pP23UKT9SAio/MOgpP2iNKT9umig/g10pPwi8KT+2yik/xTkpPw5OKT/TOyo/wvUqP9ra
KT8rfio/zRQpP+LDKj/zEyo/yx8qP2ZYKT8aOyo/+zIqP+pjKj+J1yo/IiAqPxoNKj8cqCo/
g+gpP60LKj/ODCk/cSArP2AEKz9xFio/jVQqP4PMKj8P5yo/UcoqP//6KT+Evyo/4PYqP9WO
Kj+5yio/uX0qPyxSKz/QGys/pMgqP7UHKz99bSo/8ukqP0iCKj/k7is/GForP0RlKj9/Giw/
VN0qP5GMKz8X5io/X7kqP3B5Kz8N5yo/+f8pP8hOKj9vzio/PukqP2LhKz+gxys/4pMrPxrp
Kz+WnCs/SkYsP55HLD96Gyw/LFQsP34cKz9Abis/k6UsP3paLD8hViw/U6ErP18rLD/MUyw/
+gYsP4T2Kz8lqyw/cDErP3qHKz80SCw/76IsPxjWLD8wAi0/P7crP2K3LD/7nis/e0IsP8Y3
Kz/lTSw//bArP6mTLD8HeCw/DTUtPyNnLD+tkSw/VGcsPwcQLT8z4yw/6kktP/CoLD844yw/
4TksP5rTLD9Fgy0/eb8sPwrnLD9uAi0/CUEuP8NRLT9gwC0/FrcrP7lCLD9o4iw/kEgtP8Mu
LT8Rwiw/Uy4tP5jnLD+Gayw/v2gtPxMSLT/YDCw/neYtP1XDLT/0Oyw/+dAsP+biLT9iFy4/
OiAuPwrQLT8Gci0/s7ItPwKsLT94li0/XTYuPzH8LT8k5i0/+58sP7IsLj++Qy4/ZF0uP+5O
LT/c2y0/</AssayYData></Step><Step><CommonData><SampleLocation>10</SampleLocation><SampleID>BG505 T332N SOSIP</SampleID><SampleGroup></SampleGroup><SampleInfo></SampleInfo><SampleRow>C</SampleRow><SamplePlate>1</SamplePlate><WellType>KSAMPLE</WellType><Concentration>-1</Concentration><ConcentrationUnits>µg/ml</ConcentrationUnits><MolarConcentration>125</MolarConcentration><MolarConcUnits>nM</MolarConcUnits><MolecularWeight>-1</MolecularWeight><Temperature>25</Temperature><StartTime>7447894</StartTime><AssayTime>180</AssayTime></CommonData><FlowRate>600</FlowRate><StepType>ASSOC</StepType><StepName>Association</StepName><StepStatus>OK</StepStatus><ActualTime>179.999</ActualTime><CycleTime>0.2</CycleTime><AssayXData Points="900">eL/fRN7F30Q9zN9Eq9LfRBLZ30R4399E3uXfREXs30Sj8t9ECfnfRHD/30T3BeBEPQzgRKsS
4EQSGeBEcB/gRPcl4ERFLOBEozLgRAk54ER4P+BE1kXgREVM4ESjUuBECVngRHhf4ETWZeBE
RWzgRKty4EQSeeBEcH/gRNaF4ERFjOBEvJLgRAmZ4ERwn+BE1qXgRD2s4ETcsuBEErngRHi/
4ETexeBEPczgRKvS4EQJ2eBEeN/gRNbl4EQ97OBEq/LgRAn54ESI/+BE1gXhRD0M4USjEuFE
EhnhRHAf4UTWJeFERSzhRKMy4UQSOeFEcD/hROdF4URFTOFEo1LhRL5Z4URwX+FE3mXhREVs
4USrcuFECXnhRHB/4UTWheFEPYzhRKOS4UQJmeFEcJ/hRNal4UR+rOFEvLLhRAm54UR4v+FE
1sXhRD3M4USr0uFECdnhRHDf4UTW5eFEPezhRKPy4UQJ+eFEeP/hRN4F4kQ9DOJEqxLiRAkZ
4kR4H+JE1iXiRD0s4kSjMuJECTniRHA/4kTWReJEPUziRKNS4kQSWeJEcF/iRNZl4kRFbOJE
o3LiRBJ54kRwf+JE74XiRD2M4kSjkuJECZniRHif4kTepeJERaziRKOy4kQJueJEcL/iRNbF
4kQ9zOJEo9LiRBLZ4kR43+JE3uXiRD3s4kSj8uJECfniRHj/4kTWBeNEPQzjRKsS40QJGeNE
cB/jRN4l40Q9LONEqzLjRAk540RwP+NE1kXjREVM40SjUuNECVnjRHBf40TWZeNEPWzjRKNy
40QJeeNEiH/jRNaF40Q9jONEo5LjRBKZ40Rwn+NE1qXjRD2s40SrsuNECbnjRHi/40TWxeNE
RczjRKvS40Q42uNEeN/jRNbl40RN7ONE1PLjRAn540Rw/+NE3gXkRD0M5ESjEuREEhnkRHgf
5ETWJeRERSzkRKMy5EQJOeREcD/kRNZF5EQ9TOREo1LkRAlZ5ERwX+RE1mXkREVs5ESrcuRE
Q3nkRHB/5ETeheREPYzkRKOS5EQJmeREcJ/kRNal5ERFrOREo7LkRBK55ERwv+RE1sXkRD3M
5ESj0uREEtnkRHDf5ETW5eREPezkRKPy5EQJ+eREcP/kRN4F5UQ9DOVEqxLlRAkZ5URwH+VE
3iXlREUs5USjMuVECTnlRHA/5UTWReVERUzlRKNS5UQJWeVEcF/lRNZl5UQ9bOVEo3LlRBJ5
5URwf+VE1oXlRD2M5USjkuVECZnlRHCf5UTWpeVEPazlRKuy5UQJueVEcL/lRNbF5UQ9zOVE
o9LlRAnZ5URw3+VE1uXlREXs5USj8uVEEvnlRHD/5UTWBeZERQzmRKMS5kQYGuZEcB/mRN4l
5kRFLOZEszLmRBI55kRwP+ZE1kXmRD1M5kSrUuZECVnmRHBf5kTWZeZEPWzmRKNy5kQJeeZE
cH/mRNaF5kRmjOZEo5LmRBKZ5kRwn+ZE1qXmRD2s5kSrsuZECbnmRHC/5kTWxeZEPczmRKPS
5kQJ2eZEcN/mRNbl5kQ97OZEo/LmRBL55kR4/+ZE1gXnRD0M50SjEudECRnnRHAf50TWJedE
PSznRKMy50QJOedEeD/nRNZF50QBTedEo1LnRAlZ50RwX+dE1mXnRD1s50SjcudECXnnRHB/
50TWhedERYznRKuS50QJmedEeJ/nRNal50Q9rOdEo7LnRBK550Rwv+dE3sXnRD3M50Sj0udE
CdnnRHjf50TW5edEPeznRKvy50QJ+edEcP/nRN4F6EQ9DOhEoxLoRAkZ6ERwH+hE1iXoRD0s
6ESrMuhEGjnoRHA/6ETWRehERUzoRKtS6EQJWehEkV/oRN5l6EQ9bOhEq3LoRBJ56ERwf+hE
1oXoRD2M6ESrkuhECZnoRHif6ETnpehEPazoRKOy6EQJuehEeL/oRN7F6EQ9zOhEzNLoRAnZ
6ER43+hE3uXoRD3s6ESr8uhECfnoRHj/6ETeBelETQzpRKsS6UQSGelEeB/pRNYl6URFLOlE
qzLpRAk56USZP+lE3kXpREVM6USjUulECVnpRHBf6UTWZelERWzpRKNy6UQJeelEcH/pRNaF
6UQ9jOlExJLpRBKZ6UR4n+lE1qXpRD2s6USrsulEErnpRHC/6UTWxelEPczpRKvS6UQS2elE
eN/pRN7l6URF7OlEq/LpRBL56UR4/+lE3gXqRE0M6kSrEupEEhnqRHgf6kTeJepERSzqRKsy
6kQSOepEeD/qRN5F6kRFTOpEq1LqRBJZ6kR4X+pE3mXqREVs6kSrcupEEnnqRHh/6kTehepE
RYzqRKuS6kQSmepEeJ/qRN6l6kRFrOpEq7LqRBK56kR4v+pE7cbqREXM6kSr0upEEtnqRHjf
6kTe5epERezqRKvy6kQS+epEeP/qRN4F60RFDOtEqxLrRBIZ60R4H+tE3iXrREUs60SrMutE
CTnrRHg/60TeRetERUzrRKtS60QSWetEeF/rRN5l60RFbOtEq3LrRBJ560R4f+tE3oXrREWM
60SrkutEEpnrRKmf60TepetERazrRKuy60QSuetEeL/rRN7F60RFzOtEq9LrRHTZ60R43+tE
3uXrREXs60Sr8utEEvnrRHj/60TeBexERQzsRKMS7EQJGexEeB/sRN4l7ERdLOxEozLsRBI5
7ERwP+xE3kXsREVM7ESrUuxEElnsRHhf7ETeZexERWzsRKty7EQSeexEeH/sRN6F7ERFjOxE
q5LsRDKZ7ER4n+xE3qXsREWs7ESrsuxEErnsRHi/7ETexexEbszsRKvS7EQS2exEeN/sRN7l
7ERF7OxEq/LsRBL57ERw/+xE3gXtREUM7USrEu1ECRntRHAf7UTvJe1ERSztRKsy7UQSOe1E
eD/tRN5F7URFTO1Eo1LtRBJZ7URwX+1E3mXtREVs7USrcu1EEnntRHh/7UTehe1ERYztRMyS
7UQSme1EgJ/tRN6l7URFrO1Eq7LtRBK57UR4v+1E3sXtREXM7USr0u1EEtntRHjf7UTW5e1E
ReztRKvy7UQS+e1EeP/tRN4F7kRFDO5EoxLuRBIZ7kR4H+5E3iXuREUs7kSjMu5EEjnuRHg/
7kTeRe5ERUzuRKtS7kQSWe5EeF/uRN5l7kRFbO5Eq3LuRBJ57kR4f+5E3oXuRD2M7kQFk+5E
EpnuRHif7kTepe5EXazuRKuy7kQSue5EcL/uRN7F7kQ9zO5Eq9LuRAnZ7kR43+5E3uXuREXs
7kSr8u5EEvnuRHD/7kTWBe9ERQzvRKsS70QSGe9EcB/vRN4l70Q9LO9EqzLvRBI570R4P+9E
3kXvREVM70SrUu9ECVnvRHhf70TeZe9ERWzvRKty70QSee9EeH/vRN6F70RFjO9Eq5LvRAmZ
70R4n+9E3qXvREWs70Srsu9ECbnvRHC/70TWxe9ERczvRKPS70QS2e9EeN/vRN7l70RF7O9E
o/LvRBL570R4/+9E3gXwRD0M8ESrEvBEEhnwRHgf8ETeJfBERSzwRKsy8EQSOfBEcD/wRN5F
8ERFTPBEq1LwRBJZ8ERwX/BE1mXwREVs8ESrcvBECXnwRHh/8ETehfBEPYzwRKuS8EQSmfBE
eJ/wRNal8ERFrPBEo7LwRDK58ER4v/BE1sXwREXM8ESr0vBEEtnwRHjf8ETe5fBERezwRKvy
8EQJ+fBEcP/wRNYF8URVDPFEqxLxRBIZ8UR4H/FE3iXxREUs8USjMvFEEjnxRHg/8UTeRfFE
RUzxRKNS8UQSWfFEeF/xRNZl8URFbPFEq3LxRAl58UR4f/FE1oXxREWM8USrkvFECZnxRHif
8UTWpfFEPazxRKuy8UQSufFEcL/xRN7F8UQ9zPFEo9LxRAnZ8UR43/FE3uXxREXs8USr8vFE
EvnxRHj/8URqBvJERQzyRKMS8kQSGfJEeB/yRN4l8kRFLPJEqzLyRBI58kR4P/JE3kXyRD1M
8kSrUvJEElnyRHBf8kTWZfJEPWzyRKty8kQSefJEcH/yRN6F8kRFjPJEo5LyRAmZ8kR4n/JE
3qXyRD2s8kSjsvJECbnyRHi/8kTexfJERczyRKvS8kQJ2fJEeN/yRNbl8kRF7PJEs/LyRAn5
8kSA//JE1gXzRD0M80SrEvNECRnzRHAf80TWJfNERSzzRKMy80QJOfNEeD/zRN5F80Q9TPNE
1FLzRAlZ80R4X/NE3mXzRD1s80TEcvNEEnnzRHh/80TWhfNEZozzRKOS80QSmfNEgJ/zRN6l
80Q9rPNEo7LzRAm580Rwv/NE3sXzREXM80Sr0vNEEtnzRLrf80TW5fNERezzRKPy80QJ+fNE
cP/zRN4F9ERFDPREqxL0RBIZ9ER4H/RE3iX0RD0s9ESrMvRECTn0RHA/9ETeRfREKk30RKNS
9EQJWfREeF/0RN5l9ERFbPREo3L0RBJ59ER4f/RE3oX0RD2M9ESjkvRECZn0RHCf9ETWpfRE
Raz0RLyy9EQJufREeL/0RNbF9EQ9zPREq9L0RAnZ9ERw3/RE3uX0RD3s9ESr8vREEvn0RHj/
9ETeBfVEPQz1RGgT9UQSGfVEeB/1RNYl9URFLPVEozL1RBI59UQkQPVE/0X1RD1M9USjUvVE
Eln1RAxg9UTeZfVEPWz1RKNy9UQJefVEXYD1RN6F9UQ9jPVEq5L1RBKZ9URwn/VE1qX1REWs
9USrsvVECbn1RHC/9UTexfVERcz1RKvS9UQJ2fVEcN/1RN7l9URF7PVEo/L1RBL59UR4//VE
1gX2REUM9kSrEvZEEhn2RHgf9kTeJfZERSz2RKsy9kQJOfZE</AssayXData><AssayYData Points="900">2tktP0lLKz8BDSo/5awnP9duJj8JzCQ/+zsjPyZmIj8vNyE/GyghP4eVHz/5ix8/D5EfP5hW
Hz+zlx8/wLsePyzpHj90JR4/1xYeP416HT9/XB4/gyIfP7j8Hj+ZOB4/Fi4eP7gEHj945R0/
KQYePwgyHz9gzh4/bdkeP5b8HD+jjh4/Gu4ePytYHz+Q0B4/fYIdP7rJHT/0SR4/pAofP0yc
Hz88SB8/azofP1aTHj+L/R0/CIUfPxkqHz8j9B4/q+cfP1fcHj/ZvR4/LR8gP2/FHz/o7x8/
bwUeP3Q1Hz+GEx8/CYAfP2syHz8ACR8/ycofPwChHz99ox8/uTQgP91AHz+vOyA/Cw4fP89i
ID/LUh8/zyAgP5azHz9PTCA//1QgPyM/ID/+kSA/sWggP8FzHz/rQyA/n/kfP4/hHz8b+x8/
nwEgP8MiID/DFSE/HdcgP1ziHz9xSyA/S3cfP1L1Hz8wsx8/yk4fP1BKID9GjiA/xWAfP9hG
IT9mrCE/SCAhPw8rID+wOiE/NjshPyzlIT9pNSI/ZpsgPzo8Ij+ROCE/eqYgP0s6IT87nSE/
Cy8hP1S6ID+W5yA/GuQgP4ilIT99cyA/pZwgP5zSIT/UIiE/YSAhP1ubIj+XWyE/45siP457
ID8/fiE/oQ0iP5CZIj8BiSE/oZkhPwQwIj+gGyM/0EkiP48CIz8GDSI/ilciP5gEIj82PSE/
CokgPz4KIj8hGSM/ayMiP4T2Ij8qeiI/DDcjPxneIT9guCE/qwgjPyj+Ij/VByM/WZQiP1NH
Ij+wNyI/G7cjP1L/IT8p5SI/O9IjP3KUIz/XlSI/SqYjP9EkIz9uUSM/YLQiP8LRIz/8sSI/
TXYjPzCdIz8LtyI/6MgjPyYYIj97+CI/m1skP4cGIz/l7SM/h2cjP5iEIz8tTiM/VbMjP1Hc
Iz9BWCM/8nsjP/xOJD+UmCM/lz8jP4N6Iz/T4CM/z/YjP3b8Ij8gTyM/pXwjP9yYIj++MiM/
AEEjP8mkIz8mwyQ/M3MjP8KmJD+fZSM/CTgkP9OUIz+s5CM/rZcjPzV+Iz9h/iM/iRgkP03S
Iz99OiQ/FM0kP+2WJD8KfCQ/jWokP15mJD8S5yM/np8kP0lAJT9mryQ/BQckPzcoJT8h/SM/
CbokP7QgJT9zgiQ/pKokP+zlIz/eDyQ/naklPwNPJT9w1iQ/xfAkP67NJD9wniQ/cSUlPw4M
JT/RXiQ/GzAlP4sJJD8/KCU/XNIlP3+/JT90ASU/nWEkP8hQIz/AnyU/YSEkPxZ1Iz+dgSQ/
OewkP2IyJT9McCQ/X3wlP/u4JD9dcCQ/enkmP1UBJT8GzCU/Vo4lP7pkJT87QyY/CJgmP9uK
JD8oZiU/JzclPxb2JT9GeSU/jsIlP3k/JT/04iU/i3YlP/W7JT9BZiU/drUkPxB3Jj8WICY/
9lglP0fEJT9HryU/x5cmPw69Jj+BSCc/O6QmPxBeJj+stic/0vAlP1k8Jj9SoiY/gjMmP70R
Jj8GbSY/DOElP/QAJj9p2SU/LhImP3PVJj9lYSU/DpMmPyhOJT8n3iU/qP0lP9TPJT9ilSY/
N9wmP4+yJj+UtSY/ciInPyH+Jj8VSSY/3bwmP7LiJT9IwCY/UvcmPwicJz/H8CY/gu4mP0yF
Jj/gMSc/6UgmP6eVJj9pUSc/FVgnP9KZJz+4pCc/q5YmPyy4Jz9CeyY/1nQnP8u1Jj+sFyc/
AZsnP5mOJj8khyc/NyknP9f6Jj8yoSY/LmUnP9I7KD/JVSc/rR0oP2RiJz8l2iU/9OwmP2m4
Jz/BRig/TVMnP2gUJz+Twic/h3coPzQ6KD8b3yY/byMoPzTTJz/w8ic/ED4nP2sgKD8J5CY/
Kj4nP2qNJz9lwic/Qx8oP3/pJz8sOSg/zFAnP5Z+Jz9f9Cc/jZYnPw55KD/jkSc/cmMnPw0A
KD/DhCc/8u0nPzQGKD88zSg/NHsoP365KD9ZWSg/eBooP8d5Jz/isSc/nxAoP9T7KD9nuSg/
jKgpP3zwJz/bUig/YqAoP32+Jz9DYyk/b1coP0dNKD++Bik/cZ0oP1XaKD+IzSg/kuEnP9Ma
Jz9zpSg/U0IpP63dKD+42ig/90ooPz52Jz+ZRyg/bvAoP59sKD+kmCg/GfwnP4GXKT9gqig/
a2ooPyUyKT8mjyg/eoApPwJBKT9UGyk/CO0oP3t6KD/VGCk/vy8pPxGCKT83ASk/sLgoP9n5
KD/4Cyk/pTYpP1EBKT/FXCg/+LcpP1seKT+rVCk/fEEqP8VKKT+4uSk/WTYpP3M7Kj948Cg/
DfooP1I1KD9ptyk/GaApP4L8KT+xEio/ye4nP730KT9/+ik/pJkpP3+GKT/ShSo/VHkpPywm
KT/0Iyo/uXkpP4WgKT8rYik/V6oqP/8CKj8j/Ck/wd8pPyk5Kj/ItCg/3eYpPyHoKD801yk/
fzkpP5W5KT9bDSo/t/0oPxJhKT8ytCo/6bwpP40uKj+MzSk/1d0pP+5GKT9RgSk/hXApP0U8
Kj+eyik/KzwqP9rrKT+Ijyo/9M8qP2a+KD882Ck/NtwqP38vKj81qik/nr4pPxuSKz87qyk/
kCArP9y7Kj+Vdis/xo8pPwrSKj9aOSs/hhMqPzzHKz8CSyo/nZMqP6ZmKj+l7ys/XvEqP0kw
Kz8o6So/938rP+AwKz8b7io/2tEqP592KT+SnCo/inArP1WwKj8hESo/u1YqPyf+KT8t8yo/
yXwrP1n/Kj/Thyo/JsQqP41cKj+/nis/ISArP2xEKz98uCo/dh0rP1SCKz8K2yo/vyArPwdu
Kj8Syik/U7IrPwceKz+5Bis/hrkqPy3TKj9Khyo/kPgqPx31Kj9N/ys/YU8sPwypKz/q/Ss/
l18sP5NfKz8Z+io/UekqP2GlKz8cDSw/QY0sPz8pKz+SyCo/fPEqP9qIKz//3Ck/p6MrPzsU
LD9EPio/YzArP4v2Kz+iFys/qc0rP0IFKz9owCo/e+srP7DTKj9uKSs/5bUrP3mfKz8CQyw/
pIErP2p0Kz9jxis/SQsrP/ksLD+heCs/6KksP9tLKz/bPCw/tcwsP5y3Kz/abCs/KvkrP/Uf
LD90aSw/Bp4sP2GOLD86vys/IzgsPylKLT8U9iw/H0wsP+/eKz/qHy0/FjErP+NTLD9+2is/
OuQrP4e+Kz+bkCs/qgEtP9B1LD9CKSs/vs8sP/IlLD8ZZCw/TL0rPwKuKz9oeyw/UOwrP2sn
LD+vNSw/UHwtP3NoLD8Koiw/bBEtP3wtLT+54iw/krssP/X/Kz+VIiw/5f4rP5w7LD/R6iw/
DScsP3vXLD+HNiw/Z3ksP+FsLj+14Cs/yQctP9MmLT+8dy0/SrUsP+upLD+GkCw/gQItP/jA
LD9jii0/g0YtPwB5LD80Ey0/1mUtP6YfLT/zxiw/144tP9zcLD+JES0/RdYtP+2nLD97SS0/
4IEtP4LGLD/wty0/PqMrP4/5LD9MGy0/3swsP/PnLD9oSC0/SOYtP4cmLT877C0/LQkuP23Q
LD8NnS0/iRQsP7rTLT+BAC4/VcgtP2ryLT/Qqi0/gZ4sP++CLT/wri4/W+4tP2pjLT95+y0/
EjYuP0PVLT/m+S0/hMAuPzgKLT9a6C0/0xIuP+W4LT+UkC4/ue8sP0kKLT/EeS0/3bAtPwc1
Lj8YPy4/vsAtP/rELj+qhC0/H/gtP1WZLT9D2S0/vDItP7VnLT8QAy4/tEUtPwZ0LT832C0/
cDEtP8WKLj9a0y0/S3ouP9h1LT++uy0/s5IuP6jqLj+P2C4/IfwtPx7qLT++AC4/oTItPx8e
Lj9M5y4/kGEuP9cwLj98MS4/f5MtPwo+Lj9zXy4/qysuP9NQLj/qxi0/VI0vP54sLj9C/C4/
2pMuP+K+Lj9OOy4/wecuP++kLj+fPi4/nMstPz4WLz+hxy0/xBouP2BdLj8UEi8/4NguP2K5
Lj+xqi4/0n4vP5raLj+vRC8/240uPycPLz9kCC4/fSwuPwiqLj8Gfy4/DysuP/eVLj80/y0/
d2QvPx5pLz8Zny4/u24vP/Q6Lz8o0C4/PR0tP2QjMD+i0S4/ov4uP8kzLz9tHC8/alwuP8Dl
Lj+c8y4/S0EvP9QwLz+wfi4/J6IuP46lLz9fkS4/cKcuP+oWLz9e0C8/ODIvP0t5Lz8hji8/
C0QvP995Lz/o5C4/al0vP+szLz/ioy4/NKEuP1JTLz+8VS4/kbQuP8c3MD/j5i8/ACovP1fa
Lz8y1y4/BgAwP+emLz88Wy8/F/4vPxDZLz+iDS8/3BwwP0hSLz+1Bi8/NDIwPxxHLz+nHTA/
dXwwP0DzLz+8BjA/5XgvPyQiMD8BkC8/iJ4vP0r0Lz8fWC8/IBwwPy1qMD+suS8/ikQvP+BP
Lz92qC4/KiMvPw4mMD/ivjA/RzswP4ZUMD+o5y4/pq0vP+2nMD8oBjA/p4MvP088MD+XBS8/
X8kvP5j1MD8dzy8/kGAwP0TfLz9uLC8/pg0wP3o3MT8JHC8/IiUvPyuRMD+c+S8/NagwPxUJ
Lz8HLi8/vpkwP40hLz9omi8/hgwxPyKBLz8u2jA/PfkvP/RhMD9C0jA/1pkwP+MAMT9OGzE/
3UgwP8YlMT9bFDA/BNEvP4P1Lz9DfTE/lcMvP10LMT/HmDA/0nIwP199Lz95XjE/egswPwK6
MD+DPTA/TVIwP3RpMT/pPC8/uKEwP19tMD/gTTA/fJEwP8IXMD+2RDA/xIswPxLKMD9M9zA/
C44vP/jHLz9KXzE/UfQwP/d1MD9b1zA/hKAwP87qLz/vwjA/</AssayYData></Step><Step><CommonData><SampleLocation>1</SampleLocation><SampleID></SampleID><SampleGroup></SampleGroup><SampleInfo></SampleInfo><SampleRow>C</SampleRow><SamplePlate>1</SamplePlate><WellType>BUFFER</WellType><Concentration>-1</Concentration><ConcentrationUnits>µg/ml</ConcentrationUnits><MolarConcentration>-1</MolarConcentration><MolarConcUnits>nM</MolarConcUnits><MolecularWeight>-1</MolecularWeight><Temperature>25</Temperature><StartTime>7636876</StartTime><AssayTime>180</AssayTime></CommonData><FlowRate>600</FlowRate><StepType>DISASSOC</StepType><StepName>Dissociation</StepName><StepStatus>OK</StepStatus><ActualTime>180</ActualTime><CycleTime>0.2</CycleTime><AssayXData Points="900">bz/2RM1F9kQ8TPZEmlL2RAlZ9kRnX/ZEzWX2RDxs9kSicvZEAHn2RG9/9kTVhfZEPIz2RJqS
9kQJmfZEb5/2RM2l9kQ8rPZEorL2RAC59kRnv/ZE1cX2RDzM9kSi0vZEANn2RGff9kTV5fZE
POz2RJry9kQA+fZEb//2RM0F90Q8DPdEohL3RAkZ90RnH/dE1SX3RDQs90SiMvdEADn3RG8/
90TVRfdEPEz3RJpS90QAWfdEb1/3RNVl90Q8bPdEonL3RAB590Rvf/dEzYX3RDSM90SakvdE
AJn3RGef90TNpfdENKz3RJqy90QAufdEb7/3RNXF90Q8zPdEotL3RAnZ90Rn3/dEzeX3RDTs
90Sa8vdEAPn3RG//90TVBfhEPAz4RJoS+EQAGfhEZx/4RM0l+EQ0LPhEojL4RAk5+ERnP/hE
zUX4RDRM+ESaUvhECVn4RGdf+ETNZfhEPGz4RKJy+EQJefhEb3/4RM2F+EQ8jPhEopL4RAmZ
+ERnn/hEzaX4RLes+ESasvhECbn4RGe/+ETVxfhEPMz4RJrS+EQA2fhEb9/4RNXl+EQ07PhE
ovL4RAn5+ERv//hE1QX5RDQM+USaEvlEABn5RGcf+UTNJflEPCz5RLMy+UQAOflEbz/5RNVF
+UQ8TPlEmlL5RABZ+URvX/lEzWX5RDRs+USicvlECXn5RG9/+UTVhflEPIz5RJqS+UQJmflE
Z5/5RM2l+UQ8rPlEorL5RAC5+URnv/lEzcX5RDzM+USa0vlECdn5RG/f+UTV5flEPOz5RJry
+UQJ+flEZ//5RM0F+kQ0DPpEmhL6RAAZ+kR9IPpEzSX6RDQs+kSiMvpEADn6RGc/+kTVRfpE
PEz6RJpS+kQJWfpEZ1/6RNVl+kQ0bPpEonL6RAB5+kRvf/pE1YX6RDSM+kSakvpEAJn6RG+f
+kTNpfpEPKz6RKKy+kQJufpEZ7/6RM3F+kQ8zPpEmtL6RAnZ+kRn3/pEzeX6RDzs+kSa8vpE
Cfn6RGf/+kTNBftEPAz7RJoS+0QJGftEZx/7RNUl+0Q0LPtEDTP7RAk5+0RnP/tE1UX7RDxM
+0SiUvtECVn7RGdf+0TNZftENGz7RKJy+0QAeftEb3/7RNWF+0Q0jPtEmpL7RAmZ+0Rnn/tE
zaX7RDSs+0SisvtEALn7RG+/+0TNxftENMz7RJrS+0QA2ftEZ9/7RM3l+0Q87PtEovL7RAD5
+0Rn//tE1QX8RDwM/ESaEvxEABn8RGcf/ETVJfxENCz8RJoy/EQAOfxEZz/8RNVF/EQ0TPxE
olL8RABZ/ERnX/xEzWX8RDRs/ESacvxEAHn8RGd//ETVhfxENIz8RJqS/EQJmfxEZ5/8RM2l
/EQ8rPxEmrL8RAC5/ERnv/xE1cX8RDTM/ESa0vxECdn8RG/f/ETN5fxENOz8RJry/EQJ+fxE
Z//8RM0F/UQ0DP1EohL9RAAZ/URnH/1EzSX9RDws/USaMv1EADn9RGc//UTNRf1ENEz9RJpS
/UQAWf1EZ1/9RM1l/UQ0bP1EonL9RAB5/URvf/1EzYX9RDSM/USakv1ECZn9RGef/UTNpf1E
PKz9RKKy/UQAuf1EZ7/9RM3F/UQ0zP1EmtL9RAnZ/URv3/1EzeX9RDzs/USa8v1ECfn9RGf/
/UTVBf5ENAz+RKIS/kQAGf5Ebx/+RM0l/kQ8LP5EmjL+RAA5/kRnP/5EzUX+RDRM/kSaUv5E
CVn+RGdf/kTNZf5ENGz+RJpy/kQAef5EZ3/+RM2F/kQ0jP5EmpL+RACZ/kRnn/5EzaX+RLes
/kSasv5ECbn+RGe//kTNxf5ENMz+RJrS/kQA2f5EZ9/+RM3l/kQ07P5EovL+RAD5/kRv//5E
zQX/RDQM/0SaEv9EABn/RGcf/0TVJf9ENCz/RJoy/0QAOf9EZz//RM1F/0Q0TP9EmlL/RAlZ
/0RnX/9E1WX/RDRs/0Sacv9EAHn/RGd//0TNhf9ENIz/RJqS/0QAmf9EZ5//RM2l/0Q0rP9E
mrL/RAC5/0Rnv/9EzcX/RDTM/0Si0v9EANn/RGff/0TN5f9ENOz/RKLy/0QA+f9EZ///ROcC
AEUaBgBFTQkARYAMAEWzDwBF5xIARRoWAEVNGQBFgBwARbMfAEXrIgBFGiYARVEpAEWALABF
sy8ARecyAEUaNgBFVTkARYA8AEWzPwBF70IARRpGAEVRSQBFgEwARbNPAEXnUgBFGlYARU1Z
AEWAXABFuF8ARetiAEUaZgBFTWkARYBsAEW4bwBF53IARRp2AEXMeQBFgHwARbN/AEXnggBF
GoYARU2JAEWAjABFs48AReeSAEUalgBFTZkARYCcAEWznwBF56IARRqmAEVNqQBFgKwARQmw
AEXnsgBFGrYARU25AEWAvABFs78ARevCAEUexgBFUckARYDMAEWzzwBF89IARR7WAEVN2QBF
gNwARbPfAEXn4gBFGuYARU3pAEWA7ABFuO8ARe/yAEUa9gBFVfkARYT8AEW4/wBF5wIBRRoG
AUVNCQFFhAwBRbMPAUXnEgFFGhYBRVEZAUWEHAFFsx8BResiAUUaJgFFUSkBRYAsAUWzLwFF
5zIBRR42AUVNOQFFhDwBRbM/AUXnQgFFHkYBRU1JAUWETAFFs08BRetSAUUeVgFFUVkBRYBc
AUW4XwFF62IBRTJmAUVRaQFFhGwBRbhvAUXrcgFFHnYBRVF5AUWEfAFFuH8BReuCAUUehgFF
UYkBRYSMAUW4jwFF65IBRR6WAUVRmQFFhJwBRbifAUXrogFFHqYBRVGpAUWErAFFuK8BReuy
AUUetgFFUbkBRYS8AUW4vwFF68IBRR7GAUVRyQFFhMwBRbjPAUXr0gFFHtYBRVHZAUWE3AFF
uN8BReviAUUe5gFFUekBRYTsAUW47wFF6/IBRR72AUVR+QFFhPwBRbj/AUXrAgJFHgYCRVEJ
AkWEDAJFuA8CResSAkUeFgJFURkCRYQcAkW4HwJF6yICRR4mAkVRKQJFhCwCRbgvAkXrMgJF
qTYCRVE5AkWEPAJFuD8CRetCAkUeRgJFUUkCRYRMAkW4TwJF61ICRR5WAkVRWQJFhFwCRbhf
AkXrYgJFHmYCRVFpAkWEbAJFuG8CRetyAkUedgJFUXkCRYR8AkW4fwJF64ICRR6GAkVRiQJF
hIwCRcCPAkXrkgJFHpYCRVGZAkWEnAJFs58CReuiAkUepgJFUakCRYSsAkW4rwJF67ICRR62
AkVRuQJFhLwCRbi/AkXrwgJFHsYCRVHJAkWEzAJFuM8CRevSAkUe1gJFUdkCRYTcAkW43wJF
6+ICRR7mAkVR6QJFhOwCRbjvAkXn8gJFHvYCRVH5AkWE/AJFs/8CResCA0UeBgNFUQkDRYAM
A0W4DwNF6xIDRR4WA0VRGQNFhBwDRbgfA0XrIgNFHiYDRVEpA0WELANFuC8DResyA0UaNgNF
UTkDRYQ8A0W4PwNF60IDRR5GA0VNSQNFhEwDRbhPA0XrUgNFHlYDRVFZA0WEXANFuF8DRedi
A0UeZgNFUWkDRYBsA0W4bwNF53IDRR52A0VReQNFhHwDRbh/A0XrggNFHoYDRVGJA0WEjANF
uI8DReuSA0UelgNFUZkDRYScA0WznwNF76IDRR6mA0VRqQNFhKwDRbivA0XrsgNFHrYDRVG5
A0WEvANFuL8DRefCA0UaxgNFTckDRYDMA0WzzwNF59IDRR7WA0VR2QNFhNwDRbjfA0Xn4gNF
HuYDRVHpA0WE7ANFuO8DRevyA0Ue9gNFUfkDRYT8A0Wz/wNF6wIERR4GBEVRCQRFhAwERbgP
BEXnEgRFGhYERVEZBEWEHARF3B8EResiBEUeJgRF7SkERYQsBEW4LwRF6zIERR42BEVROQRF
gDwERbg/BEXrQgRFHkYERVFJBEWETARFuE8ERetSBEUeVgRFTVkERYRcBEW4XwRF62IERRpm
BEVNaQRFhGwERbhvBEXrcgRFGnYERU15BEWEfARFuH8EReuCBEUehgRFUYkERYSMBEW4jwRF
65IERR6WBEVRmQRFhJwERbOfBEXrogRFHqYERU2pBEWErARFuK8ERTCzBEUatgRFUbkERYS8
BEW4vwRF58IERR7GBEVRyQRFhMwERbjPBEXr0gRFHtYERVHZBEWE3ARFs98EReviBEUe5gRF
TekERYTsBEW47wRF5/IERR72BEVN+QRFhPwERbP/BEXrAgVFHgYFRVEJBUWMDAVFsw8FRecS
BUUeFgVFURkFRYQcBUWzHwVF5yIFRR4mBUVRKQVFgCwFRbgvBUXnMgVFGjYFRVE5BUWEPAVF
uD8FRetCBUUaRgVFTUkFRcpMBUW4TwVF61IFRR5WBUVRWQVFgFwFRRZgBUXrYgVFHmYFRU1p
BUWAbAVFuG8FRedyBUUedgVFTXkFRYB8BUWzfwVF64IFRRqGBUVRiQVFgIwFRbOPBUXrkgVF
HpYFRU2ZBUWEnAVFs58FReuiBUVHpgVFUakFRYCsBUW4rwVF67IFRRq2BUVRuQVFhLwFRbO/
BUXrwgVFJsYFRVHJBUWEzAVFuM8FRefSBUUe1gVFTdkFRYTcBUWz3wVF6+IFRR7mBUVN6QVF
gOwFRbPvBUXn8gVFGvYFRVH5BUWE/AVFuP8FResCBkUaBgZFTQkGRYAMBkW4DwZF5xIGRRoW
BkVNGQZFhBwGRbwfBkXrIgZFGiYGRVEpBkWELAZFuC8GRecyBkUaNgZFTTkGRYQ8BkWzPwZF
50IGRR5GBkVRSQZFhEwGRbxPBkXnUgZFHlYGRVFZBkWEXAZF</AssayXData><AssayYData Points="900">H14sP8ZDLT8oYTA/5/MxP3gGNT+SMzY/dLQ4P6CIOT/qqDo//4Y7P6IWPT8FdD0/H3E9PzJ+
Pj+mDz8/wOI+P0CEPj/1aD8/lSxAP3E1Pz/HnUA/PFNAP943QT9feEA//M5AP/eJQD8vMEE/
yLtBP5r5Pz9/UkA/MUNAPzfAQD+Qz0A/S+tBP+ifQT+5r0A/iDdAPynpQT9jqD8/1WFBP32D
QD/85kE/vNRAPzorQT+RvUA/ZtJBPz+AQj/FZkE/u8tBP7nEQD+gPEI/ch5BP+3gQT/bjEE/
STdBPwgWQj/Q4UA/co9BP4CjQT/HUUE/aTpCP+BpQT8D9T8/AElCP4kjQj9kbkI/HOBAP39d
Qj8eRkE/pgdCP3G6QD8EJUE/mTdCP+M7QT/6P0I/gWdBP+cnQj9nOUI/DzVBP9OAQT95/UE/
sPpBPxoFQz9FLUI/uhRCP2vAQT9lF0I/81lDP6QVQT/kOEE/+y5CP85NQT/nvEE/3nJBP//5
Pz/Dm0E//CdBP8xtQT+1+UE/DrJBP7azQj/QyUE/LV9BP1DCQT+6p0I/Wl5BP3qcQT+laEE/
/FRBP2n0QT/IZkE/hUVCP+moQT8SZEI/15tBP4HcQT+CBkI/eIFBPwYIQT8KIUI/pRBCP2DC
Qj+se0I/695BP6gSQj9WjkE/QVRBPyjrQT/8K0I/GDRCP4XtQj+Wv0E/DaJBP1BwQz/Q8kE/
aq5CP9f2QT8IF0I/VRxBP663QT9CzUE/bSlCP86oQT8EIEE/gDRBPyNSQj8y4UE/lkxCP/Mz
QT/dW0I/c25BP+lYQj+GH0M/ZdxCPxXkQT/450I/WAxDP49ZQj9ZrEI/pXBCP9lgQT+tmUI/
gopCP0pQQj8VQEI/t+FCP949Qj/cgUE/go9BP1f+Qj+Oh0M/DLNBP+NSQz/gAEI/xcpCP4+b
Qj8/FUM/rC5DP2IEQj9LWkI/uQdCP951Qj8sGEM/zPFBP1TnQj98H0I/SDFCPzVrQj8P90E/
UtdBP/KnQj9D60E/dC9DP4EhQj+r60I/IAVDP/fiQj9RWkI/U2pCP1MgQz9P6EE/yqFDP/jN
QT+BC0M/9SJCP/QNQj9tR0M/I/VBP1EsQj8YXkQ/GJhCP6gAQz85dUM/S7FDPxVTQj/iYUI/
J8xCP9UhQj9lzEI/PtxCPzwJQz/39EI/0O1CP1UhQz8LmUM/c+hBP8EfQj+fG0M/7iBDP/YF
Qz/CEEM/Hb1CP3GvQz8i/kI/xINDP0U7Qj9zbEM/zCdDP1csQz/FX0E/0OJCP3TYQj/5oUE/
Mh5DP0IZQz//R0M/uR9DP6IkQz9cR0I/JqxCP8LPQj+RVUI/xGFDPyy+Qj9uEkM/TwBDPzlB
Qj/5DEM/9X5CP9jCQz/yxkI/oGhDPySvQj/DSkM/BDdCP6OMQj86bUI/Vq5CP+/oQj9KFkI/
OjpDP8RlQj+sz0I/MEVDPyrqQj+Q/UI/HT1DPxKUQz9yS0M/JwtDP9t6Qj/GYEM/Q1RDP7RP
Qz9FfUI/s2JEP2PPQj/IZEM/58tDP098Qj8G80I/psVCPw28Qz+6RUI/HsdCPzwqQj9UlEM/
IulDPyXmQj9AZ0M/qRJDP+BDQz95SEM/SbtCP9p6Qj88MkM/a2hDP8LHQz8ewEM/iyVEPw99
Qz+Cv0M/OVpCP30gRD/QSkM/lwlDP3i7Qz8bjUM/jf9CP46nQz9imkQ/OtlCPzKVQz+w6EQ/
QNtDP6wmQz+9BkQ/ZIlDPwx4Qz9DckM/GtBDP9quRD+ltkQ/I8ZDPze4Qz9GvUI/lz5EP3h8
Qz+V+UI/M+VDP8XQQz9paUQ/qMBCP4JeQz+aEEQ/TA9EP5h8Qz8xp0M/Y3JFPx7xQj8+RUM/
idhEP2mRQz/kKkQ/m69EP4h9Qz/epUM/nc5DP6XlQz/hTUQ/KGFCP8L6Qz9QIkQ/VFVDP4DJ
Qz8AsEM/UlVEPzEqRD+CmUM/ttxEP5iTQz8YPkQ/tXlEP9VERD9FukQ/QpZEP31JRD+VkUQ/
eFBEPyqjQz8jxkQ/ggpEPxorQz8HekQ/KAtEP+Z8RD+2HUQ/dn1DPxoLRT8bmkQ/FR5FP6Ma
RD+5BEQ/r3hEP/rCQz8hskQ/AJ1EPxfIQz/He0Q/0qJDPxKURD/nKkQ/mZ5DP2bnRD8tF0Q/
+qpEP8JuRD/s8kM/NCFEP4qORD/6w0Q/wqJEPxa3RD/PkkQ/S3tFP4oDRD9IQ0Q/86NEPzhu
RD+Q2kM/FSREP4VdRD/2kEQ/55tEP0naRD9ymEQ/uMVEPzNXRD8ajUQ/4UFDP/+ARD8BpEQ/
HBBEP4HBQz8/QUU/BCxEP7RXRD/j/UQ/C6NDP+MKRT8ikkQ/qy1EP6sFRT+tqkQ/kt1EP547
RD8s4EU/IpZEPzDeQz8PEEU/c0JEP7SERD9uhEU/JB1FP5l0RT8vHEU/blJFP93DRT8dsEU/
TddDP/ByRT+WDkU/81REP5D8RD8udkQ/ZWFDP4DKRD8gx0Q/PfVFPxO1RD+CpUM/WJBEP75l
RT/BwkQ/4hFFP5c8RT+4VEU//UVFP/jeRT/D1UQ/reBEP0cnRT+IfUU/+FFEP/IeRT+sBkU/
LSZFPxH1RD/hgUU/cA5FPzoVRj/+xkQ/0a1FPwM6RT+/hkU/5AFFP6QnRT8twEU/97xFPxC0
RD+DK0U/vbhEP1SlRT+8gEU/ljdFP0JzRT+FfkU/NEpGPwSBRT/k5UU/L0lGP7vQRT91IUU/
KvREP7toRT89T0Y/caVEP8VyRT/JnEU/+I5FP0gZRj+A60Q/hJtEPzApRj9RE0Y/uOZFP8gf
RT+PgkU/KCxGP5JmRT8nF0Y/KZlFP0L1RD/tuUU/N39FP6tNRT/BfUU/x6dEP/ztRT+JlEY/
NY5FP2swRT+a2kU/lbpFP3X/RT9LekU/BYtGP39qRT+xAEc/icREP8CTRT8Nc0U/QCxGP09Z
Rj9A10Y/xZVFP758Rj/GmEU/NYpGP+RqRT9PikU/EydHP2RXRj/1fEY/LB9GP6bfRT/FdEY/
ZpRGP/BcRj89pEU/37pFP/KERj8fvkY/EkpGP1j4RT8vc0Y/qwBGPxp/RT/7rUU/iCZGP7WE
Rj+cy0U/3gZFPySJRj9v2UY/uR5GP6z/Rj/uw0Y/65pGPyR8Rj+kuEU/+btFP0w3Rj+BV0Y/
MyxGP2twRz/cqkU/OlxGP8V3RT+q4kY/tWlHP4/mRj8o40U/xldGPyEGRj9zZ0U/THhGP2PJ
Rj+bMEY/SrJGPzW1RT9mA0c/Nn5HP03bRT8o1UY/3ABHP3gYRz8pYUY/KmZFPwBrRj9HKEc/
ma9EPwt0Rz8m7UU/3H1GP/N5Rj8ET0Y/TUpGPzwCRj9QJ0Y/jQZGPze9Rj+pk0U/q+1GP88u
SD/4PUY/sWdGPw4fRz9R6EY/+qtGP+ToRT/zzUY/LFtHP4b0Rj/ACUc/GmtGPy3cRT9SU0Y/
8zlHP135Rj89/0c/B4RGP/l7Rj9U70Y//2tHP6EdRz8XikU/C7xGP9KbRz+sgkY/ecdHP+tP
Rj/MtEY/RQdHP/mQRj8L70c/iZBGP9+7Rz+S0EY/q0ZHP7MSRj8Nw0Y/oblGP+f3RT8IiEY/
dJtHPz1sRj/hLkY/eJtGP1dcSD+nU0Y/kidIP+3QRj/F/Ec/NpZHPx/pRT9Z8kU/XJVGP6ON
Rz9lE0c/lndHP7ghRz+XvUY/RydHP5wvRj905EY/VoZHP08dRz+VnEc/HG5IP/39Rj9PdEc/
Y1RHPxynRz+DU0c/YrNIP0kRRz8u2Ec/TSFHP7LqRj+770c/tT9HP5Z1Rj+PwEY/LVpHP3le
Rj8FDkc/fZhHP2sZSD89wkc/4QlIPxonRz8ng0c/W4hHP2GvRz+C0kc/mMJHP0d7Rz+W10Y/
4DRIP9aaRz/arEc/7rNIPyeGRj9mEEc/nIRIP/gpRz8n90Y/+QxHP/IiSD8Qpkc/WDxHP2Tq
Rj/rVkg/PrxHP9MXSD9vyUg/PgtHPwlHSD9MpEc/d31HP+3VRz+75kc/J4lIP6O1Rz8fBEg/
bQlIP0PDRz9pn0c/JDJIP7BgSD9j6kc/5lJHPxyqRz9YuUc/bB1JP2bGRz9BNkc/L99HP8gE
SD/lO0g/4OpHPzHYSD/hEUk/+thIP0SvSD8mCEk/DHhHP3obST8RK0g/RddHP1S+Rz/ROEg/
j9xHP4P+Rz/uLkg/uDxJP5PURz/6Nkg/HuFHP7d9Rz/oxkg/FSJIPykjST88JEg/DPhIPx+9
Rz/lQEk/9IBHPwDyRj8arkc/xoRIPxZjSD+aZkk/M/xIP3VvSD/gZ0k/66lIP92fST+KzEg/
A7pIP0hOSD/5+0g/YhFJP1SnSD8j+kg/VNdIP8tcSD8w0Ug/3wFJPwQSSj/YUkg/SdpIP9mE
SD/jK0k/EiVIPzFTST8x0kk/Wk9IP+ZJSD9mvEg/upJJP+loSD+ye0k/fndJP/9kST/Sx0g/
WgFJPxB5ST+iikg/0OtIPxhQST8Jx0c/04pIP+VoSD8FnUk/pwFJP4TMST/Vbkg/E2hIP15x
ST/VIEk/7n5KP8rZST+JGUo//5BIPxg5ST+130k/WXpJP/z/SD+TFUk/u+FIP44hSD9WVkk/
aeVHP3/JST+VXEk/Jk9JP0hKSj8IDUk/kPRIP8IlST9rwkg/+XlJP+pbST+8GUk/G2BJP/KU
ST/vP0o/ufpIP3PXSD87VEk/rC9IP4QEST/hnUk/cyJIP+hKST9ni0g/JdpIP0mySD+fKkk/
cCtKP041ST+bNUo/JbxIPw7lSj+y6Eg/MZ1JP8EtST+mt0k/</AssayYData></Step><Step><CommonData><SampleLocation>11</SampleLocation><SampleID></SampleID><SampleGroup></SampleGroup><SampleInfo></SampleInfo><SampleRow>C</SampleRow><SamplePlate>1</SamplePlate><WellType>REGENERATION</WellType><Concentration>-1</Concentration><ConcentrationUnits>µg/ml</ConcentrationUnits><MolarConcentration>-1</MolarConcentration><MolarConcUnits>nM</MolarConcUnits><MolecularWeight>-1</MolecularWeight><Temperature>25</Temperature><StartTime>7826056</StartTime><AssayTime>5</AssayTime></CommonData><FlowRate>1000</FlowRate><StepType>KREGENERATION</StepType><StepName>Regeneration</StepName><StepStatus>OK</StepStatus><ActualTime>5.00005</ActualTime><CycleTime>0.2</CycleTime><AssayXData Points="25">t18GRepiBkUZZgZFTWkGRYRsBkW3bwZF6nIGRR12BkVReQZFhHwGRbd/BkXqggZFHYYGRU2J
BkWEjAZFs48GReqSBkUdlgZFUZkGRYScBkW3nwZF5qIGRR2mBkVRqQZFhKwGRQ==</AssayXData><AssayYData Points="25">dh4EwC1nE8CkiBvA4KMgwMVjJMBKqifAi2kqwErBLMDshi7A7NEwwPEjMsCO3zPATh41wA17
NsDmqTfAIqQ4wLiYOcDMezrA3mc7wEJAPMAD5zzA7Pw9wJ23PsDNeT/ABuk/wA==</AssayYData></Step><Step><CommonData><SampleLocation>12</SampleLocation><SampleID></SampleID><SampleGroup></SampleGroup><SampleInfo></SampleInfo><SampleRow>C</SampleRow><SamplePlate>1</SamplePlate><WellType>NEUTRALIZATION</WellType><Concentration>-1</Concentration><ConcentrationUnits>µg/ml</ConcentrationUnits><MolarConcentration>-1</MolarConcentration><MolarConcUnits>nM</MolarConcUnits><MolecularWeight>-1</MolecularWeight><Temperature>25</Temperature><StartTime>7842282</StartTime><AssayTime>5</AssayTime></CommonData><FlowRate>1000</FlowRate><StepType>KREGENERATION</StepType><StepName>Regeneration</StepName><StepStatus>OK</StepStatus><ActualTime>4.99907</ActualTime><CycleTime>0.2</CycleTime><AssayXData Points="25">t68GReqyBkUdtgZFUbkGRYC8BkW3vwZF5sIGRRnGBkVNyQZFgMwGRbPPBkXq0gZFGdYGRU3Z
BkWE3AZFt98GRebiBkUd5gZFTekGRYDsBkWz7wZF5vIGRRn2BkVN+QZFgPwGRQ==</AssayXData><AssayYData Points="25">OsLRPlSAyz7Iq9c+UcHjPtq17T6kTvY+oXj7PrrAAD9TsAM/AekFP3KPCD/qfQo/VcoKP4cB
DT9Z0g0/Z+AOPzVIDz9IOxI/4BkTPyFiFD/u2BM/opwVP0XSFj+gWxY/TscXPw==</AssayYData></Step><Step><CommonData><SampleLocation>11</SampleLocation><SampleID></SampleID><SampleGroup></SampleGroup><SampleInfo></SampleInfo><SampleRow>C</SampleRow><SamplePlate>1</SamplePlate><WellType>REGENERATION</WellType><Concentration>-1</Concentration><ConcentrationUnits>µg/ml</ConcentrationUnits><MolarConcentration>-1</MolarConcentration><MolarConcUnits>nM</MolarConcUnits><MolecularWeight>-1</MolecularWeight><Temperature>25</Temperature><StartTime>7858365</StartTime><AssayTime>5</AssayTime></CommonData><FlowRate>1000</FlowRate><StepType>KREGENERATION</StepType><StepName>Regeneration</StepName><StepStatus>OK</StepStatus><ActualTime>4.99907</ActualTime><CycleTime>0.2</CycleTime><AssayXData Points="25">s/8GReYCB0UVBgdFTQkHRXwMB0WzDwdF5hIHRSYWB0VJGQdFgBwHRbMfB0XmIgdFGSYHRUkp
B0WALAdFry8HReIyB0UZNgdFSTkHRYA8B0WvPwdF5kIHRRlGB0VNSQdFfEwHRQ==</AssayXData><AssayYData Points="25">ucggwK5bLcCkIDLAY201wOW5N8CseDnAYLg6wKkVPMCAXD3AnUA+wLQ2P8DhAkDAQbpAwDKm
QcA6U0LAgeFCwHBCQ8AIF0TAW39EwKzdRMCSKUXABqFFwKYJRsB5HkbAS81GwA==</AssayYData></Step><Step><CommonData><SampleLocation>12</SampleLocation><SampleID></SampleID><SampleGroup></SampleGroup><SampleInfo></SampleInfo><SampleRow>C</SampleRow><SamplePlate>1</SamplePlate><WellType>NEUTRALIZATION</WellType><Concentration>-1</Concentration><ConcentrationUnits>µg/ml</ConcentrationUnits><MolarConcentration>-1</MolarConcentration><MolarConcUnits>nM</MolarConcUnits><MolecularWeight>-1</MolecularWeight><Temperature>25</Temperature><StartTime>7874591</StartTime><AssayTime>5</AssayTime></CommonData><FlowRate>1000</FlowRate><StepType>KREGENERATION</StepType><StepName>Regeneration</StepName><StepStatus>OK</StepStatus><ActualTime>5.00005</ActualTime><CycleTime>0.2</CycleTime><AssayXData Points="25">r08HRd5SB0URVgdFRVkHRXhcB0WrXwdF4mIHRRFmB0VFaQdFfGwHRatvB0XecgdFEXYHRUl5
B0V4fAdFq38HRd6CB0URhgdFRYkHRXyMB0WrjwdF4pIHRRGWB0VFmQdFfJwHRQ==</AssayXData><AssayYData Points="25">R8HmPjfH1z6lWOA+AtnsPv9J9j6FQP4+gKcDP0k4Bz8VTAk/+wkLP2MVDj9DZA4/PWoRP2dA
Ej9rkhQ/OGMVP9/LFT9EtBc/yJYZPxNkGT+7tBo/PUoaP0lyHD/JTR0/3SIePw==</AssayYData></Step><Step><CommonData><SampleLocation>11</SampleLocation><SampleID></SampleID><SampleGroup></SampleGroup><SampleInfo></SampleInfo><SampleRow>C</SampleRow><SamplePlate>1</SamplePlate><WellType>REGENERATION</WellType><Concentration>-1</Concentration><ConcentrationUnits>µg/ml</ConcentrationUnits><MolarConcentration>-1</MolarConcentration><MolarConcUnits>nM</MolarConcUnits><MolecularWeight>-1</MolecularWeight><Temperature>25</Temperature><StartTime>7890675</StartTime><AssayTime>5</AssayTime></CommonData><FlowRate>1000</FlowRate><StepType>KREGENERATION</StepType><StepName>Regeneration</StepName><StepStatus>OK</StepStatus><ActualTime>4.99907</ActualTime><CycleTime>0.2</CycleTime><AssayXData Points="25">r58HRd6iB0URpgdFRakHRXisB0WrrwdF4rIHRRW2B0VFuQdFfLwHRau/B0XewgdFEcYHRUXJ
B0V4zAdFr88HRd7SB0UR1gdFRdkHRXzcB0Wr3wdF3uIHRRHmB0VJ6QdFeOwHRQ==</AssayXData><AssayYData Points="25">PMIjwFXwLsAGGDTALTw3wPpIOcCnATvAg1w8wFNlPcAIUT7AJrA/wPFwQMD86UDAwKZBwAJy
QsA3HEPAC5ZDwCYERMA1M0TARelEwCxGRcChzEXA0wVGwMB1RsCH9UbAAtlGwA==</AssayYData></Step><Step><CommonData><SampleLocation>12</SampleLocation><SampleID></SampleID><SampleGroup></SampleGroup><SampleInfo></SampleInfo><SampleRow>C</SampleRow><SamplePlate>1</SamplePlate><WellType>NEUTRALIZATION</WellType><Concentration>-1</Concentration><ConcentrationUnits>µg/ml</ConcentrationUnits><MolarConcentration>-1</MolarConcentration><MolarConcUnits>nM</MolarConcUnits><MolecularWeight>-1</MolecularWeight><Temperature>25</Temperature><StartTime>7906897</StartTime><AssayTime>5</AssayTime></CommonData><FlowRate>1000</FlowRate><StepType>KREGENERATION</StepType><StepName>Regeneration</StepName><StepStatus>OK</StepStatus><ActualTime>4.99907</ActualTime><CycleTime>0.2</CycleTime><AssayXData Points="25">q+8HRd7yB0UR9gdFQfkHRXj8B0Wr/wdF3gIIRQ0GCEVBCQhFdAwIRasPCEXeEghFDRYIRUEZ
CEV0HAhFpx8IRdoiCEURJghFRSkIRXgsCEWrLwhF3jIIRRE2CEVBOQhFdDwIRQ==</AssayXData><AssayYData Points="25">xR3xPlf56T5udfM+8BoAP6CRBT/gxwk/nSENPyR7ED9IWxQ/9hYWPy5gGD+Vehk/9CwcP4s7
HD/EWx8/aC8fP3UOIj+Z7CM/eGUiPwHUJD+IMiY/E4EmP4TyKD8KFig//RkpPw==</AssayYData></Step><Step><CommonData><SampleLocation>1</SampleLocation><SampleID></SampleID><SampleGroup></SampleGroup><SampleInfo></SampleInfo><SampleRow>C</SampleRow><SamplePlate>1</SamplePlate><WellType>BUFFER</WellType><Concentration>-1</Concentration><ConcentrationUnits>µg/ml</ConcentrationUnits><MolarConcentration>-1</MolarConcentration><MolarConcUnits>nM</MolarConcUnits><MolecularWeight>-1</MolecularWeight><Temperature>25</Temperature><StartTime>7921632</StartTime><AssayTime>30</AssayTime></CommonData><FlowRate>1000</FlowRate><StepType>BASELINE</StepType><StepName>Baseline</StepName><StepStatus>OK</StepStatus><ActualTime>30</ActualTime><CycleTime>0.2</CycleTime><AssayXData Points="150">pz8IRdZCCEUJRghFQUkIRXBMCEWnTwhF1lIIRQlWCEU9WQhFcFwIRaNfCEXWYghFCWYIRWFp
CEVwbAhFp28IRdZyCEUNdghFPXkIRXB8CEWnfwhF1oIIRQmGCEU9iQhFcIwIRaePCEXWkghF
CZYIRT2ZCEVwnAhFo58IRdqiCEUJpghFPakIRXCsCEWjrwhF2rIIRQm2CEU9uQhFhLwIRbO/
CEXWwghFCcYIRT3JCEVwzAhFo88IRdbSCEUJ1ghFPdkIRXDcCEWj3whF1uIIRQnmCEU96QhF
dOwIRaPvCEXa8ghFHvYIRT35CEVw/AhFo/8IRdYCCUUJBglFPQkJRXQMCUWjDwlF1hIJRQkW
CUU9GQlFcBwJRaMfCUXWIglFCSYJRUEpCUWILAlFoy8JRdYyCUUJNglFPTkJRXA8CUWjPwlF
1kIJRQlGCUU9SQlFcEwJRadPCUXWUglFCVYJRT1ZCUV0XAlFo18JRdpiCUUJZglFQWkJRXBs
CUWjbwlF63IJRQl2CUU9eQlFcHwJRad/CUXagglFCYYJRUWJCUVwjAlFp48JRdaSCUUJlglF
PZkJRXCcCUWjnwlF1qIJRQmmCUU9qQlFdKwJRaevCUXasglFCbYJRZO5CUVwvAlFo78JRdbC
CUUNxglFPckJRXDMCUWjzwlF1tIJRQ3WCUU92QlFcNwJRavfCUXW4glFDeYJRUHpCUVw7AlF
IvAJRdbyCUUJ9glFPfkJRXD8CUWj/wlF1gIKRQkGCkU9CQpFdAwKRacPCkXaEgpFCRYKRUEZ
CkV0HApF</AssayXData><AssayYData Points="150">2IMsP7QTLD9aCC0/x1IuP7u2LT/FeC4/Fe0vP5aFLj9LKjA/R6IwP6i8Lz8wlTA/TKgxP7TA
Mj+j7jA/2AIxP4RUMD/g4TI/WZYxP5yQMj9PfTI/Rg8zP3glMz++pDQ/ssgzP5P3Mz9h5zI/
ODY0PzChND94qTQ/R9U0P2l3NT8FLzY/7bU1PzrpND80YzU/eHg1P/mqNT/YLjY/KaY2Pxlr
NT88Ezg/VpA2PxfZNz+VcTc/jVU3PxMhNz87Sjk/rKA3P7XbNz/D1Tg/vPQ4P3XqOD+C0Dg/
4O84P1DPOD+Cujg/Eis6P0bAOD/UnTk/cMo6PzheOT+sUzk/cUA6PyQ1Oz/9sjo/n386P20Z
Oz+Q7To/XJk7P3NiOz8nJzw/mpU7Py8IPD8huzs/ujk8PxQVPT/LQj0/qys9P5HZPD911z0/
b947Py0BPT/7qTw/p7k9P8rlPD9trT0/xy4+Py8BPj+Chz0/6XU+P/Q4Pj8d4z0/IwM+P3A7
Pj8m8z0/1lA+P17yPT+4Mz8/zkc/P2AfPz9uaj8/NtE+P6X8Pj9XBT8/uGdAPxL3Pz95GEA/
reY/P1riPz9E/UA/9PNAP2N9Pz8T50A/CUZAP7lhQD9cR0I/LiNCP//yQT9NE0A/cWRBPxiY
QD+RWEI/2y1APykfQT9gkEA/38lBP7ZbQT9SyUE/7ctBPxP0QT95EUI/F29CP5TyQT9fd0I/
o1VCP8RxQj/lVUM/aPhCPxJORD/Ef0I//MNBP/5SQz8mrEI/PupCP+1GQz/3DUM/+qRDP+Jt
Qz9//EI/</AssayYData></Step><Step><CommonData><SampleLocation>1</SampleLocation><SampleID></SampleID><SampleGroup></SampleGroup><SampleInfo></SampleInfo><SampleRow>C</SampleRow><SamplePlate>1</SamplePlate><WellType>BUFFER</WellType><Concentration>-1</Concentration><ConcentrationUnits>µg/ml</ConcentrationUnits><MolarConcentration>-1</MolarConcentration><MolarConcUnits>nM</MolarConcUnits><MolecularWeight>-1</MolecularWeight><Temperature>25</Temperature><StartTime>7952741</StartTime><AssayTime>80</AssayTime></CommonData><FlowRate>600</FlowRate><StepType>LOADING</StepType><StepName>Loading</StepName><StepStatus>OK</StepStatus><ActualTime>79.9991</ActualTime><CycleTime>0.2</CycleTime><AssayXData Points="400">px8KRdoiCkUNJgpFQSkKRXQsCkWnLwpF2jIKRQ02CkU9OQpFdDwKRac/CkXaQgpFDUYKRUFJ
CkV0TApFp08KRdpSCkUNVgpFQVkKRXRcCkWnXwpF1mIKRQ1mCkVBaQpFdGwKRadvCkXacgpF
DXYKRUF5CkV0fApFp38KRdqCCkUNhgpFQYkKRXSMCkWnjwpF2pIKRQ2WCkVBmQpFdJwKRaef
CkXaogpFDaYKRUGpCkV0rApFp68KRdqyCkUNtgpFQbkKRXS8CkWjvwpF2sIKRQnGCkVByQpF
dMwKRafPCkXa0gpFDdYKRUHZCkV03ApFp98KRdriCkUN5gpFPekKRXTsCkWn7wpF2vIKRQ32
CkVB+QpFcPwKRaf/CkXaAgtFDQYLRUEJC0V0DAtFpw8LRdoSC0UNFgtFQRkLRXQcC0WnHwtF
2iILRQ0mC0VBKQtFdCwLRacvC0XaMgtFDTYLRUE5C0V0PAtFpz8LRdpCC0UNRgtFQUkLRXRM
C0WnTwtF1lILRQ1WC0VBWQtFdFwLRadfC0XaYgtFDWYLRfFpC0WEbAtFp28LRdpyC0UJdgtF
QXkLRXR8C0WnfwtF1oILRQ2GC0VBiQtFdIwLRaePC0XakgtFDZYLRUGZC0V0nAtFp58LRdqi
C0UJpgtFPakLRXSsC0WjrwtF2rILRQ22C0U9uQtFpbwLRae/C0UDwwtFDcYLRUHJC0V0zAtF
p88LRdbSC0UJ1gtFQdkLRXTcC0Wn3wtF2uILRQ3mC0VB6QtFdOwLRafvC0Xa8gtFDfYLRUH5
C0V0/AtFo/8LRdYCDEUNBgxFQQkMRXAMDEWnDwxF2hIMRQ0WDEVBGQxFcBwMRacfDEXaIgxF
DSYMRTwpDEV0LAxFpy8MRdoyDEUNNgxFQTkMRXQ8DEWnPwxF2kIMRQlGDEVBSQxFdEwMRadP
DEXaUgxFDVYMRTxZDEVwXAxFp18MRdZiDEUNZgxFPGkMRXRsDEWnbwxF1nIMRQ12DEVBeQxF
dHwMRaN/DEXaggxFCYYMRTyJDEXOjAxFp48MRdaSDEUJlgxFTZkMRXScDEWnnwxF2qIMRQmm
DEVBqQxFdKwMRaOvDEXasgxFDbYMRUG5DEVwvAxFp78MRdrCDEUNxgxFPMkMRXTMDEWnzwxF
2tIMRR7YDEWd2gxFFN0MRaPfDEXa4gxFCeYMRUHpDEV07AxFo+8MRdryDEUJ9gxFQfkMRXD8
DEWn/wxF2gINRQkGDUVBCQ1FdAwNRacPDUXaEg1FDRYNRUEZDUVwHA1Fox8NRdoiDUUJJg1F
QSkNRXQsDUWnLw1F1jINRQk2DUVBOQ1FdDwNRac/DUXWQg1FDUYNRUFJDUVFTQ1FyE8NRdZS
DUUNVg1FPFkNRXRcDUWnXw1F3mINRQ1mDUU8aQ1FdGwNRadvDUXacg1FDXYNRUF5DUV0fA1F
p38NRdaCDUUNhg1FPIkNRXSMDUWjjw1F2pINRQ2WDUVBmQ1FdJwNRaOfDUXaog1FCaYNRUGp
DUVwrA1Fp68NRdqyDUUNtg1FPLkNRXC8DUWjvw1F2sINRQ3GDUU8yQ1FdMwNRaPPDUXW0g1F
CdYNRTzZDUWZ3A1Fo98NRdbiDUUJ5g1FQekNRXTsDUWj7w1F2vINRQn2DUVB+Q1FdPwNRaf/
DUXWAg5FDQYORTwJDkV0DA5Fow8ORdoSDkUNFg5FQRkORXQcDkWjHw5F1iIORQkmDkVBKQ5F
dCwORaMvDkXWMg5FCTYORTw5DkVwPA5Fpz8ORdZCDkUNRg5FQUkORXRMDkWnTw5F1lIORQlW
DkVBWQ5FdFwORadfDkXWYg5FCWYORUFpDkV0bA5Fp28ORdZyDkUJdg5FPHkORXR8DkWnfw5F
2oIORQmGDkU8iQ5FdIwORaePDkXakg5FiJYORTyZDkVwnA5Fp58ORdaiDkUJpg5FPKkORXCs
DkWjrw5F2rIORQm2DkU8uQ5FcLwORae/DkXawg5FDcYORTzJDkVwzA5Fo88ORdbSDkUJ1g5F
QdkORXTcDkWj3w5F2uIORQ3mDkU86Q5FcOwORafvDkXa8g5FCfYORUH5DkV0/A5Fo/8ORdYC
D0UNBg9FPAkPRXAMD0WnDw9F1hIPRQ0WD0U8GQ9FcBwPRQ==</AssayXData><AssayYData Points="400">geFDPzOwQz8q9kQ/jU1FP278RD8gtEM/fSVFP8LWRT8f9UQ/nH9EP5dkRj9CmkQ/E6REP9OR
RD8L+0U/f0dFP8AvRD+ehkU/CgNFP30xRT+h4EU/F3hFP+c3RT/a6EU/Y91FP46PRT+WbEY/
QqpFP0VsRj9PvUc/E4RFP+htRj8A5EY/EqdHP3+XRT+xAEc/NyBHP+RyRj/KFkc/aoNHP8c4
Rj+MukU/KmZGP1IjRz/8vUc/pMhHP5m+Rz8Rykc/sGBHP6W6SD9Z4kY/mjlHP9VcRz+R0kY/
1V5HP1/JSD+6Ykg/05xIPx0PSD9P00g/dllIPwztSD/OS0g/StBIP2WvSD/fLUk/NV5IP/Q+
SD/DVUk/2L1IPzd9SD8xZkg/mXJJP24uSD9ZFEk/k8tJP+hCST+rJko/bmJIP7G9ST/kJUk/
CC1KP4xTST/Dtkg/PfhJP429SD+UsEk/bj9KP57BST8sxUk/9+lJPyZISj/8sUo/coJKP3eN
Sj9RrUo/FL1JP9/hST9EL0o/Y8BKPxKASj9kTUo/SEVLP4NNSj+LB0s/dy5LP+s1Sz8WcEs/
rbBKP0WRSz96r0o/SC1KPy/mSj9QnEs/H4hLP8d1TD82rUs/rRZLP7jASz+wDks//JlKPyDo
Sz/fNUw/DzRLP0KxSz/rB0w/0LVLP4K7Sz/RkUw/Yz5LP+R7TD+oyEs/3E5MPwaxTD9XE0w/
fSNMP3xLTD8+lUw/fPNLP/ZCTT8ov0w/+lRMP/OvTD+doUw/E5tMP+yVTT+2DE0/KoRNP8Mm
TT/wFE0/e5NMP+xxTT/qMU0/gt5MP9VxTT+zw0w/LNxNP90sTT+/tkw/y3VNP2/eTj97s0w/
9SpOP3mVTT8lRU0/XfpMP3+3TT/n0k0/TMdNP138TT95OE4/Mi5OP9CwTT85B04/GQxOP5rI
TT9sLk8//htPPzilTj/DYU4//KJOP+yOTj8YFU4/5w1OP7QMUD9JCE8/kilPPxbATz+lE08/
OQtOP5NTTz/7d08/ffJPP9IJTz+OxE4/td9OP49WTz9uG08/vfhOPyf1Tj/G7k4/HqtPP9OQ
Tz+Z300/wrtPP9TPTz9m1lA/VrFQP2M+Tz9TOFE/SmNPP5YfUD8OgFA/2plPP/l+UD8dsU8/
D0BPP+tDUT/37U8/SUNRPwY1UD8F508/la9QP7XaTz/UQlA/5lBQP7bUTj8VoVA/03lQP8Iu
Tz8cz1A/PKxQPxDSUD/Hp08/AyBQP2n6UD8eXFA/uURQP9tRUD+XYk8/YhlRPzEPUT8hM1A/
ETxQP39cUT8EwFA/G1VQP/MqUT/Ik1E/mBBSP85UUT9SllA/XEtQP3UlUT//j1A/xtJRP6fQ
UT9lVVE/lKdRP00rUj+55FE/Uv9RP+M0Uj9aRlI/u+pRP/N9UT8gr1I/nspRP0PCUT/4alI/
5FBTP0gJUT/FjFI/kFJSP85qUj/iElI/0tlRP/14UT+/F1M/CI5SP2eAUT82H1I/3ENSP91n
Uj+IOlI/+CxSP8Y4Uj95wVI/wltTP3zhUj8PcFI/tz5SPzr0Uj8BulI/v7ZTP6ZqUj9+WFI/
eYFRP/J0Uj9xUVI/sVlSP4EiUj9DwVI/6c9TP+DpUz+GJlM/BE1TPxjxUj9yUFM/yWxTP5al
Uz9BE1Q/vAtTP5AJUj93PFQ/uepUPxG7Uj+ZmFM/cTtUP1jtUj9oJVM/alRVP8q2Uz9WQFM/
K6ZTPz+KUz86vFM/rNRUPzMKVD/9QVM/ZWdUP65/Uz8YNVM/h3RTP8fbUz+vdVQ/+fdTP+jl
VD8ep1Q/VIVTPyCSVD9zxFM/oL9UP4/1Uz+aGVQ/ji9VP9n7Uz8dC1Q/T2NVP3/cVD8ORlQ/
w0xVP9Y5VT8UOFU/aZZUP2fsUz+3flQ/89NVPwz3VD9n1lQ/IntUP+eBVT99x1Q/VXZVP0oJ
VT/EKVQ/6XdWP+c+VD9hqlU/H25UP26GVT8gcVU/UuNUPyZ8VT8dmVQ/AglVPyj5VT9x+1Q/
OzZVP8THVT8xAlY/H8RVP/7rVD8pOlU/GNZVP3SrVD9MQlU/IAVWP2Q9VT82LVY/+MRWP5dx
Vz/pNFc/a25VPz1DVT8YhVY/D51WP753Vj/fvFY/6StWPw==</AssayYData></Step><Step><CommonData><SampleLocation>1</SampleLocation><SampleID></SampleID><SampleGroup></SampleGroup><SampleInfo></SampleInfo><SampleRow>C</SampleRow><SamplePlate>1</SamplePlate><WellType>BUFFER</WellType><Concentration>-1</Concentration><ConcentrationUnits>µg/ml</ConcentrationUnits><MolarConcentration>-1</MolarConcentration><MolarConcUnits>nM</MolarConcUnits><MolecularWeight>-1</MolecularWeight><Temperature>25</Temperature><StartTime>8033722</StartTime><AssayTime>30</AssayTime></CommonData><FlowRate>1000</FlowRate><StepType>BASELINE</StepType><StepName>Baseline</StepName><StepStatus>OK</StepStatus><ActualTime>30</ActualTime><CycleTime>0.2</CycleTime><AssayXData Points="150">ox8PRdYiD0UFJg9FPSkPRWwsD0WjLw9F1jIPRQU2D0U5OQ9FbDwPRZ8/D0XSQg9FBUYPRTlJ
D0VsTA9Fn08PRdJSD0UJVg9FOVkPRWxcD0WfXw9F0mIPRQVmD0U9aQ9FbGwPRZ9vD0XScg9F
CXYPRT15D0VsfA9Fn38PRdKCD0UFhg9FOYkPRWyMD0Wfjw9F0pIPRQWWD0U5mQ9FbJwPRaOf
D0XWog9FBaYPRa+pD0VwrA9Fo68PRdayD0UFtg9FObkPRXC8D0Wfvw9F0sIPRQnGD0U5yQ9F
bMwPRZ/PD0XW0g9FBdYPRT3ZD0Vw3A9Fo98PRdriD0UJ5g9FOekPRWzsD0Wj7w9F1vIPRQn2
D0U5+Q9FbPwPRaP/D0XWAhBFCQYQRT0JEEVsDBBFow8QRdYSEEUFFhBFPRkQRXAcEEWjHxBF
1iIQRQkmEEU9KRBFcCwQRaMvEEX3MhBFCTYQRT05EEVwPBBFoz8QRdZCEEUJRhBFPUkQRXBM
EEWjTxBF1lIQRQlWEEU9WRBFcFwQRaNfEEXWYhBFCWYQRT1pEEVwbBBFo28QRdZyEEUJdhBF
PXkQRXB8EEWjfxBF1oIQRQmGEEU9iRBFcIwQRaOPEEXWkhBFCZYQRT2ZEEVwnBBFo58QRdai
EEUJphBFPakQRXCsEEWjrxBF1rIQRQm2EEU9uRBFcLwQRaO/EEXWwhBFCcYQRT3JEEVwzBBF
o88QRdbSEEUF1hBFPdkQRXDcEEWj3xBF1uIQRQnmEEU96RBFcOwQRaPvEEXW8hBFCfYQRT35
EEVw/BBF</AssayXData><AssayYData Points="150">iHRWP/3CVT/zeFc/z+lWP73gVj9NLVY/01BWPz6TVj/FbFY/oaNWP57fVT+D+lc/jG5WPx4Q
Vj/KflY/QxBXP8Q4Vz9S1VY/LzBXP+M5Vz9l9Vc/GChXP3DBVz/CbVc/vrZXP5/7Vj+KJVY/
p2tXP9bUVz9bsFY/EvxXP2T5Vj+1M1g/y6pXP+fuVz+SLlc/GBZXP3I2WD8oKFY/NwdYP7KA
Vz/0nFc/Xl5XP/kgVz/2h1Y/0kNYP+4tWD/jXVg/ut9XP6I0WD+w8FY/+bxYPxYTWD8rglg/
rItXP56PWT+za1g/1qtYP/JEWD8LaVc/mJhYP7WjVz+YQFg/W0tYPwj2Vz+REFg/Uw5YPyeo
WD9WfFg/xfpYP0jNVj9aJlk/mTlZP5avWT+Q1lg//ehYPx80WT8isFg/+y5ZP+SuVz/whlg/
eb1XP2ZGWD+9yVc/Pu9YPwUXWD8hJ1k/hEpZPyQTWT+qJFo/bIBaPxH0WD8KHlk/lolXP6yq
WD8bT1k/3AxYPwJWWj8xFFk/wSBaP/C5WD9Hn1k/ey5aP+mnWT8661g/q+5YP21JWT/+Zlk/
XypZP7MRWj9Hq1k/AUBaPy8JWT8g81k/KkVaP9WqWT/0z1k/6QpaP8qBWj9cCVo/rrFZP0iz
Wj97alk/ezdaP2eaWj9Iq1k/njpaP3H4WT83xlo/TMRaPyxvWj/yBFo/m/9ZPyRGWz9Tplo/
lwVaP2tJWj88AVs/cNhaP3KaWT9d+Vo/OKVbPzX9Wj9iElo/xRZbP/v4Wj8oFFs/VA5bP306
Wj+sJlo/</AssayYData></Step><Step><CommonData><SampleLocation>10</SampleLocation><SampleID>BG505 T332N SOSIP</SampleID><SampleGroup></SampleGroup><SampleInfo></SampleInfo><SampleRow>C</SampleRow><SamplePlate>1</SamplePlate><WellType>KSAMPLE</WellType><Concentration>-1</Concentration><ConcentrationUnits>µg/ml</ConcentrationUnits><MolarConcentration>125</MolarConcentration><MolarConcUnits>nM</MolarConcUnits><MolecularWeight>-1</MolecularWeight><Temperature>25</Temperature><StartTime>8072600</StartTime><AssayTime>180</AssayTime></CommonData><FlowRate>600</FlowRate><StepType>ASSOC</StepType><StepName>Association</StepName><StepStatus>OK</StepStatus><ActualTime>180</ActualTime><CycleTime>0.2</CycleTime><AssayXData Points="900">o/8QRdYCEUUJBhFFPQkRRXAMEUWfDxFF1hIRRQkWEUU9GRFFcBwRRaMfEUXWIhFFBSYRRTkp
EUVwLBFFny8RRdIyEUUJNhFFPTkRRXA8EUWjPxFF0kIRRQVGEUU9SRFFcEwRRaNPEUXSUhFF
BVYRRUlZEUVsXBFFn18RRdZiEUUFZhFFPWkRRWxsEUWjbxFF1nIRRQl2EUU9eRFFcHwRRaN/
EUX3ghFFCYYRRT2JEUVwjBFFn48RRdaSEUUFlhFFPZkRRXCcEUWjnxFF0qIRRQmmEUU9qRFF
bKwRRZ+vEUXSshFFCbYRRTm5EUVwvBFFo78RRdbCEUUJxhFFPckRRWzMEUWjzxFF1tIRRQnW
EUU92RFFcNwRRZ/fEUXS4hFFCeYRRTnpEUVw7BFFo+8RRdbyEUUF9hFFPfkRRWz8EUWj/xFF
0gISRQUGEkU5CRJFcAwSRaMPEkXWEhJFBRYSRT0ZEkVwHBJFox8SRdIiEkUJJhJFSSkSRWws
EkWfLxJF8zISRQU2EkU9ORJFcDwSRaM/EkXSQhJFBUYSRT1JEkVwTBJFn08SRUlTEkUFVhJF
PVkSRXBcEkWjXxJF1mISRRZmEkU5aRJFcGwSRaNvEkXWchJFBXYSRTl5EkVwfBJFo38SRdaC
EkUJhhJFPYkSRXCMEkWjjxJF0pISRQWWEkU9mRJFbJwSRaOfEkXSohJFBaYSRTmpEkVsrBJF
n68SRdayEkUJthJFPbkSRXi8EkWjvxJF1sISRQnGEkU9yRJFcMwSRaPPEkXS0hJFCdYSRT3Z
EkVw3BJFo98SRdLiEkUF5hJFPekSRXDsEkW37xJF1vISRQn2EkU5+RJFcPwSRaP/EkXWAhNF
BQYTRT0JE0VwDBNFow8TRdYSE0UFFhNFOBkTRXAcE0WfHxNF1iITRQkmE0U9KRNFcCwTRZ8v
E0XSMhNFCTYTRTg5E0VwPBNFnz8TRdZCE0UJRhNFOEkTRWxME0WfTxNF0lITRQVWE0U9WRNF
cFwTRZ9fE0XWYhNFCWYTRT1pE0VsbBNFo28TRdJyE0WddhNFPXkTRXB8E0WjfxNF0oITRQWG
E0U9iRNFcIwTRZ+PE0XWkhNFCZYTRUWZE0VwnBNFo58TRdKiE0UJphNFPakTRWysE0WjrxNF
0rITRQm2E0U4uRNFcLwTRaO/E0XWwhNFCcYTRTjJE0VwzBNFo88TRdLSE0UF1hNFPdkTRWzc
E0Wf3xNF0uITRQXmE0U46RNFbOwTRaPvE0XS8hNFCfYTRTj5E0Vs/BNFo/8TRdYCFEUJBhRF
PQkURXAMFEWjDxRF0hIURQUWFEU4GRRFcBwURaMfFEXSIhRFBSYURTgpFEVsLBRFoy8URdYy
FEUFNhRFODkURc48FEWjPxRF1kIURQlGFEU4SRRFbEwURZ9PFEXSUhRFBVYURThZFEVsXBRF
n18URdZiFEUFZhRFbmkURWxsFEWjbxRF1nIURQV2FEU4eRRFbHwURZ9/FEXWghRFBYYURUWJ
FEVwjBRFn48URdaSFEUJlhRFOJkURWycFEWjnxRF0qIURQmmFEU4qRRFbKwURZ+vFEXSshRF
BbYURT25FEVsvBRFq78URdLCFEUFxhRFPckURXDMFEWfzxRF0tIURTvWFEVJ2RRFbNwURZ/f
FEXS4hRFBeYURT3pFEVw7BRFn+8URdLyFEUF9hRFPfkURWz8FEWf/xRF0gIVRQUGFUU9CRVF
bAwVRZ8PFUXWEhVFBRYVRTgZFUVsHBVFnx8VRdIiFUUFJhVFOCkVRWwsFUW3LxVF0jIVRQU2
FUU4ORVFcDwVRc5AFUXlQxVFZEYVRT1JFUVwTBVFo08VRdJSFUUFVhVFPVkVRWxcFUWfXxVF
1mIVRQlmFUU9aRVFbGwVRZ9vFUXSchVFBXYVRTh5FUVsfBVFn38VRdKCFUUFhhVFOIkVRXCM
FUWfjxVF0pIVRQWWFUU4mRVFbJwVRZ+fFUXSohVFBaYVRT2pFUVwrBVFn68VRdKyFUUJthVF
OLkVRWy8FUWfvxVF0sIVRQnGFUU4yRVFcMwVRZ/PFUXW0hVFBdYVRTjZFUVs3BVFn98VRdLi
FUUF5hVFOOkVRXDsFUWf7xVF1vIVRQX2FUU9+RVFbPwVRZ//FUXSAhZFBQYWRT0JFkVsDBZF
nw8WRdISFkUFFhZFOBkWRWwcFkWfHxZF0iIWRQUmFkU4KRZFcCwWRZ8vFkXSMhZFCTYWRT05
FkVsPBZFnz8WRdJCFkUFRhZFOEkWRWxMFkWfTxZF0lIWRQVWFkU4WRZFbFwWRZ9fFkXSYhZF
BWYWRThpFkVsbBZFn28WRdZyFkUFdhZFOHkWRWx8FkWffxZF0oIWRQWGFkU9iRZFbIwWRaOP
FkXSkhZFCZYWRTiZFkVsnBZFn58WRdKiFkUJphZFPakWRWysFkWfrxZF0rIWRQm2FkU4uRZF
cLwWRZ+/FkXSwhZFBcYWRTjJFkVszBZFn88WRdLSFkUF1hZFONkWRWzcFkWf3xZF0uIWRQXm
FkU46RZFbOwWRZ/vFkXS8hZFBfYWRT35FkVs/BZFn/8WRdICF0UJBhdFOAkXRWwMF0WfDxdF
0hIXRQUWF0U4GRdFbBwXRZ8fF0XSIhdFBSYXRT0pF0VsLBdFny8XRdIyF0UFNhdFODkXRWw8
F0XcPxdF1kIXRQVGF0U9SRdFbEwXRaNPF0XWUhdFBVYXRThZF0VsXBdFn18XRdZiF0UFZhdF
OGkXRWxsF0WfbxdF0nIXRQl2F0U4eRdFbHwXRZ9/F0XSghdFBYYXRTiJF0VsjBdFo48XRdKS
F0UFlhdFPZkXRWycF0WjnxdF0qIXRQmmF0U4qRdFbKwXRZ+vF0XeshdFBbYXRT25F0VsvBdF
n78XRdLCF0UJxhdFOMkXRWzMF0WjzxdF0tIXRQXWF0U42RdFbNwXRaPfF0XW4hdFCeYXRT3p
F0Vs7BdFo+8XRdbyF0UF9hdFk/kXRWz8F0Wj/xdF0gIYRQUGGEU4CRhFbAwYRZ8PGEXSEhhF
CRYYRT0ZGEVwHBhFnx8YRdYiGEUJJhhFPSkYRWwsGEWfLxhF1jIYRQk2GEU9ORhFbDwYRZ8/
GEXWQhhFCUYYRT1JGEVwTBhFo08YRd5SGEUJVhhFPVkYRXBcGEWjXxhF1mIYRQlmGEU9aRhF
cGwYRaNvGEXWchhFCXYYRT15GEVwfBhFo38YRdaCGEUJhhhFPYkYRXCMGEWjjxhF1pIYRQmW
GEU9mRhFcJwYRaOfGEXWohhFCaYYRT2pGEVwrBhFo68YRdayGEUJthhFPbkYRXC8GEWjvxhF
1sIYRQnGGEU4yRhFcMwYRaPPGEXW0hhFCdYYRT3ZGEV43BhFo98YRdbiGEUJ5hhFPekYRXDs
GEWj7xhF1vIYRQn2GEU9+RhFbPwYRaP/GEXWAhlFCQYZRT0JGUVwDBlFow8ZRdYSGUUJFhlF
PRkZRXAcGUWjHxlF1iIZRQkmGUU9KRlFcCwZRaMvGUXWMhlFCTYZRT05GUVwPBlFoz8ZRdZC
GUUJRhlFPUkZRXBMGUWjTxlF1lIZRQlWGUU9WRlFcFwZRaNfGUXSYhlFCWYZRT1pGUVwbBlF
p28ZRdZyGUUJdhlFOHkZRXB8GUWjfxlF1oIZRQmGGUU9iRlFcIwZRaOPGUXWkhlFBZYZRT2Z
GUVwnBlFo58ZRdaiGUUJphlFPakZRXCsGUWjrxlF1rIZRQm2GUU4uRlFcLwZRZ+/GUXWwhlF
CcYZRT3JGUVwzBlFo88ZRdbSGUUJ1hlFPdkZRXDcGUWj3xlF0uIZRQnmGUU96RlFcOwZRcjv
GUXW8hlFCfYZRT35GUVw/BlFo/8ZRdICGkUJBhpFOAkaRXAMGkWjDxpF1hIaRQkWGkU9GRpF
cBwaRaMfGkXWIhpFCSYaRT0pGkVwLBpFoy8aRdIyGkUJNhpFPTkaRXA8GkWjPxpF1kIaRQlG
GkU9SRpFcEwaRaNPGkXSUhpFCVYaRT1ZGkVwXBpFo18aRdZiGkUFZhpFPWkaRXBsGkWjbxpF
1nIaRQl2GkU9eRpFcHwaRaN/GkXSghpFCYYaRT2JGkVsjBpFo48aRdaSGkUJlhpFPZkaRXCc
GkWfnxpF1qIaRQmmGkU9qRpFcKwaRZ+vGkXWshpFBbYaRT25GkVsvBpFo78aRdbCGkUJxhpF
OMkaRXDMGkXAzxpF1tIaRQXWGkU42RpFcNwaRaPfGkXW4hpFCeYaRT3pGkVw7BpFo+8aRdLy
GkUJ9hpFOPkaRWz8GkWj/xpF1gIbRQUGG0U9CRtFcAwbRfkPG0XWEhtFBRYbRT0ZG0VwHBtF
ox8bRdYiG0UJJhtFOCkbRXAsG0WjLxtF0jIbRQU2G0U4ORtFcDwbRZ8/G0XWQhtFCUYbRT1J
G0VwTBtFo08bRdZSG0UFVhtFPVkbRWxcG0WjXxtF1mIbRQVmG0VRaRtFbGwbRaNvG0XWchtF
CXYbRT15G0VsfBtFo38bRdaCG0UFhhtFOIkbRXCMG0WfjxtF0pIbRQmWG0U9mRtFbJwbRaOf
G0XWohtFBaYbRT2pG0VwrBtFn68bRdKyG0UJthtFPbkbRWy8G0WfvxtF1sIbRQnGG0U9yRtF
bMwbRaPPG0XW0htFCdYbRT3ZG0Vs3BtFo98bRdbiG0UF5htFPekbRXDsG0Wj7xtF7/IbRQX2
G0U9+RtFcPwbRaP/G0XWAhxFCQYcRTgJHEVsDBxFnw8cRdoSHEUJFhxFPRkcRXAcHEWjHxxF
0iIcRQkmHEU4KRxFbCwcRaMvHEVRMxxFCTYcRT05HEVwPBxF</AssayXData><AssayYData Points="900">LQ5aP1l9WD/RfFY/s6tUP5WDUz903lA/WgdQP5z7TT8+gU0/bq1NPyOITD9EAk0/+S1MP2Da
Sz/ljEw/LA9LP1LxSz/P6Us/mMpLP3YpSz/nF0w/rYpKP9RrSz8A7Uo/eSxLP/xqSz+OX0s/
5R1MP3IySj/WQks/hDZMP5AQTD/0+0o/Z11LP3sFTD/VlEs/kOBLP4oCTD/cUUs/AB1NP5OL
Sz83x0o/6ldKPwl/Sz9gIUs/fLZLP0kRSz8MuUo/e0VLP14hTD8MRUw/8XBLP+fxSj9njUs/
Xw1LPwBzTD+CUU0/2lZLP4kqTD8JH00/5fFLP4D9Sz8up0s/qtpNP8zrTD8+r0w/OwNNP+kn
Tj8tqkw/ekBNPxNWTD8Tgk0/uYFNP/z2Sz+si00/ApVMP/M/TD/pM0w/yepMP8U5TD+0GEw/
zTxNP1ggTT8kXEw/2KhNP9oMTT98HE0/niBOPzrXTj/7wk0/E6dNP0oTTT8jek4/htxNP27b
TT/fwU0/3i5NPzXWTT9MwE0/u6FOP/LvTT9Y9E0/MDVOPxHlTD97gU4/kBJOPxgXTj+J900/
uihOPws6Tj+9GE4/PwFOPyQkTz8T4U0/F6BOPwycTj/TkU4/UQRPP/eWTj+AQE4/KVhOP2hq
Tz/rV08/RpVOP9m9Tj+u600/nzxOP3vYTj9FKE8/5OVOP1zVTj8mQE8/ZVpPP3ZWTz9vJ08/
/clOP5yPTz/ouU0/L3FOPx5iTj9FlU4/2jVPPz2dTz83X04/02pPPzs3Tz9FZU4/ri1PP0Q6
Tj99D08/SNhOP+jmTz/s608/67lPPz2LTj8JnE8/HitQP1F2Tz9qXE4/x5hPPysyUD8Cak8/
n2hPP8WuTj9MTFA/38ZOPz7YTj/x7E8/nBFQP1VwUD/6KFA/qPROP3+eTj8ReFA/yepPPy2J
Tz8+o08/VIBPP3LLTz/OIlA/An5QP3d3Tz949FA/J99PPynyUD+iRk8/FX1PP5yRUD9CQFA/
ouJOP1VMUT/8zFE/Qb1QPx5KUD/Vj1E/7VtQP+zoUD+oOFA/3iJRP771UD8ltU8/tOxPP9PA
UD8txk8/iPdQP6T8Tz9teVA/ch5RP+qWUD9d8FA/LO1PPx0vUT+DbFE/fsBRPwF0UD9mPFI/
sPFRP0yhUT+VslA/+FpRP1ZCUj8fjFI/EXpSPz4aUj/nNFE/SK9QP1PNUD9SD1A/WVBRPzTo
UD9w2lA/+w9SP8f6UT8bLFE/hAdRPwL4UD9Zo1E/t9NQPw8zUT86fVI/n+lRP96fUD+Jc1A/
bQBRP9hzUj9u4lE/5G5RP9QcUT9atVE/91NQPxQgUj+pplI/spNSP1JfUj9QDVM/5XxSP0y+
Uj909lE/h4VRP6zeUj8EqVE/rgZSP0K/UT/6oVI/MM9RPz0mUj9hfVI/BSVSP+YSUz9+VlE/
GltSP+oAUz/kkVI/NhBSP0GCUj+y5lI//bFRP5O5Uj/4X1I/hcBSP4uDUj+4oVM/54xSPwQn
Uz9ti1I/s+RSP1qPUj/ZP1M/ReZRPwUEUz8OYlI/Ml5TP/UtUz+lMVQ/flBSP0mOUj8bv1I/
IQVTP7eoUj9ADFM/4EhTP7Q4Uj8hOFM/puZSP444Uz9y/VE/tphSP/6DUz8lvlI/IgNTP5lQ
Uj9Q2lI/KspSP9DiUz/gC1M/Hs9SPwxGVD8Wm1Q/cgdTP17mUz9GxFM/9qlSP7ChUj+UeFM/
wftSPyOLUj9S1FM/hytTPzToUz/86FM/Z4hTPzVJUz//QlM/lIpTP7uQVD9TKFQ/+ytUP45+
Uz+tIFM/xBdUP96HUz9Fq1M/a+JTP2krUz+KuVM/TFhUP5qKUz/nSFQ/gJpUP5cEVD8QT1Q/
6yVUP7HpUz+CBFU/WptTPw1DVD/8FFQ/O3dUPz8ZVD9KtFQ/lbJTPxIJVD9wbFM/V9FUP7QK
VT/0ulQ/Iq1VP1kwVT8CyFQ/sTdUP5z/VD+91lM/CLBUP8XyVD/v3FQ/t5ZUP11+VD8EXFQ/
JJhUP4VOVT9zVlU/1/9UP010VT9HQlQ/axlVP4kkVT+HhFQ/T51UP4UNVT/EtFM/i3tTP5Rk
VD9PglU/dsRUP6//VT91SlU/6OdWP/HiVT8tXlQ/2uVVP3P0VT+y/VQ/aeNUPxo2VT+e2lU/
eZxUP9HjVD8ePVU/wPVUP5X3VT/dWFU/qQ1WP5cLVT8F3FU/RYdVP8UnVT8X51Q/uKlVP/SC
Vj9ThlU/rpVWP2F7VT8WllU/N3hVP1FhVT9kIlY/XVxVP3mKVT88xFU/HQlVP0DfVT+tN1Y/
XzBWP1ZKVj9a9lU/rAZWP/SmVT8BrVU/PJVWP/2iVT9YYVY/wslVP3uwVD8xAVU/kK1WP4zx
VT/bT1Y/MpRVP2i1Vj8xtlU/ap5VP5w6Vj9Z0FU/RU9XPwNyVj9d+VQ/kVVVP8/9VT/tzVU/
hZJWP9HkVj9O+1U//HNWP45sVj9oIVY/QrxWP4IxVj9Sj1Y/qXtWP9KHVj8SklY/Y+pVPxIq
Vj86dVY/CYpWP+FVVj+0CVc/9B1WP5ZsVz/MnVU/d25WP5DsVj/+zlY/40NXP9/oVz+eCVg/
3ApWP0VMVj9UVVY/7ipWP0OCVj+BqVY/X/FWPx7RVT/sKVc/zexWP4r5Vj8Au1c/e89WP5lt
Vz+fslc/oGZVP4QOVz9fLlY/uflWP9v1Vj+Ld1c/SHRXP8aVVj+S4lU/1aFXPzttVz/xulY/
HtFWP4rhVz9wjVc/4XJYP516Vz899lY/qmJWPzxMVz8yZFc/amVWP+8dVj+lRFc/zIxXP0jH
Vz8VBVg/crZWP2jkVz9iDVc/OChYP75uVz+G5Fc/Fh1XP8b4Vz+6qVc/uNFXP6arVj9uc1g/
vhFXP9SpVz/ZjFc/ybZXP8UwWD+keFc/nsdXPxD+Vz/UIFg/c8FXPxmPWD9YsVc/fBdYP2Ek
WD+O3Fc/UVZXP8CxWD+8hlc/D9lXP9WyWD/xdFc/Xx9YP+iWVz8vUFg/nSxYP6iQVz+Kblg/
PYhYP0juVj9Tf1c/LOhXP44BWD8TF1g/aIVYP4L0Vz9sHFg/qXNYPzJ8WD9o9Vc/UBFZPxtC
WD+q51g/y3NYP3OtWD+GQlg/+8dYPz31Vz//s1g/w69YP6eRWT+WhFg//fZXP0IgWT/Oylg/
XR1ZP46AWD9OPFk/wG9YP5c0WD+n3Fg/L11YP+DQWD+IVVg/nytYPx+JWD82tFk/2A9aP3fX
WD9TfFg/Mo9ZP6yFWD9XuVg/y/VYPyaYWT8pJFo/53BYP7YNWT+PLlg/WlxZPw+kWT8fv1k/
dSJZP2M1WT+3LVo/k8FZP/gxWT++/1c/6lFZP/fyWD+niFg/DUpZP7wKWD/guVg/EsBZP9Km
WT+181g/AZhZP75zWT/U6Vg/hXdZP5ZJWT/Ry1k/EklZP9+BWT8YM1k/eC9aPxkkWj9FN1k/
vvpYPy5WWj+Wd1g/p4FaP5GnWT9CYFk/QjFZP5mTWD9vflk/5jdaP+gfWj/kfVk/njBaP4EN
Wj8fQ1k/GTVZP50gWT9w2lg/5ChaP7P2WD8RElo/D/BZP/uAWT+Cx1k/pu5YP5TGWT8Zh1k/
MyFaP33EWT96Blo/5VhaP1FLWj9jN1k/361ZP8XfWT87h1g/lVdbP1aQWT8va1k/siRZPx7I
WT88s1k/iTJaP9kjWj/0j1o/Ox1ZPyoDWz8/U1k/uzRaP51yWz8dqFk/9eRZP5S+WT/WpVo/
UiNaP+GUWj+EvFk/NSVaP+F2WT9EB1o/GjBZPwlzWz+VcVo/Qg9bP0yrWT8vW1o/DydaP3Lw
Wz++GFo/vrpaPytpWz++eFk/iM1aP2PSWj++Rls/q9NaP64jWz+ROVo/1atYP1w3WT/Fnlo/
DTZaP8k0Wj+YmVo/rctaPxb4WT9VfVs/Xa9ZP/ArWz8b6lo/N25aP3WAWz/Fbls/IsxaP1Ab
Wz9uJFo/se5aPx+CWz+N1Fk/UG9bP2KzWz9j2ls/ELNbPz1nWz+SZVs/WqhbPwwgWz/gUVo/
3ApbPxfiWj8hMVo/dadbPxphWj8QLlo/to5bP1I4Wz9Wwls/m5laP2lOWz/3z1s/kulaPwE1
Wz86w1s/d5pbPw2PWj9O1Fs/GnhbPxczWz8p4lo/EwNbP9n1Wj8/xlo/x5NaP6sDWz8Be1s/
LrlbP0PkWj+Njls/i9RaP5AdWz+UIls/F3hbP5pUWz9qJVs/3cxbP6IOXD8K51s/ih5cP8Fd
Wz+A0ls/JsNbP/WnWz+Tcls/MDdcP6GjWz8jGV0/BitbPxocWz8RoFw/BD5bP9TfWj/Ik1s/
TZlcP2oTWz9iels/u09bP3vdWz9MZlw/vPZbP4XCWz8h+1s/8BhcP/PsWz8O/ls/R1BbP6xR
XD+4WVw/ONhcP5bSWz/lsls/ZW9bP4LrXD+KBVw/ywBcP1DBWz/3yFs/jFlcP5jUWz8fHlw/
matdPzgfXD92qFw/DjdcP7UxXD8vq1w/d/hcP0/SXD/RvFs/4OtbPz7sWz+iAV0/Fv5cPzgw
XT+ell0/MsRcPwbSXD9NAVw/fAlcP1wHXD8Aglw/FWpbP/psWz9vw1s/LC9dP629Wz8DMF0/
vWJdPzu5Wz9QY1w/gfJcP782XD+Gx1w/it1cPxr5XD9jzl0/d/9dP3i7XD9+Y10/Z/VcP8RK
XD/Exlw/Xj1cP4qAXD9xCF0/t+FcPwSHXD/splw/FR9dP3PvWz/qM10/HCBdP+BuXT+p7Vw/
MxNdP60GXD/oPV4/vEJdP0ZSXT9UN10/OLhcP6RdXT+jolw/</AssayYData></Step><Step><CommonData><SampleLocation>1</SampleLocation><SampleID></SampleID><SampleGroup></SampleGroup><SampleInfo></SampleInfo><SampleRow>C</SampleRow><SamplePlate>1</SamplePlate><WellType>BUFFER</WellType><Concentration>-1</Concentration><ConcentrationUnits>µg/ml</ConcentrationUnits><MolarConcentration>-1</MolarConcentration><MolarConcUnits>nM</MolarConcUnits><MolecularWeight>-1</MolecularWeight><Temperature>25</Temperature><StartTime>8261364</StartTime><AssayTime>180</AssayTime></CommonData><FlowRate>600</FlowRate><StepType>DISASSOC</StepType><StepName>Dissociation</StepName><StepStatus>OK</StepStatus><ActualTime>180.005</ActualTime><CycleTime>0.2</CycleTime><AssayXData Points="900">oz8cRdJCHEUFRhxFOUkcRXBMHEWfTxxF1lIcRQVWHEVBWRxFbFwcRZ9fHEXSYhxFBWYcRTlp
HEVsbBxFo28cRdJyHEUJdhxFPXkcRWx8HEWffxxF1oIcRQWGHEU5iRxFbIwcRZ+PHEXSkhxF
CZYcRTmZHEVsnBxFn58cRdKiHEUFphxFOakcRWysHEWjrxxF0rIcRQW2HEU5uRxFbLwcRZ+/
HEXSwhxFBcYcRT3JHEVszBxFn88cRdbSHEUF1hxFOdkcRWzcHEWf3xxF0uIcRQXmHEU96RxF
bOwcRafvHEXS8hxFBfYcRT35HEVs/BxFn/8cRdYCHUUNBh1FOQkdRWwMHUWfDx1F0hIdRQUW
HUU5GR1FbBwdRYYhHUVwJB1F6yYdRWYpHUVsLB1Fny8dRdIyHUUFNh1FOTkdRXA8HUWfPx1F
0kIdRQVGHUU5SR1FcEwdRZ9PHUXWUh1FBVYdRTlZHUVsXB1Fn18dRdJiHUUFZh1FPWkdRWxs
HUWfbx1F0nIdRQl2HUU5eR1FiHwdRZ9/HUXSgh1FBYYdRT2JHUVwjB1Fn48dRdaSHUUFlh1F
OZkdRWycHUWjnx1F86IdRQWmHUU5qR1FcKwdRZ+vHUXSsh1FBbYdRUG5HUVsvB1Fn78dRdLC
HUUFxh1FOckdRWzMHUWjzx1F1tIdRQnWHUU52R1FbNwdRZ/fHUXW4h1FBeYdRTnpHUVw7B1F
o+8dRdLyHUUJ9h1FOfkdRXD8HUWf/x1F0gIeRQUGHkU5CR5FbAweRaMPHkXSEh5FCRYeRT0Z
HkVwHB5Fnx8eRdYiHkUJJh5FOSkeRWwsHkWfLx5F1jIeRQk2HkU9OR5FbDweRZ8/HkXWQh5F
CUYeRThJHkVwTB5Fn08eRdZSHkUFVh5FPVkeRXBcHkWjXx5F0mIeRUNmHkU9aR5FcGweRaNv
HkXWch5FCXYeRT15HkVsfB5Fn38eRfOCHkUFhh5FOIkeRXCMHkWjjx5F0pIeRQmWHkU9mR5F
tZweRaOfHkXWoh5FCaYeRT2pHkVwrB5Fo68eRdayHkUJth5FPbkeRXy8HkWjvx5F1sIeRQnG
HkU9yR5FcMweRaPPHkXW0h5FCdYeRT3ZHkVw3B5Fo98eRdbiHkUJ5h5FPekeRXDsHkWj7x5F
0vIeRQn2HkU9+R5FcPweRUMAH0XWAh9FCQYfRT0JH0VwDB9Fow8fRdYSH0UJFh9FSRkfRXAc
H0WjHx9F1iIfRQkmH0U9KR9FcCwfRaMvH0XWMh9FCTYfRT05H0VwPB9Foz8fRdZCH0UJRh9F
QUkfRXBMH0WzTx9F1lIfRQlWH0U9WR9FcFwfRaNfH0XWYh9FCWYfRT1pH0VwbB9Fo28fRdZy
H0UFdh9FPXkfRWx8H0Wjfx9F1oIfRQmGH0U4iR9FcIwfRaOPH0XWkh9FFpYfRT2ZH0VwnB9F
o58fRdaiH0UJph9FOKkfRXCsH0Wjrx9F1rIfRQm2H0U9uR9FcLwfRaO/H0XWwh9FCcYfRT3J
H0VwzB9Fn88fRdbSH0UJ1h9FPdkfRXDcH0Wn3x9F1uIfRQnmH0U96R9FcOwfRaPvH0XW8h9F
CfYfRT35H0Vw/B9Fo/8fRdoCIEUJBiBFPQkgRXAMIEWjDyBF1hIgRQkWIEU9GSBFcBwgRaMf
IEXWIiBFCSYgRT0pIEVwLCBFqy8gRdYyIEUJNiBFPTkgRXA8IEWfPyBF1kIgRQlGIEU9SSBF
bEwgRaNPIEXSUiBFCVYgRW5ZIEVwXCBFo18gRdZiIEUJZiBFPWkgRXBsIEWjbyBF1nIgRQV2
IEU4eSBFcHwgRaN/IEXWgiBFCYYgRTiJIEVwjCBFo48gRdaSIEUqliBFPZkgRXCcIEWnnyBF
1qIgRQmmIEU9qSBFuqwgRaOvIEXSsiBFCbYgRT25IEVwvCBFo78gRdbCIEUJxiBFOMkgRXDM
IEWjzyBF2tIgRQXWIEU92SBFbNwgRaPfIEXW4iBFCeYgRT3pIEVs7CBFo+8gRdLyIEUy9iBF
OPkgRWz8IEWj/yBF1gIhRS4GIUU9CSFFfAwhRaMPIUXSEiFFLhYhRT0ZIUWEHCFFox8hRdYi
IUUJJiFFPSkhRWwsIUWjLyFF1jIhRQk2IUU9OSFFcDwhRaM/IUXiQiFFFkYhRT1JIUVwTCFF
o08hRdZSIUUJViFFPVkhRZFcIUWfXyFF1mIhRQlmIUU9aSFFdGwhRaNvIUXWciFFCXYhRT15
IUXGfCFFo38hRdaCIUVohiFFcokhRXCMIUWjjyFF1pIhRQmWIUU4mSFFcJwhRbyfIUXSoiFF
CaYhRT2pIUVwrCFFs68hRdayIUUFtiFFQbkhRWy8IUXQwSFF4sQhRWHHIUXYySFFkcwhRaPP
IUUs0yFFCdYhRT3ZIUVs3CFFo98hRdLiIUUF5iFFOOkhRXDsIUWf7yFF1vIhRQn2IUU4+SFF
ofwhRaP/IUXSAiJFBQYiRT0JIkVsDCJFow8iRdYSIkUFFiJFOBkiRWwcIkWjHyJF0iIiRQkm
IkU9KSJFcCwiRaMvIkXWMiJFCTYiRT05IkVsPCJFnz8iRdZCIkUFRiJFOEkiRWxMIkWjTyJF
1lIiRQVWIkU9WSJFbFwiRaNfIkXWYiJFBWYiRT1pIkXCbCJFo28iRdZyIkUFdiJFPXkiRWx8
IkWffyJF1oIiRQWGIkU9iSJFbIwiRZ+PIkXSkiJFBZYiRT2ZIkVwnCJFn58iRdaiIkUJpiJF
PakiRXCsIkWfryJF0rIiRQW2IkU4uSJFcLwiRaO/IkXSwiJFCcYiRT3JIkWEzCJFo88iRdbS
IkUF1iJFONkiRXDcIkWj3yJF1uIiRQnmIkU96SJFbOwiRZ/vIkXW8iJFBfYiRT35IkVs/CJF
n/8iRdYCI0UJBiNFPQkjRWwMI0WjDyNF4hIjRQUWI0U9GSNFmRwjRaMfI0XWIiNFCSYjRT0p
I0W+LCNFoy8jRdYyI0UJNiNFPTkjRWw8I0WjPyNF0kIjRQVGI0U9SSNFbEwjRaNPI0XSUiNF
CVYjRT1ZI0VwXCNFn18jRdZiI0UWZiNFOGkjRXBsI0XEbyNF0nIjRQV2I0U9eSNFcHwjRaN/
I0XSgiNFCYYjRT2JI0VwjCNFo48jRdKSI0UFliNFPZkjRWycI0WfnyNF1qIjRQmmI0U9qSNF
cKwjRZ+vI0XWsiNFBbYjRT25I0VwvCNFo78jRdbCI0UFxiNFPckjRWzMI0WfzyNF1tIjRQXW
I0U92SNFbNwjRZ/fI0XS4iNFBeYjRTjpI0Vw7CNFn+8jRdbyI0UF9iNFPfkjRXD8I0Wf/yNF
2gIkRQUGJEU9CSRFdAwkRZ8PJEXSEiRFCRYkRT0ZJEVwHCRFox8kRdYiJEUJJiRFPSkkRWws
JEWfLyRF1jIkRQU2JEU4OSRFcDwkRZ8/JEXWQiRFCUYkRThJJEVwTCRFo08kRdJSJEUFViRF
PVkkRXxcJEWfXyRF0mIkRQVmJEU9aSRFbGwkRaNvJEXSciRFCXYkRT15JEVsfCRFn38kRdKC
JEUFhiRFQYkkRXCMJEWjjyRF0pIkRQWWJEU9mSRFcJwkRaOfJEXeoiRFBaYkRT2pJEVsrCRF
n68kRdayJEUFtiRFPbkkRWy8JEWjvyRF1sIkRQXGJEU4ySRFbMwkRZ/PJEXS0iRFCdYkRTjZ
JEVw3CRFo98kRdLiJEUF5iRFfukkRWzsJEWj7yRF1vIkRRL2JEU9+SRFcPwkRaP/JEXSAiVF
BQYlRT0JJUWRDCVFnw8lRdISJUUFFiVFOBklRWwcJUWfHyVF0iIlRQkmJUU9KSVFcCwlRaMv
JUXWMiVFBTYlRTg5JUVsPCVFoz8lRdJCJUUJRiVFPUklRWxMJUWjTyVF0lIlRQVWJUU9WSVF
bFwlRZ9fJUXSYiVFBWYlRThpJUVwbCVFn28lRdZyJUUFdiVFPXklRWx8JUWffyVFC4MlRQmG
JUU9iSVFcIwlRZ+PJUXWkiVFDpYlRT2ZJUVwnCVFn58lRdKiJUUFpiVFPaklRYCsJUWfryVF
1rIlRQm2JUU4uSVFbLwlRZ+/JUXSwiVFBcYlRTjJJUVwzCVFo88lRdbSJUUF1iVFONklRWzc
JUWf3yVF0uIlRQnmJUU96SVFbOwlRaPvJUXS8iVFCfYlRTj5JUVs/CVFn/8lRdoCJkUFBiZF
OAkmRYgMJkWfDyZF1hImRQkWJkU4GSZFbBwmRaMfJkXSIiZFBSYmRT0pJkVsLCZFny8mRdIy
JkUJNiZFODkmRWw8JkWfPyZF0kImRQVGJkU9SSZFbEwmRZ9PJkXWUiZFBVYmRT1ZJkVsXCZF
oWAmRSBjJkUFZiZFPWkmRWxsJkWfbyZF1nImRQV2JkU9eSZFbHwmRaN/JkXWgiZFCYYmRTiJ
JkVsjCZFn48mRdKSJkUFliZFOJkmRWycJkWfnyZF0qImRQWmJkU9qSZFcKwmRZ+vJkXWsiZF
BbYmRTi5JkVsvCZFn78mRdLCJkUFxiZFcskmRWzMJkWfzyZF1tImRQnWJkU42SZFbNwmRZ/f
JkXS4iZFBeYmRTjpJkVw7CZFn+8mRdLyJkUF9iZFOPkmRWz8JkWj/yZF1gInRQUGJ0U4CSdF
lQwnRaMPJ0XSEidFBRYnRTgZJ0VsHCdFnx8nRdIiJ0UFJidFOCknRWwsJ0WfLydF0jInRQU2
J0U4OSdFbDwnRZ8/J0XSQidFCUYnRThJJ0VsTCdFo08nRd5SJ0UFVidFOFknRWxcJ0WfXydF
MGMnRQVmJ0U9aSdFbGwnRZ9vJ0XScidFBXYnRTh5J0WEfCdF</AssayXData><AssayYData Points="900">iERYPydsWz/fi10/88NePxN7YD9e+WM/NU5kPz08ZT+8kGY/C2NnP3afaD+LJmk/os5pP/F9
aj82c2o/im1rP3ykaz/DsWs/BURrP+s6bD+QFGw/I7dsP9xNbD/3+Gw/PlVsP7GwbD/rFW4/
aMtsP28obj+Olm4/0GVtP/fPbD8l+Ws/45puP6XBbT+cBW4/ozdtPzQ2bT8XIG0/vn1tP1rK
bT+YAm4/2HttPzKnbT9vr2w/OKJtP3anbT/R/m0/wkJtP5OLbT/YhW0/oahtPxYUbj/UEm0/
1MptPwd1bT9VyGs/XtJuP7kxbT9uyG0/I8ttP1oTbj81zG4/oX1tP7Azbj/QX24/gxdvPxqp
bT+ZW24/NG5tP9/Lbj9f220/clxuPwl7bT8zVG0/tv5sP1fTbD8i220/7W1tPzN2bT9IDW4/
q7xtPxyobT+WPmw/PARuP1MkbT9a920/rBdtP1ckbT+7w20/RphuP4jHbD9KDG4/FtFtP5cV
bT8Xo24/ArNtP0h4bj/bWm0/rJZuP7JUbT8BJ24/kx5uP05Dbj8oaG0/TllvP5Q6bj/SCW4/
wg1uP1wubT8xIG0/agBtP7c1bT/wQm0/FptuP4d2bj8zIW8/eNVtP+cYbj+DcG4/ra1tP4+c
bj8Qmm4/zOBuP8gUbT9+GG4/7sptPw8Fbj/pyG0/Jl5uP/G9bT/2Im8/bYluP4dKbT9eSG8/
3QZvP7zAbT9dUm0/JrVtPzBrbj9snG4/kpJuP5DybT9Hum4/1YNuP28Obj8v020/RRpvP2W/
bj/Zsm4/cXFtPy2ObT83q24/NEhuP4Lpbj8L624/6HNuPz0wbT+KaW4/ku5tP09tbT8FlW0/
Wm5uP12fbT8x1W0/CtdtP9rbbj8/g24/bx9uP4anbT9S824/RsduP4GUbj9A5m4/71luP4z7
bT/bwm0/54huPwckbj8lNm4//zZuPyD0bj8EPG4/NnNuP4iVbj92mG4//yFvPzgjbj8Tim4/
l5puPyRYbT8MhW4/Cj5vP7W7bT9wT24/17htP2XhbT9B824/TnxuPzFlbT983W4/G2NuP+EF
bj9ld24/OYFtPylzbj8vN28/5PBtP1ILbz+xQW8/T55tP0EWbj/Xh24/zsZuP5Hhbj+4aW0/
IbVuPw7fbj9mOm4/ibZuP36Bbj/Ta24/LAhvP+SLbj/LaW4/5+ZuP8ivbz+sh24/RMtuPz+R
bj/bP24/I5puP51Dbz8v724/UVNvP9uxbj8Eb24/e9NvP8Nfbz/LrW4/jb1tP1fvbj+22m4/
a/huP/qCbz9ag24/Zh5uP4BNbj+zbm4/aJJuPx1Zbj9kSG4/2BNvPyJ9bz8gDG8/m6RvP41p
bz9ws24/UIpvP+OBbj/IY28/UVZvPy1Qbz9xmW8/SM9uP6o4bj+8VG4/cNxvP/Y1bz+Iw24/
fEVvP6YObz8bzG4/xyZvP+TYbj/BAG8/KkxvP8B0bz8tVm8/qYRuPxD1bT+qYm8/gdtvP9xw
bz/ZW24/TEdwPwiabz/qTG8/GuluP9Tobj9WRm4/Sw5vP7fxbz82NG8/avZuP8q7bj/Kz28/
8uhvPxsMbz9S+28/mONuP/ILbz9rkW8/LY5vP9b2bT+Ahm8/eQJxP8Fpbz9EHHA/F7huPwJM
bz/9V28/UcdvP8Q5bz8lKG8/j7xuP+w0bz/TvG8/WzpvPxU7cD+hj28/GKtvP3xhbz8G0G8/
Fm1uP4AZcD/xCXA/DINvP3PVbz9g124/ONtvP6JAcD91PXA/3P1vP0rxbz9/MG8/Y3hwP0mZ
cD8/PnA/fBVwPxxQbz/V1m8/mYFvP3ZCcD9KUW8/SLpvP5RDcD9D/28/ERxvPzhEbz+//W4/
VdFvP+Cfbz//KnA/G4xvP/M7cD8d024/+49vP0XSbz/f/W8/UjRvP4YWcT9wHXA/zFhvP6hk
cT/Tim8/Yt5vP/mSbz/VkG8/c0ZwPx6lcD93GnE/3uZwP6N7cD8u6G8/AepvPzfCbz92CnA/
igxwP1AEbz+DJHA/06dvPwgHcD8fonA/YQ9wPzPobz8RPHE/9aVwP6ficD+L7W4/OJdwP3Bj
bz/wwnA/RppwP6HocD/EfXA/6EpvP5dOcD+v13A/1GhwPwkycT+j028/DCZvP0YrcD8vym8/
7XRwP9EecD+HFHE/uNRwP1FxcT9c/XA/o4twP6lLcD/mD3A/uFFxP5UpcT94NXA/OhhwP0Q+
cD8dhnA/QKlwPxyVcD/K8G4/eBpxP1MycT+a/m4/dAdwP8zsbz8dJ3E/qu1wP1hTcD89DnA/
Z2dxP+GIcT8dzHA/0lBxPySIcD+PqXA/pMtvP2QmcT/jQHA/YcdwP1KjcT8Sxm8/E4NxP+r6
bz/Rx3A/yG5wP8qKcD+do3E/wSZwP7prcT9eOXE/58dwP5WJcD81WXA/am1xP4WjcD86F3E/
MpdwPzkCcD/xhHA/PTNxPwZscD8puXA/5p5xP401cj+L7XA/2uxwP0rdcD9ymHA/rk1wP3ms
cT80gnE/VQpxP1E0cT/6N3E/YaBwP+OccD+SU3A/yOxwP8+tcD9Fv3A/lvFwP78fcT9ki3A/
j/xwP7TPcD8S1XA/9CdxP+CDcD9dVnA/hzdxP/HocD9pUXE/nDlxPxPAcD9yeXE/aSpyPy7R
cD/ag3E/Z9hwP1Y6cT8VEXE/IQ1yP9IOcT/UmXE/YR1xPyw5cT852nE/eidyP/COcD+KBXI/
fdFxPwt9cD/vL3A/JrlxP9YdcT9RmHE/gPxxP2rdcD9OAHE/O/1xP6lscT92uHA/3RdxP+J0
cT9zXXA/7bJxP0OacT9vbnI/sH9wP/umcj+eUHE/yvVwP10rcT/BjHA/t8ZxPwhwcD8bnnE/
0ItxP8I9cT8wxHA/8RVyP8AEcT9t0nE/YkBwPyxTcj+JTHE/3wNyP/N2cT9JeHE/73xyP1nP
cT/8aHE/V5txP3xdcj9TMHE/OAZyP721cT/JhHI/oz9yP7P0cD+q3nE/oYRzP+b5cT9fiHI/
r7VxP2ZHcT+MhnE/SzdxPxVEcT9ItXI/o6pyP1Jtcj872HE/FDNxP191cT8jX3E/JEJyP5hg
cj+ZK3I/N8FyP095cj89WXI/JtxxP5eucj+R9HE/ru1xP5jdcT+oSHI/xl9yP7Obcj+6MnI/
MGByP6aMcT/z5XE/8x5yPxrzcT82rXE/dLhxP24Kcj9DE3M/RwVyPwv0cT88PnI/yeJyPzVq
cj9NNXI/r+BxP3iGcj+z4HE/70hyP7UZcj83u3I//ehxP5s9cj/ghnI/3cpwP731cT8/IXI/
Iq5yP2O+cT+M43I/GixzP5YFcj9aiHE/b4JyP5a6cz8Pl3I/9kZxP6N7cj8pW3I/jL5xP+DG
cj/sF3I/hPlyPznmcj9wH3I/8g9yPyLZcj9BD3Q/SpVyP61ucT8xbnI/6t9yPwEGcz/QCnI/
BhVzP4slcz+fZ3I/xy1zPw2Qcj9X63E/xWBzP8W2cz+at3I/Le5yP/socj/vpnI/EIxzP6P0
cj+7oXI/NdByP4f/cj8d/3M/zu9yP2Lmcz+x8HI/uilyP7fWcz9QDHM/DfJzP23Rcj9kDHM/
ArtyP+Ghcj82iHM/4pJyP9Gocj+AEHM/JmtzP2pOcz9AcHM/q29yPwB0cz/+RnM/xzRzP1Dc
cj9PXHI/tUNzPw6Pcj9ozHI/IFhzP5EOcz/4l3M/N25zPyDDcz8WCXI//EZzPyf+cj/o3HM/
/ZFzP3vVdD9IMnQ/3bBzP6Rgcz+cp3M/cGNzP0Cmcj/v1nI/SfJzP86hdD/8F3M/62JzPxr9
cz8P1HM/kYRyP+WLcj9d0HI/kvdyP/EhdD+funI/QOByPwQKdD+v/3M/yUVzP1k8cz/aQXM/
U5ZzP3dNdD8KSXM/boR0P9R0cz/1R3M/Yol0Pzfkcj/sjHI/pu90PwXgcz9dzXM/n95zP+Ux
cz8DT3M/8HVzP77gcz9/d3Q//wx0P9BXcz/ernM/6wFzP51lcz8OQnQ/cURzP1aNcj/DlXQ/
byRzP6GBcj8jfHM/gXhzP7jtcz8huHM/VaFzP727cz9vUHQ/Yk9zPxuAcz8b/nQ/4Ft0P0F0
dD+cN3Q/apF0P9stdD/7GXM/0I9zP98fdD9V+3M/Si9zPw0HdD+MFXU/EAV0P2kedT+NCXM/
uE10P0OIcz+8CHQ/hp1zP3rVcz+63nI/5XJ0P5kKdT/8i3M/KuZzP4CLcz9G5XQ/Elh0Pwsh
dT9ig3U/7xx1P161cz923XM/5hp0P2Pocz/YYnM/DGp1PxyndD8Qt3M/axF0P3jFcz8MGHQ/
ONR0P0oYdD8T3XQ/uzB0P5kkdD95hnQ/J210P1NIdD+VnHM/CJR0P/gKdD9yQXQ/2B50P1pG
dD9xRnQ/Xqt0P6+gdD/DV3U/4PBzP83Ycz+3k3Q/3ih0PzG+dD+P2XQ/gk10P7/zcz8phXQ/
Seh0P9h9dD+383Q/mvR0P3sIdT8tznQ/n/FzP++IdD8jJHU/FHx0PyjldD9xunQ/Yhp1P9uy
cz+EwXU/aEx1P+kCdT+F3XU/pCp1PyopdT9JsXQ/Yrp1P1bYdD/UpXM/jh51P28tdT9nT3Q/
jBp0P90kdT+V2HU/qJN1P1KidT8i43Q/hBZ2PwqodD9sBXU/tKRzP4HVdD+TgXQ/RRB2P/kf
dT/M1HQ/euF0P+BQdT8HjnQ/Rp10PwSUdT/mCnU/oz11Pz4idT9H2nQ/eM90P7mudD9u0XU/
MWF0P1O8cz+oyHQ/4ZB1P1t+dT8GJnU/hal1PwEidD/9FXU/</AssayYData></Step><Step><CommonData><SampleLocation>11</SampleLocation><SampleID></SampleID><SampleGroup></SampleGroup><SampleInfo></SampleInfo><SampleRow>C</SampleRow><SamplePlate>1</SamplePlate><WellType>REGENERATION</WellType><Concentration>-1</Concentration><ConcentrationUnits>µg/ml</ConcentrationUnits><MolarConcentration>-1</MolarConcentration><MolarConcUnits>nM</MolarConcUnits><MolecularWeight>-1</MolecularWeight><Temperature>25</Temperature><StartTime>8450458</StartTime><AssayTime>5</AssayTime></CommonData><FlowRate>1000</FlowRate><StepType>KREGENERATION</StepType><StepName>Regeneration</StepName><StepStatus>OK</StepStatus><ActualTime>5.00005</ActualTime><CycleTime>0.2</CycleTime><AssayXData Points="25">t38nReaCJ0UZhidFTYknRYCMJ0WzjydF5pInRRmWJ0VNmSdFgJwnRbefJ0XmoidFGaYnRU2p
J0WArCdFt68nReqyJ0UZtidFTbknRYS8J0W3vydF6sInRRnGJ0VRySdFhMwnRQ==</AssayXData><AssayYData Points="25">kcDuv70ZBsCWpg3AjHwSwC3mFsB5mhnAJFccwFzNHsCwdCDAN0siwGMFJMC3VyXAgKAmwHjh
J8AaJCnAg/MpwL8QK8DqKSzA6A8twMjlLcAanS7An10vwHr1L8CkazDA59gwwA==</AssayYData></Step><Step><CommonData><SampleLocation>12</SampleLocation><SampleID></SampleID><SampleGroup></SampleGroup><SampleInfo></SampleInfo><SampleRow>C</SampleRow><SamplePlate>1</SamplePlate><WellType>NEUTRALIZATION</WellType><Concentration>-1</Concentration><ConcentrationUnits>µg/ml</ConcentrationUnits><MolarConcentration>-1</MolarConcentration><MolarConcUnits>nM</MolarConcUnits><MolecularWeight>-1</MolecularWeight><Temperature>25</Temperature><StartTime>8466526</StartTime><AssayTime>5</AssayTime></CommonData><FlowRate>1000</FlowRate><StepType>KREGENERATION</StepType><StepName>Regeneration</StepName><StepStatus>OK</StepStatus><ActualTime>4.99907</ActualTime><CycleTime>0.2</CycleTime><AssayXData Points="25">t88nRebSJ0Ud1idFTdknRYDcJ0Wz3ydF5uInRR3mJ0VN6SdFgOwnRbPvJ0Xq8idFGfYnRVH5
J0WA/CdFt/8nReoCKEUhBihFTQkoRYAMKEW3DyhF8hIoRR0WKEVNGShFgBwoRQ==</AssayXData><AssayYData Points="25">POkWP3D3FT/SXBs/3y8hP9SHJT/igSc/GSgtP1SjLz9JsjE/HHE0P3tfNj/83Dg/sj05P6Dl
Oj/uSDw/k0o9P6g1Pz+1rD8/YEVBP93BQT/lg0I/lZhDP3LmQz+vXEQ/SQpFPw==</AssayYData></Step><Step><CommonData><SampleLocation>11</SampleLocation><SampleID></SampleID><SampleGroup></SampleGroup><SampleInfo></SampleInfo><SampleRow>C</SampleRow><SamplePlate>1</SamplePlate><WellType>REGENERATION</WellType><Concentration>-1</Concentration><ConcentrationUnits>µg/ml</ConcentrationUnits><MolarConcentration>-1</MolarConcentration><MolarConcUnits>nM</MolarConcUnits><MolecularWeight>-1</MolecularWeight><Temperature>25</Temperature><StartTime>8482747</StartTime><AssayTime>5</AssayTime></CommonData><FlowRate>1000</FlowRate><StepType>KREGENERATION</StepType><StepName>Regeneration</StepName><StepStatus>OK</StepStatus><ActualTime>4.99907</ActualTime><CycleTime>0.2</CycleTime><AssayXData Points="25">sx8oReIiKEUVJihFSSkoRXwsKEWvLyhF4jIoRRU2KEVJOShFgDwoRbM/KEXiQihFFUYoRU1J
KEV8TChFr08oReJSKEUVVihFSVkoRXxcKEWvXyhF4mIoRRVmKEVJaShFfGwoRQ==</AssayXData><AssayYData Points="25">veYSwP0WH8DQrSPAnrEmwCQFKcCqHSvAamMswE9qLcBAry7AecAvwDCBMMAxXjHAKScywCbA
MsCjKDPAKfMzwCmZNMDUSDXA8Io1wJQcNsByZjbAK582wNM8N8DDsTfASdA3wA==</AssayYData></Step><Step><CommonData><SampleLocation>12</SampleLocation><SampleID></SampleID><SampleGroup></SampleGroup><SampleInfo></SampleInfo><SampleRow>C</SampleRow><SamplePlate>1</SamplePlate><WellType>NEUTRALIZATION</WellType><Concentration>-1</Concentration><ConcentrationUnits>µg/ml</ConcentrationUnits><MolarConcentration>-1</MolarConcentration><MolarConcUnits>nM</MolarConcUnits><MolecularWeight>-1</MolecularWeight><Temperature>25</Temperature><StartTime>8498847</StartTime><AssayTime>5</AssayTime></CommonData><FlowRate>1000</FlowRate><StepType>KREGENERATION</StepType><StepName>Regeneration</StepName><StepStatus>OK</StepStatus><ActualTime>4.99907</ActualTime><CycleTime>0.2</CycleTime><AssayXData Points="25">r28oRd5yKEURdihFbXkoRXh8KEWrfyhF3oIoRRGGKEVFiShFeIwoRauPKEXekihFEZYoReSZ
KEWEnChFr58oRd6iKEURpihFRakoRXysKEWrryhF3rIoRRG2KEVFuShFeLwoRQ==</AssayXData><AssayYData Points="25">l6geP3HEGT8zlR0/+QQkP0qIKD966yw/y90wP6TGMz/DsTc/axE5PwcpOz/2jDw/PK0+P4XG
Pz/cGUE/dbJCP8reQz8NK0U/dXZGPyETRz97X0c/vThJP4xbST9irUk//JBLPw==</AssayYData></Step><Step><CommonData><SampleLocation>11</SampleLocation><SampleID></SampleID><SampleGroup></SampleGroup><SampleInfo></SampleInfo><SampleRow>C</SampleRow><SamplePlate>1</SamplePlate><WellType>REGENERATION</WellType><Concentration>-1</Concentration><ConcentrationUnits>µg/ml</ConcentrationUnits><MolarConcentration>-1</MolarConcentration><MolarConcUnits>nM</MolarConcUnits><MolecularWeight>-1</MolecularWeight><Temperature>25</Temperature><StartTime>8515073</StartTime><AssayTime>5</AssayTime></CommonData><FlowRate>1000</FlowRate><StepType>KREGENERATION</StepType><StepName>Regeneration</StepName><StepStatus>OK</StepStatus><ActualTime>5.00005</ActualTime><CycleTime>0.2</CycleTime><AssayXData Points="25">q78oRdrCKEUNxihFQckoRXTMKEWrzyhF3tIoRRHWKEVB2ShFdNwoRaffKEXe4ihFDeYoRUHp
KEWU7ChFq+8oRdryKEUN9ihFQfkoRXT8KEWn/yhF2gIpRQ0GKUVFCSlFeAwpRQ==</AssayXData><AssayYData Points="25">Gb8UwK47IcBjHibAge0owGrIKsDiiSzAIhwuwHkoL8DZFDDARxcxwFXpMcDYwjLApWgzwM/w
M8DhiDTA+eM0wBFMNcAz+TXAeFw2wGPLNsDOSTfAdmU3wI6ZN8A0/zfAskI4wA==</AssayYData></Step><Step><CommonData><SampleLocation>12</SampleLocation><SampleID></SampleID><SampleGroup></SampleGroup><SampleInfo></SampleInfo><SampleRow>C</SampleRow><SamplePlate>1</SamplePlate><WellType>NEUTRALIZATION</WellType><Concentration>-1</Concentration><ConcentrationUnits>µg/ml</ConcentrationUnits><MolarConcentration>-1</MolarConcentration><MolarConcUnits>nM</MolarConcUnits><MolecularWeight>-1</MolecularWeight><Temperature>25</Temperature><StartTime>8531158</StartTime><AssayTime>5</AssayTime></CommonData><FlowRate>1000</FlowRate><StepType>KREGENERATION</StepType><StepName>Regeneration</StepName><StepStatus>OK</StepStatus><ActualTime>5.00005</ActualTime><CycleTime>0.2</CycleTime><AssayXData Points="25">qw8pRd4SKUUNFilFRRkpRXQcKUWnHylF3iIpRREmKUVBKSlFeCwpRacvKUXaMilFDTYpRUU5
KUV4PClFpz8pRdpCKUUNRilFRUkpRXRMKUWrTylF3lIpRUNWKUVBWSlFeFwpRQ==</AssayXData><AssayYData Points="25">yPAjP03lIj+nOSg/8fQuPzrsMj9QJTg/2CI7P2c3Pj9EKUE/uShEP4/VRD8XWkc/a3lJP6xa
Sj+wY0w/2N5MP24bTj+kw08/WPBQP4mgUT/7xlI/Gr1TP7kgVD/SAVU/WGRVPw==</AssayYData></Step><Step><CommonData><SampleLocation>1</SampleLocation><SampleID></SampleID><SampleGroup></SampleGroup><SampleInfo></SampleInfo><SampleRow>C</SampleRow><SamplePlate>1</SamplePlate><WellType>BUFFER</WellType><Concentration>-1</Concentration><ConcentrationUnits>µg/ml</ConcentrationUnits><MolarConcentration>-1</MolarConcentration><MolarConcUnits>nM</MolarConcUnits><MolecularWeight>-1</MolecularWeight><Temperature>25</Temperature><StartTime>8545853</StartTime><AssayTime>30</AssayTime></CommonData><FlowRate>1000</FlowRate><StepType>BASELINE</StepType><StepName>Baseline</StepName><StepStatus>OK</StepStatus><ActualTime>29.9991</ActualTime><CycleTime>0.2</CycleTime><AssayXData Points="150">q18pRdpiKUUNZilFRWkpRXRsKUWnbylF3nIpRRF2KUVFeSlFdHwpRat/KUXagilFEYYpRUGJ
KUV0jClFp48pRdqSKUUNlilFQZkpRXicKUWnnylF2qIpRQ2mKUVFqSlFzqwpRaevKUXesilF
EbYpRUW5KUUgvSlFq78pRd7CKUURxilFQckpRXTMKUWnzylF2tIpRRHWKUVB2SlFdNwpRaff
KUXe4ilFEeYpRUHpKUV47ClFp+8pRdryKUUN9ilFQfkpRXT8KUWn/ylF3gIqRQ0GKkVBCSpF
eAwqRacPKkXaEipFERYqRUEZKkV0HCpFpx8qRd4iKkURJipFQSkqRXQsKkWrLypF2jIqRRE2
KkVBOSpFeDwqRac/KkXeQipFY0YqRUFJKkV0TCpFp08qRdpSKkUNVipFQVkqRXRcKkWnXypF
3mIqRRFmKkVBaSpFdGwqRadvKkXecipFEXYqRUV5KkV4fCpFq38qRdqCKkURhipFQYkqRXiM
KkWnjypF3pIqRRGWKkVFmSpFdJwqRaefKkXaoipFEaYqRUGpKkV4rCpFp68qRdqyKkURtipF
RbkqRXS8KkWnvypF2sIqRRHGKkVBySpFdMwqRafPKkXe0ipFDdYqRUHZKkV03CpFp98qRdri
KkUN5ipFQekqRXTsKkWn7ypF3vIqRQ32KkVF+SpFePwqRaf/KkXeAitFDQYrRUEJK0V0DCtF
pw8rRdoSK0URFitFQRkrRXgcK0WrHytF3iIrRREmK0VBKStFdCwrRacvK0XaMitFDTYrRUE5
K0V0PCtF</AssayXData><AssayYData Points="150">my5aP3QWWT+3AFk/03tZP3yTWT+vNVo/z0RbP6wnWj/9gVs/OTJbPxwQXD9Ik1s/ExpcP4lQ
XD/P0Fw/qO9dP8v1Wz+Md10/cjhdP+/IXj87DV0/g+5eP0uOXT9JMF4/SylfP5NRYD/rW18/
muZeP0SxYD+S8F8/iRZgPwqFYD/QuV8/Ex1hP4E6YT+hk2E/9mphP3hpYT9MgmI/U0NjP/TZ
Yj95DmI/1UxhPxziYj9hPmM/O51jP7hYYz/OhGM/TyxjP2TgYz95U2M/l21jP6qYYz/PdmQ/
IAJlP1oQZD9CBmY/WfllP7AvZD/O6WU/lipmP8xCZj+9NmY/JetlP9dlZj/1rGU/8etlP0GU
ZT+GJmc/DINmP2hBZj9d72c/bfhmP6TnZz/Wgmc/1oNoP00vZz91v2g/fspoPyJ4aD81iWk/
XwRoPyLAZz+nw2g//4doPwzTaT+sjmk/ZzNpP3WxaT9h9mg/C2FpP8iNaT/8DGk/YUJpP/2G
aj9suGk/wMhpPxVDaT9nQ2o/FohqP3dFaz/M4mk/+gdqPx7baz9njWo/nCVrP6WWaj/7mms/
67JrP+pdaz/K+2o/ocprPzGxaj+fA2w/S0prP8yjbD/Z6Ws/pE1rP4XAbD8ETG0/57RsP2MO
bT+F72w/8jNtP8HgbT+slGw/4KJtP2TibD/l5m0/MKhsPxgabT8GI20/c4JtPwvtbT/LfG0/
oRpuP2h3bj8E6m4/lRtuP5hXbj/Rf28/WJ5uP+kobj9NJG0//pduP0Nfbj+rsW4/WyZvP0kM
bz/KQG8/</AssayYData></Step><Step><CommonData><SampleLocation>1</SampleLocation><SampleID></SampleID><SampleGroup></SampleGroup><SampleInfo></SampleInfo><SampleRow>C</SampleRow><SamplePlate>1</SamplePlate><WellType>BUFFER</WellType><Concentration>-1</Concentration><ConcentrationUnits>µg/ml</ConcentrationUnits><MolarConcentration>-1</MolarConcentration><MolarConcUnits>nM</MolarConcUnits><MolecularWeight>-1</MolecularWeight><Temperature>25</Temperature><StartTime>8576658</StartTime><AssayTime>80</AssayTime></CommonData><FlowRate>600</FlowRate><StepType>LOADING</StepType><StepName>Loading</StepName><StepStatus>OK</StepStatus><ActualTime>79.9991</ActualTime><CycleTime>0.2</CycleTime><AssayXData Points="400">pz8rRdZCK0UNRitFPUkrRXBMK0WnTytF2lIrRQ1WK0U9WStFcFwrRaNfK0XWYitFDWYrRT1p
K0VwbCtFo28rRdpyK0UJditFQXkrRXB8K0WnfytF2oIrRSKGK0U9iStFdIwrRaOPK0UUkytF
CZYrRUGZK0V0nCtFp58rRdqiK0UNpitFPakrRXSsK0WjrytF1rIrRQ22K0VFuStFcLwrRaO/
K0XWwitFDcYrRT3JK0VwzCtFo88rRdbSK0UN1itFQdkrRaXcK0Wn3ytF1uIrRQ3mK0VB6StF
cOwrRafvK0XW8itFCfYrRUH5K0V0/CtFp/8rRdYCLEUNBixFQQksRRgNLEUmECxF2hIsRQ0W
LEU9GSxFeBwsRaMfLEXWIixFDSYsRUEpLEVwLCxFpy8sRdYyLEUJNixFUTksRXA8LEWjPyxF
1kIsRQ1GLEVJSSxFcEwsRadPLEXWUixFCVYsRT1ZLEV0XCxFo18sRdpiLEUJZixFPWksRXRs
LEWvbyxF2nIsRQl2LEU9eSxFcHwsRbd/LEXWgixFCYYsRUGJLEV0jCxFo48sRdaSLEUJlixF
PZksRXScLEWjnyxF2qIsRQ2mLEU9qSxFdKwsRaevLEXWsixFbLYsRT25LEVwvCxFo78sRdrC
LEUNxixFPcksRXDMLEWjzyxF2tIsRQnWLEU92SxFdNwsRaPfLEXW4ixFDeYsRT3pLEVw7CxF
o+8sRdbyLEUN9ixFPfksRXD8LEWn/yxF2gItRQkGLUU9CS1FcAwtRacPLUXWEi1FCRYtRWEZ
LUVwHC1Fpx8tRdoiLUUJJi1FPSktRXAsLUWjLy1F2jItRQ02LUVBOS1FdDwtRaM/LUXWQi1F
CUYtRTxJLUV0TC1FBVAtRdZSLUUNVi1FQVktRXBcLUWnXy1F1mItRQlmLUVBaS1FdGwtRaNv
LUXWci1FDXYtRU15LUVwfC1Fo38tRdaCLUUJhi1FPIktRXCMLUWnjy1F1pItRQmWLUVBmS1F
dJwtRaefLUXaoi1FCaYtRTypLUVwrC1Fo68tRdayLUUJti1FQbktRXS8LUWjvy1F1sItRQ3G
LUU8yS1FcMwtRaPPLUXW0i1FDdYtRUnZLUV03C1Fo98tRdbiLUUJ5i1FPOktRXTsLUWn7y1F
2vItRQn2LUU8+S1FdPwtRaP/LUXWAi5FCQYuRTwJLkVwDC5Fow8uRdYSLkUNFi5FPBkuRXAc
LkWjHy5F2iIuRQkmLkU8KS5FcCwuRaMvLkXWMi5FCTYuRTw5LkVwPC5Foz8uRdpCLkUJRi5F
QUkuRXRMLkWnTy5F1lIuRQlWLkU8WS5FcFwuRaNfLkXWYi5FCWYuRUFpLkVwbC5Fo28uRdZy
LkUJdi5FQXkuRXB8LkWjfy5F1oIuRQmGLkU8iS5FdIwuRaOPLkXWki5FDZYuRTyZLkVwnC5F
p58uRdqiLkUJpi5FPKkuRYysLkWjry5F1rIuRQm2LkVBuS5FcLwuRaO/LkXawi5FCcYuRTzJ
LkVwzC5Fo88uRdbSLkUJ1i5FPNkuRXDcLkWv3y5F1uIuRQ3mLkU86S5FdOwuRafvLkXW8i5F
CfYuRUH5LkVw/C5Fo/8uRdYCL0UJBi9FPAkvRfMML0WjDy9F1hIvRQkWL0U8GS9FcBwvRaMf
L0XWIi9FGiYvRUEpL0VwLC9Foy8vRdYyL0UJNi9FPDkvRXA8L0WjPy9F1kIvRQlGL0U8SS9F
cEwvRaNPL0XWUi9FCVYvRTxZL0VwXC9FyF8vRdZiL0UJZi9FPGkvRXBsL0Wjby9F1nIvRQl2
L0U8eS9FeHwvRaN/L0XWgi9FCYYvRUGJL0V0jC9Fo48vRdaSL0U/li9FPJkvRXCcL0Wnny9F
4qIvRQ2mL0U8qS9FcKwvRaOvL0Xesi9FCbYvRTy5L0VwvC9Fo78vRdbCL0UNxi9FQckvRXDM
L0Wjzy9F2tIvRQnWL0U82S9FcNwvRaffL0XW4i9FDeYvRUXpL0V07C9FwO8vRdryL0UJ9i9F
PPkvRXD8L0Wj/y9F1gIwRQkGMEU8CTBFcAwwRaMPMEXWEjBFDRYwRUEZMEVwHDBFox8wRZMl
MEXOKDBFTSswRfktMEWtMDBFWTMwRQ02MEU8OTBFcDwwRQ==</AssayXData><AssayYData Points="400">rm1uP1nQbz8Z3G8/2phvPxJ8bz9awG8/vORvPxV0bz9wVW8/g3JwPz1RcD+6qHA/mDBwP62l
cD/KvW8/EKlwP4GOcD/Dj3A/CspxP9x8cD+jNnE/e4NwP1VWcT9fo3E/lD5xP9PLcj+WzHA/
kfRxP9ORcj9vQ3A/gZ5xP6SHcT/iYnE/qrlxP6TOcj8HaHI/copxP9BCcT+TdnE/BhByP/5h
cj9W13I/NBFyPwIAcz/8m3E/RbJzP/k6cj+Sd3M/sX1yP7dMcz+D53E/FiFzP6jQcz/L6nI/
e95yP6Fncz9yWXM/XwVzP2TVcj+5bHI/pP5zP23Fcz+EFHQ/KrBzP6hVcz8WM3Q/xkVzP9OA
cz848nM/bHZ0P2qGdD9OFHQ/uYh0P3pRdD/ZBnQ/p2t0P/FHdT9Yn3Q/4ht0PwZNdD+1AnU/
4Dh0P8VGdD+1mHQ/eqh0P1SQdT+7x3Q/FDF1P805dD+SX3Q/hFR1P9aadT9k33U/D5h1PwcF
dT+dqXU/NaB1PytydT9K03U/WSN3P30Qdz/bwXU/gOh1P3x0dj89HHY/eVh2P1Ftdj9x0XU/
N5F1P9hNdj/aJXY/sQl3P7vXdj/GP3c/sVl2P4fUdT800HU/uFJ3P195dj8AvnY/TnR3P7Ad
dz/NFXc/oyF3P6Qddj8y+nY/KiJ2P/ysdj/X+Hc/UeZ2P6lDdj9xW3c/4gB3Pz79dj8eyXg/
Nph3PysKeD8sKHY/AVB3P3yMeD/+BXk/KMd3P54ieD/9D3k/A9F2Px4BeD9FXnc/qCJ4Pww1
eD/4OXc/FAt3P9FNeD8z73c/KSp4PyMHdz873Hc/Ea54PxgZeT+EAHk/+N13P+e/eD/GTHk/
W+J4P048eT/xW3g/KGl5Py8/eD+xk3k/Wmx5P4MWeD/G2Hg/Gvd3P3OpeT/AZHk/VQ15P5/A
eT9UsHk/hHx5P3GEeT8Ps3k/29B5P7uteT/xKHk/p+h4PyWyeD/xXnk/nWR5P7waej9AQ3k/
Y+94P6Ufej+aGno/FmN6PwppeT9P2Ho/UCh6P+DDeT/xz3k/Lt55P7eoeT+A4no/XfR4P08T
ej+drno/czd6P20Bez8gaHo/LF57P+uQeD9pDns/zo96P1iAez9psXo/YHh7P4Znez+un3s/
2od6P3CFej8Yjno/Xxd8P3Bwej8h7Xo/jup7P3Rxej8973s/nxR7P5Afez+wf3s/vml7P0VC
fD8olXo/Ysl7PwJPfD/UTXs/wC18P6VIez+jlns/aVV6P2w0ez9zlns/5I97P+0Kez98I30/
iSJ8P/F+fD+DvHs/pLF7P17Fez+BJHw/4Dp8P47xez+qXHw/Nfp8P7igez+FHnw/TBF8P8iH
fD9VIXw/NUd8P0RhfD90Mnw/oJ58P1vbfD/MyXw/8UJ8P4gDfT+Mhnw/XdZ8P7vFfD8amH0/
wnR8Pyr4fD8UdH0/4MZ8P8STfD8ZRX0/nIB9P6DUfD8lw3w/cAl9P0qofD/5qX0/2oN8Py/C
fT+aa34/cJR8P68MfT8yyX0/5Yp+PweHfj/LqH0/VFt9P932fT/c9Hw/+kR+P2wcfj8rbX0/
21Z+Pzodfj8tJ30/kKZ+P4z6fj8IvXw/WC19P+QtfT/Nl30/3vl9P9Apfj+ZtX4/FTJ+PwsT
fj+5MH8/pG1+P7PQfT/LlX0/ecN+P2LFfT/PCX8/+qd+Pw76fj97l34/2SR/P3DRfj9K9X0/
dBt+P21Kfj9l2H0/d/J+P9+ufj8elX8/b8d/Pxmufj9T/X8/xl5/P/PefT/erX8/Ni1/P5ax
fz89TX8/4Ot/P2cvfz9USn8/23p+Px9Yfz/sCIA/D21/Pw4/fz/ww38/mDB/P4jnfj+5CIA/
2rV/PzXtfz9ew38/Abl/P5rVfj+CZn8/JuZ+P8REfz8GSoA/F+J+Pw3ufz96CX8/GoyAP0Ug
gD+bYH8/uw6AP9sIgD/UxX8/Nzd/P2pFgD8xQoA/P9V/P9gUgD9TJYA/wZx/PylMgD/64X8/
QRCAP1MlgD9Ie4A/weF/P+gVgD93aoA/sgeAP1yTgD8KC4A/plyAP0RkgD9PG4A/GTqAP1Km
gD/nm38/JsiAP9ONgD8saoA/G4KAPwBegD/4vYA/LqGAPw==</AssayYData></Step><Step><CommonData><SampleLocation>1</SampleLocation><SampleID></SampleID><SampleGroup></SampleGroup><SampleInfo></SampleInfo><SampleRow>C</SampleRow><SamplePlate>1</SamplePlate><WellType>BUFFER</WellType><Concentration>-1</Concentration><ConcentrationUnits>µg/ml</ConcentrationUnits><MolarConcentration>-1</MolarConcentration><MolarConcUnits>nM</MolarConcUnits><MolecularWeight>-1</MolecularWeight><Temperature>25</Temperature><StartTime>8657782</StartTime><AssayTime>30</AssayTime></CommonData><FlowRate>1000</FlowRate><StepType>BASELINE</StepType><StepName>Baseline</StepName><StepStatus>OK</StepStatus><ActualTime>29.9991</ActualTime><CycleTime>0.2</CycleTime><AssayXData Points="150">oz8wRdJCMEUFRjBFOUkwRXBMMEWfTzBF0lIwRQVWMEU9WTBFcFwwRZ9fMEXSYjBFCWYwRTlp
MEVsbDBFn28wRdJyMEUNdjBFOXkwRal8MEWffzBF0oIwRQWGMEU5iTBFbIwwRaOPMEXSkjBF
BZYwRTmZMEVsnDBFn58wRdKiMEUJpjBFOakwRXCsMEWfrzBF1rIwRQW2MEU5uTBFcLwwRci/
MEXSwjBFBcYwRTnJMEVwzDBFn88wRdLSMEUF1jBFOdkwRWzcMEW83zBF0uIwRQXmMEU56TBF
bOwwRaPvMEXS8jBFBfYwRTn5MEVs/DBFo/8wRdICMUUJBjFFOQkxRWwMMUWfDzFF1hIxRQUW
MUU5GTFFbBwxRZ8fMUXSIjFFBSYxRTkpMUVsLDFFny8xRdIyMUUFNjFFOTkxRXA8MUWfPzFF
0kIxRQVGMUU9STFFbEwxRaNPMUXSUjFFCVYxRTlZMUVsXDFFn18xRdJiMUUFZjFFQWkxRXBs
MUWjbzFF0nIxRQl2MUU5eTFFbHwxRZ9/MUXSgjFFBYYxRTmJMUVwjDFFo48xRdKSMUUFljFF
OZkxRWycMUWfnzFF0qIxRQmmMUU5qTFFbKwxRZ+vMUXSsjFFBbYxRTm5MUXrvDFFn78xRdLC
MUUFxjFFOckxRWzMMUWjzzFF4tIxRQXWMUU52TFFbNwxRZ/fMUXS4jFFBeYxRT3pMUVs7DFF
n+8xRdLyMUUF9jFFPfkxRWz8MUWf/zFF0gIyRQkGMkU5CTJFcAwyRZ8PMkXSEjJFBRYyRTkZ
MkVsHDJF</AssayXData><AssayYData Points="150">wXCAP2OTgD9cb4A/Ak6AP46LgD+4M4A/boCAP36lgD/R94A/EG+APzIlgT8JxIA/rYWAP8TY
gD/DA4E/BbeAPzw6gD8sQIE/DOeAP0yfgD++o4A/GA2BP5THgD/ewIA/Do+AP0YOgT+bI4A/
uCyBP9zCgD+3DoE/xD2BP68ogT+mXIE/s56AP/YlgT9XXYE/oEuBP7w0gT+IHYE/+0uBP4oD
gT9fkoE/ChiBP3uwgD/zcoA/GziBP3/QgD8J/4A/dHuBP/a6gT8J+oA/XVSBPzkggT+OwYE/
PaqBPwF2gT9dWIE/2emBP3tagT/quIE/FFyBP8TjgT/V1oE/r5mBP/ZZgT+OG4I/DHqBP/1R
gT83roE/rpuBP77mgT/p8oE/YaKBP8TkgT/Ct4E/AiKCP0iDgT/u0IE/keSBP1Q7gj/844E/
XcWBP8XQgT8UzIE/ULSBPz4ngj/O6oE/tvCBPwglgj8L4YE/2PeBP3O9gT+lsoE/6ECCP00e
gj/J34E/EPuBP7nFgj9HToI/ZBqCPzS8gT93F4I/GcmCP2XPgj/mYYI/xlqCPyHCgT8khII/
eFGCP/TJgT8VuYE/Pp+CP/Iggj+3koI/G8+BPwF2gj83KoI/J5WCPwISgj+lBII/kTGCP50q
gj9caII/oFODP5jtgT/IBII/uoqCP3ZOgj+qOoI/mgqDPwsrgj8dw4I/0LuCP3wngj9JxYI/
XcaCP7Cvgj980YI/coWCP+RNgj9nc4I/JyaDP5dvgj8e0II/RYSCP4qVgj8p3oI/mjeDP2c5
gz90H4M/</AssayYData></Step><Step><CommonData><SampleLocation>10</SampleLocation><SampleID>BG505 T332N SOSIP</SampleID><SampleGroup></SampleGroup><SampleInfo></SampleInfo><SampleRow>C</SampleRow><SamplePlate>1</SamplePlate><WellType>KSAMPLE</WellType><Concentration>-1</Concentration><ConcentrationUnits>µg/ml</ConcentrationUnits><MolarConcentration>125</MolarConcentration><MolarConcUnits>nM</MolarConcUnits><MolecularWeight>-1</MolecularWeight><Temperature>25</Temperature><StartTime>8696793</StartTime><AssayTime>180</AssayTime></CommonData><FlowRate>600</FlowRate><StepType>ASSOC</StepType><StepName>Association</StepName><StepStatus>OK</StepStatus><ActualTime>180</ActualTime><CycleTime>0.2</CycleTime><AssayXData Points="900">nx8yRdIiMkUFJjJFOSkyRWwsMkWbLzJFzjIyRQU2MkU5OTJFbDwyRZs/MkXSQjJFBUYyRTlJ
MkVsTDJFn08yRdJSMkUFVjJFOVkyRWxcMkWfXzJFzmIyRQVmMkU5aTJF82wyRZ9vMkXOcjJF
AXYyRTl5MkVsfDJFm38yRdKCMkUFhjJFOYkyRWiMMkWfjzJF0pIyRQWWMkU5mTJFaJwyRZ+f
MkXSojJFBaYyRTWpMkVsrDJFn68yRdKyMkUFtjJFObkyRWy8MkWfvzJFzsIyRQHGMkU5yTJF
bMwyRZvPMkXO0jJFBdYyRTnZMkXK3DJFm98yRdLiMkUF5jJFTekyRWjsMkWf7zJF0vIyRQH2
MkU1+TJFbPwyRaf/MkXSAjNFAQYzRTkJM0VsDDNFnw8zRdISM0UFFjNFNRkzRWgcM0WfHzNF
ziIzRQUmM0U1KTNFbCwzRZsvM0XOMjNFATYzRTU5M0VsPDNFnz8zRdJCM0UFRjNFOUkzRWhM
M0WfTzNF0lIzRQVWM0U1WTNFaFwzRZ9fM0XOYjNFBWYzRTlpM0VobDNFn28zRdJyM0UBdjNF
NXkzRWx8M0WbfzNFzoIzRQGGM0U5iTNFaIwzRZ+PM0XSkjNFBZYzRTmZM0VonDNFn58zRc6i
M0UFpjNFOakzRWysM0WfrzNF0rIzRQW2M0U5uTNFbLwzRZu/M0XSwjNFAcYzRTXJM0VozDNF
m88zRc7SM0UB1jNFNdkzRWzcM0Wf3zNFzuIzRQXmM0U56TNFbOwzRZ/vM0XS8jNFBfYzRTn5
M0Vs/DNFn/8zRdICNEUFBjRFNQk0RWwMNEWbDzRFzhI0RQEWNEU1GTRFaBw0RZsfNEXOIjRF
ASY0RTkpNEVsLDRFny80RdIyNEUFNjRFOTk0RWw8NEWfPzRF0kI0RQVGNEU0STRFaEw0RZ9P
NEXSUjRFAVY0RTRZNEVsXDRFn180RTljNEUFZjRFNGk0RWhsNEWbbzRF0nI0RQV2NEU5eTRF
aHw0RZ9/NEXOgjRFBYY0RTSJNEVojDRFn480RdKSNEUBljRFm5k0RWicNEWfnzRF0qI0RQGm
NEU0qTRFaKw0RZuvNEXOsjRFAbY0RTS5NEVovDRFm780Rc7CNEVsxjRFOck0RanMNEWfzzRF
ztI0RQXWNEU52TRFbNw0RZ/fNEXO4jRFAeY0RTTpNEVo7DRFm+80Rc7yNEUF9jRFNPk0RWj8
NEWf/zRF0gI1RQUGNUU5CTVFaAw1RZsPNUXOEjVFBRY1RTQZNUVoHDVFmx81Rc4iNUUFJjVF
NCk1RWwsNUWbLzVFUTM1RQE2NUU0OTVFbDw1RZs/NUXOQjVFAUY1RTRJNUVoTDVFm081RdJS
NUUFVjVFNFk1RWxcNUXIXzVFzmI1RQVmNUU0aTVFbGw1RZtvNUXOcjVFAXY1RTR5NUVsfDVF
m381Rc6CNUUFhjVFNIk1RWiMNUWbjzVF0pI1RQWWNUU0mTVFaJw1RZufNUXOojVFAaY1RTSp
NUVorDVFn681Rc6yNUUBtjVFObk1RZm8NUWbvzVFzsI1RQXGNUU0yTVFhMw1RZ/PNUXO0jVF
BdY1Re3ZNUVw3DVFm981Rc7iNUUB5jVFNOk1RWjsNUWb7zVFzvI1RQX2NUU5+TVFaPw1RZv/
NUXSAjZFAQY2RTQJNkVoDDZFmw82RdISNkUBFjZFORk2RWwcNkWbHzZF0iI2RQEmNkU5KTZF
aCw2RZsvNkXOMjZFATY2RTk5NkVsPDZFnz82Rc5CNkUFRjZFOUk2RWhMNkWfTzZF0lI2RQVW
NkU5WTZFaFw2RZtfNkXOYjZFAWY2RTlpNkVsbDZFm282RdJyNkUFdjZFNHk2RWh8NkWbfzZF
0oI2RQGGNkU0iTZFaIw2RbyPNkXOkjZFBZY2RTmZNkVonDZFm582Rc6iNkUBpjZFNKk2RWys
NkWbrzZFzrI2RQG2NkU0uTZFaLw2RZu/NkXSwjZFAcY2RTTJNkVozDZFm882Rc7SNkUB1jZF
Odk2RWjcNkWb3zZFzuI2RQXmNkU06TZFaOw2RZ/vNkXO8jZFAfY2RTT5NkVo/DZFm/82Rc4C
N0UeBjdFOQk3RWwMN0WbDzdFzhI3RQEWN0U0GTdFaBw3RZsfN0XOIjdFASY3RTQpN0V8LDdF
my83Rc4yN0UBNjdFNDk3RWg8N0WbPzdFzkI3RQFGN0VdSTdFaEw3RZtPN0XOUjdFAVY3RTRZ
N0VsXDdFm183Rc5iN0UBZjdFNGk3RWhsN0WbbzdF0nI3RQF2N0U0eTdFaHw3RZ9/N0XOgjdF
AYY3RTSJN0VsjDdFm483Rc6SN0UBljdFNJk3RWycN0WbnzdFzqI3RQGmN0U5qTdFaKw3RZuv
N0XOsjdFAbY3RTS5N0VovDdFm783Rc7CN0UBxjdFOck3RWzMN0WbzzdF0tI3RQHWN0U52TdF
aNw3RZvfN0XO4jdFAeY3RTTpN0Vo7DdFm+83RdLyN0UF9jdFNPk3RWj8N0Wb/zdF1gI4RQEG
OEU0CThFaAw4RZ8POEXOEjhFARY4RTQZOEVoHDhFnx84Rc4iOEUFJjhFNCk4RWgsOEWbLzhF
0jI4RQE2OEU0OThFaDw4RZs/OEXOQjhFAUY4RTRJOEVoTDhFm084Rc5SOEUBVjhFNFk4RWhc
OEWbXzhFzmI4RQFmOEU5aThFaGw4RZ9vOEXOcjhFAXY4RTR5OEVofDhFm384Rc6COEUBhjhF
NIk4RWiMOEWfjzhF0pI4RQGWOEU0mThFiJw4RZ+fOEXOojhFAaY4RTSpOEVorDhFm684Rc6y
OEUBtjhFNLk4RXC8OEWbvzhFzsI4RQHGOEU5yThFaMw4RZvPOEXO0jhFBdY4RTTZOEVo3DhF
m984Rc7iOEUB5jhFNOk4RWjsOEWb7zhFzvI4RQH2OEU0+ThFbPw4RZ//OEXSAjlFAQY5RTQJ
OUVoDDlFmw85RdISOUUBFjlFNBk5RWwcOUWbHzlFziI5RQEmOUU5KTlFbCw5RZ8vOUXOMjlF
ATY5RTk5OUVsPDlFmz85Rc5COUUKRjlFOUk5RWxMOUWbTzlF0lI5RQVWOUU5WTlFaFw5RZ9f
OUXSYjlFBWY5RTRpOUW2bDlFn285RdJyOUUFdjlFNHk5RWx8OUWffzlFzoI5RQWGOUU5iTlF
bIw5RZ+POUXSkjlFBZY5RTmZOUVsnDlFn585RdKiOUUFpjlFOak5RWysOUWfrzlF0rI5RQW2
OUU5uTlFbLw5RZ+/OUXSwjlFBcY5RTnJOUVszDlFn885RdLSOUUF1jlFOdk5RWzcOUWf3zlF
0uI5RQXmOUU56TlFbOw5RZ/vOUXS8jlFBfY5RTn5OUVo/DlFn/85RdICOkXKBjpFXQk6RWwM
OkWfDzpF0hI6RQUWOkU5GTpFbBw6RZ8fOkXSIjpFBSY6RTkpOkVsLDpFny86RdIyOkUFNjpF
OTk6RWg8OkWfPzpF0kI6RQVGOkU5STpFbEw6RZ9POkXSUjpFBVY6RTlZOkVsXDpFn186RdJi
OkUFZjpFOWk6RWxsOkWfbzpFznI6RQV2OkU5eTpFbHw6RZ9/OkXSgjpFBYY6RTSJOkVsjDpF
DpA6RdKSOkUFljpFOZk6RWycOkWfnzpF0qI6RQWmOkU5qTpFbKw6RZ+vOkXSsjpFBbY6RTm5
OkVsvDpFn786RdLCOkUFxjpFOck6RWzMOkWfzzpF0tI6RQXWOkU52TpFbNw6RZ/fOkXS4jpF
BeY6RTnpOkVs7DpFn+86RdLyOkUF9jpFOfk6RWj8OkWf/zpF0gI7RQUGO0U5CTtFbAw7RZsP
O0XSEjtFBRY7RTkZO0VsHDtFnx87Rc4iO0UFJjtFOSk7RWwsO0WbLztF0jI7RQU2O0U5OTtF
bDw7RZ8/O0XSQjtFBUY7RTlJO0VsTDtFn087RdJSO0UFVjtFNFk7RWxcO0WfXztF0mI7RQVm
O0U5aTtFbGw7RZ9vO0XOcjtFBXY7RTl5O0VsfDtFn387RdKCO0UFhjtFOYk7RWyMO0WfjztF
zpI7RQWWO0U5mTtFbJw7RZ+fO0XWojtFBaY7RTSpO0VsrDtFn687ReuyO0UBtjtFObk7RWy8
O0WfvztF0sI7RQrGO0U5yTtFbMw7RZ/PO0XS0jtFBdY7RTnZO0Vs3DtFm987RdLiO0UF5jtF
NOk7RWjsO0Wf7ztF0vI7RQX2O0U5+TtFbPw7RZ//O0XOAjxFBQY8RTkJPEWRDDxFmw88RdIS
PEUBFjxFORk8RWwcPEWfHzxF0iI8RQUmPEU5KTxFkSw8RZ8vPEXSMjxFBTY8RTk5PEVsPDxF
nz88RdJCPEUBRjxFOUk8Rf9MPEWfTzxF0lI8RQVWPEU0WTxFbFw8RZ9fPEXSYjxFBWY8RTlp
PEVsbDxFm288Rc5yPEUFdjxFOXk8RWx8PEWffzxFzoI8RQWGPEU5iTxFbIw8RZ+PPEXOkjxF
AZY8RTSZPEVonDxFn588Rc6iPEUFpjxFNKk8RWysPEWfrzxFzrI8RSa2PEU5uTxFbLw8RZ+/
PEXSwjxFAcY8RTnJPEVszDxFm888Rc7SPEUF1jxFOdk8RWzcPEWb3zxF0uI8RQHmPEU56TxF
bOw8RZ/vPEXS8jxFBfY8RTn5PEVs/DxFm/88RdICPUUFBj1FOQk9RWgMPUWfDz1F0hI9RQEW
PUU5GT1FbBw9ReUfPUXSIj1FBSY9RTkpPUVsLD1Fmy89Rc4yPUUFNj1FOTk9RWw8PUW4Pz1F
0kI9RQVGPUU0ST1FaEw9RZ9PPUXSUj1FAVY9RTlZPUVsXD1F</AssayXData><AssayYData Points="900">f2GCP9nogT+JOoA/Qk9+P0CvfT8r+ns/ZLh6P6hveT+XZnk/55d3PwU2dz/gm3c/37d2P1Wv
dT+N8HU/KZ51P7wydj+npXU/Trh2PwfOdT87IHU/Ya91P24Sdj9zmHU/JWd2P2vcdT/puXQ/
JfB1P/P7dD9rV3U/gnJ1P0Eudj/sxXQ/O/V1PzXDdT9/knY/BF12P4M4dj9JcnY/kWZ2PzpK
dT8uvHU/Jfl1P8DbdT+LWHU/2R92Pwl/dj+rJHY/gnJ2P3aHdj9el3Y/fhF2P8NGdj/mtHY/
xbp2P2R0dj9FOnc/FK93PzKBdj+CxXc/nvx2P/qtdj85NXc/Tix3P2v6dj/0LnY/jWp2P/PG
dj+fUXc/q613P+Kudj8Hr3Y/xUp2P1QIeD9XKXc/7pB3P+jwdj+Bj3Y/h/92P0FLdz+iKXc/
6zR4P5DNdz/7Dng/mtp3P3Ovdz8UoHg/cDd4PxlCdz/QiHY/qJx4P+aZdz/Tfnc/lb14P7Uk
eT8+mXg//YV2P7e/dz+ATnc/5Jx3P2y9eD+3enc/Wcp3P9RyeT9xXHg/qkl5P0sUeD95Jng/
Pz55P6ILeT+4zng/I3V4P2WJeD8j63g/JRV5P89ceT8xBXk/MD14PwDFeD9HHXk/W6t4Pylk
eT8pK3g/FHV4P+84eT9+kHg/v8t4P0b1eT/pung/uHJ5PwpOeT8wf3o/m595P5NDeT/0Gno/
eHN5PxxEeD8nYHk/w8N5P3uReT9o+ng/4QN7Pw9LeT9ioHk/4AR6PzLeeT+D1ng/uDh5P5zk
eT9BA3o/nIh6P0RueT/p4Hk/3U56P0h0ej+zIXs/YHt5P6TGeT+GYXo/ZPF6PxK8ej/FOHo/
4zd6P68Qej/fAXk/BWZ5P4fFeT/uwHk/tDJ6Py2Tej819ng/W9d7P1lMej+7HXo/WkN6P/HG
ej9aeHk/HXZ6P6DYej8XM3o/rh16P4emej8bA3s/Qpt5P0V9ej+Uh3o/zMR6P1yBej+j6Ho/
4vt5P2Pqej8GB3s/j5l7P/Bvez+Orns/qiF6P0eWej+MjHo/Vop7P1TZej/rhHs/Jqt7P4Sp
ej+6NXs/0Gh6P9Q1ez9Ml3s/aWl7P+Nyej+s4Xs/LNZ7P8Hbej9VNXw/GNp7P+w0fD8taXs/
+el7P0Awez8Ttns/hP56P+HUej/U73o//Q58P1JufD8Un3w/lVl7P4kdez+cQnw/1dh7P0+9
fD9pF30/sJB8P6ZXfD9v/Xo/fOJ7P5rqez/W23s/yHJ8P2/6ej9F8Hs/hg59P3asez9Axns/
IZh8P4sSfD8IXHs/R698P1M4ez+nH30/z4B8P5l1fD9upHw/wg58P8aofD/01Xw/smJ8PxZJ
fT/3/Xw/qDp9PwBYfD8dh3w/lop8Pwk4fT/gpXw/ecZ8P4PUez8UK3w/gXd9PwTnez/qVH0/
9sV8P74Cfj9UXn0/JTh9P20nfT+dT30/zKV9P5ScfD91UH0/al5+P14Nfj9QKX4/wBN9P8hM
fT+jO30/BAh8P+4/fT+tFH0/SHd9P4TQfD9d1n0/4AV9P7CXfT+u630/Yyd8P4WlfT+Axnw/
JFt8P+MTfj9lX30/Ot58P7ilfT9HVH0/2JF9P0KOfj8EnX4/9zR+P2/+fD8mknw/fBB+P8rP
fT8HbX4/BN9+P703fT+1rH0/SwJ+P7dbfT94+n0/4E1+P1dAfj96MH4/M4t+P9lGfj+HA34/
H39+P2FXfT8J8nw/ljt+P2w0fz88IH4/+xt+P4gqfj+LK30/wX59P+wMfj8e3H4/Ni5+P/PV
fD96h30/SYd+P9EHfz/NxX0/T3h+PxCSfT8IdX4//8F+P9fjfT9HMn4/E9J+PwKsfT/lS34/
yBl+P8hhfj8gVX4/YcF+PyUyfj/m3H4/Kc1+P0ntfj9j7n4/zoZ+P+sdfj8rVH4/mKN+P2Hc
fj8cJ38/Upd8P1FofT9Kq38/HPB/P8vZfj8Ytn8/97F/P2WIfj/9oH4/XMh/P6OFfj+/3X8/
NG5+P2Igfz9kYX8/tpp+PyP+fj+eZ38/1/19P8fqfz9xCIA/SIt/P9E/fj8+PH8//BuAP4ED
gD9FMX8/vhh/P3Yufz/rVn8/1gaAP4gNgD9Om38/Tv5/P9U2fz8qoX8/BAV/P44Afz+xzH8/
rsV/P35Dfz8JuH8/iux/P3Hgfz8LcX8/o/1/PzANgD/wZn8/oH5/P5whgD9vL38/9JF/P1dx
fz/XUYA/g19/P2qpfz//tH8/60SAP3GcgD9N/X8/ti2APx7yfz856H8/KBOAP2bHfz/60X8/
7hyAPwobgD9gFoA/8zmAP92Ffz8pzn8/xxOAP8+JgD+rhYA/lBeAP5NXgD/dM4A/YmmAP7Yc
gD+ej4A/bT+APxhMgD8IJYA/KWqAP0ligD+Ot4A/w1uAP/Y0gD/TNoA/wu5+P4G/gD8LhYA/
iHqAPwT4fz9zo4A/KHeAP5ihfz95pIA/E0WAP4smgD8vioA/pDeAPzZ4gD8rvIA/82yAP31Z
gD/uSYA/PId/P0LcgD+NY4A//XuAP1tvgD+thoA/TLGAP+tfgD+U7YA/zz2AP1qUgD8aGoA/
MXCAP68HgD9JsYA/pb+AP81dgD/fRYA/AwCBPxjwgD9mEIA/7ud/P42tgD9QRoA/47qAP+Qr
gD/RiIA/BeKAPwvjgD/ApYA/VtiAPy+OgD8ewYA/oNeAPzm4gD8J8IA/JCmBPyKcgD+mRoA/
61aAP1mqgD8WM4A/82+AP2okgD/A5oA/PLCAP3+ogD9h6YA/pOOAPyncgD9fIYA/CZOAP63D
gD9LA4E/7eiAPxYkgT8oPYE/iN2APxLhgD8CeIA//+aAP8m5gD/Vz4A/rnyAPxwrgT8LQoE/
uMmBP/PVgD84EoE/uu+AP+z5gD9E54A/wj2BP+K+gD8l6oA/IJiAPw5GgT9UCIE/NuOAP3om
gT+HMoE/tF2BPyUogT+6+YE/6BCBP+1CgT/oQ4E/JB+BPw2RgT/XWoE/QjyBPwozgT8ArYA/
vy+BP1RFgT/QtIA/q4aBPwiygT9pW4E/FZyBP3kngT8X5YA/KUmBP4MngT/VoYE/aZuBPzav
gT/BRYE/T7aBP1GMgT/9NoE/HKGBP/hOgT8DgoE/CM+AP4S/gT/0yoE/bYKBP+QUgT8dxYE/
MzeCP65mgT+5+oA/I5WBPyOcgT8cT4E/52qBPw5JgT/XbIE/bV+BP8yngT8Kd4E/atCBP2pj
gT/X34A/qqmBP2RqgT8aO4E/V5CBP5PMgT+0z4E/LmOBP4Nvgj8f/4A//fmAP/tugT+wyoE/
N82BP7p8gT/G4oE/JHWBP9oKgj8wqYE/2IaBP0v/gT/6ZoI/jOaAP/65gT9JdIE/AB6CPwYT
gT9UwYE/FKGBP1iPgT/kP4I/HYyCP4bYgT/nwoE//vGBP1N8gT+VYYI/NZaBPwUZgj+upYI/
TSyCP9vqgT94NoI/+veBP8hsgT/6ZIE/WAeCP8Vxgj8S1oE/NAaCPzirgT/E1oE/peSBP8yF
gT/u6IE/BNaBPx7ngT8eC4I/KseBP1jJgT/K2IE/W+6BP6rHgT+CUYI/UD+CP2LHgT+N54E/
vOeBP9g/gj+RN4I/vYWCP2Isgj+n+YE/90SCPwkegj97KYI/GQOCP86lgT+6c4E/Bh6CP6OY
gj9zE4I/+JOCPzFGgj/JUII/0/KBP7mFgj9MM4I/wVmCP77agj8F54E/PGyCP2k0gj/RiII/
fpOCPzpfgj94IYI/Mr+CP+Hagj/ryYI/BDyCP2Tlgj+NfYI/+SmCPzxTgj+LQII/QlaCP0lC
gj/gaYI/5faBP4tsgj8QroI/1bSCPw2Ngj9fr4I/gWmCP3ZFgj/ndII/wPeCP9hOgj/rK4M/
yDOCP9Vngj96WYI/eXiCP69agj+jm4I/mjaDP/v+gj+5QYI/d6mCP4Uvgz/IB4I/BFSCP0+f
gj8kn4I/yQGCPyhjgj9c5oI/vcCCP6jPgj+s/YI/TaCCP0Swgj++OIM/IgWDP4O0gj+LDoM/
SmeCP2pQgj8KP4M/wKuCP4q5gj+AA4I/iJKCP3vYgj+v84I/PLuCPyo4gj9K/4I/bvOCPwo6
gz+VXYM/m4GCP/zjgj9f2YI/Jn+CPyyIgj/SsII/ij6DPxR9gz+yJoM/QOuCP0E2gz/ZZ4I/
MEyDPxAhgz/bvYI/SNOCP/Pkgj/EqoI/yESDP7Q9gz83u4I/RiuDP1U2gz8lBYM/G9KCP9DI
gj+9jII/8CODPwz1gj+RF4M/qFeDP+33gj/gQIM/98OCP862gj+faYM/21eDPxVwgz+hkIM/
VGKDP2engj+D8oI/wheDP1cVgz9YRYM/YzGDP+IPgz9wBIM/FmuDP155gz+yS4M/FTiDP+wl
gz/EgIQ/0CSDPxeEgz9EWIM/eM2CP1j+gj935YI/fqKDP3JGgz+pd4M//G+DP/N0gz8pf4M/
bbiDP3Rygz9/VYM/882CP1VBgz/E2IM/RceDP5WZgz+uXoM/3p6DP0oJhD+9moM/Iu+DP1M9
gz+zwIM/MTCDP41Vgz8zl4M/OSyDP98+gz/IU4M/MHeDP5Qngz86PIM/bm6DP558gz+1z4M/
mliDP0DNgj9Ug4M/B36DP1GCgz9hioM/k3iDP056gz9ZZ4M/XHyDPyTrgz/3b4M/pm+DPwNm
gz+x1IM/JFWDP2figz+lj4M/bF+DPx3Fgz8yOYQ/C4+DP0e5gz8DeIM/i6KDP1dlgz9R6oM/
dLCDP7qzgz8LYIM/v5yDP9G/gz8tiIM/tqyDP/cMhD/GvoM/</AssayYData></Step><Step><CommonData><SampleLocation>1</SampleLocation><SampleID></SampleID><SampleGroup></SampleGroup><SampleInfo></SampleInfo><SampleRow>C</SampleRow><SamplePlate>1</SamplePlate><WellType>BUFFER</WellType><Concentration>-1</Concentration><ConcentrationUnits>µg/ml</ConcentrationUnits><MolarConcentration>-1</MolarConcentration><MolarConcUnits>nM</MolarConcUnits><MolecularWeight>-1</MolecularWeight><Temperature>25</Temperature><StartTime>8885691</StartTime><AssayTime>180</AssayTime></CommonData><FlowRate>600</FlowRate><StepType>DISASSOC</StepType><StepName>Dissociation</StepName><StepStatus>OK</StepStatus><ActualTime>180</ActualTime><CycleTime>0.2</CycleTime><AssayXData Points="900">n189RdJiPUUFZj1FNWk9RWxsPUWfbz1F0nI9RQV2PUU5eT1FbHw9RZ9/PUXSgj1FBYY9RTmJ
PUVsjD1Fn489RdKSPUUFlj1FOZk9RZWcPUWfnz1F86I9RQWmPUU5qT1FbKw9RZ+vPUXOsj1F
BbY9RTm5PUVsvD1Fm789RfPCPUUFxj1FOck9RWzMPUWfzz1F69I9RQXWPUU52T1FbNw9RZ/f
PUXO4j1FAeY9RTnpPUVo7D1Fn+89RdLyPUUB9j1FOfk9RWz8PUWb/z1F0gI+RQEGPkU5CT5F
bAw+RZ8PPkXSEj5FBRY+RTkZPkVsHD5Fnx8+RdIiPkUFJj5FNSk+RWwsPkWfLz5FzjI+RQU2
PkU5OT5FbDw+RZ8/PkXSQj5FBUY+RTVJPkVsTD5Fm08+RdJSPkUFVj5FOVk+RWhcPkWfXz5F
zmI+RQVmPkU5aT5F42w+RZtvPkXScj5FBXY+RTl5PkVofD5Fn38+Rc6CPkUBhj5FOYk+RWyM
PkWfjz5FzpI+RQWWPkU5mT5FaJw+RZufPkXSoj5FBaY+RTWpPkVsrD5Fn68+RdKyPkUBtj5F
Obk+RWy8PkWfvz5F0sI+RQXGPkU5yT5FaMw+RZ/PPkXS0j5FDtY+RTnZPkVs3D5Fn98+RdLi
PkUF5j5FOek+RWjsPkWf7z5F0vI+RQX2PkU5+T5FbPw+RZ//PkXOAj9FBQY/RTUJP0VsDD9F
nw8/Rc4SP0UFFj9FORk/RWgcP0WfHz9FziI/RQUmP0U1KT9FbCw/RZ8vP0XSMj9FBTY/RTk5
P0VsPD9Fmz8/RdJCP0UFRj9FOUk/RWhMP0WbTz9FzlI/RQVWP0U5WT9FbFw/RZ9fP0XSYj9F
AWY/RTRpP0VobD9Fm28/RdJyP0UFdj9FNHk/RWx8P0Wffz9FzoI/RQWGP0U5iT9FbIw/RZ+P
P0XSkj9FBZY/RTSZP0VonD9Fm58/Rc6iP0UFpj9FOak/RWysP0Wbrz9FzrI/RQG2P0U0uT9F
bLw/RZ+/P0XOwj9FBcY/RTnJP0VszD9Fm88/RdLSP0UB1j9FOdk/RWzcP0Wb3z9FzuI/RQHm
P0U56T9FaOw/RZ/vP0XO8j9FBfY/RTT5P0Vo/D9Fm/8/RdICQEUFBkBFOQlARWwMQEWfD0BF
zhJARQEWQEU0GUBFbBxARZ8fQEXSIkBFASZARTkpQEVsLEBFny9ARdIyQEUFNkBFNDlARWw8
QEW8P0BF0kJARQVGQEU5SUBFbExARZtPQEXOUkBFAVZARTlZQEVoXEBFn19ARc5iQEUFZkBF
NGlARWhsQEWbb0BF0nJARQF2QEU5eUBFbHxARZ9/QEXOgkBFBYZARTmJQEVsjEBFm49ARdKS
QEUFlkBFNJlARWicQEWfn0BF0qJARQWmQEU5qUBFaKxARZ+vQEXOskBFBbZARTS5QEVovEBF
n79ARdLCQEUFxkBFOclARWzMQEWfz0BFztJARQXWQEU02UBFbNxARZ/fQEXO4kBFAeZARTTp
QEVo7EBFn+9ARdLyQEUF9kBFOflARWz8QEWf/0BF0gJBRQEGQUU5CUFFaAxBRZ8PQUXSEkFF
BRZBRTkZQUVsHEFFmx9BRc4iQUUFJkFFOSlBRWwsQUWfL0FF0jJBRQU2QUU0OUFFaDxBRZs/
QUXOQkFFBUZBRTlJQUWVTEFFm09BRc5SQUUBVkFFOVlBRWhcQUWbX0FF0mJBRQFmQUU5aUFF
bGxBRZ9vQUXOckFFBXZBRTR5QUVofEFFn39BRc6CQUUBhkFFNIlBRWyMQUWbj0FF0pJBRQWW
QUU5mUFFaJxBRZufQUXSokFFAaZBRTSpQUVsrEFFn69BRdKyQUUFtkFFOblBRWi8QUWbv0FF
0sJBRQXGQUU5yUFFaMxBRZvPQUXO0kFFDtZBRTTZQUVs3EFFm99BRc7iQUUB5kFFOelBRWjs
QUWb70FFzvJBRQH2QUU0+UFFaPxBRZ//QUXSAkJFAQZCRTkJQkVoDEJFnw9CRc4SQkUBFkJF
ORlCRWgcQkWfH0JFziJCRQEmQkU0KUJFbCxCRZsvQkXSMkJFATZCRTQ5QkVsPEJFnz9CRc5C
QkUFRkJFOUlCRWhMQkWfT0JF0lJCRQVWQkU0WUJFaFxCRZ9fQkXOYkJFBWZCRTRpQkVobEJF
m29CRc5yQkUFdkJFOXlCRWx8QkWff0JFzoJCRQGGQkU0iUJFaIxCRZuPQkXOkkJFAZZCRTSZ
QkVonEJFm59CRc6iQkUSpkJFNKlCRWisQkWfr0JFzrJCRQG2QkU0uUJFaLxCRZu/QkXOwkJF
AcZCRTTJQkVszEJFm89CRc7SQkUF1kJFNNlCRWzcQkWb30JFzuJCRQHmQkU06UJFaOxCRZ/v
QkXS8kJFAfZCRTT5QkVs/EJFm/9CRc4CQ0UFBkNFNAlDRWgMQ0WbD0NF0hJDRQEWQ0U0GUNF
aBxDRZsfQ0XOIkNFASZDRTkpQ0VoLENFpy9DRc4yQ0UBNkNFOTlDRWg8Q0X1P0NFzkJDRQVG
Q0U0SUNFaExDRZtPQ0XSUkNFAVZDRTRZQ0VsXENFm19DRc5iQ0UFZkNFOWlDRWhsQ0Wbb0NF
znJDRQF2Q0U0eUNFaHxDRZt/Q0XOgkNFAYZDRTmJQ0VojENFn49DRc6SQ0UFlkNFNJlDRWic
Q0Wbn0NFzqJDRQGmQ0VZqUNFaKxDRZuvQ0XSskNFAbZDRTS5Q0VovENFn79DRc7CQ0UFxkNF
NMlDRWjMQ0Wfz0NFztJDRQHWQ0U02UNFbNxDRZvfQ0XO4kNFBeZDRTTpQ0WI7ENFn+9DRdLy
Q0UF9kNFNPlDRWj8Q0Wb/0NF0gJERQEGREU0CURFaAxERZsPREXOEkRFARZERTkZREVoHERF
mx9ERc4iREUBJkRFNClERWgsREWbL0RFzjJERQE2REU0OURFaDxERZs/REXSQkRFAUZERTRJ
REVoTERFm09ERc5SREUFVkRFOVlERWhcREWbX0RFzmJERQFmREU0aURFaGxERZtvREXOckRF
BXZERTR5REVofERFm39ERc6CREUBhkRFNIlERWiMREWfj0RFzpJERQGWREU0mURFaJxERZuf
REXOokRFAaZERTSpREVwrERFm69ERc6yREUFtkRFNLlERWi8REWbv0RFzsJERQHGREU5yURF
aMxERZvPREXO0kRFAdZERTTZREVo3ERFm99ERc7iREUB5kRFOelERWjsREWb70RFzvJERQX2
REU0+URFaPxERZ//REXOAkVFAQZFRTQJRUVsDEVFnw9FRc4SRUUBFkVFNBlFRWgcRUWbH0VF
ziJFRQEmRUU5KUVFbCxFRZ8vRUXOMkVFBTZFRTQ5RUVoPEVFmz9FRc5CRUUBRkVFNElFRWhM
RUWbT0VF0lJFRQFWRUU0WUVFaFxFRZtfRUXOYkVFAWZFRTlpRUVobEVFm29FRc5yRUUOdkVF
OXlFRWx8RUWff0VFzoJFRSqGRUU5iUVFbIxFRZuPRUXOkkVFAZZFRTmZRUVonEVFm59FRdKi
RUUFpkVFOalFRWisRUWbr0VF0rJFRQW2RUU0uUVFaLxFRZ+/RUXOwkVFBcZFRTTJRUVozEVF
n89FRc7SRUUK1kVFOdlFRWzcRUWf30VF0uJFRQXmRUU06UVFbOxFRZ/vRUXS8kVFBfZFRTn5
RUVs/EVFr/9FRdICRkUFBkZFOQlGRWwMRkWfD0ZF0hJGRQUWRkU5GUZFbBxGRZ8fRkXSIkZF
BSZGRTkpRkVsLEZFny9GRdIyRkUFNkZFOTlGRWw8RkWfP0ZF0kJGRQVGRkU5SUZFbExGRZ9P
RkXSUkZFBVZGRTlZRkVsXEZFn19GRdJiRkUFZkZFOWlGRWxsRkWfb0ZF0nJGRQV2RkU5eUZF
bHxGRZ9/RkXSgkZFBYZGRTmJRkVojEZFn49GRdKSRkUFlkZFOZlGRWycRkWfn0ZF0qJGRQWm
RkU0qUZFbKxGRZ+vRkXSskZFBbZGRTm5RkVsvEZFn79GRdLCRkUFxkZFOclGRWzMRkWfz0ZF
0tJGRQXWRkU52UZFbNxGRZvfRkXS4kZFBeZGRTnpRkVs7EZFn+9GRdLyRkUF9kZFOflGRWz8
RkWf/0ZF0gJHRQUGR0U5CUdFbAxHRZ8PR0XzEkdFBRZHRTkZR0VsHEdFmx9HRdIiR0UFJkdF
OSlHRWwsR0WfL0dF0jJHRQU2R0U5OUdFbDxHRZs/R0XSQkdFBUZHRVVJR0VsTEdFn09HRdJS
R0UFVkdFOVlHRWxcR0WfX0dF0mJHRQVmR0U5aUdFbGxHRZ9vR0XSckdFBXZHRTl5R0VsfEdF
n39HRdKCR0UFhkdFOYlHRWyMR0Wfj0dF0pJHRQWWR0U5mUdFaJxHRZ+fR0XSokdFAaZHRTmp
R0VsrEdFn69HRdKyR0UFtkdFOblHRWy8R0Wfv0dF0sJHRQXGR0U5yUdFbMxHRZ/PR0XO0kdF
BdZHRTTZR0Vs3EdFn99HRdLiR0UF5kdFOelHRWzsR0Wb70dFzvJHRQX2R0U5+UdFbPxHRZ//
R0XSAkhFBQZIRTkJSEVoDEhFnw9IRdISSEUFFkhFNBlIRWgcSEWfH0hF0iJIRQUmSEU5KUhF
aCxIRZ8vSEXOMkhFBTZIRTk5SEVsPEhFnz9IRdJCSEUFRkhFOUlIRWhMSEWfT0hF0lJIRQVW
SEU0WUhFbFxIRZ9fSEXOYkhFAWZIRTlpSEVsbEhFm29IRc5ySEUFdkhFOXlIRWx8SEWbf0hF
0oJIRQWGSEU5iUhFaIxIRZuPSEXSkkhFBZZIRTmZSEVsnEhF</AssayXData><AssayYData Points="900">rBmCP9sFgj9oLoM/h/qDPxeuhD8g2YU/2lSHP8HBhz+M+Yc/xr+IP5tCiT8ZmIk/iPCJPz1x
ij8ncoo/YI2KP8/hij+H4Io/y4OLPyk9iz/OAIs/ZFKLP6fmiz+cQ4w/7FmLP06Liz8Y2Is/
FAiMP4CZiz/EDIw/Lk6MPxUyjD9K1Is/Iu+LP3DSiz+eSow/j72LP4W4iz+fzYs/bOuLP8Cn
iz84gYs/u3qMP7gVjD8jIIw/XoKLP/ULjD9nHYw/aSWMP+TOiz9DaYw/Fc2LP1QfjD//aIw/
7N2LP2/liz9aPYw/aBGMP4nNiz/hBow/IMqLP5hmjD9nTow/TkGMPyAajD8yF4w/9TOMP55N
jD9+T4w/KguMP3IJjD+sNIw/Jq6MP5o0jD85dYw/or6LP+45jD/pRow/vXuMP8IVjD8a7Is/
CHiMP4BEjD9SyIs/ZQOMP19njD/iP4w/cMqLPxInjD+UNYw/jwGMPzuDjD/TSIw/wsyMP68n
jD+UDYw//ZWLP5uViz8kL4w/Xf2LP1pejD+d3Is/kPWLPy3eiz+tDYw/RFyMP1FyjD/VBYw/
PiuMP6sZjD9CgIw/ScmLPy4NjD/PCIw/D9qLP70ljD9Qsow/7ZyMP617jD+u6os/2wSMP+nF
iz+GV4w/FPSLP21zjD+Pjow/B2CMP3VXjD8/T4w/ytyMP8S0iz9GNIw/LiKMPzhkjD9E54s/
S/yLP32aiz/0yYw/iMqLP3NfjD+BH4w/n1KMP0IbjD+qr4s/n+iLP4IRjD++MIw/yb6MPzVS
jD8Omow/n0aMP7YLjD/+zIs/L0yMP19njD99x4s/qmqMP4YYjD9aHIw/qhuMP6xWjD8nN4w/
mLaLP5NUjD8ISow/Ct6LP4OqjD/BW4w/Va2MP0NUjD/wcIw/M2aMP+BQjD8uL4w/vE2MP+oJ
jD/GGYw/9NCLP1FrjD/vFIw/FCaMP3kijD9RVYw/kf2LP+ARjD8akIw/SAqMPzVkjD9PlYw/
HJuLP4Z2jD/S54s/4TqMPxTGjD9Iy4s/IoiMPyh4iz836Iw/XBSMP19ajD+gMYw/z5CMP952
jD/LjYw/t0WMP/ldjD+tRow/KtaMP1KGjD/mbIw/vr2MP/TYjD/51Yw/6CGMP8uxiz8ZRIw/
ocaLPwC5jD8JHYw/mF2MPy28jD+VK4w/Ur2MP9pmjD9f74w/u3OMPxBBjD+QdIw/UB6MP+ND
jD8xjow/LYKMP4xvjD9HTow/iV2MP7FGjD/u+4s/8gCMP/rUjD/zKYw/Y2+MP4Lriz9xiIw/
x2GMPxhQjD8pl4w/SGuMPyBljD8YI4w/YWOMP/cojD/VvIw/xs6MPyfBjD/aQIw/SFiMP1Yr
jD/eAo0/5TWMP9YijD+sqYw/j7uMP/xtjD+j2ow/BjeMP4GqjD/oyIw/fEuMP5rFjD+QCY0/
gDaMP1k5jD9Ye4w/IKeMPwFJjD8R2ow/E5WMPw1wjD8D/Yw/bqeMP3xsjD8qiYw/BvWMP8tA
jD/J6ow/wGKMP9ibjD/+m4w/YAyMPxfdjD9Plow/gIOMP9lbjD82LYw/UJ6MP07RjD/VRow/
SYSMPziCjD+Tg4w/PiqMPxeHjD+VXow/fLqMP5Z+jD+Mnow//4mMP+bXjD9cS4w/NCKNP6Vc
jD9Csow/ZEmMP2HLjD8KuIw/s16MPxGYjD9CH4w/Z6CMPyF8jD+gZYw/YLyMP4LTjD91Do0/
ITCNPyRcjD+WhYw/WJqMP1xnjD+bbow/d0yNP50QjT+UG40/rBmNP53NjD/J34w/hkONPxnN
jD9lNo0/8lKNP7G1jD+Wvo0/zeiMP6HDjD+G3ow/rFmNP/sRjT9SdI0/ph+NP5WpjD+7NI0/
MD6NP389jT9oEY0/GAiNP6xEjD/jrIw/ZfeMPyypjD9oVo0/CASNPwLKjD/UnY0/fVCNP29+
jD8i74w/4AyNP4z6jD9t8o0/cOiMP1okjT8g7ow/A9CMP463jD/c+ow/XYGNPya2jD9qq4w/
mGWNP4jXjD/OCY0/fx6NP5ddjT+xvIw/4eOMPyv5jD+KVY0/SAONP/dSjT9f9ow/twKNPxg7
jT+SS40/MvGMP1j6jD+Vn40/CrqMP0uRjD872Yw/+yiNP7nxjD+HTY0/z46MP8cXjT9rCo0/
w4WMPxgBjT+Hso0/OqKNPygCjT8t8Yw/cOiMP1jnjD/c/Yw/NwGNP+1UjT+3So0/1BiNPwsw
jT8Mzow/9YaNPwWHjT9bZo0/bKaNP4cGjT/79Iw/gmeNP1NojT+TD40/JOmMPxDfjD/YPY0/
rEmNPwAgjT8sSY0/mt+MPzA9jT+iTo0/WQuNP/dFjT8oxo0/nHCNP59tjT82Qo0/iWKNP6wA
jT9eHo0/NpKNPw6/jT9pko0/rb2NP59ujT/9W40/MSWNP/tKjT8TQI0/I5aNP5zBjT8wBY0/
sp2NPwdljT8+T40/oyCNPwWjjT/qDo0/IfGMPzWqjT9Zco0/hruNPybSjT+Fe40/SY6NPyxc
jT8ITo0/bMyNP7dZjT9Odo0/hEONP57KjT8Wno0/XAqOPy61jT8zVY0/EzGOPzZQjT/jto0/
pXeNP/M8jT/GOo0/ByyNP3U6jT9zo40/8tCNP41/jT+eo40/XY6NP+uQjT9kJ44/0sWNP0ua
jT89tY0/s+CNP0s/jj8KJ40/bYuNP52WjT+Qz40/+9ONPxayjT+aj40/trqNP/uijT+OwY0/
sU+NP73RjT+Dt40/fDiNPy2QjT/hoo0/E0uNP2XnjT9E2I0/ZQ2OP4C8jT98vo0/LtmNP4Eh
jj97II4/L6ONPyjwjT/wro0/vbaNPwz7jT/ydY0/FWaNP+esjT+IcY0/kNGNP9s6jT/ar40/
eTeOP2y3jT/L7Y0/HfGNP5aEjT8R240/0zuOP3YOjj+fcI0/hvONP2gXjj814o0//iCOP7++
jT/JrY0/6tqNP/40jj+Y6I0/2byNP3P2jT+YLo4/CtCNP3R5jT+vqo0/9giOPy6BjT/Lxo0/
r+WNP+HWjT9blI0/EIOOP2Ixjj/dPI4/qT6OP9OfjT/BKY4/K/6NPyHZjT++T44/r9eNP5D2
jT8G/40/IwiOP5ogjj+R440/joOOP14zjj+KGo4/FjmOP3a3jT+pG44/IhqOPwAhjj9+Vo4/
gt2NPxcljj9o340/aguOP+LpjT/ZNI4/IkKOPyQ+jj+ka44/ONWNPy9zjj+X5o0/OzKOP+dO
jj96co4/TFCOP/wujj9N3I0/kAqOP3Qejj8Ki44/C2GOP3Anjj8oxY0/YDmOP/pXjj/xVo4/
wVuOP7Abjj+07Y0//jCOP6JCjj91XI4/JhSOP9YRjz8GR44/qPGNPydEjj/Lwo4/ZeKNP2Qs
jj+H6I0/AFWOP+j+jT/lAI4/cGuOP9+ujj/+7Y0/J5GOP1WXjj95QI4/KOqOP35gjj+TJI8/
BP+NP1X8jT9XGY4/MbGOP8bjjj+fUY4/HYSOP4wDjj9/n44/okuOP5KPjj93MY4/A2OOPz17
jj8Yk44/9YyOP6aAjj/1oo4/gfKOPwy0jj9TQ44/p1iOP5Ucjj+aXo4/bJiOP/0Vjj81KI4/
TviOP0Uwjj/RsI4/OpeOP3ejjj9Au44/23eOP2cujj8/W44/7JCOP7iujj+bVY4/QIuOPxmS
jj+aqI4/xvaNP8Bkjj/ddI4/bZuOPy9gjj+HcI4/pACPP2Oyjj/5m44/mQmPP97Hjj9aEI8/
HoCOP/mzjj/D9Y0/BrGOP0Dpjj8MxY4/x+iOP4kyjj/M9Y4/0neOP8jPjj/Fl44/nPuOP9eW
jj/4to4/EDCOPzwRjz8BAY8/CQSPP5Ozjj/+/Y4/3XePP7Gyjj/zWo4/IMWOP9Nmjj/hA48/
nc6OP5pKjj8GkI4/MaeOP2nzjj8zz44/ffWOP0USjz/gso4/xS6PP7p+jj+vlY4/Ju+OPxa3
jj/QZY4/t+6OP5+qjj9pUo8/H/GOP+7Pjj/3vY4/cGmOP73zjj92644/NfCOP4KMjz9PCo8/
xG2OPzdojz8sxY4/z7yOPyIAjz8Deo8/9OaOP0LFjj8ehY4/fQaPP6X7jj+VWY8/AzyPP3Ck
jj+hhI8/2gaPP0yjjj8+Vo8/V7yOP6Qmjz/27I4/XbSOP38djz9Lmo8/0VWPP8Kfjj8yII8/
x0uPP69Bjz9VEo8/xiSPP7ozjz+8QI8/7BSPP782jz/p9o4/QTCPP2LFjj92Wo8/WTmPPzdd
jz8SMo8/0SWPP62Fjz/KEY8/YjiPP0iwjj9C0Y4/9duOP42njj/Bgo8/qOePPxBIjz+9no8/
t2iPP9OAjz84F48/4QePPxfujz9QJ48/yMqOP9lBjz/DVY8/wzSPPz1ojz/iWI8/TwGPP3pm
jz/eG48/SPuOPzcYjz/06Y4/rrSPP+tjjz/Kto4/5SSPP784jz9T/o4/1EyPP4kbjz/46o4/
/a2OP9SVjz8EFI8/Ca+OP5Tjjj+zRY8/OoKPP7vtjj+Ee48/vL+OP8nhjz/OlI8/x3SPP0Tv
jj+zHI8/07+PP7h6jz+UTI8/+i+PPwINjz/U+Y4/8jaPP6e7jj8BbY8/wdiPP5Rbjz/SD48/
6zKPP5wwjz/RRI8/EXePP/XFjz/hKY8/IUaPP3c2jz/sb48/uMSPPxXQjz+9iY8/B0SPPz2I
jz9NYY8/2WSPP7myjz+EtI8/E1+PP1qWjz+tVI8/8oqPP2Psjz+LGo8/VX+PP3vjjz/eHo8/
DKiPP3Wbjz/fY48/PLWPP6Fyjz8ZFZA/Vx6QPwRJjz+qmo8/</AssayYData></Step><Step><CommonData><SampleLocation>11</SampleLocation><SampleID></SampleID><SampleGroup></SampleGroup><SampleInfo></SampleInfo><SampleRow>C</SampleRow><SamplePlate>1</SamplePlate><WellType>REGENERATION</WellType><Concentration>-1</Concentration><ConcentrationUnits>µg/ml</ConcentrationUnits><MolarConcentration>-1</MolarConcentration><MolarConcUnits>nM</MolarConcUnits><MolecularWeight>-1</MolecularWeight><Temperature>25</Temperature><StartTime>9074750</StartTime><AssayTime>5</AssayTime></CommonData><FlowRate>1000</FlowRate><StepType>KREGENERATION</StepType><StepName>Regeneration</StepName><StepStatus>OK</StepStatus><ActualTime>5.00005</ActualTime><CycleTime>0.2</CycleTime><AssayXData Points="25">n59IRdKiSEUFpkhFOalIRWisSEWfr0hF0rJIRRK2SEU5uUhFbLxIRZ+/SEXSwkhFBcZIRTXJ
SEVszEhFm89IRdLSSEUF1khFNdlIRWzcSEWf30hF0uJIRQHmSEU56UhFbOxIRQ==</AssayXData><AssayYData Points="25">+IfUv/2c8r9zYADAJzkFwN0YCcBlHwzAipMOwJ38EMBCIBPAyscUwO+DFsD+2RfARvgYwJpy
GsCgSBvAzlocwLhnHcC1mR7ARtMewJsPIMBOyiDAp0UhwM2pIcByoyLACNQiwA==</AssayYData></Step><Step><CommonData><SampleLocation>12</SampleLocation><SampleID></SampleID><SampleGroup></SampleGroup><SampleInfo></SampleInfo><SampleRow>C</SampleRow><SamplePlate>1</SamplePlate><WellType>NEUTRALIZATION</WellType><Concentration>-1</Concentration><ConcentrationUnits>µg/ml</ConcentrationUnits><MolarConcentration>-1</MolarConcentration><MolarConcUnits>nM</MolarConcUnits><MolecularWeight>-1</MolecularWeight><Temperature>25</Temperature><StartTime>9090663</StartTime><AssayTime>5</AssayTime></CommonData><FlowRate>1000</FlowRate><StepType>KREGENERATION</StepType><StepName>Regeneration</StepName><StepStatus>OK</StepStatus><ActualTime>4.99907</ActualTime><CycleTime>0.2</CycleTime><AssayXData Points="25">n+9IRc7ySEUB9khFNflIRWj8SEWf/0hFzgJJRQEGSUU1CUlFaAxJRZsPSUXOEklFBRZJRTkZ
SUVoHElFmx9JRdIiSUUFJklFOSlJRWgsSUWbL0lF0jJJRQE2SUU5OUlFaDxJRQ==</AssayXData><AssayYData Points="25">z9lIP+qdRD+NK0g/ZQdNP1Z2UD9DYVY/cWFYP6HrWj+FY14/bTBgP1FsYj/l4GQ/H3tlP6YR
Zz8qDmg/o7FpPz6Maj9qxms/SHBuP7CobT+ET28/aGtvP9D7bz+SA3E/kfBwPw==</AssayYData></Step><Step><CommonData><SampleLocation>11</SampleLocation><SampleID></SampleID><SampleGroup></SampleGroup><SampleInfo></SampleInfo><SampleRow>C</SampleRow><SamplePlate>1</SamplePlate><WellType>REGENERATION</WellType><Concentration>-1</Concentration><ConcentrationUnits>µg/ml</ConcentrationUnits><MolarConcentration>-1</MolarConcentration><MolarConcUnits>nM</MolarConcUnits><MolecularWeight>-1</MolecularWeight><Temperature>25</Temperature><StartTime>9106907</StartTime><AssayTime>5</AssayTime></CommonData><FlowRate>1000</FlowRate><StepType>KREGENERATION</StepType><StepName>Regeneration</StepName><StepStatus>OK</StepStatus><ActualTime>4.99907</ActualTime><CycleTime>0.2</CycleTime><AssayXData Points="25">mz9JRcpCSUX9RUlFMUlJRWhMSUWXT0lFylJJRf1VSUUxWUlFaFxJRZdfSUXOYklF/WVJRTFp
SUVkbElFm29JRcpySUUBdklFMXlJRWR8SUWbf0lFzoJJRQGGSUUxiUlFZIxJRQ==</AssayXData><AssayYData Points="25">MyUFwLJCEcAozhXAnvoYwCxNG8DowhzA3OYdwDfXH8DAdSDA+LQhwGX1IcC+FiPA14wjwDpa
JMD0WCXAJmElwDUmJsBmxSbAOEcnwKGAJ8DMECjA5GkowPr+KMDA7SjA/lIpwA==</AssayYData></Step><Step><CommonData><SampleLocation>12</SampleLocation><SampleID></SampleID><SampleGroup></SampleGroup><SampleInfo></SampleInfo><SampleRow>C</SampleRow><SamplePlate>1</SamplePlate><WellType>NEUTRALIZATION</WellType><Concentration>-1</Concentration><ConcentrationUnits>µg/ml</ConcentrationUnits><MolarConcentration>-1</MolarConcentration><MolarConcUnits>nM</MolarConcUnits><MolecularWeight>-1</MolecularWeight><Temperature>25</Temperature><StartTime>9123010</StartTime><AssayTime>5</AssayTime></CommonData><FlowRate>1000</FlowRate><StepType>KREGENERATION</StepType><StepName>Regeneration</StepName><StepStatus>OK</StepStatus><ActualTime>5.00005</ActualTime><CycleTime>0.2</CycleTime><AssayXData Points="25">l49JRcaSSUX5lUlFLZlJRWScSUWXn0lFxqJJRf2lSUViqUlFZKxJRZevSUXKsklF/bVJRS25
SUVkvElFl79JRcrCSUX5xUlFLclJRWTMSUWXz0lFxtJJRfnVSUUx2UlFZNxJRQ==</AssayXData><AssayYData Points="25">/QlRP8qKRT8mzko/HSNQP4YWVz9CdVk/s+FcP9nGYD8ZZ2M/lbNkP1wNZz+vIWk/zYxqP7Sz
bD+pk20/PrpvPx+lcD87AnI/BrpyP4mhcz/fe3Q/rVd1P3b0dT9QEHY/5l13Pw==</AssayYData></Step><Step><CommonData><SampleLocation>11</SampleLocation><SampleID></SampleID><SampleGroup></SampleGroup><SampleInfo></SampleInfo><SampleRow>C</SampleRow><SamplePlate>1</SamplePlate><WellType>REGENERATION</WellType><Concentration>-1</Concentration><ConcentrationUnits>µg/ml</ConcentrationUnits><MolarConcentration>-1</MolarConcentration><MolarConcUnits>nM</MolarConcUnits><MolecularWeight>-1</MolecularWeight><Temperature>25</Temperature><StartTime>9139095</StartTime><AssayTime>5</AssayTime></CommonData><FlowRate>1000</FlowRate><StepType>KREGENERATION</StepType><StepName>Regeneration</StepName><StepStatus>OK</StepStatus><ActualTime>4.99907</ActualTime><CycleTime>0.2</CycleTime><AssayXData Points="25">l99JRcbiSUX55UlFMelJRWDsSUWT70lFxvJJRfn1SUUt+UlFZPxJRZP/SUXGAkpF/QVKRS0J
SkVgDEpFkw9KRcYSSkUBFkpFoxlKRWAcSkWTH0pFxiJKRQEmSkUtKUpFYCxKRQ==</AssayXData><AssayYData Points="25">a2cIwMWME8DhUBjAS7EawEcBHcDjkB7A0NcfwH0EIcCF8SHAewQjwAR/I8ApiiTAhgclwC+f
JcCp5SXANmYmwHiOJsBapSfAQtgnwN81KMAlgijA8doowERUKcCpVinAkpYpwA==</AssayYData></Step><Step><CommonData><SampleLocation>12</SampleLocation><SampleID></SampleID><SampleGroup></SampleGroup><SampleInfo></SampleInfo><SampleRow>C</SampleRow><SamplePlate>1</SamplePlate><WellType>NEUTRALIZATION</WellType><Concentration>-1</Concentration><ConcentrationUnits>µg/ml</ConcentrationUnits><MolarConcentration>-1</MolarConcentration><MolarConcUnits>nM</MolarConcUnits><MolecularWeight>-1</MolecularWeight><Temperature>25</Temperature><StartTime>9155164</StartTime><AssayTime>5</AssayTime></CommonData><FlowRate>1000</FlowRate><StepType>KREGENERATION</StepType><StepName>Regeneration</StepName><StepStatus>OK</StepStatus><ActualTime>4.99907</ActualTime><CycleTime>0.2</CycleTime><AssayXData Points="25">ky9KRcIySkX1NUpFKTlKRVw8SkWTP0pFwkJKRfVFSkUpSUpFYExKRY9PSkXCUkpF9VVKRSlZ
SkVcXEpFj19KRcJiSkX5ZUpFLWlKRWBsSkWPb0pFwnJKRfV1SkUteUpFXHxKRQ==</AssayXData><AssayYData Points="25">dwxaPxSFUD+I21Q/6+JaP7mvXj8yhWM/adVmP1KUaz911Gw/8f5vPwgecj9dcHM/yaJ1P6X5
dj9Lv3c/SKR6P4H6eT/X7Xw/gBd9P/l5fj9nyH4/oiCAPx+qgD9EpIA/SS2BPw==</AssayYData></Step><Step><CommonData><SampleLocation>1</SampleLocation><SampleID></SampleID><SampleGroup></SampleGroup><SampleInfo></SampleInfo><SampleRow>C</SampleRow><SamplePlate>1</SamplePlate><WellType>BUFFER</WellType><Concentration>-1</Concentration><ConcentrationUnits>µg/ml</ConcentrationUnits><MolarConcentration>-1</MolarConcentration><MolarConcUnits>nM</MolarConcUnits><MolecularWeight>-1</MolecularWeight><Temperature>25</Temperature><StartTime>9169990</StartTime><AssayTime>30</AssayTime></CommonData><FlowRate>1000</FlowRate><StepType>BASELINE</StepType><StepName>Baseline</StepName><StepStatus>OK</StepStatus><ActualTime>29.9991</ActualTime><CycleTime>0.2</CycleTime><AssayXData Points="150">j39KRcKCSkX1hUpFKYlKRVyMSkWPj0pFwpJKRfGVSkUpmUpFXJxKRY+fSkXCokpF9aVKRSmp
SkVcrEpFj69KRcKySkX1tUpFJblKRVi8SkWLv0pFwsJKRfXFSkUlyUpFXMxKRY/PSkW+0kpF
9dVKRSnZSkVc3EpFj99KRb7iSkX15UpFJelKRVjsSkWL70pFwvJKRfX1SkUp+UpFXPxKRY//
SkXCAktF8QVLRSkJS0VcDEtFjw9LRcISS0X1FUtFKRlLRVwcS0WPH0tFwiJLRfUlS0UpKUtF
XCxLRY8vS0XCMktF9TVLRSk5S0VcPEtFiz9LRcJCS0X1RUtFKUlLRVxMS0WPT0tFwlJLRfVV
S0UpWUtFXFxLRY9fS0XCYktF9WVLRSlpS0VYbEtFj29LRcJyS0XxdUtFJXlLRVx8S0WPf0tF
woJLRfWFS0UpiUtFWIxLRY+PS0XCkktF9ZVLRSmZS0VcnEtFj59LRcKiS0XxpUtFKalLRVys
S0WPr0tFwrJLRfG1S0UpuUtFXLxLRY+/S0W+wktF8cVLRSnJS0VczEtFi89LRcLSS0Xx1UtF
JdlLRVzcS0WP30tFwuJLRfXlS0Up6UtFXOxLRY/vS0XC8ktF9fVLRSn5S0Vc/EtFi/9LRcIC
TEXxBUxFKQlMRVwMTEWLD0xFvhJMRfUVTEUpGUxFWBxMRYsfTEXCIkxF8SVMRSkpTEVYLExF
iy9MRcIyTEX1NUxFKTlMRVw8TEWPP0xFwkJMRfVFTEUpSUxFXExMRYtPTEXCUkxF9VVMRSlZ
TEVYXExF</AssayXData><AssayYData Points="150">BVeDP2g0gj+DMoI/3ymCP0w7gz8g/YI/F9mCPw9Vgz86aoM/3WiDP0bLgz8MuoM/QCaEP/Pt
gz/j8oM/fTeEPzqahD+LZYQ/HjmFP+AZhT9qJIU/QiKFP9oihT+mSYU/6G2FPwJ8hT+h8YQ/
r6uFP1CHhj9IWYY/kbOFP/W/hT9o0YY/JGGGPxh/hj+8aIY/o7SGP2y7hj8W44Y/fJqGP1Di
hj8e5YY/mM2GPwYGhz+SHYc/zsqHPzVvhj9q5oY/IG2HP5tYhz9bnYc/ZgWIP2OIhz8xwIc/
iWeIP1kAiD/+N4g/XC6IP+pbiD9xj4g/q32IPyKWiD/UvIg/bbGIP7cFiT+X4og/5YGJP7x6
iT8HM4k/kRmJP4YXiT/QmYk/o0eJP4GGiT94Q4k/KS2JPylRiT+ER4k/3c6JP0TliD/pNoo/
bv+JPzI0iT9trYo/kIOKP4eWiT9qJoo/swSKP3gpij9slIo/Bi+KPwqKij8ukoo/wGuKP5mM
ij94bYo/nWGKP4dsij+v04o/6pWKP6wYiz9t4Io/Pw6LP9Ceij9qFos/RZGKP7/Mij9IzYo/
BlWLPywniz8GO4s/tZqLP5TNiz/Aj4s/qa6LP/wkiz8+i4s/14CLP5ujij/iaYs/QuWLPyCj
iz94+4s/bhmMP5atiz9DyIs/bEWMP/h1jD8Kyos/l0qMP/h9jD9N1Is/0LSMP4w+jD+SQow/
SoWMP8C0jD9PQYw/tsOMP7OVjD/mqow/D2CMP2J1jD+z7Yw/ccqMP/XKjD+/DI0/cUKNP20X
jT8w+Iw/</AssayYData></Step><Step><CommonData><SampleLocation>1</SampleLocation><SampleID></SampleID><SampleGroup></SampleGroup><SampleInfo></SampleInfo><SampleRow>C</SampleRow><SamplePlate>1</SamplePlate><WellType>BUFFER</WellType><Concentration>-1</Concentration><ConcentrationUnits>µg/ml</ConcentrationUnits><MolarConcentration>-1</MolarConcentration><MolarConcUnits>nM</MolarConcUnits><MolecularWeight>-1</MolecularWeight><Temperature>25</Temperature><StartTime>9200989</StartTime><AssayTime>80</AssayTime></CommonData><FlowRate>600</FlowRate><StepType>LOADING</StepType><StepName>Loading</StepName><StepStatus>OK</StepStatus><ActualTime>80</ActualTime><CycleTime>0.2</CycleTime><AssayXData Points="400">i19MRb5iTEXtZUxFIWlMRVRsTEWHb0xFunJMRe11TEUheUxFVHxMRYt/TEW6gkxF8YVMRSGJ
TEVUjExFh49MRb6STEXtlUxFIZlMRVicTEWLn0xFuqJMRfGlTEUhqUxFWKxMRYuvTEW6skxF
7bVMRSG5TEVYvExFh79MRb7CTEXxxUxFJclMRVTMTEWHz0xFutJMRe3VTEUh2UxFVNxMRYff
TEW+4kxF7eVMRSHpTEVU7ExFh+9MRb7yTEXt9UxFIflMRVj8TEWH/0xFugJNRe0FTUUhCU1F
VAxNRYcPTUW+Ek1F7RVNRSEZTUVUHE1Fhx9NRboiTUXxJU1FJSlNRVQsTUWHL01FujJNRe01
TUUhOU1FWDxNRYc/TUW6Qk1F7UVNRSVJTUVYTE1Fh09NRbpSTUXtVU1FJVlNRVRcTUWLX01F
vmJNRe1lTUUhaU1FVGxNRYdvTUW+ck1F7XVNRSV5TUVUfE1Fh39NRbqCTUXthU1FIYlNRViM
TUWHj01FupJNRe2VTUUhmU1FVJxNRcCfTUW6ok1F7aVNRSGpTUVUrE1Fh69NRbqyTUXxtU1F
JblNRVS8TUWHv01FusJNRfHFTUUhyU1FVMxNRYfPTUW60k1F7dVNRSXZTUVY3E1Fh99NRbri
TUXt5U1FJelNRVjsTUWH701FuvJNRe31TUUl+U1FVPxNRYv/TUW6Ak5F7QVORSEJTkVUDE5F
iw9ORboSTkXtFU5FIRlORVgcTkWHH05FuiJORe0lTkUlKU5FVCxORYsvTkW6Mk5F7TVORSU5
TkVUPE5Fhz9ORbpCTkXtRU5FIUlORVRMTkWHT05FulJORe1VTkUhWU5FgVxORYdfTkW6Yk5F
7WVORSBpTkVUbE5Fh29ORb5yTkXtdU5FIHlORVR8TkWLf05FuoJORe2FTkUgiU5FVIxORYuP
TkW6kk5F7ZVORSCZTkVUnE5Fh59ORbqiTkX2pU5FIKlORVSsTkWHr05FurJORe21TkUguU5F
VLxORYe/TkW6wk5F7cVORSDJTkVUzE5Fh89ORbrSTkXx1U5FINlORVjcTkWH305FVuNORe3l
TkUg6U5FWOxORYfvTkW68k5F8fVORSD5TkVU/E5Fi/9ORboCT0XtBU9FIAlPRVgMT0WHD09F
uhJPRe0VT0UgGU9FWBxPRYcfT0W+Ik9F7SVPRSApT0VYLE9Fiy9PRboyT0XtNU9FIDlPRVQ8
T0WHP09FukJPRe1FT0UgSU9FVExPRYdPT0W+Uk9F8VVPRSBZT0VUXE9Fh19PRb5iT0XxZU9F
JWlPRaJsT0WPb09FunJPRfZ1T0UleU9FWHxPRYt/T0W+gk9F8YVPRSWJT0VYjE9Fi49PRb6S
T0XtlU9FJZlPRVicT0WLn09FvqJPRfGlT0UgqU9FWKxPRYuvT0W+sk9F8bVPRSW5T0VYvE9F
i79PRb7CT0XxxU9FJclPRVjMT0WLz09FvtJPRfbVT0Ul2U9FWNxPRYvfT0W+4k9F8eVPRSXp
T0VY7E9Fi+9PRb7yT0UW9k9FJflPRVj8T0WL/09FvgJQRS8GUEUlCVBFWAxQRYsPUEW+ElBF
8RVQRS0ZUEVYHFBFix9QRb4iUEXxJVBFJSlQRVgsUEWLL1BFvjJQRfE1UEUlOVBFWDxQRYs/
UEW+QlBF7UVQRSVJUEVYTFBFi09QRb5SUEXxVVBFJVlQRVhcUEWPX1BFvmJQRfFlUEUlaVBF
WGxQRYtvUEW+clBF8XVQRSV5UEVYfFBFi39QRb6CUEXxhVBFJYlQRViMUEWkj1BFvpJQRfGV
UEUlmVBFWJxQRYufUEW+olBF8aVQRSWpUEVYrFBFi69QRb6yUEXttVBFJblQRVi8UEWLv1BF
vsJQRfHFUEUlyVBFWMxQRYvPUEW+0lBF8dVQRSXZUEVY3FBFi99QRb7iUEXx5VBFJelQRVjs
UEWH71BFvvJQRfH1UEUl+VBFWPxQRYv/UEW+AlFF8QVRRSUJUUVYDFFFiw9RRb4SUUXxFVFF
JRlRRVgcUUWLH1FFviJRRe0lUUUlKVFFWCxRRYsvUUW+MlFF8TVRRSU5UUVYPFFFhz9RRbpC
UUXxRVFFJUlRRTVNUUWRUFFFDFNRRfFVUUUlWVFFWFxRRQ==</AssayXData><AssayYData Points="400">FvyMP9wWjT/UVY0/h6aNP45kjT/NsY0/LCmNPx6EjT+bkI0/+vqNP+ayjT+ij40/r6iNP7Ma
jj/wao0/pnKNP2DojT9PyI0/VguOP5NIjj/d2Y0/cwKOP539jT9pDI4/cxKOP4Rhjj9yOo4/
FkCOPypNjj8hb44/0cGOP01ejj/CG44//X2OP/Ngjj8AhY4/r56OP9rWjj/4iI4/g0COP40G
jj91aI4/9lyOP0Mxjz9/JY8/2bqOPzTHjj+ct44/jsuOP7nijj+cHY8/z6mOP1tUjz8RvI4/
VSOPP4TTjj95LY8/UJCOP8L8jj/nJI8/FxSPP8YLjz/mao8/01+PP2rjjj9Mf48/WjmPP+19
jz82KY8/shSPP4IFjz8WTI8/BPiOPweGjz8vU48/cIqPPzHcjz8Gyo8/rp2PPxH4jz/LAZA/
9L6PPxD5jz+zKJA/AHaPP1qajz/c648/4SiQP2Lzjz+U1o8/Zf+PP2AKkD9UKJA/XYCQP78x
kD9E8I8/7CmQP0d9jz9dFZA/DmiQP7otkD9TEZA/8hqQPzVQkD9rvpA/YTmQP+9qkD/gLJA/
7tWQP31FkD+qW5A/45GRP5iokD+KR5A/exaQPzY4kD9muZA/mcKQP9XrkD+8spA/fNuQPz6u
kD8rdpA/7c+QPzqhkD9zw5A//WiQP6/7kD9iBpA/QqqQP434kD/pcpE/tYyQP7GWkD+7IpE/
unyQP74akT+3bJE/QRiRP87bkD8Q7pA/llSRP9HUkD+DoJA/DEyRP9bFkD91VZE/ooiRP7RS
kT8vr5E/sZORP32RkT8akJE/nDaRP+t5kT8+k5E/6biRP5CKkT8ipZE/MeuQPzYxkT/deJE/
wnORP+j9kD94W5E/vYKRP3HRkT/FbZE/GL2RP9STkT91p5I/PvmRP7OqkT/xfZE/FUSSP2rK
kT95VZE/4H2RP7C2kT/EMZI/LqSRP6r9kT9yQpI/uf2RP2s7kj9qOZI/lSiSPzVXkj9z25I/
E4OSP9/MkT+YWJI/WSiSP+F6kj8DXJI/gBqSP9Cckj+/a5I/LbOSP593kj84TJI/c9ySP2Fw
kj99A5I/daCSP+Cykj+zsJI/UjSSPyXZkj8E4pI/X0SSP5mTkj/ma5M/a32SPx7Dkj/vl5I/
OmSSPx5Jkj+qyJI/0sCSP6Rdkj/Zj5I/pVmSP7nykj8ZC5M/5QGTPxYYkz+I35I/2q+SPwQ7
kz9MjJM/LbaTP/iPkj93FJM/AxiTP1ZUkz9MM5M/dQ2TPwj7kj+oZJM/E+ySPy/9kj/hVpM/
zGeTPy8tkz97wpM/HxyTP99pkz9yLpM/zFqTPw6lkz+Zc5M/AJeTP4dTkz9J2pM/PriTP4x9
kz9tf5M/lG+TPzaHkz+3p5M/OpKTP3zVkz9Bc5M/t1yTPzKGkz+0jZM/aVyTPxzCkz/suZM/
zBuUP9Wgkz/+oJM/48CTPxiBkz91xJM/ZT6TP2T2kz8QcZM/E8iTP1pWkz+/u5M/zweUPxzL
kz8J9ZM/8cKTP8lylD9YI5Q/tZeUP67akz+I65M/SJ+TP4bYkz8v6ZM/E8uTP/pVlD+I5ZM/
xCuUP5L/kz9o5ZM/0RaUP4wolD9EHJQ/iw+UPwSokz9WpJM/jH6UP/8ElD8VGpQ/gxqUP7A2
lD8o7ZM/1GeUP51olD8fK5Q/IFuUPyRElD/WIZQ/graUPzfqlD8DOJQ/HRGUP6BJlD8lLpQ/
nhWVP6EklT9jmpQ/BBmVP/arlD/ChZQ/iFyUP+PulD/UBJU/cbSUP+UblD+sQJQ/CpmUP862
lD8r2ZQ/QyWVP055lD9y7pQ/m9GUP74glT9bTpU/imCUP+dnlT+zlZQ/8SqVP+LzlD/TVJU/
x9uUP2QHlT/zKZU/gbKUP7uglT931JQ/462UPyBBlT/1QZQ/CTGVPw/alD/4RZU/1RSVP73N
lD8Gj5U/qBqVPy8JlT8iNJU/hw+VP2jLlD8sBJU/JE+VP+e8lT+ntJU/ofOUP3nZlD8Bm5U/
qBOVPwTFlD8kDpY/g2OVP/MtlT/DqpU/jbSVP1kzlT8WyJQ/8BaWP6JalT8+8ZU/cM+VP3bz
lT/0rJU/YLaVP5HGlT/CuJU/RfGVP8wAlj+95JU/NIuVPw==</AssayYData></Step><Step><CommonData><SampleLocation>1</SampleLocation><SampleID></SampleID><SampleGroup></SampleGroup><SampleInfo></SampleInfo><SampleRow>C</SampleRow><SamplePlate>1</SamplePlate><WellType>BUFFER</WellType><Concentration>-1</Concentration><ConcentrationUnits>µg/ml</ConcentrationUnits><MolarConcentration>-1</MolarConcentration><MolarConcUnits>nM</MolarConcUnits><MolecularWeight>-1</MolecularWeight><Temperature>25</Temperature><StartTime>9281906</StartTime><AssayTime>30</AssayTime></CommonData><FlowRate>1000</FlowRate><StepType>BASELINE</StepType><StepName>Baseline</StepName><StepStatus>OK</StepStatus><ActualTime>30</ActualTime><CycleTime>0.2</CycleTime><AssayXData Points="150">i19RRbpiUUXxZVFFIWlRRVRsUUWLb1FFunJRRe11UUUheVFFVHxRRYd/UUW+glFFDoZRRSWJ
UUVYjFFFi49RRbqSUUXtlVFFIZlRRVScUUWHn1FFuqJRRfGlUUUpqVFFWKxRRYevUUW+slFF
7bVRRSm5UUVUvFFFh79RRbrCUUXxxVFFIclRRVTMUUWLz1FFvtJRRfHVUUUp2VFFWNxRRYvf
UUW+4lFF7eVRRSHpUUVY7FFFi+9RRb7yUUXx9VFFJflRRVj8UUWH/1FFvgJSRfEFUkUlCVJF
WAxSRYcPUkXKElJF8RVSRSUZUkVYHFJFix9SRb4iUkXxJVJFJSlSRVgsUkWLL1JFvjJSRfE1
UkU5OVJFWDxSRYs/UkW+QlJF8UVSRSVJUkVYTFJFi09SRb5SUkXxVVJFJVlSRVhcUkWLX1JF
02JSRfFlUkUlaVJFWGxSRYtvUkW+clJF8XVSRSV5UkVYfFJFi39SRb6CUkXxhVJFJYlSRViM
UkWbj1JFvpJSRfGVUkUlmVJFWJxSRYufUkW+olJF8aVSRSWpUkVYrFJFi69SRb6yUkXxtVJF
JblSRVi8UkWLv1JFvsJSRfHFUkUlyVJFWMxSRYvPUkW+0lJF8dVSRSXZUkVY3FJFi99SRb7i
UkXt5VJFJelSRX3sUkWL71JFvvJSRfH1UkUl+VJFWPxSRYv/UkW+AlNF8QVTRSUJU0VgDFNF
iw9TRb4SU0XxFVNFJRlTRVgcU0WLH1NFviJTRfElU0UlKVNFWCxTRYsvU0W6MlNF7TVTRSU5
U0VYPFNF</AssayXData><AssayYData Points="150">K9OVP1FnlT9A+JU/IquVP563lT/ks5U/ndaVP9xAlj8EwZU/1h2WP6vGlT8SrJU/+XiWP2za
lT9FMZY/I8WVP+U0lj/E3JU/v5OVP3uolT/wWZY/G1CWP9wDlj/0FZY/Uj6WP9Qulj+ezJU/
wiCWP4F8lj/E6ZU/jBiWPwdalj/SIpY//XCWP9v1lT+3WJY/59+VP5Cilj+5ApY/1jqWPyXf
lj9pw5U/fTeWP6h1lj9+ZJY//J2WP25Flj/+2ZY/rt6VPxSelj8dnpY/eSmWP8RVlj9SY5Y/
ZKSWPwS+lj+ZQZY/4fGWP6dDlj8udJY/I66WPyxslj/XqJY/4SCWP6aalj896pY/z/+WP6mI
lj8HrJY/MOeWP0Ialz8aZZY/UNmWP7fJlj9bk5Y/qHGWP1Sklj+iz5Y/1d6WPz/jlj+14ZY/
jTqXP0/hlT+olZc/JIOWP7qGlj/z95Y/vyOXP1sDlz9fsJc/ceGWP0G1lj/eiZY/ujCXP646
lz/3bZc/UtOWP6YXlz8zU5c/aEGXP2pqlz8a95Y/DRSXP8n+lj+dtZc/np+WP83alj8eBZc/
ESWXP9uIlz+qBZc/5J+XP7U0lz9TFJc/ll6XP4tElz/xDpc/3XyXP11dlz/6U5c/jZSXP0Nt
lz/VU5c/i7WXPySMlz+Xh5c/MJGXPyvClz80xpc/tJmXP/yllz+xuJc/iAyYP5HBlz9yUpg/
cW6XP/aIlz8kjJc/0UuXP//4lz8qCZg/2QiXP7yVlz8FzJc/mb6XP9klmD+ylJc/gRWYPw+d
lz98rpc/</AssayYData></Step><Step><CommonData><SampleLocation>10</SampleLocation><SampleID>BG505 T332N SOSIP</SampleID><SampleGroup></SampleGroup><SampleInfo></SampleInfo><SampleRow>C</SampleRow><SamplePlate>1</SamplePlate><WellType>KSAMPLE</WellType><Concentration>-1</Concentration><ConcentrationUnits>µg/ml</ConcentrationUnits><MolarConcentration>125</MolarConcentration><MolarConcUnits>nM</MolarConcUnits><MolecularWeight>-1</MolecularWeight><Temperature>25</Temperature><StartTime>9320747</StartTime><AssayTime>180</AssayTime></CommonData><FlowRate>600</FlowRate><StepType>ASSOC</StepType><StepName>Association</StepName><StepStatus>OK</StepStatus><ActualTime>180</ActualTime><CycleTime>0.2</CycleTime><AssayXData Points="900">iz9TRbpCU0XtRVNFJUlTRVhMU0WLT1NFMVNTRfFVU0UlWVNFWFxTRYtfU0W+YlNF8WVTRSVp
U0VYbFNFi29TRb5yU0XxdVNFJXlTRVh8U0WLf1NFvoJTRTuGU0UliVNFWIxTRYuPU0W+klNF
7ZVTRSWZU0VYnFNFi59TRb6iU0XxpVNFJalTRVisU0WLr1NFvrJTRfG1U0UluVNFWLxTRYe/
U0W+wlNF7cVTRSXJU0VUzFNFi89TRb7SU0Xx1VNFJdlTRVTcU0WH31NFvuJTRfHlU0Ul6VNF
WOxTRYvvU0W+8lNF8fVTRSX5U0Vk/FNFh/9TRb4CVEXxBVRFIQlURVgMVEWHD1RFvhJURfEV
VEUlGVRFWBxURYsfVEW+IlRF8SVURSUpVEVULFRFiy9URb4yVEXxNVRFJTlURVg8VEWLP1RF
vkJURfFFVEUlSVRFWExURYtPVEW+UlRF8VVURSFZVEVYXFRFi19URbpiVEXxZVRFJWlURVhs
VEWLb1RFvnJURe11VEUleVRFWHxURYt/VEW6glRF8YVURSWJVEVYjFRFi49URbqSVEXxlVRF
JZlURVicVEWLn1RFvqJURfGlVEUhqVRFWKxURYuvVEW+slRF8bVURSW5VEVYvFRFi79URb7C
VEXxxVRFIclURVjMVEWLz1RFutJURfHVVEUh2VRFWNxURYffVEW+4lRF8eVURSHpVEVY7FRF
i+9URb7yVEXx9VRFJflURVj8VEWL/1RFvgJVRfEFVUUlCVVFWAxVRYsPVUW6ElVF7RVVRSUZ
VUVYHFVFix9VRb4iVUXxJVVFJSlVRVgsVUWfL1VFvjJVRfE1VUUlOVVFWDxVRYs/VUW+QlVF
7UVVRSVJVUVYTFVFi09VRb5SVUXxVVVFJVlVRVhcVUWLX1VFvmJVRe1lVUUlaVVFWGxVRYdv
VUW+clVF8XVVRSV5VUVUfFVFi39VRb6CVUXxhVVFJYlVRVSMVUWHj1VFvpJVRfGVVUUlmVVF
VJxVRYefVUW+olVFM6ZVRSWpVUVUrFVFh69VRb6yVUXxtVVFJblVRVi8VUWLv1VFvsJVRe3F
VUUlyVVFVMxVRYvPVUW+0lVF7dVVRSXZVUVY3FVFh99VRbriVUXx5VVFIOlVRVjsVUWL71VF
uvJVRe31VUUl+VVFVPxVRYf/VUW6AlZF7QVWRSUJVkVYDFZFiw9WRboSVkXtFVZFJRlWRVgc
VkWPH1ZFviJWRfElVkUgKVZFWCxWRYcvVkW+MlZF7TVWRSA5VkVUPFZFmz9WRb5CVkXxRVZF
JUlWRVRMVkWHT1ZFvlJWRfFVVkUlWVZFWFxWRYtfVkW6YlZF8WVWRSVpVkVYbFZFi29WRb5y
VkXtdVZFIHlWRVh8VkWHf1ZFuoJWRfGFVkUliVZFVIxWRYuPVkW+klZF7ZVWRSWZVkVUnFZF
i59WRb6iVkXtpVZFOalWRVSsVkWLr1ZFvrJWRfG1VkUluVZFWLxWRYe/VkW+wlZF8cVWRSXJ
VkVYzFZFh89WRb7SVkXx1VZFINlWRVjcVkWH31ZFz+JWRe3lVkUl6VZFWOxWRYfvVkW+8lZF
7fVWRSX5VkVY/FZFh/9WRboCV0XxBVdFIAlXRVQMV0WHD1dFuhJXRfEVV0UgGVdFWBxXRYcf
V0W+IldF8SVXRSApV0VULFdFhy9XRb4yV0XtNVdFJTlXRVQ8V0WHP1dFukJXRfFFV0UlSVdF
VExXRYdPV0W+UldF7VVXRSVZV0VYXFdFh19XRRxjV0XxZVdFJWlXRVhsV0WHb1dFvnJXRe11
V0UleVdFWHxXRYd/V0W+gldF8YVXRSCJV0VYjFdFi49XRbqSV0XxlVdFIJlXRVScV0WHn1dF
uqJXRe2lV0UgqVdFVKxXRYevV0W6sldF9rVXRSW5V0VYvFdFi79XRbrCV0XxxVdFJclXRVTM
V0WHz1dFvtJXRe3VV0Ul2VdFWNxXRYvfV0W+4ldF7eVXRSDpV0Vo7FdFh+9XRb7yV0Xt9VdF
IPlXRVT8V0WH/1dFugJYRe0FWEUgCVhFWAxYRYcPWEW+ElhF8RVYRSAZWEVUHFhFix9YRboi
WEXtJVhFIClYRVgsWEWHL1hFujJYRfE1WEUgOVhFVDxYRYc/WEW6QlhF8UVYRSBJWEVYTFhF
i09YRbpSWEXxVVhFIFlYRVRcWEWLX1hFvmJYRe1lWEUgaVhFVGxYRYtvWEW+clhF7XVYRSV5
WEVYfFhFh39YRbqCWEXthVhFJYlYRVSMWEWHj1hFupJYRe2VWEUgmVhFVJxYRYefWEW6olhF
7aVYRSWpWEVUrFhFpK9YRbqyWEXttVhFILlYRVi8WEWHv1hFusJYRfHFWEUgyVhFWMxYRYfP
WEW60lhF7dVYRSXZWEVU3FhFh99YRbriWEXx5VhFJelYRVTsWEWH71hFuvJYRfH1WEUg+VhF
WPxYRYf/WEW6AllF8QVZRSUJWUVUDFlFhw9ZRboSWUXtFVlFJRlZRVQcWUX2H1lFviJZRfEl
WUUgKVlFVCxZRbwvWUW6MllFEjZZRSA5WUVUPFlFiz9ZRbpCWUXtRVlFIElZRVhMWUWHT1lF
ulJZRe1VWUU5WVlFVFxZRYtfWUW6YllF7WVZRSVpWUVUbFlFi29ZRb5yWUXtdVlFIHlZRVR8
WUWHf1lFuoJZRe2FWUUgiVlFWIxZRYuPWUW6kllF7ZVZRSCZWUVUnFlFh59ZRbqiWUXtpVlF
IKlZRVSsWUWHr1lFvrJZRfG1WUUluVlFWLxZRbi/WUW+wllF7cVZRSDJWUVUzFlFh89ZRbrS
WUXt1VlFINlZRVTcWUWL31lFuuJZRe3lWUUg6VlFVOxZRYvvWUW68llF7fVZRSX5WUVU/FlF
i/9ZRb4CWkXxBVpFJQlaRVgMWkWHD1pFuhJaRfEVWkUgGVpFiRxaRYcfWkXjIlpF7SVaRSUp
WkVYLFpFhy9aRb4yWkXtNVpFIDlaRVQ8WkWHP1pFvkJaRe1FWkUgSVpFVExaRYdPWkW+UlpF
7VVaRSBZWkVUXFpFh19aRb5iWkXtZVpFIGlaRVRsWkWHb1pFvnJaRfF1WkUgeVpFWHxaRYd/
WkW6glpF7YVaRSWJWkVUjFpFh49aRbqSWkXtlVpFIJlaRVScWkWHn1pFuqJaRe2lWkUgqVpF
WKxaRYevWkW6slpF7bVaRSC5WkVUvFpFh79aRbrCWkXtxVpFIMlaRVjMWkWHz1pFutJaRe3V
WkUg2VpFVNxaRYffWkW64lpF7eVaRSXpWkVY7FpFh+9aRbryWkXt9VpFJflaRVj8WkWH/1pF
6wJbRfEFW0UgCVtFVAxbRYcPW0W6EltF7RVbRSAZW0VUHFtFhx9bRboiW0XtJVtFIClbRVQs
W0WHL1tFvjJbRe01W0UgOVtFVDxbRYc/W0W+QltF7UVbRSBJW0VUTFtFh09bRbpSW0XxVVtF
IFlbRVhcW0WHX1tFumJbRfFlW0UgaVtFWGxbRYdvW0W6cltF7XVbRSB5W0VUfFtFh39bRb6C
W0XthVtFIIlbRVSMW0WHj1tFupJbRfGVW0UgmVtFWJxbRYufW0W6oltF7aVbRSCpW0VYrFtF
h69bRbqyW0XttVtFILlbRVS8W0WHv1tFvsJbRe3FW0UgyVtFWMxbRYfPW0W60ltF7dVbRSDZ
W0VU3FtFh99bRbriW0Xx5VtFIOlbRVTsW0WL71tFvvJbRe31W0Ug+VtFVPxbRYf/W0W+AlxF
EgZcRSAJXEVYDFxFhw9cRboSXEXtFVxFJRlcRVgcXEWHH1xFviJcRfElXEUgKVxFWCxcRYsv
XEW6MlxF8TVcRSU5XEVYPFxFhz9cRb5CXEXxRVxFJUlcRVRMXEWLT1xFulJcRe1VXEUgWVxF
VFxcRYtfXEW+YlxF8WVcRSVpXEVYbFxFi29cRc9yXEXtdVxFJXlcRVh8XEXRf1xFvoJcRfaF
XEUliVxFWIxcRZePXEW+klxF8ZVcRSWZXEVYnFxFi59cRb6iXEXxpVxFJalcRVisXEWLr1xF
vrJcRfG1XEUluVxFWLxcRYu/XEW+wlxF8cVcRSXJXEVYzFxFi89cRb7SXEXx1VxFJdlcRVjc
XEWL31xFvuJcRfHlXEUl6VxFWOxcRYvvXEW+8lxF8fVcRSX5XEVY/FxFi/9cRb4CXUXxBV1F
JQldRVgMXUWLD11FvhJdRfEVXUVOGV1FWBxdRYsfXUW+Il1F8SVdRSUpXUVYLF1Fiy9dRb4y
XUXxNV1FJTldRVg8XUWLP11FvkJdRfFFXUUlSV1FWExdRYtPXUW+Ul1F8VVdRSVZXUVYXF1F
i19dRb5iXUXxZV1FIGldRVhsXUWLb11FvnJdRfF1XUUleV1FWHxdRYt/XUW+gl1F8YVdRSWJ
XUVYjF1Fi49dRb6SXUXxlV1FJZldRVicXUWLn11F36JdRfGlXUU5qV1FWKxdRYuvXUW+sl1F
8bVdRSW5XUVYvF1Fi79dRb7CXUXxxV1FJcldRVjMXUWLz11FvtJdRfHVXUUl2V1FWNxdRYff
XUW+4l1F8eVdRSXpXUVY7F1Fi+9dRb7yXUXx9V1FJfldRVT8XUWL/11FugJeRe0FXkUgCV5F
VAxeRYsPXkW6El5F8RVeRSAZXkVYHF5Fix9eRb4iXkXxJV5FICleRVgsXkWLL15FvjJeRfE1
XkUlOV5FWDxeRYs/XkW+Ql5F8UVeRSBJXkVcTF5Fi09eRb5SXkXxVV5FIFleRVhcXkWLX15F
vmJeRfFlXkUlaV5FWGxeRYtvXkW+cl5F8XVeRSV5XkVYfF5F</AssayXData><AssayYData Points="900">EMKXPxDIlz83wpU/ZuWUP9rzkz+LzpI/GkySPxojkj/QhJE/MhuRP2hxkD+evpA/px6QPxhL
kD+ePZA/CPePP2swkD8IrZA/EHiPP4M3kD8QMpA/kbePPzrYjz+mLo8/qIqPPyr1jz+rqI8/
TCOQP27Ljz9qHpA/UdWPP1Pcjz8R3o8/NA6QPy7Fjz/SMJA//uqPP310jz8TzY8/NPaPPzfF
jz/JR5A/LnOPP+Djjz8HZ5A//+iPP30EkD/3mI8/LNGQP4AxkD8kNpA/J5qPP5umkD/gQZA/
DoaQP8gnkD9WzZA/BISQP4cokD9vdpA/TYmQP3G/kD9GrJA/AXCQP2XDkD/iEpE/47GQP6nL
kD8Uw5A/GqSQPy4CkT/zmJA/JmqQPz66kD9Bw5A/foOQP1wmkD+PspA/VNmQPx50kD9/9pA/
69aQP35IkD86OZE/J9CQP7iSkD9mHJE/DL+QP+YFkT+OJ5E/13qQP/jbkD8UwpA/au6QP6WL
kD8G0ZA/m6qQP55skT+RiZA/bCyRPw4CkT9OJ5E/4WmRP3yxkD9Q3JA/dFCQPw7mkD/UCJE/
RCGRP698kT/JapE/hIeRPzlQkT8bnJE/zwiRPxB8kT+84JA/ABORP1OCkT8F4JA/k0KRP90+
kT+QcZE/7ByRPzjqkT8XupE/s2yRPwhrkT9ESpE/nfmRP2POkT8GlpE/F7yRPyfckT9WyJE/
m7aRP221kT8Dm5E/uTCRP8xukT8R95E/EtKRP62Ekj9IOpI/rQaSP31OkT8v9pE/o92RP2RD
kj+B+JE/pgaSPy4Rkj8rHJI/uY+RP/q1kT/CSpI/9duRP+PLkT9KCZI/Yu2RP2aakT9FW5I/
ptqRP+GxkT82mZE/PN6RP6gCkj/PMpI/iZ2SP5Iykj9vT5I/SRqSP/u4kT81OJI/hZGSP7XA
kj+E9pE/YGmSPzYVkj9ANpI/rXKSP+Iqkj/gzJE/roySP6lBkj+yVZI/YdWSP+phkj+HOJI/
Wc2SP+i6kj97JZI/QZiSPwvAkj9tQZI/ul2SP+Fhkj9tj5I/VQWSPx7Ekj/5spI/YACSPzda
kj91GZI/Q+iSP9FYkj9zFZM/usiSP/3Gkj+bnpI/JJeSP2PRkj8l6pI/toCSPyFMkj9yypI/
S/ySP/yDkj9J75I/a7CSP3+akj9t65I/nDWTPz/Lkj91G5M/0oOSPwYdkz9875I/5HOSP/MP
kz9kZ5M/ZpGSP8Dbkj/rh5I/c+OSP0bPkj/j3JI/ZrOSP+R7kz/mEZM/DQWTPx8Lkz9mQZM/
b9eSP2Nqkz9YQ5M/6CaTPwD3kj9Ah5I/yEqTPyAPkz/UFZM/aDKTPzjFkj8R4ZI/6ROTPzcY
kz9ObpM/nlOTP6lEkz+aIZM/AG6TP+nskj8SZ5M/CE6TP24rkz9sepM/PQ+TP9eqkz+F9pI/
YqeTP46Rkz90Z5M/yFOTP2D6kj91G5M/8XCTP+zHkz9maJM/M32TPyRskz/hKpM/yU2TP6Nb
lD/lDJQ/aR+UP1qqkz/YdpM/usGTPzFxlD9cRZM/RReTP/wllD90AZQ/3VWTP6TKkz9Wm5M/
G9STP0zvkz8pHpQ/NuOTP8rUkz/2KZQ/r76TP5Nnkz+TK5Q/vMSTP9Pzkz97L5Q/SgiUP2cH
lD8YCpQ/CcKTP8CEkz/uwZM/16aTP6IUlD+Q9JM/fzaUP8KRkz+eL5Q/rZWUP9UMlD+O/JM/
u0aUP7WUkz8RSZQ/jtSTPzE/lD/Qr5M/GRSUP48UlD9bypM/1wWUP1JplD+vGJQ/MvWTP5Oy
kz9bO5Q/c3+UPxLqkz8XSpQ/qkiUP8uwkz+y0ZM/YOiTP26FlD9545Q/TimUP/A/lD8+wZM/
QguUPySdlD/CqZQ/7BGUP44VlD/+q5Q/V4WUP/xSlD9bqJQ/TpaUPyS6lD8Yh5Q/AUSUP9E0
lD9jl5Q/ezmUP6G0lD/qdZQ/Ws6UPybZlD+7wJQ/O3iUP0yxlD9kwJQ/QIGUP8j0kz+YTZQ/
5XqUP+C7lD9atpQ/aW2UP0/bkz/1bJQ/4rCUP3bklD997JQ/QGWUP72GlD/Y0pQ//eiUPyas
lD/r+ZQ/iLmUPxNAlD+Y/JQ/F8OUPyvAlD8pTJQ/2QaUP/aClD+u7JQ/htSUP0ZclD9DvpQ/
x4+UP2DVlD/vbZQ/0bqUPzKslD/dqpQ/xbSUP45FlD8yMZU/KK6UP6zRlD+3nZQ/FNCUP5ab
lD8rNJU/z3qVP2EylT/8TJU/cuSUPzq5lD/OVpU/t9aUP0tBlT9/P5U/7vKUP8WPlT9K1JQ/
SDqVP1P5lD/LDJU/wiqVP42NlT87BpU/wJ2UP4UklT8JB5U/nTCVP/XYlD+qGpU/HQaVP1mS
lD/6bZU/216VPzOblD+kG5U/n0aVP4wdlT9DOZU/9SuVPxXZlD/qsJU/1PiUP0Z3lT9dvZU/
ziyVP4xVlT+/7ZQ/uQyVP97rlT8xaJU/icGVP4YslT8RD5U/y1uVP1jklD8DVZU/j2GVPzqb
lT80I5U/OHqVP3tzlT8jZ5U/hnKVP/xklT91UJU/2QeWPxoJlj9qrpU/AACVP0IKlT/YbZU/
LUmVPyWalT/UopU/APOVPy1xlT/V9JU/Cl2VPzSPlT/Qk5U/J62VP7d/lT8xxpU/bduVP5zW
lT8TzJU/7VqVPxq+lT/LpJU/Da2VPywRlj+U2pU/Ye2VP8A2lT94YJU/Ex6WPwBZlT8hM5U/
xM+VP9P1lT9zGJY/dniVP1CnlT8c+ZU/eneVP/3+lT9VXpU/yPmVP4KflT+jypU/ErmVP5dx
lT+Z/ZU/MvKVP0Uwlj+WmpU/UFCWP0w2lj+j1JU/xRqWP5mLlT+oLJY/0NuVP5+UlT8CmpU/
R7mVP3HnlT8J3JU/nm2WPxbflT+PepY/nkiWP1lvlj+sKZY/65SVP/lWlj8I95U/cA+WP/wa
lj/U65U/8E+WP/Etlj+1l5U/XuSVPxuMlT8eTJY/ZCKWP6sQlj/vkZU/j9KVPx5/lj/4OZY/
RkyWP5a2lT+0CJY/UByWP2Nzlj/GBJY/0g+WPwJRlj+thpY/zTqWP+5Dlj/1l5Y/VxyWP5d1
lj/bNpY/tjyWPyALlj/VvZY/wfKVP4TwlT88tZY/eTiWP2velT96HJY/IHGWP7E9lj/V1ZY/
0mKWP8WRlj+1eZY/BlOWP41elj+S5JU/2lyWPx7klj9YFJY//EiWPwQRlz8OtJY/+imWP4tk
lj9DWpY/OKOWP0UGlz9c0ZY/LO+WP93nlj9Ea5Y/Tu2WP+ODlj8w25Y/elWXP7wQlz+xXpY/
LqSVP2C/lj8dt5Y//Z6WPzudlj+rrJY/maaWPxqGlj8SmJY/c8WWP67Vlj8cVpY/9d6WPwsQ
lz80rpY/+lqWP6Y6lz+U3pY/v/mWP3uZlj8XYpY/WcGWP/GYlj+Sp5Y/hKCWP5yYlj/7cpY/
evqWP9dMlj96zpY/1cGWP/f0lj8PzZY/tU2XP6sGlz/B+JY/QxiXP4mMlj+w9pY/xjqXP4Ta
lj/nVZc/KQ+XPx7blj/mAJc/UNiWP0LNlj9ndZc/ND6XP4Bjlj/q2JY/LQeXP3Cilj9J0Jc/
8zeXP6t9lj8uApc/dz+XPwD6lj/CIpc/cxeXP1/elj+vN5c/JfyWP5EElz+JkJc/z7mWPykn
lz+J9pY/OXqWP8JFlz+E/JY/HCCXP1pFlz8iqZc/0e2WP3uclj9eRpc/gBGXP8oilz9wAZg/
pnCXP/polz8VKJc/IvaWP5tQlz/dH5c/+N+WPzgelz9Dmpc/65KXP0Dnlz9cnpY/t6eXPzf5
lj+ubpc/WlyXP6gzlz/FN5c/Ig2YP8Cqlz8DyZc/7aqXP2u6lz89opc/aaaXP3SYlz9TTpc/
I3KXPw+wlz/gUpc/MEqXP+cHmD9XLpc/fG6XPyVClz8xoZc/mHGXP1Sxlz+4mpc/HW6XP0ec
lz+L4JY/hx+XP0l/lz9gSZc/D5iXP6LIlz965pY/B4KXPz+Zlz8AZZc/tW6XPzgnlz+leZc/
0Q2XP/Bqlz87z5c/NcSXP614lz8uAZg/Z7KXP874lj+Ss5c/NkaXP+dklz95Y5g/on6XP5Dw
lz8UzJc/tyiXP3qslz9+opc/28yXPxCllz8XbZc/RW2XP4k2mD/f45c/u9+XPzzWlz+jHJc/
qgOXP+Hblz8Nmpc/DQqYP/4PmD+LVZc/4eSXP13xlz8zqpc/3kuYP4z6lz/sxpc/oQ2YPyqW
lz+fU5g/v0WXP9YRmD9xCZg/0/uXPyokmD/WApg/oc+XP4eRlz/gEpg/H3aXP75QmD8Lr5c/
bmGYP8RRmD/Z15c/qtiXP6zwlz/IzJc/d4GYP3ZDmD8jF5g/8A2YP97wlz+qKpg/1NqXP78J
mD+asJg/x3qXP6bKlz8SQZg/wIaXP+u8lz9/CJg/1sGXP2cumD/Vkpc/q1iYP10omD+xKJg/
KLOXPxPYlz/TGJg/NvWXPyrrlz8ZqZc/QMSXP3UNmD8K2pc/OLCYP6FUmD9Dxpc/LXaYP40A
mD+pE5g/CQSYP40NmD/rPpg/0nmYP0MkmD/PNJg/Vs+XP2c8mD8iCJg/XzKYP209mD9xQ5g/
d3mYP1QjmD87ZJg/rnmYP/xumD/Rw5c/7h2YP4VgmD+/fpg/vxyYP9R5mD+LnZg/tHOYP/K6
lz8wI5g/1aGYP3UdmD+4j5g/R46YP81WmD/1qpc/E1yYP2JBmD/b05g/s0SYP4XXlz9+5pc/
sDuYP3Q/mD/S5pg/W5eYP7l2mD8xe5g/cpmYP2mfmD+inJg/</AssayYData></Step><Step><CommonData><SampleLocation>1</SampleLocation><SampleID></SampleID><SampleGroup></SampleGroup><SampleInfo></SampleInfo><SampleRow>C</SampleRow><SamplePlate>1</SamplePlate><WellType>BUFFER</WellType><Concentration>-1</Concentration><ConcentrationUnits>µg/ml</ConcentrationUnits><MolarConcentration>-1</MolarConcentration><MolarConcUnits>nM</MolarConcUnits><MolecularWeight>-1</MolecularWeight><Temperature>25</Temperature><StartTime>9509646</StartTime><AssayTime>180</AssayTime></CommonData><FlowRate>600</FlowRate><StepType>DISASSOC</StepType><StepName>Dissociation</StepName><StepStatus>OK</StepStatus><ActualTime>180.002</ActualTime><CycleTime>0.2</CycleTime><AssayXData Points="900">i39eRb6CXkXthV5FJYleRViMXkWHj15FvpJeRfGVXkUhmV5FWJxeRYufXkW+ol5F7aVeRSWp
XkVYrF5Fi69eRb6yXkXxtV5FJbleRVi8XkXRv15FvsJeRfHFXkUlyV5FWMxeRYvPXkW+0l5F
7dVeRSXZXkVU3F5F2d9eRbriXkXt5V5FIeleRVjsXkWL715FuvJeRfH1XkUl+V5FWPxeRYv/
XkW+Al9F8QVfRSUJX0VUDF9Fiw9fRb4SX0XxFV9FJRlfRVgcX0WLH19FviJfRfElX0UlKV9F
VCxfRYsvX0W6Ml9F8TVfRU45X0VYPF9Fhz9fRb5CX0XxRV9FIUlfRVRMX0WLT19FulJfRe1V
X0UlWV9FWFxfRYtfX0W+Yl9F8WVfRSVpX0VYbF9Fi29fRbpyX0XxdV9FJXlfRVR8X0WLf19F
voJfRfGFX0UhiV9FWIxfRYuPX0W+kl9F8ZVfRSWZX0VYnF9Fi59fRbqiX0XxpV9FJalfRVis
X0WLr19FvrJfRfG1X0UluV9FVLxfRYu/X0XTwl9F8cVfRSXJX0VYzF9Fh89fRbrSX0Xt1V9F
IdlfRVTcX0WL319FuuJfRe3lX0Ul6V9FVOxfRYfvX0W68l9F7fVfRSX5X0VU/F9Fi/9fRb4C
YEXxBWBFJQlgRVQMYEWLD2BFuhJgRfEVYEUhGWBFVBxgRYsfYEW+ImBF8SVgRSUpYEVYLGBF
hy9gRb4yYEXxNWBFJTlgRVQ8YEWLP2BFukJgRfFFYEUlSWBFVExgRYtPYEW6UmBF8VVgRSVZ
YEVUXGBFi19gRbpiYEXxZWBFJWlgRWBsYEWHb2BFvnJgRfF1YEUleWBFVHxgRYt/YEW+gmBF
8YVgRSCJYEVUjGBFh49gRbqSYEXxlWBFJZlgRVicYEWLn2BFuqJgRfGlYEUgqWBFWKxgRYev
YEW6smBF8bVgRSW5YEVUvGBFh79gRb7CYEXtxWBFIMlgRVTMYEWLz2BFvtJgRe3VYEUl2WBF
WNxgRYvfYEW+4mBF9uVgRSXpYEVY7GBFh+9gRbryYEXt9WBFJflgRVj8YEWH/2BFvgJhRfEF
YUUlCWFFWAxhRYcPYUW+EmFF8RVhRSUZYUVYHGFFix9hRb4iYUUCJmFFIClhRVgsYUWLL2FF
vjJhRe01YUUlOWFFWDxhRYc/YUW6QmFF7UVhRSVJYUVYTGFFh09hRb5SYUXtVWFFIFlhRVRc
YUWHX2FFvmJhRe1lYUUlaWFFVGxhRYtvYUW+cmFF7XVhRSB5YUVUfGFFk39hRbqCYUXxhWFF
IIlhRViMYUWLj2FFupJhRfGVYUUlmWFFWJxhRYufYUW+omFF7aVhRSCpYUVYrGFFh69hRbqy
YUXxtWFFILlhRVi8YUWLv2FFusJhRfHFYUUgyWFFVMxhRYfPYUW60mFF8dVhRSDZYUVY3GFF
h99hRbriYUXt5WFFIOlhRVjsYUWH72FFuvJhRe31YUUg+WFFVPxhRYf/YUW+AmJF7QViRSAJ
YkVUDGJFhw9iRboSYkXxFWJFJRliRWAcYkWHH2JFuiJiRfElYkUgKWJFWCxiRYcvYkW+MmJF
7TViRSA5YkVYPGJFhz9iRb5CYkXtRWJFJUliRVhMYkWHT2JFvlJiRe1VYkUgWWJFWFxiRYtf
YkW6YmJF7WViRSBpYkVUbGJFh29iRbpyYkXxdWJFJXliRVh8YkWTf2JFvoJiRe2FYkUliWJF
VIxiRfaPYkW6kmJF7ZViRSCZYkVYnGJFi59iRbqiYkXxpWJFJaliRVSsYkWHr2JFurJiRe21
YkUguWJFVLxiRYu/YkW+wmJF7cViRSXJYkVUzGJFh89iRbrSYkXt1WJFINliRVTcYkWH32JF
uuJiRfHlYkUg6WJFWOxiRYvvYkW68mJF7fViRSD5YkVY/GJFh/9iRboCY0XtBWNFXgljRVQM
Y0WHD2NFvhJjRfEVY0WoGWNFVBxjRYcfY0W6ImNF7SVjRSApY0VULGNFhy9jRboyY0XxNWNF
JTljRVQ8Y0WHP2NFukJjRe1FY0UgSWNFVExjRYdPY0W6UmNF7VVjRSVZY0VUXGNFh19jRRhj
Y0XtZWNFIGljRVRsY0WHb2NFvnJjRe11Y0UgeWNFVHxjRYd/Y0W6gmNF7YVjRSWJY0VUjGNF
h49jRbqSY0XtlWNFIJljRVScY0WHn2NFuqJjRe2lY0UgqWNFVKxjRYuvY0X4smNF7bVjRSC5
Y0VUvGNFh79jRb7CY0XxxWNFIMljRVTMY0WHz2NFvtJjRe3VY0Ul2WNFVNxjRYffY0W+4mNF
7eVjRSXpY0VY7GNFi+9jRb7yY0Xt9WNFIPljRVT8Y0WH/2NFvgJkRe0FZEUgCWRFWAxkRYcP
ZEW+EmRF7RVkRSAZZEVUHGRFix9kRboiZEXtJWRFIClkRVQsZEWHL2RFujJkRe01ZEUgOWRF
kTxkRYc/ZEW+QmRF8UVkRSBJZEVUTGRFi09kRbpSZEXtVWRFIFlkRVRcZEWHX2RFumJkRe1l
ZEUgaWRFVGxkRYdvZEW6cmRF7XVkRSV5ZEVUfGRFi39kRbqCZEXthWRFIIlkRViMZEWHj2RF
upJkRe2VZEUlmWRFVJxkRYefZEW6omRF7aVkRSCpZEVUrGRFh69kRb6yZEXttWRFJblkRVi8
ZEWLv2RFusJkRfHFZEUgyWRFVMxkRYfPZEW60mRFJ9ZkRSDZZEVU3GRFh99kRbriZEXt5WRF
JelkRVTsZEWH72RFuvJkRe31ZEUg+WRFVPxkRYf/ZEW+AmVF7QVlRSAJZUVUDGVFhw9lRboS
ZUXxFWVFIBllRVQcZUWHH2VFuiJlRe0lZUUlKWVFVCxlRYsvZUW6MmVF7TVlRSA5ZUVUPGVF
hz9lRbpCZUXtRWVFJUllRVhMZUWHT2VFulJlRfFVZUUlWWVFVFxlRYdfZUW6YmVF7WVlRSBp
ZUVYbGVFj29lRbpyZUXtdWVFIHllRVh8ZUWHf2VFuoJlRe2FZUUgiWVFVIxlRYePZUW6kmVF
7ZVlRSCZZUVUnGVFh59lRbqiZUXtpWVFIKllRVSsZUWHr2VFurJlRe21ZUUpuWVFVLxlRYu/
ZUW6wmVF7cVlRSDJZUVUzGVFh89lRbrSZUXt1WVFINllRVTcZUWH32VFuuJlRe3lZUUg6WVF
XOxlRY/vZUW68mVF7fVlRSD5ZUVU/GVFh/9lRboCZkXtBWZFIAlmRVgMZkWHD2ZFuhJmRe0V
ZkUgGWZFVBxmRYcfZkW6ImZF7SVmRSUpZkVULGZFhy9mRboyZkXtNWZFIDlmRVQ8ZkWHP2ZF
vkJmRe1FZkUgSWZFVExmRYtPZkW+UmZF7VVmRSVZZkVUXGZFh19mRcZiZkXtZWZFIGlmRVRs
ZkWLb2ZFunJmRfF1ZkUleWZFVHxmRYd/ZkW6gmZF8YVmRSWJZkVcjGZFi49mRbqSZkXxlWZF
JZlmRVicZkWPn2ZFvqJmRfGlZkUgqWZFWKxmRYuvZkW+smZF8bVmRSm5ZkVYvGZFi79mRb7C
ZkXtxWZFJclmRVjMZkWLz2ZFvtJmRfHVZkUl2WZFWNxmRYvfZkW+4mZF8eVmRSXpZkVY7GZF
i+9mRb7yZkXx9WZFJflmRVj8ZkWL/2ZFvgJnRfEFZ0UlCWdFWAxnRYsPZ0W+EmdF8RVnRSUZ
Z0VYHGdFix9nRb4iZ0XxJWdFJSlnRVgsZ0WLL2dFvjJnRfE1Z0UlOWdFWDxnRYs/Z0W+QmdF
8UVnRSVJZ0VYTGdFi09nRb5SZ0XxVWdFJVlnRVhcZ0WLX2dFvmJnRfFlZ0UlaWdFWGxnRYtv
Z0W+cmdF8XVnRSV5Z0VYfGdFi39nRb6CZ0XxhWdFJYlnRViMZ0WLj2dFvpJnRfGVZ0UlmWdF
WJxnRYufZ0W+omdF8aVnRSWpZ0VYrGdFi69nRb6yZ0XxtWdFILlnRVi8Z0WLv2dFusJnRfHF
Z0UlyWdFWMxnRYvPZ0W+0mdF8dVnRSDZZ0VY3GdFi99nRb7iZ0Xx5WdFJelnRbLsZ0WL72dF
vvJnRfH1Z0Ul+WdFWPxnRaT/Z0W+AmhF8QVoRSUJaEVYDGhFhw9oRb4SaEXxFWhFJRloRVgc
aEWLH2hFuiJoRfElaEUlKWhFWCxoRYsvaEW+MmhF8TVoRSU5aEVYPGhFiz9oRbpCaEXxRWhF
JUloRVhMaEWLT2hFvlJoRfFVaEUlWWhFWFxoRYtfaEW+YmhF8WVoRSVpaEVYbGhFi29oRb5y
aEXxdWhFJXloRVh8aEWLf2hFvoJoRcKGaEVFiWhFWIxoRYuPaEW+kmhF7ZVoRSWZaEVYnGhF
i59oRbqiaEXxpWhFKaloRVSsaEWHr2hFvrJoRe21aEUluWhFWLxoRYu/aEW+wmhF7cVoRSXJ
aEVUzGhFh89oRb7SaEXt1WhFJdloRVjcaEWL32hFvuJoRfHlaEUl6WhFWOxoRYvvaEW+8mhF
8fVoRSX5aEVU/GhFh/9oRb4CaUXxBWlFJQlpRVgMaUW4D2lFvhJpRfEVaUUlGWlFWBxpRYsf
aUW+ImlF8SVpRSUpaUVYLGlFiy9pRb4yaUXxNWlFJTlpRZ08aUWHP2lFvkJpRfFFaUUlSWlF
VExpRYtPaUW+UmlF8VVpRSVZaUVUXGlFh19pRb5iaUXxZWlFJWlpRVhsaUWLb2lFunJpRe11
aUUleWlFWHxpRYt/aUW+gmlF8YVpRSWJaUVYjGlFi49pRb6SaUXxlWlFIJlpRVScaUWHn2lF
uqJpRe2laUUlqWlFWKxpRYuvaUW6smlF7bVpRSW5aUVgvGlF</AssayXData><AssayYData Points="900">HmKWP3vWlj/TpJc/7MqYPyMdmj+Bqpo//tSbP1wRnT887Jw/ududP649nj+btp4/Q+2eP+QG
nz/bP58/v1mfP1Ugnz/g/58/wV6gP8sNoD/XBqA/VsCfP8vJnz/Y/Z8/zDGgP4Z0oD/VT6A/
ITegP5qyoD+H8aA/dKagP/eYoD8BOaE/y4CgPwmUoD9276A/Oj+gP8q0oD9HcaA/rNygP4PV
oD+V46A/iwOhP4KDoD9MfqA/YKigPyjUoD/gHKE/J6qgP///oD+00qA/pGKhP5mpoD8+D6E/
ySChP9HOoD8yZ6E/TqugP9rLoD/bBKE/zRGhP2dcoT/B66A/dmWgP/x2oD9EjqA/E72gP99Q
oT8HLaE/7BWhP73CoD9f6aA/IS6hPy3KoD9dWqE/YNqgP4WNoD/8CKE/fSShP3zQoD/Ku6A/
ABKhP+xMoT+I+KA/blygP8keoT9exKA/lfOgP3BvoT+ctqA/GlehP1P3oD9gSqE/dQmgPxm0
oD+GTqE/v8GgP4HyoD+ypqA/5xShP1M0oT/n6qA/1BOhP2lYoT9/LaE/mDyhP8D9oD8T2KA/
YKqgP438oD+r5KA/2rigP/UooT8uU6A/WSuhP+mfoD9kKqE/lrOgP/mXoD8iIaE/cZigPyWR
oD9ofKE/xGugP5YcoT80u6A/GQ+hP5cSoT9yBqE/urKgP7YDoT+q6aA/ORKhPz5ToT9myqA/
Aa6gPxfVoD/yCqE/C42gP+jZoT9l9qA/Z0WhP68UoT/AIaE/rG+hP0qKoT+kQaE/MxGhP2Z9
oT+SJKA/OPKgP2kOoT//qqA//PSgP22poD8096A/CP+gP6OEoD/uHqE/DCqhPy7ioD/itaA/
8NugP+hVoT97F6E/4oqgP/u8oD9yzaA/oPqgP3oJoT8I5aA/qwShP2xXoT+N5KA/50uhPy4o
oT+/9KA/jl+hPxcnoT8wBqE/q+CgP0kZoT9pH6E/Dg2hPxT7oD9vtaA/bDGhP3U3oT987qA/
0sSgPz0woT+MrqA/JBehPz0VoT/IeKA/l8qgP0ByoT8FnaA/VJagP1EEoT+6IqE/et6gPwxA
oT8k0KA/Z3ahP3AToT9aVKE/fn2hP8N/oD8P2KA/yCOhP3PLoD9cI6E/o42hP1ZQoT9UcqE/
+k6hP+LVoD9yH6E/yGChP0cCoT+oK6E/VEyhPw9PoT+MYqE/z5SgP3HyoD+BxqA/sSqhP3Um
oT+4a6E/CV+hP+9ToT/szqA/bgahPyM2oT/IDKE/KFmhPyw0oT+c2aA/yfKhPxI3oT/CzKE/
b6ygP2skoT8kPKE/w8ugP/LvoD+hJqE/uxehPwxRoT/SAKE/HP6gP6IfoT+dLaE/OH+hP3MS
oT82N6E/gKChP2wVoT8UIKE/tXahP9NYoT8HXaE/7FOhP3k7oT8/daE/I3GhPzRjoT8fB6E/
Lk2hP3pnoT+VC6E/AEehP888oT86ZqE/FgGhP3hfoT8VNqE/5x6hPzZBoT9yaKE/zomhPxhl
oT8jfKE/Zr+hP8R4oT/vKaI/2xyhP2qpoT8RY6E/pGihP+KroT/epaE/sD+hP+phoT/C2aE/
91ChP30moT9pVqE/uoShP7f5oD9Jd6E/SWmhP0lkoT84uKE/H36hP0mPoT+/T6E/T4OhPx39
oT91eaE/57ShP3vaoT+xR6E/95+hPyOUoT9Ro6E/cZuhP45coT/Uk6E/i5GhP6luoT9Dv6E/
7JehP4t5oT/xp6E/WeyhP7o9oT+4xaE/joShP37LoT+ajKE/RYyhPxERoj/GdaE/KF2hP5qU
oT8nmKE/C1ehP7iJoT8otqE/p4GhP4zyoT/K7aE/OSOiPwZ6oT9VtqE/3+mhPw//oT97UaE/
SPahPwHMoT9XAKI/p6ahPySsoT8F2qE/saKhP6mjoT+X56E/WjmiP7KuoT9LnqE/jWSiPx8z
oj+y5aE/WHmhP0NboT/zoqE/KcWhP1/loT/DGqI/7pKhP1q9oT/g0KE/MHShPy2noT/1h6E/
/RWhP11XoT/7JKI/V8+hP8MPoj+Rs6E/3yGiP3VJoj+/VqI/VOihP/+goT9FHqE/n3+hP84D
oj8YsqE/yQehP7ELoj8oVKE/62GiP04Loj+wnqE/Ag+iP/OuoT+gzqE/b6GhPzgDoj/HQKI/
jY2hP/u2oT/2VKI/c5yhPwfooT/nEKI/tCuiP1Mnoj+N26E/sGqiP5pLoj9c2aE/DxGiP1ek
oT/J0KE/lCeiPzP4oT/wZqI/moOhPxsaoj9RkqE/VYWhP2Qgoj8EVKI/c/+hP8xroj9kKqI/
C52hPwoPoj/1m6E/o4yhP8P4oT+niqE/QVKiPzWmoT8tcaI/cz2iPx7coT+QHKI/L9yhP3Yq
oj8Hn6E/rgeiPzQAoj+XHKI/ehOiP+KboT+t/6E/nwmiPx1boj/9sqI/AY+hP1tmoj/z16E/
vO+hP1j0oj9K+KE/06miP6ouoj8zIKI/bqWiP/F0oj8XkKI/HfOiP3VToj94eKI/r2OiP1r2
oT/aZqI/9ROiP4oKoj8C26I/qaGhP8Q+oj8YRaI/uCOiP6JXoj/FIqI/r8iiP/CNoj++BKI/
kC2iPy5boj9dD6I/GQ6iPxUgoj8h5KE/EQiiP11uoj/Hb6I/KXWiP09boj+TH6I/yimiP5o9
oj8pTaI/4GWiP6lpoj8e2aI/MGCiP8DSoT8iEKI/4pyiP9EUoj8vQKI/s3WiPxAzoj8r3aI/
/hOiP15Ooj+eJqI/n4CiP4OEoj9WfKI/EZGiP/Jpoj8sRqI/2kuiP3znoj+cpqI//8SiP3oC
oz+ek6I/3H+iP2pJoj+GeqI/+MOiP/Zvoj/cW6I/612iP3/+oT8Ob6E/ghuiP8D4oj9OgKI/
ZmGjP9S2oj+EIaI/FoGiPwluoj/UFqI/bMGiPxmuoj/sd6I/enWiPyeWoj/fiqI/TDOiP9bS
oj/MjaI/7kCiP3mboj+fNaI/5TuiP8inoj+ZIKI/qqSiPzEHoj8L96I/06miP2qpoj/GCaM/
/WqiPxt2oj8InaI/MpmiP7sVoz9yjKI/v2CiP1bPoj9gIKI/zMWiPx8Roz8st6I/yFWiP1zS
oj++1aI/vg2jPwPooj9trqI/p8CiP0iXoj9ESqI/ihSjP6xroj8zs6I/XG2iP80foz8qq6I/
gMSiPzfDoj+7U6I/otWiP6xFoj9C2aI/S+6iP4qQoj8Lv6I/qLaiP5WHoj+K3aI/HuyiPzso
oz+02aI/kYqiP1scoz9EdKI/BZ+iP2aHoj/03KI/j7eiP0u0oj+UVqM/v8yiP0vyoj9aCqM/
rTajP+r/oj/iUKM/cgijP6Gooj8096I/fjWjP1fBoj9TTqM/Ga6iP0Z3oz/zJaM/CZiiPxvx
oj+mCaM/NQKjP20ioz8XKKM/hfKiP2Xtoj/uLKM/S/6iP4g1oz+UD6M/fVGiP0Hroj9oLaM/
hO6iP3Xgoj8HLKM/dgCjPyUXoz9qt6I/UGSjP6Epoz9R4aI/XSSjP5AQoz/c0qI/arCiP0Qs
oz+ssKM/LbCiP6zhoj8kZ6M/dfSiP2QHoz+fm6M/5gKjPyBUoz+DU6M/2PWiP1Qroz+J9KI/
m2qjP70xoz/H36I/ZH+jPyNhoz+eH6M/IHejP6u6oj8eTqM/WUGjP6Eboz8AsqI/NzmjP0C0
oz/T66I/MPeiP9CMoj9cSqM/4BujP7zwoj82L6M/4TCjP0CIoz96cqM/FVSjP8VZoz9yhqM/
M+OjP+gdoz91ZKM/WYujP8+6oz+KA6M/jcWjP7qToz/OXaM/xjqjPw1Doz/xLKM/coqjP++5
oz/QiKM/HP+iP20Moz/t7qI/3zGjP+ruoz/wfqM/la2jP1r9oj+TbqM/WdejPw+1oz+YS6M/
+lajP4xhoz/4L6M/BrajP5lvoz8Pk6M/096jP1Lwoj8NJqM/CPejPylYoz/qGqQ/SL6jP0LM
oz8Go6M/ECOjP4Vooz/4PaM/LI2jPwt/oz9I5qM/UDGjP9w5oz+hiqM/IYyjP6cfpD+Vx6M/
EAqjP91aoz/umKM/mb2jP7jOoz/S0aM/0uuiP0Wqoz/9XKM/C2yjP2pYoz/UjqM/vF+kP55g
oz/fUqM//T+jP/Choz8Fl6M/cICjPzMLoz/lfKM/eHujPy3Ioz/Yn6M/ud+jP8KRoz/T3qM/
9SCkP2JSoz+26aM/IaKiP4B0oz8TmaM//K6jP74woz8546M/zW+jP0K9oz8xnKM/ILqjP0bS
oz+i+KM/FSOkP83doz9eeqM/j7mjP3n5oz/N4KM/2CmkP/fXoz8sUKQ/i++jP1Ohoz+WraM/
1+KjP8VOoz/n56M/8+ijP9Cboz+L/6M/lJ6jPyyzpD+9z6M/moSjPzvQoz/IbaQ/VpajP0EU
pD/FoaM/Q3yjP8hXpD/8yqM/2jSkP+7Loz/rJqQ/dY6jP2gapD+De6Q/kgmkP9gIpD+ytKM/
irqjP5BdpD+YzKM/EROkP92ApD/b/aM/YEakP50ypD+XBKQ/jh6kPy8XpD+mtaM/eMOjP109
pD/1WaQ/nhmkP2WCpD/VDqQ/lFCkP321oz9SDKQ/NhikP9floz9i7qM//vOjPxcKpD8IR6Q/
u6SjP19HpD9CX6Q/p4+kP8V/pD/IOKQ/6RWkP1hooz+v46M/0nikP0L3oz9NEaQ/M4mkP9eB
pD9BC6Q/oLykPw08pD8j1aM/pvujP+MEpD/eS6Q/DkykP/xLpD8CeqQ/wyukPwhbpD+WqKM/
vBikP2qfpD/VZ6Q/HyekPxm9oz+n96M/t36kP13Yoz96T6Q/</AssayYData></Step><Step><CommonData><SampleLocation>11</SampleLocation><SampleID></SampleID><SampleGroup></SampleGroup><SampleInfo></SampleInfo><SampleRow>C</SampleRow><SamplePlate>1</SamplePlate><WellType>REGENERATION</WellType><Concentration>-1</Concentration><ConcentrationUnits>µg/ml</ConcentrationUnits><MolarConcentration>-1</MolarConcentration><MolarConcUnits>nM</MolarConcUnits><MolecularWeight>-1</MolecularWeight><Temperature>25</Temperature><StartTime>9698838</StartTime><AssayTime>5</AssayTime></CommonData><FlowRate>1000</FlowRate><StepType>KREGENERATION</StepType><StepName>Regeneration</StepName><StepStatus>OK</StepStatus><ActualTime>4.99907</ActualTime><CycleTime>0.2</CycleTime><AssayXData Points="25">k79pRcLCaUX1xWlFKclpRVzMaUWPz2lFwtJpRfXVaUUt2WlFXNxpRY/faUXC4mlF9eVpRSnp
aUVc7GlFj+9pRcLyaUX19WlFKflpRVz8aUWP/2lFxgJqRfUFakUpCWpFXAxqRQ==</AssayXData><AssayYData Points="25">J/jAv3j72r9Y+ei/hMXxv1Mb+b8UM/+/je4BwNcOBMCdEQbAvHUHwIoECcA9XQrAUEAMwCtT
DcBpSQ7ANDQPwDxIEMBYxBDAb7MRwBK4EsAJIxPAhS0UwEB+FMCQ+hTA4V4VwA==</AssayYData></Step><Step><CommonData><SampleLocation>12</SampleLocation><SampleID></SampleID><SampleGroup></SampleGroup><SampleInfo></SampleInfo><SampleRow>C</SampleRow><SamplePlate>1</SamplePlate><WellType>NEUTRALIZATION</WellType><Concentration>-1</Concentration><ConcentrationUnits>µg/ml</ConcentrationUnits><MolarConcentration>-1</MolarConcentration><MolarConcUnits>nM</MolarConcUnits><MolecularWeight>-1</MolecularWeight><Temperature>25</Temperature><StartTime>9714866</StartTime><AssayTime>5</AssayTime></CommonData><FlowRate>1000</FlowRate><StepType>KREGENERATION</StepType><StepName>Regeneration</StepName><StepStatus>OK</StepStatus><ActualTime>5.00005</ActualTime><CycleTime>0.2</CycleTime><AssayXData Points="25">jw9qRcISakX1FWpFKRlqRVwcakWLH2pFECNqRfUlakUpKWpFWCxqRY8vakXCMmpF9TVqRSU5
akVcPGpFjz9qRcJCakX1RWpFKUlqRVhMakWPT2pFwlJqRfVVakXEWWpFXFxqRQ==</AssayXData><AssayYData Points="25">J01tP7A4bj8SCHQ/I/B4P9n6fD8OaIA/KO+BP4K3gz9GzoQ/xtOFP17khj9Uaoc/AL2IP03I
iD9YgIk/2FKKPx2cij+MGYs/OqqLPy3SjD81vIw/qYiNPx7YjT/DAo4/Ov2NPw==</AssayYData></Step><Step><CommonData><SampleLocation>11</SampleLocation><SampleID></SampleID><SampleGroup></SampleGroup><SampleInfo></SampleInfo><SampleRow>C</SampleRow><SamplePlate>1</SamplePlate><WellType>REGENERATION</WellType><Concentration>-1</Concentration><ConcentrationUnits>µg/ml</ConcentrationUnits><MolarConcentration>-1</MolarConcentration><MolarConcUnits>nM</MolarConcUnits><MolecularWeight>-1</MolecularWeight><Temperature>25</Temperature><StartTime>9730930</StartTime><AssayTime>5</AssayTime></CommonData><FlowRate>1000</FlowRate><StepType>KREGENERATION</StepType><StepName>Regeneration</StepName><StepStatus>OK</StepStatus><ActualTime>5.00005</ActualTime><CycleTime>0.2</CycleTime><AssayXData Points="25">j19qRcJiakX1ZWpFKWlqRVxsakWPb2pFwnJqRfV1akUpeWpFXHxqRY9/akXCgmpF9YVqRSmJ
akVcjGpFj49qRcKSakX1lWpFKZlqRVycakWPn2pFwqJqRfWlakUpqWpFXKxqRQ==</AssayXData><AssayYData Points="25">J3ntvxASBMA8AAnADn8LwASCDcDvTg/AP+sQwCJbEsBp6BLAKiwUwPwJFcCs4RXAWHAWwHoF
F8DEuRfAkUsYwEIQGcDTfBnAkOgZwLASGsDcxxrAYuMawK2RG8As0RvAzBscwA==</AssayYData></Step><Step><CommonData><SampleLocation>12</SampleLocation><SampleID></SampleID><SampleGroup></SampleGroup><SampleInfo></SampleInfo><SampleRow>C</SampleRow><SamplePlate>1</SamplePlate><WellType>NEUTRALIZATION</WellType><Concentration>-1</Concentration><ConcentrationUnits>µg/ml</ConcentrationUnits><MolarConcentration>-1</MolarConcentration><MolarConcUnits>nM</MolarConcUnits><MolecularWeight>-1</MolecularWeight><Temperature>25</Temperature><StartTime>9747208</StartTime><AssayTime>5</AssayTime></CommonData><FlowRate>1000</FlowRate><StepType>KREGENERATION</StepType><StepName>Regeneration</StepName><StepStatus>OK</StepStatus><ActualTime>5.00005</ActualTime><CycleTime>0.2</CycleTime><AssayXData Points="25">j69qRb6yakX1tWpFJblqRVi8akWPv2pFvsJqRfHFakUpyWpFWMxqRY/PakW+0mpF9dVqRSXZ
akVc3GpFi99qRcLiakXx5WpFJelqRVjsakWL72pFvvJqRfH1akUl+WpFXPxqRQ==</AssayXData><AssayYData Points="25">Y3dzP2z5cD8KBnc/t/98P/hpgD83voI/9I+EP7wBhj+gcIc/qWGIPxGOiT/A+Ik/SPKKP2yl
iz9PSow/28yMP4MRjj83xI0/5luOP7dejz+8HZA/fIWQP2TokD8ZdJA/Bn2QPw==</AssayYData></Step><Step><CommonData><SampleLocation>11</SampleLocation><SampleID></SampleID><SampleGroup></SampleGroup><SampleInfo></SampleInfo><SampleRow>C</SampleRow><SamplePlate>1</SamplePlate><WellType>REGENERATION</WellType><Concentration>-1</Concentration><ConcentrationUnits>µg/ml</ConcentrationUnits><MolarConcentration>-1</MolarConcentration><MolarConcUnits>nM</MolarConcUnits><MolecularWeight>-1</MolecularWeight><Temperature>25</Temperature><StartTime>9763137</StartTime><AssayTime>5</AssayTime></CommonData><FlowRate>1000</FlowRate><StepType>KREGENERATION</StepType><StepName>Regeneration</StepName><StepStatus>OK</StepStatus><ActualTime>4.99907</ActualTime><CycleTime>0.2</CycleTime><AssayXData Points="25">j/9qRb4Ca0XxBWtFJQlrRVwMa0WLD2tFvhJrRfEVa0UlGWtFXBxrRYsfa0W+ImtF8SVrRSkp
a0VcLGtFiy9rRb4ya0XxNWtFKTlrRVg8a0WLP2tFvkJrRQ5Ga0UpSWtFWExrRQ==</AssayXData><AssayYData Points="25">rFT1v+PCBsBEFgvAvrcNwG3AD8AzIRHA9HYSwBhpE8CLrRTA6m4VwDp2FsDLPBfARo4XwG1W
GMADrRjAFSMZwAmaGcDZOhrAYnAawD/cGsD4PxvAOU8bwJJ4G8BnAhzApCocwA==</AssayYData></Step><Step><CommonData><SampleLocation>12</SampleLocation><SampleID></SampleID><SampleGroup></SampleGroup><SampleInfo></SampleInfo><SampleRow>C</SampleRow><SamplePlate>1</SamplePlate><WellType>NEUTRALIZATION</WellType><Concentration>-1</Concentration><ConcentrationUnits>µg/ml</ConcentrationUnits><MolarConcentration>-1</MolarConcentration><MolarConcUnits>nM</MolarConcUnits><MolecularWeight>-1</MolecularWeight><Temperature>25</Temperature><StartTime>9779051</StartTime><AssayTime>5</AssayTime></CommonData><FlowRate>1000</FlowRate><StepType>KREGENERATION</StepType><StepName>Regeneration</StepName><StepStatus>OK</StepStatus><ActualTime>5.00005</ActualTime><CycleTime>0.2</CycleTime><AssayXData Points="25">i09rRbpSa0XxVWtFJVlrRVRca0WHX2tFvmJrRfFla0UpaWtFVGxrRYtva0W+cmtF8XVrRSF5
a0VYfGtFh39rRb6Ca0XxhWtFJYlrRVSMa0WLj2tFupJrRQ6Wa0UlmWtFWJxrRQ==</AssayXData><AssayYData Points="25">Y3N/PwrteT/XsH8/2OCCPyAGhT/JAIc/F/aIPytKij9jYYs/SZeNP2q4jT/izI4/f7yPP2Fu
kD/P2ZE/3a6RP3CQkj+ytJM/iX+TP+chlD/00JQ/leWUP3cflT9gx5U/5UKWPw==</AssayYData></Step><Step><CommonData><SampleLocation>1</SampleLocation><SampleID></SampleID><SampleGroup></SampleGroup><SampleInfo></SampleInfo><SampleRow>C</SampleRow><SamplePlate>1</SamplePlate><WellType>BUFFER</WellType><Concentration>-1</Concentration><ConcentrationUnits>µg/ml</ConcentrationUnits><MolarConcentration>-1</MolarConcentration><MolarConcUnits>nM</MolarConcUnits><MolecularWeight>-1</MolecularWeight><Temperature>25</Temperature><StartTime>9793742</StartTime><AssayTime>30</AssayTime></CommonData><FlowRate>1000</FlowRate><StepType>BASELINE</StepType><StepName>Baseline</StepName><StepStatus>OK</StepStatus><ActualTime>30</ActualTime><CycleTime>0.2</CycleTime><AssayXData Points="150">i59rRbqia0XxpWtFIalrRVSsa0WHr2tFurJrRfG1a0UluWtFWLxrRYe/a0W6wmtF7cVrRSHJ
a0VUzGtFh89rRbrSa0Xt1WtFIdlrRVTca0WL32tFuuJrRe3la0Uh6WtFVOxrRYfva0W68mtF
7fVrRSH5a0VU/GtFh/9rResCbEXtBWxFJQlsRVQMbEWHD2xFvhJsRe0VbEUhGWxFVBxsRYcf
bEW+ImxF8SVsRSEpbEVULGxFhy9sRb4ybEXtNWxFJTlsRVQ8bEWHP2xFukJsRe1FbEUhSWxF
WExsRYdPbEW6UmxF7VVsRSFZbEVUXGxFh19sRb5ibEXtZWxFIWlsRVhsbEWLb2xFunJsRfF1
bEUleWxFWHxsRYd/bEW6gmxF7YVsRSGJbEVUjGxFh49sRbqSbEXtlWxFIZlsRVScbEWHn2xF
uqJsRe2lbEUhqWxFVKxsRYevbEW6smxF7bVsRSW5bEVUvGxFh79sRb7CbEXtxWxFIclsRVTM
bEWLz2xFvtJsRe3VbEUh2WxFVNxsRYvfbEW64mxF7eVsRSHpbEVU7GxFh+9sRbrybEXt9WxF
JflsRVj8bEWH/2xFugJtRe0FbUUlCW1FVAxtRYcPbUW6Em1F8RVtRSEZbUVUHG1Fhx9tRboi
bUXtJW1FISltRVQsbUWLL21FujJtRRI2bUUlOW1FVDxtRYc/bUW6Qm1F8UVtRSFJbUVYTG1F
h09tRbpSbUXtVW1FIVltRVhcbUWHX21FvmJtRe1lbUUlaW1FWGxtRYdvbUW6cm1F7XVtRSV5
bUVYfG1F</AssayXData><AssayYData Points="150">iO+XPzBulz9cu5c/hbyXP6VKlz8v/pc/Xz+YP55qmD9OmZg/eG+YP+qJmD/Gw5g/N5qYPwQl
mT+7ZZk/MXSZP4ELmT+3n5k/sfeYP1Yimj+B+Zk/jOmZP1X4mT+HSpo/OQ6aPwA8mj/sG5s/
hmGaPw3Jmj+yiZs/bgKbP+4kmz/NG5s/YDmbP+O/mz/V/Zo/DRibPwB8mz+Crps/ogCcPyJ7
nD9uVJw/l8ybP5HMmz9y/Js/1KWcP1SXnD+0spw/KYCcP5uMnD8iZpw/PzKcP8V6nD9y5Jw/
/tecPzInnT9O4Zw/riedP8ESnT/Ez50/mJ+dP4LEnT97O50/aradP3JjnT8/a50/aYOdP3eM
nT/kJZ4/cQmePzZTnj/NQZ4/o/OdP153nT/U5Z0/k3qeP7pBnj8UtZ0/ukyeP9Jinj+nd54/
vyOeP91Ynj9z8p4/ALKePyfZnj8jsZ4/kq6ePw9nnj/BGp8/q7KeP0cpnz+VIZ8//QSfPxBd
nz98ap8/GzifPwS3nz9cVJ8/YZ+fPyK4nz8f+58/t56fP22snz8pBZ8/Pc2fP4O7nz9IEaA/
6S2gP4dhnz9ZIqA/3E2gP9kZoD89+p8/foigP4kqoD9wE6A/cyegP3iIoD8hwqA/zG6gPy+U
oD8oRaE/1FCgPzP7oD8IGqE/MjOhPzCCoD+eHKE/ju2gP2oEoT9gRaE/xdGgP+cMoT/b4aA/
11yhPzZjoT9wXaE/4nOhP6gvoT+bZqE/UJGhP1tUoT+nM6E/R8mhPxQWoT8yIKE/dDahP9k7
oT+CyKE/</AssayYData></Step><Step><CommonData><SampleLocation>1</SampleLocation><SampleID></SampleID><SampleGroup></SampleGroup><SampleInfo></SampleInfo><SampleRow>C</SampleRow><SamplePlate>1</SamplePlate><WellType>BUFFER</WellType><Concentration>-1</Concentration><ConcentrationUnits>µg/ml</ConcentrationUnits><MolarConcentration>-1</MolarConcentration><MolarConcUnits>nM</MolarConcUnits><MolecularWeight>-1</MolecularWeight><Temperature>25</Temperature><StartTime>9824867</StartTime><AssayTime>80</AssayTime></CommonData><FlowRate>600</FlowRate><StepType>LOADING</StepType><StepName>Loading</StepName><StepStatus>OK</StepStatus><ActualTime>80</ActualTime><CycleTime>0.2</CycleTime><AssayXData Points="400">i39tRb6CbUXxhW1FJYltRVSMbUWLj21FvpJtRe2VbUUlmW1FWJxtRYufbUW6om1F8aVtRSGp
bUVYrG1Fi69tRb6ybUXttW1FJbltRVi8bUWHv21FusJtRe3FbUUhyW1FrsxtRYfPbUW60m1F
8dVtRSHZbUVU3G1Fi99tRb7ibUXx5W1FOeltRVjsbUWL721FvvJtRe31bUUl+W1FWPxtRYv/
bUW6Am5F7QVuRSUJbkVYDG5Fiw9uRb4SbkXxFW5FJRluRVQcbkWfH25FuiJuRfElbkUhKW5F
VCxuRYcvbkW+Mm5F+jVuRSU5bkVUPG5Fhz9uRb5CbkXtRW5FIUluRVhMbkWLT25FvlJuRfFV
bkUhWW5FVFxuRYtfbkW+Ym5F8WVuRSVpbkVYbG5Fh29uRb5ybkXtdW5FJXluRVh8bkWHf25F
uoJuRe2FbkUhiW5FVIxuRYePbkW+km5F7ZVuRSWZbkVYnG5Fi59uRb6ibkXxpW5FIaluRVis
bkWLr25FurJuRfG1bkUluW5FWLxuRai/bkW+wm5FFsZuRSXJbkVYzG5Fh89uRbrSbkXx1W5F
JdluRVTcbkWH325FvuJuRe3lbkUh6W5FVOxuRY/vbkW68m5F7fVuRSX5bkVU/G5Fh/9uRb4C
b0XtBW9FIQlvRVgMb0WLD29FvhJvRe0Vb0UlGW9FWBxvRYsfb0W+Im9FQyZvRSUpb0VYLG9F
iy9vRb4yb0XxNW9FITlvRVQ8b0WLP29FvkJvRfFFb0U9SW9FVExvRYtPb0W6Um9F8VVvRSFZ
b0VYXG9Fi19vRbpib0XxZW9FJWlvRVhsb0WHb29FvnJvRe11b0UleW9FVHxvRYt/b0W6gm9F
7YVvRSCJb0VUjG9Fi49vRbqSb0XxlW9FJZlvRVScb0WHn29FvqJvRe2lb0UgqW9FWKxvRYuv
b0W+sm9F7bVvRSC5b0VUvG9Fh79vRbrCb0XxxW9FIMlvRVTMb0WLz29FvtJvRe3Vb0Ug2W9F
YNxvRYffb0W+4m9F8eVvRSDpb0VU7G9Fi+9vRcbyb0Xx9W9FIPlvRVj8b0WH/29FvgJwRe0F
cEUlCXBFWAxwRYsPcEW+EnBF7RVwRSUZcEVYHHBFhx9wRboicEXtJXBFIClwRVgscEWHL3BF
ujJwRfE1cEUgOXBFWDxwRYs/cEW+QnBF7UVwRSBJcEVUTHBFh09wRbpScEXtVXBFl1lwRWBc
cEWHX3BFumJwRe1lcEUgaXBFVGxwRYtvcEW6cnBF8XVwRSV5cEVUfHBFh39wRbqCcEXxhXBF
IIlwRViMcEWHj3BFvpJwRe2VcEUlmXBFVJxwRYufcEW+onBF7aVwRSCpcEVUrHBFi69wRb6y
cEXttXBFJblwRVi8cEWHv3BFusJwRe3FcEUgyXBFVMxwRYvPcEW60nBF7dVwRSDZcEVU3HBF
h99wRfzicEXt5XBFJelwRVTscEWH73BFuvJwRe31cEUg+XBFVPxwRYf/cEW6AnFF7QVxRSAJ
cUVYDHFFiw9xRboScUU3FnFFIBlxRVgccUWHH3FFuiJxRe0lcUUlKXFFVCxxRYsvcUW6MnFF
7TVxRSU5cUVYPHFFhz9xRb5CcUXtRXFFIElxRVRMcUWHT3FFulJxRfFVcUUlWXFFWFxxRYdf
cUW6YnFF7WVxRSBpcUVUbHFFi29xRb5ycUXxdXFFIHlxRcp8cUWHf3FFvoJxRe2FcUUgiXFF
WIxxRYePcUW+knFF8ZVxRSWZcUVYnHFFh59xRbqicUXtpXFFIKlxRVSscUWLr3FFvrJxRe21
cUUguXFFWLxxRZu/cUW6wnFF8cVxRSXJcUVUzHFFh89xRbrScUXt1XFFINlxRVTccUWL33FF
uuJxRfHlcUUg6XFFVOxxRYvvcUW68nFF8fVxRSD5cUVU/HFFi/9xRboCckVoBnJFIAlyRVQM
ckWHD3JFuhJyRe0VckUlGXJFVBxyRYcfckW6InJF7SVyRSApckVULHJFiy9yRboyckXtNXJF
JTlyRVQ8ckWLP3JFvkJyRe1FckUlSXJFWExyRYtPckW6UnJF7VVyRSBZckVUXHJFh19yRb5i
ckXxZXJFIGlyRVhsckWHb3JFunJyRe11ckUgeXJFWHxyRQ==</AssayXData><AssayYData Points="400">dR+iPxIMoj+yWaI/JyaiP6Qloj+M+6E/sg2iP1Ovoj+VjaI/8+GiPyQIoj+U66I/JGiiP49M
oj/okaI/FGqiP53roj9EpqI/J5CiP/ysoj/3W6I/0m2iP8PJoj90kKI/lfaiP92xoj/wjqI/
wMiiPx/zoj9/EaM/KBGjP3bBoj/POaM/svSiP+Tnoj8O7qI/h7+jP/FOoz8rE6M/ehGjPzQM
oz82Z6M/Uf2iP10Xoz9yWqM/AVWjP2EXoz88eqM/fp+jP0rXoz/uYKM/J5ijP+3voz9G+aI/
reeiP3//oz8WfKM/SayjP1eRoz9HkKM/jlqjP9dOoz8n46M/ApOjP28hpD9oCqQ/UTCkP65n
pD8kB6Q/Au6jPysMpD+996M/ve+jPy0jpD+Kb6Q/JxOlP6V/pD9346M/ZXekPybooz8p2qM/
2XekPxwapD8cOqQ/zWKkP5KqpD8i+qM/ymKkP/NBpD/36qQ/mbSkP15zpD8VPKQ/OLSkP7JS
pT9h0KQ/wKGkP6QwpD8WoqQ/Fw+kP//xpD8NnqQ/eMCkP4kEpT+ZCaU/kY6kPx95pD+EFqU/
GxSlP/wtpT/cGqU/jyClPzPmpD9rmKU/jsmlP/ZDpT/386Q/0MylP5JnpT+hUqU/8JOlP+BE
pT8DcqU/0FKlPwlOpT90wqQ/IzSlP75+pT95x6U/pcClP7N9pT+jaaU/I72lP+TFpT91P6Y/
JQemPza4pT9CraU/DFylP1RNpT/ty6U/SuulP08fpj+L4qU/SY6lP/ghpj8UyqU/pSemP3Hm
pT9d4KU/GsylP/mzpT+71KU/SkamP6ZYpj8StqU/fpOmPyLXpT+LhqY/8wmmP6K2pT85o6U/
Hi2mPxufpj8vHqY/MuylP4FQpj/jIKY/SwimP1z4pT+MnqY/8V+mP1Flpj/nq6Y/YVGmPw6c
pj+Z4qY/15mmPyN7pj/WGqc/UpOmPy0Lpz8x5qY/4JSmP1KMpj/ADKc/hqWmP1O/pj/UbKY/
etemP2A6pz84D6c/iVmnP2hOpj+xAqc/lVKmP7HYpj+MGac/LEenP3eFpj+Ebqc/UOOmP3Q1
pz91Oac/mr2mP6L9pj/fT6c/ZxWnP0bbpj9a6KY/HZinP6VNpz9Gd6c/lJinP1p1pz+qA6g/
H0CnP/Jipz+kV6c/iHenPz4/qD/sLKc/34anPyqUpz9gcKc/mlenP8hPpz9GT6c/M7+nP0af
pz8Xpac/LEanPzaZpz8UCKg/WHinP6qnpz+1u6c/7BynP2vepz9Vwqc/A0WoP3qMpz9m86c/
C8enP0qopz/lC6g/JvanP57Jpz+qcqg/4BaoP3wsqD85zKc/loCnP8Tepz+Gl6c/D7OnP0dO
qD804ag/AgmoP02kqD9Ah6g/Sj+oPwUQqD/K9qc/WNmnP2JPqD973ac/+zeoPx3mpz9rQag/
8DGoPytcqD80X6g/Ss2oP423qD/y/qc/RUuoP8ksqD+Kgqg/JSyoP8t4qD9OMqg/+nyoP6p6
qD/fpKg/DSOpPwrvqD/fdqg/Ws6oP3vQqD/raqg/HyGpPzMHqT9apKg/oqeoPwHHqD/mc6g/
Ny+pP3+NqD/C4Kg/k/KoP/XzqD84mqg/vF6oPwCpqD9kA6k/6QipP6rIqD8hmag/xOWoP4Ru
qT8VVak/o1CoP8tfqT+M9Kg/yhGpPyVZqT8KEak/BlGpP8bKqD9EjKk/vJKpP1tAqT+vlqk/
HQ+pP4K5qT+TVKk/en2pP5lwqT/opKk/noCpP4iLqT+Bfqk/ujGpP4zuqD9rpak/W6ypP0W1
qT9egKk/np2pPyNxqT9Auqk/LKCpP+B0qT+gR6k/FiiqP9u5qT/SX6k/8LSpPz1+qT8pgKk/
1aWpP+iYqT+A0Kk/bJepPxN3qj9ogKk/n/epPx7xqT9Hs6k/UgqqP34Wqj+Tfak/NlqqP1Xm
qT9ZdKk/cBWqP/urqT+Nd6o/1eWpP60Oqj+RJao/rlmqP2zpqT9ODKo/ytuqPzokqj/XKao/
JA2qP5Cjqj80x6k/W6KpP+6xqT+2zqk/3hyqP3o8qj+BOao/GcypP58Rqj/ESao/1QuqP9UV
qj/nU6o/OPypP5KZqj+dgqo/5lSqP+nmqT8M96k/RDSqPw==</AssayYData></Step><Step><CommonData><SampleLocation>1</SampleLocation><SampleID></SampleID><SampleGroup></SampleGroup><SampleInfo></SampleInfo><SampleRow>C</SampleRow><SamplePlate>1</SamplePlate><WellType>BUFFER</WellType><Concentration>-1</Concentration><ConcentrationUnits>µg/ml</ConcentrationUnits><MolarConcentration>-1</MolarConcentration><MolarConcUnits>nM</MolarConcUnits><MolecularWeight>-1</MolecularWeight><Temperature>25</Temperature><StartTime>9905807</StartTime><AssayTime>30</AssayTime></CommonData><FlowRate>1000</FlowRate><StepType>BASELINE</StepType><StepName>Baseline</StepName><StepStatus>OK</StepStatus><ActualTime>29.9981</ActualTime><CycleTime>0.2</CycleTime><AssayXData Points="150">j39yRb6CckXthXJFJYlyRViMckWLj3JFvpJyRe2VckUlmXJFWJxyRYufckW+onJF8aVyRSGp
ckVYrHJFi69yRb6yckXxtXJFJblyRVi8ckWLv3JFvsJyRe3FckUlyXJFWMxyRYvPckW+0nJF
7dVyRSHZckVY3HJFi99yRb7ickXx5XJFJelyRVjsckWH73JFvvJyRfH1ckUl+XJFVPxyRYv/
ckW+AnNF8QVzRW4Jc0VYDHNFiw9zRboSc0XtFXNFIRlzRVgcc0WLH3NFviJzRe0lc0UlKXNF
WCxzRYsvc0W6MnNF8TVzRSU5c0VYPHNFhz9zRbpCc0XtRXNFJUlzRVhMc0WHT3NFvlJzRfFV
c0UlWXNFWFxzRYtfc0W+YnNF7WVzRSFpc0VYbHNFi29zRb5yc0XxdXNFJXlzRVR8c0WHf3NF
voJzRe2Fc0UliXNFVIxzRYuPc0XbknNF8ZVzRSWZc0VYnHNFi59zRb6ic0XxpXNFJalzRVis
c0WHr3NFvrJzRfG1c0UluXNFWLxzRYu/c0W+wnNF8cVzRSHJc0VYzHNFi89zRbrSc0Xx1XNF
JdlzRVjcc0WL33NFuuJzRe3lc0Ul6XNFVOxzRYfvc0W+8nNF7fVzRSX5c0VY/HNFi/9zRboC
dEXxBXRFJQl0RVgMdEWLD3RFvhJ0RfEVdEUlGXRFVBx0RYsfdEW+InRF8SV0RSUpdEW6LHRF
iy90Rb4ydEXtNXRFJTl0RVg8dEWHP3RFvkJ0Re1FdEUlSXRFVEx0RYtPdEW6UnRF8VV0RSVZ
dEVUXHRF</AssayXData><AssayYData Points="150">XGyqPxX7qT9/Yqo/p1iqP5K1qj8UJqo/alKqP0TMqj8Ht6o/KUOqPyOgqj+oKqo/9k2qP6JG
qj8C0ao/SpyqPzbnqj+iQ6s/OhGqP6xHqj8Wk6s/a6GqP/ueqj9Bv6o/ETaqP1Whqj8sCas/
E5WqP2txqj/X36o/OuSqPw72qj+I+Ko/MUCrP3YWqz/IA6s/sauqP0jrqj9Ckqo/WYCrPxYr
qz8Jpqs/dmWrPyL2qj848ao/aeWqP/EDqz9py6o/y3KqP/ruqj9xQ6s/vmmrPyleqz+0v6o/
eTarP6Qsqz+CFKs/+zarP0xEqz/pkqs/iVSrPwYNqz8GOas/UlarPxt0qz9Mk6s/+lCrP2JQ
qz+T3ao/MwKrP6d9qz9V+6o/3wCrP4S0qz+D6qo/1jSrPwTnqz9Ac6s/3lerP+UUrD/4/as/
O5urPzWRqz/c2qs/+0asP80arD+Rvqs/AcurP8hGqz/RuKs/vhKsPzviqz/Oaqs/xuirPybU
qz/DLKw/G/irP+laqz/3Eaw/cTCrP+Seqz9JlKs/8b6rP1Rqqz+ebKw/Y8mrP2UUrD/Yz6s/
6ryrP9Coqz9V4as/sQmsP7Srqz9HI6w/gryrP1kArD+PvKs/pv6rPwCXqz+J3as/LwSsP3Et
rD+voqs/28urP1C7qz80Saw/BB6sPxL3qz+ZsKs/fLCsP4bEqz8WDqw/mlysP+kfrD9DYKw/
IVSsP1I5rD/AH6w/BqqsP1qNrD+XIaw/WSysP1w3rD/da6w/3UqsPypMrD+Bdaw/miCsP5St
rD82d6w/</AssayYData></Step><Step><CommonData><SampleLocation>10</SampleLocation><SampleID>BG505 T332N SOSIP</SampleID><SampleGroup></SampleGroup><SampleInfo></SampleInfo><SampleRow>C</SampleRow><SamplePlate>1</SamplePlate><WellType>KSAMPLE</WellType><Concentration>-1</Concentration><ConcentrationUnits>µg/ml</ConcentrationUnits><MolarConcentration>125</MolarConcentration><MolarConcUnits>nM</MolarConcUnits><MolecularWeight>-1</MolecularWeight><Temperature>25</Temperature><StartTime>9944674</StartTime><AssayTime>180</AssayTime></CommonData><FlowRate>600</FlowRate><StepType>ASSOC</StepType><StepName>Association</StepName><StepStatus>OK</StepStatus><ActualTime>180</ActualTime><CycleTime>0.2</CycleTime><AssayXData Points="900">h190RctidEXtZXRFIWl0RVRsdEWHb3RFz3J0Rel1dEUheXRFUHx0RYd/dEW6gnRF7YV0RSGJ
dEVQjHRFh490RbqSdEXtlXRFHZl0RVCcdEWHn3RFtqJ0Re2ldEUxqXRFUKx0RYOvdEW6snRF
9rV0RR25dEVQvHRFh790RbrCdEXpxXRFHcl0RVTMdEWHz3RFvtJ0Re3VdEUh2XRFVNx0RZPf
dEUh43RF6eV0RU7pdEVU7HRFg+90RbrydEXt9XRFIfl0RVT8dEWH/3RFtgJ1Re0FdUUhCXVF
UAx1RYcPdUW2EnVF6RV1RR0ZdUVQHHVFhx91RboidUX+JXVFHSl1RVAsdUWHL3VFujJ1Rek1
dUUdOXVFVDx1RYM/dUW6QnVF6UV1RSFJdUVUTHVFg091RbpSdUXtVXVFHVl1RVBcdUWHX3VF
tmJ1Re1ldUUdaXVFVGx1RYdvdUW2cnVF7XV1RSF5dUVUfHVFg391RbaCdUXthXVFHYl1RVCM
dUWDj3VFtpJ1RemVdUUdmXVFUJx1RYefdUW6onVF6aV1RSGpdUVUrHVFh691RbaydUXttXVF
Hbl1RVC8dUWHv3VFusJ1Re3FdUUdyXVFVMx1RYfPdUW20nVF6dV1RR3ZdUVU3HVFg991Rbri
dUXt5XVFIel1RVDsdUWH73VFtvJ1Ren1dUUh+XVFUPx1RYP/dUW6AnZFNwZ2RR0JdkVQDHZF
hw92RboSdkXpFXZFIRl2RVAcdkWDH3ZFtiJ2RekldkUdKXZFUCx2RYMvdkW2MnZF7TV2RSE5
dkWZPHZFhz92RbZCdkXpRXZFIUl2RVBMdkWDT3ZFtlJ2RelVdkUdWXZFUFx2RYNfdkW2YnZF
7WV2RRxpdkVQbHZFh292RbpydkXpdXZFIXl2RVR8dkWDf3ZFtoJ2RemFdkUhiXZFVIx2RZOP
dkW2knZF7ZV2RRyZdkVQnHZFg592RbaidkXtpXZFHKl2RVSsdkWHr3ZFurJ2Re21dkUcuXZF
VLx2RYO/dkW2wnZF9sV2RSHJdkVUzHZFh892RbbSdkXt1XZFHNl2RVDcdkWD33ZFtuJ2Renl
dkUc6XZFUOx2RYPvdkW28nZF7fV2RRz5dkVQ/HZFi/92RbYCd0XpBXdFIQl3RVAMd0WDD3dF
thJ3RekVd0UcGXdFUBx3RYMfd0W6IndF6SV3RTkpd0VQLHdFhy93RbYyd0XtNXdFITl3RVA8
d0WHP3dFtkJ3Re1Fd0UcSXdFUEx3RYNPd0W6UndF6VV3RRxZd0VQXHdFg193RbZid0XpZXdF
IWl3RVBsd0WDb3dFunJ3Rel1d0UheXdFUHx3RYd/d0W2gndF7YV3RRyJd0VQjHdFg493RbqS
d0XplXdFNZl3RVCcd0WDn3dFtqJ3Remld0UhqXdFUKx3RYevd0W6sndF6bV3RRy5d0VQvHdF
g793RbbCd0XtxXdFHMl3RVTMd0WDz3dFttJ3RenVd0Uc2XdFVNx3RYPfd0W24ndF6eV3RRzp
d0VU7HdFg+93Rbbyd0Xp9XdFi/l3RVD8d0WD/3dFvgJ4Re0FeEUcCXhFVAx4RYMPeEW6EnhF
/hV4RRwZeEVQHHhFgx94RbYieEXpJXhFHCl4RVAseEWDL3hFtjJ4Re01eEUhOXhFUDx4RYM/
eEW2QnhF7UV4RRxJeEVQTHhFg094RbZSeEXpVXhFIVl4RVBceEWDX3hFvmJ4Re1leEU1aXhF
VGx4RYdveEW2cnhF6XV4RRx5eEVUfHhFh394ReeCeEXphXhFIYl4RVSMeEWPj3hFtpJ4RemV
eEUcmXhFUJx4RYefeEW6onhF6aV4RRypeEVUrHhFh694RbayeEXptXhFHLl4RVS8eEWDv3hF
tsJ4RenFeEUcyXhFVMx4RYPPeEW60nhF6dV4RRzZeEVQ3HhFg994RbbieEXt5XhFHOl4RVDs
eEWD73hFtvJ4Ren1eEUh+XhFVPx4RYP/eEW2AnlF7QV5RSEJeUV5DHlFhw95RbYSeUXtFXlF
HBl5RWQceUWDH3lFtiJ5RekleUUhKXlFUCx5RYMveUW2MnlF/jV5RRw5eUVQPHlFgz95RbpC
eUXtRXlFIUl5RVBMeUWDT3lFtlJ5RelVeUUcWXlFUFx5RYNfeUW6YnlF7WV5RRxpeUVUbHlF
i295RbZyeUXpdXlFHHl5RVB8eUWDf3lFtoJ5Re2FeUUciXlFVIx5RYOPeUW2knlFDpZ5RRyZ
eUVQnHlFg595RbaieUXppXlFHKl5RVCseUWHr3lFz7J5Rem1eUUcuXlFULx5RYO/eUXjwnlF
6cV5RRzJeUVQzHlFg895RbbSeUXp1XlFHNl5RVDceUWD33lFtuJ5RenleUUc6XlFUOx5RYfv
eUW28nlF7fV5RRz5eUVU/HlFh/95RbYCekXtBXpFMQl6RVQMekWDD3pFuhJ6RekVekUcGXpF
VBx6RbAfekW2InpF7SV6RRwpekVQLHpFgy96RbYyekXpNXpFHDl6RVA8ekW8P3pFtkJ6Re1F
ekUhSXpFUEx6RYNPekW2UnpF6VV6RRxZekVQXHpFh196RbZiekXpZXpFHGl6RVhsekWLb3pF
tnJ6Rel1ekUheXpFUHx6RYd/ekW2gnpF8oV6RSmJekVQjHpFh496RbaSekXtlXpFHJl6RVCc
ekWDn3pFtqJ6Re2lekU9qXpFUKx6RYOvekW2snpF7bV6RRy5ekVQvHpFh796RbrCekXtxXpF
Jcl6RVTMekWHz3pFutJ6Re3VekUh2XpFVNx6RYffekW64npF7eV6RSHpekVU7HpFh+96Rbry
ekXt9XpFIfl6RVT8ekWH/3pFvgJ7Re0Fe0UhCXtFVAx7RYcPe0W6EntF7RV7RSEZe0VUHHtF
hx97Rboie0XtJXtFISl7RVQse0WHL3tF3zJ7Re01e0UhOXtFVDx7RYc/e0W6QntF7UV7RSFJ
e0VUTHtFh097RbpSe0XtVXtFIVl7RVRce0WHX3tFumJ7Re1le0UhaXtFVGx7RZtve0W6cntF
7XV7RSF5e0VUfHtFh397RbqCe0XyhXtFIYl7RVSMe0WHj3tFupJ7Re2Ve0VWmXtFVJx7RYef
e0W6ontF7aV7RSGpe0VUrHtFh697Rbqye0XttXtFIbl7RYm8e0WDv3tFusJ7Re3Fe0UcyXtF
VMx7RYfPe0W60ntF7dV7RSHZe0VU3HtFh997Rbrie0Xt5XtFIel7RVTse0WH73tFuvJ7Re31
e0Uh+XtFVPx7RYf/e0W6AnxF7QV8RSEJfEVUDHxFhw98RboSfEXtFXxFIRl8RVQcfEWHH3xF
uiJ8Re0lfEUhKXxFVCx8RYcvfEXvMnxF7TV8RSE5fEVUPHxFhz98RbpCfEUWRnxFIUl8RVRM
fEWHT3xFulJ8Re1VfEUhWXxFVFx8RYdffEW6YnxF8mV8RSFpfEVUbHxFh298RbpyfEXtdXxF
IXl8RVR8fEWHf3xFuoJ8RfaFfEUhiXxFVIx8RYOPfEW6knxF7ZV8RSGZfEVUnHxFh598Rbqi
fEXtpXxFIal8RVSsfEWLr3xFtrJ8Re21fEUhuXxFVLx8RYe/fEW6wnxF7cV8RSHJfEVUzHxF
h898RbrSfEXt1XxFHNl8RVTcfEWH33xFuuJ8RfLlfEUh6XxFVOx8RY/vfEW68nxF7fV8RSH5
fEVU/HxFh/98RbYCfUXtBX1FIQl9RVQMfUWLD31FuhJ9Re0VfUUcGX1FVBx9RYcffUW6In1F
7SV9RSEpfUVULH1Fhy99RboyfUXtNX1FHDl9RVQ8fUWHP31FukJ9Re1FfUUhSX1FVEx9RYdP
fUW6Un1F7VV9RSFZfUVUXH1Fh199RbpifUXtZX1FIWl9RVRsfUWHb31FunJ9Rel1fUUheX1F
VHx9RYN/fUW6gn1F7YV9RSGJfUVUjH1Fh499RbqSfUXtlX1FIZl9RVCcfUWHn31FuqJ9Reml
fUU9qX1FUKx9RYOvfUW6sn1F7bV9RSG5fUVUvH1Fl799RbbCfUXtxX1FIcl9RVDMfUWHz31F
utJ9Re3VfUUh2X1FUNx9RYvffUW24n1F6eV9RSHpfUVQ7H1Fg+99RbryfUXp9X1FIfl9RVT8
fUWH/31FugJ+Re0FfkUhCX5FVAx+RYcPfkW6En5F6RV+RTEZfkVQHH5Fhx9+RboifkXtJX5F
HCl+RVQsfkWDL35FtjJ+Re01fkUhOX5FVDx+RYc/fkW2Qn5F6UV+RSFJfkVQTH5Fh09+RbZS
fkXpVX5FHFl+RVRcfkWTX35FumJ+Re1lfkUhaX5FVGx+RYNvfkW2cn5F7XV+RSV5fkVQfH5F
h39+RbqCfkXphX5FIYl+RWCMfkWHj35FwpJ+Rf6VfkUcmX5FVJx+RYeffkW2on5F7aV+RSGp
fkVUrH5Fg69+RbqyfkXttX5FIbl+RVC8fkWDv35FusJ+RenFfkUhyX5FUMx+RYfPfkW60n5F
6dV+RSHZfkVQ3H5Fg99+RbrifkXt5X5FIel+RVTsfkWD735FuvJ+Ren1fkUc+X5FVPx+RYP/
fkW2An9F7QV/RSEJf0VUDH9Fhw9/RTUTf0XpFX9FIRl/RVQcf0WHH39FuiJ/Re0lf0UcKX9F
UCx/RYcvf0W6Mn9F8jV/RRw5f0VUPH9Fhz9/RbZCf0XtRX9FHEl/RVRMf0WHT39FulJ/Re1V
f0UhWX9FVFx/RYdff0W6Yn9F7WV/RSFpf0VQbH9Fh29/Rbpyf0XtdX9FIXl/RVB8f0WDf39F
toJ/Re2Ff0UhiX9FUIx/RYOPf0W6kn9F6ZV/RRyZf0VUnH9F</AssayXData><AssayYData Points="900">SAStPyVtqz+Mpqo/zdqpP9qHqD/Txac/+wGnP9vzpj9ijqU/Mn2lPw9RpT/Nd6Q/rSClP0PX
pD85F6U/GxSlPx0TpD/dyqQ/gLukP9j6oz8ZyKQ/LGykP7Xwoz8IFqQ/g+ujP6tSpD9kZ6Q/
fXykPx4GpD+cAqQ/12ukP6vsoz/OMqQ/p6ukP7dupD+mJKQ/KomkP/nmpD9hKqU/eaakP0aw
pD+hrqQ/TGqkP0/hpD8Cy6Q/OHakP55BpD8NzaQ/wsOkP68TpT+ILKQ/oQmlP+HqpD+I6qQ/
OtKkP0T1pD/yl6Q/UNKkP+/dpD8oiaQ/EDqlP9DepD8tn6Q/qwqlP51JpT9KHqU/OAylP/xb
pT+3JKU/ulilP8XOpD9UbqU/Tw+lPzSqpD+z9aQ/EpelP4QqpT/WCKU/NEalPwVgpT/aT6U/
obmlP7thpT86mqU/eVulPxydpT9Y2KU/r7KlP66NpT9GS6U/mZ6lPwntpD9CeaU/ZEulP+m1
pT93MKY/YkmmPz7TpT/9ZKU/v4ylP4K5pT+266U/3CqmP7j8pT/X1qU/DximP7TSpT+osaU/
5yymPz1xpT+NJaY/R/ylP9NJpj//9KU/DumlPwjzpT8tO6Y/DwumP6Kjpj9KW6Y/WyamP2tl
pj8TWqY//lymP1f6pT9q6KU/TKmlP/VkpT8SKKY/KuSlP8jMpT8o/KU/wjmmP6rGpj+4K6Y/
0USmP3JMpj9fR6Y/4yamP+L5pT/Q16Y/4qimP01zpj8U+KU/j5CmP7E7pj8dfqY/CS2mP1QY
pj//eKY/2DOmP8iypj+YuaY/HvGmP4ySpj8/YKY/2VSmP6Rdpj/t6KU/zkunP13Jpj+KSaY/
DJumP9l8pj9EY6Y/N+emPzrnpj/khKY/sIamP6MMpz8O2KY/ghGmP3t4pj8G6qY/F7OmPyMp
pj/WuaY/5JCmP5iPpj/sjKY/NQynPyHTpj+9Cac/vwmnP1gDpz/QD6c/L6KmP/Xtpj8o/6Y/
BWymPxwYpz/+yqY/2UunP8kWpz/Fcqc/woSnPzHupj+mXac/IiKnP+mepz9dU6c/nyGnPxOH
pz9vUac/UiynP20ypz+SfKc/gaqnP85Rpz/pNac/JfumP4Ygpz8VAKc/YLCmP52Tpz9GhKc/
vD+nP5KApz/BL6c/a3OnP9BLpz+bRac/4aSnP7ugpz+jdac/syinPy0ypz/PT6c/82inP1/L
pz/ba6c/dHynP0Uzpz+Tkac/q8unP6N8pz8H7qc/bLSnP3Pqpz9cjac/0J+nPyOapz8ivqc/
oW2nPwrOpz882ac/luOnP3RFqD+O86c/wh6oP7hNpz8G56c/HyaoP0/Cpz9xuKc/g0yoP5ru
pz+rPag/dC+oP60fqD+l1Kc/zeanP14EqD+IEag/5U2nP0RQqD+aB6g/Z8ynP2LNpz9jcqc/
FCqoP6GPqD8Mn6g/WYaoPxX/pz/w2ac/Jg6oP4gUqD8qw6g/6dmnP94tqD+cQ6g/WzmoP7iM
qD/0HKg/rNSnP9ABqD/Dz6c/F+anP88rqD8xbKc/BIaoP0f9pz9VCag/EB6oPyVOqD+jsag/
9w2oP87Ipz/gcqg/SDOoP9OPqD+Ay6g/0iSoP3kdqD8O3ac/vNuoP3L5pz//zKg/CAWoP/dK
qD8mQag/K6CoP3tfqD8khag/TB6oPyJ7qD9hcKg/Y5+oPw2YqD8qUqg/NBGoP7YHqD91ZKg/
6pioP047qD9oAag/aEOpP3TVqD9Mtag/6HSoP9BWqD8itKg/Ps2oP/RpqD/BY6g/db6oP9gH
qT9v9qg/BVypP5bbqD85Tak/ZF+oPyWlqD8Voqg/uGyoP2ZNqD8gZKk/v9uoP7ThqD/gTqg/
/d6oPyeHqD/GL6k/i/GoPz0bqT/Lzqg/L3SpP4MRqT/iwqg/Z3+pP66cqT/2a6k/je+oP/Xy
qD/jeKk/tXCpP3VtqT8HsKg/tI6oP1H9qD/Spag/AueoP0f7qD+ps6k/GiqpPwCYqT+zbKk/
hFapP29sqT8eAak/ODqpP9CXqT8mE6k/ViupP7zvqD+AJak/ygKpP+aFqT+/h6k/cuepP7aH
qT8bpKk/xTepP48bqT/Xrak/+bGpP5yhqT/bOKo/r26pP4+QqT85l6k/A5CpP70wqT9TO6k/
cyypP/d/qT9iIak/YtqpPxgSqT/8Hqk/uVSpP7AnqT/9+ak/leupP8x0qT8nIKk/AaSpP7R5
qT9k26k/MkqpP0vRqT/Ax6k/Rs2pP52lqT8mrKk/s0mpP7OIqT8a6ak/Kq2pP1phqT+FR6k/
HtSpP4VXqT/F5qk/6UWqP4tEqj+p8ak/Y6apP8YGqj9+L6o/lpSpP47NqT+zHao/h7qpP7g7
qj9djak/+uipPylfqT92/qk/n6CpP9FsqT+CjKk/m1mqP2zfqT8Lm6k/UZapP+fIqT/DKak/
heWpP5X3qT/EAqo/OZ+pP+WiqT8QAqo/NwyqP1raqT9AeKo/AU2pPy6jqT+ftKk/mgeqP5dm
qT8eLqo/7dOpP2bBqT8e8Kk/7aCpP3kbqj+fCqo/8UiqP3Vjqj+BfKo/WUGqP2AHqj/jHao/
loqqP8cbqj8v06k/Wx6qPz7iqT/kvqk/De2pP+c5qj96cao/dTyqP39pqj9HQ6o/BqSqP9s1
qj/+4ao/yQSqP9D9qj+zH6o/TEeqP3eOqj+8oKo/md2pP7k2qj8RU6o/VS2qPzKrqj+V9ak/
7JGqP5xTqj+zmao/goCqP4EDqz8io6o/jvSqPz+Iqj+suao/vHOqP+zOqj/ylKo/6imqP5Ct
qj9aFKo/1tmqP9TZqj9Moqo/Z4KqPzhaqj8Te6s/ZymqP15oqj8mx6o/Z26qP7ajqj8AQ6o/
G0WqP/w2qz9orqo//wqrP4PUqj8pVqo/uDOqPwcmqj/lWqo/5hKrPy6fqj8bjqo/vp2qP1aH
qj9ukao/yTiqP4rvqj/Jxao/eJaqPzG7qj9xYao/reWqPzKjqj/IzKo/xpSqP1LOqj+lEqs/
bKmqP2mFqj/ay6o/UxarP5Skqj9mgKo/PNuqP5nIqj+xJas/PN6qP/r/qj+ZGqs/vyKrP3My
qz9nOas/1i2rP+M6qz9Gcqo/p9OqP6qFqj/B9qo/YfeqP/wmqz9Hkqo/vwyrPwLCqj8H4qo/
/OGqP/7Sqj9zCas/bsKqP0JFqz9mI6s/WBCrP/1aqz+3Lqs/kjWrP+dgqz+x4qo/fCKrP/nT
qj8Cy6o/l4GrP45oqz/NuKo/2hyrPzwBqz9bhKs/yJSrP2Eoqz8j8Ko/0kGrP2n8qj/3e6s/
SKCrPxEsqz/3Uqs/BbKrP8T4qj/vDas/qoOrP9l6qz89Has/ZDirPyVCqz98a6s/qfKqP01i
qz+UM6s/BzqrP4+oqz+2f6s/dnerPxKMqz9AY6s//JarP29lqz/x0qs/xsCrP0MXqz/yZqs/
VKirP/KZqz/qjas/t7+qP2Dhqj9gfas/IOWqP1V+qz+RBqs/HrurP3ssqz9jcqs/ZIKrP4u1
qz+8s6s/fcyrP6V7qz9k9qo/HdqrP+5cqz+eOas/IIurP9Zfqz+EO6s/Kf2rP81Aqz8CN6s/
td2rPy44qz91r6s/u2OrP8wMrD9Yr6s/vKWrP46Aqz/n26s/94irP4Z2qz/kt6s/3dOrPxbL
qz+Sias/28mrPyl5qz8S0qs/syesP271qz+Ndqs/1nerP+BhrD9x8qs/4nWrP2a4qz8+Has/
GjWrP9XRqz9txKs/r2SrPxNnqz+huqs/qYurP2oKrD8Gcas/fcirPxV7qz88Gas/qFyrP1Kr
qz9YoKs/ZjKsP1/Zqz8oY6s/+jKsP89hrD++Raw/shCsP+f3qz93ZKw/2+2rP0C6qz/Dmqs/
KMurP3+Rqz/voas/msqrP60SrD/eMaw/712sP6YBrD8/Q6w/9TesP+pgrD8gyqs/1s6rP2I0
rD+PJKw/69qrP0ilqz9YK6w/2HGrP+8nrD+uW6w/SymsP1eoqz+IO6w/dL+rPwBfrD/lQqw/
5rasP1mbqz8F/Ks/+UCsP7QRrD+4Qqw/EBasP6ZOrD8mRKw/3gusPyxxrD85Oaw/yDWsPwYL
rD8wVaw/hL6rP/z0qz9zgaw/NWCsP21XrD8NoKw/DaurPw2CrD8Aa6w/Hb2sPxqLrD+SWKw/
TFSsPyDtqz/rh6w/DIisP1AsrD8DKqw/HmSsP4SFrD//Caw/goqsPzBorD9Ig6w/JnGsP8oD
rT9xdqw/JDKsP5dTrD/Woaw/g6+sPx1frD9Ec6w/8pysP9+nrD8VEa0/alGsPy/XrD9Fc6w/
GGCsP43DrD/am6w/aaysP0QBrT+8A60/R5ysP66NrD8H4aw/R+ysP4zsrD9kzqw/ILesP8sx
rT8CG60/Ts+sP9uqrD+PFa0/PtisP/VhrD+/Taw/XRGtP5eTrD/R1qw/VRWtPzHErD/svqw/
O8msPzfRrD/9yaw/Oh6sP+yvrD83Fa0/u6msPyiOrD9HDq0/WOCsPwrnrD+QLKw/hbesP3Np
rD9I8qw//2isP22QrD+q0qw/MUytP70wrT9yHKw/Tz6tP4ttrD/gF60/wDOtP6XrrD8wnKw/
hIusPzV7rD99law/A1CsP862rD89RK0//+6sP5+VrD8qUaw/KCSsP0rHrD9t3aw/L3ysPw+q
rD+craw/b9GsP5RHrT8Fqaw/LZisP8UyrT+NSK0/comsP+IarT+Zaqw/ODSsPyxprT9A6Kw/
4+isPynSrD8XBK0/TU6tP9RdrT+/2qw/BDKtPyWMrD/TU60/</AssayYData></Step><Step><CommonData><SampleLocation>1</SampleLocation><SampleID></SampleID><SampleGroup></SampleGroup><SampleInfo></SampleInfo><SampleRow>C</SampleRow><SamplePlate>1</SamplePlate><WellType>BUFFER</WellType><Concentration>-1</Concentration><ConcentrationUnits>µg/ml</ConcentrationUnits><MolarConcentration>-1</MolarConcentration><MolarConcUnits>nM</MolarConcUnits><MolecularWeight>-1</MolecularWeight><Temperature>25</Temperature><StartTime>10133283</StartTime><AssayTime>180</AssayTime></CommonData><FlowRate>600</FlowRate><StepType>DISASSOC</StepType><StepName>Dissociation</StepName><StepStatus>OK</StepStatus><ActualTime>180</ActualTime><CycleTime>0.2</CycleTime><AssayXData Points="900">h59/Rbqif0XtpX9FHal/RVCsf0WHr39FurJ/Re21f0UduX9FVLx/RYe/f0W2wn9F7cV/RSHJ
f0VQzH9Fh89/RbrSf0Xt1X9FIdl/RVTcf0WH339FtuJ/Re3lf0Uh6X9FUOx/RYfvf0W68n9F
6fV/RR35f0VQ/H9Fh/9/RVsBgEX3AoBFkASARSoGgEXEB4BFXQmARfUKgEWQDIBFKA6ARcQP
gEVdEYBF9xKARY4UgEUqFoBFxBeARV0ZgEX1GoBFkByARSoegEXEH4BFWyGARfcigEWOJIBF
KiaARcQngEVdKYBF9yqARY4sgEUoLoBFxC+ARV0xgEX1MoBFjjSARSg2gEXEN4BFWzmARfc6
gEWOPIBFKj6ARcE/gEVdQYBF90KARY5EgEUqRoBFxEeARV1JgEX3SoBFkEyARShOgEXET4BF
XVGARfVSgEWOVIBFKFaARcFXgEVbWYBF91qARZBcgEUoXoBFxF+ARV1hgEX3YoBFjmSARSpm
gEXBZ4BFXWmARfdqgEWObIBFKm6ARf9vgEVdcYBF9XKARY50gEUqdoBFxHeARVt5gEX1eoBF
kHyARSh+gEXEf4BFXYGARfeCgEWOhIBFKIaARcGHgEVdiYBF94qARY6MgEUqjoBFxI+ARV2R
gEX3koBFjpSARSiWgEXBl4BFXZmARfeagEWOnIBFKp6ARcSfgEVdoYBF96KARaOkgEUqpoBF
xqeARV2pgEX1qoBFjqyARSqugEXBr4BFXbGARfeygEWQtIBFKLaARcG3gEVduYBF97qARZC8
gEUqvoBFwb+ARV3BgEX1woBFkMSARSjGgEXEx4BFW8mARfXKgEWQzIBFKM6ARcTPgEVb0YBF
99KARY7UgEUq1oBFwdeARVvZgEX12oBFkNyARSregEXB34BFfuGARfXigEWQ5IBFKuaARcTn
gEVb6YBF9+qARZDsgEUo7oBFwe+ARV3xgEX38oBFkPSARSr2gEXE94BFW/mARfX6gEWO/IBF
KP6ARcH/gEVdAYFF9QKBRZAEgUUqBoFFwQeBRV0JgUX3CoFFkAyBRSgOgUXED4FFWxGBRfcS
gUWOFIFFKhaBRcQXgUVdGYFF9RqBRZAcgUUqHoFFxB+BRVshgUX1IoFFkCSBRSgmgUXBJ4FF
XSmBRfUqgUWQLIFFKC6BRcQvgUVdMYFF9zKBRZA0gUUoNoFFxDeBRV05gUX3OoFFkDyBRSg+
gUXEP4FFW0GBRfdCgUWQRIFFKEaBRcFHgUVdSYFF9UqBRY5MgUUqToFFwU+BRV1RgUX1UoFF
kFSBRSpWgUXBV4FFXVmBRfVagUWQXIFFKl6BRcRfgUVbYYFF92KBRZBkgUUoZoFFwWeBRV1p
gUX3aoFFkGyBRShugUXBb4FFW3GBRfVygUWOdIFFKnaBRcR3gUVdeYFF9XqBRZ18gUV2foFF
4H+BRVuBgUX1goFFkISBRSiGgUXBh4FFW4mBRfeKgUWOjIFFKI6BRcGPgUVdkYFF95KBRZCU
gUUqloFFwZeBRV2ZgUX3moFFkJyBRSiegUXBn4FFXaGBRfeigUWQpIFFKqaBRcSngUVbqYFF
9aqBRZCsgUUqroFFwa+BRVuxgUX1soFFjrSBRSi2gUXBt4FFW7mBRfW6gUWOvIFFKr6BRcG/
gUVbwYFF98KBRY7EgUUoxoFFxMeBRV3JgUX3yoFFjsyBRSjOgUXBz4FFW9GBRffSgUWQ1IFF
KtaBRcTXgUVb2YFF9dqBRY7cgUUo3oFFxN+BRV3hgUX34oFFjuSBRSjmgUXE54FFXemBRffq
gUWQ7IFFKu6BRcHvgUVd8YFF9/KBRY70gUUq9oFFxPeBRVv5gUX3+oFFjvyBRSj+gUXE/4FF
WwGCRfUCgkWWBIJFKgaCRcEHgkVbCYJF9wqCRZAMgkUoDoJFyA+CRV0RgkX1EoJFjhSCRSgW
gkXBF4JFWxmCRfUagkWxHIJFKB6CRcQfgkVdIYJF9SKCRY4kgkUqJoJF0CeCRV0pgkX1KoJF
jiyCRSgugkXBL4JFWzGCRfcygkWQNIJFKDaCRdA3gkVbOYJF9TqCRZg9gkUqP4JFZ0CCRadB
gkX3QoJFjkSCRShGgkXER4JFXUmCRfVKgkWQTIJFKE6CRcFPgkVbUYJF9VKCRY5UgkUoVoJF
xFeCRVtZgkX1WoJFjlyCRShegkXBX4JFXWGCRfVigkWQZIJFKGaCRcFngkVbaYJF9WqCRY5s
gkUqboJFxG+CRVtxgkX1coJFjnSCRSh2gkXBd4JFXXmCRfV6gkWOfIJFKH6CRcF/gkVbgYJF
+YKCRY6EgkUohoJFwYeCRVuJgkX3ioJFkIyCRSiOgkXBj4JFW5GCRfeSgkWOlIJFKJaCRcGX
gkVbmYJF9ZqCRY6cgkUsnoJFxJ+CRV2hgkX1ooJFkKSCRSimgkXBp4JFW6mCRfWqgkWQrIJF
KK6CRcGvgkVbsYJF9bKCRY60gkUotoJFxLeCRVu5gkX1uoJFjryCRSi+gkXBv4JFW8GCRfXC
gkWOxIJFKMaCRcTHgkVbyYJF9cqCRY7MgkUozoJFwc+CRV3RgkX30oJFkNSCRSrWgkXB14JF
XdmCRfXagkWO3IJFKt6CRcHfgkVb4YJF9eKCRY7kgkUq5oJFweeCRVvpgkX16oJFjuyCRSju
gkXB74JFZfGCRfXygkWQ9IJFKPaCRcH3gkWU+YJF9fqCRav8gkUo/oJFwf+CRVsBg0X1AoNF
ygSDRTgGg0XBB4NFWwmDRfUKg0WUDINFKA6DRcEPg0VbEYNF9xKDRY4Ug0UoFoNFwReDRVsZ
g0X1GoNFjhyDRSgeg0XBH4NFWyGDRfUig0WOJINFKCaDRcEng0VbKYNF9SqDRZAsg0UoLoNF
wS+DRV8xg0X1MoNFjjSDRSo2g0XBN4NFXzmDRfc6g0WOPINFKD6DRfU/g0VbQYNF9UKDRY5E
g0UoRoNFxEeDRVtJg0X1SoNFjkyDRShOg0XBT4NFW1GDRfdSg0WOVINFKFaDRcFXg0VbWYNF
9VqDRZBcg0UoXoNFwV+DRVthg0X1YoNFkGSDRShmg0XBZ4NFW2mDRfVqg0WObINFKG6DRcFv
g0VbcYNF9XKDRZB0g0UodoNFwXeDRV15g0X1eoNFjnyDRSh+g0XEf4NFXYGDRfWCg0WOhINF
KoaDRcSHg0VdiYNF+4qDRb+Mg0UqjoNFwY+DRV2Rg0X1koNFkJSDRSyWg0XBl4NFW5mDRfWa
g0WQnINFKp6DRcSfg0VboYNF9aKDRZCkg0UopoNFxKeDRV2pg0X1qoNFkKyDRSiug0XEr4NF
XbGDRfeyg0WQtINFKraDRcS3g0VduYNF97qDRZC8g0UqvoNFxL+DRV3Bg0X3woNFkMSDRSrG
g0XEx4NFXcmDRffKg0WQzINFKs6DRcTPg0Vd0YNF99KDRZDUg0Uq1oNFxNeDRWnZg0X32oNF
kNyDRSreg0XE34NFXeGDRffig0WQ5INFKuaDRcTng0Vd6YNFIuuDRZDsg0Uq7oNFxO+DRV3x
g0X38oNFkPSDRSr2g0XE94NFXfmDRff6g0WQ/INFKv6DRcT/g0VdAYRF9wKERZAEhEUqBoRF
xAeERV0JhEX3CoRFjgyERSoOhEXED4RFXRGERfcShEWQFIRFKhaERcQXhEVdGYRF9xqERZAc
hEUwHoRFxB+ERV0hhEX3IoRFliSERSomhEXiJ4RFWymERfcqhEWQLIRFKi6ERcQvhEVdMYRF
9zKERZA0hEUqNoRFwTeERV05hEX3OoRFkDyERSo+hEXEP4RFXUGERfdChEWQRIRFKkaERcRH
hEVdSYRF90qERZBMhEUqToRFzE+ERV1RhEX7UoRFkFSERSpWhEXEV4RFXVmERfdahEWQXIRF
KF6ERcRfhEVdYYRFEWOERZBkhEUqZoRFxGeERV1phEU6a4RFkGyERSpuhEXEb4RFXXGERfdy
hEWUdIRFKHaERcR3hEWEeYRF93qERZB8hEUqfoRFwX+ERV2BhEX3goRFjoSERSqGhEXEh4RF
XYmERfeKhEWOjIRFKI6ERcSPhEVdkYRF95KERZCUhEUqloRFxJeERV2ZhEX3moRFkJyERSqe
hEXEn4RFW6GERfeihEWQpIRFKqaERcSnhEVdqYRF96qERZCshEUqroRFxK+ERV2xhEX3soRF
kLSERSq2hEXEt4RFXbmERfe6hEWQvIRFKL6ERcS/hEVwwYRF98KERZDEhEUqxoRFxMeERWHJ
hEX3yoRFkMyERSrOhEXEz4RFYdGERffShEWQ1IRFKtaERcTXhEVd2YRF9dqERZDchEUo3oRF
xN+ERV3hhEX34oRFkOSERSrmhEXE54RFW+mERffqhEWO7IRFKu6ERcTvhEVd8YRF//KERZD0
hEUo9oRFxPeERVv5hEUF+4RFkPyERS7+hEXB/4RFXQGFRfcChUWQBIVFKAaFRcQHhUVdCYVF
9wqFRZAMhUUqDoVFwQ+FRV8RhUX3EoVFkBSFRSoWhUXEF4VFXRmFRfcahUWOHIVFKh6FRcQf
hUVdIYVF9SKFRZAkhUUoJoVFxCeFRV0phUX3KoVFkCyFRSouhUXBL4VFbTGFRfcyhUWQNIVF
KDaFRcE3hUVdOYVF9zqFRZA8hUUqPoVFwT+FRV1BhUX1QoVFkESFRSpGhUXER4VFXUmFRfVK
hUWOTIVFKk6FRcRPhUVdUYVF91KFRZBUhUUqVoVFxFeFRVtZhUX3WoVFkFyFRSpehUXEX4VF
XWGFRfdihUWQZIVFKGaFRcRnhUVdaYVF9WqFRY5shUUqboVF</AssayXData><AssayYData Points="900">ozerP6yvqj9dMKw/n+usP+Ddrj93ua8/cBGxP+PBsT8JurE/wi2yP/cnsj++/LI/blOzP4Kd
sz857bM/CRK0P7kgtD/4p7Q/g9+0P1BGtD/qcLQ/Y960P6lrtD/LzLQ/hda0P3yKtT8FsLQ/
alq1PwgVtT8BYLU/qEm1P8lPtT/HULU/4Oa0P8k0tT8yf7U/rJ+1P1VYtT/kJbU/OcO1P0gq
tT/FbLU/GIO1Pz7FtT+OC7U/MMG0P/pQtT+4oLU/kTe1P1OGtT/wO7U/Tfa0P5xptT8zg7U/
cWm1P4VEtT8glLU/Uh+1P6UutT9eFrU/8421P4VLtT+OhbU/mLS0P6tytT8qOrU/Ujq1P15f
tT89crU/DgW1P5xotT8OQLU/IcS1P4vAtT8Sr7U/9Iq1P6mLtT8qd7U/lu+1PyW2tT8ohrU/
RAS1PzEstT+YDbU/Qf60P3J9tD8bs7U/LjG1PyJbtT+OQbU/Z2+1P5WQtT8qi7U/p0a1Pwyp
tT9dIrU/ZAq1P/p/tT8/X7U/mD21P3+GtT9fXLU/j4i1PyfxtD8O8LQ/iny1P34ctT8BgrU/
DZ61P8FAtT/IKrU/WTi1P5QPtj9q57Q/7Ba1P+wotT/FZ7U/xn21P80xtT+jL7U/S3u1P4BY
tT/PjbU/UG+1PzqgtT/3QbU/88e0PyKXtT96IrU/45O1P6QTtT+4JrU/4E+1PxcutT/GXbU/
6tu1P7ortT/hebU/zpG1PzPntT8FObU/dje1P8dLtT9errU/nnK1PyEbtT+0nrU/zXC1P+H1
tD9gs7U/zUu1P5T6tT+wx7U/SSa1P55htT9Yf7U/pIi1P06utT8LrLU/SRO1PxRctT9tE7U/
g3e1PyDhtT/bbbU/AWy1P9WFtT/WWLU/MK+1P9SjtT9isrU/r1G1P8bMtT/L2rU/7UG1P2I1
tT991bU/EmC1P94NtT8iv7U/1dK1PwgftT+d6LQ/AGu1P8pAtT9IsbU/hru1P7tDtT86xrU/
URa1P77NtT9IqrU/A7y1P4VptT/X1LU/lyC1P4NjtT8pYLU/Vtu0P3wBtj+bfrU/J5K1P6Ox
tT+scbU/uKK1PzIKtT9k27U/aKO1P3rEtT82dLU/K5W1P2qxtT8oELU/lti1P+jOtT+bXLU/
CSa1PxSFtT+PvLU/7F21P/dLtT9LN7U/9xK2P0SJtT+iqbU/ol21PwWStT/KrbU/6kW1P/Ik
tT9cbLU/rfa1P3CutT+bgrU//9m1P79Ctj9K4LU/mA61P9xltT/1M7Y/1Hq1PxP2tT8I+bU/
jC62P2LatT/kY7U/Lya1P71ctT+OL7Y/44S1PzeNtT/VXbU/vci1P0gLtj+HgrU/ze21Pw1c
tj+w8rU/h021P72ytT9ig7U/1vS1P4VWtT9XabU/0Y61P1SutT/4hLU/pCC2P6bltT+inbU/
tnm1P/4Ctj8xtLU/svq1P0JItj9CdLU/tfO1P4WotT/7g7U/+wq2P5BMtj/2PrU/fC+2Pxrm
tT92QbU/ppK1P49ctj8nrrU/gKS1P3Mgtj+OLLY/S7i1P6oetj/xQLY/L8m1PzDktT9MzrU/
ljC2P8LDtT+qRrY/+TC2P7Mltj8F87U/zPi1PxrvtT/DxbU/3uu1PzbEtT/x9rU/tRa2P1mE
tT9clbU/qaK1P74qtj/e77U/G022Pz69tT+J/rU/ZiW2P1Jqtj9f2rU/Le+1P4vTtT+7FrY/
DY61P/Uwtj+n4bU/Geu1P6mAtT92IbY/Wva1P4/itT+HIbY/lbi1P5+ftj8vIbY/YZa2P2te
tj/7n7U/EhW2P3Zftj8/BbY/wBq2P6/5tT8kprY/W462P1Z9tj872rU/qgy2PyRztj+iUrY/
W9a1P+/2tT8rR7Y/NQq2P5gdtj887bU/NOm1P9mutT8pF7Y/5iS2P6C9tT/BIrY/Bim2P67c
tT/DgrY/u2a2P0ZPtj8CjLY/j+a1P0Qhtj+UMrY/1e+1P9BItj/WarY/n122P0k9tj/guLY/
/SC2P47ytT9KV7Y//Ua2P/uYtj+JIbY/thm2P+cltj90RLY/2om2P3ovtj8PVrY/oIe2P2JN
tj8x2LY/fBq2P+11tj8DfbY/ula2P8vktT/PVbY/BMq1P+19tj8Ow7Y/oeO2P89Btj/VN7Y/
4um1P+s5tj/1ibY/arW2P9Grtj9PtLU/mre2P8PstT/pYbY/0ei2P6N4tj/EurY/vlu2Pw3k
tT8OlrY/OkO2P90Ctj9bg7Y/T1S2P/hitj/DRLY//Uu2P4Zctj8p9LU/tGe2P47Ltj/Jc7Y/
Lwa3P36vtj/b8LY/IUq2P4P1tj8Yp7Y/Hn62P89stj9yB7Y/iky2P76Ctj/gbbY/FIG2P9rD
tT/olLY/7Y22P+Drtj8HHbY/Ccu2P3aRtj/LeLY/Y4m2P350tj9JhrY/SWy2Pwi3tj+zp7Y/
lzy2P3WLtj+OZbY/doq2P711tj8PyLY/Qay2PxRjtj92frY/R3e2Py8ktj9arbY/88m2P1j0
tT+on7Y//NW2P0vHtj9G2rY/5PC2P2bitj8ydbY/05q2Pzyktj+S2bY/IHe2P4kstj+myrY/
2my2P1cdtz/EMbY/uGC2P9sTtz9IrLY/RJO2PxQCtz+YHLc/9My2P2AKtz/pgLY/j8C2P4wn
tz+qJbc/vhy3P7qftj+kELc/FP62P6ibtj/EqLY/yfW2PyDRtj++Qrc/RBa3P080tz96K7c/
mtq2P6C9tj+VHLc/Dn23P2jPtj+yA7c/r8m2P30Ftz8PJ7c/PeS2P7Mytz+tWrc/Toq2PwrO
tj+OD7c/KSe3P0frtj9iDbc/5Ye2PwTvtj85/rY/B/+2P+4rtz8obLY/2nC3P7Jxtz/JerY/
1kq3P8bFtj8P+LY/dcC2P/GUtj/Y0LY/aD23PyHttj846LY/4Ke3Pxbstj9987Y/NBi3Py5/
tz9tJLc/p3e3P60Vtz8K8LY/IAG3PyQFtz/y7rY/CzG3P/Hqtj9SqLc/Qwy3P9zetj+A9bY/
9MG2P9QHtz8E0bY/sXe3P1Gltz/247Y/O1q3PyMytz9z7LY/Iny3P9xKtz/S7rY/BWS3P6gu
tz+KxbY/LBu3PzaYtz/bALc/KCe3P5JWtz/rgbc/vyS3P2N7tz+9VLY/XPq2P2Hatj8bDbc/
qnm3PwVhtz/LY7c/7k63PyHxtj+6ILc/gsW2PwBltz8GSbc/klG3P9Rftz/oCLc/LhW3P17d
tj/rWLc/3kK3P5Bhtz9jtbc/TpG3P1R1tz+F9rY/JiG3Pzy9tz8jg7c/0+K2PxF3tz8OZrc/
oUe3P6i3tz8TVbc/y4S3P008tz/8gLc/6423Pw5rtz9Wd7c/zPa2P+9+tz97h7c/wbm3PzFA
tz8BgLc/G4+3P7ystz81TLc/meC3PzgXuD/SlLc/c5m2P1Gitz9XZrc/B4S3P8nctz/4trc/
BwK4PzDRtz/ba7c/81e4P2rDtz9TjLc/p5i3P2metz+qt7c/6rG3PwqAtz+DmLc/Cuq3P/cQ
uD+d6Lc/T6q3P57etz/Pubc/JZO3P0KUtz+wb7c/7n23Pz4EuD+/kLc/I4y3P0Y9tz+hvrc/
6YG3P8QguD/uabc/MeK3P029tz8zVLc/eZK3P/QzuD/HkLc/aO+2P4sbuD/kWLc/4vC3P102
uD/n27c/u+23P3XJtz9lQLg/qPm3P3rStz9Jsrc/A224P0X6tz/Xgbc/tUW3P5jftz+oJrc/
09G3PyADuD+8iLc/85+3P53Qtz/RlLc/s/y3P3mhtz+C1bc/Bdq3P3qwtz+byLc/Zjy4P5xm
tz8r9Lc/w9i3Pw+itz9yzrc/Qi+4P9r+tz+93Lc/7563P+Y0uD+/Grg/3/a3P/D0tz/r6bc/
e1S4P1Patz+Yt7c/PIW3Pwl9tz+QeLc/7Mq3P58ruD93ZLg/7gC4Pw0BuD+/A7g/UHa4PzBG
uD9hEbg/Zbm3P7IPuD/fU7g/HKy3P6wyuD+Dhbg/htq3PxK8tz/6r7c/FW64P8xFuD8/T7g/
I1C4P5YouD/7Nbg/AzW4P/A0uD+6ILg/Qwu4PxgGuD8dq7g/SdK3P/4wuD+D6bc/Cam4P5M1
uD8tu7c/x523P69VuD8BE7g/e0O4P5FcuD8UK7g/rx+4P8SNuD+zQbg/Oom4P1Pbtz+iUbg/
+DS4P1IBuD80S7g/HI63P/4fuD9Vx7g/pdS4Pwx9uD87k7g/+pS4P6J1uD/lJ7g/hiG4P6g/
uD+Jd7g/z+C3P4icuD++T7g/uWy4P82xuD+KhLg/Od24Pz9luD8eZrg/afW3P9Dxtz+3Xrg/
qRy4PwOuuD+c8Lg/hiW4P5qTuD/6vbg/ISK4P9jptz/b/7g/h1G4P4l2uD9QQbg/sZy4P2ze
uD8iALg/rKK4P2+BuD88H7g/9yi4P3cjuD+CwLg/XFG4P9VOuD/WSrg/4nS4P1oMuT8Ga7g/
OlC4P3oUuT9xtrg/PAm5P91uuD9ts7g/t6e4P+whuD9vkrg/XaS4P+W0uD9B6rg/SIi4P5yl
uD/jIrg/ysu4PzpvuD/0hLg/GWy4Pw3DuD80m7g/nWG4PzKFuD/qYbg/rC24P6zCuD/39Lg/
v4i4P51ruD8cw7g/DnK4P3ZWuT91Lrg/twC5P+BtuD8gCLk/whC5Pw7nuD+nT7g/Pqa4PzMc
uT/QBrk/Hq24PzyguD+fb7g/0YK4P15yuD9+Nrg/xgi5P4++uD/7yLg/2cq4P1zxuD83Ybk/
FPC4P/sLuT/797g/eLa4PxNwuT9LEbk/7eG4P+qBuD9lqrg/</AssayYData></Step><Step><CommonData><SampleLocation>11</SampleLocation><SampleID></SampleID><SampleGroup></SampleGroup><SampleInfo></SampleInfo><SampleRow>C</SampleRow><SamplePlate>1</SamplePlate><WellType>REGENERATION</WellType><Concentration>-1</Concentration><ConcentrationUnits>µg/ml</ConcentrationUnits><MolarConcentration>-1</MolarConcentration><MolarConcUnits>nM</MolarConcUnits><MolecularWeight>-1</MolecularWeight><Temperature>25</Temperature><StartTime>10322493</StartTime><AssayTime>5</AssayTime></CommonData><FlowRate>1000</FlowRate><StepType>KREGENERATION</StepType><StepName>Regeneration</StepName><StepStatus>OK</StepStatus><ActualTime>4.9998</ActualTime><CycleTime>0.2</CycleTime><AssayXData Points="25">xG+FRVxxhUX1coVFj3SFRSp2hUXEd4VFXnmFRfd6hUWRfIVFKn6FRcR/hUVegYVF9YKFRZGE
hUUqhoVFwoeFRV6JhUX1ioVFkYyFRSiOhUXEj4VFXJGFRfeShUWPlIVFKpaFRQ==</AssayXData><AssayYData Points="25">L3WhvySuv7+iy82/RE7XvwNg3r+fT+S/+Q3pv7Do7b/ayvG/JCf1v7wT+L+Xk/q/JsL9vx3b
/78W5wDAOPABwMvlAsALswPAdKgEwJxRBcCe/QXAbpsGwH1dB8Cq/AfA/x8IwA==</AssayYData></Step><Step><CommonData><SampleLocation>12</SampleLocation><SampleID></SampleID><SampleGroup></SampleGroup><SampleInfo></SampleInfo><SampleRow>C</SampleRow><SamplePlate>1</SamplePlate><WellType>NEUTRALIZATION</WellType><Concentration>-1</Concentration><ConcentrationUnits>µg/ml</ConcentrationUnits><MolarConcentration>-1</MolarConcentration><MolarConcUnits>nM</MolarConcUnits><MolecularWeight>-1</MolecularWeight><Temperature>25</Temperature><StartTime>10338423</StartTime><AssayTime>5</AssayTime></CommonData><FlowRate>1000</FlowRate><StepType>KREGENERATION</StepType><StepName>Regeneration</StepName><StepStatus>OK</StepStatus><ActualTime>4.99883</ActualTime><CycleTime>0.2</CycleTime><AssayXData Points="25">xpeFRVyZhUX3moVFj5yFRSqehUXEn4VFXqGFRUOjhUWRpIVFKqaFRcSnhUVeqYVF96qFRZGs
hUUqroVFxK+FRV6xhUX3soVFkbSFRSq2hUXEt4VFXrmFRfe6hUWRvIVFKr6FRQ==</AssayXData><AssayYData Points="25">LIaPP/sJjD+nQI4/yDiRP6gMlD96MJY/lzCXP9bpmD8+YJo//3aaP00ZnD/8TZ0/aIqdP85+
nj9Y7J4/GFifP0Hanz8KXaA/2pahP2lpoT+U4KE/ayGiP4Szoj8cD6M/QNCiPw==</AssayYData></Step><Step><CommonData><SampleLocation>11</SampleLocation><SampleID></SampleID><SampleGroup></SampleGroup><SampleInfo></SampleInfo><SampleRow>C</SampleRow><SamplePlate>1</SamplePlate><WellType>REGENERATION</WellType><Concentration>-1</Concentration><ConcentrationUnits>µg/ml</ConcentrationUnits><MolarConcentration>-1</MolarConcentration><MolarConcUnits>nM</MolarConcUnits><MolecularWeight>-1</MolecularWeight><Temperature>25</Temperature><StartTime>10354640</StartTime><AssayTime>5</AssayTime></CommonData><FlowRate>1000</FlowRate><StepType>KREGENERATION</StepType><StepName>Regeneration</StepName><StepStatus>OK</StepStatus><ActualTime>4.9998</ActualTime><CycleTime>0.2</CycleTime><AssayXData Points="25">xL+FRV7BhUX3woVFkcSFRSrGhUXEx4VFasmFRffKhUWRzIVFKs6FRcTPhUVe0YVF99KFRZHU
hUUq1oVFxNeFRV7ZhUX32oVFkdyFRSrehUXE34VFXuGFRffihUWR5IVFKuaFRQ==</AssayXData><AssayYData Points="25">qe7RvyD47L/+9fa/3rv8v9mrAMAvCALA5nwDwHvqBMD2vwXA6NIGwLpfB8ARNQjA8xkJwLCU
CcA9NgrAPtEKwGwrC8DT3wvAv1oMwLmFDMAbAA3AyYENwOK/DcCyNA7AQTIOwA==</AssayYData></Step><Step><CommonData><SampleLocation>12</SampleLocation><SampleID></SampleID><SampleGroup></SampleGroup><SampleInfo></SampleInfo><SampleRow>C</SampleRow><SamplePlate>1</SamplePlate><WellType>NEUTRALIZATION</WellType><Concentration>-1</Concentration><ConcentrationUnits>µg/ml</ConcentrationUnits><MolarConcentration>-1</MolarConcentration><MolarConcUnits>nM</MolarConcUnits><MolecularWeight>-1</MolecularWeight><Temperature>25</Temperature><StartTime>10370789</StartTime><AssayTime>5</AssayTime></CommonData><FlowRate>1000</FlowRate><StepType>KREGENERATION</StepType><StepName>Regeneration</StepName><StepStatus>OK</StepStatus><ActualTime>4.99883</ActualTime><CycleTime>0.2</CycleTime><AssayXData Points="25">xOeFRV7phUX36oVFj+yFRSruhUXC74VFXvGFRfXyhUWR9IVFKvaFRcT3hUVe+YVF9fqFRZH8
hUUq/oVFxP+FRV4BhkX3AoZFkQSGRSgGhkXCB4ZFXgmGRfcKhkWRDIZFKA6GRQ==</AssayXData><AssayYData Points="25">nMSQPw9Njz8rn5E/CKWTP17HlT+lPZg/UKiZPxmFmz/FRp0/6LmdP3zHnj84KJ8/8W6gP4lk
oT929aE/qoeiP7r5oj/VtKM/7dWjP2igpD+T9qQ/6FqlP5fLpT/akqY/3qamPw==</AssayYData></Step><Step><CommonData><SampleLocation>11</SampleLocation><SampleID></SampleID><SampleGroup></SampleGroup><SampleInfo></SampleInfo><SampleRow>C</SampleRow><SamplePlate>1</SamplePlate><WellType>REGENERATION</WellType><Concentration>-1</Concentration><ConcentrationUnits>µg/ml</ConcentrationUnits><MolarConcentration>-1</MolarConcentration><MolarConcUnits>nM</MolarConcUnits><MolecularWeight>-1</MolecularWeight><Temperature>25</Temperature><StartTime>10386916</StartTime><AssayTime>5</AssayTime></CommonData><FlowRate>1000</FlowRate><StepType>KREGENERATION</StepType><StepName>Regeneration</StepName><StepStatus>OK</StepStatus><ActualTime>5.00322</ActualTime><CycleTime>0.2</CycleTime><AssayXData Points="25">wg+GRVwRhkX1EoZFjRSGRSYWhkXCF4ZFWhmGRfMahkWNHIZFKB6GRcIfhkVcIYZF9SKGRY0k
hkUmJoZFwCeGRVwphkXzKoZFjSyGRSguhkXAL4ZFXDGGRfMyhkWPNIZFLzaGRQ==</AssayXData><AssayYData Points="25">tE/av6QH8r9yPvu/hx4AwBFCAsDQ1QPALBkFwOVYBsBFEwfAQAMIwAKgCMBNVwnAV/EJwInE
CsDsEAvAcqsLwNvqC8D/agzAafIMwHQrDcCDzA3AOt8NwOVIDsBssg7A8K4OwA==</AssayYData></Step><Step><CommonData><SampleLocation>12</SampleLocation><SampleID></SampleID><SampleGroup></SampleGroup><SampleInfo></SampleInfo><SampleRow>C</SampleRow><SamplePlate>1</SamplePlate><WellType>NEUTRALIZATION</WellType><Concentration>-1</Concentration><ConcentrationUnits>µg/ml</ConcentrationUnits><MolarConcentration>-1</MolarConcentration><MolarConcUnits>nM</MolarConcUnits><MolecularWeight>-1</MolecularWeight><Temperature>25</Temperature><StartTime>10403035</StartTime><AssayTime>5</AssayTime></CommonData><FlowRate>1000</FlowRate><StepType>KREGENERATION</StepType><StepName>Regeneration</StepName><StepStatus>OK</StepStatus><ActualTime>4.9998</ActualTime><CycleTime>0.2</CycleTime><AssayXData Points="25">yTeGRWM5hkX6OoZFljyGRS8+hkXPP4ZFY0GGRfxChkWWRIZFL0aGRclHhkVjSYZF/EqGRZZM
hkUvToZFzU+GRWNRhkX8UoZFllSGRS9WhkXJV4ZFY1mGRfpahkWWXIZFL16GRQ==</AssayXData><AssayYData Points="25">qoeTPxCUkz+vXpY/yqGYP60imz+bV50/EV+fP6UIoD9M3aE/6LGiP7TAoz+LcKQ/UN6lPzXv
pj+nUaY/ob+nP60OqD/CXqg/5kepP8/IqT8i4qk/0W+qP/WPqj+e5ao/4XurPw==</AssayYData></Step></KineticsData></ExperimentResults>
