# Supplementary material for: Functional development of a V3/glycan-specific broadly neutralizing antibody isolated from a case of HIV superinfection
Source: eLife. 2021 Jul 15;10:e68110. doi: 10.7554/eLife.68110 (PMC8376252; doi:10.7554/eLife.68110)
Supplement: Figure 4—source data 2. [file elife-68110-fig4-data2.zip › QA013.2 Dbl Ref_01.28.21/QA013.2_Lineage Replicates_BG505 SOSIP trimer/210128_010.frd]

<?xml version="1.0" encoding="UTF-8" standalone="yes"?>
<ExperimentResults><ExperimentInfo Name="QA013.2_Lineage Replicates_BG505 SOSIP trimer"><ExpDescription></ExpDescription><RTDVersion>2.0</RTDVersion><RunID>4DC7E9FF-8D3C-4B98-A6A1-F295B1DD8D1E</RunID><ExperimentType>KINETICS</ExperimentType><ExperimentSubType>KBASIC</ExperimentSubType><StartDateTime>2021-01-28T17:58:13</StartDateTime><MachineName>886RGX1</MachineName><UserName>Labuser</UserName><LotNumber></LotNumber><PlateName>210128</PlateName><PlateName2></PlateName2><SensorName>B4</SensorName><SensorPlate>1</SensorPlate><SensorType>AHC (Anti-hIgG Fc Capture)</SensorType><SensorRole>LIGAND</SensorRole><SensorInfo></SensorInfo><WritingSW>DataAcquisition.exe 11.1.2.24</WritingSW><InstrumentType>OctetRED96</InstrumentType><InstrumentSerial>FB-50183</InstrumentSerial><InstrumentFW></InstrumentFW><IntegrationTime>3.0</IntegrationTime><DSPType>CPF</DSPType><DSPStitching>1</DSPStitching><HasManifest>1</HasManifest><InfoHash>980545781</InfoHash></ExperimentInfo><AssayParamsInfo/><KineticsData><Step><CommonData><SampleLocation>1</SampleLocation><SampleID></SampleID><SampleGroup></SampleGroup><SampleInfo></SampleInfo><SampleRow>B</SampleRow><SamplePlate>1</SamplePlate><WellType>BUFFER</WellType><Concentration>-1</Concentration><ConcentrationUnits>µg/ml</ConcentrationUnits><MolarConcentration>-1</MolarConcentration><MolarConcUnits>nM</MolarConcUnits><MolecularWeight>-1</MolecularWeight><Temperature>25</Temperature><StartTime>5232772</StartTime><AssayTime>30</AssayTime></CommonData><FlowRate>1000</FlowRate><StepType>BASELINE</StepType><StepName>Baseline</StepName><StepStatus>OK</StepStatus><ActualTime>30</ActualTime><CycleTime>0.2</CycleTime><AssayXData Points="150">AAAAAM3MTD7NzMw+d74fP83MTD8AAIA/mpmZPzMzsz/NzMw/ZmbmPwAAAEDNzAxAmpkZQGZm
JkAzMzNAAABAQM3MTECamVlAZmZmQDMzc0AAAIBAZmaGQM3MjEAzM5NAmpmZQAAAoEBmZqZA
zcysQDMzs0CamblAAADAQGZmxkDNzMxAMzPTQPLS2UAAAOBAZmbmQM3M7EAzM/NAmpn5QM/3
/0AbLwNBZmYGQYGVCUHNzAxBAAAQQTMzE0FmZhZBmpkZQc3MHEFYOSBBMzMjQWZmJkGamSlB
zcwsQQAAMEEzMzNBZmY2QZqZOUHNzDxBAABAQTMzQ0FmZkZBmplJQS/dTEEAAFBBMzNTQWZm
VkGamVlBtMhcQef7X0EbL2NBZmZmQZqZaUG0yGxBAABwQRsvc0F/anZBgZV5Qc3MfEEAAIBB
16OBQTMzg0HNzIRBZmaGQQAAiEGamYlBMzOLQc3MjEFmZo5B9P2PQY2XkUEzM5NBzcyUQWZm
lkH0/ZdBmpmZQTMzm0HNzJxBWmSeQQAAoEGamaFBMzOjQc3MpEFmZqZBAACoQZqZqUEzM6tB
wcqsQWZmrkEZBLBBmpmxQTMzs0HNzLRBWmS2QfT9t0GamblBMzO7Qc3MvEFmZr5BAADAQZqZ
wUEzM8NBzczEQWZmxkH0/cdBmpnJQTMzy0HNzMxBZmbOQfT9z0GamdFBMzPTQc3M1EFmZtZB
AADYQZqZ2UEzM9tBzczcQWZm3kH0/d9BmpnhQTMz40HNzORBZmbmQQAA6EGamelBJzHrQc3M
7EFmZu5B</AssayXData><AssayYData Points="150">AAAAAAQxazu13mA7t2eZuuWEwrpSsya7IXi/OYlS6Tvdol870bGROuIlcjtst/g6ypgPulq9
xDtUuuc7Cu5gOx5yVzq1gFk60xCpO4iThzsDkpc7+Z3rOz9tNjzjuKk72FGjO/153jsFZg48
K5DiO9glkjs25+c6x0sdPEQLnzvAyb87vSAoPMuP5jvRjso7e7HuO7zHsTvz6ak7HyTSO2wh
YTyhQw88opijO6tZgTtk9ZE7ZBXqOy5zFTy2XJ87lJbHO4KsyTvTmfI7CGBFPL8vETyob6Q7
s4J/PBxs5zu43hE8RMFMO35+HDyS0Uc8hqIVPD92TjzE0hk8x1oSPOgvxjvn3us7zeEPPL2g
CzwaoOU7etUyPLK2zzu7WTg89hxLPID9SzyE3hs8vb7SO6VeSDxZqQ48ZOssPKTGIDxa7zw8
oDFIPCCZJDyQwB48T98JPK5wdDyv8wI8aWA9PLl2MDyryy48CQcjPAoIMDzoMTo8QpgwPJt+
bjz7SDY8k9zuO0BiRzzcS/Q7/hRuPEpkvzsluws8ZTEzPE6WOjybIUM8ke5wPKw2PDz7myc8
6xcUPCKFFTxvKVc8lmZYPGMoFjwunAo8UVZCPPDvLTxUZyc8FwRRPGs0WDyaLTA8PxlfPLBJ
VjxnCDA8QbMsPJuUMDzR6Us8sKlEPEpbgDy4e088J1FaPIIfiTzwQlA8rNlAPCFWazybv3o8
xEMgPARFcjwQpG48/w1SPH+VjTwIug486BFwPMIXPzxOy4Y8nTqMPFIfTzxK9lo8gFEcPHjb
RDzIyTM8</AssayYData></Step><Step><CommonData><SampleLocation>11</SampleLocation><SampleID></SampleID><SampleGroup></SampleGroup><SampleInfo></SampleInfo><SampleRow>B</SampleRow><SamplePlate>1</SamplePlate><WellType>REGENERATION</WellType><Concentration>-1</Concentration><ConcentrationUnits>µg/ml</ConcentrationUnits><MolarConcentration>-1</MolarConcentration><MolarConcUnits>nM</MolarConcUnits><MolecularWeight>-1</MolecularWeight><Temperature>25</Temperature><StartTime>5328571</StartTime><AssayTime>5</AssayTime></CommonData><FlowRate>1000</FlowRate><StepType>KREGENERATION</StepType><StepName>Regeneration</StepName><StepStatus>OK</StepStatus><ActualTime>4.999</ActualTime><CycleTime>0.2</CycleTime><AssayXData Points="25">AADwQZqZ8UEzM/NBzcz0QVpk9kH0/fdBjZf5QScx+0HAyvxBZmb+QQAAAELNzABCk5gBQmZm
AkIzMwNC+v4DQs3MBEKamQVCZmYGQi0yB0IAAAhCx8sIQpSYCUJmZgpCLTILQg==</AssayXData><AssayYData Points="25">00VFwA8SWcCv7WLAfOdpwGQ1b8DkhnPAmhd3wLkSesArAH3ArIh/wAe4gMAE74HAQtOCwNiS
g8BwYYTAmiKFwMflhcCllobAtgeHwB6Ch8BHM4jAVpWIwFgWicA5b4nAA7mJwA==</AssayYData></Step><Step><CommonData><SampleLocation>12</SampleLocation><SampleID></SampleID><SampleGroup></SampleGroup><SampleInfo></SampleInfo><SampleRow>B</SampleRow><SamplePlate>1</SamplePlate><WellType>NEUTRALIZATION</WellType><Concentration>-1</Concentration><ConcentrationUnits>µg/ml</ConcentrationUnits><MolarConcentration>-1</MolarConcentration><MolarConcUnits>nM</MolarConcUnits><MolecularWeight>-1</MolecularWeight><Temperature>25</Temperature><StartTime>5344648</StartTime><AssayTime>5</AssayTime></CommonData><FlowRate>1000</FlowRate><StepType>KREGENERATION</StepType><StepName>Regeneration</StepName><StepStatus>OK</StepStatus><ActualTime>4.998</ActualTime><CycleTime>0.2</CycleTime><AssayXData Points="25">AAAMQsHKDEKNlw1CYGUOQjMzD0IAABBCwcoQQo2XEUJaZBJCJzETQvT9E0LByhRCjZcVQmdm
FkItMhdC9P0XQsfLGEKNlxlCYGUaQicxG0J1ExxCwcocQo6XHUJaZB5CJzEfQg==</AssayXData><AssayYData Points="25">DAcKvzSODr8BJQa/C8r9vox77r4MeeW+8p7avuMP0b4KBsq+BU3Fvpq2v74epLa+A6m1voMo
r77S86y+LXqpvobPpb5Uw6G+Z6WevjkMmr7Ic5q+UHKXvkTekL4vf5O+PuiQvg==</AssayYData></Step><Step><CommonData><SampleLocation>11</SampleLocation><SampleID></SampleID><SampleGroup></SampleGroup><SampleInfo></SampleInfo><SampleRow>B</SampleRow><SamplePlate>1</SamplePlate><WellType>REGENERATION</WellType><Concentration>-1</Concentration><ConcentrationUnits>µg/ml</ConcentrationUnits><MolarConcentration>-1</MolarConcentration><MolarConcUnits>nM</MolarConcUnits><MolecularWeight>-1</MolecularWeight><Temperature>25</Temperature><StartTime>5360718</StartTime><AssayTime>5</AssayTime></CommonData><FlowRate>1000</FlowRate><StepType>KREGENERATION</StepType><StepName>Regeneration</StepName><StepStatus>OK</StepStatus><ActualTime>5</ActualTime><CycleTime>0.2</CycleTime><AssayXData Points="25">9P0fQsHKIEKOlyFCWmQiQicxI0L0/SNCwcokQo6XJUJaZCZCJzEnQvT9J0K7yShCjpcpQlRj
KkInMStC9P0rQsHKLEKOly1CWmQuQi0yL0Lu/C9CwcowQoiWMUJaZDJCJzEzQg==</AssayXData><AssayYData Points="25">nUhowFFSd8B+Q37ABAiBwKZ5gsAc5YPAP9qEwDGwhcDWTYbAtvaGwDSVh8BRHIjAKruIwOv/
iMArZonAS9GJwEkbisDYaIrA3cGKwH0Zi8A+ZovAdceLwAgBjMCxN4zA3XaMwA==</AssayYData></Step><Step><CommonData><SampleLocation>12</SampleLocation><SampleID></SampleID><SampleGroup></SampleGroup><SampleInfo></SampleInfo><SampleRow>B</SampleRow><SamplePlate>1</SamplePlate><WellType>NEUTRALIZATION</WellType><Concentration>-1</Concentration><ConcentrationUnits>µg/ml</ConcentrationUnits><MolarConcentration>-1</MolarConcentration><MolarConcUnits>nM</MolarConcUnits><MolecularWeight>-1</MolecularWeight><Temperature>25</Temperature><StartTime>5376792</StartTime><AssayTime>5</AssayTime></CommonData><FlowRate>1000</FlowRate><StepType>KREGENERATION</StepType><StepName>Regeneration</StepName><StepStatus>OK</StepStatus><ActualTime>5</ActualTime><CycleTime>0.2</CycleTime><AssayXData Points="25">9P0zQsHKNEKOlzVCWmQ2QicxN0L0/TdCu8k4QoeWOUJaZDpCJzE7QvT9O0K7yTxCh5Y9QoVr
PkInMT9C7vw/QsHKQEKOl0FCWmRCQiEwQ0L0/UNC+NNEQoiWRUJUY0ZCJzFHQg==</AssayXData><AssayYData Points="25">xBwLvzB3Cb+OngO/kzL7vnbF676FuOC+ZpLWvsw00L4Uv8e+HvDEvtmUu77libi+q9KzvnEc
r75y/au+5EOovlLZpL6/xaC+tBCevkNZnb7xC5i+Ou2Uvm74lL6rg5O+3k+Svg==</AssayYData></Step><Step><CommonData><SampleLocation>11</SampleLocation><SampleID></SampleID><SampleGroup></SampleGroup><SampleInfo></SampleInfo><SampleRow>B</SampleRow><SamplePlate>1</SamplePlate><WellType>REGENERATION</WellType><Concentration>-1</Concentration><ConcentrationUnits>µg/ml</ConcentrationUnits><MolarConcentration>-1</MolarConcentration><MolarConcUnits>nM</MolarConcUnits><MolecularWeight>-1</MolecularWeight><Temperature>25</Temperature><StartTime>5393022</StartTime><AssayTime>5</AssayTime></CommonData><FlowRate>1000</FlowRate><StepType>KREGENERATION</StepType><StepName>Regeneration</StepName><StepStatus>OK</StepStatus><ActualTime>5</ActualTime><CycleTime>0.2</CycleTime><AssayXData Points="25">9P1HQsHKSEKHlklCWmRKQiEwS0Lu/EtCu8lMQoeWTUJUY05CITBPQu78T0K7yVBCh5ZRQlRj
UkInMVNC9P1TQrvJVEKHllVCWmRWQicxV0Lu/FdCu8lYQoiWWUJaZFpCJzFbQg==</AssayXData><AssayYData Points="25">+gRrwC8cesAjM4DA0USCwKxLg8BIh4TAZ4SFwLFShsBF2YbANXiHwLEHiMBxVYjAgMyIwI0w
icC/mYnABNOJwCk2isCKbIrAkrCKwFYgi8CKW4vANYaLwK/Ui8Bc6YvAhAeMwA==</AssayYData></Step><Step><CommonData><SampleLocation>12</SampleLocation><SampleID></SampleID><SampleGroup></SampleGroup><SampleInfo></SampleInfo><SampleRow>B</SampleRow><SamplePlate>1</SamplePlate><WellType>NEUTRALIZATION</WellType><Concentration>-1</Concentration><ConcentrationUnits>µg/ml</ConcentrationUnits><MolarConcentration>-1</MolarConcentration><MolarConcUnits>nM</MolarConcUnits><MolecularWeight>-1</MolecularWeight><Temperature>25</Temperature><StartTime>5409098</StartTime><AssayTime>5</AssayTime></CommonData><FlowRate>1000</FlowRate><StepType>KREGENERATION</StepType><StepName>Regeneration</StepName><StepStatus>OK</StepStatus><ActualTime>4.999</ActualTime><CycleTime>0.2</CycleTime><AssayXData Points="25">9P1bQrvJXEKHll1CVGNeQiEwX0L0/V9Cu8lgQoeWYUJUY2JCJzFjQu78Y0K7yWRCh5ZlQlpk
ZkInMWdC9P1nQsHKaEKHlmlCVGNqQicxa0Lu/GtCu8lsQoiWbUJaZG5CITBvQg==</AssayXData><AssayYData Points="25">5Jv7vnBuAb/WoPa+hT7nvmqp2r6UKtK+sYjGvnd1wr4B8bq+1OW0vlBarr71YKi+4h2lvlQ9
oL6n1Zq+WQWbvskSlL5VQ5S+09KOvjDejL5Q3Ym+tN6Kvpt4hb5DpYW+Cf+Bvg==</AssayYData></Step><Step><CommonData><SampleLocation>1</SampleLocation><SampleID></SampleID><SampleGroup></SampleGroup><SampleInfo></SampleInfo><SampleRow>B</SampleRow><SamplePlate>1</SamplePlate><WellType>BUFFER</WellType><Concentration>-1</Concentration><ConcentrationUnits>µg/ml</ConcentrationUnits><MolarConcentration>-1</MolarConcentration><MolarConcUnits>nM</MolarConcUnits><MolecularWeight>-1</MolecularWeight><Temperature>25</Temperature><StartTime>5423799</StartTime><AssayTime>30</AssayTime></CommonData><FlowRate>1000</FlowRate><StepType>BASELINE</StepType><StepName>Baseline</StepName><StepStatus>OK</StepStatus><ActualTime>30</ActualTime><CycleTime>0.2</CycleTime><AssayXData Points="150">7vxvQrvJcEKIlnFCVGNyQiEwc0Lu/HNCu8l0QoiWdUJtZ3ZCITB3Qu78d0K7yXhCiJZ5Qltk
ekIhMHtC7vx7QrvJfEKIln1CVGN+QiEwf0Lu/H9C3WSAQkTLgEKqMYFCEZiBQnf+gULdZIJC
wcqCQqoxg0IRmINCff+DQt1khEJEy4RCqjGFQhGYhUJ3/oVCWmSGQkTLhkKqMYdCjpeHQnf+
h0LdZIhCRMuIQqoxiUKOl4lCd/6JQt1kikLNzIpCqjGLQhGYi0J3/otC3WSMQkTLjEKqMY1C
EZiNQvT9jULdZI5CRMuOQqoxj0IRmI9Cd/6PQt1kkELBypBCqjGRQhGYkUL0/ZFCWmSSQkTL
kkInMZNClJiTQnf+k0LdZJRCwcqUQicxlUIRmJVC9P2VQt1klkJEy5ZCqjGXQhGYl0J3/pdC
3mSYQkTLmEInMZlCEJiZQnf+mULeZJpCRMuaQqoxm0IQmJtCd/6bQt5knEJEy5xCJzGdQhCY
nUJ3/p1C3mSeQkTLnkKqMZ9CEJifQnf+n0LeZKBCRMugQqoxoUIQmKFCd/6hQt5kokJEy6JC
JzGjQo6Xo0J3/qNC3mSkQkTLpEKqMaVCEJilQnf+pULeZKZCRMumQicxp0KOl6dC9P2nQt5k
qEJEy6hCqjGpQhCYqUJ3/qlCf2qqQkTLqkInMatCEJirQvT9q0JaZKxCwcqsQqoxrUIQmK1C
d/6tQt5krkJEy65CqjGvQsuhr0L0/a9CWmSwQkTLsEKqMbFCjpexQnf+sULeZLJCx8uyQkY2
s0IQmLNC</AssayXData><AssayYData Points="150">1ttZvgOfWL4DvVO+aP9TvqdhVr51uE2+OH9Pvm9tT752cEm+kudEvrKkQL68Oke+SepEvkgP
Qb4SoT++Cec/vhQrQr7r5T2+9us5vpZnNr6ZjTy+ur03vtxyOb703DK+6S40vgniML4dCy++
+GwzvpsOLr6xki++iNkpvqqfKr79Wym+n78kvsXeJL78eSG+kCcjvnqdHr5dJSK+cT8cvsix
Ib5v3h6+mRsevtuSIL57lBq+qsUXvgK7F77aGhS+mLoYvv4IE77HgxW+XDQRvjcAEb4NPxG+
a08Svt6YDr4huA++1VARvuuyDb7EtQu+vi8PvoMlB77+5Qi+CxkEvq1LCL4eiga+d0oFvjCz
Cb6H3Aq+XdcBvuZDCL6aRQG+xBUBvqR+AL7VCP69hloAvjXS9r3dvvu9I7L5vbcR9b1aW/C9
DZbzvalx6b2w1Ou9+07xvb6x8b3oyuq9+vrvvTWc6r3r99+9gMztvXmm8L2W6+K9jIznvcrc
471Ip929zwTcvX2l4r2Ecd29gfPivblD1b2M5eC99mnXvTsB2L1t29i9HwrSvfYl1r2hWcy9
0pHOvf67y73Kdcq93QvIvXmPyb2QcNm9l+7GvUODyL0Z2sS9HNjJvesdyr3UWcm9x5K9vZCu
ur3V+729PqXCvWXlt70vMbu9Pq7DvTf0ur0xMbW9oP+3vcqptL2xcbO9jwm1vVpbrr1FX7y9
+CSwvaMkr702BLC9kxmlvYNzqb2lWLC9TCesvYHkpb1dba69Oe6ovRZTor1HlJ+9h9WqvWJh
pb1/9aO9</AssayYData></Step><Step><CommonData><SampleLocation>1</SampleLocation><SampleID></SampleID><SampleGroup></SampleGroup><SampleInfo></SampleInfo><SampleRow>B</SampleRow><SamplePlate>1</SamplePlate><WellType>BUFFER</WellType><Concentration>-1</Concentration><ConcentrationUnits>µg/ml</ConcentrationUnits><MolarConcentration>-1</MolarConcentration><MolarConcUnits>nM</MolarConcUnits><MolecularWeight>-1</MolecularWeight><Temperature>25</Temperature><StartTime>5454899</StartTime><AssayTime>80</AssayTime></CommonData><FlowRate>600</FlowRate><StepType>LOADING</StepType><StepName>Loading</StepName><StepStatus>OK</StepStatus><ActualTime>79.999</ActualTime><CycleTime>0.2</CycleTime><AssayXData Points="400">dv6zQllktELAyrRCqTG1Qo2XtULz/bVCWWS2QsDKtkImMbdCEJi3Qnb+t0JZZLhCwMq4QiYx
uUIQmLlC8/25QllkukLAyrpCJjG7QhCYu0Lz/btCWWS8QsDKvEImMb1CjJe9QvP9vUJZZL5C
Q8u+QiYxv0KMl79Cdv6/QllkwEJVzsBCqTHBQoyXwULz/cFCWWTCQsDKwkImMcNCjJfDQvP9
w0JZZMRCYtDEQqkxxUKMl8VCdv7FQllkxkLAysZCqTHHQoyXx0Lz/cdCWWTIQkPLyEImMclC
n5rJQvP9yULcZMpCQ8vKQqkxy0KMl8tC8/3LQllkzEJDy8xCJjHNQhCYzULz/c1CWWTOQsDK
zkIyM89CEJjPQvP9z0JZZNBCwMrQQqkx0UIQmNFC8/3RQtxk0kJDy9JCLDLTQoyX00Lz/dNC
3GTUQkPL1EKpMdVCk5jVQnb+1ULcZNZCQ8vWQqkx10KMl9dC8/3XQtxk2EJDy9hCqTHZQhCY
2UJ2/tlC3GTaQsbL2kKpMdtCEJjbQnb+20LcZNxCQ8vcQqkx3UIQmN1Cdv7dQtxk3kJDy95C
qTHfQhCY30J2/t9C3GTgQkPL4EKpMeFCEJjhQnb+4ULcZOJCQ8viQqkx40IQmONCdv7jQtxk
5EJDy+RCqTHlQhCY5UJ2/uVC3GTmQkPL5kKpMedCEJjnQnb+50LcZOhCQ8voQqkx6UIQmOlC
dv7pQtxk6kJDy+pCqTHrQhCY60J2/utC3GTsQkPL7EKpMe1CEJjtQnb+7ULcZO5CQ8vuQqkx
70IQmO9Cdv7vQtxk8EJDy/BCJjHxQhCY8UJ2/vFC3GTyQkPL8kKpMfNCEJjzQnb+80LcZPRC
Q8v0Qqkx9UIQmPVCdv71QmBl9kJDy/ZCqTH3QhCY90J2/vdC3GT4QsDK+EKpMflCEJj5Qnb+
+ULcZPpCQ8v6QsI1+0IQmPtCdv77Qtxk/ELAyvxCqTH9QhCY/UJ2/v1CWmT+QkPL/kImMf9C
EJj/QvP9/0JuMgBDomUAQ9SYAEMIzABDO/8AQ24yAUNgZQFD1JgBQwjMAUM7/wFDbjICQ6Jl
AkOTmAJDCMwCQzv/AkNuMgNDomUDQ9SYA0NJzANDO/8DQ24yBEOiZQRD1JgEQwjMBEM7/wRD
bjIFQ6JlBUPUmAVDCMwFQzv/BUNuMgZDomUGQ9SYBkMIzAZDO/8GQ24yB0OiZQdD1JgHQwjM
B0M7/wdDbjIIQ6JlCEPUmAhDCMwIQzv/CENuMglDomUJQ9SYCUMIzAlDO/8JQ24yCkOiZQpD
1JgKQwjMCkM7/wpDRTYLQ6JlC0PUmAtDCMwLQzv/C0NuMgxDomUMQ9SYDEMIzAxDO/8MQ24y
DUOiZQ1Dk5gNQwjMDUM7/w1DbjIOQ6JlDkOTmA5DCMwOQzv/DkNuMg9DomUPQ9SYD0NWzg9D
O/8PQ24yEEOiZRBD1JgQQwjMEEM7/xBDLTIRQ6JlEUPUmBFDkc0RQzv/EUNuMhJDomUSQ9SY
EkMIzBJDO/8SQ24yE0OiZRND1JgTQwjME0P6/hNDbjIUQ6JlFEPUmBRDCMwUQzv/FENuMhVD
YGUVQ9SYFUPGyxVDO/8VQy0yFkOiZRZD1JgWQ8bLFkM7/xZDbjIXQ2BlF0PUmBdDCMwXQzv/
F0NuMhhDomUYQ5OYGEMIzBhDO/8YQ24yGUNgZRlD1JgZQ8bLGUP6/hlDbjIaQyRmGkPUmBpD
xssaQzv/GkNuMhtDYGUbQ5OYG0MIzBtDO/8bQ24yHEOiZRxDk5gcQwjMHEP6/hxDLDIdQ4Rr
HUOTmB1DCMwdQzv/HUOwMh5DomUeQ9SYHkMIzB5DO/8eQ24yH0OiZR9D1JgfQ8bLH0P6/h9D
bjIgQ6JlIEPUmCBDCMwgQzv/IENuMiFDomUhQ5OYIUMIzCFDO/8hQ24yIkOiZSJDk5giQwjM
IkPKASNDbjIjQ6JlI0PUmCNDCMwjQzv/I0NuMiRDomUkQ9SYJEMIzCRD+v4kQ24yJUOiZSVD
k5glQwjMJUP6/iVDbjImQ6JlJkOTmCZDxssmQzv/JkMsMidDomUnQ9SYJ0PGyydDO/8nQ24y
KEOiZShD1JgoQwjMKEM7/yhDbjIpQ6JlKUPUmClDxsspQw==</AssayXData><AssayYData Points="400">ykyfvascob1LXpy9636WvWDOjb27Dpi97YiSvdowkr04Ypq9312avcMCm70yTJO9GpGMvb+U
h72oVY+9QoGRvUnUhr1f6oy9FbqIvfv7ib2a1Im9q9eSvS9uhL0iToa9hJyLvU8tdb3Zx4O9
vCaPvRTwfr38NYK9ycF8vRF5hb3Rf4K9U3x/vfLAh72LDIK9jzltvQqFbb1ayYC9XsB2vSJ4
g70FbXS9675lvRWEbb1mbXW9n5RnveUdXr2DxVu9sIlhvTwbar0fwU69ZqtfvdXcbL2In1y9
yqtSvYjjSr1xd1C9aYZmvRMOaL3UCEK9pZJfvQB2Tr0kVVG9FHFNvaBsX73RW0a9M5hNvcP3
R71A3li9jDxHvQwMN71mJlC98Y5DvaAFUb3NXV29kEQ7vbgPNb1e/T+9iQsxvfdhPr1XRDC9
0LU3vf8QJb3qwzq9QtohvXddN717pTG95IcpvQXmJL13JC69cGAivahRNr0tmjS9YK8lvfVh
Jb359hi99iYbvR29Ir1cyi693f4lvVk7HL09DSK9cnIVvdOAEb045x69Y68VvSwqEL2TuBW9
YEEbvbpPJb3vOC+9F2QavanBDr3J4wa9GGgbvff/GL24zxa92/4KvZZ3Ar1bBQ+9ueMAvYF9
+LwBlwi9lrHdvKzk4bwWswS9HS7nvMg45bxuBua8SznrvJ345rxR+/68R6ruvIkO97xR+cq8
d7bJvAIkBr3HcdS8bwHjvIhF+Lx68cC8C4nxvCwE4LyrAs689BDDvP4Av7yQP8W8s2nSvAHn
trwRbqS8u2nHvDah17wRObW8cLCOvMQotrwISLm8xOWjvFQWvbx3LKa8NmGzvJ3frrykpJe8
GNihvObTp7wZYIS87oGjvJsMn7z34oq8CDC1vJeDo7zKSKe8lJp6vK9gmrx0a5W8ZWWRvJEH
jLxJq4q8zyeIvGnkYbwjLZq8mMhzvBTdQbwADYu8cIaPvPizerwGXBm8rw83vF2iXLyAAXi8
sxOFvB7herwrYSq8d5xwvN0zeLzIziS8840zvKGWb7wgiVi8m9ztu/HDHrwTghq86U5tvLzS
G7y5Z1u8czQ0vKFma7wApym8F8AvvNtsFLyIO9y7uUUFvMm9xLs1UpC7fZMdvHAvhbs5Wgi8
9M/zuzFICLw45AG84QD1u64+Brt/wb+7D02huwTG+7sLE/i7Gr/suyJwZLpbq4q7MRwJvKDG
pLpqtiq7YmrAu5kTALvC+6K7c7yzusOcsTkloSO7uk4Humt8obtcm4W7nby+u1VFn7vHJaS7
68lau/fm/rpM1nQ6i3a6u2G7p7toFSu7UR1iOm0bSDrBydY6vrbXOYKJCbsi0TQ7kK2qOnPd
xzr7lnI4mLgbO1qmPDtr+j47WhyMO2cGdztEvpw7wg8uOzjYsjsZn4k7CCj3OqUqBTwdf7A6
Y9Q8O5xhPDsw8cQ7i4lRO/Cq4TsDzgI76DHpO7f8mDtgbYw7mTkUPMmQ+zs8Asc7P3CnO/f6
nTu2Et87LALlOzJAJjznzwI8rckDPLvv5zudspE7CwIcPIVRMzzpqPU76rgrPLLuNjwOVCQ8
hhYpPNwpPDztcIE8EidPPASMBDwN9xQ866svPARUNDxigSo8JPlPPMxHajwxA1k89Fk8PH2e
SjyugFs8lzs6PGG0Lzw2BBU8gtWOPEQ0UTyTBnc89tiHPF1McTxuMzE8NLs7PDtAcjxojgQ8
5rKBPNc9izyyrYg8qceIPMTycTxasJQ8b7VjPH4ccDzCUZU8+S+CPFfvWjwf+og8gYetPARA
iDw9DGE8tBOWPADfdTy2AnY85LmhPLdmKzyVFaQ8i5q8POBEnDy465U8mmaxPBKsqTyXfJs8
Be+hPA5UrzwsrrM8z0WOPPuPpzxCMIo8veuYPKeLvjxP/cQ8Z5uQPNgIvTz0N7w8zKbCPCzy
ojwN3KY8k8+IPFSUzjzALM882a3OPL7sxDwuSMk8JrKyPAw8vzwMbdQ8sgSmPOO67Tyu6988
WsrAPDe/yDwuG808ALvDPDoemDzg0J880A7VPO6SzjwgXsg825zWPCJszzyUrtk8wI7GPJEf
tjzPXN08J/fBPIqg2zwzlQE9vj70POUu6Tw0uuQ8GUDoPA==</AssayYData></Step><Step><CommonData><SampleLocation>1</SampleLocation><SampleID></SampleID><SampleGroup></SampleGroup><SampleInfo></SampleInfo><SampleRow>B</SampleRow><SamplePlate>1</SamplePlate><WellType>BUFFER</WellType><Concentration>-1</Concentration><ConcentrationUnits>µg/ml</ConcentrationUnits><MolarConcentration>-1</MolarConcentration><MolarConcUnits>nM</MolarConcUnits><MolecularWeight>-1</MolecularWeight><Temperature>25</Temperature><StartTime>5535897</StartTime><AssayTime>30</AssayTime></CommonData><FlowRate>1000</FlowRate><StepType>BASELINE</StepType><StepName>Baseline</StepName><StepStatus>OK</StepStatus><ActualTime>30</ActualTime><CycleTime>0.2</CycleTime><AssayXData Points="150">+f4pQ+sxKkNfZSpDUZgqQ8bLKkP5/ipDLDIrQx5lK0OTmCtDxssrQ7f+K0MsMixDX2UsQ5OY
LEPGyyxDt/4sQ+sxLUMeZS1Dt54tQ4TLLUP5/i1D6zEuQx5lLkMcmi5DxssuQ/n+LkPrMS9D
HmUvQ5OYL0PGyy9D+f4vQ+sxMENfZTBDk5gwQ4TLMEO3/jBDLDIxQ19lMUOTmDFDxssxQ/n+
MUPrMTJDX2UyQ5OYMkOEyzJDt/4yQ24yM0NfZTNDk5gzQ8bLM0P5/jND6zE0Qx5lNENRmDRD
hMs0Q/n+NEMsMjVDHmU1Q5OYNUPGyzVD+f41Q68yNkMeZTZDUZg2Q8bLNkP5/jZDLDI3Q19l
N0OTmDdDxss3Q/n+N0PrMThDX2U4Q5OYOEPGyzhD+f44Q+sxOUNfZTlDk5g5Q8bLOUP5/jlD
6zE6Qx5lOkOTmDpDxss6Q7j+OkPrMTtDHmU7Q5OYO0OEyztDuP47Q+sxPENfZTxDUZg8Q8bL
PEO4/jxDLDI9Qx5lPUNRmD1Dxss9Q/n+PUMsMj5DX2U+Q5OYPkNJzD5DuP4+QywyP0OhZT9D
k5g/Q4TLP0O4/j9D6zFAQ19lQEOTmEBDxstAQ7j+QEMsMkFDX2VBQ76fQUPGy0FD+f5BQ+sx
QkNfZUJDk5hCQ8bLQkO4/kJDLDJDQ19lQ0NRmENDxstDQ7j+Q0PrMURDX2VEQ1GYREPGy0RD
uP5EQywyRUOhZUVDUZhFQ4TLRUO4/kVDLDJGQ19lRkNRmEZDhMtGQ7j+RkPrMUdDX2VHQ1GY
R0PGy0dD</AssayXData><AssayYData Points="150">6pXkPDkG7TyVQwE9T1n9PCvlBD28kO88bRYCPUpa8DyEWPA8B5oJPY2R5TzLIAE9XKwIPSx/
AD1PAPQ8uNv6PAKx+jzZLgE9xEsEPQ8SAT1jOw49y2f+PDGwBj0yv/Q8L04NPZzi+TzNSgc9
hsALPbLeFj0W8hs9EioDPY5jFz23tAc9ySARPYrvGD1/WQs9jsIQPX+1Dz3unhU9bGcVPXcI
ET0q8A49nDoUPfesDD2d8Q498mYmPXhZEz2aUSM9sAANPSkrGz3b1Rc9MHoPPcgQGz0KLR89
2WkcPZkXLj0OYBg9jxAePTl3Oj3oDiU9vSYiPRlLIT3cpyw9IhcgPcU4KT1BgSY9aB4oPdwN
JD3nuCw9WCcrPcvHKj1Q1Cc9EB8sPXsUKz28sCw9OOknPasRDj30wi49xQYrPYTnMz1Qbyo9
MTk4PZRUHD0f1Dc9MS4rPVRULz0Ajyo9gd8rPWXZKz2KeSo9Wr4vPY6KRj05Hy49dYowPftP
LD0mXCc9aRlLPSB5Nj11PDE9450wPcG1ND3hojU9kMFCPQC4RD1ThE49SYU5PQAGPD08fC09
AdZJPcayMz3po0g9Ua4/PWNtLD1lN0g9hUA+Pd8jQz04flc9dppKPUWBUj09oE495QBRPXp+
Tj0c40092RlYPQtNTz0LLD49FrdMPc/ITT01t109CsJOPUpeRj2Vsjw9H/BHPSE+Xz0Zok49
pERXPQFjVj2i/lA9sStBPQdJUD1Ri0w9vIBMPVUQbj0nl1A9+w5lPbiWXT0+ZD49mWhPPT0R
UD2lFWs9</AssayYData></Step><Step><CommonData><SampleLocation>10</SampleLocation><SampleID>BG505 T332N SOSIP</SampleID><SampleGroup></SampleGroup><SampleInfo></SampleInfo><SampleRow>B</SampleRow><SamplePlate>1</SamplePlate><WellType>KSAMPLE</WellType><Concentration>-1</Concentration><ConcentrationUnits>µg/ml</ConcentrationUnits><MolarConcentration>250</MolarConcentration><MolarConcUnits>nM</MolarConcUnits><MolecularWeight>-1</MolecularWeight><Temperature>25</Temperature><StartTime>5574803</StartTime><AssayTime>180</AssayTime></CommonData><FlowRate>600</FlowRate><StepType>ASSOC</StepType><StepName>Association</StepName><StepStatus>OK</StepStatus><ActualTime>179.999</ActualTime><CycleTime>0.2</CycleTime><AssayXData Points="900">+f5HQywySENfZUhDUZhIQ4TLSEP5/khD6zFJQ19lSUOTmElDxstJQ/n+SUMsMkpDX2VKQ1GY
SkPGy0pDt/5KQ+sxS0MeZUtDUZhLQ4TLS0O3/ktD6zFMQx5lTENRmExDhMtMQ/n+TEPrMU1D
X2VNQ1GYTUOEy01Dt/5NQ+sxTkMeZU5Dk5hOQ4TLTkP5/k5DLDJPQx5lT0OTmE9DhMtPQ7f+
T0PrMVBDX2VQQ1GYUEOEy1BDt/5QQ+sxUUMeZVFDk5hRQ8bLUUO3/lFDLDJSQ19lUkOTmFJD
hMtSQ/n+UkMsMlNDX2VTQ5OYU0OEy1ND+f5TQywyVENfZVRDk5hUQ8bLVEP5/lRD6zFVQx5l
VUOTmFVDxstVQ/n+VUPrMVZDX2VWQ5OYVkPGy1ZDt/5WQ+sxV0NfZVdDUZhXQ4TLV0O3/ldD
LDJYQx5lWENRmFhDhMtYQ7j+WEPrMVlDX2VZQ1GYWUPGy1lDuP5ZQ+sxWkNfZVpDk5haQ8bL
WkP5/lpD6zFbQx5lW0NRmFtDhMtbQ/n+W0MsMlxDHmVcQ1GYXEOEy1xDuP5cQywyXUNfZV1D
k5hdQ4TLXUP5/l1D6zFeQx5lXkOTmF5DhMteQ/n+XkPrMV9DHmVfQ5OYX0OEy19DuP5fQywy
YENfZWBDk5hgQ8bLYEP5/mBD6zFhQ19lYUOTmGFDhMthQ7j+YUPrMWJDHmViQ1GYYkOEy2JD
uP5iQywyY0MeZWNDUZhjQ8bLY0O+/2NDLDJkQ19lZEOTmGRDhMtkQ/n+ZEPrMWVDHmVlQ1GY
ZUPGy2VDuP5lQywyZkMeZWZDk5hmQ8bLZkP5/mZD6zFnQx5lZ0OTmGdDxstnQ7j+Z0PrMWhD
YGVoQ1GYaEOEy2hD+f5oQ+sxaUMeZWlDUZhpQ8bLaUO4/mlD6zFqQx5lakNRmGpDhMtqQ7j+
akMsMmtDYGVrQ1GYa0OEy2tDuP5rQ+sxbEMeZWxDUZhsQ8bLbEO4/mxD6zFtQx5lbUNRmG1D
hMttQ7j+bUMsMm5DYGVuQ1GYbkOEy25DuP5uQ+sxb0NgZW9DUZhvQ8bLb0O4/m9D6zFwQx5l
cENRmHBDhMtwQ/n+cEPrMXFDHmVxQ5KYcUOEy3FDuP5xQ+sxckMeZXJDUZhyQ4TLckO4/nJD
6zFzQx5lc0NRmHNDhMtzQ7j+c0PrMXRDHmV0Q1GYdEPGy3RDuP50Q+sxdUMeZXVDUZh1Q4TL
dUP5/nVD6zF2Qx5ldkOSmHZDhMt2Q7j+dkPrMXdDbGd3Q1GYd0OEy3dD+f53Q+sxeENgZXhD
kph4Q4TLeEO4/nhD6zF5Q2BleUOSmHlDxst5Q7j+eUPrMXpDYGV6Q1GYekOEy3pDuP56Q+sx
e0NgZXtDUZh7Q4TLe0O4/ntDLDJ8Qx5lfENRmHxDxst8Q7j+fEMsMn1DHmV9Q5KYfUOEy31D
uP59Q+sxfkMeZX5DUZh+Q4TLfkO4/n5D6zF/Qx5lf0NRmH9DhMt/Q/n+f0MWGYBDjzKAQyhM
gEPCZYBDfH+AQ/WYgEOwsoBDKMyAQ8LlgENc/4BD9RiBQ7AygUMoTIFDwmWBQ1x/gUMWmYFD
j7KBQyjMgUPC5YFDXP+BQ/UYgkOPMoJDKEyCQ8JlgkN8f4JD9ZiCQ7CygkNJzIJDwuWCQ3z/
gkP1GINDjzKDQ0lMg0PCZYNDXH+DQ/WYg0OPsoNDKMyDQ8Llg0Nc/4NDFhmEQ48yhEMoTIRD
wmWEQ1x/hEP1mIRDj7KEQyjMhEPC5YRDfP+EQ/UYhUOwMoVDSUyFQ8JlhUN8f4VD9ZiFQ7Cy
hUMozIVD4+WFQ1z/hUMWGYZDjzKGQ0lMhkPCZYZDXH+GQ/WYhkOPsoZDScyGQ8LlhkNc/4ZD
9RiHQ7Ayh0NJTIdDwmWHQ1x/h0P1mIdDsLKHQyjMh0PC5YdDfP+HQzcZiEOPMohDSUyIQ8Jl
iEN8f4hD/JmIQ7CyiEMozIhDwuWIQ3z/iEP1GIlDsDKJQ7JNiUPCZYlDXH+JQ/WYiUOwsolD
ScyJQ+PliUN8/4lD9RiKQ7AyikMoTIpDwmWKQ1x/ikMWmYpDsLKKQ0nMikPj5YpDXP+KQxYZ
i0OPMotDKEyLQ8Jli0N8f4tDFpmLQ9Cyi0NJzItDwuWLQ3z/i0P1GIxDsDKMQ0lMjEPjZYxD
XH+MQxaZjEOPsoxDScyMQ+PljEN8/4xDFhmNQ7AyjUNJTI1D42WNQ3x/jUMWmY1DsLKNQ0nM
jUPj5Y1DfP+NQxYZjkOwMo5DSUyOQ5NojkN8f45DFpmOQ7CyjkNJzI5D4+WOQ3z/jkMWGY9D
sDKPQ0lMj0PjZY9DfH+PQxaZj0Owso9DScyPQ+Plj0N8/49DFhmQQ7AykENJTJBD42WQQ3x/
kEMWmZBDsLKQQ0nMkEPj5ZBDXP+QQxYZkUMSM5FDSUyRQ+NlkUN8f5FDFpmRQ7CykUNJzJFD
4+WRQ3z/kUMWGZJDsDKSQ0lMkkPjZZJDfH+SQxaZkkNUs5JDScySQ+PlkkN8/5JDFhmTQxIz
k0NJTJND42WTQ3x/k0MWmZNDHrWTQ0nMk0Pj5ZNDfP+TQxYZlEOwMpRDSUyUQ+NllEN8f5RD
FpmUQ7CylENJzJRD4+WUQ3z/lEMWGZVDsDKVQ0lMlUPjZZVDfH+VQxaZlUOwspVDScyVQ+Pl
lUOkAJZDFhmWQ7AylkNJTJZD42WWQ3x/lkMWmZZDsLKWQ0nMlkPj5ZZDXP+WQxYZl0OwMpdD
SUyXQ+Nll0N8f5dDFpmXQ7Cyl0NJzJdD4+WXQ3z/l0P1GJhDsDKYQ0lMmEPjZZhDXH+YQxaZ
mEOwsphDScyYQ8LlmEN8/5hDFhmZQ7AymUNJTJlD42WZQ3x/mUMWmZlDsLKZQ0nMmUPC5ZlD
fP+ZQxYZmkOPMppDSUyaQ+NlmkN8f5pDFpmaQ7CymkNJzJpDwuWaQ1z/mkMWGZtDsDKbQ0lM
m0PjZZtDfH+bQxaZm0OPsptDScybQ+Plm0N8/5tDFhmcQ7AynENJTJxDwmWcQ3x/nEMWmZxD
j7KcQ9/PnEPC5ZxDfP+cQxYZnUOwMp1DSUydQ8JlnUN8f51DFpmdQ7CynUNJzJ1D4+WdQ3z/
nUMWGZ5DsDKeQ0lMnkPjZZ5DXH+eQxaZnkOwsp5DScyeQ8LlnkN8/55DFhmfQ48yn0NJTJ9D
42WfQ3x/n0P1mJ9DsLKfQ0nMn0Pj5Z9DfP+fQ/UYoEOwMqBDKEygQ+NloENcf6BDFpmgQ4+y
oENJzKBD4+WgQ3z/oEMcGqFDjzKhQ0lMoUPjZaFDfH+hQxaZoUOwsqFDScyhQ+PloUN8/6FD
FhmiQ7AyokNJTKJDCmeiQ3x/okMWmaJDsLKiQ0nMokPj5aJDfP+iQxYZo0OwMqNDSUyjQ+Nl
o0Ncf6NDFpmjQ7Cyo0MozKNDwuWjQ3z/o0MWGaRDsDKkQ0pMpEPjZaRDfH+kQxaZpEOwsqRD
SsykQ+PlpEN8/6RD9hilQ7AypUMoTKVDwmWlQ3x/pUMWmaVDsLKlQ0rMpUPI5qVDXP+lQxYZ
pkOwMqZDSkymQ+NlpkNcf6ZDN5mmQ7CypkNKzKZD4+WmQ1z/pkMWGadDsDKnQyhMp0PjZadD
fH+nQxaZp0OwsqdDSsynQ8Llp0Nc/6dD9hioQ7AyqENKTKhD42WoQ3x/qEMWmahDsLKoQyjM
qEPC5ahDfP+oQ/YYqUOPMqlDKEypQ8JlqUN8f6lDFpmpQ7CyqUMozKlDwuWpQ3z/qUMWGapD
sDKqQ0pMqkPjZapDfH+qQxaZqkOwsqpDSsyqQ+PlqkN8/6pDFhmrQ7Ayq0MoTKtD42WrQ3x/
q0MWmatDsLKrQ0rMq0PC5atDfP+rQxYZrEOPMqxDSkysQ7RorEPEgKxD9pisQ4+yrENKzKxD
4+WsQ3z/rEMWGa1DsDKtQ0pMrUPjZa1DfH+tQ/aYrUOwsq1DSsytQ8LlrUOe/61DFhmuQ7Ay
rkMoTK5D42WuQ3x/rkMWma5DsLKuQ0rMrkPC5a5D5QCvQ/YYr0OPMq9DSkyvQ8Jlr0N8f69D
FpmvQ4+yr0MozK9DwuWvQ3z/r0MWGbBDsDKwQyhMsEPjZbBDXH+wQ/aYsEOPsrBDKMywQ8Ll
sEN8/7BDFhmxQ7AysUNKTLFD42WxQ3x/sUP2mLFDsLKxQ0rMsUPC5bFDfP+xQxYZskOPMrJD
KEyyQ+NlskNcf7JDFpmyQ7CyskMozLJD4+WyQ1z/skMWGbNDsDKzQ0pMs0PCZbNDXH+zQ/aY
s0OPsrNDSsyzQ+Pls0O+/7NDFhm0Q48ytEMoTLRD42W0Q1x/tEP2mLRDj7K0QyjMtEPC5bRD
fP+0QxYZtUOwMrVDKEy1Q+NltUNcf7VD9pi1Q4+ytUNKzLVDwuW1Q3z/tUP2GLZDjzK2Q0pM
tkNYabZDfH+2Q/aYtkOwsrZDSsy2Q+PltkNc/7ZDFhm3Q48yt0MoTLdD42W3Q3x/t0MWmbdD
j7K3Q0rMt0PC5bdDXP+3QxYZuEOPMrhDKEy4Q8JluEN8f7hD9pi4Q7CyuENKzLhD4+W4Q3z/
uEP2GLlDjzK5Q6xMuUPCZblDXH+5Q/aYuUOwsrlDSsy5Q+PluUNc/7lDFhm6Q48yukNKTLpD
42W6Q1x/ukMWmbpDj7K6Q0rMukPj5bpDfP+6QxYZu0OPMrtDSky7Q+Nlu0Ncf7tD9pi7Q7Cy
u0NKzLtD4+W7Q1z/u0P2GLxDjzK8QyhMvEPjZbxDXH+8QxaZvEOwsrxDKMy8Q8LlvEN8/7xD
9hi9Q7AyvUNKTL1D42W9Q3x/vUP2mL1DsLK9QyjMvUPC5b1D</AssayXData><AssayYData Points="900">gTx5PYF9Vj0d8D49IAwfPcXw7jxzoLc8FQeVPL6CTDyWVz08iG/FO3E/UzuVe1s6WDvqOvZ9
Ubsc3jm7rb46u6nGPLo8Bhm82605u9u5RLujI+e7lNjYu2sq8rvDv9O7eVYYvPt5+Lu0Wwm8
nqEvu9KKn7sM4Nm7hNPLu677VrsMlIq7lwIhvGTnwLu32Va7H/+SuwjsDjgbBU6757Kqu8oS
s7s9MP+7iS+3u9EFtLsQ32e7shcpuehrUbl7DOK7XU+vOutAirr8+yi7MWUluz3B+LpyUUy7
XUxuOi0s4bpoEyo7gPABu2wb0boAdu+70+dEuokkGjretUM7/1XLuRPqlDrx8Da7d1j4OVLE
L7uH/Ls6w2OnuMuB/Tt8mYg7CXU/OeWpezuyTbw670M6O3jtcjoTl885k9VOO9xR7rqNNVS6
vEf7OnXGNjqph4M7TiRZO52RjjvssM86gjvHOx7TJTjGZjs7t9vsO3MwmTvMpc47qUAGPBed
FbZAkZ47eUbtO5ZpVjpYpJc72cUKPK7DBzs0ddo7VbTiOuy95TpUaBk86KQGPNdZHTzsQ9g7
OD+qOxar9zsNNzU7YpD7OxV9xDuD4Rc8QLnfO3pCEDxaUwc8DnriO6nPFjyJ3AI8F832O629
FjwGGRQ8ZKzzO2B+HjzLNE48QplPPKYEJjz2Vr47PKEuPMpSgjwMU9w7Gr3rO+oRCjw720Y8
cBtMPMU2ITweJ3g8YfRYPEfxQjyqPPc7ncxKPDvjNjweSl88zYgFPN9xETwZMyU8+WZdPPm0
aTyWd3k8GLcKPGMRdTxsaDA88bJuPEeaIjwRgIk8/4dlPH8+ZDxGA4Q8VQpcPA55gzy8On48
/wKkPINdiDxzS1U8oYtTPF7mejzn3Is8S61wPMByjTxhpYA83ZqWPKvBnTxFL688QUhyPGDT
vzwOyKI81rG1PKh9szzk/os8s/6vPMdBkzxeI2U87OOUPIpYmDxfF6E82AWBPJD6lzy7Blo8
jXWIPE0aszxOr4g8jf+0PODIhjzBrYk8i8acPBlFjjxSVas8mjiZPOvpjDx+2rM8T1CcPFv0
kTwh/808mVnCPD7poDx6NJ880GikPCNizTxyp6w8xYi6PNv4xDyCj9E873OUPDQZyzy+hbg8
4iHAPEbGozz/P6E83ArHPDdNuDytKto8OXqnPJwZyzxTFKw8v6qrPKRT7zwBOqo8p5ngPEHb
rTzIfcI8OBX4PFDw8zwl0O489aDbPLB+ujzK3cg8/H76PBjltTzIGdU8xfbqPKe6xzxKk9w8
GSrVPCpt4Tx/E9w82iPDPHpL3Tzfrt48lyTGPOmI4zwdu9k8DAqkPHCW3jx1NNc8SZb5PCm0
1jzdvf48BiQCPTGl5jxuaNw8auTUPNzOyzw8mOA8G0fTPGm4yjyhP/c8QcDdPKPF4DwVB+M8
j7IEPawN+zxWpKw8cKXVPBAw9zyn0OI8aO7gPCy17zzCYAc9x8UNPeiwBz1gWfk8mkQDPTLZ
Cj0uvOk8obEOPZ35Fj3NQOw8jl/uPMlm6jxqTOw8XikLPZeA+jxnpBc9BJ8JPUfWCD1MgQI9
49AIPZejBz00owg9UaYDPQ4uAD27aBk9Fe0QPV70Bj1G4Q098W7aPPqqBD1gggo94tzsPKYP
FD0oQw49MNsAPWURDD1jrwA9fF0FPXKdBz3zMwI9iV4SPc2BFT2ERQ09HZsGPRqYCz0ZqRQ9
iOoQPaJLEj25IQc9bdUKPaB/ET1yoxQ9iCgWPUskGj3XeBY95YoEPZGEFT29EBo9WfUOPVTy
ET2jNBs9+xUTPXlRCD0wNRI9OkAHPYtrCT3cgR89mLIfPfW0Hj3chCQ9J5QaPe21Az0odw09
WCMbPfaiGj1tyA09j3odPc55Bz3Wiik9QYYqPegtHz2ZGAg9pmcWPTR5GT1b3gw9zIIePQXy
Ij2nIBk9XZQLPbSDHT0f2SU9Kk0bPRZCHz3BwRk9cGUdPdsdKT2l2C09TfgSPcg7ED3EAxo9
4yg0PaiBJD24fho9cZ8iPUYwID1cTiE9+V4gPTlFIT1Lvzk9WVcVPTO/Kz1/xCY9z9IjPX+8
JD2fTSs9TbswPTcoOD1O2CI9DikuPWLMJz0HaDg9y7kvPcfVLD03Bzg9tUkmPbl9Qj1Q9C49
we4lPQAeJz0nKUM9D1MmPS+kMD16IDA9inc4PTQ8ND2nOS09tLomPcztMj1eBjc9oYMuPdrV
LD04VjE9G348Pba9Gz3pEjM92EIoPaJIOD31oUA9Vi9BPQ2LNT1+9S89byclPcgkMz3y0iQ9
3dM4PcjvOD1NSD09y/lFPa/iPD0zXTM9oaksPYcZND2RSj49lgI9PVk2Oj3cHjM9uKhCPfdI
Rj1O4is9y6hJPfAyOz3j+zo9E/tCPWvyOz12tVE9IcNFPbmcPj3LODs9XEhCPaLFPj1wz009
DhI4PSplNT2boE89Jn1SPWbqSj3vxUU9tgtQPQQJOD2xZkM9MstBPWgkPz3OUUA9fvczPXlG
NT3/wzQ9Mt9BPS58PT1P0kU9C9xKPYHjNj2S2VA9cxZUPTjoVT0HnEg9+r1CPbG6QT3Pb1E9
NyhCPWItRD0wH1I9OhtLPVkuTj1o6VQ9HqlLPYs0Sz3biUg9PzFaPcJvUj0LLk49h7RRPTTY
UT1AxFI9+n9VPUTsTj3OsGI992tRPfYSXD20G1I9OlxZPYpvQj0bxVA9B+ZTPW4eQj1DhVA9
+9tgPUrXUD1M2lA9Yz1PPbPFTT0sW0w9K65cPU/eUj2YQVU98vNPPeZtYT2he1Q9IE5gPXRm
VD0zQlo97DJXPUZHTT3EZVc9gjBZPfyRWD38mVM9TexSPRc+Tj2I5mE9Q8V0PcL8Zj2INWM9
mXtXPYBRZj2D4Fc9OsJlPTzcYz0vnVU9on9QPYchWT2Uw1s9sFdXPSAhXT1keXQ9C/BsPbx6
XT1ox1o9ialZPb8MeT12fWI9cER6PVVeWj2ZamY9sJpSPQ6mVT0FgV89Bj5pPaEyaT0wI2Q9
FwpiPV2hdT2Plm89QBxiPZryYj1U/F09t9hiPcUrdz0grnM9nOZpPbDNZj2iYXc9rYBjPSKf
aT2TY3E9KONiPXovaz3th2o9bOJcPf4VdT2cZ2E9cOVdPXKKbT1j1mE9Fg9zPclKYz0o5XI9
/rSAPU87cj2YJGA9cnJ4Pa6oZD1BImg97eB6Pby9fT2o4Xc9TzZgPYbOcz3F3m49Cvp7PfEw
dT1hk4A9bKFwPZDfgD3HaV89BlpzPZnoaT2/jG09Ww50PZmuej0CK2097E9sPTd3cD33LHw9
hEN3PXOteD3nEIA9B9J6PfGJaD08v3o9mNhrPYQnej0IXoI9Vl9yPWwJdT1hAII9+jWCPTsb
ez2pC4E9Kj1wPT8Fej1rBYI99VR4PbRSej2TvGY9b4F/PbvLjD2Cpn89xIeEPSTsbj10fXw9
p9GEPc3cfD1kCXU9ifF5PXL/ez1r33U9JQ6IPU5jcz1aJHw9YUmDPX8Rfz2uEYg9VvSHPQ/Z
gT1CVIQ96sKJPWZmfT3ld4U9fn5/PUk6ej0x6ns9Tz56PTzWij2wAok9S4WIPZq7hD2f0YA9
cK2APWkIgj0zk4I93uGBPVZwhD0QEoE9NPGCPQWygz06L4E9TwuBPZbEeD0+foI9YMqNPT+1
iD3oXYs9pwCAPZDlhz0BXog9gV+MPT0Ehj0By4Y9Wv2DPbPrgT0r7Ic90ZWFPdskfj2r8oU9
oV+FPRBaiD2NmIU9NB+GPYhIij0Fho49ep2HPfm7iT0LOIQ9PViDPfskgz1SCYs9styHPdEq
iT1A8og9gT2HPcKEiT2vF5E9+ayKPWvyiT2t44k9T8aKPcKtiz2/aIQ90c2HPamJjz18kZM9
4YCMPcpahD3TVYk91tuKPRK/kz2Lo5I9rzKJPfeXiz0Ec4899xyQPVOuij27/pM9lZKGPa7E
jT3blYw9XOCVPWYLhj3PAoY9y4aOPfYOlD14SpE9sc2WPeI2jD2JSIo974yQPX40kz3TnY09
JnqUPd+hhT0F8ZI9N62QPS6hhj2Kc4o96xOOPeQujj1NC449kNGJPR8AnD0gRpQ9hK6JPf9Q
jD1OaI89VI2NPVgGkT0KE5Y9B7+VPUEqmD2BTZg9Hy2IPU9bkj1jaZM9xLGSPSdfmT2vVI49
iC+YPYf3iT2EmJQ9DNSRPQKolT0OH5I93LeaPRD/lT0nIJg9mPiWPXwKmD1Aeo09BTaZPSn6
iT2ABZI9WdSVPW5ylz1T75M9PomPPS2AlT1lj5U9WuqNPfJ6kD224Zk9l0iWPWktkT0OCpo9
sZaYPWRZkj0vGJU9W3WWPTwvkz3gHJY9v1GNPbDtjz1NK5A91S+TPeRxmT0oNJM9ljeWPXg4
kj1K14w9tpWYPXuVjz3a6Zo9D9mUPQlRkj0Tnpw98+mYPV5Qlj3G95A9ZrePPZQNnz1cUp09
6r6cPe3jlz1ddJk9svmSPRJtmz3ZgZQ9b0+YPTgboD20rpY9M5eePe/xlj3MIJE95vSaPXkr
nT1OW5498zyXPUhvmT2u9Jk9EGaePRGcnT1Wbow9TIOiPWp/mD0XNpg9LCOaPUZRnD1elpw9
OSSWPf5+nz0H9I89KISjPWB6lD12MZs9y8GUPSmQkz30tZE9gZCaPbtPnz24jZQ9CbCYPX5z
mz1zyaM9xSidPa0yoT3Qxag9ia6VPbJGpT23I6E9lnCoPWT/mz0KoKE9oiGdPVl8nz0Y1Js9
dr+bPSdKqD1f8aM95iKgPSx9qT1/LqQ92NeZPeN6oD1AXZk9</AssayYData></Step><Step><CommonData><SampleLocation>1</SampleLocation><SampleID></SampleID><SampleGroup></SampleGroup><SampleInfo></SampleInfo><SampleRow>B</SampleRow><SamplePlate>1</SamplePlate><WellType>BUFFER</WellType><Concentration>-1</Concentration><ConcentrationUnits>µg/ml</ConcentrationUnits><MolarConcentration>-1</MolarConcentration><MolarConcUnits>nM</MolarConcUnits><MolecularWeight>-1</MolecularWeight><Temperature>25</Temperature><StartTime>5763822</StartTime><AssayTime>180</AssayTime></CommonData><FlowRate>600</FlowRate><StepType>DISASSOC</StepType><StepName>Dissociation</StepName><StepStatus>OK</StepStatus><ActualTime>180</ActualTime><CycleTime>0.2</CycleTime><AssayXData Points="900">XP+9Q/YYvkOPMr5DCEy+Q8JlvkNcf75D9pi+Q26yvkMpzL5DJea+Qzv/vkP2GL9DbjK/QylM
v0PCZb9DXH+/Q/aYv0OPsr9DKcy/Q6Llv0Nc/79D1RjAQ24ywEMpTMBDwmXAQ1x/wEMWmcBD
brLAQwjMwEPC5cBDXP/AQ/YYwUNuMsFDKUzBQ2ZmwUNcf8FD9pjBQ4+ywUMpzMFDouXBQzv/
wUPVGMJDbjLCQwhMwkNFZsJDXH/CQ/aYwkNussJDKczCQ6LlwkNc/8JD1RjDQ24yw0MITMND
wmXDQ1x/w0P2mMNDj7LDQwjMw0Oi5cNDXP/DQ9UYxEOPMsRDCEzEQ8JlxEM7f8RD9pjEQ26y
xEMIzMRDEOjEQ1z/xEPVGMVDjzLFQylMxUPCZcVDXH/FQ/aYxUNussVDCMzFQ6LlxUM7/8VD
9hjGQ9EyxkOsTMZDomXGQzt/xkPVmMZDj7LGQwjMxkOi5cZDO//GQ9UYx0OPMsdDCEzHQ6Jl
x0Ncf8dD9pjHQ4+yx0MpzMdDwuXHQ9//x0PVGMhDbjLIQwhMyEPjZchDXH/IQ9WYyENusshD
KczIQ6LlyENc/8hD9hjJQ24yyUMpTMlDwmXJQ1x/yUPVmMlDorXJQwjMyUOi5clDXP/JQ/YY
ykO2M8pDCEzKQ6JlykM7f8pD1ZjKQ4+yykMIzMpDwuXKQ1z/ykPVGMtDjzLLQylMy0OiZctD
O3/LQ/aYy0NusstDCMzLQ8Lly0Nc/8tD9hjMQ48yzEMITMxDwmXMQzt/zEPVmMxDj7LMQ4vM
zEPC5cxDO//MQ/YYzUOPMs1DKUzNQ6JlzUNcf81DFpnNQ4+yzUMIzM1DouXNQ1z/zUOaGc5D
bjLOQwhMzkPCZc5DO3/OQ9WYzkNuss5DKczOQ6LlzkNc/85D1RjPQ24yz0MITM9DwmXPQzt/
z0M3mc9DbrLPQ83Mz0Oi5c9DXP/PQ/YY0ENuMtBDCEzQQ8Jl0ENcf9BD9pjQQ26y0EMpzNBD
ouXQQ1z/0EPVGNFDbjLRQwhM0UOiZdFDAIDRQ9WY0UNustFDKczRQ6Ll0UNc/9FD1RjSQ24y
0kMITNJDomXSQ1x/0kPVmNJDj7LSQ57P0kOi5dJDXP/SQ9UY00MzM9NDCEzTQ6Jl00Ncf9ND
9pjTQ/Ky00MIzNNDouXTQ1z/00PVGNRD0TLUQwhM1EPCZdRDO3/UQ/aY1ENustRDKczUQ6Ll
1EM7/9RD1RjVQ48y1UMITNVDwmXVQzt/1UP2mNVDbrLVQwjM1UNM59VDO//VQ9UY1kNuMtZD
CEzWQ6Jl1kM7f9ZD1ZjWQ4+y1kMIzNZDwuXWQ1z/1kP2GNdDbjLXQylM10OiZddDO3/XQw6d
10NustdDCMzXQ6Ll10Nc/9dD9hjYQ24y2EMITNhDomXYQzt/2EPVmNhDj7LYQwjM2EOi5dhD
O//YQ9UY2UNuMtlDCEzZQ6Jl2UM7f9lD1ZjZQ4+y2UMpzNlDwuXZQzv/2UPVGNpDbjLaQylM
2kPCZdpDO3/aQ9WY2kOPstpDCMzaQ6Ll2kM7/9pD1RjbQ24y20MITNtDomXbQzt/20PVmNtD
brLbQwjM20NM59tDO//bQ9UY3EOPMtxDCEzcQ6Jl3EM7f9xD1ZjcQ4+y3EMIzNxDouXcQzv/
3EP2GN1D8jLdQylM3UPCZd1DO3/dQ9WY3UOPst1DCMzdQ6Ll3UM7/91D1RjeQ24y3kMITN5D
omXeQzt/3kPVmN5DbrLeQwjM3kOi5d5Dff/eQ9UY30NuMt9DKUzfQ6Jl30M7f99D1ZjfQ26y
30MIzN9DouXfQzv/30PVGOBDbjLgQwhM4EOiZeBDO3/gQ/aY4EP4s+BDCMzgQ8Ll4EM7/+BD
eRnhQ24y4UMITOFDomXhQzt/4UM3meFDj7LhQwjM4UOi5eFDO//hQ/YY4kNuMuJDCEziQ6Jl
4kM7f+JD1ZjiQ26y4kPNzOJDwuXiQzv/4kPVGONDjzLjQ0pM40OiZeNDO3/jQ9WY40NusuND
2c7jQ6Ll40M7/+ND1RjkQ24y5EMITORDwmXkQzt/5EPVmORDbrLkQwjM5EOi5eRDXP/kQ/YY
5UNuMuVDCEzlQ6Jl5UM7f+VD1ZjlQ26y5UMIzOVDwuXlQzv/5UM3GeZDbjLmQwhM5kOiZeZD
O3/mQ9WY5kNusuZDCMzmQ8Ll5kM7/+ZD1RjnQ24y50MITOdDomXnQzt/50PVmOdDbrLnQwjM
50Oi5edDO//nQ/YY6ENuMuhDCEzoQ6Jl6EM7f+hD1ZjoQ4+y6EMIzOhDwuXoQ1z/6EPVGOlD
bjLpQwhM6UOiZelDXH/pQ9WY6UNusulDuM7pQ6Ll6UNc/+lD9hjqQ24y6kNqTOpDomXqQzt/
6kPVmOpDbrLqQynM6kOi5epDAADrQ1gZ60OPMutDCEzrQ+Nl60Ncf+tD1ZjrQ26y60NKzOtD
ouXrQzv/60PVGOxDbjLsQylM7EOiZexDXH/sQxaZ7ENusuxDKczsQ2bm7ENc/+xD9hjtQ24y
7UMITO1DwmXtQ1x/7UP2mO1DbrLtQynM7UPC5e1DXP/tQ/YY7kNuMu5DKUzuQ8Jl7kNcf+5D
ZJvuQ4+y7kMpzO5DouXuQ77/7kP2GO9DjzLvQwhM70OiZe9DXH/vQ/aY70Nusu9DCMzvQ8Ll
70Nc/+9D9hjwQ24y8EMITPBDomXwQ1x/8EP2mPBD8rLwQynM8EPC5fBDff/wQ/YY8UOPMvFD
KUzxQ89n8UNcf/FD9pjxQ4+y8UMpzPFDwuXxQ1z/8UP2GPJDjzLyQylM8kPCZfJDXH/yQ/aY
8kOPsvJDKczyQ8Ll8kNc//JD9hjzQ48y80MpTPNDwmXzQ1x/80P2mPNDj7LzQynM80PC5fND
ff/zQ/YY9EOPMvRDKUz0Q8Jl9EOkgPRDhZv0Q4+y9EMpzPRDwuX0Q1z/9EP2GPVDjzL1QylM
9UPCZfVDXH/1Q/aY9UOPsvVDKcz1Q8Ll9UNOAvZD9hj2Q48y9kMpTPZDZmb2Q1x/9kP2mPZD
0bL2QynM9kPC5fZDXP/2Q/YY90OPMvdDKUz3Q8Jl90Ncf/dD9pj3Q4+y90MpzPdDwuX3Qzv/
90P2GPhDjzL4QylM+EPCZfhDXH/4Q/aY+EOPsvhDKcz4Q8Ll+ENc//hD9hj5Q48y+UMpTPlD
wmX5Q1x/+UP2mPlDj7L5QynM+UPC5flDAAD6Q/YY+kOPMvpDKUz6Q8Jl+kNcf/pD9pj6Q7Cy
+kMpzPpDwuX6Q1z/+kP2GPtDjzL7QylM+0PCZftDXH/7Q/aY+0OPsvtDKcz7Q8Ll+0Nc//tD
9hj8Q48y/EMpTPxDwmX8Qzt//EPVmPxDj7L8QynM/EPC5fxDXP/8Q/YY/UOPMv1DKUz9Q8Jl
/UNcf/1D9pj9Q4+y/UMIzP1DouX9Q1z//UP2GP5DEjP+QylM/kPCZf5DXH/+Q/aY/kOPsv5D
Kcz+Q8Ll/kNc//5D1Rj/Q48y/0MpTP9DwmX/Q1x//0P2mP9Dj7L/Q0rM/0PC5f9DXP//Q3sM
AEQ3GQBEFCYAROEyAESuPwBEe0wARDdZAESYZgBE4XIARK5/AER7jABESJkARBSmAEThsgBE
rr8ARHvMAERI2QBEFOYAROHyAESu/wBEewwBRDcZAUQUJgFE0TIBRHlBAURqTAFESFkBRBRm
AUThcgFErn8BRGqMAURImQFEFKYBROGyAUSuvwFEe8wBRDfZAURm5gFE4fIBRJ7/AUR7DAJE
SBkCRAQmAkThMgJErj8CRHtMAkRIWQJEFGYCRNFyAkSufwJEe4wCREiZAkQEpgJE4bICRK6/
AkR7zAJESNkCRBTmAkTh8gJE8P8CRHsMA0RIGQNEFCYDROEyA0SuPwNEe0wDREhZA0SYZgNE
4XIDRJ5/A0RqjANESJkDRBSmA0ThsgNEnr8DRHvMA0RI2QNEBOYDROHyA0Su/wNEagwERHkZ
BEQUJgRE4TIERK4/BERqTARESFkERBRmBETRcgREnn8ERGqMBERImQREFKYERAKzBESuvwRE
e8wERDfZBEQE5gRE0fIERK7/BER7DAVESBkFRBQmBUThMgVErj8FRHtMBURIWQVEFGYFROFy
BUSufwVEe4wFREiZBUQEpgVE4bIFRK6/BUR7zAVEN9kFRATmBUTh8gVErv8FRHsMBkRIGQZE
FCYGROEyBkSePwZEe0wGREhZBkQUZgZE4XIGRK5/BkR7jAZESJkGRBSmBkThsgZEnr8GRHvM
BkRo2QZEBOYGROHyBkSu/wZEagwHREgZB0QUJgdE4TIHRK4/B0R7TAdEHFoHRBRmB0ThcgdE
nn8HRHuMB0RImQdEBKYHROGyB0SuvwdEe8wHRDfZB0QU5gdE0fIHRK7/B0RqDAhESBkIRAQm
CERANQhErj8IRHtMCERIWQhEFGYIROFyCESufwhEe4wIRDeZCEQUpghE0bIIRK6/CER7zAhE
SNkIRBTmCETh8ghErv8IRGoMCURIGQlEFCYJROEyCUSuPwlEe0wJREhZCUQUZglE0XIJRK5/
CURqjAlEN5kJRBSmCUQSswlEnr8JRHvMCUQ32QlEFOYJRNHyCUSu/wlEewwKRDcZCkQUJgpE
4TIKRK4/CkR7TApESFkKRARmCkThcgpEnn8KRLyMCkRImQpEFKYKROGyCkSevwpErMwKREjZ
CkQU5gpE4fIKRK7/CkRqDAtESBkLRBQmC0TRMgtErj8LRHtMC0Q3WQtEqGYLROFyC0SefwtE
e4wLRDeZC0QUpgtE4bILRJ6/C0R7zAtESNkLRFbmC0Th8gtE</AssayXData><AssayYData Points="900">qLtwPaDJcD0oG489VmGiPT7bqD0ipMU9+c3JPSoz4j1kXeA9u+r1PYSv9z285wA+PMIFPiAf
Aj5BGQU+lyEHPty7CD46SQQ+G+0OPpKIBz77Fg8+GNgRPqXwDj63bA0+L1gKPiDAEj7+fA8+
p28OPtT4Dj6Wcg0+sLcQPomEEz7T0hI+lZwSPk1iED7BThI+NMQTPk5GEj4ufA4+KsIQPlUt
Ez5KTRM+RLQUPl0ZET5gaxE+Q4cWPhHGDz6GihU+QzAUPqTlDz6d9w8+NgIUPiiWEj4KiQ8+
/BISPsnAET7ghRA+ZX4RPmePEj4pIBU+GK4WPlw3ED4dpg8+ewoSPv95ED5DKhM+dgoVPhPE
FT4g8Rc+It4QPjIiET7ViRM+g1IZPiIhET7FaBU+178RPhdOFj5+BhM+PxAWPu5XFT5R7xE+
n30VPsjfEj4RCRE+c1AXPgewFT6CJhQ+XxgSPgg4Ez4b5hM+4EUVPn4JFj7K7RQ+yZ8ZPlP+
Ez5YURM+H+UVPl64Ez5/gBE+M6cTPpBDEz5xOBU+dugTPtbTFz4SCRc+BHASPplCFD4K/xM+
asIRPimdFj4AwhM+gogWPsf2FT4MAxU+TswTPgd+FT5MFBQ+owMVPmDCET4NQhM+1N0VPk+u
FT4YihM+QqEVPjjVFz7KGBM+OV4XPgKKEz519Bk+oj4SPi5UET7dtBQ+WnMZPhUwFD4s0RM+
PN0UPiq8Ez41cxI+zhwZPlolGD6U/hc+tssSPr7PED7MJBQ+D8oVPkjmEj56kBQ+pZAaPsdK
Fj6DFRc+UZEQPuCDFj637xY+OjsWPjVlED5/hhM+P9gYPjiBED6IMhk+dRkWPu1HFj7Jcxc+
F7MUPreRGT4+pxQ+JaQYPg2lFT7rCxw+OT0aPuwFFj4akxU+7WYVPqNJEj7/rxg+KSoWPmPv
Ez73FBQ+On4YPub1GD4iyhU+0XQXPnFeGj7jShU+5e0VPuvfFT458hc+rZ8UPkHaFj6AlxM+
14gSPi+1Fj41ERU+D5sYPkY7Fz4GVxw+gEsZPumAFj62SRg+l84aPhygGT5n+Rk+xy0YPj8y
GT4RWhM+UoYcPmAnGD5MZxg+iTAWPpPGGD77pxo+zugcPmkxFz7Nkxs+iDEXPrINFz4zXBo+
KoEXPvwXGj66bxc+57EaPn6pGj66Fxg+8kEbPvzaGD6QFxk+FXgYPjBFHD6CMhg+/ckZPjNM
Gj4h0ho+kREbPvc1Hj56IRg+xJwWPmvTGT753hY+HWcYPpEEHD7SABM+L/kZPkpEFz5r4Rk+
mscZPmM+GT44hxk+XDsaPkanFj7M1xk+aJEbPv+yGj4hdxg+PFUXPn24GT4npRY+6/gbPoD4
GD7KYxY+eRsaPoxcGz5xOxs+yr0cPhdtGD5cARk+2cEbPl3gHj4hYhs+E1QcPg6zHj6l5ho+
pSkfPrNrGz5dFB0+fnofPsgCGT5TNRs+KhofPp/fGT4l4hk+OZIaPsSoGj4LWSA+YOobPlZs
HD7zUxg+FOUbPpT8Gj5UaR8+UyYcPuqlHT6Hlhk+qu0aPkDjGT7WUhw+Ac8cPmSzHT7Eyh0+
kFQbPlU/ID7DtRw+os0bPnmtHz6IoR0+PFAZPniwGD5mvyI+0aIcPpJNHj7mYBw+rtQbPlur
Hj6S/Bo+HPodPoffHD7Z0Bw+JwYdPlfOHz4hqBw+pmwhPu4UID7wqhw+7KEaPpAuHD5DByA+
vt0gPrleHj5Uzh8+ClMgPnyvHT5Tth4+LCodPhoiHT6MeR0+mecgPk+6Ij4/kB8+QiQdPk1F
Hj7RCSE+I4UdPpXGHD74dRw+j9EgPqK9ID5Ach0+AtgdPq8xIj6P2R8+B5gjPuHmHT4WyB4+
ghIePqixID6zECQ+iRQgPlSpHj7chCM+Jd0dPsn+Ij7FyiI+8M4fPjMoHT5VOiE+br8hPvcR
Hj4orR8+meYePpHIHT7ItRo+Ln8bPnFZJD5M7iE+iwwgPjTLID6E6Bk+XwYjPipNIj7MGCI+
zHwkPogdHz75NiM+SqoePn7xHz5anCI+0+ogPn5HHT7aER8+pGEgPlVyJT5w+yA+rPAhPvJP
Ij6WvSM+3BsmPninIj7hXRs+S3QjPkw8IT6HRCE+3aUiPn0LIj4akCM+akIhPmKoIj5e5SQ+
FtYhPpykJD52JiM+m4khPri/Iz7KjCY+/tggPjuQIz6QmSI+hLohPjZOIj64+SA+PkQlPmfh
IT5IBCk+3gEjPmWbJT4uVSA+k0YlPkR3KD4DrSU+GdghPlSGJT6zoCQ+ZTIkPl/KIj42xiM+
aUEoPjfqIj6GpSU+r0MkPlbDJj4OByc+iPojPogBIz7ITSg+LPAlPnqWHj6GPiQ+m3wlPpT5
Ij7g3SQ+2bYlPmgwKD4IgCU+ZhkoPnLnHz6kbCc+RJUoPvmMJT7bSyg+v5YnPmK4Iz7bdyg+
brInPrhwJz56gyU+myEjPqiSJT5yKSk+wasnPg3xJj4LISE+ex8lPqdJJz752SY+DmwoPkI2
Jj7f9Cc+dHYkPl7cJj556ic+iPwtPmTkJz49bSc+0XYrPtVnKz4+rSs+nlcoPgwrKz5KQic+
T7AoPjHtIj4rnyY+I1cpPiFbKT7OKCg+S+soPlSCJz6Yuyc+N0srPrtwJj54zSk+npAnPnKV
KD4hwik+f4gnPiCeJz7CNCc+X24kPiF5Kz6/MCk+tbItPot+KD4oxis+s64pPnwoJz4ZaCk+
R/gsPv37Jj7Ziik+tA8qPjIyKT7r7is+NxgpPqpRJT7AASo+ILItPrCALD6c9Sk+YRktPlNs
Kj7Xyik+LtQtPirqKT7hJCk+Xz4pPmyJKj635So+UCQpPixhKT6tWSc+dmglPikaKj5zRCY+
MAkqPm2sKD4e0So+oEQuPjayLT57eSc+2UQtPqB4Kz5P+Ss+/X8rPvqXJz5siC8+cPwqPtYE
Kj59Cyw+3X0uPkTuKj7PpSc+VUUsPvBgKz6Bzy4+ihUnPmmGLD51pCs+XFAtPhnYLj4kDyo+
d7QsPmYSKz7juy0+ihwwPlR5KT6pRS0+7WIuPiiLLT67fDA+1PYtPgKqLT5mUy0+r9YuPsiP
LD7mfi4+pycrPnUlLj4S4y4+C+wnPkSKKT6VCjE+fkYuPgcXKT7vgi8+ZGUuPklFLT4jUS0+
XQAsPu2VLT5NpS8+MTYxPpduMD5KUy8+q6otPrCqLj576y4+mXYsPi81KT7PAC8+lLssPkpR
LT5DNyw+vQIuPm/eLj77QTA+TgAwPrm5Lj6rZy0+dJkuPiW1LT7kay8+M+wuPmAFMD6eUys+
/+ctPlK0Lz6oZy8+/EMvPq7PMj6XJjI+DLIxPmlnMD5lhy0+IVcvPpWJLT4rqDI+MQU0PpRa
LT4Eti8+VhkzPkShMT4uPTA+wtkpPu2/Lj6a4C8+nAAzPhZYMD6j4C4+7BkvPlPNMD5c5S8+
afkuPtplMT67hC8+vKM1PhKHMz5LAis+MrgvPnl9Mj6jazA+qJIwPtSYMT6gRi4+zm0wPiOr
Mj6H7zY+5xQwPpozLj6ZAS8+Ti4xPrl5MT5icTI+dwIzPobFMz5HnTA+4vQsPlruMT6YtTI+
AxozPk1TLz67qzQ+OmEwPivnMD4L+i8+FPYyPke/MT43lS8+hKgzPpCZLj5qOTA+4acyPkJn
MT4x5TE+SP8vPoPTMj6fyzI+BAkxPkKfMT4Y1TE+Wm81PoohNj5fLTQ+/DQvPuwVMz6MZy4+
6psyPhIVMj73vDE+pbAyPgGvMz4DvzY+wEIzPuQ+Mz56zzM+Svw4PjycMz7J0TU+FeszPs8q
Nz7nhzU+sfgxPmVeMj4ZpzM+bwwyPqRvMT4Uqjk+A441PuUCNj6rDzQ+dcc0Pr8UMT5XqzQ+
mEQ1Psu3MT73SjM+gWY0Pi6gMz7jNTM+CmQ3PtaQMT6HnzM+G1I0PoYmOD4TsDU+Pfw0Pn0e
OD4cVTU+5mQ3PjXYOD4LqzI+QcQyPhG7NT5qNjU+g/YyPsBENj7e+jY+nVo6PoLgNT4e0zg+
mjs4Pk/rOD593Dg+XPc4PiUjNT4y4DY+MLM4Pv96OT471zw+C0Y5Pks/OD7dPzk+w4UzPkSD
OD4EnTg+KDk6PnJeNj7CKTk+H880PptPNT58gDo+S1E4PmKcNT49sDY+ekA3PlI4OD7Obzc+
Res2PjFWOT6UFjg+x3A7PsN2OT45pD0+7m02PhGqPD6ytDg+87A3PhCKOD5E1To+1zw3PkpP
NT7evjg+LPQ7PkYxOj7yqDw+4fg5PqPPOz6DkTs+Rxo1PtdkOj55gDo+Idk7PiNpOT5Xvzg+
ajY5PgpJOj7KDz0+okk+PkEoOz4KJjo+9go8PncyPD7ZwDk+mGk7Pq+UPT4hUzw+b/M+Poib
PD7Ybjs+vjE/PovvOT5j+Tg+P2A6PkChOT6NUjs+unU/PhBrQD55Dj0+Je06PvNfPT5LTjw+
aho8PvAvPz4gejw+C786PhuTOT7VPzs+GjU2PtYDPj49Qzo+zEA8PkM4Nz7epzw+FLNCPpLe
QD6/vT8+gss7PmW0PD49eD4+Ys49PjEXOz6Pgjw+08c6PjF+Pj6uXj8+fjw6PsmpPD5BjEE+
3Ts8PjjIPj52IT0+KHo9PsDWPj5dGEE+urg7PtzJQz4M5D4+e987Pql/Oz460Ds+RqQ7Pvpu
QT568Dw+RVk9PhdbPz5smj8+ueI8PiETQD7+vT4++TpAPtaXPz6BUUA+O6E9PrClPT4+zz8+
hXdBPp6cOz4RE0A++XdCPtRxQj6AwkM+I7JAPm/IPj6ymUI+</AssayYData></Step><Step><CommonData><SampleLocation>11</SampleLocation><SampleID></SampleID><SampleGroup></SampleGroup><SampleInfo></SampleInfo><SampleRow>B</SampleRow><SamplePlate>1</SamplePlate><WellType>REGENERATION</WellType><Concentration>-1</Concentration><ConcentrationUnits>µg/ml</ConcentrationUnits><MolarConcentration>-1</MolarConcentration><MolarConcUnits>nM</MolarConcUnits><MolecularWeight>-1</MolecularWeight><Temperature>25</Temperature><StartTime>5952992</StartTime><AssayTime>5</AssayTime></CommonData><FlowRate>1000</FlowRate><StepType>KREGENERATION</StepType><StepName>Regeneration</StepName><StepStatus>OK</StepStatus><ActualTime>4.99901</ActualTime><CycleTime>0.2</CycleTime><AssayXData Points="25">rv8LRGoMDEQ3GQxEFCYMRNEyDESuPwxEe0wMRDdZDEQUZgxE0XIMRJ5/DERqjAxESJkMRASm
DETRsgxEnr8MRGrMDERI2QxEBOYMRNHyDESe/wxEewwNRDcZDUQEJg1E0TINRA==</AssayXData><AssayYData Points="25">S9MywOtZRMBW50zAcelSwJs3V8AxFFvAegZewDO1YMA9V2PA7h1lwJ9KZ8C+CmnA9EpqwFDi
a8AQMW3AfoBuwKqgb8CBuXDA07txwHjDcsAGzXPAErR0wJpldcCMAHbAgmN2wA==</AssayYData></Step><Step><CommonData><SampleLocation>12</SampleLocation><SampleID></SampleID><SampleGroup></SampleGroup><SampleInfo></SampleInfo><SampleRow>B</SampleRow><SamplePlate>1</SamplePlate><WellType>NEUTRALIZATION</WellType><Concentration>-1</Concentration><ConcentrationUnits>µg/ml</ConcentrationUnits><MolarConcentration>-1</MolarConcentration><MolarConcUnits>nM</MolarConcUnits><MolecularWeight>-1</MolecularWeight><Temperature>25</Temperature><StartTime>5969219</StartTime><AssayTime>5</AssayTime></CommonData><FlowRate>1000</FlowRate><StepType>KREGENERATION</StepType><StepName>Regeneration</StepName><StepStatus>OK</StepStatus><ActualTime>4.99999</ActualTime><CycleTime>0.2</CycleTime><AssayXData Points="25">nj8NRFpMDUQ4WQ1E9GUNRMFyDUSOfw1EWowNRDiZDUQVpg1EwbINRI6/DURrzA1ESNkNRPTl
DUTB8g1Ejv8NRFoMDkQ4GQ5E9CUORMEyDkSePw5EWkwORCdZDkT0ZQ5E0XIORA==</AssayXData><AssayYData Points="25">si6avoZNmb6/WY2+5fKBvqmKbL7py1i+FAZOvj7cOb4u/i++mOEmvkxgHb6eThC+64wLvmxQ
Bb4rX/+9eyL3vbG57b3Go+K9RzrYvVWM0b08X8i966PAvcNbt71jtL69uGStvQ==</AssayYData></Step><Step><CommonData><SampleLocation>11</SampleLocation><SampleID></SampleID><SampleGroup></SampleGroup><SampleInfo></SampleInfo><SampleRow>B</SampleRow><SamplePlate>1</SamplePlate><WellType>REGENERATION</WellType><Concentration>-1</Concentration><ConcentrationUnits>µg/ml</ConcentrationUnits><MolarConcentration>-1</MolarConcentration><MolarConcUnits>nM</MolarConcUnits><MolecularWeight>-1</MolecularWeight><Temperature>25</Temperature><StartTime>5985288</StartTime><AssayTime>5</AssayTime></CommonData><FlowRate>1000</FlowRate><StepType>KREGENERATION</StepType><StepName>Regeneration</StepName><StepStatus>OK</StepStatus><ActualTime>4.99901</ActualTime><CycleTime>0.2</CycleTime><AssayXData Points="25">nn8ORGuMDkQ4mQ5EBKYORMGyDkSOvw5Ea8wORDjZDkQE5g5EwfIORI7/DkRrDA9EOBkPRPQl
D0TRMg9Enj8PRGtMD0Q4WQ9EBGYPRMFyD0SOfw9Ea4wPRDiZD0T0pQ9EwbIPRA==</AssayXData><AssayYData Points="25">IFZVwFHJYsCPhGjAqXJrwJolbsDqQXDAmwVywGJSc8AdcnTANr11wB3/dsDklHfAGmh4wE48
ecBxGXrAarp6wGlae8AgonvAGMx8wEbdfMA0CX7ABBB+wNeMfsBNz37ANkJ/wA==</AssayYData></Step><Step><CommonData><SampleLocation>12</SampleLocation><SampleID></SampleID><SampleGroup></SampleGroup><SampleInfo></SampleInfo><SampleRow>B</SampleRow><SamplePlate>1</SamplePlate><WellType>NEUTRALIZATION</WellType><Concentration>-1</Concentration><ConcentrationUnits>µg/ml</ConcentrationUnits><MolarConcentration>-1</MolarConcentration><MolarConcUnits>nM</MolarConcUnits><MolecularWeight>-1</MolecularWeight><Temperature>25</Temperature><StartTime>6001512</StartTime><AssayTime>5</AssayTime></CommonData><FlowRate>1000</FlowRate><StepType>KREGENERATION</StepType><StepName>Regeneration</StepName><StepStatus>OK</StepStatus><ActualTime>4.99999</ActualTime><CycleTime>0.2</CycleTime><AssayXData Points="25">jr8PRFvMD0QX2Q9E9OUPRMHyD0SO/w9EWwwQRCgZEETkJRBEwTIQRI4/EERbTBBEKFkQRPRl
EETBchBEjn8QRFuMEEQomRBE9KUQRMGyEESOvxBESswQRBfZEET05RBEwfIQRA==</AssayXData><AssayYData Points="25">BDievsg1mr5GqYq+mKqAviJeaL7g+lS+IjxEvh4lNr4h2S6+4nojvjJxHL6RFBO+zy4GvrPb
BL67YfW9Q2PsvQik3b2Zv929KCzNvXHJx70A57O9HXe3vVYUob19hJS9ynSavQ==</AssayYData></Step><Step><CommonData><SampleLocation>11</SampleLocation><SampleID></SampleID><SampleGroup></SampleGroup><SampleInfo></SampleInfo><SampleRow>B</SampleRow><SamplePlate>1</SamplePlate><WellType>REGENERATION</WellType><Concentration>-1</Concentration><ConcentrationUnits>µg/ml</ConcentrationUnits><MolarConcentration>-1</MolarConcentration><MolarConcUnits>nM</MolarConcUnits><MolecularWeight>-1</MolecularWeight><Temperature>25</Temperature><StartTime>6017590</StartTime><AssayTime>5</AssayTime></CommonData><FlowRate>1000</FlowRate><StepType>KREGENERATION</StepType><StepName>Regeneration</StepName><StepStatus>OK</StepStatus><ActualTime>4.99901</ActualTime><CycleTime>0.2</CycleTime><AssayXData Points="25">nv8QRFsMEUQoGRFE9CURRMEyEUSOPxFEW0wRRChZEUT0ZRFEwXIRRI5/EUSMjBFEKJkRRPSl
EUTBshFEjr8RRFvMEUQo2RFE9OURRMHyEUSO/xFEWwwSRCgZEkT0JRJEwTISRA==</AssayXData><AssayYData Points="25">8kRWwAzUZMApA2vAykhuwP+AcMAnwHLA6IZ0wAyNdcDBCnfAv+Z3wKyqeMALmHnA2VN6wJj3
esC0YHvA/ah8wPDvfMAHYn3Ayrh9wGuMfsBx5n7Aemd/wB4CgMBrAIDAMS6AwA==</AssayYData></Step><Step><CommonData><SampleLocation>12</SampleLocation><SampleID></SampleID><SampleGroup></SampleGroup><SampleInfo></SampleInfo><SampleRow>B</SampleRow><SamplePlate>1</SamplePlate><WellType>NEUTRALIZATION</WellType><Concentration>-1</Concentration><ConcentrationUnits>µg/ml</ConcentrationUnits><MolarConcentration>-1</MolarConcentration><MolarConcUnits>nM</MolarConcUnits><MolecularWeight>-1</MolecularWeight><Temperature>25</Temperature><StartTime>6033662</StartTime><AssayTime>5</AssayTime></CommonData><FlowRate>1000</FlowRate><StepType>KREGENERATION</StepType><StepName>Regeneration</StepName><StepStatus>OK</StepStatus><ActualTime>4.99999</ActualTime><CycleTime>0.2</CycleTime><AssayXData Points="25">jj8SRFtMEkQoWRJE9GUSRMFyEkR+fxJEW4wSRCiZEkT0pRJEwbISRH6/EkRKzBJEF9kSRPTl
EkSx8hJEfv8SREoME0QXGRNE9CUTRMEyE0SOPxNESkwTRChZE0TkZRNEwXITRA==</AssayXData><AssayYData Points="25">h/OIvuCSir6muH++gcFnvil9UL5iED++JLgqvoIPHr67CBG+zmoFvmxM/r3iHPK9jYnSvfZc
zb1kAcK9AJ2lvZidoL1vxJm9fUOTvbUyhr2I33q9SdhsvWA4Zr1qb0q9bXE2vQ==</AssayYData></Step><Step><CommonData><SampleLocation>1</SampleLocation><SampleID></SampleID><SampleGroup></SampleGroup><SampleInfo></SampleInfo><SampleRow>B</SampleRow><SamplePlate>1</SamplePlate><WellType>BUFFER</WellType><Concentration>-1</Concentration><ConcentrationUnits>µg/ml</ConcentrationUnits><MolarConcentration>-1</MolarConcentration><MolarConcUnits>nM</MolarConcUnits><MolecularWeight>-1</MolecularWeight><Temperature>25</Temperature><StartTime>6048508</StartTime><AssayTime>30</AssayTime></CommonData><FlowRate>1000</FlowRate><StepType>BASELINE</StepType><StepName>Baseline</StepName><StepStatus>OK</StepStatus><ActualTime>29.999</ActualTime><CycleTime>0.2</CycleTime><AssayXData Points="150">jn8TRFuME0QomRNE9KUTRMGyE0SOvxNEW8wTRCjZE0T05RNEwfITRI7/E0RbDBREKBkURPQl
FETBMhREjj8URFtMFEQoWRRE9GUURMFyFER+fxREW4wURCiZFET0pRREsbIURI6/FERbzBRE
sdoURPTlFETB8hREjv8UREoMFUT4GxVE9CUVRMEyFUSOPxVEW0wVRChZFUTkZRVEwXIVRI5/
FURKjBVEKJkVROSlFUTBshVEjr8VRFvMFUQo2RVE5OUVRLHyFUSO/xVEWwwWRCgZFkT0JRZE
sTIWRI4/FkRbTBZEKFkWRPRlFkTBchZEfn8WREqMFkQXmRZE5KUWRMGyFkSOvxZEW8wWRCjZ
FkT05RZEwfIWRDIAF0RbDBdEKBkXRPQlF0TBMhdEF0EXRFtMF0QoWRdE9GUXRLFyF0SOfxdE
W4wXRCiZF0T0pRdEsbIXRI6/F0RbzBdEKNkXROTlF0TB8hdEjv8XREoMGEQXGRhE5CUYRMEy
GESOPxhEW0wYRChZGET0ZRhEwXIYRI5/GERbjBhEKJkYRPSlGESxshhEjr8YRFvMGEQo2RhE
9OUYRMHyGESO/xhESgwZRBcZGUT0JRlEwTIZRI4/GURbTBlEF1kZRPRlGUTBchlEjn8ZRFuM
GUQXmRlE9KUZRMGyGUSOvxlEW8wZRCjZGUTk5RlEsfIZRI7/GURbDBpEFxkaROQlGkTBMhpE
fj8aREpMGkQoWRpE5GUaRMFyGkSOfxpEW4waRBeZGkTkpRpEwbIaRI6/GkRbzBpEF9kaRPTl
GkSx8hpE</AssayXData><AssayYData Points="150">FvuOvEVppLxD3Vu8wfNpvH8bOrxiazy8XnstvFcsDryq4Va7prGqu7x8y7oWiQG7ihlAu+8q
JjvRJmQ7DFCqO0bpXjt6KHQ7APwIPI6BFjwhQ8c7xnAnPAU5EDzqhk08BIqUPIH4mDyE13k8
AvaSPMe9njwzNq08SHCfPOwfkjx/etU805rOPIe/+Dx7gtk85znrPBtzzTy0yd48my0IPYp/
Bz1jstg8q/f0PKhm+jzXBQM9oQIFPbk/Ez1reQo9fL4kPda/HD2+aB49oj8bPeWoFT1j4SM9
h5AcPQzPMT02KTU90sg5Pe0AKT21STg9c1xCPZLhOz2S2kU9B2RSPQcfRT0vU1c9tuFNPViJ
Vz30yk49gkZkPajJXj0Rp2A9+1JgPUjEUj16bWE9snZqPTC8dT1D2Xk9hqJqPZ+NgD3Z0XU9
JK5rPc3pbj2prGw92kSCPescgj3S2II9GlB0PdKYgz1THIk94NiIPWXscj2j2oc9cj6OPZ1U
cj25BIY9o/qHPaZfjT0jK5Q90oGBPbuzmD3dvZQ9iVOQPSmnkz1+JZI9uFmNPTObmD1DxpU9
072YPbTNlD254pY9KOObPRRgnj1Ip5g9nsOhPeT/oD1+jJs9FmqjPSl0mz1PXKI9RO+qPe7/
pT2HiKI9tqSfPUwppj0ldq49A9+vPcjmqT2tNrI9tCmzPXUBqj2ueKY9K5mlPZEioz2H+7A9
KsG0PcVotT30Wbo9UGKwPVPOrj1gOrM9mmq5PcY6tj3ug709e2a5Pbswuz1FEbw9L3O6PWk7
uz0Uh7o9</AssayYData></Step><Step><CommonData><SampleLocation>1</SampleLocation><SampleID></SampleID><SampleGroup></SampleGroup><SampleInfo></SampleInfo><SampleRow>B</SampleRow><SamplePlate>1</SamplePlate><WellType>BUFFER</WellType><Concentration>-1</Concentration><ConcentrationUnits>µg/ml</ConcentrationUnits><MolarConcentration>-1</MolarConcentration><MolarConcUnits>nM</MolarConcUnits><MolecularWeight>-1</MolecularWeight><Temperature>25</Temperature><StartTime>6079568</StartTime><AssayTime>80</AssayTime></CommonData><FlowRate>600</FlowRate><StepType>LOADING</StepType><StepName>Loading</StepName><StepStatus>OK</StepStatus><ActualTime>79.999</ActualTime><CycleTime>0.2</CycleTime><AssayXData Points="400">fv8aREsMG0QYGRtE1CUbRLEyG0R+PxtES0wbRBhZG0TkZRtEsXIbRH5/G0SdjBtEGJkbROSl
G0SxshtEn78bREvMG0QY2RtE5OUbRLHyG0R+/xtEDw0cRBgZHETkJRxEsTIcRH4/HERLTBxE
GFkcRORlHESxchxEfn8cREuMHEQYmRxEiKYcRLGyHER+vxxES8wcRBjZHEQB6BxEsfIcRH7/
HERLDB1EGBkdROQlHUSxMh1Efj8dREtMHUQYWR1E5GUdRLFyHUR+fx1ES4wdRBiZHUTkpR1E
sbIdRH6/HURLzB1EGNkdROTlHUSx8h1Efv8dREsMHkQYGR5E5CUeRLEyHkR+Px5ES0weRAdZ
HkTUZR5EsXIeRH5/HkQ6jB5EWZkeROSlHkShsh5Ebr8eREvMHkQY2R5E5OUeRLHyHkRu/x5E
Dw0fRBgZH0TkJR9EoTIfRH4/H0R8TB9EGFkfRORlH0QDcx9Efn8fREuMH0QomR9E5KUfRPOy
H0R+vx9EOswfRBjZH0Tk5R9EsfIfRH7/H0RLDCBEGBkgROQlIESxMiBEbj8gREtMIEQYWSBE
5GUgRCRzIER+fyBES4wgRAeZIETkpSBEsbIgRH6/IERLzCBEGNkgROTlIEQD8yBEfv8gREsM
IUQYGSFE5CUhRLEyIUR+PyFEOkwhRBhZIUTkZSFEdnMhRH5/IURLjCFEGJkhROSlIUSxsiFE
fr8hREvMIUQY2SFE5OUhRLHyIUR+/yFEOgwiRBgZIkTkJSJEsTIiRH4/IkRLTCJEB1kiRORl
IkSxciJEbn8iREuMIkQYmSJE5KUiRKGyIkR+vyJEOswiRBjZIkTk5SJEsfIiRH7/IkQ6DCNE
DRojROQlI0SxMiNEfj8jREtMI0RqWSNE5GUjRLFyI0R+fyNEOowjRBiZI0TkpSNEsbIjRH6/
I0RLzCNEGNkjROTlI0Sx8iNEfv8jRDoMJEQHGSRE5CUkRLEyJER+PyRES0wkRBhZJETUZSRE
oXIkRG5/JEQ6jCREGJkkROSlJESxsiREfr8kRDrMJEQY2SRE5OUkRLHyJERu/yRESwwlRAcZ
JUTkJSVEoTIlRH4/JUQ6TCVEGFklRORlJUSxciVEfn8lREuMJUQYmSVE5KUlRLGyJUR+vyVE
S8wlRBjZJUTk5SVEsfIlRG7/JURLDCZEBxkmROQlJkShMiZEfj8mREtMJkQHWSZEJmYmRKFy
JkRufyZES4wmRBiZJkQFpiZEsbImRH6/JkRLzCZEGNkmROTlJkSx8iZEfv8mREsMJ0QYGSdE
5CUnRLEyJ0RuPydES0wnRAdZJ0RHZidEsXInRH5/J0RLjCdEGJknRPWlJ0ShsidE4L8nREvM
J0QY2SdE5OUnRLHyJ0Ru/ydESwwoRBgZKETkJShEoTIoRG4/KEQ6TChEOFkoRNRlKEShcihE
fn8oRDqMKEQHmShE5KUoRLGyKER+vyhEOswoRAfZKETk5ShEsfIoRH7/KERLDClEBxkpROQl
KUShMilEbj8pREtMKUQYWSlE1GUpRLFyKUR+fylEOowpRAeZKUTkpSlEsbIpRH6/KUQ6zClE
B9kpRNTlKUSh8ilEfv8pREsMKkQYGSpE5CUqRKEyKkRuPypES0wqRAdZKkTUZSpEoXIqRH5/
KkRLjCpEGJkqRNSlKkShsipEbr8qRDrMKkQH2SpE5OUqRLHyKkR+/ypEOgwrRCgZK0TkJStE
sTIrRH4/K0RLTCtEGFkrRNRlK0SxcitEfn8rRDqMK0QHmStE1KUrRLGyK0RuvytES8wrRBjZ
K0Tk5StEsfIrRH7/K0RLDCxEBxksRNQlLEShMixEfj8sRDpMLEQYWSxE5GUsRKFyLER+fyxE
OowsRBiZLETkpSxEobIsRG6/LERLzCxEGNksRNTlLESh8ixEbv8sRDoMLUQHGS1E1CUtRKEy
LURuPy1EOkwtRBhZLUQmZi1EsXItRH5/LUQ6jC1EGJktROSlLUShsi1Efr8tREvMLUQY2S1E
1OUtRKHyLUR+/y1ESwwuRAcZLkTUJS5E0jIuRG4/LkQ6TC5EB1kuRORlLkTSci5Ebn8uRDqM
LkQHmS5E5KUuRKGyLkR+vy5ES8wuRAfZLkTU5S5EofIuRA==</AssayXData><AssayYData Points="400">h+3BPdzyxT0VLsw98hLRPYDxuT1Or8E9Yq3GPQAWxj22sso97FfEPUyR0j1wWcg9RirDPZg+
0D0uQ889EhTPPdrc0j2NJt09mPjBPakmzj1d09A9/hTRPS9H3D0RotY9xuvUPeAB1z1SBM49
jVvXPVkK2T2eQNg9nP/ZPdT+2T0CVeE94cjUPcKQ6D2mm+Y9nLXnPVGh1D1orNw90R3kPelz
3z2cR+U9yTTePRMg7T3Cmt89XRLjPTDH4D1IbOU9tD3fPdR46T34V909uRLjPde04T1Hxtg9
C9XjPcTU4T1QDug9cmvlPc8f6j0Rr+o9kwTwPQ4q6j3UleY9wHPsPY738j1pn+09osHxPbNd
7T2Qp+o9lvjvPWV58j0gwvQ9XbzvPcMI9T03LPU9uDf0Pap89z0vnfs9DgD7PYiF9z0Ewe09
ePP5PWP1/z3doPc9h9bxPTfN9T0+nvs9uBb8PZMJAj6jDPs9HvT/PQWgAT5fif09dW3+Paig
/T2x3fg9MJ8APtlnAT7M6gI+ICz6PTlx+T2hagE+lu8EPgRLAT6/gP49MN0BPgcrAD45zwU+
bF7+PQImBz5GMv49dHb8PaG2Az5vMAc+NK4APl+/Az4l6gM+eRAGPnl/Bj5GGgE+GbcJPqJP
BD50lwc++BQGPhVBCD617QY+yxELPvqMCT4zvQQ+YvgIPuG+Bj6Wugk+nnsIPnoFCj7nags+
1UwMPlvpBj59nAs+uDkLPoiIDD5LjQk+lY8IPoaqDD5aGAc+zFANPqd5Dj5gJgs+tjALPnqE
Cz6HIQk+h60OPqDHDT6pIg8+fE8SPkmlET7f9A0+m4YNPsm/DT7X/Q4+GesMPvN0ET6w7w4+
VqMQPthREj7Jwgw+P8AQPvzwDz5IExA+x4gTPlxrDz4pgxQ+PHATPruGEz7cDBI+DP0QPpaU
FD5Oew0+Fs0SPuhODz7JiBA+YjIUPphVFT5tjxQ+AnIVPl0RFz6aBRU+uXcZPr+CFj4nrxU+
5a4ZPv39Ej520xU+MkcZPgXmET5JVhY+1PcXPmmmGz4DKxY+QUUYPlDAGD7G3xg+NMQbPomb
Gz7MARc+7i4YPj2yGT78ehg+5zMbPqh3GT65YRw+QfoaPlflGz55KBw+kxQZPvo1HD6MmBk+
M84bPs+8Gz6NSBw+fQYfPrOTGT64HBw+WhkdPo7nHD5C8CA+Xo8ePs1WGj7LuRw+/AQfPgkB
ID413R4+37MePnYSHT6/Th4+fZIaPlGvHj62ayA+O+IiPv7VHj7wMx8++PMgPipHIj5L1hw+
4UEiPiRzIT6i+B4+fEYgPj+KJD4aeCA+PrAhPtuBID5uOyE+P28kPprvJT7Z2x0+eFYkPuZh
Iz7BvSM+tx0iPt08Ij5jBSg+Je4nPpUJIj7rZSQ+fdInPl96Ij7GoiE+hnInPkQxIz5U3yQ+
hsAnPiXuJD5GgyU+/OMnPqciJT6uTyU+NiIqPrVBKT6JCis+dpQlPtKWLT52syo+mMcmPqaQ
LD5+byk+TIonPqTKJD5riiU+1LAnPqzdKj4M6SQ+qaQmPqUSJj6RuCw+9CcqPug7KD6XbSg+
Z4coPkgGLT6vwSk+3ksqPkB0Kz6nny4+Y24qPvd5MT5T+ys+Cu8tPpMJKz69JCs+zmIoPqXd
KT6OKy0+eOsmPqR1LD6l+C0+0h0xPo+XLz4kdy8+rPstPimdLz6njC4+IxwwPiHqMj6Anio+
1NEwPri/LT7VKTA+RPMxPsccLj7klDU+R3gwPlq/MT6vUiw+hu4yPgkNMz4b2jA+4WQwPr19
MT7QcTQ++BcyPouVMz4mlDQ+JQ4xPmLyMj6Isi4+90cyPg19NT6DGTM+oOU0PiNCLj7NtjE+
VGEyPj+PND4wfDI+H0kvPmtWNT5ZDDQ+SCQxPqawMj6yizE+ZncyPobsND7vTTU+UEs3Pukt
Lz5QlzA+2bU0PtfmNT7REzY+MEIzPgjINj6ktzo+RWszPvCJOz58lDg+LFM5PoO3Mz5HGDo+
dsc3PhILOD6fITc+kmE4Pr68Nz5d0DY+YtA1Pu00Oz7o7Do+3/s8PvkaOz7n/TY+DEg8PgE0
OD5lbjg+vdo4PjM+OT5Cszo+QME5PsLrPT6tUDs+bQY7Pg==</AssayYData></Step><Step><CommonData><SampleLocation>1</SampleLocation><SampleID></SampleID><SampleGroup></SampleGroup><SampleInfo></SampleInfo><SampleRow>B</SampleRow><SamplePlate>1</SamplePlate><WellType>BUFFER</WellType><Concentration>-1</Concentration><ConcentrationUnits>µg/ml</ConcentrationUnits><MolarConcentration>-1</MolarConcentration><MolarConcUnits>nM</MolarConcUnits><MolecularWeight>-1</MolecularWeight><Temperature>25</Temperature><StartTime>6160597</StartTime><AssayTime>30</AssayTime></CommonData><FlowRate>1000</FlowRate><StepType>BASELINE</StepType><StepName>Baseline</StepName><StepStatus>OK</StepStatus><ActualTime>29.999</ActualTime><CycleTime>0.2</CycleTime><AssayXData Points="150">bv8uRDsML0QIGS9E1CUvRKEyL0RuPy9ES0wvRAhZL0TUZS9EoXIvRF5/L0Q7jC9E95gvRMSl
L0Shsi9Ebr8vRDvML0QI2S9ExOUvRKHyL0Ru/y9EOwwwRAgZMETUJTBEoTIwRG4/MEQqTDBE
CFkwRNRlMEShcjBEbn8wRDuMMEQImTBE1KUwRJGyMERuvzBEO8wwRAjZMETU5TBEofIwRG7/
MEQ7DDFECBkxRNQlMUSRMjFEsD8xRDtMMUQIWTFE1GUxRKFyMURufzFEO4wxRAiZMUTUpTFE
obIxRG6/MUQ7zDFEzNkxRNTlMUSh8jFEbv8xRDsMMkQIGTJE1CUyRKEyMkRuPzJEO0wyRAhZ
MkTUZTJEoXIyRG5/MkQ7jDJECJkyROWlMkShsjJEbr8yRDvMMkT32DJE1OUyRKHyMkRu/zJE
OwwzRAgZM0TUJTNEoTIzRG4/M0QqTDNE91gzRNRlM0ShcjNEbn8zRDuMM0QImTNEJqYzRKGy
M0RuvzNEO8wzRAjZM0TU5TNEkfIzRG7/M0Q7DDRE9xg0RNQlNEShMjREbj80RCpMNEQIWTRE
1GU0RKFyNERufzREKow0RAiZNETUpTREobI0RF6/NEQ7zDRECNk0RMTlNESh8jREbv80RDsM
NUT3GDVE1CU1RJEyNURuPzVEKkw1RAhZNUTUZTVEoXI1RG5/NUQ7jDVECJk1RNSlNUShsjVE
br81RDvMNUQI2TVE1OU1RJHyNURu/zVEOww2RAgZNkTUJTZEoTI2RG4/NkQ7TDZECFk2RGhm
NkSRcjZE</AssayXData><AssayYData Points="150">HKs/PnUJOj7pEzs+b4E6Pr6JPz453z4+xV08PvMEOD4/njw+7HI8Pjk+Pz7WaTs+GSI9PnrS
PT6ShT4+ShM9PrikQD4fTT0+5HU6Por6Oz4im0A+bNg/PjVWRD75ZDs+um1APpKDQz63LD8+
6TI+Pm37Oz616kE+zo5DPg4iPz4yBD8+m6BEPrrhRD6p8D8+Mq07PpfbPD5TPEY+FM5APo9l
Pj6UIEU+R7A+PioNRj79YD8+ekZGPvgsPz66tkI+E8BBPs51Qz6+7kM+nw5APnsrRz5WoUU+
bPtFPpMSST7nU0M+oLJFPiRPSj6GqUU+fddFPtbjRT7I0Ug+FHZGPjP+QT4JYUc+A5ZKPs2x
Rz7y3kQ+fzBEPjj4Rz4RE0U+YdxJPl2gQD5zzEg+1tNBPhu8RD6T2kk+oqdFPt6QSD5AjEo+
0bhNPoKVRj5gR0k+ZBpKPmCFRz5BsEk+h+lIPjd7Sj5zO0U+MgJKPrUATj50cUs+269IPm2U
TD6RZkk+Co5LPsQGSD4eK0s+1v9LPtmlST4u1EY+6IBKPhhLST5Jykk+qAFMPp0USz6EdU8+
+d9LPpnASj4ohE0+P/hNPq1KTT62YE8+PcVKPtfFTD6yqks+FMJOPkrfUD6thko+BkRNPog+
Tz6/nUw+09FPPlizTD6M10s+6g1QPsA3Uj6nD1A+a2dNPhRvTT6+l1Q+j1lNPrbjTz7EiVA+
WmJQPkb4Tz5Kv08+Oj1RPoIETT4H6E0+8DxRPlouTz5GBFE+drhMPo+xUT632VA+nK9SPvke
Tz7R9k8+</AssayYData></Step><Step><CommonData><SampleLocation>10</SampleLocation><SampleID>BG505 T332N SOSIP</SampleID><SampleGroup></SampleGroup><SampleInfo></SampleInfo><SampleRow>B</SampleRow><SamplePlate>1</SamplePlate><WellType>KSAMPLE</WellType><Concentration>-1</Concentration><ConcentrationUnits>µg/ml</ConcentrationUnits><MolarConcentration>250</MolarConcentration><MolarConcUnits>nM</MolarConcUnits><MolecularWeight>-1</MolecularWeight><Temperature>25</Temperature><StartTime>6199224</StartTime><AssayTime>180</AssayTime></CommonData><FlowRate>600</FlowRate><StepType>ASSOC</StepType><StepName>Association</StepName><StepStatus>OK</StepStatus><ActualTime>180</ActualTime><CycleTime>0.2</CycleTime><AssayXData Points="900">Xn82RCuMNkTnmDZExKU2RIGyNkRevzZEK8w2RPjYNkTE5TZEkfI2RF7/NkQaDDdE5xg3RMQl
N0SBMjdEXj83RCtMN0T4WDdE22Y3RJFyN0RefzdEK4w3RPiYN0TEpTdEgbI3RF6/N0QrzDdE
+Ng3RLTlN0SR8jdETv83RCsMOET4GDhEtCU4RIEyOERePzhEK0w4RPhYOETEZThEkXI4RF5/
OEQrjDhE+Jg4RMSlOESBsjhETr84RCvMOETn2DhExOU4RJHyOERO/zhEKww5ROcYOUTEJTlE
kTI5RF4/OUQrTDlE51g5RMRlOUSRcjlETn85RCuMOUTnmDlExKU5RJGyOURevzlEK8w5RN3Z
OUS05TlEkfI5RKD/OUQrDDpE+Bg6RMQlOkSBMjpETj86RCtMOkTnWDpExGU6RIFyOkROfzpE
Gow6RPiYOkTEpTpEkbI6RF6/OkQrzDpE59g6RMTlOkSR8jpEXv86RBoMO0TnGDtEtCU7RKIy
O0ROPztEK0w7RPhYO0S0ZTtEgXI7RF5/O0QrjDtE+Jg7RLSlO0SBsjtEXr87RBrMO0T42DtE
xOU7RGz0O0Re/ztEKww8RPgYPES0JTxEgTI8RF4/PEQrTDxE51g8RMRlPESRcjxEXn88RCuM
PET4mDxExKU8RJGyPEROvzxEK8w8RPjYPES05TxEkfI8RF7/PEQaDD1E+Bg9RLQlPUSBMj1E
Xj89RBpMPUT4WD1ExGU9RIFyPUROfz1EGow9RPiYPUS0pT1EgbI9RE6/PUQrzD1E+Ng9RLTl
PUSR8j1EXv89RBoMPkT4GD5EtCU+RIEyPkRePz5EGkw+ROdYPkTEZT5EkXI+RE5/PkQrjD5E
55g+RLSlPkSRsj5ETr8+RCvMPkTn2D5ExOU+RIHyPkRO/z5EKww/RPgYP0S0JT9EgTI/RE4/
P0QrTD9E51g/RLRlP0SBcj9E4X8/RBqMP0T4mD9EtKU/RIGyP0Ruvz9EK8w/RPjYP0S05T9E
kfI/RF7/P0QrDEBE5xhARLQlQESRMkBEXj9ARBpMQET4WEBEtGVARJFyQEThf0BEGoxARPiY
QES0pUBEgbJARE6/QEQazEBE+NhARLTlQESR8kBEXv9ARBoMQUT4GEFEtCVBRIEyQUReP0FE
K0xBROdYQUTEZUFEkXJBRF5/QUQajEFE+JhBROWlQUSBskFETr9BRBrMQUT42EFExOVBRIHy
QURO/0FEKwxCROcYQkS0JUJEgTJCRF4/QkQaTEJE51hCRNVlQkSBckJETn9CRBqMQkT4mEJE
tKVCRIGyQkROv0JEK8xCROfYQkS05UJEkfJCRF7/QkQrDENE+BhDRMQlQ0SRMkNETj9DRCtM
Q0TnWENExGVDRJFyQ0ROf0NEK4xDROeYQ0S0pUNEgbJDRF6/Q0QazENE59hDRMTlQ0SR8kNE
Tv9DRBoMRET4GEREtCVERJEyREReP0REGkxEROdYRES0ZUREgXJERF5/RERMjERE55hERMSl
RESBskRETr9ERCvMRET42ERExOVERIHyRERO/0REGgxFRPgYRUTEJUVEgTJFRF4/RUQaTEVE
+FhFRLRlRUSRckVETn9FRBqMRUTnmEVExKVFRIGyRUROv0VEGsxFROfYRUTE5UVEgfJFRE7/
RUQaDEZE5xhGRLQlRkSRMkZETj9GRBpMRkTnWEZExGVGRIFyRkRef0ZEGoxGRPiYRkTEpUZE
kbJGRE6/RkS+zEZE59hGRMTlRkSB8kZEXv9GRCsMR0T4GEdEtCVHRIEyR0ROP0dEjUxHROdY
R0S0ZUdEgXJHRE5/R0QajEdE+JhHRLSlR0SBskdEXr9HRBrMR0Tn2EdExOVHRJHyR0RO/0dE
GgxIRPgYSES0JUhEgTJIRE4/SEQrTEhE51hIRLRlSESBckhETn9IRBqMSETnmEhEtKVIRIGy
SERev0hEGsxIRPjYSES05UhEgfJIRE7/SEQaDElE+BhJRLQlSUSBMklEXj9JRBpMSUTnWElE
tGVJRJFySUROf0lEGoxJRPiYSUS0pUlEgbJJRE6/SUQazElE59hJRLTlSUSo80lETv9JRBoM
SkT4GEpEtCVKRLIySkROP0pEK0xKROdYSkS0ZUpEgXJKRF5/SkQajEpE55hKRLSlSkSRskpE
Tr9KRBrMSkTn2EpEtOVKRIHySkRO/0pEGgxLROcYS0TEJUtEgTJLRF4/S0QaTEtE51hLRLRl
S0SBcktETn9LRBqMS0TnmEtEtKVLRIGyS0ROv0tEK8xLROfYS0S05UtEgfJLRF7/S0QrDExE
5xhMRLQlTESRMkxETj9MRBpMTESsWUxExGVMRIFyTEROf0xEK4xMROeYTES0pUxEgbJMRF6/
TEQrzExE/tlMRLTlTESB8kxETv9MRBoMTUT4GE1EtCVNRIEyTUROP01EK0xNROdYTUS0ZU1E
kXJNRE5/TUQajE1E55hNRLSlTUSRsk1EXr9NRCvMTUTn2E1EtOVNRIHyTURe/01EKwxOROcY
TkTEJU5EgTJORE4/TkQaTE5E51hORLRlTkSBck5EwH9ORBqMTkTnmE5EtKVORIGyTkROv05E
GsxOROfYTkS05U5EgfJORE7/TkQrDE9E5xhPRLQlT0SBMk9EXj9PRDtMT0TnWE9EtGVPRIFy
T0ROf09EK4xPROeYT0S0pU9EgbJPRE6/T0QazE9E59hPRLTlT0SB8k9ETv9PRCsMUETnGFBE
tCVQRJEyUEROP1BEGkxQROdYUES0ZVBEkXJQRF5/UERMjFBE55hQRMSlUESBslBETr9QRBrM
UETn2FBE9uVQRJHyUERO/1BEGgxRROcYUUS0JVFEgTJRRF4/UUQaTFFECFlRRLRlUUSRclFE
Tn9RRCuMUUTnmFFExKVRRIGyUUROv1FEGsxRROfYUUTE5VFEgfJRRE7/UUQaDFJE+BhSRMQl
UkSBMlJETj9SRCtMUkTnWFJE1WVSRIFyUkRef1JEK4xSROeYUkS0pVJEgbJSRF6/UkQazFJE
59hSRLTlUkSB8lJEXv9SRCsMU0TnGFNExCVTRIEyU0ReP1NEGkxTRPhYU0TEZVNEkXJTRF5/
U0R9jFNE55hTRMSlU0SRslNEXr9TRCvMU0T42FNExOVTRIHyU0Re/1NEKwxURPgYVES0JVRE
kTJURG4/VEQrTFRE+FhURMRlVESRclREXn9URCuMVET4mFRExKVURJGyVERev1REK8xURPjY
VETE5VREkfJURF7/VEQrDFVE+BhVRMQlVUSRMlVEXj9VRCtMVUT4WFVExGVVRJFyVURef1VE
K4xVRPiYVUTEpVVEorJVRF6/VUQrzFVE+NhVRMTlVUSR8lVEXv9VRCsMVkT4GFZExCVWRJEy
VkReP1ZEK0xWRPhYVkTEZVZEkXJWRF5/VkQ7jFZE+JhWRLSlVkSRslZEXr9WRCvMVkT42FZE
xOVWRJHyVkRe/1ZEKwxXRBgZV0TEJVdEkTJXRF4/V0QrTFdE+FhXRLRlV0SRcldEXn9XRCuM
V0T4mFdExKVXRJGyV0Rev1dEK8xXRPjYV0TE5VdEkfJXRF7/V0QrDFhE+BhYRMQlWESRMlhE
Xj9YRCtMWET4WFhExGVYRJFyWERef1hEK4xYRPiYWETEpVhEkbJYRE6/WEQrzFhE+NhYRMTl
WESR8lhEXv9YRCsMWUT4GFlExCVZRJEyWUReP1lEK0xZROdYWUTEZVlEkXJZRF5/WUQrjFlE
+JhZRMSlWUSRsllEXr9ZRCvMWURK2VlExOVZRIHyWURu/1lEKwxaRPgYWkTEJVpEkTJaRF4/
WkQrTFpE+FhaRLRlWkSRclpEXn9aRCuMWkT4mFpExKVaRJGyWkRev1pEK8xaRPjYWkTV5VpE
kfJaRF7/WkQrDFtE+BhbRMQlW0SRMltEXj9bRBpMW0T4WFtExGVbRJFyW0ROf1tEK4xbRPiY
W0TEpVtEkbJbRF6/W0QrzFtE+NhbRMTlW0SR8ltETv9bRBoMXET4GFxExCVcRJEyXEReP1xE
K0xcRPhYXETEZVxEkXJcRF5/XEQrjFxE+JhcRMSlXESRslxEXr9cRCvMXET42FxE4edcRJHy
XERe/1xEKwxdRPgYXUTEJV1EkTJdRE4/XUQrTF1E51hdRMRlXUSRcl1EEoBdRBqMXUT4mF1E
xKVdRJGyXUROv11EK8xdROfYXUTE5V1EkfJdRE7/XUQrDF5E+BheRMQlXkSRMl5ETj9eRCtM
XkT4WF5ExGVeRJFyXkRef15EK4xeRPiYXkS0pV5EgbJeRE6/XkQrzF5E+NheRMTlXkSR8l5E
Xv9eRCsMX0T4GF9ExCVfRJEyX0ReP19EGkxfRPhYX0TEZV9EkXJfRF5/X0QrjF9E+JhfRLSl
X0SBsl9EXr9fRBrMX0T42F9ExOVfRJHyX0Re/19EGgxgROcYYETEJWBEkTJgRF4/YEQaTGBE
+FhgRMRlYESRcmBEXn9gRCuMYET4mGBExKVgRIGyYERev2BEK8xgRPjYYETE5WBEkfJgRF7/
YEQrDGFE5xhhRMQlYUSBMmFEXj9hRCtMYUT4WGFEtGVhRJFyYURef2FEK4xhRPiYYUTEpWFE
kbJhRE6/YUQazGFE+NhhRMTlYUSR8mFEXv9hRMQNYkTnGGJExCViRJEyYkReP2JEK0xiROdY
YkTEZWJEkXJiRF5/YkQajGJE55hiRLSlYkSRsmJETr9iRCvMYkT42GJExOViRJHyYkRe/2JE
GgxjRPgYY0TEJWNEgTJjRF4/Y0QrTGNE+FhjRLRlY0SRcmNE</AssayXData><AssayYData Points="900">faVUPj37Tz4XUUs+celAPqv6Nj4iEy4+0Z8oPkJjKD40aic+reUhPjHPHT5N2Bo+IcIaPs7X
Fz6C9xY+rZwXPsIUFj5KthQ+fE8WPv5ZEj6b6BI++PgWPk6DFT4YBRQ+ZxsUPotmET4MWBM+
ZZ8UPtZtFD6IdxY+dnAWPkjOFD5QLRE+FNgOPumNGT58EhM+1oobPgauEj5o+Bc+MNoSPiGB
Ej4lLhc+FVcUPqeMFD4Qqhg+d/YSPr8VFj5cShQ+ypkTPjkUEz6yXxY+yFEVPlvcFj5mmxM+
RPobPhppFT54wRU+Jn8ePq2eGT7EXxc++8cUPnwGFj529RY+WhMZPsKsGT4wlBc+jTcbPlAM
Gj5W4hk+7s0bPuuEGD5DKho+XeEcPi8+GT6XNxk+ioIbPkTQFz488hY+lY4ZPsSjHj7Doxw+
a/sdPnkXHD4gPxo+t5gcPnoxHz6j6R8+5koePmabID5MzRo+c+AfPmWhHz6CYSE+dGwcPmcf
Hz488x0+7jIhPp6fHz6GsB4+JhAgPkS1Hj59zh8+TE0dPpzxHj7kfBo+p4MZPlDPHz6lpyA+
81cfPj2CIT48JiA+ZiYhPmLVIT7ALic+VGUkPpcfHz61Ux8+sSUgPn0cID4DkiE+v0glPsOZ
IT5T4SU+BqMiPkuTJD7hiyI+wEElPimSID7Ish8+m7wiPueSJD5wqCc+mMkoPvRMIz4z1iQ+
BPsmPlJlJj4oPyg+6bgiPritIj5GgyQ+dvUjPrg4Jz7zqSQ+DwgmPjDbKj7Lbyg+pA0jPnKw
Jz5y2CQ+E28mPmWHJj7KJCQ+M+slPu8YJD6AhiU+73ImPp8NIj5oOiY+Jj8pPhK+JD6JUyw+
92QpPpCFKD4YOCk+l1wnPmGIIj7l2yg+PicgPsimKD7STSo+lnsmPlsBKj5x1Cs+ujYtPmSY
Kj5zySo+jYgqPocTLD7yxSs+k2osPvtmJz4VWig+OKUwPjqjKj5lGC0+WDMtPmaULj6RAyw+
dmwrPtEjJz6tJSc+9TErPuURKT7W/Ck+XRcsPgdVJz4BKyw+II4vPuiMLz4k0ic+QmIoPnEY
KT5zwSs+ZTAqPhfnLT6Ikyo+UBgrPpP+KD7LHTA+NVUvPtnyJz6Bsio+1lkrPmWdLz6Z5ys+
AB8tPoHSKD7dCS0+w6YtPhJLKz56Ki8+r84tPlVhLj4rkC0+gAMvPkAILD4+kC8+owwtPoMs
ND67Cy4+aAcxPj6NMT6/6Sw+PpUuPscJMD6PEzE+ksAvPr3jLj5pfS4+JPI0Pp4VLz7OmTA+
mmkvPkjcMD6ayi4+XUQxPgp8Mz7BRjA+YPQtPjXWNT4QGzI+uWAwPhu+Mj5UdzE+HoowPuem
MD5w5TA+ClMvPrbcMD5OgjQ+5To0PrEnMj6FaTQ+xrUzPgHWMT563DA+7Ao1PtX9Mj6f1DY+
K+wzPr1CNj6qazU+ldM1PssWMj55kzc+7Z43PiU/Mj5dCjM+91EzPkTCMT666DQ+Lc8zPqCx
Nj62UDU+IYA0PmluOT6Hkzc+MVgzPv4tOT4UAjM+OmI2PkDMNj4EFTQ+Eaw2PkIKND72ezk+
trk0PvKFND7LqzU+XMIzPqlONT6XxTE+Ypc1PnjmOD4bdDQ+AKM0PhTnOD7YMzg+AZQ3Pijc
Nz7DADY+Tds0PpNAOT5+tTg+HTY3PmM2NT6TWTo+Voo1PiJsOj5U6To+y6w2PlFlND5+Gzg+
3SM5PvoOPD4x9zc+21I5PuhmPD7RRDo+oWQ6PgnSNT7d2zU+EUI4PmQZOD58mjs+8L02PhIE
PD4z2zg+O8Q3PnOaOD4yAzk+jQc/Pp8ROz5sIDg+xXs5PobEOT6APzc+Vhs8Po89Oz6mWDs+
7p46PtAzOD7NUzs+j7s+Pm/wOj4FkTs+Odk8Pl11PD5o6zg+xd46PjW4Pz6uozs+m7g9Pt/t
Oj7tFT8+HNBAPiGdPj5gCkA+DXc7PgCqPT4oajg+8sw+PoSAOz6rm0A+wSk9PjqSPD7Vizo+
3O4/PqTUPD4HmkM+Kyk6PqBYQD7t+js+5rM4PrA3Oz7kbz0+tCA+Pm3+Pz7ngkE+hk1CPitS
Oj4r0zs+NWE/PjHcPj7mhT4+EKg/Pic0Pz5tgT8+i5hCPoDTQj6KjkA+wiVAPrSpQT4fLzw+
3/dAPpbuPz5VZz8+LFRAPq64QT7kJkQ+mro+PsQRQD5cnD0+96M+Po2+Qz7fq0U+G7JBPmSb
Pz79lEA+RbJBPsmxQj5X6j4+qq9EPmWGQz6XdUM+PMpBPjBTSD5uhUQ+NBFCPiMFRD77kkE+
GVI/PvAyRT6SQz8+9qVBPsHpRD6j2EU+8tI8PuTJPj748UQ+2cVBPmRyQz6q3EE+8DtFPpQH
Rj6OEkQ+vPZDPrvsPT7uxTw+N4BGPowwRj7aSUM+I6c9Pjp2Qj4jCj0+0hpCPliJRz4C0EE+
n5FGPmPYQD7T2kQ+a8ZBPgcCRz55F0U+qvVFPtRkRz74f0Q+kp9FPqxPST6sT0M+AtdBPtjA
Qz4xM0Q+QClEPoIRSj61v0E+5BVEPszaQT7GM0o+NB5MPqydTD41ukQ+dRFJPmFNRz6970Q+
St1HPm4fST4mE0g+MRNCPijnQz5QPkY+X0hJPgJ9RD4jvUc+2rpHProOSj7tq0Y+MmBGPlLg
Tj5M0EY+nRNKPitRRj5rY0k+G/hHPmNiRz5j/Eg+K01JPj5GRz7mZko+yZFOPg0PSj7naEc+
ETFHPtLmRj7/4EU+SvJJPpOvSz7GxEg+UvBHPsaHSj7LwEQ+YdBJPlPSRj5JyEw+Tf5NPtRW
TD7QuEU+HPFHPoVhSD7oAkk+y+BJPje/ST4wcEg+c4VJPmfLSj4rOU8+a2NIPsvcUD5SdEk+
HzFHPrJ/Sz6woEk+sShIPtNnRT6XYUs+mm9PPmpqSz6/VEw+zYZPPjMtSj7KNkk+0LBLPqRo
TD5KmUs+cGlLPhI9TT4Kuks+UeBPPvqWTj5v20w+zChJPnuDSz6v8Ew+9p9OPhf+Sj79l0o+
XplOPjLWSj4W9k0+pSBMPtyXTD6Tfk4+etNNPgdxSj5w0Uw+JspOPsp8Sj6ewks+pXtMPnw7
TD70PE4+rWhPPhkETz73YU0+s7pPPuVOUj6IcE0+Q45SPos/VD4ZpVI+ur5OPtUGUz4AgFI+
3nFRPlSySj79r1E+NktNPqdFTD6vrU4+DgRSPtFsTT61C1A+vLlKPpksTT4S/Es+myVSPi5c
Uj46X1A+aqtPPqRlTz6tE04+LedPPnfaUD6BO1A+nHRNPuwKSj4aQk0+C9hQPt+lTz7kI08+
NuxTPoWQTT7zQVA+xZ1QPt80UD5EdE4+mL5QPt0XTj673k0+AzlOPnp+Tz5mUFA+E/tNPjYO
Uj5R3VE+Dl5TPsY4Uj4xolA+nblOPjrSTD48fFE+JWxPPuPHUT5kU08+qupUPlMLUT5yrVE+
FmFSPheoUT43Nk0+yOxOPmJaTT6cC1M+BFtTPhVTTT6tHlA+BUZYPtRJTz5RqVU+j4xTPhQy
UT51aVU+zapWPknvTD4Qt1E+OZVRPmfsUD5UP1I+jr5OPg3WVT5NtVI+d6RSPnFyVz5glFQ+
QgBWPowIUj7pZk8+uIhRPkCTUj4LEFU+HjxVPrrlVD6PKVM+obpRPnfNVT5iPlA+XLZQPvlp
Uj5621Q+C2hTPuu/UD5B+k4+nrlVPnmFVD72XVM+TgRXPiYPWD6Zj1g+IT5VPg4OUT7QY1A+
foRRPhgIVj5VMlY+/mBbPsGOVT6IQlE+gylUPkAFUz5bLFM+GK9VPqzxUD7xvlU+/4hSPjCI
Vz5IBFc+PUxXPnJoWT5ZMFk+XghWPhxmVj4uQVs+vupYPrtMWj7rJ1U+Tn5XPnocVT7GbVU+
zk5YPll+Vj5HrlU+bHdWPguQUT72plU+3P5VPo9YWD4qHlY+PsNTPnmiVj60c1c+dftVPpz6
Uz5wB1o+baNXPhTIVD5Ou1c+DQFYPtMeVz4wy1s+0yBYPh2MVz7SylM+A+RYPtvRWj5or1s+
F5BbPpmgWz6nKVg+fnBWPtXSWT6B3lc+zCdVPsBRWD5vGVo+JllWPvxYWT5BcFs+kotdPv9w
Vj4WLVk+SXJdPvQ4WD6cm1s+hc9dPmv1Vj5xC1o+sfpYPrmaXj5hDl4+2FhcPu26WT4kWl4+
zJhYPvBZXT4zpFg+TzJaPr8TWj43DV4+Fi9fPnfiXj7J5Vo+A7haPmq0XT5Fa14+EhddPqv+
XD5r0V4+JzVcPt7eWj4YK1s+dcBaPjh0XT71H14+d9hfPpcxXD4xfFw+63ddPlxuXD4cv1o+
g3VbPn1kYT4a3F4+CCNdPodKWT7NJVo+2KxaPi0MWT5mNFw+otBdPvcrXj7YvmM+v5pePq+p
WD6Xm2M+J29bPix2Xj66cFw+q/RhPtTHYD7IqV4+MaJdPkCeXT6WImE+nN9jPnHRWz6QXFw+
cZJePvzOWz6fNVs+alNfPqPEWz5kAF8+IO1cPlFhYj6U+1o+Rn1ePocIXz6lQFs+v+1ePgVt
YD7T8l4+dUtePgd0YT53J2I+BYRePsadYT4u6GA+9QxjPktBXz6GP10+O/tiPsi+XD47ils+
0+JhPnlcXT6hEV4+5EpfPuCkXj7/ul0+ZxZgPkAYYD6j12M+2JtbPsk7Yz6CrWI+s+5jPrPo
Xj5zsF8+u8FmPvyYXT7A8GE+kWNePr+LYT5Nylw+zO9gPg++Yz5bxWI+hhdkPqeLYj4itWA+
QGZiPkNHZD4ITF8+bKdkPjjCXz4Q5V8+VhhhPsNyZD4VamM+</AssayYData></Step><Step><CommonData><SampleLocation>1</SampleLocation><SampleID></SampleID><SampleGroup></SampleGroup><SampleInfo></SampleInfo><SampleRow>B</SampleRow><SamplePlate>1</SamplePlate><WellType>BUFFER</WellType><Concentration>-1</Concentration><ConcentrationUnits>µg/ml</ConcentrationUnits><MolarConcentration>-1</MolarConcentration><MolarConcUnits>nM</MolarConcUnits><MolecularWeight>-1</MolecularWeight><Temperature>25</Temperature><StartTime>6388069</StartTime><AssayTime>180</AssayTime></CommonData><FlowRate>600</FlowRate><StepType>DISASSOC</StepType><StepName>Dissociation</StepName><StepStatus>OK</StepStatus><ActualTime>179.999</ActualTime><CycleTime>0.2</CycleTime><AssayXData Points="900">Xn9jRCuMY0T4mGNEtKVjRIGyY0Rev2NEGsxjROfYY0S05WNEkfJjRF7/Y0QaDGRE5xhkRLQl
ZESRMmREXj9kRBpMZET4WGRE5WVkRJFyZEROf2REK4xkRPiYZETEpWREgbJkRE6/ZEQrzGRE
59hkRMTlZESR8mREXv9kRBoMZUTnGGVEuiZlRJEyZUROP2VEGkxlROdYZUTEZWVEgXJlRE5/
ZUQrjGVE55hlRLSlZUSRsmVEXr9lRBrMZUT42GVEtOVlRJHyZURe/2VEGgxmROcYZkTEJWZE
gTJmRE4/ZkQrTGZE+FhmRMRlZkSRcmZEXn9mRCuMZkTnmGZEtKVmRIGyZkRev2ZEGsxmRPjY
ZkS05WZEgfJmRE7/ZkQaDGdE5xhnRLQlZ0SBMmdETj9nRBpMZ0T4WGdExGVnRJFyZ0ROf2dE
K4xnRPiYZ0S0pWdEkbJnRE6/Z0QrzGdE59hnRLTlZ0SR8mdEXv9nRBoMaET4GGhEtCVoRIEy
aEReP2hEGkxoROdYaES0ZWhEgXJoRE5/aEQajGhE+JhoRLSlaESBsmhETr9oRBrMaETn2GhE
tOVoRIHyaERO/2hEGgxpRPgYaUS0JWlEgTJpRE4/aUQrTGlE51hpRLRlaUSBcmlETn9pRBqM
aUT4mGlExKVpRJezaUROv2lEGsxpRPjYaUS05WlEkfJpRF7/aUQaDGpE+BhqRLQlakSBMmpE
Xj9qRBpMakT4WGpEtGVqRIFyakROf2pEGoxqRPiYakS0pWpEgbJqRE6/akQazGpE59hqRLTl
akSB8mpETv9qRCsMa0TnGGtEtCVrRJEya0ROP2tEGkxrRPhYa0S0ZWtEgXJrRE5/a0QajGtE
55hrRMSla0SBsmtETr9rRBrMa0Tn2GtEtOVrRJHya0RO/2tEGgxsRPgYbES0JWxEkTJsRE4/
bEQaTGxE51hsRLRlbESBcmxETn9sRCuMbET4mGxEtKVsRIGybERev2xEGsxsROfYbETE5WxE
kfJsRE7/bEQaDG1E+BhtRLQlbUSBMm1EdEBtRBpMbUTnWG1E9mVtRIFybUROf21EGoxtRPiY
bUS0pW1EgbJtRE6/bUQazG1E59htRLTlbUSR8m1ETv9tRCsMbkTnGG5EtCVuRIEybkROP25E
GkxuRItZbkS0ZW5EgXJuRE5/bkQajG5E55huRMSlbkSBsm5ETr9uRBrMbkTn2G5ExOVuRIHy
bkRO/25EGgxvROcYb0S0JW9EgTJvRE4/b0QaTG9E51hvRLRlb0SBcm9ETn9vRBqMb0TnmG9E
tKVvRJGyb0ROv29EGsxvROfYb0S05W9EgfJvRF7/b0QaDHBE5xhwRNUlcESBMnBETj9wRCtM
cETnWHBEtGVwRIFycEROf3BEGoxwROeYcES0pXBEgbJwRF6/cEQrzHBE59hwRMTlcESB8nBE
bv9wRBoMcUT4GHFEtCVxRIEycUROP3FEK0xxROdYcUS0ZXFEgXJxRE5/cURMjHFE55hxRLSl
cUSBsnFEXr9xRDvMcUTn2HFEtOVxRJHycURe/3FEGgxyROcYckS0JXJEgTJyRE4/ckQaTHJE
51hyRLRlckSBcnJEXn9yRBqMckTnmHJEtKVyRIGyckROv3JEAM1yRAjZckTE5XJEgfJyRE7/
ckQrDHNE+BhzRDcmc0SBMnNETj9zRCtMc0T4WHNEtGVzRIFyc0Ref3NEK4xzROeYc0S0pXNE
kbJzRF6/c0QazHNE59hzRMTlc0SR8nNETv9zRBoMdETnGHRExCV0RJEydEROP3REGkx0RPhY
dETEZXREkXJ0RE5/dEQajHRE55h0RMSldESRsnREXr90RCvMdET42HRExOV0RJHydERe/3RE
Kwx1RPgYdUTEJXVEkTJ1RF4/dURMTHVE+Fh1RNVldUSRcnVEXn91RCuMdUT4mHVExKV1RJGy
dURev3VEK8x1RPjYdUTE5XVEkfJ1RF7/dUQrDHZE+Bh2RMQldkSRMnZEXj92RCtMdkT4WHZE
xGV2RJFydkRef3ZEK4x2RBiZdkTEpXZEkbJ2RF6/dkQrzHZE+Nh2RMTldkSR8nZEXv92RCsM
d0T4GHdExCV3RJEyd0ReP3dEK0x3RPhYd0TEZXdEkXJ3RF5/d0QrjHdE+Jh3RMSld0SRsndE
Xr93RCvMd0T42HdExOV3RPTyd0Re/3dEKwx4RPgYeETEJXhEkTJ4RF4/eEQrTHhE+Fh4RMRl
eESRcnhEXn94RCuMeET4mHhExKV4RJGyeER/v3hEK8x4RPjYeETE5XhEkfJ4RF7/eEQrDHlE
+Bh5RMQleUSRMnlEXj95RCtMeUT4WHlExGV5RJFyeURef3lEGox5RPiYeUTEpXlEkbJ5RF6/
eUQrzHlE+Nh5RLTleUSR8nlEXv95RCsMekT4GHpExCV6RJEyekReP3pEK0x6RPhYekTEZXpE
kXJ6RF5/ekQajHpE+Jh6RMSlekSRsnpEXr96RCvMekTn2HpE1eV6RJHyekRe/3pEGgx7RPgY
e0TEJXtEkTJ7RF4/e0QrTHtE+Fh7RMRle0SRcntEXn97RCuMe0T4mHtExKV7RJGye0ROv3tE
K8x7RPjYe0TE5XtEkfJ7RF7/e0QrDHxE+Bh8RMQlfESRMnxEXj98RCtMfET4WHxExGV8RJFy
fERef3xEK4x8RPiYfETEpXxEgbJ8RF6/fEQrzHxE+Nh8RMTlfESR8nxE/gF9RBoMfUT4GH1E
xCV9RJEyfUROP31EK0x9RPhYfUS0ZX1EkXJ9RF5/fUQrjH1E+Jh9RMSlfUSRsn1EXr99RCvM
fUT42H1EtOV9RIHyfURe/31EGgx+RPgYfkTEJX5EgTJ+RE4/fkQrTH5E+Fh+RMRlfkSRcn5E
Xn9+RCuMfkT4mH5ExKV+RJGyfkROv35EK8x+RPjYfkTE5X5EkfJ+RF7/fkQrDH9E+Bh/RMQl
f0SBMn9EXj9/RCtMf0T4WH9ExGV/RJFyf0QjgH9EK4x/RPiYf0TEpX9EkbJ/RE6/f0QrzH9E
+Nh/RLTlf0SR8n9EXv9/RBUGgER8DIBE4hKAREkZgESvH4BEFSaARHQsgETiMoBESTmARK8/
gEQVRoBEfEyAROJSgERJWYBEr1+ARB5mgER8bIBE4nKAREl5gESvf4BEFYaARHSMgETikoBE
SZmARK+fgEQVpoBEfKyARNqygERJuYBEr7+ARBXGgER8zIBE4tKAREnZgESv34BEFeaARHzs
gETi8oBESfmARK//gEQVBoFEdAyBROISgURAGYFErx+BRBUmgUR8LIFE2jKBREA5gUSvP4FE
FUaBRHxMgUTiUoFESVmBRK9fgUQVZoFEfGyBROJygURJeYFEr3+BRBWGgUR0jIFE4pKBREmZ
gUSvn4FEFaaBRHysgUTisoFEQLmBRK+/gUQVxoFEfMyBROLSgURJ2YFEr9+BRA3mgUR87IFE
2vKBRED5gUSv/4FEFQaCRHwMgkTiEoJESRmCRPkfgkQVJoJEdCyCROIygkRJOYJEfECCRBVG
gkR0TIJE4lKCRElZgkSvX4JEDWaCRHRsgkTicoJEQHmCRK9/gkQNhoJEfIyCROKSgkRAmYJE
r5+CRBWmgkR8rIJE2rKCREC5gkSnv4JEDcaCRHTMgkTa0oJESdmCRK/fgkQN5oJEdOyCRNry
gkRA+YJEr/+CRBUGg0QYDYNE2hKDREAZg0SnH4NEDSaDRHQsg0TiMoNESTmDRKc/g0QVRoNE
fEyDROJSg0RJWYNEp1+DRA1mg0R0bINE4nKDREB5g0Svf4NEFYaDRHSMg0TikoNESZmDRKef
g0QNpoNEfKyDROKyg0RJuYNEr7+DRBXGg0R0zINE4tKDREnZg0S/34NEDeaDRHzsg0Ta8oNE
SfmDRKf/g0QVBoREfAyEROIShERJGYRE0B+ERA0mhER8LIRE4jKEREA5hETeQIREFUaERHxM
hETiUoREQFmERK9fhEQVZoREdGyEROJyhERAeYREp3+ERBWGhER0jIRE4pKERECZhESnn4RE
DaaERHyshETasoRESbmERK+/hEQVxoREdMyERNrShERJ2YREp9+ERBXmhER87IRE4vKEREn5
hESv/4REDQaFRHwMhUTiEoVESRmFRKcfhUQNJoVEfCyFRNoyhURAOYVErz+FRBVGhUR8TIVE
2lKFRElZhUSvX4VEFWaFRHRshUTacoVEQHmFRKd/hUQVhoVEdIyFRNqShURJmYVEp5+FRBWm
hUR0rIVE4rKFREm5hUSvv4VEDcaFRHzMhUTa0oVEQNmFRK/fhUQV5oVEdOyFROLyhURA+YVE
p/+FRA0GhkR0DIZE4hKGREAZhkSnH4ZEDSaGRHwshkTaMoZEQDmGRK8/hkQNRoZEdEyGROJS
hkRJWYZEr1+GRBVmhkR8bIZE4nKGREB5hkSnf4ZEDYaGRHyMhkTikoZEQJmGRKefhkQNpoZE
dKyGRNqyhkRAuYZEp7+GRA3GhkR0zIZE2tKGREnZhkSn34ZEDeaGRHTshkTa8oZESfmGRK//
hkQNBodEdAyHRNoSh0RAGYdEpx+HRBUmh0R0LIdE2jKHREA5h0SnP4dEDUaHRHxMh0TaUodE
SVmHRK9fh0QVZodEfGyHROJyh0RAeYdEp3+HRA2Gh0R8jIdE4pKHRHKZh0Snn4dEDaaHRHSs
h0TisodEQLmHRK+/h0SIxodEdMyHRNrSh0RJ2YdEp9+HRA3mh0R87IdE4vKHRED5h0Sv/4dE
DQaIRHQMiETaEohEQBmIRKcfiEQVJohEfCyIRNoyiERAOYhE</AssayXData><AssayYData Points="900">mtdLPj0aUz7lO1Q+EohdPtffZD5vqXM+ujJ4Ph/rfj41HYQ+emSEPoK2hT7n+oU+um2HPjQh
iD6QLoo+cdaOPsu1jD5ECo4+z5uOPtbQjj55zI0+hMCOPiRljT5FYJE+TXWRPlFpjz6OOJA+
6DyRPh9tkT5wt5A+IP6RPg7Vjj7g3ZA+uxmRPvJAkT78S5A+/KqSPrJzkj54jY8+t5CQPobm
jz5AGZM+k42RPkd4lD5rbI8+RbySPjq3kj62FpI+01yQPnrujz7iCpA+Y36RPpackj5b+pI+
y0GSPlcqkz4YNJE+20GSPgW2kT44RJI+M92SPtLykD4C+5M+BzmSPvlIkD5kb5E+tvORPurn
kj7rdpI+6NWRPp5alT7T45A+PgWSPvf+kD7H45M+peKRPog4kz6qMZI+HbGSPt/pkj4EZJI+
u1OQPqGwkD5VHJI+68KRPu1+kj6VDpM+B+WUPpZUkj5mCpM+oM2SPg56kj6wBpQ+BuuSPty2
kT6paZI+kHeSPuelkT6qgpI+ZsyRPhZokj4X9JQ+FtaSPmIFkz7HxZM+fcKTPnHMkj78sZI+
EUiTPtqUjj5FVZI+b++RPo9UlD4QQJE+yiyTPq1rkT5+xZE+pUiSPtUekj5tcZE+c42SPlRQ
kz7+GZM+pj+TPuwxlT5MV5Q++TOTPsjvkj71OpA+OdSTPl1Kkj6KaZM+SKKSPsLFlD5JbZQ+
wQiSPhx2lT4LxZE+6kWUPt8gkj4+pJQ+kQSSPvM2kz6FvZI+XVeUPmmUkD4qjJQ+GKuTPmu0
kz76jZM+XPSTPpAPkz5As5M+E9+TPq2Dkj4LyJM+yZaUPhsmlD6asJU+nnKTPr5FlT7qwZI+
gRCWPpJBkz4gIJM+p3aUPtp8lD6I1pQ+1ICVPp0clD7cjJM+OfKWPpJnkj6uepI++HeUPkd6
lD7y2ZM+gLqUPjzukz4vPpE+dnaSPkZ7kz6uXpQ+5M6VPno2lD6oIZM+cjqVPutbkz7xIJQ+
svmTPgKVkz5oy5U+P72RPkJelD4975I+GcCVPrSzlD7nkZE+rt6VPjunlD5yY5Q+kVKUPigw
lT5SIZU+0DuVPpn6kz7uhpM+rFSVPgWHlD66QZY+jBWVPtUulD6vSZQ+DCqUPm2nlj4MHpM+
1X2UPsMDlD6/WZY+cl2XPu0ClT7lN5Q+72iUPuFqlD65LZU+Un+VPoP2lD4Iq5U+HKqVPoRe
lD5knpY+dZaUPniokj5ej5M+UTaWPtn+lT5qqZQ+T2+UPkW+lj709pU+BlCXPjTwlj6CeZQ+
3MqTPm6qlT7pLZQ+W5eXPii4lj4pUJM+tdyVPvknkz6AG5Y+e+qWPoF4lT7Tc5Q+98qWPgq1
lD5FRJU+ezuVPneUlj4kHpg++7OWPi/VlT6y/JU+VseWPmbolj6/KZc+2VKVPoT1kz7y3JQ+
29uTPnrrlT4SW5c+WjiXPjJQlz7Nn5Q+tFWXPlW9lT7F7Zg+cIGVPhGflT5NppQ+X8SVPokD
lD408JM+riWWPstYlz7K2JY+VfKUPuRRlz6W3ZQ+ArGWPr6elj6be5c+Cj+WPnLhlT7Vq5Y+
euaWPl0XlT5R1pU+FpGXPgz9lz41Jpg+Qr2WPvpulz4pL5Y+R8SVPp7YlD5MQZU+8HeWPoST
lz5swpc+CR+WPgkwlT5g5Zc+/ZWVPiyYmD6pJ5Y+VdOXPhRslT7guJg+3SWWPkQWlz4aZ5g+
1umXPtyjlT4k/5U+SxyXPgR7lz7bN5g+95CVPjxGlj5RJ5g+4WmXPiG/lz7lR5Y+X6eWPi84
lj7TkJo+Gw2WPhEklz4PLZY+2l2YPnB8mD6DZ5c+Z+iVPjedlz7O+5Q+DYeXPkKalz5LlJg+
mD6YPkvYmD5+hZg+bmyYPi3PmD71cZc+fb2YPg97lz7Q35k+R0KYPnNrmD6Yj5k+FbaaPgIb
mD7ffpg+h7KVPg7lmD5SqZg+fbCXPmBnmD7khJY+jbWYPktamj5XC5c+d7yZPukelj7tq5g+
uk6VPm0blz5c7Jo+BXWYPkk6mD6n9pk+WPKXPs6qlz42xpk+15+YPtVrmD6VKJk++eOWPiSp
lz6Kvpo+ItGUPuMUmD7lxZY+xAWaPhxEmD6ezpc+5n6aPobSmT49wZk+N82WPgIpmD4YF5o+
+/CYPiT4mT7qfJg+t1CXPiPzlz5xJ5o+cH+aPqNpmT7LgJo+ATmcPh2CmT7Zz5g+2f+ZPnCe
mD6egpg+oy6aPn+5mD4Xopg+XWyWPjATlz6s+Zo+++eZPstnmD50ips+XSWZPlN6mT4gtJo+
4UyZPqBEmD7OZ5k+mHyZPmv2mD5kXZo+W8CYPn8Fmz5mlZo+uUSYPkrYmT5cl5o+pyuZPgRs
mT5o6Zg+TlSaPlSZmT4fYZg+9YWaPrHWmT57MZs+kw+aPo6fmD5UxJo+LpOZPjXAmj7ftpk+
N9WbPtKlmj6cwJs+IeGbPszNmz6du5g+aR2YPllVmT64cZw+xbycPmKXmj5sxJs+Q2ybPk0W
mj6vZZ0+K+GaPgIbmj4PNps+WaeaPpw/nD7lIZs+fq2bPt3FmD7c9po+ajKZPpGOmz7aHZw+
7fmZPuRgnD7WP5s+z6aZPv1bnD6d2Zo+u7yaPkr3mT6G65o+TvCZPuxCmz4zmZw+oDWbPpw5
mj4Z7Zw+zc+ZPqe3mz7BdZs+NnKcPppjmj5VBZw+9nicPmeQnD6wcJw+hsabPuALmz7Lz5o+
EXiaPrIYmj4Kb5w+PcubPobBmz5CIJs+6JqdPgs8nT6twZo+K1WcPpbBmz6GOZw+aEKdPv0+
nj7WWZw+TsCbPmecmz50Rpw+NKacPkznnD5iv5o+GfqcPtb/nT7Rs5w+9uWaPoJ8nT4zC5w+
OgGdPlXCmz7Y45o+77KcPiUBnT469p4+/vubPmUCnT7uAZ8+kiibPvu4nT6Ev50+9omdPls3
nj6QlZ4+x4adPr/VnD6x+5w+5V2cPtH8nj4AQZw+h7ScPkAZnj6gRZ4+AMuaPrzxmj7Y450+
TfmbPlyPnj5G4Zs+zZ+dPqULnj4OgJw+55ibPoCXnz4PTJo+weucPnq4nD6At5w+0jyePiYh
nT7McJ4+iIiePm25nD4WO54+KhOePprJnD7W2p8+g6KePsCJnD5mpp0+tlKcPmHQnT6U8p4+
7dOfPsltnj6TR50+uwmePnWcnT6LwZ0+oU6ePmghnD72Wps+tiGgPoAYnT58Dp4+oniePhox
nT6BB54+SCmfPl0yoD4+LqA+WNeePr/tnz4TtaA+jVudPm8Dnz6j6Z4+ZKSePhsKmz7+sKA+
ko6fPuqSnj6q254+h66fPpNToD69M6A+36qhPg5joD7eWJ8+cPqePlQ1nz4vh58+yy+fPjON
oD5X0Z8+ps6ePrRRoD4uQaA+tjqgPpExnz5SrJ4+it2ePjBpnT5+Fp8+TQOfPqyhoT55tKA+
V+OfPgg/oD6g6p0+KmagPuRNnj6noZw+tbegPtLioD5fMZ4+NUGfPiGqnz7evaE+quOfPlxC
nz6cEqA+a8SgPuKqnj764qA+yu6hPkRHnj6+maE+Eb6jPimfoT7386E+mqGiPnkyoD5cHJ4+
aEeePnIZoT6eIaA+qfqfPryJnz7clKE+ozqhPlUCoT4eJaE+DvidPmc+oD5986E+qaahPvOM
nz41+6E+tRmhPj5Xnj4r+p8+7oSgPltKoD7ijKA+p3GgPguToD7cTKI+OSagPjnloT6jaqE+
Yc+iPu4aoT67OqA+fxShPo9Vnz6/yKE+bx+hPpDzoj4H6Z4+XimhPlzcnz4zF58+vXKgPlgF
pD5wz54+amSgPjhwoT58pZ8+Ji6gPjQ6oD7hcZ8+pCmhPrgsoj6be6A+1mehPgJVoz7SjaI+
rNChPpc9oj7EfKM+6leiPuUMoT51L6E+2BijPgwboz6UCaM++ZmhPiODoz53iqI+ZB+iPlVy
oj6UYaA+mAyiPtmfoT7huKA+hzyjPop2oD7lyaI+zw+iPvh/oT43+6I+RdOjPs3yoj4E7KA+
MySiPpIYoz70OJ8+BBqiPp7ypD5WvKQ+jzijPv/WoT79uaQ++sqhPlexoj4enqI+CDaiPoSf
oj4QxqM+0aOhPt+KoT7W8qE+0jekPum4oj7ANqI+CoyhPnA+oz4Hr6M+d2SjPkG7oT4MwaE+
R42kPjyuoz5AgaM+MiejPgQhoj7XA6U+mvujPm22oz4JnKU++halPgjaoj5gQaU+gwGmPsLB
pD5DBaM+FUikPmQYoj6WmKQ+doigPmkzpD57OqY+OHejPhOqpD63sqM+UhCjPl1xoz6SdaM+
HsahPmMxpD7D5aU+SRWlPvuNoz7QdqI+UYmjPv8ZoD6sd6U+ar+jPsYDpz4CJKM+7oulPios
pD44x6M+XdGjPs9roz6GYKQ+c1WkPuoYpT617qQ+84KkPm90pD49k6I++tWlPildpT7SpqU+
srukPrIwpj68FqU+Na+lPobhoz4Ut6U+JpeiPp89oz7WIaM+13mjPkjYpD6WaqM+ZNCjPoLD
pj4z76Q+obCiPkrToj7zOaQ+BoGkPgIHoj6sBaU+qU2mPhmzpT6HXKU+dyKkPu4Wpj7+z6Q+
3eGkPvOmpj6xW6U+ZV2kPvD5pT7gCKU+UF+nPpgypj6kCKY+vHCnPto1pD7f6aQ+KxilPsGT
pD5ZQKU+1F+lPqKrpj4n3qU+m+WjPi2ipT7awKM+i86nPplYpT4ylaY+zSmmPnWJpj4ZMKQ+
qIGkPvo9pj7EfaY+VkunPqRipz5b+KU+gNymPjPRpT5udKU+</AssayYData></Step><Step><CommonData><SampleLocation>11</SampleLocation><SampleID></SampleID><SampleGroup></SampleGroup><SampleInfo></SampleInfo><SampleRow>B</SampleRow><SamplePlate>1</SamplePlate><WellType>REGENERATION</WellType><Concentration>-1</Concentration><ConcentrationUnits>µg/ml</ConcentrationUnits><MolarConcentration>-1</MolarConcentration><MolarConcUnits>nM</MolarConcUnits><MolecularWeight>-1</MolecularWeight><Temperature>25</Temperature><StartTime>6577261</StartTime><AssayTime>5</AssayTime></CommonData><FlowRate>1000</FlowRate><StepType>KREGENERATION</StepType><StepName>Regeneration</StepName><StepStatus>OK</StepStatus><ActualTime>4.99895</ActualTime><CycleTime>0.2</CycleTime><AssayXData Points="25">pj+IRARGiERrTIhE0VKIRDdZiESmX4hEBGaIRGtsiETRcohEQHmIRKZ/iEQEhohEa4yIRNGS
iERImYhEnp+IRASmiERrrIhE0bKIRDe5iESmv4hETsaIRGvMiETR0ohEN9mIRA==</AssayXData><AssayYData Points="25">pXEmwJUYN8BBFT/Atz1EwIJGSMBesUvAWt5OwDsmUcCjklPADZFVwKccV8B9j1jAOEFawFaD
W8C+HF3A2ihewKP3XsBYO2DASF5hwFgdYsAAJ2PAd89jwCKWZMAb9GTAJYZlwA==</AssayYData></Step><Step><CommonData><SampleLocation>12</SampleLocation><SampleID></SampleID><SampleGroup></SampleGroup><SampleInfo></SampleInfo><SampleRow>B</SampleRow><SamplePlate>1</SamplePlate><WellType>NEUTRALIZATION</WellType><Concentration>-1</Concentration><ConcentrationUnits>µg/ml</ConcentrationUnits><MolarConcentration>-1</MolarConcentration><MolarConcUnits>nM</MolarConcUnits><MolecularWeight>-1</MolecularWeight><Temperature>25</Temperature><StartTime>6593545</StartTime><AssayTime>5</AssayTime></CommonData><FlowRate>1000</FlowRate><StepType>KREGENERATION</StepType><StepName>Regeneration</StepName><StepStatus>OK</StepStatus><ActualTime>4.99797</ActualTime><CycleTime>0.2</CycleTime><AssayXData Points="25">pd+IRAPmiERq7IhE0PKIRDf5iESd/4hEAwaJRGIMiUTIEolELhmJRJUfiUT7JYlEYiyJRNAy
iUQ3OYlEnT+JRPtFiURqTIlEyFKJRDdZiUSdX4lE+2WJRGpsiUTQcolELnmJRA==</AssayXData><AssayYData Points="25">ozfsvTod4r0UV7K9xI2FvQPnOb04Mtq8PMJLvAYks7mGNOM7N6KhPBU04DwE6gU9ImsbPV17
MD1tekw9NcFBPZ60cD1iHIY9hVKLPcFqjj3WR6o9uM+rPff1rT3LDrM97SK5PQ==</AssayYData></Step><Step><CommonData><SampleLocation>11</SampleLocation><SampleID></SampleID><SampleGroup></SampleGroup><SampleInfo></SampleInfo><SampleRow>B</SampleRow><SamplePlate>1</SamplePlate><WellType>REGENERATION</WellType><Concentration>-1</Concentration><ConcentrationUnits>µg/ml</ConcentrationUnits><MolarConcentration>-1</MolarConcentration><MolarConcUnits>nM</MolarConcUnits><MolecularWeight>-1</MolecularWeight><Temperature>25</Temperature><StartTime>6609592</StartTime><AssayTime>5</AssayTime></CommonData><FlowRate>1000</FlowRate><StepType>KREGENERATION</StepType><StepName>Regeneration</StepName><StepStatus>OK</StepStatus><ActualTime>5.00005</ActualTime><CycleTime>0.2</CycleTime><AssayXData Points="25">lH+JRPqFiURhjIlEv5KJRCWZiUSMn4lE8qWJRFmsiUS/solELrmJRIy/iUT6xYlEYcyJRMfS
iUQl2YlEjN+JRPrliURZ7IlEv/KJRCX5iUSM/4lE+gWKRGEMikTHEopELhmKRA==</AssayXData><AssayYData Points="25">VGZFwC21UsDMB1jA031bwCC/XcDxp1/AJpNhwBelYsD93mPAhBZlwPHlZcA++GbA+sdnwKVa
aMCN+GjAKKRpwN6aasA9F2vAMHRrwFfLa8D4YWzAc8hswKGMbcBHfG3Afs1twA==</AssayYData></Step><Step><CommonData><SampleLocation>12</SampleLocation><SampleID></SampleID><SampleGroup></SampleGroup><SampleInfo></SampleInfo><SampleRow>B</SampleRow><SamplePlate>1</SamplePlate><WellType>NEUTRALIZATION</WellType><Concentration>-1</Concentration><ConcentrationUnits>µg/ml</ConcentrationUnits><MolarConcentration>-1</MolarConcentration><MolarConcUnits>nM</MolarConcUnits><MolecularWeight>-1</MolecularWeight><Temperature>25</Temperature><StartTime>6625696</StartTime><AssayTime>5</AssayTime></CommonData><FlowRate>1000</FlowRate><StepType>KREGENERATION</StepType><StepName>Regeneration</StepName><StepStatus>OK</StepStatus><ActualTime>5.00103</ActualTime><CycleTime>0.2</CycleTime><AssayXData Points="25">lB+KRPIlikRhLIpEvzKKRCU5ikSMP4pE8kWKRGFMikS/UopEJVmKRIxfikTyZYpEWWyKRL9y
ikQleYpEjH+KRPKFikRZjIpEv5KKRC6ZikSMn4pE8qWKRFmsikS/sopENrmKRA==</AssayXData><AssayYData Points="25">I9HsvQqw4L07xqy9RAZ9vRHHKb0TScW8098mvEHkjTtSv5k8rx6qPLuuAj3neRQ99PQ/PeqU
VT2yqXQ9Yl2KPXCUjT1rkpY9/+ebPZMBrz1On7A9rszEPcvhvj1sq7w9k/3JPQ==</AssayYData></Step><Step><CommonData><SampleLocation>11</SampleLocation><SampleID></SampleID><SampleGroup></SampleGroup><SampleInfo></SampleInfo><SampleRow>B</SampleRow><SamplePlate>1</SamplePlate><WellType>REGENERATION</WellType><Concentration>-1</Concentration><ConcentrationUnits>µg/ml</ConcentrationUnits><MolarConcentration>-1</MolarConcentration><MolarConcUnits>nM</MolarConcUnits><MolecularWeight>-1</MolecularWeight><Temperature>25</Temperature><StartTime>6641912</StartTime><AssayTime>5</AssayTime></CommonData><FlowRate>1000</FlowRate><StepType>KREGENERATION</StepType><StepName>Regeneration</StepName><StepStatus>OK</StepStatus><ActualTime>4.99895</ActualTime><CycleTime>0.2</CycleTime><AssayXData Points="25">nL+KRPrFikRhzIpEIdOKRC3ZikTF34pEAuaKRGHsikTH8opENvmKRJT/ikQCBotEaQyLRM8S
i0QtGYtElB+LRPoli0RhLItEITOLRC05i0ScP4tE+kWLRGlMi0THUotELVmLRA==</AssayXData><AssayYData Points="25">6w1IwOq4VcDHSlvAPr5ewPPHYMCxuWLA6ddjwB7vZMDKiGbAPE1nwAFXaMDnNWnAWc5pwLZ2
asDeH2vAm49rwADIa8D1mGzAmmRtwPNLbcCdJG7A8nNuwEVqbsCK0W7AawdvwA==</AssayYData></Step><Step><CommonData><SampleLocation>12</SampleLocation><SampleID></SampleID><SampleGroup></SampleGroup><SampleInfo></SampleInfo><SampleRow>B</SampleRow><SamplePlate>1</SamplePlate><WellType>NEUTRALIZATION</WellType><Concentration>-1</Concentration><ConcentrationUnits>µg/ml</ConcentrationUnits><MolarConcentration>-1</MolarConcentration><MolarConcUnits>nM</MolarConcUnits><MolecularWeight>-1</MolecularWeight><Temperature>25</Temperature><StartTime>6657970</StartTime><AssayTime>5</AssayTime></CommonData><FlowRate>1000</FlowRate><StepType>KREGENERATION</StepType><StepName>Regeneration</StepName><StepStatus>OK</StepStatus><ActualTime>5.00005</ActualTime><CycleTime>0.2</CycleTime><AssayXData Points="25">k1+LRPlli0RYbItEvnKLRCR5i0STf4tE8YWLRFiMi0S+kotEJJmLRIufi0SFpotEWKyLRMay
i0QkuYtEi7+LRPHFi0RYzItEvtKLRCTZi0SL34tE8eWLRGDsi0S+8otELfmLRA==</AssayXData><AssayYData Points="25">seJ5vXe8qb2jXIy90C4yvd+Pj7w2Vu06HxARPDt47Dyssf489Cg+PcF4Xj2I8449nv2JPevw
mz2Wmbo9luW5PfKVxz2Mt9c92ynfPcC22z3FB+o9P7nwPeU7BD5XQAE+5RkCPg==</AssayYData></Step><Step><CommonData><SampleLocation>1</SampleLocation><SampleID></SampleID><SampleGroup></SampleGroup><SampleInfo></SampleInfo><SampleRow>B</SampleRow><SamplePlate>1</SamplePlate><WellType>BUFFER</WellType><Concentration>-1</Concentration><ConcentrationUnits>µg/ml</ConcentrationUnits><MolarConcentration>-1</MolarConcentration><MolarConcUnits>nM</MolarConcUnits><MolecularWeight>-1</MolecularWeight><Temperature>25</Temperature><StartTime>6672824</StartTime><AssayTime>30</AssayTime></CommonData><FlowRate>1000</FlowRate><StepType>BASELINE</StepType><StepName>Baseline</StepName><StepStatus>OK</StepStatus><ActualTime>30</ActualTime><CycleTime>0.2</CycleTime><AssayXData Points="150">k/+LRAIGjERgDIxE1xKMRCQZjESLH4xE8SWMRFgsjES+MoxEnzmMRIs/jET5RYxEWEyMRL5S
jEQkWYxEk1+MRPlljERYbIxExnKMRCR5jESbf4xE8YWMRGCMjETGkoxELZmMRIufjETxpYxE
YKyMRMayjEQkuYxEi7+MRPnFjERgzIxExtKMRCTZjESL34xE+eWMRFjsjES+8oxEJPmMRJP/
jET5BY1EWAyNRMYSjUQtGY1Ekx+NRAomjURgLI1ExjKNRCQ5jUSTP41E+UWNRGBMjUTGUo1E
LVmNRJNfjUT5ZY1EYGyNRMZyjUQteY1Ek3+NRPmFjURgjI1ExpKNRC2ZjUSTn41E+aWNRGCs
jUTGso1ELbmNRJO/jUT5xY1EYMyNRMbSjUQt2Y1Ek9+NRPnljURg7I1ExvKNRC35jUST/41E
+QWORGAMjkTGEo5ELRmORJMfjkT5JY5EYCyORMYyjkQtOY5Ekz+ORPlFjkRgTI5ExlKORC1Z
jkSTX45E+WWORGBsjkTGco5ELXmORIt/jkT5hY5EYIyORMaSjkR/mY5Ek5+ORPmljkRgrI5E
xrKORC25jkSTv45E+cWORGDMjkTG0o5ELdmORJPfjkT55Y5EYOyORMbyjkQt+Y5Ek/+ORPkF
j0RgDI9ExhKPRC0Zj0STH49E8SWPRGAsj0TGMo9ELTmPRIs/j0T5RY9EYEyPRMZSj0QtWY9E
k1+PRPllj0RgbI9ExnKPRC15j0STf49E+YWPRGCMj0TGko9ELZmPRJOfj0T5pY9EYKyPRMay
j0QtuY9E</AssayXData><AssayYData Points="150">3rQfPicwHT6i4x0+FH0gPoQJID5AjiM+dm8kPkMCJz7flyA+rmspPoYiKT59ry0+784sPg/i
LD7eyy0+GTcuPkXYMD63PTI+riw2PtKeMD6LvDI+8DE2PqofPD5Lpzs+Ssg6PvG6PD5hdTw+
bzg7Pp8jPz6zsj4+8Mg+PrbzPj5d8T4+u6k7PlqyQT7bmEU+zWBGPkdNRD5AWkU+Dh1IPqgx
Rz7IE0c+vkxIPv5aUD4b/ks+/ZpKPpKITT59CU0+BVZNPhY3Tj6wLEs++zFQPtQ7UT71k1A+
pExTPlqGUj7ru1Q+9xVXPqlEWT4tV1Y+AMBYPsM1VD5LSlo+Q+tdPp01VD47uVo++L1WPqIJ
Xj5mcGM+FWxfPtkiXD5s4GI+WSZePnylYT5sdF8+O/RiPm6kXT7F9mM+VxVhPognZD6J7GI+
Jp1hPoQtZz7xpGQ+eNhmPqNbZj5OOWo++dBoPtGvZz74a2k+B8xoPnjPaD5Yc2s+lDhqPtGC
az7CSm0+LZxsPvVZcD5kvG0+3r1rPrSkcD6hEms+PPRvPo0Nbz5NY3I+xJVrPsLXcT4/Zm4+
lsVzPh7Dbz54lXk+Ky54PnV+dz4MFnY+qbZ3PlVqdT6cVXI+kkx3PgTwdj5cMXk+gaZ5Pv6U
fT4uQHg+qW55PjcCeT4UfXo+qMF+Ptg4ez5QfXw+1p18Pi8mez7ibn8+dA56PoRIez7fMn8+
dep9PuHKfD5bSH8+dWR+PsvzfT5Ov34+jimBPhCPgT7y63o+giSAPvzngD7PAoI+rVN/Pgir
gz4b2oI+</AssayYData></Step><Step><CommonData><SampleLocation>1</SampleLocation><SampleID></SampleID><SampleGroup></SampleGroup><SampleInfo></SampleInfo><SampleRow>B</SampleRow><SamplePlate>1</SamplePlate><WellType>BUFFER</WellType><Concentration>-1</Concentration><ConcentrationUnits>µg/ml</ConcentrationUnits><MolarConcentration>-1</MolarConcentration><MolarConcUnits>nM</MolarConcUnits><MolecularWeight>-1</MolecularWeight><Temperature>25</Temperature><StartTime>6703820</StartTime><AssayTime>80</AssayTime></CommonData><FlowRate>600</FlowRate><StepType>LOADING</StepType><StepName>Loading</StepName><StepStatus>OK</StepStatus><ActualTime>79.999</ActualTime><CycleTime>0.2</CycleTime><AssayXData Points="400">k7+PRPnFj0RgzI9ExtKPRC3Zj0SL349E8eWPRGDsj0S+8o9ELfmPRJP/j0T5BZBEYAyQRMYS
kEQtGZBEix+QRPElkERgLJBExjKQRC05kESLP5BE8UWQRGBMkES+UpBEJFmQRItfkET5ZZBE
WGyQRL5ykEQteZBEk3+QRPGFkERYjJBExpKQRCSZkESLn5BE8aWQRFiskES+spBEJLmQRIu/
kETxxZBEYMyQRMbSkEQk2ZBEi9+QRPHlkERo7JBExvKQRCT5kEST/5BE+QWRRFgMkUS+EpFE
LRmRRIsfkUTxJZFEYCyRRMYykUQkOZFEiz+RRPFFkURYTJFEvlKRRC1ZkUSTX5FE8WWRRFhs
kUS+cpFELXmRRJN/kUTxhZFEYIyRRL6SkUQtmZFEi5+RRPmlkURgrJFEvrKRRCS5kUSTv5FE
8cWRRJnMkUTG0pFEJNmRRIvfkUTx5ZFEWOyRRMbykUQt+ZFEi/+RRPEFkkRgDJJExhKSRC0Z
kkSLH5JE8SWSRFgskkS+MpJELTmSRJM/kkT5RZJEWEySRL5SkkQkWZJEk1+SRPllkkRYbJJE
vnKSRCR5kkSLf5JE8YWSRFiMkkTGkpJELZmSRJOfkkT5pZJEWKySRMaykkQkuZJEk7+SRPHF
kkRYzJJEvtKSRC3ZkkST35JE+eWSRFjskkTG8pJELfmSRIv/kkT5BZNEYAyTRL4Sk0QkGZNE
kx+TRPklk0RgLJNEvjKTRC05k0STP5NE8UWTRGBMk0S+UpNEJFmTRItfk0TxZZNEWGyTRL5y
k0QkeZNEi3+TRPmFk0RYjJNEo5OTRCSZk0STn5NE8aWTRGCsk0TGspNELbmTRIu/k0TxxZNE
WMyTRL7Sk0Qk2ZNEBuCTRPnlk0RY7JNExvKTRCT5k0ST/5NE8QWURFgMlES+EpREJBmURIsf
lETxJZREYCyURL4ylEQkOZREkz+URPlFlESJTJREvlKURCRZlESTX5RE8WWURFhslES+cpRE
JHmURJN/lET5hZREWIyURL6SlEQtmZREi5+URCumlERgrJRExrKURCS5lESTv5RE8cWURGDM
lETG0pREJNmURJPflETx5ZREWOyURL7ylEQk+ZREk/+URPkFlURYDJVEvhKVRCQZlUSTH5VE
+SWVRFgslUS+MpVEJDmVRJM/lUTxRZVEWEyVRL5SlURFWZVEi1+VRPFllURgbJVExnKVRCR5
lUSLf5VE+YWVRFiMlUS+kpVELZmVRIuflUT5pZVEWKyVRL6ylUQkuZVEi7+VRPnFlURgzJVE
vtKVRF7ZlUSL35VE8eWVRFjslUS+8pVEJPmVRIv/lUTxBZZEYAyWRL4SlkQkGZZEix+WRPEl
lkRYLJZExjKWRCQ5lkSLP5ZE8UWWRFhMlkS+UpZEJFmWRItflkT5ZZZEWGyWRMZylkQkeZZE
k3+WRPGFlkRgjJZEvpKWRC2ZlkSLn5ZE8aWWRFislkS+spZEJLmWRJO/lkTxxZZEds2WRL7S
lkQk2ZZEi9+WRPHllkRY7JZEvvKWRCT5lkSL/5ZE8QWXRFgMl0S+EpdEJBmXRIsfl0TxJZdE
WCyXRL4yl0QkOZdEiz+XRPFFl0RYTJdEvlKXRCRZl0SLX5dE8WWXRGBsl0TGcpdEJHmXRIt/
l0T5hZdEWIyXRL6Sl0QkmZdEi5+XRPGll0RYrJdEvrKXRCS5l0STv5dE8cWXRGDMl0S+0pdE
JNmXRIvfl0T55ZdEYOyXRL7yl0Qk+ZdEi/+XRPEFmERYDJhEvhKYRC0ZmEQOIJhE8SWYRFgs
mETGMphEJDmYRJM/mETxRZhEWEyYRL5SmEQkWZhEk1+YRPFlmERYbJhEvnKYRCR5mESLf5hE
8YWYRFiMmES+kphELZmYRJOfmET5pZhEWKyYRMaymEQkuZhEi7+YRPHFmERYzJhEztKYRCTZ
mESL35hE8eWYRFjsmES+8phEJPmYRJP/mETxBZlEWAyZRL4SmUQkGZlEkx+ZRPElmURYLJlE
xjKZRCQ5mUSLP5lE+UWZRFhMmUS+UplEJFmZRItfmUTxZZlEWGyZRMZymUQkeZlEi3+ZRPmF
mURYjJlEvpKZRC2ZmUSLn5lE8aWZRGCsmUTGsplEJLmZRA==</AssayXData><AssayYData Points="400">wueDPlPjgT47zoI+4ciDPny2gz5yFYU+BUyFPv/ehD4XooQ+W9GEPhXXhT5nQIU+J6eEPmqF
hT6VuIQ+ntqEPopFhz7V1oU+6zyEPvX2hD47BIY+b8eFPge+hD4Y9IU+IyaJPoYAiD6NNIc+
M8KGPjcWhj5F5Yc+M9GHPh24hz5Ygog+RUiIPpDsiT5TfIg+EoaIPvbshz5okYk+kHGLPqMj
iT4Jh4k+huqJPiFJiT50S4g+NjCLPnXWiT6cW4w+KpmMPvx6ij6NEYw+pYuKPqkujD5z24o+
JWGKPvOaiz58+I0+KBmLPmy7iz4+no0+FiKLPvg4jD4PAY4+UOOJPrryjD5NQIs+bDyMPmzh
jj6jd44+jNWNPurzjD7ec40+O3eNPuUYjz4RFpE+RRmNPhAhjz6X1Y4+EiuOPs9ejT5PlY8+
b+2PPnEvjz4UwZE+zMSQPqGajj4iGo8+3DuPPoNHjj6KC5E+NpaPPllbjz6elJI+cq2PPmMR
kT5dYJA+JneRPiwPkz4j7JE+r1SSPn3OkD6g0ZE+uZyRPmZgkj70XpE+0ByTPruKkT4pupE+
khySPnQWlD7quJI+29WUPsuxkj47K5M+yaOSPs65lD7KKZU+IT+TPoivlD4V9ZM+N22UPpEN
lz4z5pM+AHuTPkBUlz69EZU+l1OVPs+ZlD4dKpU+s0yVPtU0lj4jv5Y+VZyWPq31lD6aepQ+
oz+UPuPBlj6sxJU+lXeWPpU+mD6amZc+GWqVPo+Clj54v5U+X6KVPoR1mD4ZD5c+lj+YPiyU
lj49QZg+yMyVPotkmT7hG5g+k/6bPv39lz5bypc+pMaXPrAXmD5iTpg+hXCYPqaPmD6prJo+
V3WaPkUsmT7MAZo+gTCZPoGkmz4CuZk+uUmYPixQmT7Lmpo+n+eZPmB/mz6sIJk+17GYPmKX
mz4lkZk+IUeZPgozmT5R7Jk+2R2aPiawmD7ygZs+b6yZPoJymj5dHZw+FrGcPhUGmj79NJs+
P9ubPgGfmz7bQ5w+7GqdPncBnT5865s+OumaPjEimj4pR5s+FyiePleVnT5Zkpw+qTqdPk8L
mz4DPpw+ivSdPjCznD47rZ0+PBqdPhfunT4G3Zs+LlmePpUmnT5nuZ0+UzqdPkbunT4Mp50+
8oqePvcjnT5jO58+m3GePuZ9nz6KAZ4+fvafPpJMnz6Oop8+VAmfPjQanz7lRZ8+7iehPrL8
nT4n3p0+1SmfPlggnj5bt6A+ymegPvFKnj7Y9KA+2JmfPrvKoT4uy6A+DT2fPtNqnz55m58+
Bf2hPu0JoT7VH6M+Ii+fPhmBnz6eIZ8+5tChPu4MoT5RYKA+nvyhPngwoz5vsKE+fF2gPoDM
oT7BKKQ+ly6iPg6hoz45T6E+NiehPvovoT5WkKA+GaShPvBBpD4l0qI+ap2gPo2Xoz5gcKI+
S4OiPlN/pD4Cz6A+2x+iPo9BpD4x0aQ+P9GiPqObpD4bBKM+jYOjPkgbpD5KPaM+KwOkPggG
pD65MKM+6peiPgNUpD50DqM+DfqhPr5uoz64DKQ+FXClPiIhpT5swqQ+aQSkPjS9oz70rKM+
hGajPiS/oz5CX6Q+kySlPpDRoz4oiaU+WjinPmUApT7HZaY+qkemPvS6pD49sKY+b+ulPkgu
pz4nf6M+LEWmPg5/pj7NnaY+PiGnPu4ypz4ns6U+bR2mPj9Bpz5hCqg+6fenPvjFpT49Jac+
k36mPiIkqj6qQag+ZUCnPnZkqD784qg+5w2oPrp1qD72dqc+GuGoPjvipz6HbKc+PkeoPm7v
pz7fiKk+tGSoPiUAqD43ZKo+Q8apPnKJpz5sA6g+QpCnPgWsqT58dqY+S4KpPrXQqD7NxKg+
GX+pPtcGqj7uVKk+c0GpPktFqD4qUag+qHeqPibWqz4he6s+KNOpPn0Sqj4AqKc+iXmnPrIW
pz6j7Ko+8dyoPro+qj50Jqs+YQ2qPuJgqz5u1ak+yiyrPig+qD5dlak+fD2pPhyeqj443K0+
AUOrPj+bqj5sI6s+3EiqPvYdqj5dwaw+aBmrPiGHrD4ddqs+zSCpPipsqz6lu6s+5PKqPiwL
rD5xeqs+CgqsPpSYqz60Pa4+98erPjzWrD6Pbq0+fL6rPg==</AssayYData></Step><Step><CommonData><SampleLocation>1</SampleLocation><SampleID></SampleID><SampleGroup></SampleGroup><SampleInfo></SampleInfo><SampleRow>B</SampleRow><SamplePlate>1</SamplePlate><WellType>BUFFER</WellType><Concentration>-1</Concentration><ConcentrationUnits>µg/ml</ConcentrationUnits><MolarConcentration>-1</MolarConcentration><MolarConcUnits>nM</MolarConcUnits><MolecularWeight>-1</MolecularWeight><Temperature>25</Temperature><StartTime>6784801</StartTime><AssayTime>30</AssayTime></CommonData><FlowRate>1000</FlowRate><StepType>BASELINE</StepType><StepName>Baseline</StepName><StepStatus>OK</StepStatus><ActualTime>30</ActualTime><CycleTime>0.2</CycleTime><AssayXData Points="150">ir+ZRPDFmURXzJlEvdKZRCTZmUSK35lE8OWZRE/smUS98plEJPmZRIL/mUTwBZpEgAyaRL0S
mkQbGZpEih+aRPAlmkRXLJpEtTKaRBs5mkSKP5pEW0aaRFdMmkS9UppEG1maRIJfmkTwZZpE
V2yaRL1ymkREeZpEin+aRPCFmkRPjJpEKJOaRCSZmkSCn5pE6KWaRE+smkS9sppEJLmaRIq/
mkTwxZpEV8yaRL3SmkRt2ZpEgt+aRPDlmkRX7JpEvfKaRCT5mkSK/5pEGQabRGcMm0S9EptE
GxmbRIofm0ToJZtEVyybRL0ym0QsOZtEij+bRPBFm0RPTJtEvVKbRBtZm0SKX5tE6GWbRFds
m0TmcptEG3mbRIp/m0TohZtET4ybRLWSm0QbmZtEip+bROilm0RPrJtEvbKbRCS5m0SKv5tE
W8abRE/Mm0S90ptEG9mbRJrfm0To5ZtEZ+ybRL3ym0Qk+ZtEq/+bROgFnERXDJxEtRKcRCQZ
nESCH5xE8CWcRE8snES1MpxEJDmcRII/nETwRZxEV0ycRL1SnEQkWZxEgl+cRPBlnERPbJxE
vXKcRBt5nESKf5xE6IWcRFeMnES9kpxEG5mcRIqfnETwpZxEV6ycRLWynEQkuZxEgr+cRPDF
nERXzJxEtdKcRBvZnESK35xE6OWcRE/snES98pxEG/mcRIr/nEToBZ1EVwydRL0SnUQbGZ1E
1B+dRPAlnURPLJ1EvTKdRCQ5nUSKP51E8EWdRFdMnUS9Up1EJFmdRIJfnUQRZp1EV2ydRLVy
nUQkeZ1E</AssayXData><AssayYData Points="150">nRWtPpzmrj6YHa8+7zOtPpbBrT4HQaw+tVOrPs5krT40+a4+qwuuPqgQrz5sEq4+tL+uPgbu
rT4WqK4+aHeuPnczrT4lPK4+Th6vPi/0rj7etq4+gryvPgm0rD6dA7A+OPStPhYurj5Nga8+
fKOvPvAurj7rWa4+81GwPgXFrj410q4+8/KuPtZorz6bXq8+d2OvPhN4sD7XebA+vrCvPkpV
sD5xrLI+XISuPrLqrj7AiLA+zvqvPny6rz7zqq8+3T6vPjQwsD48t60+aauwPrZxrj5gx7E+
MBayPqFwsD4F464+MK+xPkf9sD4KWbI+16auPurzrz6SnbM+bwGwPt4rsT72J7E+XxawPq4y
sD4dAbA+UlOwPucNsj6MQLM+byOxPvZtsz6c2rE+eiuyPrsFsD64N7E+7vKzPpwntT685LI+
iGqyPkLwsj6kyLA+tHSzPp12sT7hqrI+xbWyPjfhsz6oa7M+ZiiyPkxEsT5MLbM+tW+1PiDx
tT4DvLM+etO0Pod5sz7/XrM+41q1PkKOsz6HhrQ+LQezPqFitT493bM+gKW1Ps4XtD5IlLM+
gSC1PufWtT7hOrU+Yom0Pg37tT4DSLQ+GiC1PvaBtT7Gg7U+rWu2Pj/htD4S77Q+vYezPrUs
tT5rXrc+6uK1PuCytj7riLQ+ma+1PpZvtj6u3rU+Q+a0Pi1HuD41Irc+Xua1PpVUtD5jPrY+
Lqu3PhvOtT4dQLQ+rDS1PhW2tT7QhbY+QxK2PvsHtT4aC7Y+KlK2PoO7tj58ebc+xUS3PmPk
tj4aSrg+</AssayYData></Step><Step><CommonData><SampleLocation>10</SampleLocation><SampleID>BG505 T332N SOSIP</SampleID><SampleGroup></SampleGroup><SampleInfo></SampleInfo><SampleRow>B</SampleRow><SamplePlate>1</SamplePlate><WellType>KSAMPLE</WellType><Concentration>-1</Concentration><ConcentrationUnits>µg/ml</ConcentrationUnits><MolarConcentration>250</MolarConcentration><MolarConcUnits>nM</MolarConcUnits><MolecularWeight>-1</MolecularWeight><Temperature>25</Temperature><StartTime>6823897</StartTime><AssayTime>180</AssayTime></CommonData><FlowRate>600</FlowRate><StepType>ASSOC</StepType><StepName>Association</StepName><StepStatus>OK</StepStatus><ActualTime>180</ActualTime><CycleTime>0.2</CycleTime><AssayXData Points="900">in+dRPCFnURXjJ1EvZKdRCSZnUSKn51E8KWdRFesnUS9sp1EG7mdRIq/nUTwxZ1EV8ydRL3S
nUQk2Z1Eit+dRPDlnURX7J1EvfKdRCT5nUSK/51E8AWeRFcMnkS9Ep5EJBmeRIofnkTwJZ5E
VyyeRL0ynkQkOZ5Egj+eRPBFnkRXTJ5EvVKeRCRZnkSKX55E8GWeRFdsnkS9cp5EJHmeRIp/
nkTwhZ5EV4yeRL2SnkQkmZ5Eip+eRPClnkRXrJ5EvbKeRCS5nkSKv55E8MWeRFfMnkS90p5E
JNmeRIrfnkTo5Z5EV+yeRL3ynkQk+Z5Eiv+eROgFn0RPDJ9EvRKfRCQZn0SKH59E8CWfRFcs
n0S9Mp9EJDmfRII/n0ToRZ9EV0yfRL1Sn0QkWZ9Egl+fRPBln0RPbJ9EvXKfRCR5n0SKf59E
8IWfRFeMn0S1kp9EJJmfRIqfn0TopZ9EV6yfRL2yn0QbuZ9Eir+fROjFn0RXzJ9EvdKfRCTZ
n0SK359E8OWfRE/sn0S98p9EG/mfRIr/n0TwBaBETwygRL0SoEQkGaBEgh+gRPAloERXLKBE
vTKgRCQ5oESKP6BE8EWgRFdMoES9UqBEG1mgRIpfoETwZaBET2ygRL1yoEQkeaBEgn+gRPCF
oERXjKBEvZKgRCSZoESKn6BE8KWgRFesoES1sqBEJLmgRIq/oES1xqBEV8ygRL3SoEQb2aBE
it+gRPDloERP7KBEtfKgRCT5oESC/6BE8AWhRE8MoUS9EqFEJBmhRIofoUTwJaFEVyyhRL0y
oUQkOaFEij+hRPBFoURXTKFEtVKhRCRZoUSKX6FE8GWhRFdsoUS9cqFEJHmhRIp/oUTwhaFE
V4yhRL2SoUQkmaFEgp+hRPCloURXrKFEvbKhRCS5oUSKv6FE6MWhRFfMoUS90qFERNmhRIrf
oUTw5aFEV+yhRL3yoUQk+aFEiv+hROgFokSYDKJEvRKiRCQZokSKH6JE8CWiRFcsokS9MqJE
JDmiRIo/okTwRaJEV0yiRL1SokQkWaJEil+iRPBlokRXbKJEvXKiRCR5okSCf6JE6IWiRE+M
okS1kqJEG5miRIKfokTwpaJEZ6yiRL2yokQbuaJEir+iRPDFokRXzKJEvdKiRCTZokSK36JE
8OWiRFfsokS18qJEJPmiRIr/okToBaNEVwyjRLUSo0QkGaNEgh+jRPAlo0RXLKNEvTKjRCQ5
o0SKP6NE8EWjRE9Mo0S1UqNEJFmjRIpfo0TwZaNEV2yjRL1yo0QkeaNEgn+jRPCFo0RPjKNE
tZKjRBuZo0SKn6NE8KWjRE+so0S9sqNEJLmjRJK/o0TwxaNET8yjRLXSo0Qk2aNEit+jRPDl
o0RX7KNEvfKjRBv5o0SC/6NE8AWkRFcMpES9EqREGxmkRIIfpEToJaRETyykRLUypEQbOaRE
ij+kRPBFpERXTKREtVKkRBtZpESCX6RE8GWkRFdspES9cqREJHmkRIp/pETohaREV4ykRL2S
pEQbmaREip+kRPClpERPrKREvbKkRBu5pESKv6RE8MWkRFfMpES90qREJNmkRIrfpETw5aRE
T+ykRL3ypEQk+aREiv+kRPAFpURPDKVEtRKlRBsZpUSCH6VE8CWlRE8spUS9MqVEJDmlRII/
pUTwRaVEV0ylRL1SpUQkWaVEil+lRPBlpURPbKVEtXKlRBt5pUSKf6VE8IWlRE+MpUS1kqVE
G5mlRIKfpUTwpaVET6ylRLWypUQkuaVEir+lROjFpURPzKVEvdKlRCTZpUSC36VE8OWlRE/s
pUS18qVEG/mlRIL/pUTwBaZEVwymRL0SpkQkGaZEgh+mROglpkRPLKZEtTKmRCQ5pkSKP6ZE
8EWmRFdMpkS1UqZEJFmmRIpfpkTwZaZET2ymRL1ypkQkeaZEgn+mRPCFpkRPjKZEtZKmRBuZ
pkSCn6ZE8KWmRFespkS9sqZEJLmmRIK/pkToxaZET8ymRLXSpkQb2aZEgt+mRPDlpkRX7KZE
tfKmRBv5pkSK/6ZE6AWnRE8Mp0S9EqdEJBmnRIofp0ToJadEVyynRLUyp0QbOadEgj+nROhF
p0RXTKdEtVKnRCRZp0SCX6dE6GWnRE9sp0S9cqdEJHmnRIJ/p0TwhadET4ynRL2Sp0QkmadE
gp+nRPClp0RPrKdEvbKnRBu5p0SKv6dE8MWnRE/Mp0S90qdEG9mnRILfp0To5adET+ynRL3y
p0Qb+adEiv+nROgFqERPDKhEtRKoRCQZqESCH6hE7iaoRE8sqES9MqhEJDmoRIo/qEToRahE
T0yoRLVSqEQkWahEil+oROhlqERXbKhEtXKoRBt5qESCf6hE8IWoRE+MqES9kqhEG5moRIKf
qETopahET6yoRL2yqEQkuahEgr+oRPDFqERXzKhEtdKoRBvZqESK36hE6OWoRE/sqES18qhE
G/moRIL/qEToBalETwypRLUSqUQbGalEgh+pROglqURPLKlEtTKpRBs5qUSCP6lE6EWpRE9M
qUS1UqlEJFmpRMNfqUTwZalEZ2ypRL1yqUQbealEgn+pRPCFqURfjKlEtZKpRBuZqUSCn6lE
6KWpRFesqUS9sqlEJLmpRIK/qUToxalEV8ypRL3SqUQb2alEgt+pROjlqURX7KlEvfKpRCT5
qUSC/6lE8AWqRFcMqkS1EqpEGxmqRIofqkTwJapETyyqRL0yqkQbOapEgj+qROhFqkRPTKpE
tVKqRCRZqkSCX6pE6GWqRE9sqkS1cqpEG3mqRIJ/qkTohapEV4yqRL2SqkQbmapEgp+qROil
qkRPrKpEtbKqRBu5qkSCv6pE6MWqRE/MqkS10qpEG9mqRILfqkTo5apET+yqRLXyqkQk+apE
gv+qRPAFq0RXDKtEtRKrRBsZq0SKH6tE6CWrRE8sq0S1MqtEGzmrRII/q0ToRatEV0yrRLVS
q0QbWatEgl+rROhlq0RPbKtEtXKrRBt5q0SCf6tE8IWrRFeMq0S9kqtEG5mrRIKfq0TwpatE
T6yrRLWyq0QbuatEgr+rROjFq0RPzKtEtdKrRBvZq0SK36tE6OWrRE/sq0S18qtEG/mrRIL/
q0ToBaxETwysRN4SrEQbGaxEgh+sROglrERPLKxEtTKsRBs5rESCP6xE6EWsRE9MrES1UqxE
NFmsRIpfrEToZaxET2ysRLVyrEQbeaxEin+sRPCFrERPjKxEtZKsRBuZrESCn6xE6KWsRE+s
rES9sqxEG7msRIK/rEToxaxET8ysRLXSrEQk2axEgt+sRPDlrERP7KxEtfKsRBv5rESK/6xE
8AWtRE8MrUS9Eq1EGxmtRIofrUTwJa1ETyytRLUyrUQbOa1Egj+tROhFrURPTK1EtVKtRBtZ
rUSCX61E6GWtRFdsrUS9cq1EG3mtRIJ/rUToha1ET4ytRLWSrUQbma1Eip+tROilrURPrK1E
tbKtRBu5rUSCv61E+cWtRE/MrUS90q1EG9mtRILfrUTo5a1ET+ytRLXyrUQb+a1Egv+tROgF
rkRPDK5EtRKuRCQZrkSKH65E6CWuRE8srkS9Mq5EJDmuRII/rkToRa5EV0yuRLVSrkQbWa5E
gl+uRPllrkRPbK5ExXKuRBt5rkSCf65E6IWuRE+MrkS1kq5EG5muRIKfrkTopa5EV6yuRL2y
rkQkua5Egr+uROjFrkRPzK5EvdKuRCTZrkSC365E8OWuRE/srkS98q5E4PmuRIL/rkTwBa9E
TwyvRLUSr0QkGa9Egh+vRPAlr0RPLK9EvTKvRCQ5r0SKP69ECUavRE9Mr0S9Uq9EJFmvRIJf
r0ToZa9EV2yvRLVyr0Qkea9Egn+vRPmFr0RPjK9EtZKvRCSZr0SCn69E+aWvRFesr0S1sq9E
JLmvRIq/r0Twxa9EV8yvRLXSr0Qb2a9Egt+vRPDlr0RP7K9EtfKvRBv5r0SK/69E8AWwRFcM
sETFErBELBmwRIofsEToJbBEVyywRL0ysEQkObBEij+wROhFsERXTLBEvVKwRCRZsESKX7BE
8GWwRFdssES9crBEG3mwRIp/sETwhbBEV4ywRL2SsEQkmbBEip+wRPClsERXrLBEvbKwRCS5
sESKv7BE8MWwRFfMsES90rBEJNmwRIrfsETw5bBEV+ywRL3ysEQk+bBEiv+wRPAFsURXDLFE
vRKxRCQZsUSKH7FE8CWxRFcssUS9MrFEJDmxRMM/sUTwRbFEV0yxRL1SsUQkWbFEil+xRPBl
sURXbLFEvXKxRCR5sUSKf7FE8IWxRFeMsUS9krFEJJmxRIqfsUTwpbFEV6yxRL2ysUQkubFE
ir+xRPDFsURXzLFEvdKxRCTZsUSK37FE8OWxRFfssUS98rFEJPmxRIr/sUTwBbJETwyyRL0S
skQkGbJEih+yRPAlskRXLLJEvTKyRCQ5skSKP7JE8EWyRFdMskS9UrJEJFmyRIpfskTwZbJE
V2yyRL1yskQkebJEin+yRPCFskRXjLJEvZKyRCSZskSKn7JE8KWyRFesskS9srJEJLmyRIq/
skTwxbJET8yyRL3SskQk2bJEZ+CyROjlskRX7LJEvfKyRCT5skSK/7JE8AWzRFcMs0S9ErNE
JBmzRIIfs0TwJbNEVyyzRL0ys0QkObNEij+zRPBFs0RPTLNEvVKzRBtZs0SKX7NE6GWzRFds
s0S9crNEJHmzRIp/s0TwhbNET4yzRCCTs0QbmbNEip+zROils0RXrLNEvbKzRCS5s0TMv7NE
8MWzRE/Ms0S90rNEJNmzRIrfs0To5bNEV+yzRL3ys0Qk+bNE</AssayXData><AssayYData Points="900">pq+4Pjcntj6ha7I+9E2tPuYpqD4tOqc+AnKjPm4Onz5noZ0++1yfPieqnT5kiJw+HGGcPpkp
mD7HbJk+qECYPgqZmD4u4pg+kBKXPt+olj5ETpc+na+YPuPSlj7Rw5Y+3aWXPow2lz7ECZY+
8D+UPlL0lz6tiJk+VlGXPpqimD480Jg+51iYPkmBlj7iGpc+MSKXPgwdlz52U5c+3p+ZPnZF
mj5wS5k+bdSaPnCkmD4I+pg+wdqYPkImmT4Pbpc+m6GaPo+jmz7ev5o+Jq6aPtjSlz4xNZw+
kvScPmRDmj5u/po+npeZPjA0mj6bOZo+OcacPiZdmT7gQZ0+x7ybPv6AnT4MC5w+XE6ZPm5e
nD6iU5w+1+GbPgzFmz6P2Jo+0yubPgLBmj46ipk+fkuaPjvEnD7z1Jo+Yn6bPjX0mz7Yc5o+
iY6aPmKVmj4CvJ0+9O+bPvcgnj4yHpw+YaKcPjTKmz5Jnp0+ppmdPhwXnD4eqJ0+e5ebPu0/
nD5tFp8+eVufPjwSnz6Cjp0+otudPo6Zmj5yrp0+/L2dPtvinT68CZ4+cfCdPlysmz4EU5w+
SOafPuaGmz51Yp4+DUqgPnWanj42WJ0+blagPqGNoD6LZ54+k1+dPqFBnj6ZFZ8+Kx2gPpUG
nj70op4+J7SgPoyloD6hkJ8+fyuePnPnoD4e9p8+irafPmFUnj4a2Zs+RFKhPiaLnz7wJ6I+
lIGhPpNnnj5MdaE+hmCgPtUqnz6jN6E+r1KePr5uoT7AIaE+BwahPrmynz7cmJ8+FEGgPphC
oj67B6A+c82iPkeboT79458+cSKjPtp5oj5KsqA+6UyhPpUHoz5FTKE+0A2hPp9ooj49daI+
05mgPuRGoT4GVqM+HaSjPmR6oT5S9J8+V5yhPguMoj55r6E+nJagPtmNoT7/tKM+tT+iPj3f
oD4lXaI+KdOiPg+yoj4SUKI+XfyiPkznoj5ZiqI+i+iiPg3foz7uBKQ+doSiPvZ8oj4gY6M+
R0ijPtwwoz5yiaM+lIKiPrTKoj4TeaQ+C4WjPhTEoz442aE+TEGkPhWYpD5ue6M+hw6lPp19
oz7jQaU+cZujPmxJpD4ggqQ+MsSjPudjpD78paI+ZlqlPvv0oT5dGqQ+EjSiPuxEpT5NZqU+
2JelPqZdpj6VhqQ+6myjPmQWpz7XmKM+/gCmPkAWpT6BaaY+2OykPhwypj6YMaQ+btmjPpIA
pD4iuqQ+qWKmPtKSpD6BpaU+D3WkPsD8pD464qM+UHikPuN4pT4Ug6Y+2RmlPhAQpj4ZxqY+
lWumPuzXpD6ZPKQ+b2ilPlN2pj7ep6Y+XFumPnUDpj5dNKU+jdqmPoLRpT5kEaQ+ca6lPtdJ
pz7J1KY+U5umPj2ppT6u3KU+n2GmPhb9pj69HKY+qcalPso+pj4Ve6Q+xWGmPte3pj5+aaY+
rA6oPtCkpj60eqQ+UDWoPlMmpz4afac+UrCmPn7Upj5XeKY+AwSnPkXGqD6OSqg+aC6pPr3v
pj6aGKg+25inPnivpj6xjac+h+qoPtqvqD7rBqY+XOGmPlb2pT5oSqg+NrenPpnYqD7hUqY+
Iw+mPirlqD7zD6g+yMmnPimrpj5EJ6c+48eoPrFwqD4uhaU+uOCoPnQOpz5X96g+BSWpPqH4
pj7evqc+BY6oPvV3pz5+y6g+/MioPhAwqj7vSqk+/iGpPqKQqT7NoKg+m+qqPuSbrD63Daw+
XRqpPqFeqD6uKqo+LvuoPi6TqD7chag+pHOqPqOTqT7+bqk+7N6pPj3fqT4BI6s+kv6oPky1
qj5wqqk+b2OpPtR/qj4mJak+z8qrPvpIqz7Ghqk+whatPmioqT6oXqo+X/6pPmvcqz65Iaw+
XLiqPo00qj7/Q6s+bx+qPoMZqz6f+Ks+huKqPpMWrT7Ei6k++NCpPnlLrT7W6q0+pySoPqws
qj4rXqw+kwarPq8FrD6jgKo+vSqqPk54qj5VDqw+s3OsPpOtqz6INaw+hxSsPtuDqj6JlKw+
ul+sPnsnqD4nOa0+03arPgJlrD712aw+deOpPiLdqT6o/qs+XdurPhTMrD6N4qo+8tmqPkC/
rj5Atas+XZ2uPmc9rj6X2ao+PQSsPqAdrT4q6K0+1uerPldkqj4p/Kw+TCKrPlNgrD7/46w+
e3qtPrFbrT7dAq4+mF+uPowIrT5RuK4+rZytPvQxqz5RYK8+ESesPk/UrT6XO64+WDeuPrnc
rT7O8a4+SUatPhFCrT4nNqw+WCuuPrIOrT6rLKw+kQ+tPvM5rj7D8aw+aVuuPs9LrD7Toq0+
MCWvPocPrz56Qa4+rIiuPkH2sD6DMa8+TaytPqFarz4ZpK0+p5mwPtn4rT7Om60+7zOvPpN7
rj5Y+q8+3xutPhMArj7/0qw+D+2uPgkirj445as+TLuwPthNrz4YH68+Ud6vPixarj7Wxa4+
r82uPmf9rj7PLa4+YIWwPsVgsD7yta0+qfStPijnrz4fU64+T2asPuJbrj5iWLI+8c6uPvCh
rj7uULA+K8GvPkserz5ms64+NHasPuENsD61+60+XfKtPl1OsT6nlrE+voKxPoAUrj7KPbA+
FUGyPhT5rj5Zla4+zeeuPh8srz7lhbM+3cKyPkkhrz4GQa8+SbSvPgv/rz4rTLE+AIqwPhGE
sD4mg68++S+yPiFZsD7Iq7A+wIGxPpjHrz6XS7A+01CwPtTJrz55d7E+vR6xPt9HsT6Jn7A+
bOeuPg2RsD4ckbE+I/WyPveCsT53vbI+yxWvPgHpsT6jXLE+vAOwPo3Prz726LA+OamxPntc
rz7yerI+486xPn/hsj7MO7Q+YqezPqEZsz4MhrQ+gv2zPjCZrz4rMbI+y/2zPjLVtD7CjLM+
iMuvPr8osz4YHbE+va2wPpX2sD5Yf7M++32zPoElsT4E/7I+/B+wPokwtD67PbQ+wwizPukf
sz51VLM+UpyxPpTItD4wsrM+4oaxPqBEsj62WLQ+IRezPnsUtT5hObM+xW2yPgFxtD6CFbQ+
12m0Poj2sT61GLM+pdizPk8jtD7kWrQ+IIayPsottD70SbQ+Agq1PhpLsD5Z97Q+6F+0Powb
tT6WpbQ+Xg6zPk6Isz6xQ7Q+gY+xPjomsz56FLQ+aAyzPonwsj5TUrM+5yW0PjWNsz4UNbI+
KX+0PkvutD5AZbQ+y62yPh3ysT6Q+rU+VHazPkujsz5ouLM+xny1PlA3tD49bLQ+K1y1PouB
tD5MgbQ+qW2zPvqptT6xE7Y+ux2zPgSHsT4ZIbY+O7a2PpHZsz6n/7E+XFi0PsP/tD66w7Y+
Moa0PgnLtj4cQbc+QHu0PoTEtT4iV7U+nkGzPudCtT4zCLY+D8K0PrMdtj61LbQ+Wlq2PjMw
sz6rcLY+HF22PovutT6PYrY+bXa0Pgk2tD5K/7M+aDm2PjkUsz4UorQ+/Wq2Pm3mtD6GrbQ+
TKizPkyUtT5xYrU+U4e0PgPttT69NLY+XVS0PnkktD64ybU+vM62PplHtT7lSbc+rfS0Prfo
tj7PFrY+iJS1PsFftD5xPbc+qym3PoqJtj64m7Y+S9q1PjOTtj4YlrQ+Lku2Pp+Qtj7tJ7Y+
5s22PkTftj5A2bU+Bue3Pq1Dtj5NIbY+8Zm3PlZHuD5HRbc+xm+2PrnbtD7mCbg+9Je3PiEz
sz5U+Lc+o0m0PrOFtz73u7c+Afu4PtNNuD6TMLc+g/22Pg5NuT5+HrU+iXy3Pv+IuD7FOrY+
wSe3Ppxftj5Qcrg+PvC3PnhYtj5N7Lg+9IC3PpDstz5/XbY+qIq4Puljtz4Mhbg+/Ku2PjoX
uD6MF7Y+owm4PpWmtz4ukLc+KRi5PmTKtj4AKrk+i/62Pm0NuT6eE7o+tUa4Pvn9tz4LyrU+
wYW2Pm/juD5CRLU+S2K4PoP0tj5A3rg+Lie4Pro4uj54Src+3JW2Puunuj47Yrc+i3u4Pogn
uT6Kl7Y+sW63PtQluT4Burc+aL63PmG8uD52hLY+W8m2PmpWuD6JA7s+m4C7PnAguD4a6LY+
12i5Ph6Tuj7eHLo+Rdy4Pv7xtD5Qsbo+yPu2Po5uuD4bjLk+eca5Psvxtz5M4rk+Viy5PhVv
tz7MF7k+kRa4PpD4tz49WLo+9aG3Ps0kuT6vZ7w+Lv24Pkx5uj58Bbo+LnG4Pii6uT4aJLk+
++y5PpfZtj68w7c+7xS4PkBquj6IHbg+/Bq5PosYuj71obo+VQW7PqC3uj6i2Lk+diy7PjCU
uT4FvLs+A4S6PhlWvD650ro+b0G7PmZVuT6RXrs+wm+5PlajuT6nx7k+c7+3PhvDtz4YBro+
VXu6PmWzuj6QU7g+dC25PjEIuz5BNro+nv+6Pmaluz5cKrs+x1u6PutEuz7R8rk+L3q7PkuB
uj5xMrs+vGW7Pi6zuz4+Ibo+0gK7Pn4cuj7pALo+rOW5PtSzuz5nrrs+CKa7Plwluz5jE70+
M666PvpMuz5Wf7o+HEm6PuT9uj6IAbw+kvG9Pgt5uj5zvro+5Yq8PrXfuj77l7o+AcO6PpZO
uz5DMbo+Wni7Pqvnuz7karw+5vS6PmCiuj4zSLs+rGe8PraXuT55vrk+rk28PkgevT5LyLk+
Xbu6PtS8uj7aObo+2yy9PtYnvT742rs+ogO7Pg1TvD7ix7s+Jzu7PqLCvD4Ru7o+y0m7PkqR
uz7c37s+63C8PnVuuz4dRLw+HcW6PjKyvD7fZ7s+c227Pu2jvD5APrw+AuW8PtkFvz45Hbs+
0ha8PrBZvD7897w+dJi8PuiLvD7jGLw+EqC6PkDguz5/3L0+</AssayYData></Step><Step><CommonData><SampleLocation>1</SampleLocation><SampleID></SampleID><SampleGroup></SampleGroup><SampleInfo></SampleInfo><SampleRow>B</SampleRow><SamplePlate>1</SamplePlate><WellType>BUFFER</WellType><Concentration>-1</Concentration><ConcentrationUnits>µg/ml</ConcentrationUnits><MolarConcentration>-1</MolarConcentration><MolarConcUnits>nM</MolarConcUnits><MolecularWeight>-1</MolecularWeight><Temperature>25</Temperature><StartTime>7012742</StartTime><AssayTime>180</AssayTime></CommonData><FlowRate>600</FlowRate><StepType>DISASSOC</StepType><StepName>Dissociation</StepName><StepStatus>OK</StepStatus><ActualTime>179.999</ActualTime><CycleTime>0.2</CycleTime><AssayXData Points="900">iv+zROgFtERXDLREvRK0RBsZtESCH7RE6CW0RFcstES1MrREGzm0RII/tEToRbRET0y0RL1S
tEQbWbREgl+0RPBltERPbLREtXK0RCR5tESCf7RE8IW0RFeMtES1krRECZq0RIKftETopbRE
T6y0RLWytEQbubREgr+0ROjFtERXzLREtdK0RCTZtESC37RE6OW0RE/stES18rREG/m0RIL/
tEToBbVETwy1RLUStUQbGbVEgh+1ROgltURPLLVEtTK1RCQ5tUSjP7VE6EW1RE9MtUS1UrVE
G1m1RNxftUToZbVEV2y1RL1ytUQkebVEgn+1ROiFtURPjLVEvZK1RBuZtUSKn7VE6KW1RE+s
tUS1srVEG7m1RIq/tUToxbVEV8y1RLXStUQb2bVEit+1ROjltURP7LVEtfK1RBv5tUSK/7VE
8AW2RFcMtkS1ErZEGxm2RIIftkToJbZETyy2RL0ytkQbObZEij+2RPBFtkRPTLZEvVK2RBtZ
tkSKX7ZE8GW2RE9stkS1crZEG3m2RIJ/tkTohbZET4y2RLWStkQbmbZEgp+2RPCltkRPrLZE
tbK2RBu5tkSCv7ZE6MW2RE/MtkS10rZEG9m2RIrftkTw5bZET+y2RLXytkQb+bZEgv+2RPAF
t0RPDLdEvRK3RCQZt0SCH7dE6CW3RE8st0S1MrdEGzm3RII/t0ToRbdET0y3RL1St0QbWbdE
gl+3RPBlt0RPbLdEtXK3RBt5t0SCf7dE8IW3RE+Mt0S1krdEG5m3RIqft0TwpbdET6y3RLWy
t0QbubdEgr+3ROjFt0RPzLdEtdK3RCTZt0SC37dE6OW3RE/st0S18rdEG/m3RIr/t0TwBbhE
Vwy4RL0SuEQkGbhEgh+4ROgluERXLLhEtTK4RBs5uESCP7hE6EW4RFdMuES1UrhEG1m4RIJf
uEToZbhET2y4RLVyuEQsebhEgn+4ROiFuERPjLhEtZK4RBuZuESCn7hE6KW4RFesuES1srhE
G7m4RIK/uEToxbhET8y4RLXSuEQb2bhEgt+4RPDluERP7LhEtfK4RBv5uESC/7hE8AW5RE8M
uUS9ErlEJBm5RIIfuUToJblETyy5RLUyuUQbOblEgj+5ROhFuURPTLlEtVK5RBtZuUSCX7lE
6GW5RFdsuUS1crlEG3m5RIJ/uUTohblET4y5RLWSuUQbmblEgp+5ROiluURPrLlEtbK5RCS5
uUSKv7lE6MW5RE/MuUS90rlEG9m5RILfuUTw5blET+y5RL3yuUQb+blEgv+5RPAFukRPDLpE
tRK6RBsZukSCH7pE6CW6RE8sukS1MrpEGzm6RII/ukToRbpEV0y6RLVSukQbWbpEgl+6ROhl
ukRPbLpEtXK6RBt5ukSCf7pE6IW6RE+MukS1krpEG5m6RIqfukTopbpET6y6RL2yukQkubpE
gr+6ROjFukRPzLpEtdK6RBvZukSK37pE6OW6RFfsukS18rpEG/m6RIL/ukToBbtETwy7RL0S
u0QkGbtEgh+7ROglu0RXLLtEvTK7RBs5u0SCP7tE6EW7RF9Mu0S1UrtEG1m7RIpfu0TwZbtE
T2y7RLVyu0QkebtEin+7ROiFu0RPjLtExZK7RBuZu0SKn7tE6KW7RE+su0TFsrtEG7m7RIK/
u0ToxbtEV8y7RLXSu0Qb2btEgt+7RPDlu0RX7LtEvfK7RBv5u0SK/7tE6AW8RFcMvES9ErxE
Gxm8RIofvETwJbxEVyy8RLUyvEQkObxEij+8ROhFvERPTLxEtVK8RCRZvESSX7xE6GW8RE9s
vES9crxEJHm8RIp/vETohbxET4y8RLWSvEQkmbxEgp+8RPClvERXrLxExbK8RCS5vESKv7xE
8MW8RFfMvES10rxEJNm8RIrfvEQ65rxET+y8RL3yvEQk+bxEiv+8RPAFvURXDL1EvRK9RCQZ
vUSKH71E8CW9RFcsvUS9Mr1EJDm9RIo/vUTwRb1EV0y9RL1SvUQkWb1Eil+9RPBlvURXbL1E
vXK9RCR5vUSKf71E8IW9RFeMvUS9kr1EJJm9RIqfvUTwpb1EV6y9RL2yvUQkub1Eir+9RPDF
vURXzL1EvdK9RCTZvUSK371E8OW9RFfsvUS98r1EJPm9RIr/vUTwBb5EVwy+RL0SvkQkGb5E
ih++RPAlvkRXLL5EvTK+RCQ5vkSKP75E8EW+RFdMvkS9Ur5EJFm+RIpfvkTwZb5EV2y+RL1y
vkQkeb5Ein++RPCFvkRXjL5EvZK+RCSZvkSKn75E8KW+RE+svkS9sr5EJLm+RIK/vkTwxb5E
V8y+RL3SvkQk2b5Eit++ROjlvkRP7L5EvfK+RCT5vkSK/75E8AW/RFcMv0S9Er9EGxm/RIof
v0TwJb9ETyy/RL0yv0QkOb9Eij+/RPBFv0RXTL9EvVK/RCRZv0SKX79E8GW/RFdsv0S1cr9E
JHm/RIp/v0Twhb9EV4y/RL2Sv0Qkmb9Eip+/RPClv0RXrL9EvbK/RBu5v0SKv79E8MW/RFfM
v0S90r9EJNm/RILfv0Tw5b9EV+y/RL3yv0Qk+b9Eiv+/RPAFwERXDMBEvRLARFUZwESKH8BE
8CXARFcswES1MsBE+TnARIo/wETwRcBEV0zARL1SwEQkWcBEil/ARPBlwERXbMBEvXLARBt5
wESCf8BE8IXARE+MwES9ksBEJJnARIqfwETwpcBEV6zARLWywEQkucBEir/ARPDFwERXzMBE
tdLARCTZwESK38BE8OXARFfswES98sBEJPnARIr/wETwBcFEVwzBRLUSwUQbGcFEgh/BRPAl
wURXLMFEvTLBRCQ5wUSKP8FE8EXBRIhMwUS9UsFEJFnBRIpfwUTwZcFET2zBRL1ywUQkecFE
in/BRPCFwURXjMFEtZLBRCSZwUSKn8FE8KXBRE+swUS9ssFEJLnBRIK/wUToxcFEV8zBRLXS
wUQk2cFEit/BROjlwURX7MFEvfLBRCT5wUSC/8FE8AXCRFcMwkS9EsJEJBnCRIofwkTwJcJE
TyzCRL0ywkQkOcJEij/CRPBFwkRXTMJEvVLCRCRZwkSKX8JE8GXCRFdswkS9csJEG3nCRIJ/
wkTwhcJEV4zCRL2SwkQkmcJEip/CRPClwkRXrMJEvbLCRCS5wkSKv8JE8MXCRFfMwkS10sJE
JNnCRIrfwkTw5cJEV+zCRL3ywkQk+cJEiv/CRPAFw0RXDMNEvRLDRCQZw0SKH8NE6CXDRFcs
w0TFMsNEJDnDRII/w0TwRcNEV0zDRL1Sw0QbWcNEgl/DRPBlw0RXbMNEvXLDRCR5w0SKf8NE
8IXDRE+Mw0Q4k8NEJJnDRIqfw0TwpcNEV6zDRL2yw0QkucNEgr/DRPDFw0RPzMNEvdLDRCTZ
w0SC38NE8OXDRFfsw0S98sNEJPnDRIr/w0TwBcREVwzERL0SxEQkGcREih/ERPAlxERPLMRE
tTLERCQ5xESKP8RE8EXERFdMxES1UsREJFnERIJfxETwZcRET2zERLVyxEQkecREin/ERPCF
xERXjMREvZLERCSZxESCn8RE8KXERE+sxES1ssREG7nERIK/xERjxsREV8zERLXSxEQk2cRE
it/ERPDlxERP7MREvfLERCT5xESC/8RE8AXFRE8MxUS9EsVEGxnFRIIfxUToJcVETyzFRLUy
xUQkOcVEij/FRPBFxURPTMVEtVLFRCRZxUSKX8VE8GXFRFdsxUS9csVELHnFRIJ/xUTwhcVE
V4zFRLWSxUQkmcVEip/FRPClxURPrMVEvbLFRCS5xUSKv8VE6MXFRE/MxUS90sVE6NnFRIrf
xUTo5cVEV+zFRL3yxUQb+cVEgv/FRPAFxkRXDMZEtRLGRBsZxkSCH8ZE8CXGRE8sxkS9MsZE
JDnGRIo/xkToRcZET0zGRL1SxkQbWcZEgl/GROhlxkRXbMZEvXLGRCR5xkSCf8ZE6IXGRFeM
xkS1ksZEJJnGRIKfxkTwpcZEV6zGRL2yxkQbucZEgr/GROjFxkRXzMZEvdLGRBvZxkSK38ZE
8OXGRE/sxkS18sZEG/nGRIL/xkToBcdEVwzHRLUSx0QkGcdEih/HROglx0RPLMdEvTLHRCQ5
x0SCP8dE6EXHRFdMx0S9UsdEJFnHRIJfx0TwZcdET2zHRLVyx0QbecdEgn/HROiFx0RPjMdE
vZLHRCSZx0SKn8dE6KXHRFesx0S1ssdEJLnHRIq/x0ToxcdEV8zHRL3Sx0Qb2cdEgt/HRPDl
x0RX7MdEtfLHRBv5x0SK/8dE6AXIRFcMyES9EshEGxnIRIofyEToJchETyzIRLUyyEQbOchE
gj/IRPBFyERXTMhEtVLIRCRZyESCX8hE8GXIRE9syES9cshEJHnIRIp/yETwhchET4zIRLWS
yEQbmchEgp/IRPClyERPrMhEvbLIRBu5yESCv8hE6MXIRFfMyES10shEG9nIRILfyETo5chE
V+zIRNbyyERl+chEgv/IRPAFyURPDMlEtRLJRCQZyUSCH8lE6CXJRE8syUS9MslEGznJRIo/
yUTwRclEV0zJRLVSyUQbWclEkl/JROhlyURXbMlEtXLJRCR5yUSCf8lE8IXJRE+MyUS1kslE
G5nJRIKfyUTopclET6zJRLWyyUQbuclEir/JROjFyURXzMlEtdLJRBvZyUSK38lE6OXJRE/s
yUS98slEG/nJRIr/yUTwBcpEVwzKRLUSykQbGcpEih/KRPAlykRPLMpEtTLKRCQ5ykSCP8pE
6EXKRE9MykS9UspEJFnKRIJfykToZcpEV2zKRL1yykQbecpE</AssayXData><AssayYData Points="900">6qGyPvkpsz5eDbc+A528PuecwT6Kv8Q+62XIPlF6yD5Jg8w+857RPrk60T6pYtE+DhTTPt+M
1j75V9g+eT7ZPl7r1T7bydk+pT7bPgC82T4yrts+KpzYPvjA2T4RHto+8EHdPk4K3D5p5do+
757cPo+c2z79Ad0+233bPmBq3T5Bf90+m5jcPvXA3T576dw+1LLcPreZ3D6isdw+p+ncPtLe
3T7Chdw+5wfdPveH3z7RGt0+/9zbPsHY3z5Xo9s++xHfPiHA2z4z79s+uH/cPun02z4xx90+
FZvePmhM3D4A9dw+s8vfPvsW3z7sWN4+cGfePl6q3j5+Z94+Kb3dPu1G3j6z690++AnfPt8n
3T4j4Nw+x5vdPg7e2z4uDt8+WpbbPraO3D4Gytw+EYndPgDZ3D4nAd4+aC/ePoZQ3T7Q19w+
uaDfPtC93z43+ds+ibLdPs5K3D5Pa9w+fozcPpgg3j6mAt8+KcvdPh1E3z6tB9w+MxTdPlOp
3D41h90+KOTfPt7/3D4nZN8+GejdPi/j3j5/zd0+gU/ePsWA3z5Czt0+rADePm6w3T7kC90+
7DXcPrew3z42gdw+RFbePgBL3j6Jet4+GrjePvL53j67D+A+rLTePuvS3T62FN8+KuHcPkVb
3z4wTN4+8zzdPlS63D6W5N8+18ffPqIV3z6t8N4+78zcPv1E4T7pId4+BHjfPkGL3z5ECeA+
StfePgYY3T7LWd8+srbfPrM34T5+ot4+Nx7fPirU3z7OcOA+tJ7ePtzH3T6fP98+wuHePrKa
3j6ojt8+MtffPpIw3j5Ust8+V2ThPmMT3j4mD90+QUHfPozp3j4UWd8+zxTfPvuR3j69498+
MUrfPg503z5X/eA+G9XePmxN4D7vUd8+/w/gPkFH4T472t8+Eh7fPkf/3T6Ned8+0/vePgh4
4D5Bdd8+rordPiTq3j4hlN4+ZXrdPs603T6GhN0+DAPfPpm73T4Hy9w+FCnfPmfW3z49puA+
QcjePrzv4T6xBt4+HkDePsTU4D5hIuI+gBXgPhJm4D7o8t8+xxjgPtQt4D5+4Nw+fIXfPhIW
4D582t0+arLfPgyq3z4+HeI+7c/hPn223T5Kdd8+yAbfPoS53z6ZxOA+udDePr3x3T78w98+
qXvfPvEK4D77sOE+IG/gPvMZ3T7H4OE+fQzhPl/V4D6lt98+km3gPvo04T5DyuA+aJPhPn8B
3z6S5d8+4SXgPqXP3z7bDd8+jtniPmiL4D6I/N4+H17gPt5C4D4szN8+K9DfPuwk4D43QOA+
8HvfPp1n4T5Bc+E+zczfPtxG4D4IduE+pcngPgmT4D7CF+E+18bfPlWj4T4hYd8+QIPfPgxH
3z6PxeE+TATgPmje4T7d6d8++hjfPn783z4jIOA++fPgPoAn4T445+A+RwLiPvx74D7VpeA+
l/rdPjJu4j6/j98+3mngPgty4j5Z4OA+2zTiPlom4D6ae+A+sMvfPk3A4T6eg+I+s8vhPkEI
4D5hV94+g+/ePvz44T7W/d0+9R3jPkdP4D48HuE+hrfhPqUs4D5jGuM+0RDiPn+p4T5V7uA+
dojiPs5/3z5DuuI+WBjhPjqL4z7nNeA+/XDhPtYE4T5m+uA+AYTiPtHJ4j4ZnOA+EhniPufG
4T7Nk+M+Q5zhPoLC4j5RrOA+MSjkPpHL4j513d4+7//iPq4q4T79ZeI+o5zjPolr3z6fPOE+
l33iPgmh4T72OOQ+r7jkPjSn4D6R3OE+xariPue34T6dUOA+C+fhPvTV4z4vfeI+mK3iPuDm
4j6mpOI+78zhPmui4j7b+eI+Lv7iPpZR4T5UfeU+vhDlPrXR4z78h+Q+YxvhPiCK4z6tfOE+
LEnjPjdD4j6z3OQ+sOriPkcK4z4bwuI+fBPjPirq4D7wOuM+jKbhPtBe4j5uO+M+/4jhPriK
4j6tuOA+s9njPgQ85j7IduI+9nHiPqcR4z6JXeU+fdzjPvfQ4j7fQeI+uQ/iPn/X4j57bOQ+
FiHiPido4j4EqeQ+c3blPmW24j7eqeU+5FvhPlE84z5g/+I+MILmPjVX5D6Oe+Q+chXjPp0O
5j6VhuU+f8bjPsfv4j4+k+E+GZfjPqgm5T6B8OA+DpDkPqI/4z7jrOM+UC/lPgS85D4WaeU+
CWvmPuL+4z5lceU+/sLiPpCe5z6vxOE+ECXkPrlB5T4mXuQ+EfvjPpqB5D53zeU+AJHjPhMr
4z4vDOQ+76HnPgfi4z5i+eU+rYrjPqpw5D6EZeU+oEDmPjU75j7ELuc+P7LjPom64z7qauU+
LVPjPm6J5j52aeI+hVLjPoaA5T7EBOg+u0/kPqz/5T6fiOI+ua7kPrvG5D6B0uM+fxvlPm6w
5j6JjuU+c0HmPmBs5j7XPOM+8AnmPlMN5D5cGuQ+U1vnPitR5T4XeOQ+8xLoPheu5T62D+U+
gf/mPowf5T4/rOQ+jafmPmIx5z6DpuY+LWLlPmrO5T5b7eQ+TIvlPjLh5T5thuQ+00zmPmS8
5j6Mz+M+lZXkPu7c5j6IneU+iL/lPk+b5z5d0OY+fv3iPk7X5T564uY+xHnjPmcG5j6k5uY+
A4LnPhVH5D6DWeY+rL/mPuox5j5adOY+d1fqPp5y5j5XyOY+Yo7nPvx65T6Q6+U+SQ7lPj1f
5j75/ec+suzjPrn84z4b9eU+TjHpPnUg5T473ec+Bq7oPjpx5z7wwug+ERLnPkkd5z5plOc+
KUnkPjsc5j4BjuY+XarlPnV+5j4gXeg+XGnlPrcL6D5nT+g+HrTnPrHZ5j7oSuU+EK7mPkbH
5z7BB+g+qVDmPgRr6D5+vOc+NNnmPnI56D5VjOg+M4HnPqZQ5z4+SOg+XYDnPrTL5T6OIOg+
PfLmPm9s5j6YQec+kbjnPqt55j4yEug+J5blPqGh6D7Mfek+5xLnPrW+5j5Tj+c+uS3oPpUA
5z4BPOk+PZ3mPvZk6T5L2eY+cm/pPvne5z4PFuc+XK7oPl+s6j4jmec+g73nPpMx5j6Nmek+
gjHnPkhP6D6IBuk+Sr/oPsZ46D5kAeg+DDfoPuD96D6At+Y+UUvnPoBv5z6GRek+oE/nPkX+
6T77wOg+aOrmPuMH5z7k8+U+In7oPnlP6T5JJOk+MSLnPoH06T6c5eg+H57oPjqN6T4IwOc+
BZroPqhJ6j4bKuk+UXDqPn/C5z7GUOc+EUXmPmLv6D780+k+7VrpPuzT5z7m7+k+OTXoPhzw
6D4ah+k+eErmPj5m6T6+cek++6vqPoeY6T53fuc+1iTpPmfA7D7+eeg+HHLqPmBW6T6Ryec+
bHvrPkvx6j7sQ+o+dH3pPpm15z57V+o+t7DqPip56T5wwOg+O+fpPmzp6T4Ghuo+SNPmPjsw
6D6wiuo+JoTpPsGN6j4uOu0+AsbnPq+E6D4gBug+9nnrPhHi6D4SZug+QB/qPqKY6z4XBeo+
00XrPhtE6z6waOk+ry3qPkFL6j5Ct+k+ciTrPtOA6j53vug+IbroPkVH6z44T+o+SkTrPs1q
6T5XIOo+Ha3qPsHx6z56Cus+gOLqPmiS7D78aeo+uxnrPqpD6D5Ps+g+AkPpPiVw6j5r0+k+
Jt3rPpON6T6kYOs+fqzrPhtH6j7nwuo+qt/oPqW06T6RNes+BEnrPvS+6D7Upu0+nKHqPlhx
6z6wReo+kkPsPqlV6z6oauo+prPqPhRX6z5K6eo+iEbrPuYK6z4h8Os+LtvrPh816j6Zkeo+
SKPsPs917j7D+Ok+wxLsPlaA7D6//Ow+Jy/qPtWt6z4KBuw+RmDqPn6j6T7cmes+A8/pPjUU
6j4Iduw+bAPqPggF7T6T1Os+5ezrPpe67T6cY+k+nkbtPnQ67D4nF+o+kVbpPs306T7wjew+
t0jrPt/w7D5Ydus+GfvqPjxa6j6sYOs+ejvrPsUA7T6ZJOw+CFPsPlW16j70I+0+iSnvPmGA
7D47ze0+pePsPgeL7D6bV+0+8T/rPrpa6j7Vcuw+2h/sPh4e7D7CE+s+eyPtPqir7D7M8es+
2XbrPsaA7D6oPOw+wkXtPoCr7D52Du8+vzvsPuOl7D7zh+0+20HvPvDh6j5sDe0+wGnuPvMF
7D58Se0+RGbsPnr07j62/+4+2JjsPisZ7z7oTe4+ip3uPrwb7T604uo+4ULuPquw7T5ugu4+
hkTtPpVQ6z4OC+s+m8jrPlhf7T4x2e0+X/7rPq657z7tqOw+lBLsPk4i7T68qu8+SKrrPpGv
7D7L1u4+8AvvPo/B7z6lB+w+8vzuPlnc7D7FZuw+rmjsPsh47z4m3ew+PpTtPkjD7D7KVO4+
R/juPmOe7T46W+4+Pj3rPhpe7j7vE+8+RJPsPgJB7D7Oo+0+ePbrPpJQ7j4FWu4+N6PsPnlF
7z7soew+w23tPqJV7j6AmO4+x0bvPhrI7z4/J+8+mATtPhvr6z5WyO4+yKftPv1J7T7LeO8+
JqbuPrdH7D44u+0+HivuPnzS7T5L6O0+dGjsPonU7z7T0u8+QqruPn1e7j61be8++0HuPjQX
8T7R5O0+J2vtPqGe7T66i/A+LxjxPhoA7j6x0e8+vsnvPqWa7T42E+4+PRnvPtrO7j7dle4+
ZkrxPj/47T5ldfE+nQ7vPt7E7z7yxvA+s9buPtJK7j6VOe4+bBXuPqeN7z4OZPA+cYfuPjFp
7j4DVfA+Jb/vPuU08D5+nu8+M7LvPqY37j5GbfE+CcXvPhJp7j5oPvA+3snwPpvV7z4cBPE+
QjfwPp4k8D4s3O4+VpzsPiqF7T5wie8+p1fuPloF8D6iJ/A+</AssayYData></Step><Step><CommonData><SampleLocation>11</SampleLocation><SampleID></SampleID><SampleGroup></SampleGroup><SampleInfo></SampleInfo><SampleRow>B</SampleRow><SamplePlate>1</SamplePlate><WellType>REGENERATION</WellType><Concentration>-1</Concentration><ConcentrationUnits>µg/ml</ConcentrationUnits><MolarConcentration>-1</MolarConcentration><MolarConcUnits>nM</MolarConcUnits><MolecularWeight>-1</MolecularWeight><Temperature>25</Temperature><StartTime>7201714</StartTime><AssayTime>5</AssayTime></CommonData><FlowRate>1000</FlowRate><StepType>KREGENERATION</StepType><StepName>Regeneration</StepName><StepStatus>OK</StepStatus><ActualTime>5.00005</ActualTime><CycleTime>0.2</CycleTime><AssayXData Points="25">gX/KROeFykROjMpEtJLKRBuZykSBn8pE56XKRE6sykS0sspEG7nKRIG/ykTnxcpETszKRLTS
ykQb2cpEgd/KROflykRO7MpEtPLKRBv5ykSB/8pE5wXLRE4My0S0EstEGxnLRA==</AssayXData><AssayYData Points="25">+WsZwNtuKcDlizHARPg2wGEyO8A4Oz7AhAxBwCkrQ8DOdkXAiFBHwIstScAEskrADlpMwM+Y
TcBmyU7Ap+FPwKPIUMDpoFHAeH1SwBpbU8B3qlTA0zNVwAzqVcB0WlbAkh1XwA==</AssayYData></Step><Step><CommonData><SampleLocation>12</SampleLocation><SampleID></SampleID><SampleGroup></SampleGroup><SampleInfo></SampleInfo><SampleRow>B</SampleRow><SamplePlate>1</SamplePlate><WellType>NEUTRALIZATION</WellType><Concentration>-1</Concentration><ConcentrationUnits>µg/ml</ConcentrationUnits><MolarConcentration>-1</MolarConcentration><MolarConcUnits>nM</MolarConcUnits><MolecularWeight>-1</MolecularWeight><Temperature>25</Temperature><StartTime>7217810</StartTime><AssayTime>5</AssayTime></CommonData><FlowRate>1000</FlowRate><StepType>KREGENERATION</StepType><StepName>Regeneration</StepName><StepStatus>OK</StepStatus><ActualTime>5.00005</ActualTime><CycleTime>0.2</CycleTime><AssayXData Points="25">gR/LROcly0RGLMtEtDLLRBs5y0SBP8tE50XLRI9My0S0UstEG1nLRHlfy0QAZstETmzLRLRy
y0QbectEgX/LROeFy0ROjMtEtJLLRDuZy0R5n8tE56XLRE6sy0S0sstEG7nLRA==</AssayXData><AssayYData Points="25">jNVfPcJbVz3qpZk9fbPEPSb56z2bVQc+Rm8YPo6jJz6tATI+Y5A3PtnnPj4rt0k+zWpMPoug
Uz512Fk+SXdXPisBYj5kLWg+3f9uPlJ3bj5s2nM+jmx0Pn2ddz6vd3s+6LKAPg==</AssayYData></Step><Step><CommonData><SampleLocation>11</SampleLocation><SampleID></SampleID><SampleGroup></SampleGroup><SampleInfo></SampleInfo><SampleRow>B</SampleRow><SamplePlate>1</SamplePlate><WellType>REGENERATION</WellType><Concentration>-1</Concentration><ConcentrationUnits>µg/ml</ConcentrationUnits><MolarConcentration>-1</MolarConcentration><MolarConcUnits>nM</MolarConcUnits><MolecularWeight>-1</MolecularWeight><Temperature>25</Temperature><StartTime>7233887</StartTime><AssayTime>5</AssayTime></CommonData><FlowRate>1000</FlowRate><StepType>KREGENERATION</StepType><StepName>Regeneration</StepName><StepStatus>OK</StepStatus><ActualTime>5.00005</ActualTime><CycleTime>0.2</CycleTime><AssayXData Points="25">gb/LROfFy0ROzMtEtNLLRBvZy0SB38tE3+XLREbsy0S08stEG/nLRIH/y0TnBcxETgzMRLQS
zEQbGcxEqh/MRN8lzEROLMxErDLMRBs5zESBP8xE30XMRE5MzES0UsxEG1nMRA==</AssayXData><AssayYData Points="25">Nkw3wObHRMAO8UnAu3tNwLZwT8BJf1HAzgRTwENNVMAsbFXAEzlWwCvVV8CCLVjAPCtZwJTC
WcA8e1rA/etawKalW8C4MlzAs4xcwH8VXcDM7F3AzwpewC5pXsARql7AGAxfwA==</AssayYData></Step><Step><CommonData><SampleLocation>12</SampleLocation><SampleID></SampleID><SampleGroup></SampleGroup><SampleInfo></SampleInfo><SampleRow>B</SampleRow><SamplePlate>1</SamplePlate><WellType>NEUTRALIZATION</WellType><Concentration>-1</Concentration><ConcentrationUnits>µg/ml</ConcentrationUnits><MolarConcentration>-1</MolarConcentration><MolarConcUnits>nM</MolarConcUnits><MolecularWeight>-1</MolecularWeight><Temperature>25</Temperature><StartTime>7250002</StartTime><AssayTime>5</AssayTime></CommonData><FlowRate>1000</FlowRate><StepType>KREGENERATION</StepType><StepName>Regeneration</StepName><StepStatus>OK</StepStatus><ActualTime>5.00005</ActualTime><CycleTime>0.2</CycleTime><AssayXData Points="25">gV/MROdlzERObMxEtHLMRBt5zESBf8xE54XMRE6MzESsksxEEpnMRIGfzETfpcxERqzMRKyy
zEQbucxEeb/MROfFzEROzMxEtNLMRBvZzER538xE5+XMRE7szES08sxEG/nMRA==</AssayXData><AssayYData Points="25">YLOYPfH+aD30RJI9jSfMPT3Y7z1XhA0+SlQZPg+7Jz40tC0+XDQ/PrA3Rz7d9Ek+vJ9UPpKM
Wj7Xj2I++cFiPlq6Zz6TnXA+MWFxPml1ej6+mn4+tySBPjPCgz51C4Q+Oe6DPg==</AssayYData></Step><Step><CommonData><SampleLocation>11</SampleLocation><SampleID></SampleID><SampleGroup></SampleGroup><SampleInfo></SampleInfo><SampleRow>B</SampleRow><SamplePlate>1</SamplePlate><WellType>REGENERATION</WellType><Concentration>-1</Concentration><ConcentrationUnits>µg/ml</ConcentrationUnits><MolarConcentration>-1</MolarConcentration><MolarConcUnits>nM</MolarConcUnits><MolecularWeight>-1</MolecularWeight><Temperature>25</Temperature><StartTime>7266085</StartTime><AssayTime>5</AssayTime></CommonData><FlowRate>1000</FlowRate><StepType>KREGENERATION</StepType><StepName>Regeneration</StepName><StepStatus>OK</StepStatus><ActualTime>5.00005</ActualTime><CycleTime>0.2</CycleTime><AssayXData Points="25">gf/MRN8FzURODM1ErBLNRBsZzUR5H81E5yXNRE4szUS0Ms1EGznNRIE/zUTfRc1ETkzNRLRS
zUQbWc1EgV/NROdlzURGbM1ErHLNRBt5zUSBf81E54XNRE6MzUSsks1EG5nNRA==</AssayXData><AssayYData Points="25">zFw5wNIdR8DN6EzAtQBQwKn0UcBN1lPATUVVwGOeVsANuVfAfohYwAOUWcCbbVrACPhawHuX
W8Cad1zAmLBcwFUjXcB3pl3AInlewDagXsDm/F7Au3pfwPGYX8CfpF/AcDZgwA==</AssayYData></Step><Step><CommonData><SampleLocation>12</SampleLocation><SampleID></SampleID><SampleGroup></SampleGroup><SampleInfo></SampleInfo><SampleRow>B</SampleRow><SamplePlate>1</SamplePlate><WellType>NEUTRALIZATION</WellType><Concentration>-1</Concentration><ConcentrationUnits>µg/ml</ConcentrationUnits><MolarConcentration>-1</MolarConcentration><MolarConcUnits>nM</MolarConcUnits><MolecularWeight>-1</MolecularWeight><Temperature>25</Temperature><StartTime>7282229</StartTime><AssayTime>5</AssayTime></CommonData><FlowRate>1000</FlowRate><StepType>KREGENERATION</StepType><StepName>Regeneration</StepName><StepStatus>OK</StepStatus><ActualTime>5.00005</ActualTime><CycleTime>0.2</CycleTime><AssayXData Points="25">gZ/NROelzURGrM1ErLLNRBK5zUR5v81E38XNREbMzUS00s1EEtnNRHnfzUTf5c1ETuzNRKzy
zUQb+c1Egf/NRN8FzkRGDM5ErBLORBIZzkR5H85E3yXORE4szkSsMs5EGznORA==</AssayXData><AssayYData Points="25">kATGPfWOmT27v8Y9JgEBPtVrFz6kziA+6JEyPkA6Qz7ewko+FvRUPqYJYj6OYGk+0/lxPsVu
dz4JIn8+hC6BPk23gD56wYY+w2OLPstrjD4wdY4+NGOPPheDkj7YhZM+E4STPg==</AssayYData></Step><Step><CommonData><SampleLocation>1</SampleLocation><SampleID></SampleID><SampleGroup></SampleGroup><SampleInfo></SampleInfo><SampleRow>B</SampleRow><SamplePlate>1</SamplePlate><WellType>BUFFER</WellType><Concentration>-1</Concentration><ConcentrationUnits>µg/ml</ConcentrationUnits><MolarConcentration>-1</MolarConcentration><MolarConcUnits>nM</MolarConcUnits><MolecularWeight>-1</MolecularWeight><Temperature>25</Temperature><StartTime>7296969</StartTime><AssayTime>30</AssayTime></CommonData><FlowRate>1000</FlowRate><StepType>BASELINE</StepType><StepName>Baseline</StepName><StepStatus>OK</StepStatus><ActualTime>29.999</ActualTime><CycleTime>0.2</CycleTime><AssayXData Points="150">gT/ORN9FzkRGTM5EtFLORBJZzkSaX85E32XOREZszkS0cs5EEnnORHl/zkTfhc5ERozORLSS
zkQbmc5EeZ/ORN+lzkRGrM5EtLLORBK5zkR5v85E38XOROnMzkSs0s5EEtnORIHfzkTf5c5E
RuzORKzyzkQS+c5Eef/ORN8Fz0RGDM9EtBLPRBIZz0R5H89E3yXPREYsz0SsMs9EEjnPRHk/
z0TnRc9ERkzPRKxSz0QbWc9EeV/PROdlz0RGbM9ErHLPRBJ5z0S6f89E34XPREaMz0S0ks9E
EpnPRHmfz0Tfpc9ERqzPRKyyz0QSuc9Eeb/PRN/Fz0RGzM9ErNLPRBLZz0Sa389E3+XPREbs
z0Ss8s9EEvnPRB0A0ETfBdBERgzQRLQS0EQSGdBEeR/QRN8l0ERGLNBErDLQRBs50ER5P9BE
30XQREZM0ESsUtBEElnQRHlf0ETfZdBERmzQRKxy0EQSedBEeX/QRN+F0ERGjNBErJLQRBuZ
0ER5n9BE36XQRE6s0ESsstBEErnQRHm/0ETfxdBERszQRKzS0EQS2dBEgd/QROfl0ERG7NBE
rPLQRBL50ESB/9BE5wXRREYM0UTNEtFEGxnRRHkf0UTfJdFERizRRKwy0UQSOdFEgT/RRN9F
0URGTNFErFLRRBJZ0UR5X9FE32XRREZs0USsctFEEnnRRHl/0UTnhdFETozRRLSS0UQSmdFE
eZ/RROel0URGrNFErLLRRBK50UR5v9FE38XRREbM0USs0tFEG9nRRIHf0UT45dFERuzRRKzy
0UQS+dFE</AssayXData><AssayYData Points="150">I4OdPvwbnz4EWp8+JHqfPis6oj4DE6I+R/SiPmdBoz6tLKQ+Z3+iPmimpz69V6Y+Fb+nPvJ+
pD6JeKY+VeGpPr6SqT4oFKg+5yqrPpbkqT4smKo+isOsPmgprD6aUKs+2GavPojUrD4fBq0+
pxeuPqoWrz67768+UeaxPno1sT7Bba8++B6yPrqRsT4cHrI+UdmxPu6Xsj7UkbM+LGOyPtH3
tT6y2rQ+zIS3PqQ3tj7ZZrU+vFy2PndotD72qro+pte3Pmaxtz7dB7o++Ya2PmXHuD51c7k+
O7u3PlubuD6h9rk+FwG8PgzNtz6iZro+EW66PvAAuz49pLw+9de6Po7/uz6647w+Cra9PqvX
vT63or8+0fS+Pi3Ruz5rur8+Ewq+PtYlvz4Xm70+VEq+Pshhvz6pO8A+PjzAPh8/vj67ysE+
UVLCPsrVwD55a8I+adbBPnAWwz6FbMM+M4HBPuX5wT7Zd8A+kd7FPtyawj4z4MQ+R1fEPr8N
xT4VzsQ+6YnGPoqdwz4vFMY+/IPEPvhgxj62jsQ+J73EPujTxz4VrsU+/CvFPk4kxj56sMc+
g7/GPjKyxj7Gxsg+AKHHPkL8xz7fZsk+yW/GPjzLxz4Uu8g+GIHHPmzGyT6T1Mk+Zo/JPgJS
yj6Dz8w+D0PKPsesyj5H/so+Yt3LPgRNyz6xE8s+2GTLPkGbyz6MUss+kGPNPgYxzT6mvs4+
VcnLPsWbzT7zgs8+p8nNPgxmzz6YBNA+WTDPPmNazT4XEs8+QYrMPkMS0D6jr9A+l4PPPsTp
0D7Rbs8+</AssayYData></Step><Step><CommonData><SampleLocation>1</SampleLocation><SampleID></SampleID><SampleGroup></SampleGroup><SampleInfo></SampleInfo><SampleRow>B</SampleRow><SamplePlate>1</SamplePlate><WellType>BUFFER</WellType><Concentration>-1</Concentration><ConcentrationUnits>µg/ml</ConcentrationUnits><MolarConcentration>-1</MolarConcentration><MolarConcUnits>nM</MolarConcUnits><MolecularWeight>-1</MolecularWeight><Temperature>25</Temperature><StartTime>7327785</StartTime><AssayTime>80</AssayTime></CommonData><FlowRate>600</FlowRate><StepType>LOADING</StepType><StepName>Loading</StepName><StepStatus>OK</StepStatus><ActualTime>80</ActualTime><CycleTime>0.2</CycleTime><AssayXData Points="400">eP/RRN4F0kQ9DNJEoxLSRBIZ0kRwH9JE1iXSREUs0kSrMtJECTnSRHA/0kTWRdJEPUzSRKNS
0kQJWdJEcF/SRNZl0kQ9bNJEo3LSRAl50kRwf9JE3oXSRD2M0kSjktJEEpnSRHCf0kTWpdJE
RazSRKOy0kQSudJEeL/SRNbF0kQ9zNJEo9LSRBLZ0kSI39JE1uXSRD3s0kSj8tJECfnSRHD/
0kTWBdNERQzTRKMS00QJGdNEcB/TRNYl00Q9LNNEqzLTRAk500RwP9NE1kXTRD1M00SjUtNE
ElnTRNJf00TWZdNERWzTRKNy00QSedNEcH/TRNaF00Q9jNNEo5LTRBKZ00Rwn9NE1qXTRD2s
00SjstNEErnTRHC/00TWxdNERczTRKvS00QJ2dNEeN/TRN7l00Q97NNEo/LTRAn500Rw/9NE
1gXUREUM1ESjEtRECRnURHAf1ETWJdRERSzURKMy1EQSOdREcD/URNZF1EQ9TNREo1LURBJZ
1ERwX9RE1mXUREVs1ESjctRECXnURHB/1ETWhdREPYzURKuS1EQJmdREcJ/URNal1EQ9rNRE
o7LURAm51ERwv9RE1sXURD3M1ESj0tREEtnURHDf1ETW5dREPezURKvy1EQJ+dREcP/URNYF
1UQ9DNVEoxLVRAkZ1URwH9VE1iXVREUs1USjMtVECTnVRHA/1UTWRdVEPUzVRKNS1UQJWdVE
cF/VRNZl1UQ9bNVEo3LVRAl51URwf9VE1oXVRD2M1USjktVECZnVRHif1UTWpdVEPazVRKOy
1UQJudVEcL/VRN7F1URFzNVEo9LVRAnZ1URw39VE1uXVRD3s1USj8tVECfnVRHD/1UTWBdZE
PQzWRKMS1kQJGdZEeB/WRN4l1kQ9LNZEozLWRAk51kRwP9ZE1kXWRD1M1kSjUtZECVnWRHhf
1kTWZdZEPWzWRKNy1kQaedZEcH/WRNaF1kQ9jNZEs5LWRBKZ1kRwn9ZE1qXWRD2s1kSrstZE
CbnWRHi/1kTWxdZEPczWRKPS1kQJ2dZEeN/WRNbl1kQ97NZEo/LWRAn51kR4/9ZE1gXXRD0M
10SjEtdEEhnXRHAf10TWJddEPSzXRKMy10QSOddEcD/XRN5F10Q9TNdEo1LXRAlZ10RwX9dE
52XXREVs10SjctdECXnXRHh/10TWhddEVYzXRKOS10QJmddEcJ/XRN6l10RFrNdEo7LXRAm5
10Rwv9dE3sXXRD3M10Sr0tdEEtnXRHjf10TW5ddEPezXRKvy10QS+ddEeP/XRNYF2EQ9DNhE
qxLYRBIZ2ERwH9hE3iXYREUs2ESjMthECTnYRHg/2ETeRdhERUzYRKNS2EQSWdhEeF/YRN5l
2ERFbNhEq3LYRBJ52ER4f9hE3oXYREWM2ESrkthEEpnYRHif2ETepdhERazYRKuy2EQSudhE
eL/YRN7F2ERFzNhEq9LYRBLZ2ER439hE3uXYREXs2ESr8thEEvnYRHj/2ETeBdlERQzZRKsS
2UQSGdlEeB/ZRN4l2URFLNlEqzLZRBI52UR4P9lE3kXZREVM2USrUtlEElnZRHhf2UTeZdlE
RWzZRKty2UQSedlEeH/ZRN6F2URFjNlEq5LZRBKZ2UR4n9lE3qXZREWs2USzstlEErnZRHi/
2UTexdlERczZRKvS2UQS2dlEeN/ZRN7l2URF7NlEq/LZRBL52UR4/9lE3gXaREUM2kSrEtpE
EhnaRHgf2kTeJdpERSzaRLwy2kQSOdpEeD/aRNZF2kRFTNpEq1LaRBJZ2kSIX9pE3mXaREVs
2kSrctpEEnnaRHh/2kTehdpERYzaRKuS2kQSmdpEeJ/aRN6l2kQ9rNpEq7LaRBK52kR4v9pE
3sXaREXM2kSr0tpEEtnaRHjf2kTe5dpERezaRKvy2kQS+dpEeP/aRN4F20RFDNtEoxLbRBIZ
20R4H9tE3iXbREUs20SrMttEEjnbRHg/20TeRdtEPUzbRKtS20QSWdtEeF/bRPdl20RFbNtE
q3LbRBJ520R4f9tE3oXbREWM20SzkttEEpnbRHif20TepdtERazbRKuy20QJudtEeL/bRN7F
20RFzNtEkdPbRBLZ20R439tE1uXbREXs20Sr8ttEEvnbRA==</AssayXData><AssayYData Points="400">oKTRPkp60D47kNE+DQzSPgF50j4RutI+FIDSPgNg0z6sNdM+UNDSPtS20j6gr9M+MoXUPrTu
0T6dtdM+4V7WPpRr1T59Y9U+M8PTPidN0j4Jo9Q+jCbUPrvp1D4Hb9Q+WTnVPogZ1T4jrdc+
kOfUPu/f1T6ONtI+VSrUPrLV1j47WdY+3X/WPs9R1j4Wc9g+wdPXPjJL1z5qcdU+B+HWPi3k
2D6JYtc+923WPmBh1z5WwdU+fSXXPkxo1j7hCtY+nOXVPut+2D4tbtk+hn7XPnm/1z4Hudg+
Q9TWPrUO2T7WWto+oL3ZPoVc1z4jVNo+c5fYPoGG1z5Hh9g+MM3bPjgO2T5Fodo+xdrZPjJx
2j6tyNk+29raPi4R2z7ZA9s+u/fbPqbO2z4iitw+J2naPu/t3D6pyNw+WfnaPkVf3T4a3ts+
bqrcPntP2T5qlt0+AL7bPq3j2z7a+N4+pBvdPjoa3T4t/9s+UYPdPnto3D5UDt4+BgjePj6w
3z6Fpdw+pl7fPi8C3T56bt8+oSrePrtX4D4H098+l9HePhZx3T5PUt4+o+LePi1F3j5cht8+
lbXfPonD3z67/94+LafePqbG4D7yid8+2KjgPp0Q4D5EUuA+rUDgPsYH4T64dN8+RYbhPh3E
4D5rnOE+QYnfPsRm4T5IV+E+Dc7hPtAZ4j7eueA+6T7hPjgi4j4mbOE+kFPhPs8v4T5Jg+E+
+J/iPv2v4z6aweI+K2PhPjPR4z6ZBuM+p5TjPlhR4z4DTOM+BaXjPhOC4z44yeE+UUrmPu8G
5T6Q+OI+uarlPp0h5D7B0+Y+qv3jPq5O5D6XMuQ+wfrlPqqK4z7siuI+TbDkPhZJ4j6zyuM+
bSnjPrbX4z6Y7uM+fcrkPvtr5D4zkuY+y5rmPrWq4z7nPuY+XL7lPq1b5T4g4eY+RzDlPsWK
5j73E+Y+fY3nPtei5T6Tjec+fgTqPjuH5z5XqeY+sDDnPsM65T62P+g+t63mPicC6T7eUec+
8WPoPtcM6T5x8OU+v2vnPpvN6D4Sdec+Aa7oPo3s5z4YT+g+9zvoPiVM5z5LTeg+5cTnPiPH
6D5NEeg+D5rpPlWT6T4zyOk+To/pPgg76D5iReo+6xrpPub56j4qTek+Iu7oPl9Y7D5kfOo+
67TqPkJD6T5cT+s+ih/qPncO6z7bNes+47rpPk376z47+uk++S/rPpoJ6j4+J+0+mF/qPveN
6z6Thuw+Vp7sPm6R6D70Xus+91XrPvv66j5By+o+GL3rPsAc6j6Zxuw+8F/qPtIR7D6NF+w+
q/TrPkF07D72CO0+WDHrPrmf7D5G+e0+dy7sPq3V6z4yGu0+BI7sPhTX6T7Za+0+1NfuPrac
7D5aEew+EbjuPgd+6j6hT+8+BrDtPhv87z7QCe8+WhztPvJ37T5O0+4+m4jtPuKs7z5e1Os+
av/sPqjK7z5qPe4+YTDvPtxX7j7Tje4+k8nrPt1N7T4BJvA+QDnxPlkv7j5p9+4+NAbwPniO
8T7A0/E+GGbwPqu87z6xz/A+eT3xPlLd7z6eXO8+hmnxPoyG7z4IUu0+QfrwPgPG7j4i8/A+
3yjzPqp68j7M3vA+qIntPmG88j4JMPI+E6HyPiOV8j6+HPE+jzryPo+G7z5SwO4+jw7yPmT1
8T5E+fA+E3nwPnhS8T7L7e8+WZXxPvHZ8D7s9PI+tc7wPh3X8D6O1vE+AF3xPmo08z5sefM+
IzryPny78T43RfQ+6rfyPjR48T5gnfE+QKTzPuAQ9D6D8PM+jfDyPqMW9D6M//M+CpP1Pt0y
8z4WP/Q+uIzvPnDN9T5sUfM+RcbzPijv8z5affY+AU31PgEu9D7N+PM+gFn0PtRM9D6MUfY+
RjPzPvEH8j5B9PQ+Vcj2PvlC9D6O6vM+4Cf1Pmgo9D5x9/U+EY33PgzT8j5+t/U+kJj1Pspf
8z7aQfM+fGP0PkQt9D7yOfY+LmT3PkHI9T4mFfU+m5H0PjRT9z4bs/Q+gV73PlKF9T7JafU+
fuz0Pqff9D7f9fY+vxr3PitP9j4WevY+ttn4PnmG9T5BmvU+dxz2Pta39z7/e/c+1+L2Pves
+T5zU/g+34P2Plrz9z5hRfg+Wxb4Ph2B9j7eavg+il/2Pg==</AssayYData></Step><Step><CommonData><SampleLocation>1</SampleLocation><SampleID></SampleID><SampleGroup></SampleGroup><SampleInfo></SampleInfo><SampleRow>B</SampleRow><SamplePlate>1</SamplePlate><WellType>BUFFER</WellType><Concentration>-1</Concentration><ConcentrationUnits>µg/ml</ConcentrationUnits><MolarConcentration>-1</MolarConcentration><MolarConcUnits>nM</MolarConcUnits><MolecularWeight>-1</MolecularWeight><Temperature>25</Temperature><StartTime>7408781</StartTime><AssayTime>30</AssayTime></CommonData><FlowRate>1000</FlowRate><StepType>BASELINE</StepType><StepName>Baseline</StepName><StepStatus>OK</StepStatus><ActualTime>30</ActualTime><CycleTime>0.2</CycleTime><AssayXData Points="150">eP/bRN4F3ERFDNxEqxLcRAkZ3ER4H9xE3iXcREUs3ESrMtxEEjncRHg/3ETeRdxERUzcRKtS
3EQSWdxEeF/cRN5l3ERFbNxEo3LcRBJ53ER4f9xE3oXcREWM3ESrktxEEpncRHCf3ETepdxE
PazcRKuy3EQSudxEeL/cRN7F3ERFzNxEq9LcRBLZ3ER439xE5ebcREXs3ESr8txEEvncRHj/
3ETeBd1ERQzdRKsS3UQSGd1EeB/dRN4l3UQ9LN1EqzLdRBI53UR4P91E3kXdREVM3USjUt1E
ElndRHBf3UTeZd1ERWzdRKNy3UQJed1EeH/dRN6F3URFjN1Eq5LdRBKZ3UR4n91E3qXdREWs
3USrst1EErndRHi/3UTexd1ERczdRKvS3UQS2d1EeN/dRN7l3URF7N1Eq/LdRGz53UR4/91E
3gXeREUM3kSrEt5EEhneRIgf3kTWJd5ERSzeRKMy3kQSOd5EeD/eRN5F3kQ9TN5Eq1LeRBJZ
3kR4X95E3mXeRD1s3kSrct5EEnneRHh/3kTehd5EPYzeRKuS3kQSmd5EeJ/eRN6l3kRFrN5E
o7LeRBK53kR4v95E1sXeREXM3kSr0t5EEtneRHjf3kTW5d5ERezeRKPy3kQS+d5EeP/eRNYF
30RFDN9EqxLfRAkZ30R4H99E3iXfRD0s30SjMt9EEjnfRHg/30TWRd9ERUzfRLNS30QSWd9E
eF/fRN5l30RFbN9Eq3LfRBJ530Rwf99E3oXfREWM30Srkt9EEpnfRHif30Tepd9EPazfRKuy
30QSud9E</AssayXData><AssayYData Points="150">c1H3PmJN9z6Kfvk+epr3Phfy9j75ffg+18D4PoMq+j5ZiPo+tiT2Ph2S+D6sefg+zMH4Phxo
+T55Mfk+oS73PhTG+T6ycfs+Ocj3Ps9H+T5V+/s+MDP5Pjc4+T4/ifk+FQD6PjZo+z5Mz/k+
S9n6Pos++D6icfk+U5r6Prsk+D5FI/k+iXj5PpRM+T6+4Pk+KE36PpcJ+T7GTPw+EF/7PmBL
+T5Wyvk+PGT9PjNv+D6w8Po+yN73Pg8F+j6NBPs+MTP6Pn/u+j4hp/s+UmD7PgGx+z43R/4+
BfL7Pi9z+z7twfo+DMD7PrWP/D4tjP0+Jr/8PnPW+z54o/s+z+n7PhXU/D4NNPw+X5j8Pvc2
/D70f/g+hZ3+Pt7V+j4Uafw+92L9Pgxr/D6vi/4+nbr8PgQ3/D5hJP4+2if+Pl20+j7To/8+
Yqr9PtQv/z4RmP0+/Hr9PrQN/z6gy/4+OUT/PhY7/j44N/4+0On9Puqr+z4kMAA/exL+Pmil
/D7eSv4+E3b9PliI/T5Ptf0+vU7/PhtHAD9Z0v0+fyb+Pgys/j7eXP8+CZX/PkIz/T6j6P4+
KBz9PoIO/j5tjf4+JUz+PgJv/z7idP8+DDUAP+VI/j5Lhf8+unr+PqIV/T7uXP4+Aaf+PrYP
AD8SDQA/+If/PnXB/z5WtQA/S3UBP61XAD8IqwA/fgr/Pnm0AD+2ZQE/fwX/PrCv/z6/ev4+
DMABP97NAD+4VQA/5GUAPwTa/z51YAE/J2j+PkEyAT/XeQA/Gz4AP8cmAD+Nev8+oTr/Pp4a
AT/E9gA/</AssayYData></Step><Step><CommonData><SampleLocation>10</SampleLocation><SampleID>BG505 T332N SOSIP</SampleID><SampleGroup></SampleGroup><SampleInfo></SampleInfo><SampleRow>B</SampleRow><SamplePlate>1</SamplePlate><WellType>KSAMPLE</WellType><Concentration>-1</Concentration><ConcentrationUnits>µg/ml</ConcentrationUnits><MolarConcentration>250</MolarConcentration><MolarConcUnits>nM</MolarConcUnits><MolecularWeight>-1</MolecularWeight><Temperature>25</Temperature><StartTime>7447894</StartTime><AssayTime>180</AssayTime></CommonData><FlowRate>600</FlowRate><StepType>ASSOC</StepType><StepName>Association</StepName><StepStatus>OK</StepStatus><ActualTime>179.999</ActualTime><CycleTime>0.2</CycleTime><AssayXData Points="900">eL/fRN7F30Q9zN9Eq9LfRBLZ30R4399E3uXfREXs30Sj8t9ECfnfRHD/30T3BeBEPQzgRKsS
4EQSGeBEcB/gRPcl4ERFLOBEozLgRAk54ER4P+BE1kXgREVM4ESjUuBECVngRHhf4ETWZeBE
RWzgRKty4EQSeeBEcH/gRNaF4ERFjOBEvJLgRAmZ4ERwn+BE1qXgRD2s4ETcsuBEErngRHi/
4ETexeBEPczgRKvS4EQJ2eBEeN/gRNbl4EQ97OBEq/LgRAn54ESI/+BE1gXhRD0M4USjEuFE
EhnhRHAf4UTWJeFERSzhRKMy4UQSOeFEcD/hROdF4URFTOFEo1LhRL5Z4URwX+FE3mXhREVs
4USrcuFECXnhRHB/4UTWheFEPYzhRKOS4UQJmeFEcJ/hRNal4UR+rOFEvLLhRAm54UR4v+FE
1sXhRD3M4USr0uFECdnhRHDf4UTW5eFEPezhRKPy4UQJ+eFEeP/hRN4F4kQ9DOJEqxLiRAkZ
4kR4H+JE1iXiRD0s4kSjMuJECTniRHA/4kTWReJEPUziRKNS4kQSWeJEcF/iRNZl4kRFbOJE
o3LiRBJ54kRwf+JE74XiRD2M4kSjkuJECZniRHif4kTepeJERaziRKOy4kQJueJEcL/iRNbF
4kQ9zOJEo9LiRBLZ4kR43+JE3uXiRD3s4kSj8uJECfniRHj/4kTWBeNEPQzjRKsS40QJGeNE
cB/jRN4l40Q9LONEqzLjRAk540RwP+NE1kXjREVM40SjUuNECVnjRHBf40TWZeNEPWzjRKNy
40QJeeNEiH/jRNaF40Q9jONEo5LjRBKZ40Rwn+NE1qXjRD2s40SrsuNECbnjRHi/40TWxeNE
RczjRKvS40Q42uNEeN/jRNbl40RN7ONE1PLjRAn540Rw/+NE3gXkRD0M5ESjEuREEhnkRHgf
5ETWJeRERSzkRKMy5EQJOeREcD/kRNZF5EQ9TOREo1LkRAlZ5ERwX+RE1mXkREVs5ESrcuRE
Q3nkRHB/5ETeheREPYzkRKOS5EQJmeREcJ/kRNal5ERFrOREo7LkRBK55ERwv+RE1sXkRD3M
5ESj0uREEtnkRHDf5ETW5eREPezkRKPy5EQJ+eREcP/kRN4F5UQ9DOVEqxLlRAkZ5URwH+VE
3iXlREUs5USjMuVECTnlRHA/5UTWReVERUzlRKNS5UQJWeVEcF/lRNZl5UQ9bOVEo3LlRBJ5
5URwf+VE1oXlRD2M5USjkuVECZnlRHCf5UTWpeVEPazlRKuy5UQJueVEcL/lRNbF5UQ9zOVE
o9LlRAnZ5URw3+VE1uXlREXs5USj8uVEEvnlRHD/5UTWBeZERQzmRKMS5kQYGuZEcB/mRN4l
5kRFLOZEszLmRBI55kRwP+ZE1kXmRD1M5kSrUuZECVnmRHBf5kTWZeZEPWzmRKNy5kQJeeZE
cH/mRNaF5kRmjOZEo5LmRBKZ5kRwn+ZE1qXmRD2s5kSrsuZECbnmRHC/5kTWxeZEPczmRKPS
5kQJ2eZEcN/mRNbl5kQ97OZEo/LmRBL55kR4/+ZE1gXnRD0M50SjEudECRnnRHAf50TWJedE
PSznRKMy50QJOedEeD/nRNZF50QBTedEo1LnRAlZ50RwX+dE1mXnRD1s50SjcudECXnnRHB/
50TWhedERYznRKuS50QJmedEeJ/nRNal50Q9rOdEo7LnRBK550Rwv+dE3sXnRD3M50Sj0udE
CdnnRHjf50TW5edEPeznRKvy50QJ+edEcP/nRN4F6EQ9DOhEoxLoRAkZ6ERwH+hE1iXoRD0s
6ESrMuhEGjnoRHA/6ETWRehERUzoRKtS6EQJWehEkV/oRN5l6EQ9bOhEq3LoRBJ56ERwf+hE
1oXoRD2M6ESrkuhECZnoRHif6ETnpehEPazoRKOy6EQJuehEeL/oRN7F6EQ9zOhEzNLoRAnZ
6ER43+hE3uXoRD3s6ESr8uhECfnoRHj/6ETeBelETQzpRKsS6UQSGelEeB/pRNYl6URFLOlE
qzLpRAk56USZP+lE3kXpREVM6USjUulECVnpRHBf6UTWZelERWzpRKNy6UQJeelEcH/pRNaF
6UQ9jOlExJLpRBKZ6UR4n+lE1qXpRD2s6USrsulEErnpRHC/6UTWxelEPczpRKvS6UQS2elE
eN/pRN7l6URF7OlEq/LpRBL56UR4/+lE3gXqRE0M6kSrEupEEhnqRHgf6kTeJepERSzqRKsy
6kQSOepEeD/qRN5F6kRFTOpEq1LqRBJZ6kR4X+pE3mXqREVs6kSrcupEEnnqRHh/6kTehepE
RYzqRKuS6kQSmepEeJ/qRN6l6kRFrOpEq7LqRBK56kR4v+pE7cbqREXM6kSr0upEEtnqRHjf
6kTe5epERezqRKvy6kQS+epEeP/qRN4F60RFDOtEqxLrRBIZ60R4H+tE3iXrREUs60SrMutE
CTnrRHg/60TeRetERUzrRKtS60QSWetEeF/rRN5l60RFbOtEq3LrRBJ560R4f+tE3oXrREWM
60SrkutEEpnrRKmf60TepetERazrRKuy60QSuetEeL/rRN7F60RFzOtEq9LrRHTZ60R43+tE
3uXrREXs60Sr8utEEvnrRHj/60TeBexERQzsRKMS7EQJGexEeB/sRN4l7ERdLOxEozLsRBI5
7ERwP+xE3kXsREVM7ESrUuxEElnsRHhf7ETeZexERWzsRKty7EQSeexEeH/sRN6F7ERFjOxE
q5LsRDKZ7ER4n+xE3qXsREWs7ESrsuxEErnsRHi/7ETexexEbszsRKvS7EQS2exEeN/sRN7l
7ERF7OxEq/LsRBL57ERw/+xE3gXtREUM7USrEu1ECRntRHAf7UTvJe1ERSztRKsy7UQSOe1E
eD/tRN5F7URFTO1Eo1LtRBJZ7URwX+1E3mXtREVs7USrcu1EEnntRHh/7UTehe1ERYztRMyS
7UQSme1EgJ/tRN6l7URFrO1Eq7LtRBK57UR4v+1E3sXtREXM7USr0u1EEtntRHjf7UTW5e1E
ReztRKvy7UQS+e1EeP/tRN4F7kRFDO5EoxLuRBIZ7kR4H+5E3iXuREUs7kSjMu5EEjnuRHg/
7kTeRe5ERUzuRKtS7kQSWe5EeF/uRN5l7kRFbO5Eq3LuRBJ57kR4f+5E3oXuRD2M7kQFk+5E
EpnuRHif7kTepe5EXazuRKuy7kQSue5EcL/uRN7F7kQ9zO5Eq9LuRAnZ7kR43+5E3uXuREXs
7kSr8u5EEvnuRHD/7kTWBe9ERQzvRKsS70QSGe9EcB/vRN4l70Q9LO9EqzLvRBI570R4P+9E
3kXvREVM70SrUu9ECVnvRHhf70TeZe9ERWzvRKty70QSee9EeH/vRN6F70RFjO9Eq5LvRAmZ
70R4n+9E3qXvREWs70Srsu9ECbnvRHC/70TWxe9ERczvRKPS70QS2e9EeN/vRN7l70RF7O9E
o/LvRBL570R4/+9E3gXwRD0M8ESrEvBEEhnwRHgf8ETeJfBERSzwRKsy8EQSOfBEcD/wRN5F
8ERFTPBEq1LwRBJZ8ERwX/BE1mXwREVs8ESrcvBECXnwRHh/8ETehfBEPYzwRKuS8EQSmfBE
eJ/wRNal8ERFrPBEo7LwRDK58ER4v/BE1sXwREXM8ESr0vBEEtnwRHjf8ETe5fBERezwRKvy
8EQJ+fBEcP/wRNYF8URVDPFEqxLxRBIZ8UR4H/FE3iXxREUs8USjMvFEEjnxRHg/8UTeRfFE
RUzxRKNS8UQSWfFEeF/xRNZl8URFbPFEq3LxRAl58UR4f/FE1oXxREWM8USrkvFECZnxRHif
8UTWpfFEPazxRKuy8UQSufFEcL/xRN7F8UQ9zPFEo9LxRAnZ8UR43/FE3uXxREXs8USr8vFE
EvnxRHj/8URqBvJERQzyRKMS8kQSGfJEeB/yRN4l8kRFLPJEqzLyRBI58kR4P/JE3kXyRD1M
8kSrUvJEElnyRHBf8kTWZfJEPWzyRKty8kQSefJEcH/yRN6F8kRFjPJEo5LyRAmZ8kR4n/JE
3qXyRD2s8kSjsvJECbnyRHi/8kTexfJERczyRKvS8kQJ2fJEeN/yRNbl8kRF7PJEs/LyRAn5
8kSA//JE1gXzRD0M80SrEvNECRnzRHAf80TWJfNERSzzRKMy80QJOfNEeD/zRN5F80Q9TPNE
1FLzRAlZ80R4X/NE3mXzRD1s80TEcvNEEnnzRHh/80TWhfNEZozzRKOS80QSmfNEgJ/zRN6l
80Q9rPNEo7LzRAm580Rwv/NE3sXzREXM80Sr0vNEEtnzRLrf80TW5fNERezzRKPy80QJ+fNE
cP/zRN4F9ERFDPREqxL0RBIZ9ER4H/RE3iX0RD0s9ESrMvRECTn0RHA/9ETeRfREKk30RKNS
9EQJWfREeF/0RN5l9ERFbPREo3L0RBJ59ER4f/RE3oX0RD2M9ESjkvRECZn0RHCf9ETWpfRE
Raz0RLyy9EQJufREeL/0RNbF9EQ9zPREq9L0RAnZ9ERw3/RE3uX0RD3s9ESr8vREEvn0RHj/
9ETeBfVEPQz1RGgT9UQSGfVEeB/1RNYl9URFLPVEozL1RBI59UQkQPVE/0X1RD1M9USjUvVE
Eln1RAxg9UTeZfVEPWz1RKNy9UQJefVEXYD1RN6F9UQ9jPVEq5L1RBKZ9URwn/VE1qX1REWs
9USrsvVECbn1RHC/9UTexfVERcz1RKvS9UQJ2fVEcN/1RN7l9URF7PVEo/L1RBL59UR4//VE
1gX2REUM9kSrEvZEEhn2RHgf9kTeJfZERSz2RKsy9kQJOfZE</AssayXData><AssayYData Points="900">acABPzb+/z4BhPw+J774Poko9D4Uu/A+JdbuPrQM7j48luo+ag3pPhs05j6Nq+c+5P/kPtOr
4T6G5uM+X1njPhL04z6FZOM+EbfiPu4K4j4xu+A+9WvhPjyP4z6Z0eQ+nBXiPh234D6QH+E+
r0ziPnjy3z5qoeA+JGbiPh/W4j7f++A+ba7iPq814z6AV+I+eF7hPlG+4D65hOI+vh3kPj63
4j6kVuM+RoXgPnse5D6U3uM+gwvkPut44z5ztOM+80jjPgGS4z78qOQ+Dk/jPilE4z5UFeU+
jI/kPqSh5D4iVuQ+1m/kPjBR5D7B5+Y+Ol7mPp6C5D6CKOQ+KenmPlkY5T6nLOY+ZlXlPnmU
5T4M4+U+IV3jPopH5T5XGuQ+RgvmPo2R5T4/meY+xHrmPpZd5j6xm+U+VejkPqva5T4FIeU+
gATmPjz05j6FbOU++pfkPrHn5j6dh+Y+owvmPkpE5j6byOY+STvnPiT95D6Xmec+f+3mPsNI
5j7apOY+KhznPsSw5z5YbOc+JrfmPjVm5D5FoeY+z0vmPgyE5j7mKeo+Pg/mPv2H5j7q8ug+
etLpPsqk5z4/wOk+bO3pPhP/6j72s+c+LmvqPntn6D7kCus+p9jmPrLW6D7qEug+h5DoPnHq
5z4CXek+AMTnPrBo5z6Ecuo+n2nnPogn6T7DBuw+hY/sPlgp6D6SnOk+XdjrPq6S6T7+Tuc+
nlDpPuJQ6j4p0+g+brbqPme26T6+Pus+SeDqPuLg6j65Bew+dE3pPuG76z66Ne0+fNLrPr0q
6z6Hous+bsDrPuSN6z7ZJOo+tnrpPu5f6j6f8uo+Yg7tPpEo6j4wi+s+88bqPsET7T4w+Os+
ZjLpPn7u7D48Be0+R3/rPgeS7j6Iqe4+cHPqPm1O7T5mmOo+U2ntPrMP7T621e0+tj7uPimw
7D4cCuw+aszsPlpL7D7l4Os+DLzsPluR7T6ps+w+iyTsPtd17T4qFus+U+rsPtjf8D6SsO8+
hLzsPmTA7T5E0us+nfTsPl1M7D7jiew+0Q3tPlxf7j6V2uw+smLuPhnO7j5s7ew+Do7tPsV8
7T5+2Ow+w2PwPt6d7j6WFvA+APLuPprU6j4G3O4+lVTtPhqc7T5bEu8+1UzwPvgj7T6Syu0+
wx7uPk3a7j7LgfE+ikjsPphQ7j7d9+8+Vl7uPnXq8D7g/+8+62ztPgap7j5G2PA+NMvtPnHj
7z4kBO8+JdbuPsLK8D7dnu8+klTvPlig7z7pPe8+JHfxPgx97z5N3O8+NEXxPl8K8D6hRO8+
F5nwPvm87z7anu0+VAbvPkDF8D5p8/E+Th3wPo6Q7z4Kd/A+16LuPrsm8D6Hoe8+KWLwPpZl
7z5xQ/A+MiPxPsuN8T5fNPA+LDvwPssH8z4CR/E+hY3xPlYE8D7mm/I+4YjvPm4H8D4eYO8+
ONvxPmeY8T6Tf/E+wdTwPkG47z5jMPA+9fjzPkMo7z6tZ/I+QZbxPj298D5ne/M+EaLyPgId
8T49ovI+E5/yPoMn8T72GfM+eYr1Pnag8z4Q3/A+HA3wPquU8T7Th/E+pM3yPrt68D47M+8+
4QLyPoHd8j529vA+eJLzPqHc8j6QD/I+CN7wPgP78j4ZXfI+NhDyPr498z5WJfM+I6TwPjXM
8z5Ef/M+STXzPuYK8j784/M+g2PyPu0x8j6WbvQ+XovzPpWt8j4iifM+kUjzPuQH8j55ffI+
3Gv2PkCl8j6VO/Y+lALzPjEw8z4NYvI+ytnwPhsl8j6eyPI+tzD0Pmo89D7tJfM+pCnzPnuT
8j6BjvE+JWnzPnwG9D5eKvU+dtPzPjyT9D6UX/Q+PHP1PjJs9D40dvQ+32j1PuXx9D7J1PU+
iAT2PgoP8j4pKPU+FCj1Ph8A9T4B0fM+qur0Pny89j7JEPQ+d8n1PmRL9T7Tx/U+zAnzPtlC
9D692PQ+t+f2PmEO9D6smvU+L3D1Ppwr9j4pbfU+FNj1PoZ/9T70bfc+eDr1PoTK9D5mfPY+
Etb2Pitf9D4l0/Q+Pvv0PmW+9D6vf/U+5D72Pi9s9D50PfU+uGv1PqLs9T6wTvQ+cvX1Pvjv
9D4gEPY+BTzzPgdj9j7Djvc+FcT2PiFJ9z6XtvQ+svL2Pr6R9j7FnPM+gfr2PhHo9j4vp/U+
c2/4Pl668z5H1vU+OFv2PpG18z4rDfg+9q/1Pqag9z7bp/U+nyr4PlF89z5Ch/Y+N0r3Pr3B
9T56cPY+Lz33Pj41+T6OLfg+Gcb1PqIt9z6rrfY+zKv2Pogb9z59Qvc+BCX5PvQd+T7DQfY+
gVH1Po3+9T5NYPg+HAD3Pr4D9j67a/c+gdj2PgKR9j6vQvg+22X5PlaF9z4D3/g+Pn36Ppio
+D6RL/Y+JPf3PnxS+D7XGfk+7Qv4PqQz+D58m/c+qNr3PtPu+D5Ebfk+/8L3Ptpm9z7JvPg+
Dsz5Pvd19z6DqfY+CS35PuEQ+T6IDvg+nAP4PtuA+z4drvk+5xb5PrEA+T4CnPg+QtH6Pudo
9z4mMvo+Osz4Pqzk+j7K5/g+Quv3Pghv+j4pv/o+py75PoYn9z6fEPk+ZvD5PlZ2+j62qfg+
Bun5Po4G+j623fk+YEX7Pj47+T4Qzfg+KnD5Ptyl+T5ltvo+sIr6PovK+j4TCvk+/LD6PhwV
+j4wQfs+pDb9Plz2+z4qsfk+rzv5Pv79+T48fPc+euT5PoX5+z5OHP0+grb7PpZx+j6KP/g+
Wq36Pj7D+T6Kffk+ClT7PmHI+D5t2Pc+Cff6PhbI+z7iJ/s+kjz7PttP+j6tp/o+gT38PlYy
+z4lBvk+Fiz9Pqe/+T5KA/s+Y075PlHO+j5tAfs+YHz7Pkzt+j4AY/o+d9H5PmRs+z7asvs+
hmL8PmBR+j4dTfo+adD8Pnlq+z7P7v0+5sT8PvRZ/D7C+vo+5J/8PuQG+z75Vvk+din9PiqR
/T7hOfs+vrb6PrzJ+z7v/Pk+pDz6PkyB+z58dPo+ZNP5Puxw+z5j5fs+RFn8PjVz+j50pPs+
G7T7PjFC+z71LPs+Q1z7Pkz7/D417vw+Fq/9Psht/j55f/s+Smb8PgIL/T4K3/0+aBj7Phtn
/D76ef0+r2T8Pjb++j421/4+bvv6PrMk/T5Cov0+14/9Pkd2/D7Kkvw+wVn8Pvsg/j4J5fs+
5Dj9Pi6x/T4ip/4+ZM/6Ph9S/D7Ekv0+hgf8Pn0W/D7uM/0+FHf+PqsM/j6ey/w+QjP/Pny5
/T7n8fw+f7f8Pp73/T5pBf4+Uov7PgRY/z5E3Pw+x4r9PiV2/j7cYf4+SFX8Pk/k+j7f0/0+
smMAP7wY/j4ByP4+X6P8PlBn/T6rIf0+S4T+PjcX/j6EUfw+v0T/Pn+B/T79RP4+W5UAPzzl
+z5G1v8+MeT+Pg8+/z5BxP0+KFEAP3Ut/j7qVf8+plYAPzzV/z7gjf8+sTH9Pkm6/j4Qkv4+
x/z+PnB+/T4NAv0+2FD/PuS5/j4szvs+c2r9Pmf1/T4SVf4+mNv/PtgI/T5k3v4+2d7/PjsO
/j4N9f4+frL+Ptbv/j7jDQA/Xxj/PsvQ/D5iAwA/glf/Pplq/z79lAA/ETEAP/bL/z7sNf8+
ZmEAPy4c/z5o/v0+Z+j+Psl8AT930P4+lID+Purd/z75iAA/elP/Pttr/z68mv8+m//+Pu9+
/z5XGQA/wy4BPxMRAT9GlgA//U4AP74H/j5BJgA/s3MAP30N/z7avf4+NjYAPx/bAD9qMAA/
JhIAP/ABAD83RQA/CXoBP90e/z5VNQA/lIoAP+mR/z6orwA/RXP+PlVPAD/BuwE/w6gAP1sD
/z4scAA/VokAPzttAD/CTP8+ouj/Pk9pAD98JAA/XFAAP1oBAD+ff/4+lToAP4wfAj8eQgA/
zEIBP9jIAD+aeAA/FsAAP8Q/AD/QAgA/5TIBPxIqAT/9t/8+OY8AP5uE/z5VRP8+Nsj/Pl4Q
AD//JgE/LaoBPxBZAD+rYQA/gBYAP9QVAT9myAE/wyEBP0u4AD9xlwA/gREBP84XAT/wcgA/
T0gBP9KvAD8GGAE/UNAAPz1MAD+YZgA/tQMBP7gzAT9COgE/GK0APwjQAD/ctAA/D/4BP3SH
AD8Q9wE/YHABPwdkAT8JfAE/qjYBPx7EAD9/WAA/u5IBP30iAT9vEAI/QRYCPxCxAD9ZTgE/
3iQBPwXqAD+yagA/ynwBPyMJAT+CYQE/RlwBP9kNAj8YygE/3u8AP/TrAD9EGgI/MNcBP+cg
AT+4swA/bpQAP8a7AT9wsgA/G3ICP0wCAj93WQI/hKUBP2c0AT/Y8gE/yNIBPwY8AT/XlQE/
NdgBPwM6AT9UAwE/HIIBP+IyAj9ECQI/15kBP6XyAD9OhQI/ff4BPwvqAD8irQE/9uABP1La
AT9N5wI/D3wBP/TNAT8CaQE/X/sBP7sKAj+tAQI/jZsBP9ScAT+vSAI/g9QBP4soAT/RewE/
RZgBP5zUAT+I+gE/2nQBP26RAT8WxAE/fvsBP7g3Aj91WQE/EVUCP7fiAj+uiQA/V2gBP8r2
Aj8C0wE/66QCPxobAT/6SAE/CjwDP5P+Aj8n2AI/8iIDP9e4Az9pnAE/vs8BPyeaAT+mGwI/
ssgCP25oAT8XiQM/NIsBP8KUAj8X2wI/zSUDP0o1Aj+VHAI/X3gCP4M/AT8/2wI/e38CP8yu
Aj+72gM/VXUDP9DuAT81OAI/5GwDPzZ5Aj+JBwM/9dUBP//+AT+pzQE/FpgDP9eSAj8KCgM/
jyUCPzS9Aj/b2AE/KbYBP0xXAj9eZQM/PXoCP9kNAz/JWQI/</AssayYData></Step><Step><CommonData><SampleLocation>1</SampleLocation><SampleID></SampleID><SampleGroup></SampleGroup><SampleInfo></SampleInfo><SampleRow>B</SampleRow><SamplePlate>1</SamplePlate><WellType>BUFFER</WellType><Concentration>-1</Concentration><ConcentrationUnits>µg/ml</ConcentrationUnits><MolarConcentration>-1</MolarConcentration><MolarConcUnits>nM</MolarConcUnits><MolecularWeight>-1</MolecularWeight><Temperature>25</Temperature><StartTime>7636876</StartTime><AssayTime>180</AssayTime></CommonData><FlowRate>600</FlowRate><StepType>DISASSOC</StepType><StepName>Dissociation</StepName><StepStatus>OK</StepStatus><ActualTime>180</ActualTime><CycleTime>0.2</CycleTime><AssayXData Points="900">bz/2RM1F9kQ8TPZEmlL2RAlZ9kRnX/ZEzWX2RDxs9kSicvZEAHn2RG9/9kTVhfZEPIz2RJqS
9kQJmfZEb5/2RM2l9kQ8rPZEorL2RAC59kRnv/ZE1cX2RDzM9kSi0vZEANn2RGff9kTV5fZE
POz2RJry9kQA+fZEb//2RM0F90Q8DPdEohL3RAkZ90RnH/dE1SX3RDQs90SiMvdEADn3RG8/
90TVRfdEPEz3RJpS90QAWfdEb1/3RNVl90Q8bPdEonL3RAB590Rvf/dEzYX3RDSM90SakvdE
AJn3RGef90TNpfdENKz3RJqy90QAufdEb7/3RNXF90Q8zPdEotL3RAnZ90Rn3/dEzeX3RDTs
90Sa8vdEAPn3RG//90TVBfhEPAz4RJoS+EQAGfhEZx/4RM0l+EQ0LPhEojL4RAk5+ERnP/hE
zUX4RDRM+ESaUvhECVn4RGdf+ETNZfhEPGz4RKJy+EQJefhEb3/4RM2F+EQ8jPhEopL4RAmZ
+ERnn/hEzaX4RLes+ESasvhECbn4RGe/+ETVxfhEPMz4RJrS+EQA2fhEb9/4RNXl+EQ07PhE
ovL4RAn5+ERv//hE1QX5RDQM+USaEvlEABn5RGcf+UTNJflEPCz5RLMy+UQAOflEbz/5RNVF
+UQ8TPlEmlL5RABZ+URvX/lEzWX5RDRs+USicvlECXn5RG9/+UTVhflEPIz5RJqS+UQJmflE
Z5/5RM2l+UQ8rPlEorL5RAC5+URnv/lEzcX5RDzM+USa0vlECdn5RG/f+UTV5flEPOz5RJry
+UQJ+flEZ//5RM0F+kQ0DPpEmhL6RAAZ+kR9IPpEzSX6RDQs+kSiMvpEADn6RGc/+kTVRfpE
PEz6RJpS+kQJWfpEZ1/6RNVl+kQ0bPpEonL6RAB5+kRvf/pE1YX6RDSM+kSakvpEAJn6RG+f
+kTNpfpEPKz6RKKy+kQJufpEZ7/6RM3F+kQ8zPpEmtL6RAnZ+kRn3/pEzeX6RDzs+kSa8vpE
Cfn6RGf/+kTNBftEPAz7RJoS+0QJGftEZx/7RNUl+0Q0LPtEDTP7RAk5+0RnP/tE1UX7RDxM
+0SiUvtECVn7RGdf+0TNZftENGz7RKJy+0QAeftEb3/7RNWF+0Q0jPtEmpL7RAmZ+0Rnn/tE
zaX7RDSs+0SisvtEALn7RG+/+0TNxftENMz7RJrS+0QA2ftEZ9/7RM3l+0Q87PtEovL7RAD5
+0Rn//tE1QX8RDwM/ESaEvxEABn8RGcf/ETVJfxENCz8RJoy/EQAOfxEZz/8RNVF/EQ0TPxE
olL8RABZ/ERnX/xEzWX8RDRs/ESacvxEAHn8RGd//ETVhfxENIz8RJqS/EQJmfxEZ5/8RM2l
/EQ8rPxEmrL8RAC5/ERnv/xE1cX8RDTM/ESa0vxECdn8RG/f/ETN5fxENOz8RJry/EQJ+fxE
Z//8RM0F/UQ0DP1EohL9RAAZ/URnH/1EzSX9RDws/USaMv1EADn9RGc//UTNRf1ENEz9RJpS
/UQAWf1EZ1/9RM1l/UQ0bP1EonL9RAB5/URvf/1EzYX9RDSM/USakv1ECZn9RGef/UTNpf1E
PKz9RKKy/UQAuf1EZ7/9RM3F/UQ0zP1EmtL9RAnZ/URv3/1EzeX9RDzs/USa8v1ECfn9RGf/
/UTVBf5ENAz+RKIS/kQAGf5Ebx/+RM0l/kQ8LP5EmjL+RAA5/kRnP/5EzUX+RDRM/kSaUv5E
CVn+RGdf/kTNZf5ENGz+RJpy/kQAef5EZ3/+RM2F/kQ0jP5EmpL+RACZ/kRnn/5EzaX+RLes
/kSasv5ECbn+RGe//kTNxf5ENMz+RJrS/kQA2f5EZ9/+RM3l/kQ07P5EovL+RAD5/kRv//5E
zQX/RDQM/0SaEv9EABn/RGcf/0TVJf9ENCz/RJoy/0QAOf9EZz//RM1F/0Q0TP9EmlL/RAlZ
/0RnX/9E1WX/RDRs/0Sacv9EAHn/RGd//0TNhf9ENIz/RJqS/0QAmf9EZ5//RM2l/0Q0rP9E
mrL/RAC5/0Rnv/9EzcX/RDTM/0Si0v9EANn/RGff/0TN5f9ENOz/RKLy/0QA+f9EZ///ROcC
AEUaBgBFTQkARYAMAEWzDwBF5xIARRoWAEVNGQBFgBwARbMfAEXrIgBFGiYARVEpAEWALABF
sy8ARecyAEUaNgBFVTkARYA8AEWzPwBF70IARRpGAEVRSQBFgEwARbNPAEXnUgBFGlYARU1Z
AEWAXABFuF8ARetiAEUaZgBFTWkARYBsAEW4bwBF53IARRp2AEXMeQBFgHwARbN/AEXnggBF
GoYARU2JAEWAjABFs48AReeSAEUalgBFTZkARYCcAEWznwBF56IARRqmAEVNqQBFgKwARQmw
AEXnsgBFGrYARU25AEWAvABFs78ARevCAEUexgBFUckARYDMAEWzzwBF89IARR7WAEVN2QBF
gNwARbPfAEXn4gBFGuYARU3pAEWA7ABFuO8ARe/yAEUa9gBFVfkARYT8AEW4/wBF5wIBRRoG
AUVNCQFFhAwBRbMPAUXnEgFFGhYBRVEZAUWEHAFFsx8BResiAUUaJgFFUSkBRYAsAUWzLwFF
5zIBRR42AUVNOQFFhDwBRbM/AUXnQgFFHkYBRU1JAUWETAFFs08BRetSAUUeVgFFUVkBRYBc
AUW4XwFF62IBRTJmAUVRaQFFhGwBRbhvAUXrcgFFHnYBRVF5AUWEfAFFuH8BReuCAUUehgFF
UYkBRYSMAUW4jwFF65IBRR6WAUVRmQFFhJwBRbifAUXrogFFHqYBRVGpAUWErAFFuK8BReuy
AUUetgFFUbkBRYS8AUW4vwFF68IBRR7GAUVRyQFFhMwBRbjPAUXr0gFFHtYBRVHZAUWE3AFF
uN8BReviAUUe5gFFUekBRYTsAUW47wFF6/IBRR72AUVR+QFFhPwBRbj/AUXrAgJFHgYCRVEJ
AkWEDAJFuA8CResSAkUeFgJFURkCRYQcAkW4HwJF6yICRR4mAkVRKQJFhCwCRbgvAkXrMgJF
qTYCRVE5AkWEPAJFuD8CRetCAkUeRgJFUUkCRYRMAkW4TwJF61ICRR5WAkVRWQJFhFwCRbhf
AkXrYgJFHmYCRVFpAkWEbAJFuG8CRetyAkUedgJFUXkCRYR8AkW4fwJF64ICRR6GAkVRiQJF
hIwCRcCPAkXrkgJFHpYCRVGZAkWEnAJFs58CReuiAkUepgJFUakCRYSsAkW4rwJF67ICRR62
AkVRuQJFhLwCRbi/AkXrwgJFHsYCRVHJAkWEzAJFuM8CRevSAkUe1gJFUdkCRYTcAkW43wJF
6+ICRR7mAkVR6QJFhOwCRbjvAkXn8gJFHvYCRVH5AkWE/AJFs/8CResCA0UeBgNFUQkDRYAM
A0W4DwNF6xIDRR4WA0VRGQNFhBwDRbgfA0XrIgNFHiYDRVEpA0WELANFuC8DResyA0UaNgNF
UTkDRYQ8A0W4PwNF60IDRR5GA0VNSQNFhEwDRbhPA0XrUgNFHlYDRVFZA0WEXANFuF8DRedi
A0UeZgNFUWkDRYBsA0W4bwNF53IDRR52A0VReQNFhHwDRbh/A0XrggNFHoYDRVGJA0WEjANF
uI8DReuSA0UelgNFUZkDRYScA0WznwNF76IDRR6mA0VRqQNFhKwDRbivA0XrsgNFHrYDRVG5
A0WEvANFuL8DRefCA0UaxgNFTckDRYDMA0WzzwNF59IDRR7WA0VR2QNFhNwDRbjfA0Xn4gNF
HuYDRVHpA0WE7ANFuO8DRevyA0Ue9gNFUfkDRYT8A0Wz/wNF6wIERR4GBEVRCQRFhAwERbgP
BEXnEgRFGhYERVEZBEWEHARF3B8EResiBEUeJgRF7SkERYQsBEW4LwRF6zIERR42BEVROQRF
gDwERbg/BEXrQgRFHkYERVFJBEWETARFuE8ERetSBEUeVgRFTVkERYRcBEW4XwRF62IERRpm
BEVNaQRFhGwERbhvBEXrcgRFGnYERU15BEWEfARFuH8EReuCBEUehgRFUYkERYSMBEW4jwRF
65IERR6WBEVRmQRFhJwERbOfBEXrogRFHqYERU2pBEWErARFuK8ERTCzBEUatgRFUbkERYS8
BEW4vwRF58IERR7GBEVRyQRFhMwERbjPBEXr0gRFHtYERVHZBEWE3ARFs98EReviBEUe5gRF
TekERYTsBEW47wRF5/IERR72BEVN+QRFhPwERbP/BEXrAgVFHgYFRVEJBUWMDAVFsw8FRecS
BUUeFgVFURkFRYQcBUWzHwVF5yIFRR4mBUVRKQVFgCwFRbgvBUXnMgVFGjYFRVE5BUWEPAVF
uD8FRetCBUUaRgVFTUkFRcpMBUW4TwVF61IFRR5WBUVRWQVFgFwFRRZgBUXrYgVFHmYFRU1p
BUWAbAVFuG8FRedyBUUedgVFTXkFRYB8BUWzfwVF64IFRRqGBUVRiQVFgIwFRbOPBUXrkgVF
HpYFRU2ZBUWEnAVFs58FReuiBUVHpgVFUakFRYCsBUW4rwVF67IFRRq2BUVRuQVFhLwFRbO/
BUXrwgVFJsYFRVHJBUWEzAVFuM8FRefSBUUe1gVFTdkFRYTcBUWz3wVF6+IFRR7mBUVN6QVF
gOwFRbPvBUXn8gVFGvYFRVH5BUWE/AVFuP8FResCBkUaBgZFTQkGRYAMBkW4DwZF5xIGRRoW
BkVNGQZFhBwGRbwfBkXrIgZFGiYGRVEpBkWELAZFuC8GRecyBkUaNgZFTTkGRYQ8BkWzPwZF
50IGRR5GBkVRSQZFhEwGRbxPBkXnUgZFHlYGRVFZBkWEXAZF</AssayXData><AssayYData Points="900">Ygf6Punu/T74FwA/BiQCPwRVBT+RGwY/MsEIPxRRCj8bVw0/9M4MP/CXDT+VZA4/MxoPP/LJ
Dz/x7g8/I/0OP65lED8NNBI/6loQP1ovEj80BhI/orETPxi3ET98GxI/wlkSPyoCET91kxI/
e28TPyIaEj8hNxI/dLMSP7hBEz8VcxI/NGISP/WVET+zExM/QeQSPz0bEz9/5BI/ZgoTPzpO
Ez8LRxM/qYgSP0AGEz+UUBM/R+kSP67SEj+UlxM/GVQTP/OyEz+MrxM/TF8TP8xSEz/aSBI/
AngTPyeLEz8f2hM/9jgTPxMyEz/fcBI/oiATPyqvEj+nbhQ/wdkSP3ULFD9dfBM/fBsTPyr2
Ez8rVRM/PAoTP2kPEz8vwRI/aH8SPzyhEj8gwxI/kZ0TP3/GEz8YARM/DnsSPyiQFD950xI/
M3MUP2JBEz8fNxM/KIIUP3HcEj/6ChM/MdwTP+bPEz8ZMBQ/82cTPxC5Ez+ijBM/HzQUP/44
Ez8efhM/krISPzfWEj8oXxM/D9QTP+AuEj+0hhM/nykSP2tYFD/+wRQ/JFQTP20UEz+KsRM/
w7YTP+SEEz9OwBI/9SAUPxVwEj+J4RI/jqwSP3v7Ej8lYhI/QPwTPwe1Ej+FPhQ/xl0TP+vR
Ez8lNhM/2k4SP1nVEz9YkhQ/TxkUP7vGEz8YmBM/x2QUP3O3Ej8mrBI/qjsTPxnaEj904BI/
2LsSP1iGEz+2XxM/xqYSP3jDEz+DehQ/D14SPzMBEz81DhM/FgQUP93LEz/GUBM/B9wSP9Yt
Ez/0gBM/njgUP3LVEz++NBQ/uJoTP1liFD8A4BM/pD8TP78NFD+3eBM/Z+0UP1z9Ej/vchI/
oz0TPz77Ez+0KxQ/3UITPw6REj+I9hI/4bcTP7pyEz/bChU/IpoTP6a+Ej9dIBQ/8vITP/hp
Ez9gFRM/GZwUP2RJFD/O6hM/KgoTP2HaEz+2uRM/nhMTP8cgFD+A3BM/VCMUPy6CEz/zERQ/
EbUUPwQRFT9KARQ/q4ATP5dCFD9RRRQ/1zkTPyzTEz+gdhM/e90UP2/iEz8wXhQ/r8UTP91A
FD/P2xM/5woUPxOIEz/NThQ/SxsUPxDHEz+NSRU/0zMTP94nFD+a2xQ/h6ITP1IuFD+A6xI/
8DAUP2/oEz/vvhQ//u8TP/xXEz9v2BQ/rWQTP/LvFD/tcRM/k4EUP/idFD+BzBM/MgwUP3Yq
FD/W+hM/E1oUP2oGFT+ujxQ/zDQUPxOfFD8XcBM/YgMVPy4nFD+eShU/Y2wUP7m3Ez/mgRQ/
XRsUP9SZFD81ThQ/sigUP1MgFT+CnxU/WHkUP1RsFD8YrRQ/SbAUPzn7FD86zxQ/GpUUP/Kc
FD/tVRU/o6MTPyAHFD+RwhM/JIsUPxwjFT9nWBQ/a4AVPyEGFD+7mxQ/IOITP38hFT9dgRQ/
xZETPzMKFT/+0xQ/B/cUP8vEFD8iBhU/VvoTP5lwFD98hRQ/YLgUP6aWFT9qkBQ/7VoWP2Y9
FD/bcxQ/qZITP0xGFT8K6RQ/Ad0TP/34FD99MBU//NMUP7cAFT94AhQ/7MoUPyehEz8TUhU/
Bf0UP7VhFD8HQhU/aakUP1rcFD/eUBQ/CsEUPzhUFD+kRBQ/UGMVP+zpFT9bCxY/j20UP91L
FD95xBU/TCoUP7pcFD+e6hQ/TcYVP/5AFD9LFRQ/HhMVP9RpFT9UhBU/dHcVP3TmFD9zZxU/
F88UPxLCFD9WFhU/8QAXP6kcFT9HdBU/Uh4WP1IIFj/PhRU/sqUUP40mFz+KWRU/eDsVP2rF
FT9tURU/9YgUP6AbFT/8ShY/l1kVP7W4FT+3BhY/CXkVP0e5FT8GmxQ/XekVPxfdFD9QCBU/
4VUVP3fdFD9tdBU/3R8WP4YXFT+E6hQ/s8AVP3MBFj+1jxU/JKcUP1OIFT++ZhU/rTYVP4Sp
FT+mIhU/CvkVPx83Fz/goRU/60cWP6ANFj9SqBU/5P0WP1SvFT+9RxU/Oc8UP/QXFj9z4RU/
QBwWPyTxFT9CwBU/uHAWPzc1Fj9PxhU/KWkVP4VUFj8GNxY/zxgWP2yrFT+vwhQ/JcgVP/Yo
Fz9wiBU/w0AWP0MkFz9R5BU/A9cVP+wGFj8hSRY/miAXPy60FT9rmhY/4Y8VP+jdFT+k7BQ/
igQVP++9FD9rJxY/r6QWP16fFj+HnBU/B2gWP+LrFj8zsRU/idsVP/NCFj8/ihY/vn0VP4BQ
Fj8ONBY/xy0WP0fiFj+94hU/174UP3QHFT/FLBY/fEMVP/D4FT/K6BY/p38XP6XaFT++YhY/
RggXP5YCFz+bYRY/zw0WP8dGFj+4aBc/arQWPw6mFT8/pxU/SQYWPw/JFj8P5xY/7eYVP2Fh
Fj9DVxU/hRsXP9+EFj+pfBc/m8YVP5i7Fz92VBc/4agVPwlCFT+LlRU/SRQWP6QKFz8ZrRU/
ArsWPwZsFj+17BY/w00XPzUMFz83bRc/DbkWPwCxFj8acxc/QUcXPxXIFj9K3xY/s/QVP3rf
Fj9kuRY/PgAXPxElFz+j2hY/ld4WPzJUFj/f6xU/bQMXP396Fz9D9xY/EFcWPw0vFz8GuRc/
v7QWP8x1Fj8vPhc/1qoXP0rcFT/glhY/IE4YP5DLFj9GARc/HxAXP3UXFz/q4RU/OtcXP5PZ
Fj+lBRc/cygXP9qFFj/D6Bc/XM0WP2N0Fz/+hRY/R5UXP8BbFj9ZYxc/QBYXPyzIFj/twBc/
O0UXP4UZGD+O2hY/I50WPzFeFz+f7hY/HKIWP3HSFz+QZhY/aaAXPyAdGD8f/xY/8N8WP8jV
Fj8MExc/jOEWP406Fz/6mRY/Y0wYP9tgFz8zaBY/KsoXPxIQFz+vAhc/Jm0XP9bSFz8QkRc/
ewsYPz8vFz/CLBc/fHgXP6jUFz8hkxc/CYIYP884Fz+eyBc/WZ8YPztJFz+Hpxc/y8kXPzFn
Fz8EbRg/DJgXP+UuGD9G/Rc/C5gWP1lLFj+qEhg/FRsXPwkUGD9Mrhc/3WkXPygqGT/3mRc/
ELIXP/UEGT8GQhc/coUYP1MPGD+76RY/l1QXP0HlFz8AoRc/qOYXP4gTFz9BmRc/7PMXP1cA
GT9xexc/pFIYP1yYGD8lBRc/wecXP6OuFz8vPhg/J1YYPzCRFz+DlBc/DuYYP3eOGD9pERc/
rB8YP1a+Fz9PVRc/noUXP00hGD/Uvhg/HzsZPwPZFz8XkRg/SWMYP4TfFz+0WBc/GK0XPxXF
GD8Vhxg/ZmoYP6PgGD91PBg/3UEZPzwPGD/WcBg/h20YP/YKGD8PeRg/RWUYP8FTFz9vJhk/
/9MYP4m/Fz/DXxg/CqwYPy1mGD/Rrhg/LIwYPxuSGD82hxk/lRYYP6ZZGD/p8Rg/CzYYP3Z8
GD81mBk/wbUXP99dGD+L+Rk/2GoZPxTxGD86oBg/BkUZPx42GD+OcRk/RboYP6qFGT89fBk/
6v4XPxZbGD8eFxk/qjYZP6v+GD+znRg/r5EYP0L/GD/otxg/O1IXP+csFz9WRxg/6F8ZP14k
GT+UoRk/uK4YP2cTGT8zyBk/6yUYP1w/GT+H7hg/OXcZP/MwGD98JBk/I/MXPxRgGT+fPho/
P84YP4ZjGD/Qcxk/TB8ZPy/TGD/Ochk/LioZP+p0GT9wABk/pCQZP0UeGT9zVRk/lkoYP6gM
GT+7iRg/XloYP4qkGT/Kyxg/C5QYP6a5GD+33xc/QYQYP+i8GT91Mhk/bowYP1ElGT+xOho/
lS0ZPwgcGT8HWBk/40IZP+0oGT8EMBg/6WMaP25pGT+c6Bk/C2kYPxxgGT+wNRo/eocZP5yA
GD/rFBk/6lsaPziNGD/uXBk/9R0ZP74wGT9h1Bk/WvAYPw0/Gj/h3xg/ghoaP/ZdGT/nLBo/
wEYZP8kyGD+IVBg/KbgYP4x+GT+pQBk/+/EZPzPiGT/iYBk/I0gaPzROGj8ZBho/R9QYP1pc
Gj+IAxo/6WwaP9QsGT/V+Bk/XdYYP2bGGT+f5hk/CM0ZP0biGT85FBk/PNQZPwPvGD9R0hk/
R10ZP1HmGT/y8xk/LL0ZP9qZGT8Tuhk/Ge4aP/+VGT+xwBk/KOgZP2BMGz/1wxk/VI8ZP5RM
GT9N8hg//pkZPyrqGT+ftRk/86oZP1hRGz/STxk/UdcaP+bZGT91uBo/e1AaP+QjGj/R2xk/
lloaP/TrGT9o7xo/8t0ZP4tKGj93mRo/gqMaP2EgGz+xgho/prgbP435GT9Gfxs/92cbP6Xf
GT9IEhs/KU4aP3ucGz+jOxo/4nwZP/W+GT+PVxk/LAMbP86lGj+0iRk/xDcbPxqtGT+hLxo/
XawbPz1aGj+eeRo/MAgbP7SHGz9E3Rk/CScbP8UYGz/OKhs/e5IbPzLRGj9x+Ro/0QIbP+p1
GT8tVRo/bAsbPys+Gj/A2hk/Vi8aP7spHD+37Bk/Ie4aPzacGj9gERo/Xt4aP8RZGj9XVRo/
dDwbP7rVGT9jQRo/VeYaP56gGj+3fhs/uAobP9bxGj9Ytxo/Y8oZPxCGGz9Ohho/w6AbP6VW
Gj+7rBs/oG0bP4KeGj9fWhs/mKMbP75oGz9c9xs/aqAaPxdJGz+QZBo/uyEbP0zJGj9xmRw/
y9YaP5ZYGj91ABs/c3obPwSRGz9xUhs/qfcaPxoTGz/q+Bs/nwEbP4PAGz8Dwho/NpAaP6fQ
Gj/Lwxo/odQbP0IIGj8y5hk/u3QbP7v/Gj+vshs/PnIbP7f0Gj/0qBo/HY0aPyhdGz+p6Bs/
6wwbPyreGz9AqRo/5jAbP13ZGj+sgxo/uuobP9kWGz83qhs/</AssayYData></Step><Step><CommonData><SampleLocation>11</SampleLocation><SampleID></SampleID><SampleGroup></SampleGroup><SampleInfo></SampleInfo><SampleRow>B</SampleRow><SamplePlate>1</SamplePlate><WellType>REGENERATION</WellType><Concentration>-1</Concentration><ConcentrationUnits>µg/ml</ConcentrationUnits><MolarConcentration>-1</MolarConcentration><MolarConcUnits>nM</MolarConcUnits><MolecularWeight>-1</MolecularWeight><Temperature>25</Temperature><StartTime>7826056</StartTime><AssayTime>5</AssayTime></CommonData><FlowRate>1000</FlowRate><StepType>KREGENERATION</StepType><StepName>Regeneration</StepName><StepStatus>OK</StepStatus><ActualTime>5.00005</ActualTime><CycleTime>0.2</CycleTime><AssayXData Points="25">t18GRepiBkUZZgZFTWkGRYRsBkW3bwZF6nIGRR12BkVReQZFhHwGRbd/BkXqggZFHYYGRU2J
BkWEjAZFs48GReqSBkUdlgZFUZkGRYScBkW3nwZF5qIGRR2mBkVRqQZFhKwGRQ==</AssayXData><AssayYData Points="25">oagKwPjQHMDGIiXAHtIpwMk9LsACDjHA8ekzwOnNNsBESTjAODg6wDZbPMAquT3APxk/wChH
QMDPlUHAZVlCwGvrQ8DRRkTAypNFwGv6RcBd6EbASu9HwE9tSMAQ9kjAsoxJwA==</AssayYData></Step><Step><CommonData><SampleLocation>12</SampleLocation><SampleID></SampleID><SampleGroup></SampleGroup><SampleInfo></SampleInfo><SampleRow>B</SampleRow><SamplePlate>1</SamplePlate><WellType>NEUTRALIZATION</WellType><Concentration>-1</Concentration><ConcentrationUnits>µg/ml</ConcentrationUnits><MolarConcentration>-1</MolarConcentration><MolarConcUnits>nM</MolarConcUnits><MolecularWeight>-1</MolecularWeight><Temperature>25</Temperature><StartTime>7842282</StartTime><AssayTime>5</AssayTime></CommonData><FlowRate>1000</FlowRate><StepType>KREGENERATION</StepType><StepName>Regeneration</StepName><StepStatus>OK</StepStatus><ActualTime>4.99907</ActualTime><CycleTime>0.2</CycleTime><AssayXData Points="25">t68GReqyBkUdtgZFUbkGRYC8BkW3vwZF5sIGRRnGBkVNyQZFgMwGRbPPBkXq0gZFGdYGRU3Z
BkWE3AZFt98GRebiBkUd5gZFTekGRYDsBkWz7wZF5vIGRRn2BkVN+QZFgPwGRQ==</AssayXData><AssayYData Points="25">HUqBPuYCUz70i2E+DDR4PuC8hj6XaI0+j0iVPhdXmz43JKE+dRWmPqYAqz4Db6w+DcGwPgK2
tT6KyLg+CYK5Pquevz7CMsM+PgDDPjDNxD6vFsY+/TjHPtBZyD6jYMw+ESHLPg==</AssayYData></Step><Step><CommonData><SampleLocation>11</SampleLocation><SampleID></SampleID><SampleGroup></SampleGroup><SampleInfo></SampleInfo><SampleRow>B</SampleRow><SamplePlate>1</SamplePlate><WellType>REGENERATION</WellType><Concentration>-1</Concentration><ConcentrationUnits>µg/ml</ConcentrationUnits><MolarConcentration>-1</MolarConcentration><MolarConcUnits>nM</MolarConcUnits><MolecularWeight>-1</MolecularWeight><Temperature>25</Temperature><StartTime>7858365</StartTime><AssayTime>5</AssayTime></CommonData><FlowRate>1000</FlowRate><StepType>KREGENERATION</StepType><StepName>Regeneration</StepName><StepStatus>OK</StepStatus><ActualTime>4.99907</ActualTime><CycleTime>0.2</CycleTime><AssayXData Points="25">s/8GReYCB0UVBgdFTQkHRXwMB0WzDwdF5hIHRSYWB0VJGQdFgBwHRbMfB0XmIgdFGSYHRUkp
B0WALAdFry8HReIyB0UZNgdFSTkHRYA8B0WvPwdF5kIHRRlGB0VNSQdFfEwHRQ==</AssayXData><AssayYData Points="25">1ZoowH+yN8AT2DzAMe0/wOVzQsCRZUTA0JVFwMkzR8AsGEjAoU9JwEgaSsAvtErARsBLwPO/
TMCuF03A4aNNwO6pTsBGp07A6TFPwHtqT8CUGVDA75pQwI/8UMAhJVHAZ7hRwA==</AssayYData></Step><Step><CommonData><SampleLocation>12</SampleLocation><SampleID></SampleID><SampleGroup></SampleGroup><SampleInfo></SampleInfo><SampleRow>B</SampleRow><SamplePlate>1</SamplePlate><WellType>NEUTRALIZATION</WellType><Concentration>-1</Concentration><ConcentrationUnits>µg/ml</ConcentrationUnits><MolarConcentration>-1</MolarConcentration><MolarConcUnits>nM</MolarConcUnits><MolecularWeight>-1</MolecularWeight><Temperature>25</Temperature><StartTime>7874591</StartTime><AssayTime>5</AssayTime></CommonData><FlowRate>1000</FlowRate><StepType>KREGENERATION</StepType><StepName>Regeneration</StepName><StepStatus>OK</StepStatus><ActualTime>5.00005</ActualTime><CycleTime>0.2</CycleTime><AssayXData Points="25">r08HRd5SB0URVgdFRVkHRXhcB0WrXwdF4mIHRRFmB0VFaQdFfGwHRatvB0XecgdFEXYHRUl5
B0V4fAdFq38HRd6CB0URhgdFRYkHRXyMB0WrjwdF4pIHRRGWB0VFmQdFfJwHRQ==</AssayXData><AssayYData Points="25">Tll6PuvzUz46zV8+GR5+PqUHiD5moJA+X26ZPtrroD5zX6U+LwqpPq9Jrj7JALM+2Ty0Pkij
uT4Viro+b8vAPsh9xD5oKsM+kHDGPhpgyT4y3cg+jpbKPsWGzj67fM8+fMLQPg==</AssayYData></Step><Step><CommonData><SampleLocation>11</SampleLocation><SampleID></SampleID><SampleGroup></SampleGroup><SampleInfo></SampleInfo><SampleRow>B</SampleRow><SamplePlate>1</SamplePlate><WellType>REGENERATION</WellType><Concentration>-1</Concentration><ConcentrationUnits>µg/ml</ConcentrationUnits><MolarConcentration>-1</MolarConcentration><MolarConcUnits>nM</MolarConcUnits><MolecularWeight>-1</MolecularWeight><Temperature>25</Temperature><StartTime>7890675</StartTime><AssayTime>5</AssayTime></CommonData><FlowRate>1000</FlowRate><StepType>KREGENERATION</StepType><StepName>Regeneration</StepName><StepStatus>OK</StepStatus><ActualTime>4.99907</ActualTime><CycleTime>0.2</CycleTime><AssayXData Points="25">r58HRd6iB0URpgdFRakHRXisB0WrrwdF4rIHRRW2B0VFuQdFfLwHRau/B0XewgdFEcYHRUXJ
B0V4zAdFr88HRd7SB0UR1gdFRdkHRXzcB0Wr3wdF3uIHRRHmB0VJ6QdFeOwHRQ==</AssayXData><AssayYData Points="25">J60swCn7OsD2xD/AwphCwEoGRcALXkbAjCdIwJBYScAPtUrAJ0xLwJEWTMBiykzArXpNwFdd
TsCKtk7ATjdPwN/2T8CMVVDA+GtQwBf2UMARZFHACMNRwCk2UsB2L1LAEJRSwA==</AssayYData></Step><Step><CommonData><SampleLocation>12</SampleLocation><SampleID></SampleID><SampleGroup></SampleGroup><SampleInfo></SampleInfo><SampleRow>B</SampleRow><SamplePlate>1</SamplePlate><WellType>NEUTRALIZATION</WellType><Concentration>-1</Concentration><ConcentrationUnits>µg/ml</ConcentrationUnits><MolarConcentration>-1</MolarConcentration><MolarConcUnits>nM</MolarConcUnits><MolecularWeight>-1</MolecularWeight><Temperature>25</Temperature><StartTime>7906897</StartTime><AssayTime>5</AssayTime></CommonData><FlowRate>1000</FlowRate><StepType>KREGENERATION</StepType><StepName>Regeneration</StepName><StepStatus>OK</StepStatus><ActualTime>4.99907</ActualTime><CycleTime>0.2</CycleTime><AssayXData Points="25">q+8HRd7yB0UR9gdFQfkHRXj8B0Wr/wdF3gIIRQ0GCEVBCQhFdAwIRasPCEXeEghFDRYIRUEZ
CEV0HAhFpx8IRdoiCEURJghFRSkIRXgsCEWrLwhF3jIIRRE2CEVBOQhFdDwIRQ==</AssayXData><AssayYData Points="25">n5qUPmwWcD5Okn8+71OMPqLJlT6ol58+T0SnPmvTrD6a8LE+w6y4PsF0vD4NrL8+mpTEPmv2
xz4aIMg+ZzHNPm6rzz42+dM+LafWPgpI1j4If9k+JivaPoFd3T5c494+TUTgPg==</AssayYData></Step><Step><CommonData><SampleLocation>1</SampleLocation><SampleID></SampleID><SampleGroup></SampleGroup><SampleInfo></SampleInfo><SampleRow>B</SampleRow><SamplePlate>1</SamplePlate><WellType>BUFFER</WellType><Concentration>-1</Concentration><ConcentrationUnits>µg/ml</ConcentrationUnits><MolarConcentration>-1</MolarConcentration><MolarConcUnits>nM</MolarConcUnits><MolecularWeight>-1</MolecularWeight><Temperature>25</Temperature><StartTime>7921632</StartTime><AssayTime>30</AssayTime></CommonData><FlowRate>1000</FlowRate><StepType>BASELINE</StepType><StepName>Baseline</StepName><StepStatus>OK</StepStatus><ActualTime>30</ActualTime><CycleTime>0.2</CycleTime><AssayXData Points="150">pz8IRdZCCEUJRghFQUkIRXBMCEWnTwhF1lIIRQlWCEU9WQhFcFwIRaNfCEXWYghFCWYIRWFp
CEVwbAhFp28IRdZyCEUNdghFPXkIRXB8CEWnfwhF1oIIRQmGCEU9iQhFcIwIRaePCEXWkghF
CZYIRT2ZCEVwnAhFo58IRdqiCEUJpghFPakIRXCsCEWjrwhF2rIIRQm2CEU9uQhFhLwIRbO/
CEXWwghFCcYIRT3JCEVwzAhFo88IRdbSCEUJ1ghFPdkIRXDcCEWj3whF1uIIRQnmCEU96QhF
dOwIRaPvCEXa8ghFHvYIRT35CEVw/AhFo/8IRdYCCUUJBglFPQkJRXQMCUWjDwlF1hIJRQkW
CUU9GQlFcBwJRaMfCUXWIglFCSYJRUEpCUWILAlFoy8JRdYyCUUJNglFPTkJRXA8CUWjPwlF
1kIJRQlGCUU9SQlFcEwJRadPCUXWUglFCVYJRT1ZCUV0XAlFo18JRdpiCUUJZglFQWkJRXBs
CUWjbwlF63IJRQl2CUU9eQlFcHwJRad/CUXagglFCYYJRUWJCUVwjAlFp48JRdaSCUUJlglF
PZkJRXCcCUWjnwlF1qIJRQmmCUU9qQlFdKwJRaevCUXasglFCbYJRZO5CUVwvAlFo78JRdbC
CUUNxglFPckJRXDMCUWjzwlF1tIJRQ3WCUU92QlFcNwJRavfCUXW4glFDeYJRUHpCUVw7AlF
IvAJRdbyCUUJ9glFPfkJRXD8CUWj/wlF1gIKRQkGCkU9CQpFdAwKRacPCkXaEgpFCRYKRUEZ
CkV0HApF</AssayXData><AssayYData Points="150">plLoPjHF6T47xOg+EnPqPnKT6z7Dne0+mCfsPu8J7j4f0u0+LR7xPisE7D52F+8+SWvvPv5/
8T4lJPA+JzPyPpR37z6NsfM+uSj0PpOV8j6tkfQ+7f/1PkUI9T6IevQ+1JX0PpLt+D4Xcvc+
C1/3PsYT+D6/qfk+tPP7PlGI+D6Fdvo+fyX6PnsI+j72sPs+WEX8PhbS+j7vOP0+qRz8PhMb
/T78Q/0+QJ/+Pm/D/z5s1f0+/xr/PidNAD8rYQA/Ei8AP0x6/z7TCQE/Z3r/Pn1hAD9P0wA/
nhUCP2k3AT9iugE/3EMCP4MiAj+PXgM/PbUBP20yAj+eKwI/kRYDPzXrAj/NTAI/ZFQCP+9k
Az/ypwM/UjUEP7jcAj/vcAM/0hAEP31pBD9CFwU/edcEP1RqAz9kPwU/zaEEP0kZBT/wmwU/
JsYFPx5MBT+RHQU/xvgEP/6RBT/NHwU/9AQGPyWDBT/4jwY/R6IGPxfnBD8bEwY/ivMHP0yj
Bj9eBQc/wDsHP5HvBT+nLAc/fJQHPyYaCD9WwQY/TQYIP+7wBz/3zQY/ya8HP9xdCD9r7gc/
hOoHPwhVCD9Bswk/aGcIP8ZNCj+sAAg/2pMJPw2ACT8Dpwg/63EJP98DCj8ZpQk/oQAJPzqI
CD9S0Qo/bbsJP4uWCj9ODwo/s2cKP4ERCj+u1Ao/mU4KP7YXCj+wrAo/FVEKP+aNCj+SEQo/
EscKP724Cj8yVws/TcgKP51oCz8jKws/ImcLP1AkCz/d1As/988LP8JKDD/QSQw/DoULPyo1
DT8pmQs/</AssayYData></Step><Step><CommonData><SampleLocation>1</SampleLocation><SampleID></SampleID><SampleGroup></SampleGroup><SampleInfo></SampleInfo><SampleRow>B</SampleRow><SamplePlate>1</SamplePlate><WellType>BUFFER</WellType><Concentration>-1</Concentration><ConcentrationUnits>µg/ml</ConcentrationUnits><MolarConcentration>-1</MolarConcentration><MolarConcUnits>nM</MolarConcUnits><MolecularWeight>-1</MolecularWeight><Temperature>25</Temperature><StartTime>7952741</StartTime><AssayTime>80</AssayTime></CommonData><FlowRate>600</FlowRate><StepType>LOADING</StepType><StepName>Loading</StepName><StepStatus>OK</StepStatus><ActualTime>79.9991</ActualTime><CycleTime>0.2</CycleTime><AssayXData Points="400">px8KRdoiCkUNJgpFQSkKRXQsCkWnLwpF2jIKRQ02CkU9OQpFdDwKRac/CkXaQgpFDUYKRUFJ
CkV0TApFp08KRdpSCkUNVgpFQVkKRXRcCkWnXwpF1mIKRQ1mCkVBaQpFdGwKRadvCkXacgpF
DXYKRUF5CkV0fApFp38KRdqCCkUNhgpFQYkKRXSMCkWnjwpF2pIKRQ2WCkVBmQpFdJwKRaef
CkXaogpFDaYKRUGpCkV0rApFp68KRdqyCkUNtgpFQbkKRXS8CkWjvwpF2sIKRQnGCkVByQpF
dMwKRafPCkXa0gpFDdYKRUHZCkV03ApFp98KRdriCkUN5gpFPekKRXTsCkWn7wpF2vIKRQ32
CkVB+QpFcPwKRaf/CkXaAgtFDQYLRUEJC0V0DAtFpw8LRdoSC0UNFgtFQRkLRXQcC0WnHwtF
2iILRQ0mC0VBKQtFdCwLRacvC0XaMgtFDTYLRUE5C0V0PAtFpz8LRdpCC0UNRgtFQUkLRXRM
C0WnTwtF1lILRQ1WC0VBWQtFdFwLRadfC0XaYgtFDWYLRfFpC0WEbAtFp28LRdpyC0UJdgtF
QXkLRXR8C0WnfwtF1oILRQ2GC0VBiQtFdIwLRaePC0XakgtFDZYLRUGZC0V0nAtFp58LRdqi
C0UJpgtFPakLRXSsC0WjrwtF2rILRQ22C0U9uQtFpbwLRae/C0UDwwtFDcYLRUHJC0V0zAtF
p88LRdbSC0UJ1gtFQdkLRXTcC0Wn3wtF2uILRQ3mC0VB6QtFdOwLRafvC0Xa8gtFDfYLRUH5
C0V0/AtFo/8LRdYCDEUNBgxFQQkMRXAMDEWnDwxF2hIMRQ0WDEVBGQxFcBwMRacfDEXaIgxF
DSYMRTwpDEV0LAxFpy8MRdoyDEUNNgxFQTkMRXQ8DEWnPwxF2kIMRQlGDEVBSQxFdEwMRadP
DEXaUgxFDVYMRTxZDEVwXAxFp18MRdZiDEUNZgxFPGkMRXRsDEWnbwxF1nIMRQ12DEVBeQxF
dHwMRaN/DEXaggxFCYYMRTyJDEXOjAxFp48MRdaSDEUJlgxFTZkMRXScDEWnnwxF2qIMRQmm
DEVBqQxFdKwMRaOvDEXasgxFDbYMRUG5DEVwvAxFp78MRdrCDEUNxgxFPMkMRXTMDEWnzwxF
2tIMRR7YDEWd2gxFFN0MRaPfDEXa4gxFCeYMRUHpDEV07AxFo+8MRdryDEUJ9gxFQfkMRXD8
DEWn/wxF2gINRQkGDUVBCQ1FdAwNRacPDUXaEg1FDRYNRUEZDUVwHA1Fox8NRdoiDUUJJg1F
QSkNRXQsDUWnLw1F1jINRQk2DUVBOQ1FdDwNRac/DUXWQg1FDUYNRUFJDUVFTQ1FyE8NRdZS
DUUNVg1FPFkNRXRcDUWnXw1F3mINRQ1mDUU8aQ1FdGwNRadvDUXacg1FDXYNRUF5DUV0fA1F
p38NRdaCDUUNhg1FPIkNRXSMDUWjjw1F2pINRQ2WDUVBmQ1FdJwNRaOfDUXaog1FCaYNRUGp
DUVwrA1Fp68NRdqyDUUNtg1FPLkNRXC8DUWjvw1F2sINRQ3GDUU8yQ1FdMwNRaPPDUXW0g1F
CdYNRTzZDUWZ3A1Fo98NRdbiDUUJ5g1FQekNRXTsDUWj7w1F2vINRQn2DUVB+Q1FdPwNRaf/
DUXWAg5FDQYORTwJDkV0DA5Fow8ORdoSDkUNFg5FQRkORXQcDkWjHw5F1iIORQkmDkVBKQ5F
dCwORaMvDkXWMg5FCTYORTw5DkVwPA5Fpz8ORdZCDkUNRg5FQUkORXRMDkWnTw5F1lIORQlW
DkVBWQ5FdFwORadfDkXWYg5FCWYORUFpDkV0bA5Fp28ORdZyDkUJdg5FPHkORXR8DkWnfw5F
2oIORQmGDkU8iQ5FdIwORaePDkXakg5FiJYORTyZDkVwnA5Fp58ORdaiDkUJpg5FPKkORXCs
DkWjrw5F2rIORQm2DkU8uQ5FcLwORae/DkXawg5FDcYORTzJDkVwzA5Fo88ORdbSDkUJ1g5F
QdkORXTcDkWj3w5F2uIORQ3mDkU86Q5FcOwORafvDkXa8g5FCfYORUH5DkV0/A5Fo/8ORdYC
D0UNBg9FPAkPRXAMD0WnDw9F1hIPRQ0WD0U8GQ9FcBwPRQ==</AssayXData><AssayYData Points="400">FvgMP4b0DD+I1Qw/gAYOP3vbDD9Reg0/kpIMP/drDD9+2Q0/qAoNP8XGDD8UFg4/QUEOPxcp
Dj+mEQ4/dpYNP/+LDT/RCg4//sEOP6veDT+3lQ4/gUsOP+fsDT8Q1g0/MQoOP2XeDz+P0g4/
KmkOP60gDj+J8g4/0jAQPxvTDj+DLw8/MnIOP9XnDz+X0w8/DAMQP3cHDz+QGhA/sW0PP6K+
ED+h3Q8/Ji0QPwaDED/ICBA//I4PP6ZgED8i5g8/MmYQP9llED9PUA8/owIRP4nSED/neBA/
0lgPP0SsED+Zuw8/nR0QPyPHET/tnhE/crIQP4XOET/IhhE/ubIQPzfbET/o+RE/F2MRP8VT
ED+ozBA/Ft0RP7+DET/C5hA/dXQRP4HrED8UNhI/YboSPw5RET/JRxE/lkcSP8pTET/u6hE/
gswSP7GCEj9J8BE/nWwRPxM0Ej8rMRI/VZ0SP1VpEj9DJRM/J3YRPwmkEj9gLBQ/QQ8TP9/u
Ej/g0RI/R9USP8AXEz9eVhI/zw8UPzJDFD+0bxI/EPMRP/73Ej9u5xM/VhUUPxV3Ez9anRM/
XRITP7DOEz/zehI/9WIUP2P9Ez9XrhM/KSMUPzKWFD+siRM/c7QUP13uEz9UqRQ/7+8TP81q
Ez9e7xM/ZjwUPzRpFD8bNxU/w8gUP5GtFD/eiBU/7BAVP70UFT8rABU/iawUP+qiFT8fYxU/
QFQVP9iWFD+BjxQ/AjQVPzqhFT+G6xU/kVYVP1YAFj+HuRQ/wlQWP3uKFT87BBY/eckWP98G
Fj92pxU/o70WP3KOFj/awxY/jjgVP4S8FT+XTxY/VewVP9MyFj9c5xU/0UAWP/nAFj+XvhY/
YNIVP6stFz867RY/WFsWP1B0Fz9Y3RY/ryAXPzEoFz/J5BY/nMkWPySaFz/sEhc/dogWP1Cd
Fj9fkxc/QlcXP3WhFj9wdhY/kvMXP65JFj+V6RY/ETEXPylWFz/0LRc/FtQXP4pBFj9KRBg/
B/UXP7xBGD9l/Rc/lCsYP1X8Fz+TgxY/RNAXP28JGD9hLxg/rPoXP909Fz8hThk//wsXP9sQ
GD/Tohc/kFwYP0L0GD8f3Bc/pXIXP7nzFz+y7Rg/+fIXP28BGD8ikxc/o4MXPzrWGD94DBg/
0D4YPyOFFz852Bk/z3wYP9LxFz+mkhg/xhAZPyMfGT8xkRk/FgIZP5lhGT+/gBg/sZMYP4t6
GT/yWxk//UsZP6U0GT/Ojxk/klYZPwsRGT+dXBk/ScMYP8NPGj8SwBk/Ts0YPzy4GD/ucho/
dKgYP+H6GT9xzBk/oHEZP/hrGj+d8Rg/yz8aP9HzGT/O9Ro/duoZP25PGj/Ctho/Mc8ZP0Ub
Gj/k8Rk/AAIbPzdNGj/JTho/14caPz8GHD9yXho/AIsaP7hwGz/L6ho/tr8aP0PaGT++ghk/
CA4bPysvGz/jrxk/3k8aPy/YGj/M6Rk/Uy8bPweJGj9k4Ro/pGEbP6uAGT9jzxo/rIEbP491
Gz/fths/QrAaPyzdGj+V1Bo/8EQbPxwLGz/Alhs/nFYcP8e6Gz9Cxxs/OO0aP7tEHD92jRo/
4FcaP6CoGz+CHxw/6I8cP9kvHD+pnBs/T6AbPwnwGz8qtRw/Rr0cPzkTHT8bpxs/X9YbPx8o
HD+7yBs/F8kcP8PbGz92cx0/2lsdP39WHD/LuRw/+OUcP9RQHD+UZRw/gPIbP52LHD/K4Rs/
eycdP2qeHT9yQR0/Rt8dPygIHj84Pxw/JMgcP8BiHT8udRw/A44cP0jkHD8Tsxw/RBweP/+U
HT+AJh4/U0UeP7gaHj9GFh0/vbodPwnpHD+7jB0/P1YeP3tAHT9uph0/W/ocP5fEHT9Ltx0/
RpwePyFMHj8cIR4//UsfP3qdHT8zyh0/YL0dP7cCHT+VfB4/Q+sdP+GGHD8GeB4/OIYdP829
HT/rtx0/BSgeP1ULHz8dJx4/xCoeP20hHz+ydh4/f3kePwBrHj9E1h4/2oYePx2RHz941x0/
8nkeP+SMHj8wLR4/2RwePyOhHj9ZZx8/gxQePwwxHz/Eah4/jHwfPyZ2Hj8RLR4/D5ceP39g
Hz8oFR8/XCUfP8yoHj+j/x4/H50eP5g8ID9LvB8/R4sfPw==</AssayYData></Step><Step><CommonData><SampleLocation>1</SampleLocation><SampleID></SampleID><SampleGroup></SampleGroup><SampleInfo></SampleInfo><SampleRow>B</SampleRow><SamplePlate>1</SamplePlate><WellType>BUFFER</WellType><Concentration>-1</Concentration><ConcentrationUnits>µg/ml</ConcentrationUnits><MolarConcentration>-1</MolarConcentration><MolarConcUnits>nM</MolarConcUnits><MolecularWeight>-1</MolecularWeight><Temperature>25</Temperature><StartTime>8033722</StartTime><AssayTime>30</AssayTime></CommonData><FlowRate>1000</FlowRate><StepType>BASELINE</StepType><StepName>Baseline</StepName><StepStatus>OK</StepStatus><ActualTime>30</ActualTime><CycleTime>0.2</CycleTime><AssayXData Points="150">ox8PRdYiD0UFJg9FPSkPRWwsD0WjLw9F1jIPRQU2D0U5OQ9FbDwPRZ8/D0XSQg9FBUYPRTlJ
D0VsTA9Fn08PRdJSD0UJVg9FOVkPRWxcD0WfXw9F0mIPRQVmD0U9aQ9FbGwPRZ9vD0XScg9F
CXYPRT15D0VsfA9Fn38PRdKCD0UFhg9FOYkPRWyMD0Wfjw9F0pIPRQWWD0U5mQ9FbJwPRaOf
D0XWog9FBaYPRa+pD0VwrA9Fo68PRdayD0UFtg9FObkPRXC8D0Wfvw9F0sIPRQnGD0U5yQ9F
bMwPRZ/PD0XW0g9FBdYPRT3ZD0Vw3A9Fo98PRdriD0UJ5g9FOekPRWzsD0Wj7w9F1vIPRQn2
D0U5+Q9FbPwPRaP/D0XWAhBFCQYQRT0JEEVsDBBFow8QRdYSEEUFFhBFPRkQRXAcEEWjHxBF
1iIQRQkmEEU9KRBFcCwQRaMvEEX3MhBFCTYQRT05EEVwPBBFoz8QRdZCEEUJRhBFPUkQRXBM
EEWjTxBF1lIQRQlWEEU9WRBFcFwQRaNfEEXWYhBFCWYQRT1pEEVwbBBFo28QRdZyEEUJdhBF
PXkQRXB8EEWjfxBF1oIQRQmGEEU9iRBFcIwQRaOPEEXWkhBFCZYQRT2ZEEVwnBBFo58QRdai
EEUJphBFPakQRXCsEEWjrxBF1rIQRQm2EEU9uRBFcLwQRaO/EEXWwhBFCcYQRT3JEEVwzBBF
o88QRdbSEEUF1hBFPdkQRXDcEEWj3xBF1uIQRQnmEEU96RBFcOwQRaPvEEXW8hBFCfYQRT35
EEVw/BBF</AssayXData><AssayYData Points="150">lPYfPy3mHj/vxx8/Dp8fPyC2Hj87Ux8/utEfP41uID+GjCA/fkYgP21tHz9jlR8/4G0gPwq4
Hz+TsB8/X9kfPyG5Hz8maSA/JqgfPx1eHz/ssx8/EiYgP5y5Hz91MiA/DskfP3sYIT+xbyA/
DyQgP1UHHz96liA/WjEfPxEyHz8CQyA/iukgP3K0IT+jViA/UVUhP/n6Hz/93yA/7MYgP9Iy
IT8aCSE/psogP09XID8Z7B8/ec4gP/bVHz+ZTCA/OoghP+7tHz8JbiA/BHkhP2aTIT/usyA/
jwEhP0b9IT+gPSE/VDwhP0eYIT+HXiE/pbUhP/drIT/fLyE/KlQiP7+xIT8m8iE/If0hPwop
Ij/4ZyI//E8hP78WIT96wyE/G8siP4wwIz8lRyI/AyEjPxvLID+XdCE/dF4hP/99IT+kSyE/
tZgiP2JeID/doiM/AsAiP6RaIj/+GCI/9vAhPw9MIz+PLSI/41whP5P3IT+6niI/8oUiP2fk
Ij+voyI/L2gjP8jsIT99jyI/ikIjP5ByIj8OyyM/8/AjP3KMIj8s9SI/5KMhP4CiIj+V9CE/
B0giPzxKIz/oGiM/YvoiPzp7Iz+6oCE/5+QiP2+7Ij/z3yM/vWcjP2RfIj8BXSM/SlAjP1MC
JD9v8SM/bMkjPwLxIz+h3yI/+WojP1+KIz85HCM/59IjP6kzJD8lDSM/NM4iPy8kJD9peyQ/
UkokPzwqJT8MCSM/JfQiPy+gJT8OByM/krojP3SHIz+wpCQ/Mv0jP9oNIz828yM/KkckP3Lx
Iz9ZQCQ/</AssayYData></Step><Step><CommonData><SampleLocation>10</SampleLocation><SampleID>BG505 T332N SOSIP</SampleID><SampleGroup></SampleGroup><SampleInfo></SampleInfo><SampleRow>B</SampleRow><SamplePlate>1</SamplePlate><WellType>KSAMPLE</WellType><Concentration>-1</Concentration><ConcentrationUnits>µg/ml</ConcentrationUnits><MolarConcentration>250</MolarConcentration><MolarConcUnits>nM</MolarConcUnits><MolecularWeight>-1</MolecularWeight><Temperature>25</Temperature><StartTime>8072600</StartTime><AssayTime>180</AssayTime></CommonData><FlowRate>600</FlowRate><StepType>ASSOC</StepType><StepName>Association</StepName><StepStatus>OK</StepStatus><ActualTime>180</ActualTime><CycleTime>0.2</CycleTime><AssayXData Points="900">o/8QRdYCEUUJBhFFPQkRRXAMEUWfDxFF1hIRRQkWEUU9GRFFcBwRRaMfEUXWIhFFBSYRRTkp
EUVwLBFFny8RRdIyEUUJNhFFPTkRRXA8EUWjPxFF0kIRRQVGEUU9SRFFcEwRRaNPEUXSUhFF
BVYRRUlZEUVsXBFFn18RRdZiEUUFZhFFPWkRRWxsEUWjbxFF1nIRRQl2EUU9eRFFcHwRRaN/
EUX3ghFFCYYRRT2JEUVwjBFFn48RRdaSEUUFlhFFPZkRRXCcEUWjnxFF0qIRRQmmEUU9qRFF
bKwRRZ+vEUXSshFFCbYRRTm5EUVwvBFFo78RRdbCEUUJxhFFPckRRWzMEUWjzxFF1tIRRQnW
EUU92RFFcNwRRZ/fEUXS4hFFCeYRRTnpEUVw7BFFo+8RRdbyEUUF9hFFPfkRRWz8EUWj/xFF
0gISRQUGEkU5CRJFcAwSRaMPEkXWEhJFBRYSRT0ZEkVwHBJFox8SRdIiEkUJJhJFSSkSRWws
EkWfLxJF8zISRQU2EkU9ORJFcDwSRaM/EkXSQhJFBUYSRT1JEkVwTBJFn08SRUlTEkUFVhJF
PVkSRXBcEkWjXxJF1mISRRZmEkU5aRJFcGwSRaNvEkXWchJFBXYSRTl5EkVwfBJFo38SRdaC
EkUJhhJFPYkSRXCMEkWjjxJF0pISRQWWEkU9mRJFbJwSRaOfEkXSohJFBaYSRTmpEkVsrBJF
n68SRdayEkUJthJFPbkSRXi8EkWjvxJF1sISRQnGEkU9yRJFcMwSRaPPEkXS0hJFCdYSRT3Z
EkVw3BJFo98SRdLiEkUF5hJFPekSRXDsEkW37xJF1vISRQn2EkU5+RJFcPwSRaP/EkXWAhNF
BQYTRT0JE0VwDBNFow8TRdYSE0UFFhNFOBkTRXAcE0WfHxNF1iITRQkmE0U9KRNFcCwTRZ8v
E0XSMhNFCTYTRTg5E0VwPBNFnz8TRdZCE0UJRhNFOEkTRWxME0WfTxNF0lITRQVWE0U9WRNF
cFwTRZ9fE0XWYhNFCWYTRT1pE0VsbBNFo28TRdJyE0WddhNFPXkTRXB8E0WjfxNF0oITRQWG
E0U9iRNFcIwTRZ+PE0XWkhNFCZYTRUWZE0VwnBNFo58TRdKiE0UJphNFPakTRWysE0WjrxNF
0rITRQm2E0U4uRNFcLwTRaO/E0XWwhNFCcYTRTjJE0VwzBNFo88TRdLSE0UF1hNFPdkTRWzc
E0Wf3xNF0uITRQXmE0U46RNFbOwTRaPvE0XS8hNFCfYTRTj5E0Vs/BNFo/8TRdYCFEUJBhRF
PQkURXAMFEWjDxRF0hIURQUWFEU4GRRFcBwURaMfFEXSIhRFBSYURTgpFEVsLBRFoy8URdYy
FEUFNhRFODkURc48FEWjPxRF1kIURQlGFEU4SRRFbEwURZ9PFEXSUhRFBVYURThZFEVsXBRF
n18URdZiFEUFZhRFbmkURWxsFEWjbxRF1nIURQV2FEU4eRRFbHwURZ9/FEXWghRFBYYURUWJ
FEVwjBRFn48URdaSFEUJlhRFOJkURWycFEWjnxRF0qIURQmmFEU4qRRFbKwURZ+vFEXSshRF
BbYURT25FEVsvBRFq78URdLCFEUFxhRFPckURXDMFEWfzxRF0tIURTvWFEVJ2RRFbNwURZ/f
FEXS4hRFBeYURT3pFEVw7BRFn+8URdLyFEUF9hRFPfkURWz8FEWf/xRF0gIVRQUGFUU9CRVF
bAwVRZ8PFUXWEhVFBRYVRTgZFUVsHBVFnx8VRdIiFUUFJhVFOCkVRWwsFUW3LxVF0jIVRQU2
FUU4ORVFcDwVRc5AFUXlQxVFZEYVRT1JFUVwTBVFo08VRdJSFUUFVhVFPVkVRWxcFUWfXxVF
1mIVRQlmFUU9aRVFbGwVRZ9vFUXSchVFBXYVRTh5FUVsfBVFn38VRdKCFUUFhhVFOIkVRXCM
FUWfjxVF0pIVRQWWFUU4mRVFbJwVRZ+fFUXSohVFBaYVRT2pFUVwrBVFn68VRdKyFUUJthVF
OLkVRWy8FUWfvxVF0sIVRQnGFUU4yRVFcMwVRZ/PFUXW0hVFBdYVRTjZFUVs3BVFn98VRdLi
FUUF5hVFOOkVRXDsFUWf7xVF1vIVRQX2FUU9+RVFbPwVRZ//FUXSAhZFBQYWRT0JFkVsDBZF
nw8WRdISFkUFFhZFOBkWRWwcFkWfHxZF0iIWRQUmFkU4KRZFcCwWRZ8vFkXSMhZFCTYWRT05
FkVsPBZFnz8WRdJCFkUFRhZFOEkWRWxMFkWfTxZF0lIWRQVWFkU4WRZFbFwWRZ9fFkXSYhZF
BWYWRThpFkVsbBZFn28WRdZyFkUFdhZFOHkWRWx8FkWffxZF0oIWRQWGFkU9iRZFbIwWRaOP
FkXSkhZFCZYWRTiZFkVsnBZFn58WRdKiFkUJphZFPakWRWysFkWfrxZF0rIWRQm2FkU4uRZF
cLwWRZ+/FkXSwhZFBcYWRTjJFkVszBZFn88WRdLSFkUF1hZFONkWRWzcFkWf3xZF0uIWRQXm
FkU46RZFbOwWRZ/vFkXS8hZFBfYWRT35FkVs/BZFn/8WRdICF0UJBhdFOAkXRWwMF0WfDxdF
0hIXRQUWF0U4GRdFbBwXRZ8fF0XSIhdFBSYXRT0pF0VsLBdFny8XRdIyF0UFNhdFODkXRWw8
F0XcPxdF1kIXRQVGF0U9SRdFbEwXRaNPF0XWUhdFBVYXRThZF0VsXBdFn18XRdZiF0UFZhdF
OGkXRWxsF0WfbxdF0nIXRQl2F0U4eRdFbHwXRZ9/F0XSghdFBYYXRTiJF0VsjBdFo48XRdKS
F0UFlhdFPZkXRWycF0WjnxdF0qIXRQmmF0U4qRdFbKwXRZ+vF0XeshdFBbYXRT25F0VsvBdF
n78XRdLCF0UJxhdFOMkXRWzMF0WjzxdF0tIXRQXWF0U42RdFbNwXRaPfF0XW4hdFCeYXRT3p
F0Vs7BdFo+8XRdbyF0UF9hdFk/kXRWz8F0Wj/xdF0gIYRQUGGEU4CRhFbAwYRZ8PGEXSEhhF
CRYYRT0ZGEVwHBhFnx8YRdYiGEUJJhhFPSkYRWwsGEWfLxhF1jIYRQk2GEU9ORhFbDwYRZ8/
GEXWQhhFCUYYRT1JGEVwTBhFo08YRd5SGEUJVhhFPVkYRXBcGEWjXxhF1mIYRQlmGEU9aRhF
cGwYRaNvGEXWchhFCXYYRT15GEVwfBhFo38YRdaCGEUJhhhFPYkYRXCMGEWjjxhF1pIYRQmW
GEU9mRhFcJwYRaOfGEXWohhFCaYYRT2pGEVwrBhFo68YRdayGEUJthhFPbkYRXC8GEWjvxhF
1sIYRQnGGEU4yRhFcMwYRaPPGEXW0hhFCdYYRT3ZGEV43BhFo98YRdbiGEUJ5hhFPekYRXDs
GEWj7xhF1vIYRQn2GEU9+RhFbPwYRaP/GEXWAhlFCQYZRT0JGUVwDBlFow8ZRdYSGUUJFhlF
PRkZRXAcGUWjHxlF1iIZRQkmGUU9KRlFcCwZRaMvGUXWMhlFCTYZRT05GUVwPBlFoz8ZRdZC
GUUJRhlFPUkZRXBMGUWjTxlF1lIZRQlWGUU9WRlFcFwZRaNfGUXSYhlFCWYZRT1pGUVwbBlF
p28ZRdZyGUUJdhlFOHkZRXB8GUWjfxlF1oIZRQmGGUU9iRlFcIwZRaOPGUXWkhlFBZYZRT2Z
GUVwnBlFo58ZRdaiGUUJphlFPakZRXCsGUWjrxlF1rIZRQm2GUU4uRlFcLwZRZ+/GUXWwhlF
CcYZRT3JGUVwzBlFo88ZRdbSGUUJ1hlFPdkZRXDcGUWj3xlF0uIZRQnmGUU96RlFcOwZRcjv
GUXW8hlFCfYZRT35GUVw/BlFo/8ZRdICGkUJBhpFOAkaRXAMGkWjDxpF1hIaRQkWGkU9GRpF
cBwaRaMfGkXWIhpFCSYaRT0pGkVwLBpFoy8aRdIyGkUJNhpFPTkaRXA8GkWjPxpF1kIaRQlG
GkU9SRpFcEwaRaNPGkXSUhpFCVYaRT1ZGkVwXBpFo18aRdZiGkUFZhpFPWkaRXBsGkWjbxpF
1nIaRQl2GkU9eRpFcHwaRaN/GkXSghpFCYYaRT2JGkVsjBpFo48aRdaSGkUJlhpFPZkaRXCc
GkWfnxpF1qIaRQmmGkU9qRpFcKwaRZ+vGkXWshpFBbYaRT25GkVsvBpFo78aRdbCGkUJxhpF
OMkaRXDMGkXAzxpF1tIaRQXWGkU42RpFcNwaRaPfGkXW4hpFCeYaRT3pGkVw7BpFo+8aRdLy
GkUJ9hpFOPkaRWz8GkWj/xpF1gIbRQUGG0U9CRtFcAwbRfkPG0XWEhtFBRYbRT0ZG0VwHBtF
ox8bRdYiG0UJJhtFOCkbRXAsG0WjLxtF0jIbRQU2G0U4ORtFcDwbRZ8/G0XWQhtFCUYbRT1J
G0VwTBtFo08bRdZSG0UFVhtFPVkbRWxcG0WjXxtF1mIbRQVmG0VRaRtFbGwbRaNvG0XWchtF
CXYbRT15G0VsfBtFo38bRdaCG0UFhhtFOIkbRXCMG0WfjxtF0pIbRQmWG0U9mRtFbJwbRaOf
G0XWohtFBaYbRT2pG0VwrBtFn68bRdKyG0UJthtFPbkbRWy8G0WfvxtF1sIbRQnGG0U9yRtF
bMwbRaPPG0XW0htFCdYbRT3ZG0Vs3BtFo98bRdbiG0UF5htFPekbRXDsG0Wj7xtF7/IbRQX2
G0U9+RtFcPwbRaP/G0XWAhxFCQYcRTgJHEVsDBxFnw8cRdoSHEUJFhxFPRkcRXAcHEWjHxxF
0iIcRQkmHEU4KRxFbCwcRaMvHEVRMxxFCTYcRT05HEVwPBxF</AssayXData><AssayYData Points="900">eSEkP02JIz/WcyA/XnQeP0khHT87ths/lkYaP3ruGT+uVhc/+JkWPyatFj/vgxY/YxAVP8lt
FT/xahU/O9MUP4EEFT+W0BQ/0nwUP5RgFT+i1RM/PicUP9pNFD/iqxQ/z4sTP+0iFT86qBM/
tmIUP4i8FT8e1xQ/8/0UP7u/Ez9lzBM/jVsUP2CHEz98YxQ/ZoQTP7W1FT9AcRQ/rHQVP8+E
FD9XPhQ/PCEVP2QwFT/E9BQ/tlgUP4o2FT8GQBU/xyYVP1UvFT+ErhU/HIMUP92+FD8VUBQ/
qrQUPyhqEz85fhQ/Z4QUP0jLFT/qcxY/xbwVPxcXFj+PeBY/24IVPzsVFz/NLRY/GIUWP79N
FT+WPRY/tqIVP7MaFj8W7BU/K1YWP1y4FD+I4xU/Hm4WP1T5FT+KNxY/1GoVP0iKFz8PmxY/
pJUWPzfdFj/fIhc/yqMWPydJFj+qnxY/5gMXP15BFj84uBY/utMWP/XdFT9sGhY/J2wXP/YN
Fz/6mxU/YCgXP8iEFz8OMRY/7lsXPx5FFz/D+hc/GQEXP8nsFz9JYRc/i1IXP3Z8GD8KoxY/
5AoXP0DHFz9GohY/C2IXP3MeGD/dQhc/SNgXP6F+Fz9fWBc/dTgYP7JkGD/4ERc/dV0YP+8N
GD/T5xY/HigXP1GwFz/M2hg/9XAYPz+OFz8X8hc/bL0XP3L6Fz/vQRc/82gYP3K+Fz8w/RY/
6AQYP/mSFj+bdhg/OQwZP5QsGD9rPxc/R3IYP4niGD/btBg/18YZP1n0GD8yXBc/WvYWP7l6
GD//Cxk/GCQYPxbCGD/Nfhg/6twYP4HPGD8k4xg/RBQZP4fIFz8oMxg//HkaP83XGD9i2hc/
WVMXP4X9GD/xIBk/7hoZPyzsGD/tHxk/XT4ZP/oxGT8TXhg/IfsZPwZhGT/sOBg/0GwYP1YM
GT8ivxo/ev0ZPzhRGT9NLxk/I2QZP842GT9GNhk/Y1YZP8tVGT8c0hk/yzkZP9b5GT9jvRo/
7dgZP3BqGj86BBk/o5UZP/kjGj9a2Rk/n5IZP4zmGT9KWBo/+0waP9WiGT8ydho/OVYaPy7m
GT9FMBk/KhUaP+PGGj9lUBk/rvcZP9ysGj8Uexo/W28ZP7dYGj9zMBk/5/waP2GvGj9J0hk/
xl4aP2YqGj9XOBs/GgkaP/h1Gj+cSho/4Y8aPzywGj97YBo/ydkaP+rlGj8LNhs/fFYaPw8L
Gz9Y0xk/2JUaP0FaGj9msho/eOMZP/KTGj/49Ro/ybcaP0KYGj9Xzho/n2EaPxOhGj/NTBw/
OX0aP0MKGj/Vzxo/6SEaP/5QGz+6exs/Wx4bP8zyGz88chs/jF8bP4HqGT/XjBo/tgkbPzF6
Gz80ERs/O5waP71OGj//vhs/3WAcP0LBGj+1ihs/29waPxZiGz9Xfxo/xgUcP044Gz8Fuhs/
9q8bPyc4Gz+oXRs/kM8aP2XcGj82Rhs/ZO8bPy2EHD9wlxs/pjccPzygGz8eghs/R1MbP9l7
Gz9uDBs/MsMZP+qPHD+DeRs/6vMbP329Gz8GIBs/oEwcP4AgHD9jFhs/c9EaP85kGz8x5hw/
wAEbP2H2Gj+Pjhw/v+4aPx53Gz8lihs/CWEdPwHyHD9wGhw/pY0cP4VDHD+BQxw/AAQcP///
Gz/KcRw/uCEcP7MhHD+1Th0/7lQcP5cDHD/JORw/WU4dP8lZGz98Sx0/ovMbP6H9Gz+t+Rs/
WegcP/f0HD8PNh4/+/AcP1JMHD8Pxxs/hc8bP2VoHD+ktBw/6QMdPwFvHD/mIh0/pFwdP1VV
HD9/nx0/of4cPycOHT/ssRw/X9gdP3TKHD/4GB0/O98dP/KuHT9cjB0/fU8dPzSBHT/o1hw/
U4AcP+kmHT/s6Rw/OIYdPzujHD+40B0/tngeP15vHT9iiR0/uycdP+OeHT8Lbh4/ogUdP6+B
HT/Tkhw/2UsdP2z5HD//Kh0/3FgdP739HD+BXB0/rIIdP3moHj9Dix0/wWQeP88XHD9mvB0/
XZUdP0OWHD/3sx0/PMAeP4jiHD9fDB4/3x8dP3SUHj8lMh0/hDAePyMzHj8ZHh4/sGMdP/sF
Hj/v4xw/otkcP3yDHT/DOx4/EI4dP7cnHj+bGh4/u0gdPzDXHj+T2x0/Zp0dP/nXHT+Fax4/
SBAfP0CaHz+rTR8/spEeP6H8HT/cNB4/UDEeP2SdHT+Gkx0/kcsdPyUAHj/Rbh0/SUIdP25j
HT8Nwx0/1nseP9C7Hj+20x4/gVkeP3KZHT82/Rw/3nEeP8Z9Hj+PfR8/Bz0ePyOhHj/tmR4/
llQfP+yqHT8bOh4/J08eP0rOHT/HAB8/JLEdP/eKHz8xmB4/6CAeP+MQHz9c2B4/JNsfPzCd
Hj+5DR4/ebkeP1y8HT9b8x8/nDMfP0JUHz/AQh4/5RkfP8kwHz9SOSE/zNcePzeGHj/ADx8/
7ckgP5CKHz9ibiA/PmofP6P1Hj9qlh8/pwkfP0DiHz8iDR4/0lQfP0hPID82gh4/daUePzlu
Hz92yh4/BfYePxxaHz+WPyA/t+0eP+sOHz/+ix8/Q9cfP1gzHz+xJCA/NH4fP016Hz9x4B8/
up8fP7GcID8bqx4/FwggP1IOID8vrh8/IeoeP4JzHz8iXR8/mGMgPzsOIT+FGSA/AkAfP5Sn
ID8uXx8/OF8fPxwjID/PLiA/0TAfP/mJHz9mbR8/EMUfP5o1Hj8x7R8/njUgP/UqHz8tOB4/
tqMfP33BHz9RXiE/YVkfPwB/Hz9Gyx8/d3UhP0JfID/o7SA/I6wfP00bID+V7R4/swQhP5Tf
Hz/weB8/uYIgP1/rID+dnx8/AAkgP1KXID9g+B8/f38gP9gbIT/0NiE/WkEfP3wfIT82/SA/
wtofP/eyHz9X6R8/jREhPyUZID/HuCA/HbQfP0esHj8edCA/tFwgP5A6ID+UNR8/vqUfPzOa
ID+BhiA/I1MgP2o5IT9I5iA/7xwgP7XVHz9usSA/jRUgP1nGID/eOyA//dkfP+nDID/triA/
S3EhP3dqIj+X/yA/58sgPwdLIT95VyE/1BQiP8rWID8nqh8/zW0hPzn8ID8z+x8/eSMgPw0M
Ij+3FSE/wDchP6RYIj+x1CA/7yMhPxf0IT8VFSE/ucQgP3r3ID9HpyA/pcEfP+m0Ij80nyE/
yJwgP3PUID/dgiI/K9khPw3eID8CiCA/lC8iPyv7ID+cEyE/COIgP1dtID/gYyE/wnEhP765
ID81ICE/BggiP2m6IT+8pSI/S4IgPymSIT/uUyE/IiMhP2fCID+gSCE/KYIhP/d8IT+KMCE/
jnMhP3YHIT+6EyE/I9MhPwc2ID/YDCM/w80hP+/QIT/F+CE/NVEhPxk7Ij9KhiM/VRAhP4MY
Ij83ACE/KNciP0adID+wGCE/UW0iP6QAIj9ZCiE/Y9ggP9BrIj9RNiI/uTUiPxhFIj+shiE/
h3shP7CMIj96yCE/kkciP1apIT/V+SI/eSAjP6WMIT9tRCI/ii8iPwtiIT+oECM/ymEiP4U/
Ij+VfCE/HAYjP3GbIT+tQCI/cN0hP3lSIz9MOSI/0JghPzafIT+UpSI/8EMiP48rIT9vmiI/
cVciP7P6Ij+SPiI/ZvYiP1TZIj/doiI/rswiP0wtIz+QOiI/4H4iP4W5Ij8OUiI//c8hPwzx
Ij8NeSI/o0MiPx/nIT8njyI/emUiPx/FIT+WpSI/uhQjP3N1Ij+wUiM/aPchP7eFIz+uqyI/
BXcjP+VyIz8xrSI/3F0iPy1jIj+NWiM/4ooiP5TyIj++eSI/rwYiP4RtIz9nIiM/rcgiP3Zj
Iz+EryE/AI4jPxKLIz+7mCI/uPgjP6E2Iz/IHSM/i5IjP2hgIj8dBiI/7MIjP4b6Iz8gMSI/
OJsjP07HIj8+vCI/FI4iP8F3Iz8yQCM/0P8jPwYiIz+eSSM/Sk0iP9ZuIz8l0CI/yHYjPzVM
Ij/wFSM/cZ4jP+ejIj/RByM//L0iP8IsIz8IdyI/Qd0jP1W3Iz+WHCM/ZfgiP16rIj+ufyM/
JOIiPwxHJD9cniI/x5gjP2LlIz8W1yM/J4MiP0iqIj8UECM/KWEkP95SIz/SuSI/d7EjP7GE
Iz/w1iM/skMkP/JtIz9hgiM/aJIjP3tMJD+jxiM/DU8jP0b/Iz835iM/3RUkP5aHIj/hOiQ/
8sQjP5YjJD/vdSQ/6b0jP/+bIj8IXSM/yOcjPwLTIz945iM/flEkP7Z/JD8P/yM/2bEiP8D+
Iz9LSSQ/tlojP22TIz/2tSM/dlEkPzM+Iz+5nSM/hPIiP6r8Iz+E3CM/ljYjPxOkJT+9ySQ/
AOkjP9HxJD/7xyM/T9MjP1OtJD/WWSQ/tAYkPwY+JD9UACQ/Hh8kP2XfJD/6JCQ/gncjPy55
Iz/MaCQ/p9sjP/LaIz9imiM/j+wjP6GJIj/SpSQ/+kkkP/o9Iz+8ICQ/KhokP8HuIz8criQ/
RE4kP6qxJD9abiQ/y8MjP8CbJD+ICyU/FqclP5xMJT8Q6yM/6Y8jP2t1JT9nFSQ/DtAkPzfx
JD+bBCQ/eeQlP/FiJD8zmCQ/XXckPyrHJD+KVyQ/sZklP/6CJT804CQ/6IwlP30OJT8I5iM/
7J0kP2L8JD/IPCQ/ckMkP3/pJT9odSQ/zwQlPz6QJD/cYSQ/E9ckP4NZJT99JyU/ms8jP/4o
JT8GJCU/duYkP96EJD+TUiQ/M0AlP3KCJT+zxyU/MZolP71OIz8RwyQ/gFYkP7PGJT/TACU/
QnElP2ZdJT86syM/G7gkPynqIz/frCQ/vWQkP+mFJD+HGyU/</AssayYData></Step><Step><CommonData><SampleLocation>1</SampleLocation><SampleID></SampleID><SampleGroup></SampleGroup><SampleInfo></SampleInfo><SampleRow>B</SampleRow><SamplePlate>1</SamplePlate><WellType>BUFFER</WellType><Concentration>-1</Concentration><ConcentrationUnits>µg/ml</ConcentrationUnits><MolarConcentration>-1</MolarConcentration><MolarConcUnits>nM</MolarConcUnits><MolecularWeight>-1</MolecularWeight><Temperature>25</Temperature><StartTime>8261364</StartTime><AssayTime>180</AssayTime></CommonData><FlowRate>600</FlowRate><StepType>DISASSOC</StepType><StepName>Dissociation</StepName><StepStatus>OK</StepStatus><ActualTime>180.005</ActualTime><CycleTime>0.2</CycleTime><AssayXData Points="900">oz8cRdJCHEUFRhxFOUkcRXBMHEWfTxxF1lIcRQVWHEVBWRxFbFwcRZ9fHEXSYhxFBWYcRTlp
HEVsbBxFo28cRdJyHEUJdhxFPXkcRWx8HEWffxxF1oIcRQWGHEU5iRxFbIwcRZ+PHEXSkhxF
CZYcRTmZHEVsnBxFn58cRdKiHEUFphxFOakcRWysHEWjrxxF0rIcRQW2HEU5uRxFbLwcRZ+/
HEXSwhxFBcYcRT3JHEVszBxFn88cRdbSHEUF1hxFOdkcRWzcHEWf3xxF0uIcRQXmHEU96RxF
bOwcRafvHEXS8hxFBfYcRT35HEVs/BxFn/8cRdYCHUUNBh1FOQkdRWwMHUWfDx1F0hIdRQUW
HUU5GR1FbBwdRYYhHUVwJB1F6yYdRWYpHUVsLB1Fny8dRdIyHUUFNh1FOTkdRXA8HUWfPx1F
0kIdRQVGHUU5SR1FcEwdRZ9PHUXWUh1FBVYdRTlZHUVsXB1Fn18dRdJiHUUFZh1FPWkdRWxs
HUWfbx1F0nIdRQl2HUU5eR1FiHwdRZ9/HUXSgh1FBYYdRT2JHUVwjB1Fn48dRdaSHUUFlh1F
OZkdRWycHUWjnx1F86IdRQWmHUU5qR1FcKwdRZ+vHUXSsh1FBbYdRUG5HUVsvB1Fn78dRdLC
HUUFxh1FOckdRWzMHUWjzx1F1tIdRQnWHUU52R1FbNwdRZ/fHUXW4h1FBeYdRTnpHUVw7B1F
o+8dRdLyHUUJ9h1FOfkdRXD8HUWf/x1F0gIeRQUGHkU5CR5FbAweRaMPHkXSEh5FCRYeRT0Z
HkVwHB5Fnx8eRdYiHkUJJh5FOSkeRWwsHkWfLx5F1jIeRQk2HkU9OR5FbDweRZ8/HkXWQh5F
CUYeRThJHkVwTB5Fn08eRdZSHkUFVh5FPVkeRXBcHkWjXx5F0mIeRUNmHkU9aR5FcGweRaNv
HkXWch5FCXYeRT15HkVsfB5Fn38eRfOCHkUFhh5FOIkeRXCMHkWjjx5F0pIeRQmWHkU9mR5F
tZweRaOfHkXWoh5FCaYeRT2pHkVwrB5Fo68eRdayHkUJth5FPbkeRXy8HkWjvx5F1sIeRQnG
HkU9yR5FcMweRaPPHkXW0h5FCdYeRT3ZHkVw3B5Fo98eRdbiHkUJ5h5FPekeRXDsHkWj7x5F
0vIeRQn2HkU9+R5FcPweRUMAH0XWAh9FCQYfRT0JH0VwDB9Fow8fRdYSH0UJFh9FSRkfRXAc
H0WjHx9F1iIfRQkmH0U9KR9FcCwfRaMvH0XWMh9FCTYfRT05H0VwPB9Foz8fRdZCH0UJRh9F
QUkfRXBMH0WzTx9F1lIfRQlWH0U9WR9FcFwfRaNfH0XWYh9FCWYfRT1pH0VwbB9Fo28fRdZy
H0UFdh9FPXkfRWx8H0Wjfx9F1oIfRQmGH0U4iR9FcIwfRaOPH0XWkh9FFpYfRT2ZH0VwnB9F
o58fRdaiH0UJph9FOKkfRXCsH0Wjrx9F1rIfRQm2H0U9uR9FcLwfRaO/H0XWwh9FCcYfRT3J
H0VwzB9Fn88fRdbSH0UJ1h9FPdkfRXDcH0Wn3x9F1uIfRQnmH0U96R9FcOwfRaPvH0XW8h9F
CfYfRT35H0Vw/B9Fo/8fRdoCIEUJBiBFPQkgRXAMIEWjDyBF1hIgRQkWIEU9GSBFcBwgRaMf
IEXWIiBFCSYgRT0pIEVwLCBFqy8gRdYyIEUJNiBFPTkgRXA8IEWfPyBF1kIgRQlGIEU9SSBF
bEwgRaNPIEXSUiBFCVYgRW5ZIEVwXCBFo18gRdZiIEUJZiBFPWkgRXBsIEWjbyBF1nIgRQV2
IEU4eSBFcHwgRaN/IEXWgiBFCYYgRTiJIEVwjCBFo48gRdaSIEUqliBFPZkgRXCcIEWnnyBF
1qIgRQmmIEU9qSBFuqwgRaOvIEXSsiBFCbYgRT25IEVwvCBFo78gRdbCIEUJxiBFOMkgRXDM
IEWjzyBF2tIgRQXWIEU92SBFbNwgRaPfIEXW4iBFCeYgRT3pIEVs7CBFo+8gRdLyIEUy9iBF
OPkgRWz8IEWj/yBF1gIhRS4GIUU9CSFFfAwhRaMPIUXSEiFFLhYhRT0ZIUWEHCFFox8hRdYi
IUUJJiFFPSkhRWwsIUWjLyFF1jIhRQk2IUU9OSFFcDwhRaM/IUXiQiFFFkYhRT1JIUVwTCFF
o08hRdZSIUUJViFFPVkhRZFcIUWfXyFF1mIhRQlmIUU9aSFFdGwhRaNvIUXWciFFCXYhRT15
IUXGfCFFo38hRdaCIUVohiFFcokhRXCMIUWjjyFF1pIhRQmWIUU4mSFFcJwhRbyfIUXSoiFF
CaYhRT2pIUVwrCFFs68hRdayIUUFtiFFQbkhRWy8IUXQwSFF4sQhRWHHIUXYySFFkcwhRaPP
IUUs0yFFCdYhRT3ZIUVs3CFFo98hRdLiIUUF5iFFOOkhRXDsIUWf7yFF1vIhRQn2IUU4+SFF
ofwhRaP/IUXSAiJFBQYiRT0JIkVsDCJFow8iRdYSIkUFFiJFOBkiRWwcIkWjHyJF0iIiRQkm
IkU9KSJFcCwiRaMvIkXWMiJFCTYiRT05IkVsPCJFnz8iRdZCIkUFRiJFOEkiRWxMIkWjTyJF
1lIiRQVWIkU9WSJFbFwiRaNfIkXWYiJFBWYiRT1pIkXCbCJFo28iRdZyIkUFdiJFPXkiRWx8
IkWffyJF1oIiRQWGIkU9iSJFbIwiRZ+PIkXSkiJFBZYiRT2ZIkVwnCJFn58iRdaiIkUJpiJF
PakiRXCsIkWfryJF0rIiRQW2IkU4uSJFcLwiRaO/IkXSwiJFCcYiRT3JIkWEzCJFo88iRdbS
IkUF1iJFONkiRXDcIkWj3yJF1uIiRQnmIkU96SJFbOwiRZ/vIkXW8iJFBfYiRT35IkVs/CJF
n/8iRdYCI0UJBiNFPQkjRWwMI0WjDyNF4hIjRQUWI0U9GSNFmRwjRaMfI0XWIiNFCSYjRT0p
I0W+LCNFoy8jRdYyI0UJNiNFPTkjRWw8I0WjPyNF0kIjRQVGI0U9SSNFbEwjRaNPI0XSUiNF
CVYjRT1ZI0VwXCNFn18jRdZiI0UWZiNFOGkjRXBsI0XEbyNF0nIjRQV2I0U9eSNFcHwjRaN/
I0XSgiNFCYYjRT2JI0VwjCNFo48jRdKSI0UFliNFPZkjRWycI0WfnyNF1qIjRQmmI0U9qSNF
cKwjRZ+vI0XWsiNFBbYjRT25I0VwvCNFo78jRdbCI0UFxiNFPckjRWzMI0WfzyNF1tIjRQXW
I0U92SNFbNwjRZ/fI0XS4iNFBeYjRTjpI0Vw7CNFn+8jRdbyI0UF9iNFPfkjRXD8I0Wf/yNF
2gIkRQUGJEU9CSRFdAwkRZ8PJEXSEiRFCRYkRT0ZJEVwHCRFox8kRdYiJEUJJiRFPSkkRWws
JEWfLyRF1jIkRQU2JEU4OSRFcDwkRZ8/JEXWQiRFCUYkRThJJEVwTCRFo08kRdJSJEUFViRF
PVkkRXxcJEWfXyRF0mIkRQVmJEU9aSRFbGwkRaNvJEXSciRFCXYkRT15JEVsfCRFn38kRdKC
JEUFhiRFQYkkRXCMJEWjjyRF0pIkRQWWJEU9mSRFcJwkRaOfJEXeoiRFBaYkRT2pJEVsrCRF
n68kRdayJEUFtiRFPbkkRWy8JEWjvyRF1sIkRQXGJEU4ySRFbMwkRZ/PJEXS0iRFCdYkRTjZ
JEVw3CRFo98kRdLiJEUF5iRFfukkRWzsJEWj7yRF1vIkRRL2JEU9+SRFcPwkRaP/JEXSAiVF
BQYlRT0JJUWRDCVFnw8lRdISJUUFFiVFOBklRWwcJUWfHyVF0iIlRQkmJUU9KSVFcCwlRaMv
JUXWMiVFBTYlRTg5JUVsPCVFoz8lRdJCJUUJRiVFPUklRWxMJUWjTyVF0lIlRQVWJUU9WSVF
bFwlRZ9fJUXSYiVFBWYlRThpJUVwbCVFn28lRdZyJUUFdiVFPXklRWx8JUWffyVFC4MlRQmG
JUU9iSVFcIwlRZ+PJUXWkiVFDpYlRT2ZJUVwnCVFn58lRdKiJUUFpiVFPaklRYCsJUWfryVF
1rIlRQm2JUU4uSVFbLwlRZ+/JUXSwiVFBcYlRTjJJUVwzCVFo88lRdbSJUUF1iVFONklRWzc
JUWf3yVF0uIlRQnmJUU96SVFbOwlRaPvJUXS8iVFCfYlRTj5JUVs/CVFn/8lRdoCJkUFBiZF
OAkmRYgMJkWfDyZF1hImRQkWJkU4GSZFbBwmRaMfJkXSIiZFBSYmRT0pJkVsLCZFny8mRdIy
JkUJNiZFODkmRWw8JkWfPyZF0kImRQVGJkU9SSZFbEwmRZ9PJkXWUiZFBVYmRT1ZJkVsXCZF
oWAmRSBjJkUFZiZFPWkmRWxsJkWfbyZF1nImRQV2JkU9eSZFbHwmRaN/JkXWgiZFCYYmRTiJ
JkVsjCZFn48mRdKSJkUFliZFOJkmRWycJkWfnyZF0qImRQWmJkU9qSZFcKwmRZ+vJkXWsiZF
BbYmRTi5JkVsvCZFn78mRdLCJkUFxiZFcskmRWzMJkWfzyZF1tImRQnWJkU42SZFbNwmRZ/f
JkXS4iZFBeYmRTjpJkVw7CZFn+8mRdLyJkUF9iZFOPkmRWz8JkWj/yZF1gInRQUGJ0U4CSdF
lQwnRaMPJ0XSEidFBRYnRTgZJ0VsHCdFnx8nRdIiJ0UFJidFOCknRWwsJ0WfLydF0jInRQU2
J0U4OSdFbDwnRZ8/J0XSQidFCUYnRThJJ0VsTCdFo08nRd5SJ0UFVidFOFknRWxcJ0WfXydF
MGMnRQVmJ0U9aSdFbGwnRZ9vJ0XScidFBXYnRTh5J0WEfCdF</AssayXData><AssayYData Points="900">4BogP99CID8YoiE/nFUkP7oHKD9PkCk/ETUrP3DaLD8uOi0/JSIuP9OALz/Pri8/NxUxP9n6
Mj+rqTE/jE4zPxUvMz/HdzM/j84zP/JWMz9uqTM/VpAzP8ftMj8g9jQ/5UI0PwdGND9dIjY/
y6k1P6Y4NT+xujQ/TQQ2P0FtND+aMTU/cY01P5LmMz82GDU/MTg1P1YnNT+KYjU/p8o0P1s5
NT/pDjY/C1I1P6SyNT+bAjU/Ecs0P5vQNT8X/TQ/45g1P7S/NT9TzDU/EE01P4XiNT+NnzU/
1/M1P5EnND8H5DU/QRY2PwtONT8j/zQ/UaQ0P9skND9BEzU/2po1PyLnND9kYDU/C+Y2P7KQ
NT8pUDY/HwE2PwgbNj8flzU/k5E1PxyeNT+moTU/4fM0P1c6NT8yNTU/Q9g1P5FYNj9kbDU/
Dv40P7kmNj+ImDQ/vYo2P2eONj9/EjY/7o40PyRANT+1NDY/OUo2P3EpNT9fsDQ/wBM2P5eZ
ND9PuzU/G8A0PwW3NT8LYDY/J7k2P8LDNT+QNjY/Yo41P+osNT/tIzU/JMg1P0zgND+NRDU/
DyY1P5PKNT+sFDU/lbA1P0sgNT8qozU/jQs1P7KgNT/5GzY/cnw1P3h6Nj/ylDU/SRI1P+QJ
Nj8sYDY/Eio2PyymNT/PozU/AMU0P4aqNT9W4zQ/fn40P4D6ND+RMTY/+ZE1PyF9Nj8bdDU/
a441P2tUND9iozY/etE1P1rPNj/XyzU/0zo1P9p2NT+PITY/BbA1P84GNT8l+zU/4UQ1P4yr
ND89rTU/vT81P72SNT/eCjY/cIY2P742NT/lkDU/zJQ2P5sVNz9kWDU/pYQ0P8ahNT8ZNjY/
hN81P8nMNT/dGzY/gVs1P7fSNj8uyjU/OQY2P1vANj8GkTU/GNE1PyEPNz9QSDU/iBk2P8rW
NT/sCTY/pHs2PzUVNj+76zU/4wk2P3grNj8b0zU/ZZE1PyL0NT+vLDc/Jhw2P3FPNj9+zTU/
7hs2P7C+Nj/pQzU/Osw2PwdDNj8T8DU/5hc3P+V5NT9shzc/s/w1Pzm1NT+qTTc/9HQ3P9Np
NT9RPTY/65E2P9+hNj9sjDU/O2U2P5jFNj8q3DQ/7/A2P0BCNT+/QDY/8vY1P33NNj8m1TY/
VfI1PwYqNz83MTc/jfo2P8ZcNj+NTzU//vo3P2icNT9W0TY/9182P9HCNj9RlzU/axc2P74m
Nj8srjU/ZJI3P5ByNj+R6zU//Ro2P2hpNj+YMjc/cFM2P/yTNj9e+zY/9iE3P8P8NT+S/Dc/
0fk1PwUZNz9BFjY/2Us2P0FLNz/gmjY/f182P9ZSNz9K0jU/b6E3P6mINj+5cDc/Pjs3P/h3
Nj+lcTY/yok3P09YNj8dnTY/M2I2P9KjNj+0pDY/ngE3P0j5Nj8XxDc/+9s2PwepNj8rLTc/
MSc2P3rXNz/knTY/6cc2P7sgNz8kVDc/RiE3P950OD+aFjY/zoI2P6ZdNz+UzzY/LPw1P9H7
Nj+zYDc/GZw3P5T9Nj/8rDY/S+w1P++6Nj9waTc/wkw1P5DpNz8iZzc/Dmc3P5bINj+5nzY/
T5Y3P+HZNj/3lzU/UkU3P6XaNT/s8DY/KbI1P3hHNj8zYTY/ukQ3P+veNz8qKzc/AZc2P036
Nj85BTc/kRM3P3LvNj/drzc/ZD02P0RMOD8hUDc/zDA3PxqYNj9xSTY/boU2P/UPNz89Fjg/
lys3P7Z7Nj+70zY/3HA2P7tvNz/GSTc/dE82P0l5Nz/1Rjc/TKk2P5O6Nj9OFTc/Fkk3PzIm
Nj8NgjY/1bs2P5pXOD/IGjg/cFk3Pzr3Nj/bAzc/4TI3Pw3qNz+15zY/4uk4P968Nj8vGzY/
+Wg3P/1UNz9wozc/9ss2P9+GNz8sGzc/5XA4P70BNz+AxTg/Xl43P7KeNz8BXzc/LJA3PwcJ
OD9L+jU/gRQ3P3NZNz96TTg/kvw3P+uoNz+3uTg/JQM3PwS+Nz+9gzg/kNg3P6JUOD+Y+zY/
w/s3PzeFNz/JTDg/hPg2PwfZOD+Bxjc/Ut43PyKHOD+1SDg/fH83P7ZMNz9Oojc/wP03P5XZ
OD/iGDg/jMs3P9qcNz9QGTc/fcU4P5K1Nz8Y+zg/iTc4P1APOT/jKjc/UIY4P3UVOD++iDc/
k5E4P6kBOD/ChTg/qHI4P7F9OD9CWzg/x/04Px6sOD+ahTg/acs3P0twOD9+LTc/bI43PzJM
OT8RiTg/BIw3P+8ROT/28Tc/7ro4P7bXNz/GBjg/o3w3P+woNz/80zc/w/E3P1fWOD/mQDg/
OcY4P1HjOD+OGTg/wNw4P9JtOD9xKjc/EB04PyywOD8o/Tc/exI4P9q2Nz/8JTg/orU4P2s7
OT+nlTc/hLg4P4N4OD96Bjk/lxk5Py0LOT+SFjg/d6Q5P6kSOD83Wjk/m704P/1KOT+C8zg/
W5M4Py/YOD/TVDg/Nsg4P4GnOD/cxDg/7jE4Pz4YOD+s7Tc/WEk3P8TEOD/h2Dg/DFA4PwyL
OD9XbDg//XQ4P+GCOD/8ATk/rWA4PwfZOD/QCzg/RNg3PxIcOD8Iszc/+aA5P4toOD8q8jg/
tkU4PzY1OT98Pjk/nPM3PxO9OD/h6jg/35E5P4cLOD9Tzjc/eaY5P3CHOT82Vzk/Q385P8f6
OD8tiDg/Tt05P2CyOT9ttTg/v7o4P1uIOT9pNjg/r185Pxo2OT9HbTg/NXM4P3qxOD9rLTk/
hA85Pz9iOT8uFjk/aKk5P+z3Nz8QhTk/mL85PxUDOj8zjDk/BDQ5P1AbOT+oHzo/aDM6P9Bo
OT9nFTk/8Vo6P21QOT81nzg/4v84P/7wOT8V4jg/AYY5Px9xOT9A9zg/HoM5P5oOOj+I0zg/
TO04PyfYOT/UTTk/2ck4P3F6OT85LDo/1As5Pyy7OT+I1Tk/C5A5P+XfOT9IUTo/41c5P9wH
OT/mxjg/en85P+tMOT/3gDk/jJs5P1fEOj/OAzs/4iU5P4i6Oj+uXTk/jKE5P2RlOj8zbzo/
OlE5P3cNOj/ZOzk/DJI5Py7+OT/nkjk/1ek4P+v3OT95xjk/2YY5PzbPOj/8kzo/UqQ6P68b
Oz+4ejo/qIU5PwVFOj82azo/lQQ6P06uOT9MpTo/0w46P/JyOj9BgDk/1Ts6PzXDOT/X3zg/
Uqg5P0N3Oj+akTo/Yhw6P14UOj/DWjo/JiE6P2S/OT9yETo/7sY5P7/1OT8Djjs/ssI4PyaQ
Oj8sqTk/sAs6P3tNOj9FmTk/4B46P+0yOj+3HDo/9Uc6P2BqOj/3Czo/dxM7P2x/Oj9UHDk/
tTI5PwcbOj+pjjo/Hs06P3NnOj/XdDk/URE6PwWbOj9ypzo/f2c6P4kMOT/p5zo/QOo6PxD0
OT++pDk/Bnw6P61qOj9T5jo/Bmc7PzbtOT+eSzs/TjI6P7FYOT/Xjzo/CqM5P1MaOj9tMzo/
mO45P5LdOj8Rtjo/wYw6PwfWOz/2yzo/VbU6P3V7Oj8+njs/i5o6Pz/YOj93Nzw/HJ48P0Jz
Oj99XDs/skA6P4ZJOz+6UDo/Wfs6P0KUOj9tWTw/0vk7P0A9Oz+Z2jo/FJo7P4VvOz9d/js/
9FY6P9PFOz8OpTs/1ac8P5fAOj/1Fzs/4G07PxqKPD+e/Do/b2k7PxDnOj/TMjo/VKs6P4xR
Oz+6BDs/Zf07P1ueOz8KEzo/5P06P/XHOz+cxTo/Fjo7P+0zOz/CYzo/U608P2BKOz/Mejs/
/CI7PydLOj+t2Ts/Kio8P84VOz+wTjs/ILE6P6azOz+QJjs/y/k7PyehOz8Chzs/y3M7P5Qx
Oz/1xjs/Bes6PyZlOz+eZjw/Yzg6P5EQOz+RJzs/Iu47P+cqOz9FRzs/7ko7P2UQPT/cNDs/
Jvw7P3UOPD9I0Dw/Erk7P/CZOz+4NDs/sSw7P+ViOz8+tzs/CTs6PyTePD+qTzw/9MA7P+ro
Oj9gPzs/tMY6P9MWOz9eHDs/IAs8P0hkOz+7MTw/o6M6P58wOz8K1Ts/Vas7PwPqOj/TqTw/
mHc8P/9dPD/ykzw/tXw8P7qVOz/46Ds/DP47P8y4Oz8ZeTs/kW08PzJROz/Pdzw/Q+Y8P2HQ
PD8BDD0/V0A9P6/EOz9Uzjs/TTY8P7RQPT9OgTw/m3U8P2e3PD8FJz0/6C48PxDCPD9H1zs/
RJM8Pw2oPD9Fkzs/WcU8P1EFPD90LTw/FtQ8P3XmPD/3Lz0/KoE7P3HBPD/BTTw/kUA9P83p
Oz/y0zw/xZU9P3dcPD/bpjw/3yk8P4lBPD+tjDs/2j89P/w2PD9L+js/bbc8P3k/PT/ZCDw/
+ko8P36ePD9bgT0/NFs9PyMpPT+PhDw/FC89P2mVPD9MWD0/NCw8P1eaPj/fdTw/4zw8P/NL
PD9RiDw/KNM8P455PD+xVTw/Sr48P3VGPD8FwTw/xu08PzsDPT/IJj0/muM8P7ImPT9KHDw/
UyM9PyTCPD9W6Tw/1gY8PyopPj+fnzw/Kd08PxVqPT8ICD0/h6g8P47kPT8WRz0/6BM9P2nP
PD+bVDw/URU+PwXrPD94kTw/yyQ8P5wRPT9RUj4/I249P0wdPT9dYT0/ff88P0KsPT/smDw/
3r49P7jkPD89Zzw/O947P5NDPj/lETw/5dc8P5X+Oz9m4j0/JBI9P/ZTPT9fRDw/Gpk8P8Oe
PT8D8jw/WSw9PxEkPj+XQT0/OrQ8P3dxPT/J7Dw/lag9PxnQPD8y5j0/EK89P6kfPT/0gD0/
/9o9P1S/PD+NSz4/iu48P08FPj+3mT0/Vi89P8QDPT9WpD0/</AssayYData></Step><Step><CommonData><SampleLocation>11</SampleLocation><SampleID></SampleID><SampleGroup></SampleGroup><SampleInfo></SampleInfo><SampleRow>B</SampleRow><SamplePlate>1</SamplePlate><WellType>REGENERATION</WellType><Concentration>-1</Concentration><ConcentrationUnits>µg/ml</ConcentrationUnits><MolarConcentration>-1</MolarConcentration><MolarConcUnits>nM</MolarConcUnits><MolecularWeight>-1</MolecularWeight><Temperature>25</Temperature><StartTime>8450458</StartTime><AssayTime>5</AssayTime></CommonData><FlowRate>1000</FlowRate><StepType>KREGENERATION</StepType><StepName>Regeneration</StepName><StepStatus>OK</StepStatus><ActualTime>5.00005</ActualTime><CycleTime>0.2</CycleTime><AssayXData Points="25">t38nReaCJ0UZhidFTYknRYCMJ0WzjydF5pInRRmWJ0VNmSdFgJwnRbefJ0XmoidFGaYnRU2p
J0WArCdFt68nReqyJ0UZtidFTbknRYS8J0W3vydF6sInRRnGJ0VRySdFhMwnRQ==</AssayXData><AssayYData Points="25">mMIDwMyTEcB0MxnAYJEewMBwIsBwUiXALUQowJNyKsB4gizAn3wuwEwDMMAyiTHAXdcywJD0
M8CNSzXApSE2wEj1NsAZLDjAHiE5wKQIOsAdtDrAYxQ7wI8xPMAaNjzAjQ09wA==</AssayYData></Step><Step><CommonData><SampleLocation>12</SampleLocation><SampleID></SampleID><SampleGroup></SampleGroup><SampleInfo></SampleInfo><SampleRow>B</SampleRow><SamplePlate>1</SamplePlate><WellType>NEUTRALIZATION</WellType><Concentration>-1</Concentration><ConcentrationUnits>µg/ml</ConcentrationUnits><MolarConcentration>-1</MolarConcentration><MolarConcUnits>nM</MolarConcUnits><MolecularWeight>-1</MolecularWeight><Temperature>25</Temperature><StartTime>8466526</StartTime><AssayTime>5</AssayTime></CommonData><FlowRate>1000</FlowRate><StepType>KREGENERATION</StepType><StepName>Regeneration</StepName><StepStatus>OK</StepStatus><ActualTime>4.99907</ActualTime><CycleTime>0.2</CycleTime><AssayXData Points="25">t88nRebSJ0Ud1idFTdknRYDcJ0Wz3ydF5uInRR3mJ0VN6SdFgOwnRbPvJ0Xq8idFGfYnRVH5
J0WA/CdFt/8nReoCKEUhBihFTQkoRYAMKEW3DyhF8hIoRR0WKEVNGShFgBwoRQ==</AssayXData><AssayYData Points="25">7HHVPp/0sz7y+rs+LhrGPoClzz5/vNk+NwrePiEC5T6hhus+gM7wPofJ8j48NPY+RLz8Pmic
/T5hZ/8+pvsAP2CeAz/xIwQ/SFMFPwonBj9x/AY/oSsJPwZVCD+/6Qk/bCkKPw==</AssayYData></Step><Step><CommonData><SampleLocation>11</SampleLocation><SampleID></SampleID><SampleGroup></SampleGroup><SampleInfo></SampleInfo><SampleRow>B</SampleRow><SamplePlate>1</SamplePlate><WellType>REGENERATION</WellType><Concentration>-1</Concentration><ConcentrationUnits>µg/ml</ConcentrationUnits><MolarConcentration>-1</MolarConcentration><MolarConcUnits>nM</MolarConcUnits><MolecularWeight>-1</MolecularWeight><Temperature>25</Temperature><StartTime>8482747</StartTime><AssayTime>5</AssayTime></CommonData><FlowRate>1000</FlowRate><StepType>KREGENERATION</StepType><StepName>Regeneration</StepName><StepStatus>OK</StepStatus><ActualTime>4.99907</ActualTime><CycleTime>0.2</CycleTime><AssayXData Points="25">sx8oReIiKEUVJihFSSkoRXwsKEWvLyhF4jIoRRU2KEVJOShFgDwoRbM/KEXiQihFFUYoRU1J
KEV8TChFr08oReJSKEUVVihFSVkoRXxcKEWvXyhF4mIoRRVmKEVJaShFfGwoRQ==</AssayXData><AssayYData Points="25">ANwcwGr4KsBKzDDA3qMzwL77NcDCdjfA4Dc5wFWYOsCPrzvAtZA8wEB5PcD0/D3AF/Q+wI58
P8DALkDAzLJAwKUnQcCyKELAyVFCwImrQsB4VUPAjqBDwC1aRMBYMETAqMJEwA==</AssayYData></Step><Step><CommonData><SampleLocation>12</SampleLocation><SampleID></SampleID><SampleGroup></SampleGroup><SampleInfo></SampleInfo><SampleRow>B</SampleRow><SamplePlate>1</SamplePlate><WellType>NEUTRALIZATION</WellType><Concentration>-1</Concentration><ConcentrationUnits>µg/ml</ConcentrationUnits><MolarConcentration>-1</MolarConcentration><MolarConcUnits>nM</MolarConcUnits><MolecularWeight>-1</MolecularWeight><Temperature>25</Temperature><StartTime>8498847</StartTime><AssayTime>5</AssayTime></CommonData><FlowRate>1000</FlowRate><StepType>KREGENERATION</StepType><StepName>Regeneration</StepName><StepStatus>OK</StepStatus><ActualTime>4.99907</ActualTime><CycleTime>0.2</CycleTime><AssayXData Points="25">r28oRd5yKEURdihFbXkoRXh8KEWrfyhF3oIoRRGGKEVFiShFeIwoRauPKEXekihFEZYoReSZ
KEWEnChFr58oRd6iKEURpihFRakoRXysKEWrryhF3rIoRRG2KEVFuShFeLwoRQ==</AssayXData><AssayYData Points="25">d/S5Pu6OtD5WBMA+2wbLPlKU1D7uttw+xAfjPqSt6j722+8+pILzPngW+j6O0f0+bcMAP4TZ
Aj9WFAM/YpcEP+tKBT9LGAY/HK0IP+ifCD9Emgk/UEcMPzXNDD/MFQw/3iwNPw==</AssayYData></Step><Step><CommonData><SampleLocation>11</SampleLocation><SampleID></SampleID><SampleGroup></SampleGroup><SampleInfo></SampleInfo><SampleRow>B</SampleRow><SamplePlate>1</SamplePlate><WellType>REGENERATION</WellType><Concentration>-1</Concentration><ConcentrationUnits>µg/ml</ConcentrationUnits><MolarConcentration>-1</MolarConcentration><MolarConcUnits>nM</MolarConcUnits><MolecularWeight>-1</MolecularWeight><Temperature>25</Temperature><StartTime>8515073</StartTime><AssayTime>5</AssayTime></CommonData><FlowRate>1000</FlowRate><StepType>KREGENERATION</StepType><StepName>Regeneration</StepName><StepStatus>OK</StepStatus><ActualTime>5.00005</ActualTime><CycleTime>0.2</CycleTime><AssayXData Points="25">q78oRdrCKEUNxihFQckoRXTMKEWrzyhF3tIoRRHWKEVB2ShFdNwoRaffKEXe4ihFDeYoRUHp
KEWU7ChFq+8oRdryKEUN9ihFQfkoRXT8KEWn/yhF2gIpRQ0GKUVFCSlFeAwpRQ==</AssayXData><AssayYData Points="25">n7QfwEN3LsDeZjPAuRU2wBUCOMAESDrAZ547wLKuPMAvsz3AlJU+wCN4P8CoJ0DAaeZAwMmO
QcAP+EHASxdCwJbkQsDdbkPAQSBEwC9xRMBzfETA2MdEwI9cRcDCqEXAks5FwA==</AssayYData></Step><Step><CommonData><SampleLocation>12</SampleLocation><SampleID></SampleID><SampleGroup></SampleGroup><SampleInfo></SampleInfo><SampleRow>B</SampleRow><SamplePlate>1</SamplePlate><WellType>NEUTRALIZATION</WellType><Concentration>-1</Concentration><ConcentrationUnits>µg/ml</ConcentrationUnits><MolarConcentration>-1</MolarConcentration><MolarConcUnits>nM</MolarConcUnits><MolecularWeight>-1</MolecularWeight><Temperature>25</Temperature><StartTime>8531158</StartTime><AssayTime>5</AssayTime></CommonData><FlowRate>1000</FlowRate><StepType>KREGENERATION</StepType><StepName>Regeneration</StepName><StepStatus>OK</StepStatus><ActualTime>5.00005</ActualTime><CycleTime>0.2</CycleTime><AssayXData Points="25">qw8pRd4SKUUNFilFRRkpRXQcKUWnHylF3iIpRREmKUVBKSlFeCwpRacvKUXaMilFDTYpRUU5
KUV4PClFpz8pRdpCKUUNRilFRUkpRXRMKUWrTylF3lIpRUNWKUVBWSlFeFwpRQ==</AssayXData><AssayYData Points="25">DBPYPhP4wj7jjck+5XTUPvrw4D5BtOo+C+3vPoe5+D7T1Ps+cOUAP/HSAj9j8AQ/Fo0GP24n
CT+v0Qg/vQ0LPwAQDT/eNg4/XS4OP0INED/BoRA/kE0TP9dKEj8vTRM/TkEUPw==</AssayYData></Step><Step><CommonData><SampleLocation>1</SampleLocation><SampleID></SampleID><SampleGroup></SampleGroup><SampleInfo></SampleInfo><SampleRow>B</SampleRow><SamplePlate>1</SamplePlate><WellType>BUFFER</WellType><Concentration>-1</Concentration><ConcentrationUnits>µg/ml</ConcentrationUnits><MolarConcentration>-1</MolarConcentration><MolarConcUnits>nM</MolarConcUnits><MolecularWeight>-1</MolecularWeight><Temperature>25</Temperature><StartTime>8545853</StartTime><AssayTime>30</AssayTime></CommonData><FlowRate>1000</FlowRate><StepType>BASELINE</StepType><StepName>Baseline</StepName><StepStatus>OK</StepStatus><ActualTime>29.9991</ActualTime><CycleTime>0.2</CycleTime><AssayXData Points="150">q18pRdpiKUUNZilFRWkpRXRsKUWnbylF3nIpRRF2KUVFeSlFdHwpRat/KUXagilFEYYpRUGJ
KUV0jClFp48pRdqSKUUNlilFQZkpRXicKUWnnylF2qIpRQ2mKUVFqSlFzqwpRaevKUXesilF
EbYpRUW5KUUgvSlFq78pRd7CKUURxilFQckpRXTMKUWnzylF2tIpRRHWKUVB2SlFdNwpRaff
KUXe4ilFEeYpRUHpKUV47ClFp+8pRdryKUUN9ilFQfkpRXT8KUWn/ylF3gIqRQ0GKkVBCSpF
eAwqRacPKkXaEipFERYqRUEZKkV0HCpFpx8qRd4iKkURJipFQSkqRXQsKkWrLypF2jIqRRE2
KkVBOSpFeDwqRac/KkXeQipFY0YqRUFJKkV0TCpFp08qRdpSKkUNVipFQVkqRXRcKkWnXypF
3mIqRRFmKkVBaSpFdGwqRadvKkXecipFEXYqRUV5KkV4fCpFq38qRdqCKkURhipFQYkqRXiM
KkWnjypF3pIqRRGWKkVFmSpFdJwqRaefKkXaoipFEaYqRUGpKkV4rCpFp68qRdqyKkURtipF
RbkqRXS8KkWnvypF2sIqRRHGKkVBySpFdMwqRafPKkXe0ipFDdYqRUHZKkV03CpFp98qRdri
KkUN5ipFQekqRXTsKkWn7ypF3vIqRQ32KkVF+SpFePwqRaf/KkXeAitFDQYrRUEJK0V0DCtF
pw8rRdoSK0URFitFQRkrRXgcK0WrHytF3iIrRREmK0VBKStFdCwrRacvK0XaMitFDTYrRUE5
K0V0PCtF</AssayXData><AssayYData Points="150">idkXP+hEGD+oQhg/nUYYPzFXGT9l5Rg/aksZPxNuGT+LwBk/pOcaP8IgGj9ZyBo/ph4bP5gJ
HD+6YBs/aRkbP3qNHD8bdhw/Z8gcPyrTHj+Tnh0/SXsdP0J4Hj+7Lh8/lZUePzo/Hj+O/h4/
aYIeP7GnHz+FzyA/fEQgP21VID/R0h8/YIUgP9xKIT/AeCE/WnggP9KFIT9D5CE/k+QgP6jb
IT+GsCE/QwEiP/QqIj9iHCM/L3oiP6iuIj8cxyI/FbEhP2nKIz/8aCM/EfYjP7bjIz8fyCM/
GSwlP+dxIz/XtyQ/OoYkP+RaJD9onSQ/S8ckP3gHJj80ySU/h6klP2qTJT+OLSY/CzolP0B6
JT/K8yU/uegmP8c4Jz+pMCc/PhUoPxokJz89LiY/XS8nP2tqJz8SOSc/0TcnP12dJz8zeyY/
JN4nP4AjKD82pCg/QWopP0FGJz/jmyc/jTIpPzyTKD+aBio/idgpP7yoJz/NZSk/34opP8J+
KD//hig/qgcqPzrHKT+aRio/OokqP12oKT/Yxik/5lkqPxDIKj/KHio/pA4sP4swKj/tfCo/
E/4qP6cZKz+w9io/BKwqP1tsKz/ssCs/sUIsP1HLLD/J1yo/LBosP89gLD98ciw/vC0sP3RV
LT812Sw/Bq8rP5/vLD9OyCw/XiMtP+q+Lj/fbSw/DPssP7ZKLT8O5Cw/TIgsP6h2Lj9NGi0/
ekUvP4VlLT+RLC8/JTYtP8hBLj9rei4/KjQuPyfmLT9AeC0/tnAuP8nxLT97SS8/Q2AuP+N1
Lj/4By8/</AssayYData></Step><Step><CommonData><SampleLocation>1</SampleLocation><SampleID></SampleID><SampleGroup></SampleGroup><SampleInfo></SampleInfo><SampleRow>B</SampleRow><SamplePlate>1</SamplePlate><WellType>BUFFER</WellType><Concentration>-1</Concentration><ConcentrationUnits>µg/ml</ConcentrationUnits><MolarConcentration>-1</MolarConcentration><MolarConcUnits>nM</MolarConcUnits><MolecularWeight>-1</MolecularWeight><Temperature>25</Temperature><StartTime>8576658</StartTime><AssayTime>80</AssayTime></CommonData><FlowRate>600</FlowRate><StepType>LOADING</StepType><StepName>Loading</StepName><StepStatus>OK</StepStatus><ActualTime>79.9991</ActualTime><CycleTime>0.2</CycleTime><AssayXData Points="400">pz8rRdZCK0UNRitFPUkrRXBMK0WnTytF2lIrRQ1WK0U9WStFcFwrRaNfK0XWYitFDWYrRT1p
K0VwbCtFo28rRdpyK0UJditFQXkrRXB8K0WnfytF2oIrRSKGK0U9iStFdIwrRaOPK0UUkytF
CZYrRUGZK0V0nCtFp58rRdqiK0UNpitFPakrRXSsK0WjrytF1rIrRQ22K0VFuStFcLwrRaO/
K0XWwitFDcYrRT3JK0VwzCtFo88rRdbSK0UN1itFQdkrRaXcK0Wn3ytF1uIrRQ3mK0VB6StF
cOwrRafvK0XW8itFCfYrRUH5K0V0/CtFp/8rRdYCLEUNBixFQQksRRgNLEUmECxF2hIsRQ0W
LEU9GSxFeBwsRaMfLEXWIixFDSYsRUEpLEVwLCxFpy8sRdYyLEUJNixFUTksRXA8LEWjPyxF
1kIsRQ1GLEVJSSxFcEwsRadPLEXWUixFCVYsRT1ZLEV0XCxFo18sRdpiLEUJZixFPWksRXRs
LEWvbyxF2nIsRQl2LEU9eSxFcHwsRbd/LEXWgixFCYYsRUGJLEV0jCxFo48sRdaSLEUJlixF
PZksRXScLEWjnyxF2qIsRQ2mLEU9qSxFdKwsRaevLEXWsixFbLYsRT25LEVwvCxFo78sRdrC
LEUNxixFPcksRXDMLEWjzyxF2tIsRQnWLEU92SxFdNwsRaPfLEXW4ixFDeYsRT3pLEVw7CxF
o+8sRdbyLEUN9ixFPfksRXD8LEWn/yxF2gItRQkGLUU9CS1FcAwtRacPLUXWEi1FCRYtRWEZ
LUVwHC1Fpx8tRdoiLUUJJi1FPSktRXAsLUWjLy1F2jItRQ02LUVBOS1FdDwtRaM/LUXWQi1F
CUYtRTxJLUV0TC1FBVAtRdZSLUUNVi1FQVktRXBcLUWnXy1F1mItRQlmLUVBaS1FdGwtRaNv
LUXWci1FDXYtRU15LUVwfC1Fo38tRdaCLUUJhi1FPIktRXCMLUWnjy1F1pItRQmWLUVBmS1F
dJwtRaefLUXaoi1FCaYtRTypLUVwrC1Fo68tRdayLUUJti1FQbktRXS8LUWjvy1F1sItRQ3G
LUU8yS1FcMwtRaPPLUXW0i1FDdYtRUnZLUV03C1Fo98tRdbiLUUJ5i1FPOktRXTsLUWn7y1F
2vItRQn2LUU8+S1FdPwtRaP/LUXWAi5FCQYuRTwJLkVwDC5Fow8uRdYSLkUNFi5FPBkuRXAc
LkWjHy5F2iIuRQkmLkU8KS5FcCwuRaMvLkXWMi5FCTYuRTw5LkVwPC5Foz8uRdpCLkUJRi5F
QUkuRXRMLkWnTy5F1lIuRQlWLkU8WS5FcFwuRaNfLkXWYi5FCWYuRUFpLkVwbC5Fo28uRdZy
LkUJdi5FQXkuRXB8LkWjfy5F1oIuRQmGLkU8iS5FdIwuRaOPLkXWki5FDZYuRTyZLkVwnC5F
p58uRdqiLkUJpi5FPKkuRYysLkWjry5F1rIuRQm2LkVBuS5FcLwuRaO/LkXawi5FCcYuRTzJ
LkVwzC5Fo88uRdbSLkUJ1i5FPNkuRXDcLkWv3y5F1uIuRQ3mLkU86S5FdOwuRafvLkXW8i5F
CfYuRUH5LkVw/C5Fo/8uRdYCL0UJBi9FPAkvRfMML0WjDy9F1hIvRQkWL0U8GS9FcBwvRaMf
L0XWIi9FGiYvRUEpL0VwLC9Foy8vRdYyL0UJNi9FPDkvRXA8L0WjPy9F1kIvRQlGL0U8SS9F
cEwvRaNPL0XWUi9FCVYvRTxZL0VwXC9FyF8vRdZiL0UJZi9FPGkvRXBsL0Wjby9F1nIvRQl2
L0U8eS9FeHwvRaN/L0XWgi9FCYYvRUGJL0V0jC9Fo48vRdaSL0U/li9FPJkvRXCcL0Wnny9F
4qIvRQ2mL0U8qS9FcKwvRaOvL0Xesi9FCbYvRTy5L0VwvC9Fo78vRdbCL0UNxi9FQckvRXDM
L0Wjzy9F2tIvRQnWL0U82S9FcNwvRaffL0XW4i9FDeYvRUXpL0V07C9FwO8vRdryL0UJ9i9F
PPkvRXD8L0Wj/y9F1gIwRQkGMEU8CTBFcAwwRaMPMEXWEjBFDRYwRUEZMEVwHDBFox8wRZMl
MEXOKDBFTSswRfktMEWtMDBFWTMwRQ02MEU8OTBFcDwwRQ==</AssayXData><AssayYData Points="400">zT4vPzJFLz8F/y8/M2wwP7xlLz+9KC8/OzIwPzHHLz/+jTA/QtsvPydSMD89BDE/NQgwPzBG
MD/WzjA/0N8vP0djMD/epDA/wykwP576MD8cuDA/fQ4xP1K8MD+0PDE/2EIxP40GMj8VOzI/
HvoxPx6qMT/wmDE/hToyP9g0Mj+e8zE/EioxP/C5MT9syDE/uQwyP0gQMT+l+jE/oUgxP7Yi
Mj86ZDI/IqwxP3KVMj/59zI/CIoyP2XkMj+AQTI/PAAzP6ClMz+kqjI/Syg0Pw95ND+vLDI/
S9IzP8avMj8ebzM/reMyP5IYMz8VwDM/0YEzP9vAMj9gtTM/5xw0P1zkMz8UxTM/gXgzP1bh
Mz97uDQ/O30zP2M0Mz8yHTU//9w0P66mND87azQ/gCY0P1COND+QWjQ/bEU0P8M1ND/9KDQ/
hi01P7i8NT9WTTU/goc0P75vND9DMTQ/ah00P8OXND86RTU/F6c1P6wFNT9RBjU/tSo1Pw4A
NT8jZzU/9Ys1P3m6NT8XBTU/AUQ1PxNCNT88EzY/o9I1P25eNj9wzzU/VLI1P5VjNT+1azc/
QDM2P0/xNT9HEzY/OL41PxitNT8dFDc/Ep41P7UoNj9ZSDY/0MI1P+GCNj9PPDY/fFs3P1P+
Nj+odDc/LAE3P3JQNj/a1TY/gs42PwPFNz8byTU/fXM3P37QNz+ACTc/LFc3PxeVNz/4LTg/
slA3P8p2Nj9wRzc/DNs3P9pIOD+2Uzc/+aM3P4+wNz9/Xjc/kkc3Pyj2Nz8LRjg/A8U4Pzor
OT8iyDc/Wfo3P6aWOD/DcDg/ke83P7GBNz8Bwjg/NU44P0DyOD/1Izk/xOU3P3lYOD9Mfzg/
yYs4P68FOT9lqzg/c6E3P78+OT9Z+Tg/MH44P9UcOD/q4jg/oI04P0ZiOT99sjg/7r45P7hU
Oj9toTk/OOs6P7zuOT9k4zg/jqI5PzUXOT+oizg/q8Q5P+lKOT/LwTk/ow45P4Z+OT9w+Dk/
97s5P2HWOj/5Qzk/HG85P/cROj81Gzk/PTk6P8maOj8JDTo/1t46P13cOj8vPTo/efc6Pwga
Oj+jlDo/LQw6P/31Oj8r1zo/ZzA6P5G/Oj+aozo/D206PxggPD8pojs/MzU7Pw9yOz+5nTo/
7yw7P+ETPD9TlTs/bEw6P9KlOj+9uTo/ssc6PzREOz/Ytjs/jNY8PxG2Oj8GSDs/qKk8P/Hr
Oj9Z6Do/t4o6P+rqOj/zADw/H/U7P+tuPD9CLDs/N9o7PzXYOz/jkTs/eg88P3sPPD/32jw/
hwk8PzC3PD+0Ljw/yVU7P30HPD9cNDw/Fhc8P9YYOz+rNzw/OYQ8P8zHPD9Z4zw/K0o9P3Cd
PD9Nnzw/T0w9P6dQPT/aeDw/UXA8P7MgPj83hD0/ZNk8P6UzPT9IeD0/q5c8PwSlPT+FmTw/
FIg9P0FqPT+ioT0/7dk8P4kfPT/BLz0/PjA+P/YUPT9maz0/Hdo9P6TSPD9mpD0/LyQ9P9OK
PT86gz0/ErI9PzCXPD972z0/MZw9PxQ3PT9OCj4/D449PxNdPj8eEj4/Ojo9P/XiPT9cdz4/
MXY+PynCPj/exD0/0WM+P3rdPT+NAz8/AxA+P06QPT9SGz4/rig9P6faPT/hRT8/wjQ+P6mD
Pz83+z4/Eg4/P7lZPz+fYD4/AT0+P1CnPj+nnj4/Et09P4miPj/JSj8/unY+PxMvQD8M/D4/
YQs/P07aPT89zD4/R1Y/P1odPz+k4D4/wl8/PwSwPz+eAT8/KLA+P/m0Pj/I5T4/mxw/P/WU
Pz/TIT8/VlE/P2snPz/kHj8/YZBAPwwvPz9tE0A/y6c/P8WuPz8Ni0A/msQ/PwP5Pj/Z2T8/
8MU/PzfiPj/6CUA/R9ZBP4ySPz/+CT8/0cI+Pz/SPz9Xdz8/TVhAP56ZPz+XBEA/4JhAPxUl
Pz/QW0A/8/JAP66JQD9uiz8/cSZAP/pZQD+GAj8/76tBPy89QD+sVkA/dsxAPwbAQD/XQT8/
MRxAP9XPQD8VaEA/lpZBP2jfQD+cIEA/kgFAP3/YPz+IeEA/OtVAP7jgQD9MLUE/vYpAPzmY
QD8hakE/z0JBP25BQT/DSEI/voVAPw7CQD/eU0I/v9xBPw==</AssayYData></Step><Step><CommonData><SampleLocation>1</SampleLocation><SampleID></SampleID><SampleGroup></SampleGroup><SampleInfo></SampleInfo><SampleRow>B</SampleRow><SamplePlate>1</SamplePlate><WellType>BUFFER</WellType><Concentration>-1</Concentration><ConcentrationUnits>µg/ml</ConcentrationUnits><MolarConcentration>-1</MolarConcentration><MolarConcUnits>nM</MolarConcUnits><MolecularWeight>-1</MolecularWeight><Temperature>25</Temperature><StartTime>8657782</StartTime><AssayTime>30</AssayTime></CommonData><FlowRate>1000</FlowRate><StepType>BASELINE</StepType><StepName>Baseline</StepName><StepStatus>OK</StepStatus><ActualTime>29.9991</ActualTime><CycleTime>0.2</CycleTime><AssayXData Points="150">oz8wRdJCMEUFRjBFOUkwRXBMMEWfTzBF0lIwRQVWMEU9WTBFcFwwRZ9fMEXSYjBFCWYwRTlp
MEVsbDBFn28wRdJyMEUNdjBFOXkwRal8MEWffzBF0oIwRQWGMEU5iTBFbIwwRaOPMEXSkjBF
BZYwRTmZMEVsnDBFn58wRdKiMEUJpjBFOakwRXCsMEWfrzBF1rIwRQW2MEU5uTBFcLwwRci/
MEXSwjBFBcYwRTnJMEVwzDBFn88wRdLSMEUF1jBFOdkwRWzcMEW83zBF0uIwRQXmMEU56TBF
bOwwRaPvMEXS8jBFBfYwRTn5MEVs/DBFo/8wRdICMUUJBjFFOQkxRWwMMUWfDzFF1hIxRQUW
MUU5GTFFbBwxRZ8fMUXSIjFFBSYxRTkpMUVsLDFFny8xRdIyMUUFNjFFOTkxRXA8MUWfPzFF
0kIxRQVGMUU9STFFbEwxRaNPMUXSUjFFCVYxRTlZMUVsXDFFn18xRdJiMUUFZjFFQWkxRXBs
MUWjbzFF0nIxRQl2MUU5eTFFbHwxRZ9/MUXSgjFFBYYxRTmJMUVwjDFFo48xRdKSMUUFljFF
OZkxRWycMUWfnzFF0qIxRQmmMUU5qTFFbKwxRZ+vMUXSsjFFBbYxRTm5MUXrvDFFn78xRdLC
MUUFxjFFOckxRWzMMUWjzzFF4tIxRQXWMUU52TFFbNwxRZ/fMUXS4jFFBeYxRT3pMUVs7DFF
n+8xRdLyMUUF9jFFPfkxRWz8MUWf/zFF0gIyRQkGMkU5CTJFcAwyRZ8PMkXSEjJFBRYyRTkZ
MkVsHDJF</AssayXData><AssayYData Points="150">Ut9AP+9aQj8wnkE/kKJAP5oJQT9AaUE/fgFCP19ZQT+3fUE/ePpBPweDQj8XuEI/S3dBP86I
QT9cx0E/oFhBPyp2QT93+kI/n/NAPzP3QT8aVkI/sYhBP0XNQT/Qy0E/KEpDP5VCQj8BF0I/
azVCPwnzQT+2rkI/YuxCPyDaQj9jo0I/Oo9BP2jCQT+aHkI/xq9CP+YZQz/i00M/PHpDP7HY
Qj9cMUI/vAhBP6LmQz8uVUE/HExDP2h1Qj9ncUI/LapCPzoaQj/QDkM/4N1CP6GmQz8qREM/
+1JCP7IxQz9rJUM/0nlCP6psQz+Wx0I/zm9DP4WWQz9NokM/hfJCP7dQQz/KLUM/NVxDP61i
Qz8EA0Q/f65DP9k/Qz+MsEM/6StDP3HxQj+e/0M/WCNEP9cBQz93fEQ/UD1EPy0JRD/Fp0M/
UjJEP6MZRD/LvUM/LZ9DP68yRD8GQkM/olFEP7PuQj8NDEQ/iHlEP982RD9jKUQ/VoRDP7ss
RD9Ss0M/+EpEP1SvQz8KCUU/A7FEP/5dRD9DdkQ/BG5FP/VURD/mD0Q/tBJFP2jfQz/lv0Q/
q1xFP/jyRT90XkU/iFVFP/X8RD8lD0U/0bpEP6YfRj8h8EU/1cBEPxuYRD8t10U/oLBEP28m
RT8jv0Q/j+5EPzB8RD8Hj0Q/KVhFPzAQRj+2wUQ/ihlGP1hYRj/nfEQ/q6pFPy8QRT9/bkU/
SfFEPxsIRj+uEkU/frZFP3yKRj/qhUU/gz9FP6F4RT+E2UU/updEP4YvRj+0BUY/eu9FP/aq
RT9o5kU/</AssayYData></Step><Step><CommonData><SampleLocation>10</SampleLocation><SampleID>BG505 T332N SOSIP</SampleID><SampleGroup></SampleGroup><SampleInfo></SampleInfo><SampleRow>B</SampleRow><SamplePlate>1</SamplePlate><WellType>KSAMPLE</WellType><Concentration>-1</Concentration><ConcentrationUnits>µg/ml</ConcentrationUnits><MolarConcentration>250</MolarConcentration><MolarConcUnits>nM</MolarConcUnits><MolecularWeight>-1</MolecularWeight><Temperature>25</Temperature><StartTime>8696793</StartTime><AssayTime>180</AssayTime></CommonData><FlowRate>600</FlowRate><StepType>ASSOC</StepType><StepName>Association</StepName><StepStatus>OK</StepStatus><ActualTime>180</ActualTime><CycleTime>0.2</CycleTime><AssayXData Points="900">nx8yRdIiMkUFJjJFOSkyRWwsMkWbLzJFzjIyRQU2MkU5OTJFbDwyRZs/MkXSQjJFBUYyRTlJ
MkVsTDJFn08yRdJSMkUFVjJFOVkyRWxcMkWfXzJFzmIyRQVmMkU5aTJF82wyRZ9vMkXOcjJF
AXYyRTl5MkVsfDJFm38yRdKCMkUFhjJFOYkyRWiMMkWfjzJF0pIyRQWWMkU5mTJFaJwyRZ+f
MkXSojJFBaYyRTWpMkVsrDJFn68yRdKyMkUFtjJFObkyRWy8MkWfvzJFzsIyRQHGMkU5yTJF
bMwyRZvPMkXO0jJFBdYyRTnZMkXK3DJFm98yRdLiMkUF5jJFTekyRWjsMkWf7zJF0vIyRQH2
MkU1+TJFbPwyRaf/MkXSAjNFAQYzRTkJM0VsDDNFnw8zRdISM0UFFjNFNRkzRWgcM0WfHzNF
ziIzRQUmM0U1KTNFbCwzRZsvM0XOMjNFATYzRTU5M0VsPDNFnz8zRdJCM0UFRjNFOUkzRWhM
M0WfTzNF0lIzRQVWM0U1WTNFaFwzRZ9fM0XOYjNFBWYzRTlpM0VobDNFn28zRdJyM0UBdjNF
NXkzRWx8M0WbfzNFzoIzRQGGM0U5iTNFaIwzRZ+PM0XSkjNFBZYzRTmZM0VonDNFn58zRc6i
M0UFpjNFOakzRWysM0WfrzNF0rIzRQW2M0U5uTNFbLwzRZu/M0XSwjNFAcYzRTXJM0VozDNF
m88zRc7SM0UB1jNFNdkzRWzcM0Wf3zNFzuIzRQXmM0U56TNFbOwzRZ/vM0XS8jNFBfYzRTn5
M0Vs/DNFn/8zRdICNEUFBjRFNQk0RWwMNEWbDzRFzhI0RQEWNEU1GTRFaBw0RZsfNEXOIjRF
ASY0RTkpNEVsLDRFny80RdIyNEUFNjRFOTk0RWw8NEWfPzRF0kI0RQVGNEU0STRFaEw0RZ9P
NEXSUjRFAVY0RTRZNEVsXDRFn180RTljNEUFZjRFNGk0RWhsNEWbbzRF0nI0RQV2NEU5eTRF
aHw0RZ9/NEXOgjRFBYY0RTSJNEVojDRFn480RdKSNEUBljRFm5k0RWicNEWfnzRF0qI0RQGm
NEU0qTRFaKw0RZuvNEXOsjRFAbY0RTS5NEVovDRFm780Rc7CNEVsxjRFOck0RanMNEWfzzRF
ztI0RQXWNEU52TRFbNw0RZ/fNEXO4jRFAeY0RTTpNEVo7DRFm+80Rc7yNEUF9jRFNPk0RWj8
NEWf/zRF0gI1RQUGNUU5CTVFaAw1RZsPNUXOEjVFBRY1RTQZNUVoHDVFmx81Rc4iNUUFJjVF
NCk1RWwsNUWbLzVFUTM1RQE2NUU0OTVFbDw1RZs/NUXOQjVFAUY1RTRJNUVoTDVFm081RdJS
NUUFVjVFNFk1RWxcNUXIXzVFzmI1RQVmNUU0aTVFbGw1RZtvNUXOcjVFAXY1RTR5NUVsfDVF
m381Rc6CNUUFhjVFNIk1RWiMNUWbjzVF0pI1RQWWNUU0mTVFaJw1RZufNUXOojVFAaY1RTSp
NUVorDVFn681Rc6yNUUBtjVFObk1RZm8NUWbvzVFzsI1RQXGNUU0yTVFhMw1RZ/PNUXO0jVF
BdY1Re3ZNUVw3DVFm981Rc7iNUUB5jVFNOk1RWjsNUWb7zVFzvI1RQX2NUU5+TVFaPw1RZv/
NUXSAjZFAQY2RTQJNkVoDDZFmw82RdISNkUBFjZFORk2RWwcNkWbHzZF0iI2RQEmNkU5KTZF
aCw2RZsvNkXOMjZFATY2RTk5NkVsPDZFnz82Rc5CNkUFRjZFOUk2RWhMNkWfTzZF0lI2RQVW
NkU5WTZFaFw2RZtfNkXOYjZFAWY2RTlpNkVsbDZFm282RdJyNkUFdjZFNHk2RWh8NkWbfzZF
0oI2RQGGNkU0iTZFaIw2RbyPNkXOkjZFBZY2RTmZNkVonDZFm582Rc6iNkUBpjZFNKk2RWys
NkWbrzZFzrI2RQG2NkU0uTZFaLw2RZu/NkXSwjZFAcY2RTTJNkVozDZFm882Rc7SNkUB1jZF
Odk2RWjcNkWb3zZFzuI2RQXmNkU06TZFaOw2RZ/vNkXO8jZFAfY2RTT5NkVo/DZFm/82Rc4C
N0UeBjdFOQk3RWwMN0WbDzdFzhI3RQEWN0U0GTdFaBw3RZsfN0XOIjdFASY3RTQpN0V8LDdF
my83Rc4yN0UBNjdFNDk3RWg8N0WbPzdFzkI3RQFGN0VdSTdFaEw3RZtPN0XOUjdFAVY3RTRZ
N0VsXDdFm183Rc5iN0UBZjdFNGk3RWhsN0WbbzdF0nI3RQF2N0U0eTdFaHw3RZ9/N0XOgjdF
AYY3RTSJN0VsjDdFm483Rc6SN0UBljdFNJk3RWycN0WbnzdFzqI3RQGmN0U5qTdFaKw3RZuv
N0XOsjdFAbY3RTS5N0VovDdFm783Rc7CN0UBxjdFOck3RWzMN0WbzzdF0tI3RQHWN0U52TdF
aNw3RZvfN0XO4jdFAeY3RTTpN0Vo7DdFm+83RdLyN0UF9jdFNPk3RWj8N0Wb/zdF1gI4RQEG
OEU0CThFaAw4RZ8POEXOEjhFARY4RTQZOEVoHDhFnx84Rc4iOEUFJjhFNCk4RWgsOEWbLzhF
0jI4RQE2OEU0OThFaDw4RZs/OEXOQjhFAUY4RTRJOEVoTDhFm084Rc5SOEUBVjhFNFk4RWhc
OEWbXzhFzmI4RQFmOEU5aThFaGw4RZ9vOEXOcjhFAXY4RTR5OEVofDhFm384Rc6COEUBhjhF
NIk4RWiMOEWfjzhF0pI4RQGWOEU0mThFiJw4RZ+fOEXOojhFAaY4RTSpOEVorDhFm684Rc6y
OEUBtjhFNLk4RXC8OEWbvzhFzsI4RQHGOEU5yThFaMw4RZvPOEXO0jhFBdY4RTTZOEVo3DhF
m984Rc7iOEUB5jhFNOk4RWjsOEWb7zhFzvI4RQH2OEU0+ThFbPw4RZ//OEXSAjlFAQY5RTQJ
OUVoDDlFmw85RdISOUUBFjlFNBk5RWwcOUWbHzlFziI5RQEmOUU5KTlFbCw5RZ8vOUXOMjlF
ATY5RTk5OUVsPDlFmz85Rc5COUUKRjlFOUk5RWxMOUWbTzlF0lI5RQVWOUU5WTlFaFw5RZ9f
OUXSYjlFBWY5RTRpOUW2bDlFn285RdJyOUUFdjlFNHk5RWx8OUWffzlFzoI5RQWGOUU5iTlF
bIw5RZ+POUXSkjlFBZY5RTmZOUVsnDlFn585RdKiOUUFpjlFOak5RWysOUWfrzlF0rI5RQW2
OUU5uTlFbLw5RZ+/OUXSwjlFBcY5RTnJOUVszDlFn885RdLSOUUF1jlFOdk5RWzcOUWf3zlF
0uI5RQXmOUU56TlFbOw5RZ/vOUXS8jlFBfY5RTn5OUVo/DlFn/85RdICOkXKBjpFXQk6RWwM
OkWfDzpF0hI6RQUWOkU5GTpFbBw6RZ8fOkXSIjpFBSY6RTkpOkVsLDpFny86RdIyOkUFNjpF
OTk6RWg8OkWfPzpF0kI6RQVGOkU5STpFbEw6RZ9POkXSUjpFBVY6RTlZOkVsXDpFn186RdJi
OkUFZjpFOWk6RWxsOkWfbzpFznI6RQV2OkU5eTpFbHw6RZ9/OkXSgjpFBYY6RTSJOkVsjDpF
DpA6RdKSOkUFljpFOZk6RWycOkWfnzpF0qI6RQWmOkU5qTpFbKw6RZ+vOkXSsjpFBbY6RTm5
OkVsvDpFn786RdLCOkUFxjpFOck6RWzMOkWfzzpF0tI6RQXWOkU52TpFbNw6RZ/fOkXS4jpF
BeY6RTnpOkVs7DpFn+86RdLyOkUF9jpFOfk6RWj8OkWf/zpF0gI7RQUGO0U5CTtFbAw7RZsP
O0XSEjtFBRY7RTkZO0VsHDtFnx87Rc4iO0UFJjtFOSk7RWwsO0WbLztF0jI7RQU2O0U5OTtF
bDw7RZ8/O0XSQjtFBUY7RTlJO0VsTDtFn087RdJSO0UFVjtFNFk7RWxcO0WfXztF0mI7RQVm
O0U5aTtFbGw7RZ9vO0XOcjtFBXY7RTl5O0VsfDtFn387RdKCO0UFhjtFOYk7RWyMO0WfjztF
zpI7RQWWO0U5mTtFbJw7RZ+fO0XWojtFBaY7RTSpO0VsrDtFn687ReuyO0UBtjtFObk7RWy8
O0WfvztF0sI7RQrGO0U5yTtFbMw7RZ/PO0XS0jtFBdY7RTnZO0Vs3DtFm987RdLiO0UF5jtF
NOk7RWjsO0Wf7ztF0vI7RQX2O0U5+TtFbPw7RZ//O0XOAjxFBQY8RTkJPEWRDDxFmw88RdIS
PEUBFjxFORk8RWwcPEWfHzxF0iI8RQUmPEU5KTxFkSw8RZ8vPEXSMjxFBTY8RTk5PEVsPDxF
nz88RdJCPEUBRjxFOUk8Rf9MPEWfTzxF0lI8RQVWPEU0WTxFbFw8RZ9fPEXSYjxFBWY8RTlp
PEVsbDxFm288Rc5yPEUFdjxFOXk8RWx8PEWffzxFzoI8RQWGPEU5iTxFbIw8RZ+PPEXOkjxF
AZY8RTSZPEVonDxFn588Rc6iPEUFpjxFNKk8RWysPEWfrzxFzrI8RSa2PEU5uTxFbLw8RZ+/
PEXSwjxFAcY8RTnJPEVszDxFm888Rc7SPEUF1jxFOdk8RWzcPEWb3zxF0uI8RQHmPEU56TxF
bOw8RZ/vPEXS8jxFBfY8RTn5PEVs/DxFm/88RdICPUUFBj1FOQk9RWgMPUWfDz1F0hI9RQEW
PUU5GT1FbBw9ReUfPUXSIj1FBSY9RTkpPUVsLD1Fmy89Rc4yPUUFNj1FOTk9RWw8PUW4Pz1F
0kI9RQVGPUU0ST1FaEw9RZ9PPUXSUj1FAVY9RTlZPUVsXD1F</AssayXData><AssayYData Points="900">MKxFP38pRT8E90I/Zvk/P9+SPz99kD0/fW08P+C2Oj+rJjo/Img6P0IMOT9wljc/M3Y3P4Hk
Nj/4czY/wxo3PyXfNT+oSjY/QVc2P87hNj//sDU/TlY1P5iqNT8trjU/dPA1P/TPNj+ugzU/
JOE1PyqFNT91FTY/YJo1P/EbNj8JzTQ/i6E1P7nSNj8q/DU/25o1PyBcNT++AzY/0PA1Pywa
Nj8xMDY/9841P/haNj97+TU/gi82P4iFNj/PjjU/ewg2P2fLNj+GqTY/R582P9xnNz+erjY/
ugY2P61fNz+nfTY/9/Q2PymcNj8i5TY/W4E2P9lKNz8W5zY/+UE4PzoTNz8/1zY/96g3P1rP
Nz8m7zY/Rg04P59QNz8lKTg/nLk3PzUBNz/HYzc/eFA4PxCoNz++jTg/mYc4P2NWNz/jTDg/
kO43P3vzNz/VHzg/TDk4P1DINz9dRTg/LUg3P0WOOD846Dg/D2A3P/hQOD9SLDg/S+s3P9hH
Nz8mxzc/drM5P8cOOT/ILTg/tfs4P84POT9DtTc/1+o3P+7xOD95xzo/azc5PwDOOD80rjg/
w3c4P+LmOD94Szc/riY5P1VPOT/8NTk/zH44P/uGOD9mXTk/Dkc4P5xTOD/WFjo/oco4P2Yc
OT/kuzk/xUg5P0G0OD+N1Dc/8M84P3NEOT/UeDk/vp45P58gOT92Cjk/1F05P4/MOT8Cazk/
MUM5P04kOj+5GTo/OO45P1JIOj9qOTo/x9c5P+EROT9jzDk/bLY5P2ssOj96+Tk/ing5P2zC
OT++sDk/0/k5P+pYOj/GGjk/6RQ6Pwx4Oj9qRjk/NPM5P2SIOT+8ljo//ow6P/OIOT+/dDk/
AEc6P7ZtOT+lVDo/9Sw6PzFmOj/wkzo/51g7PxP7Oj9Hczo/2kg6P7iqOj+jiTo/koM6PxK5
Oj+/vDk/JpA6P0qWOj8fLTs/qgc8PznxOT9pTjo/r8k6P6P9Oj8GGTs/2Es7PzH3OT9UuDo/
hac7P/MGOz/QZDs/TqI7Px6gOz/JpTs/RSo7P3WLPD+i5js/ZX86PylIPD/u8zo/Alc7P+eH
Oz93Nzw/rts7P2e0Oj/QSTw/rlc6P68VOz8vOTw/bvU7P0kgOz/Cgzw/y5E7P+rQOz/+CDw/
CT07P8mtPD/l0zo/0Ss7P4b9Oz9Sgjs/ZIc7P/RQPD/Zczw/q/w6P7EaPD9vKjw/pak8P+GD
PD/eJDs/ErI7P9h2PT9r3js/X3w7P84gOz9INzw/0qY7P0m0PD8aiTw/3UM8P4H/PD9dxzs/
/gs8P944PD/D+Tw/kUg8P6ihPD/9Jzw/ank8P1UyPT8wID0/o3U8PxHVPD9ddzw//Ks8P2a9
PD+ilTw/3gg8P+oUPT94Djs/GvM7P1s8Pj8VIT0//AE9P5M9PD+5Ljw/RDM+Pyz1PT83qzw/
N5g9P5HFPT9DMj0/wvA8PxXNPD9x5Tw/V+o9P+8kPT+q4z0/j/g8P7oNPT88Qj0/MHE9P9O6
PT8O+T0/ml49PzZuPT87lz0/TA89PxTIPD/HbD0/CKU9P+YePj/HNj4/vAY+PwQlPj83pj0/
Pcs9P2ahPT9rFj4/UeI9P4d6Pj9hcz4/yXc9Px2QPT8EYj4/jzQ+P8OdPj8AYD0/0OI9P6h7
Pj8Y9T0/YnU9P8HhPT/TRT4/N/I9PxygPj8kaD4/hsY9PxfuPj+3qj0/Pfw9P9MxPz9rnD4/
OiI+P4/iPT/w8T0/EOI9PzvfPT+gKD4/Hsc9P0bZPT9QrT0/D7w9P2+PPT+/QT4/Ndo+Py9K
Pz+WjD4/AVw+PwRPPT/MFz0/b6o+P2iNPj+Iqj0/Kzc+P6jSPj/xgz4/5Gw+P+hWPj/Dsj4/
aRQ+P7q2Pj+KzT4/a2w/P4gYPz+77D0/1T8/P9xEPj9qaz8/a40/P1KxPz8OyT4/T30+P7qz
Pz/rBz8/whJAP3WTPj8BtT4/QyQ/P+tYPz9oQT4/TZs+P7ZuPz9iPz4/4nU+PzEvPz9ZWT8/
AUw/P10CQD9noD4/B9U+P3t6Pz/ggz8/Rlg/P0SiPz8HFkA/s3o/P3nCPj+2TUA/1pg+P5cf
QD9BMT8/WEc/P/rLQD/y0D8/uak/P74KPz8jn0A/FgU/P7AlQD892j4/Rf1AP9RiPz/9F0A/
USg/PxGAQD8ftz8/gUw/P6G5Pz/xuj4/3UVAP1hWPz8xzj4//Cw/P+wOQT/KFEA/LzA/P6E1
Pz+Fdj8//TRAP13YPj9IT0A/iExAP2HcQD8CSz8/769AP/08QD8j0D8/8UdAPzZHQD8FS0A/
InZAP5LfPj/PDz8/8xxAP7y0Pz9Y3j8/1SY/P3dYQT+NKUE/xzZAPx6wQT938z8/I7RAP63D
QD960EA/7IU/PxcxQT+VEEA/ORNAPwrBPz/cA0A/efBAP7oyQD8kgkA/QN4/P6xtPz+xK0A/
DgxAP63yPz8V+z8/f7RAP9uwQD+ayD8/MjJAP9FmQT9D00A/FIVAP/NhQT8C1D8/DMVAP95X
QT+Uvj8/jcc/PxraQD9tHkE/BxtAPxUmQT/TfEA/CHlAPzvyQD/of0A/swNBPxZaQD9lW0E/
dXdBP+IkQT9On0E/YCBBPw9CQD/RZ0E/1kVAP+5UQT/NgEE/uW9BP8F6QD/We0E/zHxBP9nt
QT9aqEI/wvBAP8N/QD+QeEE/4+tBP6EfQT/ErkA/bKlBP+QRQT+uPEE/K0NCP76QQT8KokA/
9x1CP18bQT+7nUE/0ttAP711QT8bDUE/RqNBPyyDQT8ps0E/mWJBP7x7QT86ikI/J25BP1J5
QT/Jd0E/HspCP/8eQD+HSEE/8ZJAPx+3QT+/PkE/UERCPxpGQj+Y0kE/wIRBPzi7Qj9NyUA/
lzBCP34sQj8JTUM/y7VBP+tAQD+in0E/CrBCPwubQz9Q/kE//etBPxQWQj9NcEE/fa9BP4DD
Qj8TH0I/D8dBP8zmQj+wGkI/28RCPye7Qj8EZ0I/F69CP+vnQT/GpUE/BMxBP1/cQj9dpUA/
7khCPzRPQj8xSkI/N+FAPzHsQT9bfkE/i3ZCP6iiQj8zHkI/er1BPzJGQj+iUUM/b5VCP8hl
Qj/O2kA/SphCP2VCQj9ycEM/kLxDP65UQj8EyUE/P6tBPz+FQj8okkE/IGlCPycHQj9rAkM/
FkBCP9U/Qz9EFkM/dLVCP/GrQj9ul0M/TXlCP5mYQj/2jUM/Y31DP2YPQj+YfkI/feVDP2uY
Qj9/LkI/X3JCP2vBQj8obkM/odxBP2y9Qz+dfkM/uXRCPxFgQz9Vd0M/W8xDP4kAQj+oq0Q/
PrpCPwryQj9mr0E/hrNDP7eYQz+wdUI/219CP6YWRD/kMUQ/lmlDPxNBQj+FpUI/EnRDP+My
Qj/590I/06NDP4X3Qj/rlUM/rhtDP7QjQz8wm0M/vgBEPyctQz+KkEM/0qVEP2tQRD/zDEM/
x/JCPzFERD8FPUU/gF9DP5HLQz9znUM/fTNDP52yQj+NF0M/48JDPy9jQz/68EQ/VUZDP62U
Qz8iIEQ/rDpDP3WTQz9n+UI/ZxxDP+jJQz/dIEQ/ADFEP9oTRD9p80M/jllEP6YBRT9yLUQ/
9SpEPxI/RD/jAUQ//FlEP7hrRD8UKEQ//FFEP4DMRD9SxUM/czZEP8SsQz/Aq0Q/LoFEP87A
RD+wbUQ/vxtEP9yfQz8As0M/dbxEP6RsRD/XZ0U/iXREPzqjRT/Is0Q/kplEP3FZRD9np0Q/
JtdEP5H0RD8raUM/3IlEP0KhQz8wBUU/boZEPyopRT/YZ0Q/8HpEP9qjQz/azUQ/UbVDP9TH
RD+1/EM/alNEP2BZRT8HDEY/fbtDPxX9RT/W8EQ/UhlDP+6ZRD/qTUU/HPxEP2HDRD9Q1kQ/
ClZEPwPKRD9GfUQ/8YlEP7VVRT+oakQ/QRtFP6cKRT9erkU/uZpEPyuQRD/QhkM//PxEP/+o
Qz8GnEQ/ujRGP0JfRT8+IkU/GMFEP9V5RT+nL0U/zRZFP75hRT+qX0U/obVEP+LURD8YnkU/
niJFP+/YRD9za0Q/WJZEP5I8RT+1w0U/CLlEP5xIRT/rFkU/gkRGP3Z1RT9gFkU/RKREP/o0
RT/nh0U/cpBFP60rRj+34kQ/LJ5EP4LIRD/xXkY/STlFP2R8RT+Lh0U/Xi5FPxpkRD9EdEQ/
x+lFPyDtRT8lvUQ/l8xEP3SYRj9rBEY/lSZFPxdqRT8ofkU/C6JFP4IwRT9WMkU/R39FPxIo
RT+xpUY/A+lFP6HFRT+Z/EU/SJpEP759RT/0IEU/xB9GPyNmRD9wBkY/3PlFPwp1RT/6IUU/
22hFP4zIRT+QNkU/r4FFP5DWRj9CBUU/ablGP3/sRT/MkUU/gExGP04yRT8ym0U/jJJHP6PB
RT/h0kY/AntGPzPfRD/rE0c/7W5FPyRgRT/A20U/LbVGP/pnRT/2nkU/QKhEP+gqRj8SlUU/
ZGNFP2l3RT/uckY/BglHPyM5Rz9MQ0Y/SMJFP+uTRT9QsEU/V3hGPwdnRT/68kU/v4dGP4EA
Rj+BL0c/jppHP7ucRT9HckY/L/VFP6mkRj8YwkY/BfBGP83xRz+ECkc/NFdGP8lJRj9jlUU/
dNxGP9VTRz8t80Y/u6hEP/L8RT/T0EY/XiVHP0UpRj/g8EY/QrZGP+FpRz9Q/kY/AJhGPwQN
Rz+rBUY/s09GP2kJRz+j80U/dLRGP+hnRj+FxUc/px9HP1cDRz/6oUY/3ENFPyfWRj9GpEY/
PutFP41+Rj8RLEc/naZGP+SIRz86RUc/0eJGP+e+Rj+s90U/</AssayYData></Step><Step><CommonData><SampleLocation>1</SampleLocation><SampleID></SampleID><SampleGroup></SampleGroup><SampleInfo></SampleInfo><SampleRow>B</SampleRow><SamplePlate>1</SamplePlate><WellType>BUFFER</WellType><Concentration>-1</Concentration><ConcentrationUnits>µg/ml</ConcentrationUnits><MolarConcentration>-1</MolarConcentration><MolarConcUnits>nM</MolarConcUnits><MolecularWeight>-1</MolecularWeight><Temperature>25</Temperature><StartTime>8885691</StartTime><AssayTime>180</AssayTime></CommonData><FlowRate>600</FlowRate><StepType>DISASSOC</StepType><StepName>Dissociation</StepName><StepStatus>OK</StepStatus><ActualTime>180</ActualTime><CycleTime>0.2</CycleTime><AssayXData Points="900">n189RdJiPUUFZj1FNWk9RWxsPUWfbz1F0nI9RQV2PUU5eT1FbHw9RZ9/PUXSgj1FBYY9RTmJ
PUVsjD1Fn489RdKSPUUFlj1FOZk9RZWcPUWfnz1F86I9RQWmPUU5qT1FbKw9RZ+vPUXOsj1F
BbY9RTm5PUVsvD1Fm789RfPCPUUFxj1FOck9RWzMPUWfzz1F69I9RQXWPUU52T1FbNw9RZ/f
PUXO4j1FAeY9RTnpPUVo7D1Fn+89RdLyPUUB9j1FOfk9RWz8PUWb/z1F0gI+RQEGPkU5CT5F
bAw+RZ8PPkXSEj5FBRY+RTkZPkVsHD5Fnx8+RdIiPkUFJj5FNSk+RWwsPkWfLz5FzjI+RQU2
PkU5OT5FbDw+RZ8/PkXSQj5FBUY+RTVJPkVsTD5Fm08+RdJSPkUFVj5FOVk+RWhcPkWfXz5F
zmI+RQVmPkU5aT5F42w+RZtvPkXScj5FBXY+RTl5PkVofD5Fn38+Rc6CPkUBhj5FOYk+RWyM
PkWfjz5FzpI+RQWWPkU5mT5FaJw+RZufPkXSoj5FBaY+RTWpPkVsrD5Fn68+RdKyPkUBtj5F
Obk+RWy8PkWfvz5F0sI+RQXGPkU5yT5FaMw+RZ/PPkXS0j5FDtY+RTnZPkVs3D5Fn98+RdLi
PkUF5j5FOek+RWjsPkWf7z5F0vI+RQX2PkU5+T5FbPw+RZ//PkXOAj9FBQY/RTUJP0VsDD9F
nw8/Rc4SP0UFFj9FORk/RWgcP0WfHz9FziI/RQUmP0U1KT9FbCw/RZ8vP0XSMj9FBTY/RTk5
P0VsPD9Fmz8/RdJCP0UFRj9FOUk/RWhMP0WbTz9FzlI/RQVWP0U5WT9FbFw/RZ9fP0XSYj9F
AWY/RTRpP0VobD9Fm28/RdJyP0UFdj9FNHk/RWx8P0Wffz9FzoI/RQWGP0U5iT9FbIw/RZ+P
P0XSkj9FBZY/RTSZP0VonD9Fm58/Rc6iP0UFpj9FOak/RWysP0Wbrz9FzrI/RQG2P0U0uT9F
bLw/RZ+/P0XOwj9FBcY/RTnJP0VszD9Fm88/RdLSP0UB1j9FOdk/RWzcP0Wb3z9FzuI/RQHm
P0U56T9FaOw/RZ/vP0XO8j9FBfY/RTT5P0Vo/D9Fm/8/RdICQEUFBkBFOQlARWwMQEWfD0BF
zhJARQEWQEU0GUBFbBxARZ8fQEXSIkBFASZARTkpQEVsLEBFny9ARdIyQEUFNkBFNDlARWw8
QEW8P0BF0kJARQVGQEU5SUBFbExARZtPQEXOUkBFAVZARTlZQEVoXEBFn19ARc5iQEUFZkBF
NGlARWhsQEWbb0BF0nJARQF2QEU5eUBFbHxARZ9/QEXOgkBFBYZARTmJQEVsjEBFm49ARdKS
QEUFlkBFNJlARWicQEWfn0BF0qJARQWmQEU5qUBFaKxARZ+vQEXOskBFBbZARTS5QEVovEBF
n79ARdLCQEUFxkBFOclARWzMQEWfz0BFztJARQXWQEU02UBFbNxARZ/fQEXO4kBFAeZARTTp
QEVo7EBFn+9ARdLyQEUF9kBFOflARWz8QEWf/0BF0gJBRQEGQUU5CUFFaAxBRZ8PQUXSEkFF
BRZBRTkZQUVsHEFFmx9BRc4iQUUFJkFFOSlBRWwsQUWfL0FF0jJBRQU2QUU0OUFFaDxBRZs/
QUXOQkFFBUZBRTlJQUWVTEFFm09BRc5SQUUBVkFFOVlBRWhcQUWbX0FF0mJBRQFmQUU5aUFF
bGxBRZ9vQUXOckFFBXZBRTR5QUVofEFFn39BRc6CQUUBhkFFNIlBRWyMQUWbj0FF0pJBRQWW
QUU5mUFFaJxBRZufQUXSokFFAaZBRTSpQUVsrEFFn69BRdKyQUUFtkFFOblBRWi8QUWbv0FF
0sJBRQXGQUU5yUFFaMxBRZvPQUXO0kFFDtZBRTTZQUVs3EFFm99BRc7iQUUB5kFFOelBRWjs
QUWb70FFzvJBRQH2QUU0+UFFaPxBRZ//QUXSAkJFAQZCRTkJQkVoDEJFnw9CRc4SQkUBFkJF
ORlCRWgcQkWfH0JFziJCRQEmQkU0KUJFbCxCRZsvQkXSMkJFATZCRTQ5QkVsPEJFnz9CRc5C
QkUFRkJFOUlCRWhMQkWfT0JF0lJCRQVWQkU0WUJFaFxCRZ9fQkXOYkJFBWZCRTRpQkVobEJF
m29CRc5yQkUFdkJFOXlCRWx8QkWff0JFzoJCRQGGQkU0iUJFaIxCRZuPQkXOkkJFAZZCRTSZ
QkVonEJFm59CRc6iQkUSpkJFNKlCRWisQkWfr0JFzrJCRQG2QkU0uUJFaLxCRZu/QkXOwkJF
AcZCRTTJQkVszEJFm89CRc7SQkUF1kJFNNlCRWzcQkWb30JFzuJCRQHmQkU06UJFaOxCRZ/v
QkXS8kJFAfZCRTT5QkVs/EJFm/9CRc4CQ0UFBkNFNAlDRWgMQ0WbD0NF0hJDRQEWQ0U0GUNF
aBxDRZsfQ0XOIkNFASZDRTkpQ0VoLENFpy9DRc4yQ0UBNkNFOTlDRWg8Q0X1P0NFzkJDRQVG
Q0U0SUNFaExDRZtPQ0XSUkNFAVZDRTRZQ0VsXENFm19DRc5iQ0UFZkNFOWlDRWhsQ0Wbb0NF
znJDRQF2Q0U0eUNFaHxDRZt/Q0XOgkNFAYZDRTmJQ0VojENFn49DRc6SQ0UFlkNFNJlDRWic
Q0Wbn0NFzqJDRQGmQ0VZqUNFaKxDRZuvQ0XSskNFAbZDRTS5Q0VovENFn79DRc7CQ0UFxkNF
NMlDRWjMQ0Wfz0NFztJDRQHWQ0U02UNFbNxDRZvfQ0XO4kNFBeZDRTTpQ0WI7ENFn+9DRdLy
Q0UF9kNFNPlDRWj8Q0Wb/0NF0gJERQEGREU0CURFaAxERZsPREXOEkRFARZERTkZREVoHERF
mx9ERc4iREUBJkRFNClERWgsREWbL0RFzjJERQE2REU0OURFaDxERZs/REXSQkRFAUZERTRJ
REVoTERFm09ERc5SREUFVkRFOVlERWhcREWbX0RFzmJERQFmREU0aURFaGxERZtvREXOckRF
BXZERTR5REVofERFm39ERc6CREUBhkRFNIlERWiMREWfj0RFzpJERQGWREU0mURFaJxERZuf
REXOokRFAaZERTSpREVwrERFm69ERc6yREUFtkRFNLlERWi8REWbv0RFzsJERQHGREU5yURF
aMxERZvPREXO0kRFAdZERTTZREVo3ERFm99ERc7iREUB5kRFOelERWjsREWb70RFzvJERQX2
REU0+URFaPxERZ//REXOAkVFAQZFRTQJRUVsDEVFnw9FRc4SRUUBFkVFNBlFRWgcRUWbH0VF
ziJFRQEmRUU5KUVFbCxFRZ8vRUXOMkVFBTZFRTQ5RUVoPEVFmz9FRc5CRUUBRkVFNElFRWhM
RUWbT0VF0lJFRQFWRUU0WUVFaFxFRZtfRUXOYkVFAWZFRTlpRUVobEVFm29FRc5yRUUOdkVF
OXlFRWx8RUWff0VFzoJFRSqGRUU5iUVFbIxFRZuPRUXOkkVFAZZFRTmZRUVonEVFm59FRdKi
RUUFpkVFOalFRWisRUWbr0VF0rJFRQW2RUU0uUVFaLxFRZ+/RUXOwkVFBcZFRTTJRUVozEVF
n89FRc7SRUUK1kVFOdlFRWzcRUWf30VF0uJFRQXmRUU06UVFbOxFRZ/vRUXS8kVFBfZFRTn5
RUVs/EVFr/9FRdICRkUFBkZFOQlGRWwMRkWfD0ZF0hJGRQUWRkU5GUZFbBxGRZ8fRkXSIkZF
BSZGRTkpRkVsLEZFny9GRdIyRkUFNkZFOTlGRWw8RkWfP0ZF0kJGRQVGRkU5SUZFbExGRZ9P
RkXSUkZFBVZGRTlZRkVsXEZFn19GRdJiRkUFZkZFOWlGRWxsRkWfb0ZF0nJGRQV2RkU5eUZF
bHxGRZ9/RkXSgkZFBYZGRTmJRkVojEZFn49GRdKSRkUFlkZFOZlGRWycRkWfn0ZF0qJGRQWm
RkU0qUZFbKxGRZ+vRkXSskZFBbZGRTm5RkVsvEZFn79GRdLCRkUFxkZFOclGRWzMRkWfz0ZF
0tJGRQXWRkU52UZFbNxGRZvfRkXS4kZFBeZGRTnpRkVs7EZFn+9GRdLyRkUF9kZFOflGRWz8
RkWf/0ZF0gJHRQUGR0U5CUdFbAxHRZ8PR0XzEkdFBRZHRTkZR0VsHEdFmx9HRdIiR0UFJkdF
OSlHRWwsR0WfL0dF0jJHRQU2R0U5OUdFbDxHRZs/R0XSQkdFBUZHRVVJR0VsTEdFn09HRdJS
R0UFVkdFOVlHRWxcR0WfX0dF0mJHRQVmR0U5aUdFbGxHRZ9vR0XSckdFBXZHRTl5R0VsfEdF
n39HRdKCR0UFhkdFOYlHRWyMR0Wfj0dF0pJHRQWWR0U5mUdFaJxHRZ+fR0XSokdFAaZHRTmp
R0VsrEdFn69HRdKyR0UFtkdFOblHRWy8R0Wfv0dF0sJHRQXGR0U5yUdFbMxHRZ/PR0XO0kdF
BdZHRTTZR0Vs3EdFn99HRdLiR0UF5kdFOelHRWzsR0Wb70dFzvJHRQX2R0U5+UdFbPxHRZ//
R0XSAkhFBQZIRTkJSEVoDEhFnw9IRdISSEUFFkhFNBlIRWgcSEWfH0hF0iJIRQUmSEU5KUhF
aCxIRZ8vSEXOMkhFBTZIRTk5SEVsPEhFnz9IRdJCSEUFRkhFOUlIRWhMSEWfT0hF0lJIRQVW
SEU0WUhFbFxIRZ9fSEXOYkhFAWZIRTlpSEVsbEhFm29IRc5ySEUFdkhFOXlIRWx8SEWbf0hF
0oJIRQWGSEU5iUhFaIxIRZuPSEXSkkhFBZZIRTmZSEVsnEhF</AssayXData><AssayYData Points="900">RsVBPxRpQj93PEQ/ebtFP+IkSD8wsko/PqhLP4CaTT+5KU8/bv5PP1bcUT8VkFI/roJTP9DD
Uz/iuVM/qqFUP2iOUz9O1lQ/q6BVP+70VT9tAlU/jpVWP85EVj+MUlU/U05WP6bRVT+/1lU/
MhBXP2I8Vz8pOlc/7fNVP+g9Vz8yWFc/Ve5WPz6EVj8KxFY/a+dWP00uVz9i/VY/LDRYP/3z
Vj+mPVY/Ss9VPxhGVj9r1FU/3eRWP9cgVz95e1c/+cdXP1k1Vz/wy1Y/8FhWPyKSVz8VTVc/
US1XP+OpVj8/G1g/W+NWP5WMVz/lqlU/921XP9KIVT9folc/Ye1WP2m3Vj/Yh1Y/FUxWP7La
Vj9rGVY/KKFXP/g7Vz/bYlc//L9WP5sKVj81xVY/OR1XPwvKVj9xmlc/d6tXP7aaVz92IFY/
QF1XP0DdVj8r31c/U4BXP+RAVz+T/VY/7PBWP0ozVz962VY/SARYP02QVz+wa1c/U9JXPz6c
Vj/ReFc/4NtWP0EpVz+HC1c/ebBWP1/UVT9adFg/LfRWPw0YVz+y3VY/QsdWP2XHVj8ggFc/
wFtWPwWAVz8D2lc/xGlXPwY5Vz/V9FU/WaBXPxBYVz/bylc/PTNXP984WD+dK1c/TshXP6Ib
Vz/fHlc/3uRXP4N/Vz/QPlc/c5JXP/V8Vj+uE1g/YvtWP8T2Vz/K+Fc/yBlYP4wjVz/Xc1c/
ctVXP34jVz+H1VY/2wNXP7SuVz94Zlc/Rd1WP4U2WD8yGVg/L/xWPzHqVj9prVc/S4pWPwUI
Vz/gllc/WHVXP3x3Vj9WqFY/ixZYP7KKVz9/dFY/lANYP1foVz94n1c/281WP30OWD+KfFc/
87FWP/sAVz+NzFc/+o1XP8hXVz8SVVY/RmRXP6zkVj8Zr1Y/l8hYP8vRVj/95FY/Tu1XP/1p
Vz+AMlc/XHJXP5HJVz89SVg/udhWP21NVz9od1c/7aFYP1YDVz8yclc/xrdXP6b4Vz/XR1c/
REpZPzomVz+kM1k/IxNZP0yoVz/a81c/1D5XPyCnVz+3DFg/d1lYP06/Vz9jilc/Ee1WP7Dg
Vz8gNFg/LrhXPwoEVz+ENFc/77hYP77yVj9NcFc/hPNXP5e+Vz9Ll1c/+0tXP4jLVz+5alg/
Mj5YP5NVWD8JuVg/FKNYPzJGVz/4rlc/dVtYP9ktWD/0G1g/1h5XP0SFVz/8pFc/WrdXP2ub
Vz+v2lc/bJZXP9wqVz/sPFc/99RXP/UtWD/YfFg/v/xXP6liWD/8+lc/jlxYP1aAWD+ewVc/
QIJYPy9tVz+tQVc/k2BXP35LWD9jGlk/2bZXP/s5WT/EeVg/HkxYP9MTWD+SlFg/UGNWPzmV
WD8mfVg/dsVYPzjcVz8pVlg/zOpYP6UiWD9JbVc/be1YP9+rVz/5BVg/RkVXP1+bWD8e7Vc/
Q65XP/HOVz/1/VY/7oJYPzVkWD/AYVc/fBRYPwpMVz/wu1g/wbNYP0mUWD+6wlg/0dtYPxF5
WD9m1lc/ANJXP7uAWD84h1g/DZ1YPxQ1Vz/FZlg/Hi1XPxKOVz/Lwlg/9khYPx5rWD+/hFk/
PbNXPx9tWD8zdFg/HzdZPz2xVz/Kr1g/qldYP42gVz8m6Vc/0PFZP+NQWD/a4lg/glxYP4JG
WD+VRFg/7bRXP0irWD9MQVk/v5lYP5+kWD9wR1g/1YZYP+TqVz9+WlY/o8JXP1NHWT+XD1k/
kWhaP18zWT8JkFg/az9ZP92UWD/qcFk/OdtYP7LxVz+1clg/npNZP0qRWD+nRVk/CbtYP/Y0
WD/KhFk/vyJYPwDqWD8LXlg/FFhZP1HNWD/ANlk/QmlZP50YWT+o61k/Z0lZPyA4WT8PR1k/
6G9aP+2WWT+Yclk/dTxZP5EmWD/5wFg/vlBYP/pPWT9QtFk/oBRaP9AZWT/2Q1k/F2FZPxMc
WT8+Wlo/3WFYPzcAWT/nflk/bUlZP99eWD+elVk/2DhZP73UWD/sq1k/Y79YPyXQWT8GBFk/
A7hYP8fZWD/9BVo/IhxZP6sVWj/Bg1g/JHpZPztJWT8zzlg/fglZPxt0WT8C6Fk/I+RYP3Sf
WD+5Clo/2CdZP7yNWT9ZG1k/fMRYP8z2WD9NIFo/rH9YP0HkWT91+Fk/D6ZYPwcyWD8SC1k/
JGRZP0hiWT+5A1k/GXpaP6qSWD990Vk/47NYPxRGWD9FL1s/XkZaPyk/WD8FyFk/4UdZP3IW
WT/U6Fg/CcZZP2BJWj/Ealo/aQ5aP/9RWT+c/Fk/Rj5ZP/6zWT/s/Fk/BY1ZP6xvWT9Cdls/
5PpZP0pzWT+Vulk/gv5ZPxmZWT9k8lk/6OpXP5FaWT/+DFo/z4lZP+SoWj8b91k/eRhaP7cP
WT/y9Fk/r5pZP3IYWj+Wn1o/7XFaP/xZWT+MZ1k/SyxbP8hvWT8H7Fk/OtJZP5YwWj99tFk/
V0haP4l5Wj+ZhFo/WoJaP+CDWT/KWVg/uLtZP1IPWz8ak1k/s8FZP6JEWj/roFs/qjNZP5Ct
WT/nu1k/tTRaPyHmWj9COls/0iFZP4zeWT9f91k/G8ZaPxjRWj8031k/c9ZZP+OuWD8bBVs/
Eu1ZPxQ7Wj89K1k/8rZaP76eWj9z9Vo/WlVaPyniWz9NMls//fdbP7XhWj/3Plo/vYJaP5Yk
Wz+xelk/xahbP1NRWj+WFVo/2hFbP4AZWz/KUlo/tL5ZP3hsWT+wfFo/CUlZP524Wj+2EVs/
AKhaP1z3Wj9xt1s/NANbP8vQWj/bF1o/YJlaP6MfWz93Dlo//1JaP5RDWj9N3Vo/l0NbP2/j
Wj/E4Vk/JZ9aP+9GWj/zYFs/pE9aP+XlWT+Rmlk/Y4taP1++Wj92q1o/dqlaP1CbWj8rSVs/
IphaP4bHWT/XHls/I11bP4dLWj8RmFo/FsZaP0kvWz+GFls/L19aP2XfWj8wFls/+eJaPyDp
Wj/uMVs/kuZaP5+WWj8niFo/29NaP5FSWj9PK1s/g+ZbP40wWj8bIlo/KvFbP09xWj+cIVw/
sLRbPzv6Wj+2Z1s/GjRcPzq0Wz8jTls/VAVbP5F7Wj+U9Vo/axpbP/+1Wz8ddlw/TOFaP8z8
Wz9EF1s/bxVcP50OXD+cdVo/QrdbPzRTWz/2HVw/UYNbP6IjWz/DF1s/ptlaP/jcWz9Gils/
i7hcP2ZoXD9C8Fs/fBFaP2R3Wz9Xyls/TrlbPxT0Wj/QtFs/DkhbPzSRWz9VCls/J31bPxZN
Wz//UFw/ncxcPzD2Wj8jk1s/dyNcPyMQWz9OeVo/C45cP9MEWz/G71s/Y/ZbPzUzWz9MBls/
G4hbP/zjWz8BM1s/XRZcP8PNWz8tjV0/fddbP+i+Wz+n2ls/QspbP4dQWz80Bl0/TBZbPyC0
Wz9Mdls/xb5cP0+JWz8ftFw/VKBcP+feXD+wzVo/w39cP6jlXD90sls/CwNcP+ocXD/ADFw/
FrJcP+pnXD9tIlw/hnhbPx3IWz+lMVw/Ef9bP3yEWz/3cVw/JDhbP/SkXD/Fflw/OddbP6KJ
Wz9B+Vw/KilbP2poWz/2Olw/ZRhcP/K7Wz9wKVs/Q/NbP8l9XT+J8Fs/V3dbP19XWz+fvVs/
joBcPymVXD85L10/Hr5bP0zIXD8sjlw/bI1bPykcXT8EgV0/F0BcP1e+Wz9P7Fw/El5cP3bf
Wz/fAlw/1OVcP8KGXD9bkV0/nXZbP7yDXD8rVFw/I9NbPytyXD/1WF0/G0tdP5GdXT+Bb1w/
tU5cP4AaXD9RWFw/huRbP1ofXD81QFw/YPxcP/waXD9I1lw/8wpdP0VgXD9woVw/y8FbP11o
XT/hrlw/rRJeP2InXT8tA1w/uWRbP2PoXD960F0/ValdPwqOXD9tSFw/g0xdP5kqXD/dylw/
C8lcP8ZvXT8/fF0/urpcPyx/XT+ddl0/5tZdP+bzXD8trFw/wI9dP2uRXT/phF0/9NFcP7Du
Wz9Vi1w/oFxcPwvBXT+JdV4/r0JdP+5oXT9YaF0/lMFcP7ZhXT8Tnl0/u1RdP04qXT999Vw/
MiJdP9FUXj/kKF0/LHZdP33VWz9cz1w/KD5dPwudXD/tllw/EwteP/RyXT8FDV4/hctdPy8R
XT97X10/httdP4rXXD8TZF0/MJVcPyiQXT92L10/EU5ePxwbXT9xWlw/9KtcP0nqXT/2kl0/
j4ZeP+l8XT9ZcV0/cvBdP4S0XT+TqV4//DRdP9eJXT/v/l0/AkJdP5EGXj+LJ10/KINdP7Yk
XT/0R14/80VdP1aiXj9mpl4/wqReP23rXT83Vl4/ijRdP2pzXj9f010/+p1dPwAoXT86e10/
70pdP5wyXT8oTV4/yB5dP2fzXT9YhV4/9itdP9/kXD/VIV4/mmJeP9HoXT9UaV0/38BdP9Tq
XD+etF0/2ENdP7b8XT+oPl4/ug1dP4ksXT8ym10/WBlePyatXT/5y10/peFdPxzTXT+r7Vw/
idddPzUgXj9Rc10/ZSZeP6RfXT8udl0/VkNeP6i0XT9qyl0/Hj1ePytoXj8My14/MG5dPyaE
Xj8Kjl4/6uNePwfWXj+bcl4/9z9ePwFNXj/QbF4/7XxePzANXj8X6V4/Ib5eP9p+Xj/7dl4/
kbZdPwVyXj/EOl8/MoFdP4aeXT+YFl4/GvJeP6kpXj8mPl4/vNdeP05XXj/M2V0/f9peP8FS
Xj9xCF8/0WJeP3G9Xj9qml4/jWBePyk9Xz/pR18/h71fPwG0Xj+iDV8/SHpeP3lRXz9wMF4/
qBNfP7yPXj/OIV4/RJNfP6qrXj9bVV4/ptxeP9gSXz91jl4/</AssayYData></Step><Step><CommonData><SampleLocation>11</SampleLocation><SampleID></SampleID><SampleGroup></SampleGroup><SampleInfo></SampleInfo><SampleRow>B</SampleRow><SamplePlate>1</SamplePlate><WellType>REGENERATION</WellType><Concentration>-1</Concentration><ConcentrationUnits>µg/ml</ConcentrationUnits><MolarConcentration>-1</MolarConcentration><MolarConcUnits>nM</MolarConcUnits><MolecularWeight>-1</MolecularWeight><Temperature>25</Temperature><StartTime>9074750</StartTime><AssayTime>5</AssayTime></CommonData><FlowRate>1000</FlowRate><StepType>KREGENERATION</StepType><StepName>Regeneration</StepName><StepStatus>OK</StepStatus><ActualTime>5.00005</ActualTime><CycleTime>0.2</CycleTime><AssayXData Points="25">n59IRdKiSEUFpkhFOalIRWisSEWfr0hF0rJIRRK2SEU5uUhFbLxIRZ+/SEXSwkhFBcZIRTXJ
SEVszEhFm89IRdLSSEUF1khFNdlIRWzcSEWf30hF0uJIRQHmSEU56UhFbOxIRQ==</AssayXData><AssayYData Points="25">PxXqvxohBsCxvA3AVeASwMR2FsDYrBnANpEcwPrHHsB24yDA120iwNoPJMC3sSXAWL0mwD1O
KMA4UCnAoOwpwLdPK8DVGCzAtRwtwPnCLcAqii7AaHkvwNrkL8C/ZjDAur8wwA==</AssayYData></Step><Step><CommonData><SampleLocation>12</SampleLocation><SampleID></SampleID><SampleGroup></SampleGroup><SampleInfo></SampleInfo><SampleRow>B</SampleRow><SamplePlate>1</SamplePlate><WellType>NEUTRALIZATION</WellType><Concentration>-1</Concentration><ConcentrationUnits>µg/ml</ConcentrationUnits><MolarConcentration>-1</MolarConcentration><MolarConcUnits>nM</MolarConcUnits><MolecularWeight>-1</MolecularWeight><Temperature>25</Temperature><StartTime>9090663</StartTime><AssayTime>5</AssayTime></CommonData><FlowRate>1000</FlowRate><StepType>KREGENERATION</StepType><StepName>Regeneration</StepName><StepStatus>OK</StepStatus><ActualTime>4.99907</ActualTime><CycleTime>0.2</CycleTime><AssayXData Points="25">n+9IRc7ySEUB9khFNflIRWj8SEWf/0hFzgJJRQEGSUU1CUlFaAxJRZsPSUXOEklFBRZJRTkZ
SUVoHElFmx9JRdIiSUUFJklFOSlJRWgsSUWbL0lF0jJJRQE2SUU5OUlFaDxJRQ==</AssayXData><AssayYData Points="25">Nx0EP8oZ+j6aXQI/GGAHP0KSDD8EbhA/1+YTP1uCFz+2YBo/ECAcPxYMHj+ruR8/+VkhP7Hc
Iz+wmSU/jy0mP+QLJj9XZCg/qJUpP/dsKj/1qCo/XekrP3L1LD/GnSw/DTMuPw==</AssayYData></Step><Step><CommonData><SampleLocation>11</SampleLocation><SampleID></SampleID><SampleGroup></SampleGroup><SampleInfo></SampleInfo><SampleRow>B</SampleRow><SamplePlate>1</SamplePlate><WellType>REGENERATION</WellType><Concentration>-1</Concentration><ConcentrationUnits>µg/ml</ConcentrationUnits><MolarConcentration>-1</MolarConcentration><MolarConcUnits>nM</MolarConcUnits><MolecularWeight>-1</MolecularWeight><Temperature>25</Temperature><StartTime>9106907</StartTime><AssayTime>5</AssayTime></CommonData><FlowRate>1000</FlowRate><StepType>KREGENERATION</StepType><StepName>Regeneration</StepName><StepStatus>OK</StepStatus><ActualTime>4.99907</ActualTime><CycleTime>0.2</CycleTime><AssayXData Points="25">mz9JRcpCSUX9RUlFMUlJRWhMSUWXT0lFylJJRf1VSUUxWUlFaFxJRZdfSUXOYklF/WVJRTFp
SUVkbElFm29JRcpySUUBdklFMXlJRWR8SUWbf0lFzoJJRQGGSUUxiUlFZIxJRQ==</AssayXData><AssayYData Points="25">xe0RwDraH8DUvSTAvYMnwNbyKcArpSvArAUtwHEXLsA2eS/AmR0wwDwwMcBoLTLATd4ywCZr
M8ArxzPAz0c0wHLlNMB0ujXAxQE2wAwRNsA/tzbAEFk3wBzrN8BmHTjAIjM4wA==</AssayYData></Step><Step><CommonData><SampleLocation>12</SampleLocation><SampleID></SampleID><SampleGroup></SampleGroup><SampleInfo></SampleInfo><SampleRow>B</SampleRow><SamplePlate>1</SamplePlate><WellType>NEUTRALIZATION</WellType><Concentration>-1</Concentration><ConcentrationUnits>µg/ml</ConcentrationUnits><MolarConcentration>-1</MolarConcentration><MolarConcUnits>nM</MolarConcUnits><MolecularWeight>-1</MolecularWeight><Temperature>25</Temperature><StartTime>9123010</StartTime><AssayTime>5</AssayTime></CommonData><FlowRate>1000</FlowRate><StepType>KREGENERATION</StepType><StepName>Regeneration</StepName><StepStatus>OK</StepStatus><ActualTime>5.00005</ActualTime><CycleTime>0.2</CycleTime><AssayXData Points="25">l49JRcaSSUX5lUlFLZlJRWScSUWXn0lFxqJJRf2lSUViqUlFZKxJRZevSUXKsklF/bVJRS25
SUVkvElFl79JRcrCSUX5xUlFLclJRWTMSUWXz0lFxtJJRfnVSUUx2UlFZNxJRQ==</AssayXData><AssayYData Points="25">JRIEP73Z/D78jgM/73AIP8irDj/bJxM/k6AVP6kDGT/9lho/YU8dP/gZHz8ZKiI/BEAkP7iC
JT+UhCY/2twnPy0iKT8ETCo/RQwsP4SoLT+Ofyw//jwuP+xrLz/Z4jA/km4wPw==</AssayYData></Step><Step><CommonData><SampleLocation>11</SampleLocation><SampleID></SampleID><SampleGroup></SampleGroup><SampleInfo></SampleInfo><SampleRow>B</SampleRow><SamplePlate>1</SamplePlate><WellType>REGENERATION</WellType><Concentration>-1</Concentration><ConcentrationUnits>µg/ml</ConcentrationUnits><MolarConcentration>-1</MolarConcentration><MolarConcUnits>nM</MolarConcUnits><MolecularWeight>-1</MolecularWeight><Temperature>25</Temperature><StartTime>9139095</StartTime><AssayTime>5</AssayTime></CommonData><FlowRate>1000</FlowRate><StepType>KREGENERATION</StepType><StepName>Regeneration</StepName><StepStatus>OK</StepStatus><ActualTime>4.99907</ActualTime><CycleTime>0.2</CycleTime><AssayXData Points="25">l99JRcbiSUX55UlFMelJRWDsSUWT70lFxvJJRfn1SUUt+UlFZPxJRZP/SUXGAkpF/QVKRS0J
SkVgDEpFkw9KRcYSSkUBFkpFoxlKRWAcSkWTH0pFxiJKRQEmSkUtKUpFYCxKRQ==</AssayXData><AssayYData Points="25">L2IVwBy7IsB93CfAK50qwGKdLMBGaS7A5mUvwCONMMB8kDHAAo8ywG5yM8De2jPA6ZA0wCAX
NcClZzXABkM2wJfBNsCqOjfA7zc3wOisN8DHPjjAbFQ4wH8OOcDsTznA1nI5wA==</AssayYData></Step><Step><CommonData><SampleLocation>12</SampleLocation><SampleID></SampleID><SampleGroup></SampleGroup><SampleInfo></SampleInfo><SampleRow>B</SampleRow><SamplePlate>1</SamplePlate><WellType>NEUTRALIZATION</WellType><Concentration>-1</Concentration><ConcentrationUnits>µg/ml</ConcentrationUnits><MolarConcentration>-1</MolarConcentration><MolarConcUnits>nM</MolarConcUnits><MolecularWeight>-1</MolecularWeight><Temperature>25</Temperature><StartTime>9155164</StartTime><AssayTime>5</AssayTime></CommonData><FlowRate>1000</FlowRate><StepType>KREGENERATION</StepType><StepName>Regeneration</StepName><StepStatus>OK</StepStatus><ActualTime>4.99907</ActualTime><CycleTime>0.2</CycleTime><AssayXData Points="25">ky9KRcIySkX1NUpFKTlKRVw8SkWTP0pFwkJKRfVFSkUpSUpFYExKRY9PSkXCUkpF9VVKRSlZ
SkVcXEpFj19KRcJiSkX5ZUpFLWlKRWBsSkWPb0pFwnJKRfV1SkUteUpFXHxKRQ==</AssayXData><AssayYData Points="25">d3QMPy20Az+abAg/eZoPP4YyFD9uphg/D4UbP118Hz/TKCM/Tq0kP0wCJj9zFik/o+sqP9Jr
Kz8uZy0/UC4uP3K7Lj8ONDE/mHcyP9kAND+4szM/FWs1P9+nNT8YPzc/co03Pw==</AssayYData></Step><Step><CommonData><SampleLocation>1</SampleLocation><SampleID></SampleID><SampleGroup></SampleGroup><SampleInfo></SampleInfo><SampleRow>B</SampleRow><SamplePlate>1</SamplePlate><WellType>BUFFER</WellType><Concentration>-1</Concentration><ConcentrationUnits>µg/ml</ConcentrationUnits><MolarConcentration>-1</MolarConcentration><MolarConcUnits>nM</MolarConcUnits><MolecularWeight>-1</MolecularWeight><Temperature>25</Temperature><StartTime>9169990</StartTime><AssayTime>30</AssayTime></CommonData><FlowRate>1000</FlowRate><StepType>BASELINE</StepType><StepName>Baseline</StepName><StepStatus>OK</StepStatus><ActualTime>29.9991</ActualTime><CycleTime>0.2</CycleTime><AssayXData Points="150">j39KRcKCSkX1hUpFKYlKRVyMSkWPj0pFwpJKRfGVSkUpmUpFXJxKRY+fSkXCokpF9aVKRSmp
SkVcrEpFj69KRcKySkX1tUpFJblKRVi8SkWLv0pFwsJKRfXFSkUlyUpFXMxKRY/PSkW+0kpF
9dVKRSnZSkVc3EpFj99KRb7iSkX15UpFJelKRVjsSkWL70pFwvJKRfX1SkUp+UpFXPxKRY//
SkXCAktF8QVLRSkJS0VcDEtFjw9LRcISS0X1FUtFKRlLRVwcS0WPH0tFwiJLRfUlS0UpKUtF
XCxLRY8vS0XCMktF9TVLRSk5S0VcPEtFiz9LRcJCS0X1RUtFKUlLRVxMS0WPT0tFwlJLRfVV
S0UpWUtFXFxLRY9fS0XCYktF9WVLRSlpS0VYbEtFj29LRcJyS0XxdUtFJXlLRVx8S0WPf0tF
woJLRfWFS0UpiUtFWIxLRY+PS0XCkktF9ZVLRSmZS0VcnEtFj59LRcKiS0XxpUtFKalLRVys
S0WPr0tFwrJLRfG1S0UpuUtFXLxLRY+/S0W+wktF8cVLRSnJS0VczEtFi89LRcLSS0Xx1UtF
JdlLRVzcS0WP30tFwuJLRfXlS0Up6UtFXOxLRY/vS0XC8ktF9fVLRSn5S0Vc/EtFi/9LRcIC
TEXxBUxFKQlMRVwMTEWLD0xFvhJMRfUVTEUpGUxFWBxMRYsfTEXCIkxF8SVMRSkpTEVYLExF
iy9MRcIyTEX1NUxFKTlMRVw8TEWPP0xFwkJMRfVFTEUpSUxFXExMRYtPTEXCUkxF9VVMRSlZ
TEVYXExF</AssayXData><AssayYData Points="150">eY07Pw/sOT/ijzo/gVE6P1LEOj8CXTw/7ds7P8PhPT+aTj0/Hqs+PyP7PD8ZfT4/iT8+P83v
PT+UdT8/5hs+PwWgPz+eMz8/f3o/P4KEPz+x2kA/B/M/P1cLQD8klkA/+nxAP3X/QD+XqEE/
wwpCP+UeQj/yk0I/8yJCP/taQj9It0I/jqJBP/TUQz/ROkI/qnZDPwkAQz/IcUM/0s5DP+IJ
RD9ANUQ/MldFP/iKRT9mZEQ/6HNFPzs0RT//qUQ/P3hGP8h4RT9JkEU/h3BGPyKmRT+/y0U/
p05GP0uVRz9rVEc/bSNHP8WgRj/WR0Y/v9NHP2YWRj9NSUg/pOBHP6NGSD8ILEk/7XZHPxU9
Rz9GGEk/MFpIP2RSSD/07Ug/36FIPwNvST/jDEk/EHhIPw8hSj9sn0k/w8JJP6L6ST+Qs0k/
0BdKP9kpST9rmEo/fOpLP8tsSj+NqEo/P0BKPzUtSz9990o/xJ9KPztoSz9od0s/aOZLP8cy
Sz/BSEw/ug5MP6DKSz+mN0s/jcJLP5G4TD+GxUs/i0JMP44UTT/RCk4/vvtLP80lTD/BJE0/
ab5NP6UcTT9bEE0/aNVLP9rsTD//c00/t11OP2XfTT9dMk4/bM5NPw2STT9/SE8/tdVNP5Iy
Tj9kKU8/rqdOP0+WTj9h7U0/r6BPPypXTz+L2U4/rF9OP6MVTz9E+04/CU5QP0MKTz8b+U4/
ZJFPPwmrTz/ooU8/ln5PPyJTTz9oEVE/izBRPypsUD9+X1A/Ud5QP/UdUT/QRlA/EahQP0ni
UD9IXlA/</AssayYData></Step><Step><CommonData><SampleLocation>1</SampleLocation><SampleID></SampleID><SampleGroup></SampleGroup><SampleInfo></SampleInfo><SampleRow>B</SampleRow><SamplePlate>1</SamplePlate><WellType>BUFFER</WellType><Concentration>-1</Concentration><ConcentrationUnits>µg/ml</ConcentrationUnits><MolarConcentration>-1</MolarConcentration><MolarConcUnits>nM</MolarConcUnits><MolecularWeight>-1</MolecularWeight><Temperature>25</Temperature><StartTime>9200989</StartTime><AssayTime>80</AssayTime></CommonData><FlowRate>600</FlowRate><StepType>LOADING</StepType><StepName>Loading</StepName><StepStatus>OK</StepStatus><ActualTime>80</ActualTime><CycleTime>0.2</CycleTime><AssayXData Points="400">i19MRb5iTEXtZUxFIWlMRVRsTEWHb0xFunJMRe11TEUheUxFVHxMRYt/TEW6gkxF8YVMRSGJ
TEVUjExFh49MRb6STEXtlUxFIZlMRVicTEWLn0xFuqJMRfGlTEUhqUxFWKxMRYuvTEW6skxF
7bVMRSG5TEVYvExFh79MRb7CTEXxxUxFJclMRVTMTEWHz0xFutJMRe3VTEUh2UxFVNxMRYff
TEW+4kxF7eVMRSHpTEVU7ExFh+9MRb7yTEXt9UxFIflMRVj8TEWH/0xFugJNRe0FTUUhCU1F
VAxNRYcPTUW+Ek1F7RVNRSEZTUVUHE1Fhx9NRboiTUXxJU1FJSlNRVQsTUWHL01FujJNRe01
TUUhOU1FWDxNRYc/TUW6Qk1F7UVNRSVJTUVYTE1Fh09NRbpSTUXtVU1FJVlNRVRcTUWLX01F
vmJNRe1lTUUhaU1FVGxNRYdvTUW+ck1F7XVNRSV5TUVUfE1Fh39NRbqCTUXthU1FIYlNRViM
TUWHj01FupJNRe2VTUUhmU1FVJxNRcCfTUW6ok1F7aVNRSGpTUVUrE1Fh69NRbqyTUXxtU1F
JblNRVS8TUWHv01FusJNRfHFTUUhyU1FVMxNRYfPTUW60k1F7dVNRSXZTUVY3E1Fh99NRbri
TUXt5U1FJelNRVjsTUWH701FuvJNRe31TUUl+U1FVPxNRYv/TUW6Ak5F7QVORSEJTkVUDE5F
iw9ORboSTkXtFU5FIRlORVgcTkWHH05FuiJORe0lTkUlKU5FVCxORYsvTkW6Mk5F7TVORSU5
TkVUPE5Fhz9ORbpCTkXtRU5FIUlORVRMTkWHT05FulJORe1VTkUhWU5FgVxORYdfTkW6Yk5F
7WVORSBpTkVUbE5Fh29ORb5yTkXtdU5FIHlORVR8TkWLf05FuoJORe2FTkUgiU5FVIxORYuP
TkW6kk5F7ZVORSCZTkVUnE5Fh59ORbqiTkX2pU5FIKlORVSsTkWHr05FurJORe21TkUguU5F
VLxORYe/TkW6wk5F7cVORSDJTkVUzE5Fh89ORbrSTkXx1U5FINlORVjcTkWH305FVuNORe3l
TkUg6U5FWOxORYfvTkW68k5F8fVORSD5TkVU/E5Fi/9ORboCT0XtBU9FIAlPRVgMT0WHD09F
uhJPRe0VT0UgGU9FWBxPRYcfT0W+Ik9F7SVPRSApT0VYLE9Fiy9PRboyT0XtNU9FIDlPRVQ8
T0WHP09FukJPRe1FT0UgSU9FVExPRYdPT0W+Uk9F8VVPRSBZT0VUXE9Fh19PRb5iT0XxZU9F
JWlPRaJsT0WPb09FunJPRfZ1T0UleU9FWHxPRYt/T0W+gk9F8YVPRSWJT0VYjE9Fi49PRb6S
T0XtlU9FJZlPRVicT0WLn09FvqJPRfGlT0UgqU9FWKxPRYuvT0W+sk9F8bVPRSW5T0VYvE9F
i79PRb7CT0XxxU9FJclPRVjMT0WLz09FvtJPRfbVT0Ul2U9FWNxPRYvfT0W+4k9F8eVPRSXp
T0VY7E9Fi+9PRb7yT0UW9k9FJflPRVj8T0WL/09FvgJQRS8GUEUlCVBFWAxQRYsPUEW+ElBF
8RVQRS0ZUEVYHFBFix9QRb4iUEXxJVBFJSlQRVgsUEWLL1BFvjJQRfE1UEUlOVBFWDxQRYs/
UEW+QlBF7UVQRSVJUEVYTFBFi09QRb5SUEXxVVBFJVlQRVhcUEWPX1BFvmJQRfFlUEUlaVBF
WGxQRYtvUEW+clBF8XVQRSV5UEVYfFBFi39QRb6CUEXxhVBFJYlQRViMUEWkj1BFvpJQRfGV
UEUlmVBFWJxQRYufUEW+olBF8aVQRSWpUEVYrFBFi69QRb6yUEXttVBFJblQRVi8UEWLv1BF
vsJQRfHFUEUlyVBFWMxQRYvPUEW+0lBF8dVQRSXZUEVY3FBFi99QRb7iUEXx5VBFJelQRVjs
UEWH71BFvvJQRfH1UEUl+VBFWPxQRYv/UEW+AlFF8QVRRSUJUUVYDFFFiw9RRb4SUUXxFVFF
JRlRRVgcUUWLH1FFviJRRe0lUUUlKVFFWCxRRYsvUUW+MlFF8TVRRSU5UUVYPFFFhz9RRbpC
UUXxRVFFJUlRRTVNUUWRUFFFDFNRRfFVUUUlWVFFWFxRRQ==</AssayXData><AssayYData Points="400">RjVRP3EoUj+7jVE/mzlRP8WZUT+IRlI/i61RP4yJUT8EiVE/FPJSP2eDUT+sj1E/qQ1SPz1K
Uz8eHVI/crZSPxDgUj974VI/Ok1TP/ZsUj82QVI/xjFTPxOVUj8EYFI/HLJSP8tIUj8aslE/
fGJTP1ZhUz9GPVM/Za9SP7vgVD8siFI/G2BUP/3CUj9EUlQ/doBTPw95Uz+YFlM/j89TP1oq
VT/90FQ/xmNUP5AZVD+lclU/t1dVP6TcVD8jx1M/i5RUPzS9VD/hHFQ/+91UPyWbVT8i2VQ/
6MdVP31QVT+4wFQ/OV9UP0Z0VT+rIlU/OfRUP4kEVT/vnFQ/CK5UP84FVT9RAVU/d31VP108
Vj/qDVU/V7ZVP+WfVj/2/VY/cx1WP3gUVj+Be1U/kMtWP4utVj/25lY/iH5WP2NvVz+xalc/
ez9WPwz5Vj/BNFY/39NWP+3FVT+NU1Y/lrFVP4BOVT8d5VY//61WP0iMVz+1e1c/S5BWP4bY
VT/PK1c/tVpXP1mTVz9WVVY/16JXP2OUVz/beVc//f1WP268Vj8pXlg/aDlXP0NIVz8W6FY/
fVFXP0i5Vz/XnVg/qnNYP8YnVz/DMFY/HwRYP0Q5WD8XOVk/kY1YP6y8WD/RSlk/+PhXP5B9
WD9UBVk/jztYPxMVWD/OS1g/3fBXP17TWD++f1g/QtZYPyCXWD9yN1k/mgZZP/WQWT9RtFk/
SGdYPwqBWT+mRVk/GYFYP6ETWj+hM1k/wwZZP/mvWT+ijVg/dgdZP02nWT+W11k/buZZP0Kp
WT8/1Fk/6oRZPzahWT+PuVo/pttZP70NWT9lNlk/NaBZP92+Wj87kVo/jm1aPwAcWz/aG1o/
pfBbP1xnWT+TzVo/p7JZPweSWT9QjVo/U4xZPyFtWj8PIFo/NBNaP2g0Wj8HwVo/veBaP+rV
Wj8wRVs/2/5bP5QiWz9//1o/Io9aP2OAWj//w1w/3qtbP1yBWj9b7ls/zq9bP7N5Wz9Rp1s/
FOhaP04GWz9N/Fs/eihcPzNKXD/j+1s/te9bP5A7XD9LgFs/zuxbP3O9Wz9P+Fs/ELxcP9ZE
XD+oc1s/Ha9bP8ThWz9MFl0/oadcP4TJXD87zVs/splbP3Z7XD/ywFw/sc5cPyNrXD92K10/
H69cP6dUXT97wVw/JBBdP5eKXD8DD10/CctcP2eqXD+ZKl0/QXBcP/E5XT+s8lw/4EhdP1mO
XT+b9l0/4jNeP87AXT8hw1w/M1xdP83vXT/04lw/065cP+wbXj94DF0/dWRcPzWuXT8Wo14/
iAVdP+/FXj+sxl4/h1deP4F5Xj9LTl4/uq9dPzyUXT99oF0/E6ZdP8LFXT9F2V0/ngZeP7Fz
Xj/prl4/NSBePyPYXj8N7F0/ZSBePyYrXj91z10/Bq5eP9o9Xz8SFF4/zgZeP+K4XT9C/l0/
+f5dP1W3Xj9JZl8/2+RfP6YbXj/f214/aV9fPwQGXz/TDl8/4rFeP4BxXj9pCl4/7oldPxS+
Xj/cYl4/oQxfP0WBXz9IRF8/pPJeP5p+Xj/PmV8/xjRfP1efXj/2LWA/rvteP4CsYD9QKF8/
3RdgP3NbXj+GUmA/e8ZfPzJDXz8dCmA/pSVfPz/1Xz/B9F8/iHdfP/1EXz9vq18/A0VfP16L
Xz8r8WA/wXdgP/R/YD+Cnl8/wFlgP77oYD/F8F4/mjFfP6BEXz/Gv18/FWthP82bYD8avV8/
6q5fP8ZSYD+hNGA/nIBhPxJkYD8BBF8/h39fP/mzYD/d4WE/OdlgP7k2YD+QSWE/sFxhPz6R
YD99XGA/K51hP1ALYD+37WA/LKthPyC7YD9l0GA/iexhP64qXz+MP2A/2ctgP/VgYT8S2GE/
bc1hP1SZYj+XEmE/3g1iP7xhYT9dyGA/s5JhPwewYj8Jw2A/LG9hP8/KYj+XVWI/ns1hPy6k
YT9C+mE/yjNiP5imYT9uR2M/rINhP890Yj/qqGA/8HpiP79DYj9uoWE/iFxgPxGpYT9UB2I/
o0djP0wDYz8G1GI/h3JiP7n3YT9R0mI/3PtiP4kdYj/hhGI/BsZiPyvoYT86yGI/9htjP35G
Yz+HtWE/XxtjP+pCYj/Oj2I/1wxjPwRWYz9pVWI/K3hiPw==</AssayYData></Step><Step><CommonData><SampleLocation>1</SampleLocation><SampleID></SampleID><SampleGroup></SampleGroup><SampleInfo></SampleInfo><SampleRow>B</SampleRow><SamplePlate>1</SamplePlate><WellType>BUFFER</WellType><Concentration>-1</Concentration><ConcentrationUnits>µg/ml</ConcentrationUnits><MolarConcentration>-1</MolarConcentration><MolarConcUnits>nM</MolarConcUnits><MolecularWeight>-1</MolecularWeight><Temperature>25</Temperature><StartTime>9281906</StartTime><AssayTime>30</AssayTime></CommonData><FlowRate>1000</FlowRate><StepType>BASELINE</StepType><StepName>Baseline</StepName><StepStatus>OK</StepStatus><ActualTime>30</ActualTime><CycleTime>0.2</CycleTime><AssayXData Points="150">i19RRbpiUUXxZVFFIWlRRVRsUUWLb1FFunJRRe11UUUheVFFVHxRRYd/UUW+glFFDoZRRSWJ
UUVYjFFFi49RRbqSUUXtlVFFIZlRRVScUUWHn1FFuqJRRfGlUUUpqVFFWKxRRYevUUW+slFF
7bVRRSm5UUVUvFFFh79RRbrCUUXxxVFFIclRRVTMUUWLz1FFvtJRRfHVUUUp2VFFWNxRRYvf
UUW+4lFF7eVRRSHpUUVY7FFFi+9RRb7yUUXx9VFFJflRRVj8UUWH/1FFvgJSRfEFUkUlCVJF
WAxSRYcPUkXKElJF8RVSRSUZUkVYHFJFix9SRb4iUkXxJVJFJSlSRVgsUkWLL1JFvjJSRfE1
UkU5OVJFWDxSRYs/UkW+QlJF8UVSRSVJUkVYTFJFi09SRb5SUkXxVVJFJVlSRVhcUkWLX1JF
02JSRfFlUkUlaVJFWGxSRYtvUkW+clJF8XVSRSV5UkVYfFJFi39SRb6CUkXxhVJFJYlSRViM
UkWbj1JFvpJSRfGVUkUlmVJFWJxSRYufUkW+olJF8aVSRSWpUkVYrFJFi69SRb6yUkXxtVJF
JblSRVi8UkWLv1JFvsJSRfHFUkUlyVJFWMxSRYvPUkW+0lJF8dVSRSXZUkVY3FJFi99SRb7i
UkXt5VJFJelSRX3sUkWL71JFvvJSRfH1UkUl+VJFWPxSRYv/UkW+AlNF8QVTRSUJU0VgDFNF
iw9TRb4SU0XxFVNFJRlTRVgcU0WLH1NFviJTRfElU0UlKVNFWCxTRYsvU0W6MlNF7TVTRSU5
U0VYPFNF</AssayXData><AssayYData Points="150">5YRjP9XkYj8BzmM/EIJiP9J5Yz+qKmI/c5ZiP0oqYz+bVmI/6XhjPxAJYz+k2GI/iP5iP9tX
Yz9hKWM/AepjP+78Yz9bQmM/QZxjPwHbYj+W9mI/jZFiPyabYj8LlWM/sqhjP9rGYj9g0mM/
RGVkP9Z0Yz9eiWM/z/diP5BvZD8g12M/N5ViP2zWYz8IfWM/dadjP3GBYz/UpWQ/Gp9jP1ft
Yz/FMWQ/gjJjPz12Yz91VWQ/pMdjP9YbZD/9+WM/CLpjPyhkYz+FGGU/2QVkP7JDZD9+22M/
KO5kP6+lZD/lYWQ/hMZlP+BgZD8PM2U/bN1lP00CZT9oeGQ/5tNlP9lpZD+9RmU/DG5kPxjK
ZT+2CGU/VmZkP5MOZT9dOmU/oiBmPzeAZT+xEmQ/Tb5lP0/kYz9IKGY/OAdkP1WRZT/OK2U/
7f1lP/usZD+ppWQ/LjtkP7TRZT8VRmY/2B9lP+s/ZT/HIWU/tFplP6f4ZT92R2U/JcZlP9Hv
ZT8/4GU/Ds9lP7U6Zj8gFGU/bLtkP8hJZD9M2mY/DopmP/cmZz/JcmY/WtplPz85Zj+j7mU/
CY1lP42aZj8GuGY/hc1lP1PqZT8cMGY/waNmP4tJZj/j8GU/V79mP2odZz+UPmY/P05nPzCx
ZT/Qvmc/1C1mPy5yZT/i4WY/wYVmP3u/Zj+ow2c/tbVmP+IUZz/v9WY/HgdnP+6tZj8BNWc/
8x9mP79sZz827WY/C35nP48tZz/Pr2Y/WX1mP2XXZj+i8WU/fQpnP9VOZz+pMWc/ksdnP26L
Zz+Ommc/</AssayYData></Step><Step><CommonData><SampleLocation>10</SampleLocation><SampleID>BG505 T332N SOSIP</SampleID><SampleGroup></SampleGroup><SampleInfo></SampleInfo><SampleRow>B</SampleRow><SamplePlate>1</SamplePlate><WellType>KSAMPLE</WellType><Concentration>-1</Concentration><ConcentrationUnits>µg/ml</ConcentrationUnits><MolarConcentration>250</MolarConcentration><MolarConcUnits>nM</MolarConcUnits><MolecularWeight>-1</MolecularWeight><Temperature>25</Temperature><StartTime>9320747</StartTime><AssayTime>180</AssayTime></CommonData><FlowRate>600</FlowRate><StepType>ASSOC</StepType><StepName>Association</StepName><StepStatus>OK</StepStatus><ActualTime>180</ActualTime><CycleTime>0.2</CycleTime><AssayXData Points="900">iz9TRbpCU0XtRVNFJUlTRVhMU0WLT1NFMVNTRfFVU0UlWVNFWFxTRYtfU0W+YlNF8WVTRSVp
U0VYbFNFi29TRb5yU0XxdVNFJXlTRVh8U0WLf1NFvoJTRTuGU0UliVNFWIxTRYuPU0W+klNF
7ZVTRSWZU0VYnFNFi59TRb6iU0XxpVNFJalTRVisU0WLr1NFvrJTRfG1U0UluVNFWLxTRYe/
U0W+wlNF7cVTRSXJU0VUzFNFi89TRb7SU0Xx1VNFJdlTRVTcU0WH31NFvuJTRfHlU0Ul6VNF
WOxTRYvvU0W+8lNF8fVTRSX5U0Vk/FNFh/9TRb4CVEXxBVRFIQlURVgMVEWHD1RFvhJURfEV
VEUlGVRFWBxURYsfVEW+IlRF8SVURSUpVEVULFRFiy9URb4yVEXxNVRFJTlURVg8VEWLP1RF
vkJURfFFVEUlSVRFWExURYtPVEW+UlRF8VVURSFZVEVYXFRFi19URbpiVEXxZVRFJWlURVhs
VEWLb1RFvnJURe11VEUleVRFWHxURYt/VEW6glRF8YVURSWJVEVYjFRFi49URbqSVEXxlVRF
JZlURVicVEWLn1RFvqJURfGlVEUhqVRFWKxURYuvVEW+slRF8bVURSW5VEVYvFRFi79URb7C
VEXxxVRFIclURVjMVEWLz1RFutJURfHVVEUh2VRFWNxURYffVEW+4lRF8eVURSHpVEVY7FRF
i+9URb7yVEXx9VRFJflURVj8VEWL/1RFvgJVRfEFVUUlCVVFWAxVRYsPVUW6ElVF7RVVRSUZ
VUVYHFVFix9VRb4iVUXxJVVFJSlVRVgsVUWfL1VFvjJVRfE1VUUlOVVFWDxVRYs/VUW+QlVF
7UVVRSVJVUVYTFVFi09VRb5SVUXxVVVFJVlVRVhcVUWLX1VFvmJVRe1lVUUlaVVFWGxVRYdv
VUW+clVF8XVVRSV5VUVUfFVFi39VRb6CVUXxhVVFJYlVRVSMVUWHj1VFvpJVRfGVVUUlmVVF
VJxVRYefVUW+olVFM6ZVRSWpVUVUrFVFh69VRb6yVUXxtVVFJblVRVi8VUWLv1VFvsJVRe3F
VUUlyVVFVMxVRYvPVUW+0lVF7dVVRSXZVUVY3FVFh99VRbriVUXx5VVFIOlVRVjsVUWL71VF
uvJVRe31VUUl+VVFVPxVRYf/VUW6AlZF7QVWRSUJVkVYDFZFiw9WRboSVkXtFVZFJRlWRVgc
VkWPH1ZFviJWRfElVkUgKVZFWCxWRYcvVkW+MlZF7TVWRSA5VkVUPFZFmz9WRb5CVkXxRVZF
JUlWRVRMVkWHT1ZFvlJWRfFVVkUlWVZFWFxWRYtfVkW6YlZF8WVWRSVpVkVYbFZFi29WRb5y
VkXtdVZFIHlWRVh8VkWHf1ZFuoJWRfGFVkUliVZFVIxWRYuPVkW+klZF7ZVWRSWZVkVUnFZF
i59WRb6iVkXtpVZFOalWRVSsVkWLr1ZFvrJWRfG1VkUluVZFWLxWRYe/VkW+wlZF8cVWRSXJ
VkVYzFZFh89WRb7SVkXx1VZFINlWRVjcVkWH31ZFz+JWRe3lVkUl6VZFWOxWRYfvVkW+8lZF
7fVWRSX5VkVY/FZFh/9WRboCV0XxBVdFIAlXRVQMV0WHD1dFuhJXRfEVV0UgGVdFWBxXRYcf
V0W+IldF8SVXRSApV0VULFdFhy9XRb4yV0XtNVdFJTlXRVQ8V0WHP1dFukJXRfFFV0UlSVdF
VExXRYdPV0W+UldF7VVXRSVZV0VYXFdFh19XRRxjV0XxZVdFJWlXRVhsV0WHb1dFvnJXRe11
V0UleVdFWHxXRYd/V0W+gldF8YVXRSCJV0VYjFdFi49XRbqSV0XxlVdFIJlXRVScV0WHn1dF
uqJXRe2lV0UgqVdFVKxXRYevV0W6sldF9rVXRSW5V0VYvFdFi79XRbrCV0XxxVdFJclXRVTM
V0WHz1dFvtJXRe3VV0Ul2VdFWNxXRYvfV0W+4ldF7eVXRSDpV0Vo7FdFh+9XRb7yV0Xt9VdF
IPlXRVT8V0WH/1dFugJYRe0FWEUgCVhFWAxYRYcPWEW+ElhF8RVYRSAZWEVUHFhFix9YRboi
WEXtJVhFIClYRVgsWEWHL1hFujJYRfE1WEUgOVhFVDxYRYc/WEW6QlhF8UVYRSBJWEVYTFhF
i09YRbpSWEXxVVhFIFlYRVRcWEWLX1hFvmJYRe1lWEUgaVhFVGxYRYtvWEW+clhF7XVYRSV5
WEVYfFhFh39YRbqCWEXthVhFJYlYRVSMWEWHj1hFupJYRe2VWEUgmVhFVJxYRYefWEW6olhF
7aVYRSWpWEVUrFhFpK9YRbqyWEXttVhFILlYRVi8WEWHv1hFusJYRfHFWEUgyVhFWMxYRYfP
WEW60lhF7dVYRSXZWEVU3FhFh99YRbriWEXx5VhFJelYRVTsWEWH71hFuvJYRfH1WEUg+VhF
WPxYRYf/WEW6AllF8QVZRSUJWUVUDFlFhw9ZRboSWUXtFVlFJRlZRVQcWUX2H1lFviJZRfEl
WUUgKVlFVCxZRbwvWUW6MllFEjZZRSA5WUVUPFlFiz9ZRbpCWUXtRVlFIElZRVhMWUWHT1lF
ulJZRe1VWUU5WVlFVFxZRYtfWUW6YllF7WVZRSVpWUVUbFlFi29ZRb5yWUXtdVlFIHlZRVR8
WUWHf1lFuoJZRe2FWUUgiVlFWIxZRYuPWUW6kllF7ZVZRSCZWUVUnFlFh59ZRbqiWUXtpVlF
IKlZRVSsWUWHr1lFvrJZRfG1WUUluVlFWLxZRbi/WUW+wllF7cVZRSDJWUVUzFlFh89ZRbrS
WUXt1VlFINlZRVTcWUWL31lFuuJZRe3lWUUg6VlFVOxZRYvvWUW68llF7fVZRSX5WUVU/FlF
i/9ZRb4CWkXxBVpFJQlaRVgMWkWHD1pFuhJaRfEVWkUgGVpFiRxaRYcfWkXjIlpF7SVaRSUp
WkVYLFpFhy9aRb4yWkXtNVpFIDlaRVQ8WkWHP1pFvkJaRe1FWkUgSVpFVExaRYdPWkW+UlpF
7VVaRSBZWkVUXFpFh19aRb5iWkXtZVpFIGlaRVRsWkWHb1pFvnJaRfF1WkUgeVpFWHxaRYd/
WkW6glpF7YVaRSWJWkVUjFpFh49aRbqSWkXtlVpFIJlaRVScWkWHn1pFuqJaRe2lWkUgqVpF
WKxaRYevWkW6slpF7bVaRSC5WkVUvFpFh79aRbrCWkXtxVpFIMlaRVjMWkWHz1pFutJaRe3V
WkUg2VpFVNxaRYffWkW64lpF7eVaRSXpWkVY7FpFh+9aRbryWkXt9VpFJflaRVj8WkWH/1pF
6wJbRfEFW0UgCVtFVAxbRYcPW0W6EltF7RVbRSAZW0VUHFtFhx9bRboiW0XtJVtFIClbRVQs
W0WHL1tFvjJbRe01W0UgOVtFVDxbRYc/W0W+QltF7UVbRSBJW0VUTFtFh09bRbpSW0XxVVtF
IFlbRVhcW0WHX1tFumJbRfFlW0UgaVtFWGxbRYdvW0W6cltF7XVbRSB5W0VUfFtFh39bRb6C
W0XthVtFIIlbRVSMW0WHj1tFupJbRfGVW0UgmVtFWJxbRYufW0W6oltF7aVbRSCpW0VYrFtF
h69bRbqyW0XttVtFILlbRVS8W0WHv1tFvsJbRe3FW0UgyVtFWMxbRYfPW0W60ltF7dVbRSDZ
W0VU3FtFh99bRbriW0Xx5VtFIOlbRVTsW0WL71tFvvJbRe31W0Ug+VtFVPxbRYf/W0W+AlxF
EgZcRSAJXEVYDFxFhw9cRboSXEXtFVxFJRlcRVgcXEWHH1xFviJcRfElXEUgKVxFWCxcRYsv
XEW6MlxF8TVcRSU5XEVYPFxFhz9cRb5CXEXxRVxFJUlcRVRMXEWLT1xFulJcRe1VXEUgWVxF
VFxcRYtfXEW+YlxF8WVcRSVpXEVYbFxFi29cRc9yXEXtdVxFJXlcRVh8XEXRf1xFvoJcRfaF
XEUliVxFWIxcRZePXEW+klxF8ZVcRSWZXEVYnFxFi59cRb6iXEXxpVxFJalcRVisXEWLr1xF
vrJcRfG1XEUluVxFWLxcRYu/XEW+wlxF8cVcRSXJXEVYzFxFi89cRb7SXEXx1VxFJdlcRVjc
XEWL31xFvuJcRfHlXEUl6VxFWOxcRYvvXEW+8lxF8fVcRSX5XEVY/FxFi/9cRb4CXUXxBV1F
JQldRVgMXUWLD11FvhJdRfEVXUVOGV1FWBxdRYsfXUW+Il1F8SVdRSUpXUVYLF1Fiy9dRb4y
XUXxNV1FJTldRVg8XUWLP11FvkJdRfFFXUUlSV1FWExdRYtPXUW+Ul1F8VVdRSVZXUVYXF1F
i19dRb5iXUXxZV1FIGldRVhsXUWLb11FvnJdRfF1XUUleV1FWHxdRYt/XUW+gl1F8YVdRSWJ
XUVYjF1Fi49dRb6SXUXxlV1FJZldRVicXUWLn11F36JdRfGlXUU5qV1FWKxdRYuvXUW+sl1F
8bVdRSW5XUVYvF1Fi79dRb7CXUXxxV1FJcldRVjMXUWLz11FvtJdRfHVXUUl2V1FWNxdRYff
XUW+4l1F8eVdRSXpXUVY7F1Fi+9dRb7yXUXx9V1FJfldRVT8XUWL/11FugJeRe0FXkUgCV5F
VAxeRYsPXkW6El5F8RVeRSAZXkVYHF5Fix9eRb4iXkXxJV5FICleRVgsXkWLL15FvjJeRfE1
XkUlOV5FWDxeRYs/XkW+Ql5F8UVeRSBJXkVcTF5Fi09eRb5SXkXxVV5FIFleRVhcXkWLX15F
vmJeRfFlXkUlaV5FWGxeRYtvXkW+cl5F8XVeRSV5XkVYfF5F</AssayXData><AssayYData Points="900">r6toPxGyZz+wBGY/H95hP56aYT/9LV8/kJNdP8d9Wz+eBls/KltaP/TJWj+Hs1g/QZFYP5bO
Vz/OTFc/bbJXPzEHWD9PPFY/axNXP+P+Vj8phVY/00VWP4iAWD/alFY/fjpXP6W+Vj9dxlc/
kzRXPx66VT/LMlY/bLdXPwokVz9Cx1Y/PG1XP51DVz9yt1c/EvBXP1ajWD/OTlc/80NYPx6Z
Vz8TmFc//o1YPxtzWD8FKVg/WJBWP6kTWD/Tc1c/E4xXP/VoWD/vR1g/Wg1YPyQtWD/caFc/
+tlXP+zGVz8hZVk/AwZZP3TyVz8NZVc/KslYPwXrVz/jqFc/eShZP5s3WT+uWlg/2aRZPydY
WD8b7Vg/aL9XP4caWT9CqFg/32xYPxP9Vz9NQ1k/VElZP9yRWD+gZFk/2elYP0eiWD+nB1k/
fJtYP+sDWj84u1g/AgVaP0E7WT/4Klo/4PlZP6eKWT+h71g/mx5aPzfcWj9aMlk/o3RZPwgA
WT+6Clk/Am5ZP9ADWT/aWFo/f9lYP2o2WT/9e1o/i7JbPzqGWj/XtVk/nCpaP8PVWj83+lo/
yXBbPyh3WT+LUVo/4qNaP0ilWz+7XVo/6eVZP4f3Wj/YjFk/8OpZP+uEWz9Cs1o/1lBbPzsD
Wj/tolo/AQ5bPyz1Wj+Fw1s/dMhaP3ZcWz8Vjlk/LZBaPyGjWj/P0Vo/WklbPzZ7Wz/PeVo/
+jdaPzK3Wj8WPlw/lzJbPx5QWz9qR1s/86taPyBJWz8GTFs/cjhbP2aXWz/qUls/Fg9bP7h4
Wz8RZ1o/wLdcP0IbWz9aOls/13dbP43IWj+GD1s/EGFcP0FhWz83OFw/GghbP3l/XD9BQVs/
u+xaPxW/Wz8TMlw/ggRcP9uUWz+0a1w/obxbP4fFXD/E4Fs/+ohbPyMJXT8yRFw/a+1cP1nO
XD/gNFw/VGtcP1YYXD/HMFw/QudbP7tJXD8JRFs/e8NbPzHvWz+gpFs/26xcP++mXD+GSVs/
OhtdPwzEWz9+BVw/lnVdP90UXD/hWFs/RNNdP92GXT+EhVw/c8NcPxSsXD9vs1w/b6BcP3aH
XD/Xclw/u+NcP70wXj+NJF4/ZNtcP9mfXD+DkF0/Bn5cP3mDXT8lYFw/PmBdP9GYXj/4yV4/
UzddP/YlXT9NSF4/f8JcP5UBXT+OVl0/ijpdP4imXT82J10/0S1eP1fcXD/skF0/3fVdP6Ne
XT9SkF0/wdJdP5pnXD/dBF4/TPVdPw/0XT8QDl4/YaJeP09FXj+5s14/GqRcPwDgXD9IyF0/
V6RdP3sbXj+CEF4/yeldP6BBXT9FDl0/KeldP4srXT/gul0/b4ReP+rCXT85U14/4+hdP4CQ
Xj90wV0/VDpePzRwXj/qyl4/4HNeP5ncXT9MoF4/lENeP1GfXj9A610/sIZeP4KuXT9MLF8/
zBNfPzTPXD8YWV4/gTtePx2/Xj9GH14/qiRePyY9Xz9x7F4/0z1fPyyfXz9/t10/xgdeP1qK
Xj/E914/gEVeP9ZoXz+Ja14/Ru1dPyQwXz9tx14/MINePxzKXz//q10/uadeP1TJXj9ogF4/
5xJfPwXEXz8qWV8/52xeP5gfXz+ckl8/E+FePx4KXz/Owl4/2i5fPyiUXj/fiF4/AAVfP1Fw
Xj8eEF8/PBpgP+PFXz98Sl4/0N1eP04dYD8b914/8EtfP3nhXj+tG18/McJfP53UXj8CGV8/
ZKheP6tjXz80oV4/pd5fP73jXj/Jdl8/vktfP3YGYD/I+18/eC1fP7bBYD+zCF8/C2dfP/0R
YD//a18/+ZlfPxDsXz/Xdl8/sTtfP+DKXz+aMGA/5ZlfP6V4Xz+EKl8/QKRfP0GCYD8z1F8/
c2FgP7xXYD9tF2A/9T1gP4snYD/ZBGA/DHlfP7S2Xz+Wtl8/CApfP8e0YD+KxV8/UidhP7tg
YD/fX2A/RARgP4r/Xz+hu2A/I1RgP2t5Xz9l7GA/x4xgP9iQYD+mJGA/HnthP5A7YD/sEGA/
vjhgP0oSYD9/g2A/4b5gP9BnYD/K4GA/6m5gP0ZPYD84kWA/8DthP24IYD/ZGWA/91lhPxs2
YD8+nmE/HZJfPxJGYj9TWGA/HpRgP1kBYT+eLGE/AphfPx0tYD/hTmA/w2RhP665YD8sg2A/
rTZiP5VsYT+m5WA/64phP2A6YD++xmE/TwdhP2zfXz+YzWE/9MJgPwdiYT8eFWE/2LtfPwPV
YD+I8mA/k6dgP2SLYD+57mA/wTphP1p4YT8pl2E/nWliP0qnYD9RhWA/NrdhP7suYT/OTGA/
/NhgPyW+YT+0eWA/MrFiP4ZWYT/IL2E/sx5hPzv0YT8mlGE/L6thPzbFYD+i+mA/lzFgP4w/
YT/iZWE/06BhP/5qYT90CmI/jwFhP3EhYj+PVGA/Ot9iP9WwXz8sPWE/Y61hP636YT//kGI/
jNxgP3V0YT+VMmI/ZJJgPy4BYj8ud2E/1FZhP0H5YT/OK2I/Ou5hP05MYj8zs2I/1AdiP17F
YT+AOmE/XWxiPzXvYj+gJGI/M0phPxqWYT+gOGE/0rlhP4vqYD89pmI/64ZhP5w2Yj94a2I/
/2FiP8g2Yj/qUWI/DxJiPyvWYT/Sq2M/36RiP+71YD+Dy2E/bppiP2yJYj9JRWE/qEJiP2k+
Yj9mjmI/nvVhP5+FYT+C1WM/ISRjP/7WYj9u7GE/NpZiP+etYj/qQmI/GYRiP7tzYj9U72I/
WAhjP2m0Yj8EJWM/cgdiP9/xYz9gOWI/qdJiP5HoYT+c/GE/DdhiP2s+Yj+emWM/iz5jP0Bl
Yz+Bg2M/hXBjPyh1Yz9EbmQ//gFjPxZQYz+9uGI/vqVjPwLYYT+0UWI/c9ljP/hpYz/JKmI/
QWliP0PDYj+Hs2I/sqtiP0KwYj+HEGM/1bFjPy+UYz/cgWM/VKJjP8zRYj89gWM/BTxjP36I
Yz9IbWM/P9hjP2UcYz9xgGM/PEpjP2VsZD+vLGI/UR1jP/svZD8Fm2I/0SJkP4GMYj/yo2M/
DVpkP7OXYj8TjmI/Ss5jP7twYz98oWI/5BdjP7NxYz+74GM/nLxjPx+PZD9qamM/4mZiP0QF
ZD+VKGQ/bOJiP/GbYj9/CWM/F7JjP37tYz8v5WM/uVNjP7XJZD8z0GQ/8ixjP8xqYj/OSmQ/
HiBkP+Q6Yj//BWM/hidkP6AeYz+nm2Q/XBFjP+LPYz8OTWQ/yBlkP3e2Yz9+IGU/FepjP9Uy
Yz/RpWM/RTlkP67bYz9f7mM/kglkP76QYz+JUmM/OShkPyeRYz9w4GI/eTFlP4nWYz+3IWQ/
8ONjPyr+Yz+UxGQ/fXRkP40UYz+42GQ/mLNjP9YbZD9lj2U/1BlkP5BDZD/juGQ/KURlP19q
ZT/BqmQ/S4NkP0rpYz+aUmQ/SY5lPzB7ZD/LS2U/cu5kP4P9ZT/YLGM/TspjP9xMYz/eKmU/
/gtlP7QoZD+hkGQ/0itlP8gcZD+/f2U/8MtjP5hKZT+5rmQ/ktdjP/oUZD//+WQ/hLVkP0nA
Yz8/iGU/MKlkP4q0ZD9GK2U/D4tkPyL+Yz/WYWQ/BQhlP6EoZD8vB2U/gzljP2OvZD/IVGU/
1/pjP4yrYz/ZD2Q/y8pkPy8LZT9p0WQ/9qZlP5BfZD/2W2Q/wmhlP/aIZT+XymQ/y01nP066
ZD+/QGU/G8FkP9DEZT9ebWU/kMplPxFyZT+QNWU/kFVkP1d2Zj9GzWQ/8ohkPwjeYz+xDGU/
eZJmPx/WZD+loGU/BMxlP7A3ZD8kGGU/JSFmP2NeZT8rnmQ/2ypkP9y+ZD9fFGU/xOxkPysj
ZT/UdmU/AS5mP8JxZD+ZsGQ/U2ZlPwJqZj9+tWU/40NmPwpmZj8UF2U/trBlPxxLZD/N1mY/
+cFlP2s3ZT+vR2Y/CAdlP80XZj9cPmU/pdRlP8QqZj8IPmY/lNplP60rZT8zDWY/YApmPze3
ZT+kTGY/dWVmP147Zj//T2U/DSFmPwFJZj8pU2Y/HVpmP1e1Zj8+a2Y/I2ZlP6kzZj8IxWY/
typmP7faZT8ywmU//MZmP8oVZj9TEGU/YHRmP+gEZj8dH2Y/OCpmP5bMZj8RimU/Sm9lP26r
ZT+CAWY/E/BlP/WMZj+8N2Y/bDRlPx43Zz+1bWU/jIdlP2IlZj8jDmY/PPdmP7t9ZT/8IGU/
GjRmP039ZT/il2Y/pG1mP7vhZT/qtGY/gKVmP9nUZT/Yd2Y/es1mP/d7Zj/+1GY/hDZnP/vs
ZT+gKmc/MtdmP6mGZT+5C2c/eqlmP4pKZz/L92U/QtVmP9qcZT+UtGY/1z1nPw58Zj/6j2Y/
J7NmPyzHZj9ER2c/pSdmP74+ZT8ecmc/VVdmP3kNaD+wUWc/dpxlPy62Zj8yGWY/IRNmPydU
Zz949Wc/WxBmP3GLZT8noWY/q3RmP04xZz9DDWY/U6FnP5dGZz8+pmU/2NZlP/ThZj8CQmc/
7LhmP6SqZj//RGc/kc9mP8p5aD9wemc/FKRnPzh1Zj8uBWY/WlBnP/HHZj8zjWc/CzlmP1HT
Zj97Smg/dt9nPzOuZz//62Y/b4BnP2VVZj+/fmc/QfJmP3vKZz9KPGY/12dmP5KrZj9hA2c/
S15mP3sGZz89Emc/lWtnP1yLZz/bUmc/QI9nP4aMZz8q3mY/1eRnPyd8Zz/9t2c/UuJoP/wK
aD/0kGc/jxFoPwhkaD9f02c/+5xnPyf3Zz+y32Y/kg5oP1WsaD9nmWc/+npnP9bnZj8cOWc/
2VNmPxyfZz8uiWY/S5ZnPzF2aD9TjGc/zWpnPyXmZj9bZGc/</AssayYData></Step><Step><CommonData><SampleLocation>1</SampleLocation><SampleID></SampleID><SampleGroup></SampleGroup><SampleInfo></SampleInfo><SampleRow>B</SampleRow><SamplePlate>1</SamplePlate><WellType>BUFFER</WellType><Concentration>-1</Concentration><ConcentrationUnits>µg/ml</ConcentrationUnits><MolarConcentration>-1</MolarConcentration><MolarConcUnits>nM</MolarConcUnits><MolecularWeight>-1</MolecularWeight><Temperature>25</Temperature><StartTime>9509646</StartTime><AssayTime>180</AssayTime></CommonData><FlowRate>600</FlowRate><StepType>DISASSOC</StepType><StepName>Dissociation</StepName><StepStatus>OK</StepStatus><ActualTime>180.002</ActualTime><CycleTime>0.2</CycleTime><AssayXData Points="900">i39eRb6CXkXthV5FJYleRViMXkWHj15FvpJeRfGVXkUhmV5FWJxeRYufXkW+ol5F7aVeRSWp
XkVYrF5Fi69eRb6yXkXxtV5FJbleRVi8XkXRv15FvsJeRfHFXkUlyV5FWMxeRYvPXkW+0l5F
7dVeRSXZXkVU3F5F2d9eRbriXkXt5V5FIeleRVjsXkWL715FuvJeRfH1XkUl+V5FWPxeRYv/
XkW+Al9F8QVfRSUJX0VUDF9Fiw9fRb4SX0XxFV9FJRlfRVgcX0WLH19FviJfRfElX0UlKV9F
VCxfRYsvX0W6Ml9F8TVfRU45X0VYPF9Fhz9fRb5CX0XxRV9FIUlfRVRMX0WLT19FulJfRe1V
X0UlWV9FWFxfRYtfX0W+Yl9F8WVfRSVpX0VYbF9Fi29fRbpyX0XxdV9FJXlfRVR8X0WLf19F
voJfRfGFX0UhiV9FWIxfRYuPX0W+kl9F8ZVfRSWZX0VYnF9Fi59fRbqiX0XxpV9FJalfRVis
X0WLr19FvrJfRfG1X0UluV9FVLxfRYu/X0XTwl9F8cVfRSXJX0VYzF9Fh89fRbrSX0Xt1V9F
IdlfRVTcX0WL319FuuJfRe3lX0Ul6V9FVOxfRYfvX0W68l9F7fVfRSX5X0VU/F9Fi/9fRb4C
YEXxBWBFJQlgRVQMYEWLD2BFuhJgRfEVYEUhGWBFVBxgRYsfYEW+ImBF8SVgRSUpYEVYLGBF
hy9gRb4yYEXxNWBFJTlgRVQ8YEWLP2BFukJgRfFFYEUlSWBFVExgRYtPYEW6UmBF8VVgRSVZ
YEVUXGBFi19gRbpiYEXxZWBFJWlgRWBsYEWHb2BFvnJgRfF1YEUleWBFVHxgRYt/YEW+gmBF
8YVgRSCJYEVUjGBFh49gRbqSYEXxlWBFJZlgRVicYEWLn2BFuqJgRfGlYEUgqWBFWKxgRYev
YEW6smBF8bVgRSW5YEVUvGBFh79gRb7CYEXtxWBFIMlgRVTMYEWLz2BFvtJgRe3VYEUl2WBF
WNxgRYvfYEW+4mBF9uVgRSXpYEVY7GBFh+9gRbryYEXt9WBFJflgRVj8YEWH/2BFvgJhRfEF
YUUlCWFFWAxhRYcPYUW+EmFF8RVhRSUZYUVYHGFFix9hRb4iYUUCJmFFIClhRVgsYUWLL2FF
vjJhRe01YUUlOWFFWDxhRYc/YUW6QmFF7UVhRSVJYUVYTGFFh09hRb5SYUXtVWFFIFlhRVRc
YUWHX2FFvmJhRe1lYUUlaWFFVGxhRYtvYUW+cmFF7XVhRSB5YUVUfGFFk39hRbqCYUXxhWFF
IIlhRViMYUWLj2FFupJhRfGVYUUlmWFFWJxhRYufYUW+omFF7aVhRSCpYUVYrGFFh69hRbqy
YUXxtWFFILlhRVi8YUWLv2FFusJhRfHFYUUgyWFFVMxhRYfPYUW60mFF8dVhRSDZYUVY3GFF
h99hRbriYUXt5WFFIOlhRVjsYUWH72FFuvJhRe31YUUg+WFFVPxhRYf/YUW+AmJF7QViRSAJ
YkVUDGJFhw9iRboSYkXxFWJFJRliRWAcYkWHH2JFuiJiRfElYkUgKWJFWCxiRYcvYkW+MmJF
7TViRSA5YkVYPGJFhz9iRb5CYkXtRWJFJUliRVhMYkWHT2JFvlJiRe1VYkUgWWJFWFxiRYtf
YkW6YmJF7WViRSBpYkVUbGJFh29iRbpyYkXxdWJFJXliRVh8YkWTf2JFvoJiRe2FYkUliWJF
VIxiRfaPYkW6kmJF7ZViRSCZYkVYnGJFi59iRbqiYkXxpWJFJaliRVSsYkWHr2JFurJiRe21
YkUguWJFVLxiRYu/YkW+wmJF7cViRSXJYkVUzGJFh89iRbrSYkXt1WJFINliRVTcYkWH32JF
uuJiRfHlYkUg6WJFWOxiRYvvYkW68mJF7fViRSD5YkVY/GJFh/9iRboCY0XtBWNFXgljRVQM
Y0WHD2NFvhJjRfEVY0WoGWNFVBxjRYcfY0W6ImNF7SVjRSApY0VULGNFhy9jRboyY0XxNWNF
JTljRVQ8Y0WHP2NFukJjRe1FY0UgSWNFVExjRYdPY0W6UmNF7VVjRSVZY0VUXGNFh19jRRhj
Y0XtZWNFIGljRVRsY0WHb2NFvnJjRe11Y0UgeWNFVHxjRYd/Y0W6gmNF7YVjRSWJY0VUjGNF
h49jRbqSY0XtlWNFIJljRVScY0WHn2NFuqJjRe2lY0UgqWNFVKxjRYuvY0X4smNF7bVjRSC5
Y0VUvGNFh79jRb7CY0XxxWNFIMljRVTMY0WHz2NFvtJjRe3VY0Ul2WNFVNxjRYffY0W+4mNF
7eVjRSXpY0VY7GNFi+9jRb7yY0Xt9WNFIPljRVT8Y0WH/2NFvgJkRe0FZEUgCWRFWAxkRYcP
ZEW+EmRF7RVkRSAZZEVUHGRFix9kRboiZEXtJWRFIClkRVQsZEWHL2RFujJkRe01ZEUgOWRF
kTxkRYc/ZEW+QmRF8UVkRSBJZEVUTGRFi09kRbpSZEXtVWRFIFlkRVRcZEWHX2RFumJkRe1l
ZEUgaWRFVGxkRYdvZEW6cmRF7XVkRSV5ZEVUfGRFi39kRbqCZEXthWRFIIlkRViMZEWHj2RF
upJkRe2VZEUlmWRFVJxkRYefZEW6omRF7aVkRSCpZEVUrGRFh69kRb6yZEXttWRFJblkRVi8
ZEWLv2RFusJkRfHFZEUgyWRFVMxkRYfPZEW60mRFJ9ZkRSDZZEVU3GRFh99kRbriZEXt5WRF
JelkRVTsZEWH72RFuvJkRe31ZEUg+WRFVPxkRYf/ZEW+AmVF7QVlRSAJZUVUDGVFhw9lRboS
ZUXxFWVFIBllRVQcZUWHH2VFuiJlRe0lZUUlKWVFVCxlRYsvZUW6MmVF7TVlRSA5ZUVUPGVF
hz9lRbpCZUXtRWVFJUllRVhMZUWHT2VFulJlRfFVZUUlWWVFVFxlRYdfZUW6YmVF7WVlRSBp
ZUVYbGVFj29lRbpyZUXtdWVFIHllRVh8ZUWHf2VFuoJlRe2FZUUgiWVFVIxlRYePZUW6kmVF
7ZVlRSCZZUVUnGVFh59lRbqiZUXtpWVFIKllRVSsZUWHr2VFurJlRe21ZUUpuWVFVLxlRYu/
ZUW6wmVF7cVlRSDJZUVUzGVFh89lRbrSZUXt1WVFINllRVTcZUWH32VFuuJlRe3lZUUg6WVF
XOxlRY/vZUW68mVF7fVlRSD5ZUVU/GVFh/9lRboCZkXtBWZFIAlmRVgMZkWHD2ZFuhJmRe0V
ZkUgGWZFVBxmRYcfZkW6ImZF7SVmRSUpZkVULGZFhy9mRboyZkXtNWZFIDlmRVQ8ZkWHP2ZF
vkJmRe1FZkUgSWZFVExmRYtPZkW+UmZF7VVmRSVZZkVUXGZFh19mRcZiZkXtZWZFIGlmRVRs
ZkWLb2ZFunJmRfF1ZkUleWZFVHxmRYd/ZkW6gmZF8YVmRSWJZkVcjGZFi49mRbqSZkXxlWZF
JZlmRVicZkWPn2ZFvqJmRfGlZkUgqWZFWKxmRYuvZkW+smZF8bVmRSm5ZkVYvGZFi79mRb7C
ZkXtxWZFJclmRVjMZkWLz2ZFvtJmRfHVZkUl2WZFWNxmRYvfZkW+4mZF8eVmRSXpZkVY7GZF
i+9mRb7yZkXx9WZFJflmRVj8ZkWL/2ZFvgJnRfEFZ0UlCWdFWAxnRYsPZ0W+EmdF8RVnRSUZ
Z0VYHGdFix9nRb4iZ0XxJWdFJSlnRVgsZ0WLL2dFvjJnRfE1Z0UlOWdFWDxnRYs/Z0W+QmdF
8UVnRSVJZ0VYTGdFi09nRb5SZ0XxVWdFJVlnRVhcZ0WLX2dFvmJnRfFlZ0UlaWdFWGxnRYtv
Z0W+cmdF8XVnRSV5Z0VYfGdFi39nRb6CZ0XxhWdFJYlnRViMZ0WLj2dFvpJnRfGVZ0UlmWdF
WJxnRYufZ0W+omdF8aVnRSWpZ0VYrGdFi69nRb6yZ0XxtWdFILlnRVi8Z0WLv2dFusJnRfHF
Z0UlyWdFWMxnRYvPZ0W+0mdF8dVnRSDZZ0VY3GdFi99nRb7iZ0Xx5WdFJelnRbLsZ0WL72dF
vvJnRfH1Z0Ul+WdFWPxnRaT/Z0W+AmhF8QVoRSUJaEVYDGhFhw9oRb4SaEXxFWhFJRloRVgc
aEWLH2hFuiJoRfElaEUlKWhFWCxoRYsvaEW+MmhF8TVoRSU5aEVYPGhFiz9oRbpCaEXxRWhF
JUloRVhMaEWLT2hFvlJoRfFVaEUlWWhFWFxoRYtfaEW+YmhF8WVoRSVpaEVYbGhFi29oRb5y
aEXxdWhFJXloRVh8aEWLf2hFvoJoRcKGaEVFiWhFWIxoRYuPaEW+kmhF7ZVoRSWZaEVYnGhF
i59oRbqiaEXxpWhFKaloRVSsaEWHr2hFvrJoRe21aEUluWhFWLxoRYu/aEW+wmhF7cVoRSXJ
aEVUzGhFh89oRb7SaEXt1WhFJdloRVjcaEWL32hFvuJoRfHlaEUl6WhFWOxoRYvvaEW+8mhF
8fVoRSX5aEVU/GhFh/9oRb4CaUXxBWlFJQlpRVgMaUW4D2lFvhJpRfEVaUUlGWlFWBxpRYsf
aUW+ImlF8SVpRSUpaUVYLGlFiy9pRb4yaUXxNWlFJTlpRZ08aUWHP2lFvkJpRfFFaUUlSWlF
VExpRYtPaUW+UmlF8VVpRSVZaUVUXGlFh19pRb5iaUXxZWlFJWlpRVhsaUWLb2lFunJpRe11
aUUleWlFWHxpRYt/aUW+gmlF8YVpRSWJaUVYjGlFi49pRb6SaUXxlWlFIJlpRVScaUWHn2lF
uqJpRe2laUUlqWlFWKxpRYuvaUW6smlF7bVpRSW5aUVgvGlF</AssayXData><AssayYData Points="900">EP5iP/EEYz81d2M/3CVnP9gBaT88Yms/UcltP4RAbj8vQnA/XE9wPzbNcT8j23M/a310P/r/
cz9hUnQ/QDh2PzRQdj+RBHY/1Cx3PxWVdj9hrnc/7Qt2Pwh3dj9kuHY/Gw53PyR+dz/YTHc/
rmZ3PwsAdz8knnY/nrB3P+7Zdz8VPng/+z14P3G0dz+MAXg/zD93P42bdz8g1XY/w+Z3P+lL
dz8hi3g/yO53P29CeD/VZ3g/DR15P/M1dz9/RHk/fMp4P09QeD95snc/vnt4P84/eD9rd3g/
k/J4P0xTeD9lc3g/sT93P/gjeD9xVXg/xLl4P30oeD8qknc/fBF4P6HUeD+8P3g/F6V4P7Ec
eD9ta3g/zb13P10UeT+N8Hc/Iil4P1Wqdz9KQng/AQd3P8Svdz9qGHg/APZ3P5kAdz/OkHk/
6sN3P/kkeT+qbHg/Pxx3P73Edz9IyHc/xwh4Px0HeD+H3ng/t0B4P9GjeD958nc/k+l3P0PE
dj8DEXg/5pp3P7vMdz9OWHk/zFd4P3LNeD+IQng/r3x3P/zFdj+BMng/ZNF3PzyAeD/rTnc/
yMh3P91LeD/k9XY/KRp5P62idz+vFHk/tCJ4P0yEdj8CxXc/NgB5P64UeD8K4Xc/2XJ4P7ki
dz88GHc/G1p4P+wqeD9Atnk/3ct2P5RSeD+kLng/83p4P65AeD+Gsng/PLt3P4JdeT9oS3g/
xAJ4P+GneD9bD3g/Ibt4P02+dz/JmXc/p+t3P14/eD8QBXg/4Qp4P7omeD9PJXg/+8x3P35u
dz8ZUXc/g/l3PwJieD/FjXg/tiZ5P+Rldz/cR3g/IxN4P4CgeD9XjHc/8Mt3P7t7eD+32Hg/
PHp3P41Idz9t/Hc/3214PzEmdz8fJHc/NK92P60TeD+Ronc/HNR4PxcjeD9ZBng/0Il3P0gB
eT+pVng/gyB5P8wpeT9S6Xc/WEB4Pxj4dj9D+nc/6S14P1l0eT/gr3c/Cst4P8WmeD9smHg/
wNV3PwJneD8cFXg/WMx4P3gpeT++CXg/xNp3P4bAeD9q5nc/7Td4Pzc3eT97e3c/rY93P9Fw
eD+UL3g/47x4Pw6xeD9a+Hc/Rlh4P2pEeD9YXnk/wX54P0RheD8sNXg/dnZ4P28/eD9JLHg/
UW55P3zNdz9Fe3g/HHd3PygLeT9+gHk/ayV4PwsfeD/9uHk/jzJ4P8O2eD9WR3g/WjN4Pw5d
eD/0bHg/K4h3P3tneT+Fung/6n54P9R+eT/Junk/Bb94P7ujeT+AOXk/Isd4P/zyeD82BXk/
RLR5P+EbeT8irHk/Zrt4P9aHdz8NoXk/I5V4P0Q1eD8eP3k/YvZ4P06jeD/oWXg/Va94P3TZ
eD8zgXg/cNt4P62GeT/Pc3g/PAp5PwaxeD90d3k/gXV5P0Mrej9RhHk/O254P2xieD986Xg/
Xst5P4u3eT9JxHg/8rt5P04beT8Tp3g/ycx4P+rOeT+bFHk/Zo56P3pneT8wB3k/JjV5P0v4
eD+0XHk/VyN5P82QeT+8RXk/aXh5P/dSeT8KvXg/I1N5P9QWeT990nk/3IB6P/tPeT8mE3k/
7r55P9cxeT/2MHg/EF96PxnseT8gL3k/dnx5PwzOeT8lW3k/N4d5P+sreT89LXk/ANt5P2fF
eT+syXg/HpJ5PzqfeD9kV3k/NC16P/rkeD/XT3k/bUN5P/Vnej+XR3k/R2l5P371eT/3z3g/
RXR5Pz2XeT/m/Xk/uqt5P2aceT+tnHg/7tV5P4SteT8fkHk/I015P74PeT9kzXk/Ipd5P3hl
eT+S+Xg/P2h5P/W6eT+fXXo/L7R5P+lveD85AHo/mOJ6P8cieT8uNHs/pVZ5PyoUeT/sr3o/
/ut5P0qKeT9EKHk/zAx5PxUneT/FS3o/LNd5P30weT9BtHk/DjF5P4hieD9B/Xk/Aoh6PxA3
eT8xIXo/m2V6P+cyez9V3Hg/ak14P3q2eT83Hno/b5Z6P7Hlej9f7nk/TEJ5P/n0eT959nk/
mY95P868eT+zbng/7N96PxK8eT+UEHo/bB17P035eT86gHk/2vN6P2Bgez93Sno/GQt6P8Zp
ej+2EHo/foR6P5nseT/nMns/tfR5P9CbeT8EqXk/egV7P1LWeT9VpHo/RD16PwSLej+PRno/
jGF5P+Xgej9kF3o/jEF7P9aHej9bM3k/Tvt6P+yfej/dgHs/t1R6P3D6ej9UQHo/Hs15P0FK
ej+ptnk/3Td6Pw1Uez/9x3o/9aN5P9LKeT84Y3o/mPh6Pyhcej/drnk/thB7P0hNej8vFHo/
XHF6Pzb7eT/PIno/DwR7P5Wkez8esHo/hal6PyySez+UCXs/tUV6P26aej+2qXo/GzB6P10m
ez8EI3s/rkF7P5+Oej9THXo/tiZ7P5Tcej8dI3s/2yJ7PzQWez8EOno/TQx6PycPeT8+4no/
pxp7P+9wez9Xmno/7SJ7PytYez+wU3o/NJV5PyEufD9sSno/k1N7P5APez/mn3o/tDx7P35/
ej8Cdno/tcp6PziSej/laXk/TqF6P5Mmej8DzXo/BHR7P6Vpej+lxns/Zb57P3ROez/UFns/
njl6P8/zej/XWHs//8d6Pxxoej9tFHs/7L17P4mEez9TWno/pel6PxDtej+HwHo/xqN7P+Ww
ej+L8Hs/1Dp7P8akez8P/Xk/GNd7P0g0ej8jgXs/UZt7PxPxez82GXs/w6N7P+lUfD/zsHo/
3JV7P54tez9Hh3s/eaN7P9vBez9cuHo/B8N6P3ewez/1+Hs/k157P8P6ez8xAHw/3Vx6P5Xw
ej/DZHw/rA97P/+lej9WOXs/ylp8P2Biez8RRns/rhh7P52+ez/zmHs/TGd7PwtJez90gXs/
dHF8P/jlez8exns/um97P8REej/12ns/p0R7P1NHfD8vr3o/QnJ8P3Hzej8EEnw/sDx7P2/J
ez/MnHs/jVt7P6Pbez8Mxno/SHJ7P27Kej9G53s/O+l7P/YzfD9hknw/OvN7P5SIfT9LsXs/
jER8P7VAez+CAXs/G2p8P/izfD/Qfn0/ag57P54Dez8fsXs/LKl7PykzfD+TWns/Rbl7P/LR
ej+tEXw/PpR8PwK2fD85lnw/YiN8P7pMfD+Aunw/XcR8Pyfrez810ns/Gmt7P/04fD8ccHs/
DlR7P4Sgez9oVHw/heh7P30AfD8nXHw/cPV7PypzfD8rG30/7DZ8PzEdez/TnXw/GH98P/Z/
ez/dMX0/C/h7P5gmfD9OtHo/VYt8P2xvez9/HXw/o058P0gvfD8Osnw/hex7P1VtfD8QG3w/
IWV8P7xyfD88/nw/RrF7P2VPfD9VCXw/v7h7Pwj5ez/4NX0/h9Z7P//Wez8cQ30/kiV8P6mN
fD+cs3w/FWZ8P6MSfT9wmnw/JZ18P/KWfD+Xv3w/y/V7P08hfD9QDHw/JXB8P0lQfT/jSX0/
dfx7P5rdez++iX0/IgJ8P1vOfD/Abnw/DIJ8P1+sez8n7Xs/SzR8PwQCfT/owHs/fJR8P2U+
fD8Ymns/Xdx8P7sIfT+Tjn0/dEV9PwUwfT/1Rnw/ueZ8P8BgfD9sL30/xlJ8P0PifD8LeXw/
HX99P4UofT9xFn0/tcV9Pxv7fD/aB34/KBl+P9bEfD85hX4/UON8PzFtfT+DqHw/kaZ8Pwto
fD8manw/frh9P64efD/MlXw/5zx8P+mbfD/mFn0/w798P+H4fD+9f3w/VEF9P4XKfD8A5nw/
pcB8P85nfT9xcXw/8SJ9P41kfj+Wqn0/y1Z9PzUdfT83LH0/ZO1+P7BkfT8Sb30/iNl8P0z8
ez8QYn0/EPx7PyoLfj9tTH0/RQd9P3IVfT8nd30/DJx9PyvGfT9BmX0/NQB9P84efT/umnw/
oi59P+EXfT+TRH4/S0V9P5cIfj/6e30/MjR9P5CjfD8Hjn0/1bx8P52tfD9n+30/QBJ+P4fC
fT8LFn0/p159PyTMfT/i3X0/HIx7P3IVfT9kiH4/L4x9P9wZfT/BzXw/Mu59P+ODfT9LXXw/
ItF9P+QMfj+qgn0/hVp8P7szfT8UD38/ZlN9P9QDfT+IVn0/S1R9P0myfT9GD3w/bJB+P8yM
fD/ecX0/IhR9P4zjfT9u5n0/C7d+PwBSfT+CKH0/Mzl9P60Kfj/mgX0/nnN9P/ggfj/GTX4/
WjF+Pwdefj/zVX4/01h9P4JVfT+kqn0/OOl9P2OtfT99gXw/e718P5kyfj9XNH4/6Mx9P9mv
fj8zDH4/Z65+P1zMfT+huX0/n819P9E7fj8Wqn4/4m9+P1BQfj+om34/LJR9P8PQfj9zxn0/
euZ+P06mfj+O8X0/WRB9P46wfT/liH4/dDJ8P8NYfT/Nk34/37V+PzbZfT9CHX4/+BB/Pwv3
fj80/H0/Zol+PzLlfT++Hn4/0t9+Px5yfj+eA38/+ZV9P4jVfj/SVn4/k8t9P/ZRfz/U+nw/
Zs5+P+vjfT+9an4/YqB+P09Hfz+lSH0/NBF+PzJNfj/JL34/Ewt/PzDMfj/Jf38/a1N/PwlZ
fz8dw34/W4F9P3MGfz/t2X4/wbB+P5fLfT9VIH8/3QuAPwQ0fz92en4/1J9/PxBsfj/yqH4/
QHN+PzaHfT8QDX8/6wl/P/aXfT/hjH4/u2l+P+cefj9xE34/nrt+P7RLfj+toH4/zL19P0Iv
fj8O0n4/g4B/P6Akfj9XLn4/Rz9/P2+sfz9QSn8/eFx/P6oagD99i34/n+h/P14Tfz96cH4/
n51/P7gTfz9/C38/rwN+PwS0fz9YHIA/OwZ/P2xRfz+cGH4/</AssayYData></Step><Step><CommonData><SampleLocation>11</SampleLocation><SampleID></SampleID><SampleGroup></SampleGroup><SampleInfo></SampleInfo><SampleRow>B</SampleRow><SamplePlate>1</SamplePlate><WellType>REGENERATION</WellType><Concentration>-1</Concentration><ConcentrationUnits>µg/ml</ConcentrationUnits><MolarConcentration>-1</MolarConcentration><MolarConcUnits>nM</MolarConcUnits><MolecularWeight>-1</MolecularWeight><Temperature>25</Temperature><StartTime>9698838</StartTime><AssayTime>5</AssayTime></CommonData><FlowRate>1000</FlowRate><StepType>KREGENERATION</StepType><StepName>Regeneration</StepName><StepStatus>OK</StepStatus><ActualTime>4.99907</ActualTime><CycleTime>0.2</CycleTime><AssayXData Points="25">k79pRcLCaUX1xWlFKclpRVzMaUWPz2lFwtJpRfXVaUUt2WlFXNxpRY/faUXC4mlF9eVpRSnp
aUVc7GlFj+9pRcLyaUX19WlFKflpRVz8aUWP/2lFxgJqRfUFakUpCWpFXAxqRQ==</AssayXData><AssayYData Points="25">uy/Wv8kE97+7TQPA5NMHwI8UDMBP7Q7AM3ERwHebE8CUmhXAUoYXwFL5GMANWRrAGtobwGHF
HMAczB3Ay6MewMbWH8CS0yDABaUhwG9kIsDZUiPA76wjwMd5JMBeGCXA924lwA==</AssayYData></Step><Step><CommonData><SampleLocation>12</SampleLocation><SampleID></SampleID><SampleGroup></SampleGroup><SampleInfo></SampleInfo><SampleRow>B</SampleRow><SamplePlate>1</SamplePlate><WellType>NEUTRALIZATION</WellType><Concentration>-1</Concentration><ConcentrationUnits>µg/ml</ConcentrationUnits><MolarConcentration>-1</MolarConcentration><MolarConcUnits>nM</MolarConcUnits><MolecularWeight>-1</MolecularWeight><Temperature>25</Temperature><StartTime>9714866</StartTime><AssayTime>5</AssayTime></CommonData><FlowRate>1000</FlowRate><StepType>KREGENERATION</StepType><StepName>Regeneration</StepName><StepStatus>OK</StepStatus><ActualTime>5.00005</ActualTime><CycleTime>0.2</CycleTime><AssayXData Points="25">jw9qRcISakX1FWpFKRlqRVwcakWLH2pFECNqRfUlakUpKWpFWCxqRY8vakXCMmpF9TVqRSU5
akVcPGpFjz9qRcJCakX1RWpFKUlqRVhMakWPT2pFwlJqRfVVakXEWWpFXFxqRQ==</AssayXData><AssayYData Points="25">g28gPx0dIj8awCY/sakrP0fLMD/QezM/n8A3P895Oj8z6Dw/nuo+P3n8QT/CP0I/2OZCP5L/
RT/ubkU/AwxIPypCST9hmEo/97ZKP5yHSz9XRkw/QwJOPy7HTj/vSE8/CZlOPw==</AssayYData></Step><Step><CommonData><SampleLocation>11</SampleLocation><SampleID></SampleID><SampleGroup></SampleGroup><SampleInfo></SampleInfo><SampleRow>B</SampleRow><SamplePlate>1</SamplePlate><WellType>REGENERATION</WellType><Concentration>-1</Concentration><ConcentrationUnits>µg/ml</ConcentrationUnits><MolarConcentration>-1</MolarConcentration><MolarConcUnits>nM</MolarConcUnits><MolecularWeight>-1</MolecularWeight><Temperature>25</Temperature><StartTime>9730930</StartTime><AssayTime>5</AssayTime></CommonData><FlowRate>1000</FlowRate><StepType>KREGENERATION</StepType><StepName>Regeneration</StepName><StepStatus>OK</StepStatus><ActualTime>5.00005</ActualTime><CycleTime>0.2</CycleTime><AssayXData Points="25">j19qRcJiakX1ZWpFKWlqRVxsakWPb2pFwnJqRfV1akUpeWpFXHxqRY9/akXCgmpF9YVqRSmJ
akVcjGpFj49qRcKSakX1lWpFKZlqRVycakWPn2pFwqJqRfWlakUpqWpFXKxqRQ==</AssayXData><AssayYData Points="25">wzIFwJ50FMBSKRnAlTMcwFV6HsBrFCDALcchwLn+IsA44yPAkP0kwJ6yJcBqnSbAojQnwL6x
J8AunyjA3S0pwAthKcBm9inAq7sqwPenKsAPSivAUX4rwAU3LMDgiSzAtY4swA==</AssayYData></Step><Step><CommonData><SampleLocation>12</SampleLocation><SampleID></SampleID><SampleGroup></SampleGroup><SampleInfo></SampleInfo><SampleRow>B</SampleRow><SamplePlate>1</SamplePlate><WellType>NEUTRALIZATION</WellType><Concentration>-1</Concentration><ConcentrationUnits>µg/ml</ConcentrationUnits><MolarConcentration>-1</MolarConcentration><MolarConcUnits>nM</MolarConcUnits><MolecularWeight>-1</MolecularWeight><Temperature>25</Temperature><StartTime>9747208</StartTime><AssayTime>5</AssayTime></CommonData><FlowRate>1000</FlowRate><StepType>KREGENERATION</StepType><StepName>Regeneration</StepName><StepStatus>OK</StepStatus><ActualTime>5.00005</ActualTime><CycleTime>0.2</CycleTime><AssayXData Points="25">j69qRb6yakX1tWpFJblqRVi8akWPv2pFvsJqRfHFakUpyWpFWMxqRY/PakW+0mpF9dVqRSXZ
akVc3GpFi99qRcLiakXx5WpFJelqRVjsakWL72pFvvJqRfH1akUl+WpFXPxqRQ==</AssayXData><AssayYData Points="25">vVItPwIJIT/VHCQ/+F0qP+wSLz9V4jI/za02PwRCOz/nMD0/r5k+P5g1Qj883UI/Hr5FP8ib
Rz/iQkg/yYJJPyB8Sz9RkUs/VdJMP44fTT8LVFA/k7ZOPzCJTz9FglE/2v5RPw==</AssayYData></Step><Step><CommonData><SampleLocation>11</SampleLocation><SampleID></SampleID><SampleGroup></SampleGroup><SampleInfo></SampleInfo><SampleRow>B</SampleRow><SamplePlate>1</SamplePlate><WellType>REGENERATION</WellType><Concentration>-1</Concentration><ConcentrationUnits>µg/ml</ConcentrationUnits><MolarConcentration>-1</MolarConcentration><MolarConcUnits>nM</MolarConcUnits><MolecularWeight>-1</MolecularWeight><Temperature>25</Temperature><StartTime>9763137</StartTime><AssayTime>5</AssayTime></CommonData><FlowRate>1000</FlowRate><StepType>KREGENERATION</StepType><StepName>Regeneration</StepName><StepStatus>OK</StepStatus><ActualTime>4.99907</ActualTime><CycleTime>0.2</CycleTime><AssayXData Points="25">j/9qRb4Ca0XxBWtFJQlrRVwMa0WLD2tFvhJrRfEVa0UlGWtFXBxrRYsfa0W+ImtF8SVrRSkp
a0VcLGtFiy9rRb4ya0XxNWtFKTlrRVg8a0WLP2tFvkJrRQ5Ga0UpSWtFWExrRQ==</AssayXData><AssayYData Points="25">h6oJwB6lF8B+YhzAARofwFopIcAvuyLAkAskwLUYJcABICbAwg4nwPyoJ8C9RCjA/k8pwBGh
KcDvKSrARrMqwN5AK8BDpSvAlAwswBl5LMD26SzAANUswHGbLcDZji3ASNstwA==</AssayYData></Step><Step><CommonData><SampleLocation>12</SampleLocation><SampleID></SampleID><SampleGroup></SampleGroup><SampleInfo></SampleInfo><SampleRow>B</SampleRow><SamplePlate>1</SamplePlate><WellType>NEUTRALIZATION</WellType><Concentration>-1</Concentration><ConcentrationUnits>µg/ml</ConcentrationUnits><MolarConcentration>-1</MolarConcentration><MolarConcUnits>nM</MolarConcUnits><MolecularWeight>-1</MolecularWeight><Temperature>25</Temperature><StartTime>9779051</StartTime><AssayTime>5</AssayTime></CommonData><FlowRate>1000</FlowRate><StepType>KREGENERATION</StepType><StepName>Regeneration</StepName><StepStatus>OK</StepStatus><ActualTime>5.00005</ActualTime><CycleTime>0.2</CycleTime><AssayXData Points="25">i09rRbpSa0XxVWtFJVlrRVRca0WHX2tFvmJrRfFla0UpaWtFVGxrRYtva0W+cmtF8XVrRSF5
a0VYfGtFh39rRb6Ca0XxhWtFJYlrRVSMa0WLj2tFupJrRQ6Wa0UlmWtFWJxrRQ==</AssayXData><AssayYData Points="25">2vkpP2/hJj9NtCw/r4MxP2bjNj952js/igg/P2VWQT/HkkQ/XOZHP8/iSD9gLUs/uV9NPx46
Tj9CTk4/PnZRP5oOUj8HjlM/XCBVP3PIVD+LAlc//1JYP+AmWD89rFg/SBJZPw==</AssayYData></Step><Step><CommonData><SampleLocation>1</SampleLocation><SampleID></SampleID><SampleGroup></SampleGroup><SampleInfo></SampleInfo><SampleRow>B</SampleRow><SamplePlate>1</SamplePlate><WellType>BUFFER</WellType><Concentration>-1</Concentration><ConcentrationUnits>µg/ml</ConcentrationUnits><MolarConcentration>-1</MolarConcentration><MolarConcUnits>nM</MolarConcUnits><MolecularWeight>-1</MolecularWeight><Temperature>25</Temperature><StartTime>9793742</StartTime><AssayTime>30</AssayTime></CommonData><FlowRate>1000</FlowRate><StepType>BASELINE</StepType><StepName>Baseline</StepName><StepStatus>OK</StepStatus><ActualTime>30</ActualTime><CycleTime>0.2</CycleTime><AssayXData Points="150">i59rRbqia0XxpWtFIalrRVSsa0WHr2tFurJrRfG1a0UluWtFWLxrRYe/a0W6wmtF7cVrRSHJ
a0VUzGtFh89rRbrSa0Xt1WtFIdlrRVTca0WL32tFuuJrRe3la0Uh6WtFVOxrRYfva0W68mtF
7fVrRSH5a0VU/GtFh/9rResCbEXtBWxFJQlsRVQMbEWHD2xFvhJsRe0VbEUhGWxFVBxsRYcf
bEW+ImxF8SVsRSEpbEVULGxFhy9sRb4ybEXtNWxFJTlsRVQ8bEWHP2xFukJsRe1FbEUhSWxF
WExsRYdPbEW6UmxF7VVsRSFZbEVUXGxFh19sRb5ibEXtZWxFIWlsRVhsbEWLb2xFunJsRfF1
bEUleWxFWHxsRYd/bEW6gmxF7YVsRSGJbEVUjGxFh49sRbqSbEXtlWxFIZlsRVScbEWHn2xF
uqJsRe2lbEUhqWxFVKxsRYevbEW6smxF7bVsRSW5bEVUvGxFh79sRb7CbEXtxWxFIclsRVTM
bEWLz2xFvtJsRe3VbEUh2WxFVNxsRYvfbEW64mxF7eVsRSHpbEVU7GxFh+9sRbrybEXt9WxF
JflsRVj8bEWH/2xFugJtRe0FbUUlCW1FVAxtRYcPbUW6Em1F8RVtRSEZbUVUHG1Fhx9tRboi
bUXtJW1FISltRVQsbUWLL21FujJtRRI2bUUlOW1FVDxtRYc/bUW6Qm1F8UVtRSFJbUVYTG1F
h09tRbpSbUXtVW1FIVltRVhcbUWHX21FvmJtRe1lbUUlaW1FWGxtRYdvbUW6cm1F7XVtRSV5
bUVYfG1F</AssayXData><AssayYData Points="150">IwBdP89XXD8kOFw/xA9dP7q5XD/fQl0/G+BdP7e4XT98H18/cBVeP1PtXj8iO2A/TSRhP/DM
Xz+8KmA/cuxfP3HnYD8wyV8/B9NgP5jzYD97UWE/7kpiPzwMYT/VfGE/FmBiP2msYj9o3GM/
ZQFiP1JwYz8ebGQ/39FjP1diYz8s32M/KnlkP7tJYz8lbGM/A19lPwcJZT95b2Q/juZjP4v8
ZD9RkGU/f8hlP0qVZj/z3mU/villP4MlZj8u3mY/M4ZmP3bcZj/H/mY/ffxmP+4qZz+GYGc/
GJNnP4kzZj9duWc/VypoP8ftZz/bc2g/1WhnP3/XaD8t1Gg/lZBpP2ZBaT/SuWk/e5lpP80R
aT+KSGk/WlJpP94Haj8a0mg/zN5pPwmLaj8uwWo/uyxqP2Zjaj9xLWo/VVNrP1xjaz9qk2s/
C6VqP3vZaz823Go/W0dqP/gRaz/NKGw/3wVsPwb4az8IW2w/mCRsPwPMaz8zhGs/6A5tP7M6
bD9Y32w/YhhtP33/bD8IY20/+EltP2QhbT8dIW4/VOxtP+OzbT8i4m0/ijBtPwNEbT/1cG0/
sjJvP37jbj8eLG4/5lVuP3qRbj/J0m4/+3puP7gtbz/xpW4/FtNvP59cbz+y8W4/8iJvP4mm
bj/XQG8/4odwPy12bz+Z5G8/NXBvPyEgcD/YlnA/4tFvP426bz/kV28/L7lwP/7Ibz+hi3A/
DgtwP/7cbz/6WnE/D0lwP26icD/2ZHE/yXJxP+f+cD/f/XA/olJyP9SmcD8kI3I/XAhyP43O
cD/aInE/</AssayYData></Step><Step><CommonData><SampleLocation>1</SampleLocation><SampleID></SampleID><SampleGroup></SampleGroup><SampleInfo></SampleInfo><SampleRow>B</SampleRow><SamplePlate>1</SamplePlate><WellType>BUFFER</WellType><Concentration>-1</Concentration><ConcentrationUnits>µg/ml</ConcentrationUnits><MolarConcentration>-1</MolarConcentration><MolarConcUnits>nM</MolarConcUnits><MolecularWeight>-1</MolecularWeight><Temperature>25</Temperature><StartTime>9824867</StartTime><AssayTime>80</AssayTime></CommonData><FlowRate>600</FlowRate><StepType>LOADING</StepType><StepName>Loading</StepName><StepStatus>OK</StepStatus><ActualTime>80</ActualTime><CycleTime>0.2</CycleTime><AssayXData Points="400">i39tRb6CbUXxhW1FJYltRVSMbUWLj21FvpJtRe2VbUUlmW1FWJxtRYufbUW6om1F8aVtRSGp
bUVYrG1Fi69tRb6ybUXttW1FJbltRVi8bUWHv21FusJtRe3FbUUhyW1FrsxtRYfPbUW60m1F
8dVtRSHZbUVU3G1Fi99tRb7ibUXx5W1FOeltRVjsbUWL721FvvJtRe31bUUl+W1FWPxtRYv/
bUW6Am5F7QVuRSUJbkVYDG5Fiw9uRb4SbkXxFW5FJRluRVQcbkWfH25FuiJuRfElbkUhKW5F
VCxuRYcvbkW+Mm5F+jVuRSU5bkVUPG5Fhz9uRb5CbkXtRW5FIUluRVhMbkWLT25FvlJuRfFV
bkUhWW5FVFxuRYtfbkW+Ym5F8WVuRSVpbkVYbG5Fh29uRb5ybkXtdW5FJXluRVh8bkWHf25F
uoJuRe2FbkUhiW5FVIxuRYePbkW+km5F7ZVuRSWZbkVYnG5Fi59uRb6ibkXxpW5FIaluRVis
bkWLr25FurJuRfG1bkUluW5FWLxuRai/bkW+wm5FFsZuRSXJbkVYzG5Fh89uRbrSbkXx1W5F
JdluRVTcbkWH325FvuJuRe3lbkUh6W5FVOxuRY/vbkW68m5F7fVuRSX5bkVU/G5Fh/9uRb4C
b0XtBW9FIQlvRVgMb0WLD29FvhJvRe0Vb0UlGW9FWBxvRYsfb0W+Im9FQyZvRSUpb0VYLG9F
iy9vRb4yb0XxNW9FITlvRVQ8b0WLP29FvkJvRfFFb0U9SW9FVExvRYtPb0W6Um9F8VVvRSFZ
b0VYXG9Fi19vRbpib0XxZW9FJWlvRVhsb0WHb29FvnJvRe11b0UleW9FVHxvRYt/b0W6gm9F
7YVvRSCJb0VUjG9Fi49vRbqSb0XxlW9FJZlvRVScb0WHn29FvqJvRe2lb0UgqW9FWKxvRYuv
b0W+sm9F7bVvRSC5b0VUvG9Fh79vRbrCb0XxxW9FIMlvRVTMb0WLz29FvtJvRe3Vb0Ug2W9F
YNxvRYffb0W+4m9F8eVvRSDpb0VU7G9Fi+9vRcbyb0Xx9W9FIPlvRVj8b0WH/29FvgJwRe0F
cEUlCXBFWAxwRYsPcEW+EnBF7RVwRSUZcEVYHHBFhx9wRboicEXtJXBFIClwRVgscEWHL3BF
ujJwRfE1cEUgOXBFWDxwRYs/cEW+QnBF7UVwRSBJcEVUTHBFh09wRbpScEXtVXBFl1lwRWBc
cEWHX3BFumJwRe1lcEUgaXBFVGxwRYtvcEW6cnBF8XVwRSV5cEVUfHBFh39wRbqCcEXxhXBF
IIlwRViMcEWHj3BFvpJwRe2VcEUlmXBFVJxwRYufcEW+onBF7aVwRSCpcEVUrHBFi69wRb6y
cEXttXBFJblwRVi8cEWHv3BFusJwRe3FcEUgyXBFVMxwRYvPcEW60nBF7dVwRSDZcEVU3HBF
h99wRfzicEXt5XBFJelwRVTscEWH73BFuvJwRe31cEUg+XBFVPxwRYf/cEW6AnFF7QVxRSAJ
cUVYDHFFiw9xRboScUU3FnFFIBlxRVgccUWHH3FFuiJxRe0lcUUlKXFFVCxxRYsvcUW6MnFF
7TVxRSU5cUVYPHFFhz9xRb5CcUXtRXFFIElxRVRMcUWHT3FFulJxRfFVcUUlWXFFWFxxRYdf
cUW6YnFF7WVxRSBpcUVUbHFFi29xRb5ycUXxdXFFIHlxRcp8cUWHf3FFvoJxRe2FcUUgiXFF
WIxxRYePcUW+knFF8ZVxRSWZcUVYnHFFh59xRbqicUXtpXFFIKlxRVSscUWLr3FFvrJxRe21
cUUguXFFWLxxRZu/cUW6wnFF8cVxRSXJcUVUzHFFh89xRbrScUXt1XFFINlxRVTccUWL33FF
uuJxRfHlcUUg6XFFVOxxRYvvcUW68nFF8fVxRSD5cUVU/HFFi/9xRboCckVoBnJFIAlyRVQM
ckWHD3JFuhJyRe0VckUlGXJFVBxyRYcfckW6InJF7SVyRSApckVULHJFiy9yRboyckXtNXJF
JTlyRVQ8ckWLP3JFvkJyRe1FckUlSXJFWExyRYtPckW6UnJF7VVyRSBZckVUXHJFh19yRb5i
ckXxZXJFIGlyRVhsckWHb3JFunJyRe11ckUgeXJFWHxyRQ==</AssayXData><AssayYData Points="400">pw1xP0tOcj+cSXI/TT5yP5Kecj8TWnI/u4RyPxZfcj+Wk3I/vPVzP5Azcz+BaXI/zA9yPxtX
cz/BT3M/kzlzP9tYcz871nI/9SZzP7/kcz8TZXM/1hJ0P7W5dD/l/HM/Kxh0P9hTdD9EIHQ/
KO9zP+iWcz/YV3Q/89F0P2zEdD8kh3Q/qZ90PzWwcz9uwHQ/2zl0Px07dT9ot3Q/ojd1Pw6M
dT/QXHU/PKp0PwYydT+ySHQ/d2p1P5dxdj/bDHY/tMF1P+7TdT9J0nQ//UZ1Pzsmdj+GsnY/
1ed1P4Kqdj+IO3Y/Ljt1PzOzdD8kq3Y/+MN2P7tjdj9DenY/Z0h2P4bPdj8mJnc/GoJ1P+KO
dT/Ur3U/yjF1P6M6dz+WoHY/pmd3Pzxldj/XyHY/iAV3P5Zmdj9kBnc/M5R2P6vrdz9kvnc/
K7h3Pzs6eD/X+3Y/fHl3Pxnqdj9v5Hc/1O12P2/Ddj8yiHc/6pt3Pz00eD/oqHg/jz94P+c7
eD/+bnc/FSJ5P5ssdz9ELHc/Vrh3P/G8eD+9mXg/ULN4P69Ddz9qG3k/pD54P5lbdz99qnk/
etR3PwN2eD/R43c/9QV5P+rZeD9PHXg/ibF4P5k6ej8gyXk/Mc55P6X1dz9LTHg/7EJ5P/Gb
eD/2x3k/7Vp4PxfFeT8GM3o/+4V5PwjxeT9BMXo/Git5P14oej+GWHk/bLZ5PwbueT91CXk/
lrV5P5Rrez+Svnk/viN6PzMdeT+tqXo/Fol6P6QJej/PjXk/BnV6P2vpej/+j3o/w5l6P1m7
eT/NZXo/ENF5P57Wej9xBns/jr96P1uDej+QrHo/1q16P9Uhej+9d3s/BAZ6P9HTeT+fkXs/
w9x6P2j4ez/0c3s/ea98P6qYfD+Lons/o257P9mLej/H6Xo/KK96Pxluej9VhHw//Lt8P/Rn
ej+bZ3w/SjF8P9/Jez8cx3o/haV8PzcrfD/xLns/JSB6P4XPfD9VlXw/ye96Pw6ZfD+JdXw/
xOF7P0k6fD/e6Xw/e+p8PzI6fD8P+3w/xZd8P2y5fD8VlHw/aMZ8P6fZfD9DyHw/h0V9P1x0
fD8xCX0/yuV8P849fD9j2nw/SN58P11lfT/P83w/r099PyTzfD/0Y30/QHd8P+ElfT9Iqn0/
QT19P0s6fT8iMH4/oLF8P3G0fT+jmn0/O119P7GFfT8lyXw/xGd9PyF+fj/+yH0/a6h8PyB6
fT8bM30/rkV9P9oYfT/oxX0/ZeZ8P/E/fT/z3n0/2RV9P62Tfj9xEn4/H+N9PxzvfD9qwX0/
Yat9P2lrfj/FCn4/cyV+P429fT8kfX4/h5V9P4Sdfj/RTX4/Zwh/P5vAfz/5i38/iE9/P+yX
fT+8634/zeh+P4WifT8a4H8/nNt/P4MkgD83c38/iT1/P7VWfz/akX8/FHF/Px+Hfj9DQ34/
aM1+P5a3fz/NEX8/Y2B/P5r+fz+n2X4/xuV/P6uDfz9Gqn8/1qJ+PxBXfz+KJ34/1TB/P1s3
gD83DYA/clCAP0lCgD+UoX8/3dt/P4rTfz9Bk38/+iKAP8qqfz9kIYA/Aa2AP9bbgD+INIA/
ihuAPycOgD8vj38/yOZ/P2FjgD9bLYA/TYd/P6KNfz9MbIA/PHeAP2MogD+Hb4A/771/P34B
gD9lS4A/P1eAP1FxgD9uFoA/woaAP0kygD9toIA/n+F/P8M/gD8Wh4A/2+R/P+45gD/2o4A/
ODGBP1phgD8oxoA/vNSAP190gD+9hoA/eyyAPzKagD9UKoA/bGaAPyWegD+0zoA/LziAP5Gs
gD+KDIE/usSAP7u2gD94GoE/1E+AP5jLgD8pk4A/OHuAP1tcgD/MB4E/PyKBP6FsgD9j7oA/
GwiBP6yugD/tEYE/uBGBP56jgD8iaoA/tGuBPw5CgT9tlIE/8ROBPzLxgD+mn4A/4LyAPznj
gD9I3oA/lOuAP8U8gT9kDIE/N4GBP80kgT8ZsYE/4fCAPzYJgj+zDYE/lyCBPy1kgT9feYE/
uLSBP2eFgT+kVIE/wQ6BP31IgT9DH4E/7pWBP96KgT/6loE/o+uBP2n2gT8Dp4E/W/+AP5yp
gT9Nc4E/6BmCPzDYgT87b4E/f2OBP8SLgT/d6oE/fp2BPw==</AssayYData></Step><Step><CommonData><SampleLocation>1</SampleLocation><SampleID></SampleID><SampleGroup></SampleGroup><SampleInfo></SampleInfo><SampleRow>B</SampleRow><SamplePlate>1</SamplePlate><WellType>BUFFER</WellType><Concentration>-1</Concentration><ConcentrationUnits>µg/ml</ConcentrationUnits><MolarConcentration>-1</MolarConcentration><MolarConcUnits>nM</MolarConcUnits><MolecularWeight>-1</MolecularWeight><Temperature>25</Temperature><StartTime>9905807</StartTime><AssayTime>30</AssayTime></CommonData><FlowRate>1000</FlowRate><StepType>BASELINE</StepType><StepName>Baseline</StepName><StepStatus>OK</StepStatus><ActualTime>29.9981</ActualTime><CycleTime>0.2</CycleTime><AssayXData Points="150">j39yRb6CckXthXJFJYlyRViMckWLj3JFvpJyRe2VckUlmXJFWJxyRYufckW+onJF8aVyRSGp
ckVYrHJFi69yRb6yckXxtXJFJblyRVi8ckWLv3JFvsJyRe3FckUlyXJFWMxyRYvPckW+0nJF
7dVyRSHZckVY3HJFi99yRb7ickXx5XJFJelyRVjsckWH73JFvvJyRfH1ckUl+XJFVPxyRYv/
ckW+AnNF8QVzRW4Jc0VYDHNFiw9zRboSc0XtFXNFIRlzRVgcc0WLH3NFviJzRe0lc0UlKXNF
WCxzRYsvc0W6MnNF8TVzRSU5c0VYPHNFhz9zRbpCc0XtRXNFJUlzRVhMc0WHT3NFvlJzRfFV
c0UlWXNFWFxzRYtfc0W+YnNF7WVzRSFpc0VYbHNFi29zRb5yc0XxdXNFJXlzRVR8c0WHf3NF
voJzRe2Fc0UliXNFVIxzRYuPc0XbknNF8ZVzRSWZc0VYnHNFi59zRb6ic0XxpXNFJalzRVis
c0WHr3NFvrJzRfG1c0UluXNFWLxzRYu/c0W+wnNF8cVzRSHJc0VYzHNFi89zRbrSc0Xx1XNF
JdlzRVjcc0WL33NFuuJzRe3lc0Ul6XNFVOxzRYfvc0W+8nNF7fVzRSX5c0VY/HNFi/9zRboC
dEXxBXRFJQl0RVgMdEWLD3RFvhJ0RfEVdEUlGXRFVBx0RYsfdEW+InRF8SV0RSUpdEW6LHRF
iy90Rb4ydEXtNXRFJTl0RVg8dEWHP3RFvkJ0Re1FdEUlSXRFVEx0RYtPdEW6UnRF8VV0RSVZ
dEVUXHRF</AssayXData><AssayYData Points="150">Qt6BP1fCgT81DoE/vqiBP0ivgT8t3YE/YPKBP0ysgT+gCoI/idyBP6ySgT8upYE/nZCBP+XC
gT90LYI/wc2BP2F0gT8LGYI/JaiBP3hzgT++JYI/4Q6CP33ygT/M/oE/ldqBP5SCgT+XE4I/
1C2CP02bgT91QYI/WRyCP3HxgT9iiII/reWBP6Fdgj/X5oE/OOWCP9fZgj80K4I/jY6CPy4I
gj+7+IE/M+CBP9cXgj+LZ4I/DKeCP8Ungj8vSoI/p5WCP+7Ygj9PlII/EmGCPwuNgj96X4I/
zwCCP+Adgj+vbYI/kYSCP8C5gj/ptYI/3SqCP729gj8/lYI/hTaCPxVngj/IdYI/CV+CP+0p
gz/wbII/aFyCP4fWgj9tRII/3JCCP3gCgz8H34I/UtWCP4Tugj+iqoI/PMmCP2+igj9LA4M/
+yaDPweQgj97p4I/PsCCP6ewgj8KYYM/m5SDP9g/gz87UIM/x6eCPxJsgj+IjYM/cL2CP2s3
gz/69YI/+8OCPy5Hgz93SYM/EEmDP0s2gz95pIM/LUqDPx3vgj8dCYM/iO2DPw4ogz8CA4M/
ra+DP3/Kgj8B9oI/tm2DP0Vpgz9jcoM/Yh6DP3/Agz9lGYM/LLaDP1Qugz9ldYM/CvaCP62Z
gz99cIM/FT6DPzqUgz8b84I/JC2EP67hgz/Lp4M/NnWDPwS6gz/BU4M/7kqDP/vpgj8wDoM/
b9mDP+lzgz/geYM/tRqDP9Dsgz8mgoM/wxSEPz3igz/M4YM/h+SDP7/Xgz8beoM/13iDP3EM
hD8/zoM/</AssayYData></Step><Step><CommonData><SampleLocation>10</SampleLocation><SampleID>BG505 T332N SOSIP</SampleID><SampleGroup></SampleGroup><SampleInfo></SampleInfo><SampleRow>B</SampleRow><SamplePlate>1</SamplePlate><WellType>KSAMPLE</WellType><Concentration>-1</Concentration><ConcentrationUnits>µg/ml</ConcentrationUnits><MolarConcentration>250</MolarConcentration><MolarConcUnits>nM</MolarConcUnits><MolecularWeight>-1</MolecularWeight><Temperature>25</Temperature><StartTime>9944674</StartTime><AssayTime>180</AssayTime></CommonData><FlowRate>600</FlowRate><StepType>ASSOC</StepType><StepName>Association</StepName><StepStatus>OK</StepStatus><ActualTime>180</ActualTime><CycleTime>0.2</CycleTime><AssayXData Points="900">h190RctidEXtZXRFIWl0RVRsdEWHb3RFz3J0Rel1dEUheXRFUHx0RYd/dEW6gnRF7YV0RSGJ
dEVQjHRFh490RbqSdEXtlXRFHZl0RVCcdEWHn3RFtqJ0Re2ldEUxqXRFUKx0RYOvdEW6snRF
9rV0RR25dEVQvHRFh790RbrCdEXpxXRFHcl0RVTMdEWHz3RFvtJ0Re3VdEUh2XRFVNx0RZPf
dEUh43RF6eV0RU7pdEVU7HRFg+90RbrydEXt9XRFIfl0RVT8dEWH/3RFtgJ1Re0FdUUhCXVF
UAx1RYcPdUW2EnVF6RV1RR0ZdUVQHHVFhx91RboidUX+JXVFHSl1RVAsdUWHL3VFujJ1Rek1
dUUdOXVFVDx1RYM/dUW6QnVF6UV1RSFJdUVUTHVFg091RbpSdUXtVXVFHVl1RVBcdUWHX3VF
tmJ1Re1ldUUdaXVFVGx1RYdvdUW2cnVF7XV1RSF5dUVUfHVFg391RbaCdUXthXVFHYl1RVCM
dUWDj3VFtpJ1RemVdUUdmXVFUJx1RYefdUW6onVF6aV1RSGpdUVUrHVFh691RbaydUXttXVF
Hbl1RVC8dUWHv3VFusJ1Re3FdUUdyXVFVMx1RYfPdUW20nVF6dV1RR3ZdUVU3HVFg991Rbri
dUXt5XVFIel1RVDsdUWH73VFtvJ1Ren1dUUh+XVFUPx1RYP/dUW6AnZFNwZ2RR0JdkVQDHZF
hw92RboSdkXpFXZFIRl2RVAcdkWDH3ZFtiJ2RekldkUdKXZFUCx2RYMvdkW2MnZF7TV2RSE5
dkWZPHZFhz92RbZCdkXpRXZFIUl2RVBMdkWDT3ZFtlJ2RelVdkUdWXZFUFx2RYNfdkW2YnZF
7WV2RRxpdkVQbHZFh292RbpydkXpdXZFIXl2RVR8dkWDf3ZFtoJ2RemFdkUhiXZFVIx2RZOP
dkW2knZF7ZV2RRyZdkVQnHZFg592RbaidkXtpXZFHKl2RVSsdkWHr3ZFurJ2Re21dkUcuXZF
VLx2RYO/dkW2wnZF9sV2RSHJdkVUzHZFh892RbbSdkXt1XZFHNl2RVDcdkWD33ZFtuJ2Renl
dkUc6XZFUOx2RYPvdkW28nZF7fV2RRz5dkVQ/HZFi/92RbYCd0XpBXdFIQl3RVAMd0WDD3dF
thJ3RekVd0UcGXdFUBx3RYMfd0W6IndF6SV3RTkpd0VQLHdFhy93RbYyd0XtNXdFITl3RVA8
d0WHP3dFtkJ3Re1Fd0UcSXdFUEx3RYNPd0W6UndF6VV3RRxZd0VQXHdFg193RbZid0XpZXdF
IWl3RVBsd0WDb3dFunJ3Rel1d0UheXdFUHx3RYd/d0W2gndF7YV3RRyJd0VQjHdFg493RbqS
d0XplXdFNZl3RVCcd0WDn3dFtqJ3Remld0UhqXdFUKx3RYevd0W6sndF6bV3RRy5d0VQvHdF
g793RbbCd0XtxXdFHMl3RVTMd0WDz3dFttJ3RenVd0Uc2XdFVNx3RYPfd0W24ndF6eV3RRzp
d0VU7HdFg+93Rbbyd0Xp9XdFi/l3RVD8d0WD/3dFvgJ4Re0FeEUcCXhFVAx4RYMPeEW6EnhF
/hV4RRwZeEVQHHhFgx94RbYieEXpJXhFHCl4RVAseEWDL3hFtjJ4Re01eEUhOXhFUDx4RYM/
eEW2QnhF7UV4RRxJeEVQTHhFg094RbZSeEXpVXhFIVl4RVBceEWDX3hFvmJ4Re1leEU1aXhF
VGx4RYdveEW2cnhF6XV4RRx5eEVUfHhFh394ReeCeEXphXhFIYl4RVSMeEWPj3hFtpJ4RemV
eEUcmXhFUJx4RYefeEW6onhF6aV4RRypeEVUrHhFh694RbayeEXptXhFHLl4RVS8eEWDv3hF
tsJ4RenFeEUcyXhFVMx4RYPPeEW60nhF6dV4RRzZeEVQ3HhFg994RbbieEXt5XhFHOl4RVDs
eEWD73hFtvJ4Ren1eEUh+XhFVPx4RYP/eEW2AnlF7QV5RSEJeUV5DHlFhw95RbYSeUXtFXlF
HBl5RWQceUWDH3lFtiJ5RekleUUhKXlFUCx5RYMveUW2MnlF/jV5RRw5eUVQPHlFgz95RbpC
eUXtRXlFIUl5RVBMeUWDT3lFtlJ5RelVeUUcWXlFUFx5RYNfeUW6YnlF7WV5RRxpeUVUbHlF
i295RbZyeUXpdXlFHHl5RVB8eUWDf3lFtoJ5Re2FeUUciXlFVIx5RYOPeUW2knlFDpZ5RRyZ
eUVQnHlFg595RbaieUXppXlFHKl5RVCseUWHr3lFz7J5Rem1eUUcuXlFULx5RYO/eUXjwnlF
6cV5RRzJeUVQzHlFg895RbbSeUXp1XlFHNl5RVDceUWD33lFtuJ5RenleUUc6XlFUOx5RYfv
eUW28nlF7fV5RRz5eUVU/HlFh/95RbYCekXtBXpFMQl6RVQMekWDD3pFuhJ6RekVekUcGXpF
VBx6RbAfekW2InpF7SV6RRwpekVQLHpFgy96RbYyekXpNXpFHDl6RVA8ekW8P3pFtkJ6Re1F
ekUhSXpFUEx6RYNPekW2UnpF6VV6RRxZekVQXHpFh196RbZiekXpZXpFHGl6RVhsekWLb3pF
tnJ6Rel1ekUheXpFUHx6RYd/ekW2gnpF8oV6RSmJekVQjHpFh496RbaSekXtlXpFHJl6RVCc
ekWDn3pFtqJ6Re2lekU9qXpFUKx6RYOvekW2snpF7bV6RRy5ekVQvHpFh796RbrCekXtxXpF
Jcl6RVTMekWHz3pFutJ6Re3VekUh2XpFVNx6RYffekW64npF7eV6RSHpekVU7HpFh+96Rbry
ekXt9XpFIfl6RVT8ekWH/3pFvgJ7Re0Fe0UhCXtFVAx7RYcPe0W6EntF7RV7RSEZe0VUHHtF
hx97Rboie0XtJXtFISl7RVQse0WHL3tF3zJ7Re01e0UhOXtFVDx7RYc/e0W6QntF7UV7RSFJ
e0VUTHtFh097RbpSe0XtVXtFIVl7RVRce0WHX3tFumJ7Re1le0UhaXtFVGx7RZtve0W6cntF
7XV7RSF5e0VUfHtFh397RbqCe0XyhXtFIYl7RVSMe0WHj3tFupJ7Re2Ve0VWmXtFVJx7RYef
e0W6ontF7aV7RSGpe0VUrHtFh697Rbqye0XttXtFIbl7RYm8e0WDv3tFusJ7Re3Fe0UcyXtF
VMx7RYfPe0W60ntF7dV7RSHZe0VU3HtFh997Rbrie0Xt5XtFIel7RVTse0WH73tFuvJ7Re31
e0Uh+XtFVPx7RYf/e0W6AnxF7QV8RSEJfEVUDHxFhw98RboSfEXtFXxFIRl8RVQcfEWHH3xF
uiJ8Re0lfEUhKXxFVCx8RYcvfEXvMnxF7TV8RSE5fEVUPHxFhz98RbpCfEUWRnxFIUl8RVRM
fEWHT3xFulJ8Re1VfEUhWXxFVFx8RYdffEW6YnxF8mV8RSFpfEVUbHxFh298RbpyfEXtdXxF
IXl8RVR8fEWHf3xFuoJ8RfaFfEUhiXxFVIx8RYOPfEW6knxF7ZV8RSGZfEVUnHxFh598Rbqi
fEXtpXxFIal8RVSsfEWLr3xFtrJ8Re21fEUhuXxFVLx8RYe/fEW6wnxF7cV8RSHJfEVUzHxF
h898RbrSfEXt1XxFHNl8RVTcfEWH33xFuuJ8RfLlfEUh6XxFVOx8RY/vfEW68nxF7fV8RSH5
fEVU/HxFh/98RbYCfUXtBX1FIQl9RVQMfUWLD31FuhJ9Re0VfUUcGX1FVBx9RYcffUW6In1F
7SV9RSEpfUVULH1Fhy99RboyfUXtNX1FHDl9RVQ8fUWHP31FukJ9Re1FfUUhSX1FVEx9RYdP
fUW6Un1F7VV9RSFZfUVUXH1Fh199RbpifUXtZX1FIWl9RVRsfUWHb31FunJ9Rel1fUUheX1F
VHx9RYN/fUW6gn1F7YV9RSGJfUVUjH1Fh499RbqSfUXtlX1FIZl9RVCcfUWHn31FuqJ9Reml
fUU9qX1FUKx9RYOvfUW6sn1F7bV9RSG5fUVUvH1Fl799RbbCfUXtxX1FIcl9RVDMfUWHz31F
utJ9Re3VfUUh2X1FUNx9RYvffUW24n1F6eV9RSHpfUVQ7H1Fg+99RbryfUXp9X1FIfl9RVT8
fUWH/31FugJ+Re0FfkUhCX5FVAx+RYcPfkW6En5F6RV+RTEZfkVQHH5Fhx9+RboifkXtJX5F
HCl+RVQsfkWDL35FtjJ+Re01fkUhOX5FVDx+RYc/fkW2Qn5F6UV+RSFJfkVQTH5Fh09+RbZS
fkXpVX5FHFl+RVRcfkWTX35FumJ+Re1lfkUhaX5FVGx+RYNvfkW2cn5F7XV+RSV5fkVQfH5F
h39+RbqCfkXphX5FIYl+RWCMfkWHj35FwpJ+Rf6VfkUcmX5FVJx+RYeffkW2on5F7aV+RSGp
fkVUrH5Fg69+RbqyfkXttX5FIbl+RVC8fkWDv35FusJ+RenFfkUhyX5FUMx+RYfPfkW60n5F
6dV+RSHZfkVQ3H5Fg99+RbrifkXt5X5FIel+RVTsfkWD735FuvJ+Ren1fkUc+X5FVPx+RYP/
fkW2An9F7QV/RSEJf0VUDH9Fhw9/RTUTf0XpFX9FIRl/RVQcf0WHH39FuiJ/Re0lf0UcKX9F
UCx/RYcvf0W6Mn9F8jV/RRw5f0VUPH9Fhz9/RbZCf0XtRX9FHEl/RVRMf0WHT39FulJ/Re1V
f0UhWX9FVFx/RYdff0W6Yn9F7WV/RSFpf0VQbH9Fh29/Rbpyf0XtdX9FIXl/RVB8f0WDf39F
toJ/Re2Ff0UhiX9FUIx/RYOPf0W6kn9F6ZV/RRyZf0VUnH9F</AssayXData><AssayYData Points="900">piCEP1eigz/qhoI/DL+BP/kRgD+ScH0/5eZ8PwB6fT+J1ns/d357PzlteT/az3k/DXp5PzUa
eD+Ru3k/KJB4PxGldz8RzXg/+Zt3P3lGdz/5gnY/Xuh3PxgUdz+7Dng/Dfh1Pz8teD9S/nY/
BHZ3P3mbdz+5QXc/dZ93P5MVeD8xenc/jJZ3P/Z2dz/DYnc/FDN4P0nRdz/5jHc/kjp4P376
dj/6Q3g/DeJ3P3WeeD+ml3c/q9V2PxzWdz+TnHg/3w95PyzPdz+XhHg/JwF4P1dNeD+h4Xg/
GSh4PzC5dz+rDng/d6V4P5oheD+EU3g/Ktd4PwlJeD/ATXg/AAZ5Pyz/eD+zdXg//H15P+j8
dz8feHg/oHh4PxwUej/8CXg/OU14PzaMeD+I/3k/aXd5P7AOej+X03k/DWt4PxfmeD9ngXk/
rRV4P/6XeT91kXg/N9R6P7yseT/393g/Svl6P4lVej9VF3k/nX96Pzc1ej/qrno/4gZ6Pxx4
ej+a/Xk/ooF6P903ej96A3k/Dql5P6Unez+0HHs/Lap6P59Xej/ToXk/XDx6PzkRez+b9nk/
4MN7P3d3ej9as3o/8yN6PwD/eT8eAHo/lvN5P7oEej/KD3o/WwB7PxJoej+Y9Hs/7VZ6P9kE
ez9drXo/Dqp7P4KKej99GXs/QLh7P0OBez9iuHk/NOZ7P8e/ej/yiHs/gUl6PxBvej/mUHw/
PjN7P44Pez9O0Ho/9zx6P5XZej8g4ns/fUZ7P/faej/Ox3o/cRx8Py1qej8V13s/YJp7P8nf
eT+FyHs/xv15PyAMez81kns/evp6P5CKfD/oZHs/pvJ6P4+Sez985Hs/Mk97P9Hwez/47ns/
naV7Pz4KfT9KqXs/thx7P+tCfD9BnHw/H6V7P8gcez8Vunw/kd57P0GgfD+7KXw/qA58P/Oc
fD+myHw/r7d7P0/lez+KAnw/pGl8P2vWez9o7Hs/gKR8P5Jjez+wP3w/FRR8PyBVfT8qfXw/
Ntt8P+asfD/qK30/rY98P31SfD8cTXw/UCV8Pw0GfT+jfnw/BGZ9Pw2dfT/eknw/Fat8PwIS
fD9lxH0/tkx9P8WKfT9tGX0/N/h8P2n7fD/gdn0/qhd8P6CofD/F4Hw/SuJ8P1gffT84NX4/
SEh+P/wzfT8nCX4/7Px8P2FCfD/9VX4/7Il9P2d3fT8B0H0/TIV9P8pUfD/DjH0/y5V9P9S/
fT+vZn0/OqV9P0FHfT/d4n0/zcR9P/GZfD/tMn0/30l+P0DefD8E334/MJ99PxqmfT8al34/
cxh+P495fj8tu34/JWB+P1m6fj+ecn4/qWF9P8GSfT9hMn0/5nV9P7twfz/FuX4/DSt9P6Cn
fj8BBn8/Q2x+P2hWfz+9FH4/s259P+hkfT8X2n4/Hsx9P3CWfj+r4n0/e3R+P2TlfT/+zn4/
7kl+P3hofT8zg34//iF/P8wXfz9rgH4/yNN9P1mvfj+D230/zFZ+P69yfj+GgX4/cy9/P7t8
fz9J0H4/XBd/P9pUfj/mH34/Y4d+P+9ffj/d9n4/xRZ/P1Tufj88CoA/bxB/Pxmcfj9JbX4/
5sd+PwK0fj+0Vn8/gQ5/P64VgD/DYn8/1PV+P8uvfj/zy34/k6Z/P9+2fj/MtX0/mZh/P6uo
fT+1YH4/F8x+P11Wfz9Vgn4/fDB+P3J9fz8GJX8/Tih+Pxxnfz8Xwn8/fkZ/P3aafj8+CYA/
t7Z+P18Mfz+Kan8/duF/P4Ngfz/bSX8/hTGAPwR7fz96xn4/4L9/P0IPfz8CfH8/C99/P6kH
gD9jtn4/sOF+PwXXfj8CGn8/qhGAPza7fz+sTIA/QxSAP/aZfz8r2X8/URKAP69ifz+oEoA/
ln9/P1X9fz+luX8/XQCAPzFnfz/GzH8/Hy+AP+A1gD8OroA/jw1/P+q5fz+rfYA/gvV+P0bV
fz8N+X8/HxeAP/XHfz81mn8/MjeAP352gD9BVoA/VliAP/7/fj+dhX8/lX2APy4bgD/RL4A/
aZ2APwCggD/z7H8/UBCAP91zgD80l4A/+sWAPw1Bfz8FboA/JSSAP2M/gD/iE4A/jQCAP5M/
gD/5Z4A/hAuAP44BgD8mUIA/2DOAPzt9gD9oYn8/+caAP2bDgD+vfYA/D4qAPxtRgD8rDYA/
vE+AP6QugD/8ToA/r6OAPx9YgD8OrYA/yT6APwEqgT9st4A/bqKAP1TKgD8ghoA/ShWAP762
gD+MPYA/zW6AP64qgD80a4A/ybyAP3uBgD+LZ4A/sIiAP1VigD+3M4A/u06APwiYgD/2P4E/
zf6AP7tEgD+gooA/aJyAP1kNgD8y5YA/aeuAP06UgD85UoA/NX6AP3tOgD90E4E/5GuBPxbh
gD+8eYA/H1SBP2s7gT+E+oA/yjmBP1H7gD8UNIE/fraAP6sEgT9c7IA/WDuAP9xDgT/oF4E/
iq2AP8NwgT9u8oA/AsGAP7SNgD+M24A/ziCBP6ErgT9kvIA/29eAP7V0gT8b/IA/3UKBP0p0
gD9NQ4A/QP2AP47YgD9thYA/S/2APwDhgD9soYA/FymBPxv3gD8NfoE/mHeBP5ZNgT969IA/
agmBP+qVgT+6AoE/nbqBP3GCgD+S6IA/y1yBP6R1gD/SzoA/g/KAP7S1gD/+7IA/KSqBP6t9
gD+V9oA/o76BPyBOgT/mMYE/FeaAP/lIgT/xl4A/S2KBP5opgT/a/4A/AGqBP8j2gD9QN4E/
hzeBP/UDgT/+HYE/8qWBP6gdgT+XfYE/RguBP4xigT+U1IE/icKAP2CDgT94iYE/qm2BP31+
gT+RFYE/mHaBP8uWgT9Q7YE/Em2BP68VgT8JCoE/In2BP/X9gD8rtoE/pcyBP8BAgT8orYE/
77aBP1cogT+cFYE/0TaBPy2CgT+q1IE/ooKBPys9gT+ti4E/oFOBP4jDgT9dJ4E/caaBP4BK
gT9kKoI/o4+BP8h0gT8U+YE/qlCBPyZ1gT/wOYE/5qeBP9LagT9l5oA/4RuBP30Egj8fT4E/
VVOBP5IvgT+zxYA/0WuBP91Pgj/Ju4E/1eGBPxtygT9gT4E/pE2BP5RAgT+4cYE/oAyBP+WF
gT8nWYE/cSyBP3/dgT8NWIE/rc6BP2P+gT8jqoE/9emBP61wgT/XboE/euKBP4Esgj/z+IE/
LXmBP0Fwgj9R84E/ug2CP0xegj9A9oE/oOaBP6ivgT/szYE/Lx+CP206gj+mtIE/7qmBPyrp
gT9kgYI/vfyBP5iMgT+ZOYI/A4KCP8s9gj8ztoE/13yCP7CtgT9WU4I/31GCP3Axgj9ZJ4I/
pW+CP7LCgT/n0YE/OOSBP4SxgT85YYE/LFKCP/z/gT/VnoE/JVKCP2sZgj+oCoI/ypWCP10U
gj/+OYI/shSCP1HhgT8q9YE/6ROCP1cMgj9gt4E/mGyCP/h8gj+RsII/lOqBP0c+gj9SLoI/
6wGCP0KEgj9VHYI/PQOCP4qAgj/HqII/4EuCPyjigT9EIoI/56CCPwVggj/V7oE/pOaCPy4Q
gj+gUII/Q4WCPwlGgj+RPoI/3SiCPzK2gj/54YE/+VeCP036gT8lM4I/7deBP8HFgT+TOoI/
VCeCP49Ogj/ub4I/sxyCP8gygj8yMoI/ME+BPzffgT93PYI/IVyCP4lSgj84PoI/IciCPyp8
gj9sUoI/L0WCPztDgj8kCYI/UGaCP9Angj9gkYI/L0SCPyK/gj87HYI/IcaCPws0gj/o5YE/
pGmCP13mgj+NPYI/aYWCPzSFgj/TUII/+5KCPx+Wgj9zFYI/KWiCP9Vzgj+dqYI/QOSCPySr
gj++mYI/TVGCP9C7gj++SYM/tcCCP+7zgj/d9YI/2+SCP0Chgj/ZkoI/us6CPxm2gj9mCoM/
sp2CPwLhgj/A8II/xsiCP8lmgj94ZoI/O9WCP/ujgj/VpYI/WICCP6cAgz8U5YI/n6mCP31W
gj+ooII/ARyDP+bmgj9vu4I/rsmCP+vGgj/XnYI/vzKDP/JMgz8yvII/qyeDP3k9gz+1lII/
5DGDPyXbgj8Lb4M/xueCP/Msgz86BYM/qJGCP46Qgj8EpII/lb2CP9OSgj+k4oI/BhGDP99P
gz8gOIM/X3aCP2Bxgz9jJIM/1cGDP6VUgz+XXIM/uQqDP3W9gj/16II/szyDP8TMgz++uoM/
veyDP2BQgz/TVIM/JXeDPx7Fgj/6SoM/fV+DP22rgj9FboM/aKGDP68Vgz9MMYM/JCSDPwxK
gz9+YYM/7SiDP+Bggz8rMIM/owaDP2uDgz+UmoI/jOmCP8EGgz+SPYM/cviCP6Jfgz+mh4M/
hoODP2UPgz8BzoI/rKiDPz2Egj8bS4M/+lKDPyOggz+vn4M/UTGDP7tKgz9hk4M/7kGDPxwW
gz/SVYM/69yCP40Ggz+IXYM/iEWDP1kAgz/e14I/vi2DP0gJgz8R14M/S36DP3qfgz/RnoM/
sW+DPyTegz+rI4M/tH2DP4qIgz8dDIM/cHuDP9HBgz8VU4M/cCSDP/6Sgz8E+IM/5KCDPzck
gz9eM4M/TCWDP0kCgz9/S4M/XAGEP+8fgz/1DoQ/76SDP+h+gz8jjoM/vGSDP2d7gz/BMYM/
oTCDP5EBgz/wYoM/m32DP9g8gz/nUYM/KpKDP/J9gz90b4M/hSKEP+kQhD+YbYM/hKCDP1jg
gz/oV4M/2/ODP9yFgz+XGoQ/jQiEP984gz9Fs4M/nM+DP0E2hD9uGYQ/iruDP5Xdgj81jIM/
KcyDP+ochD97MIQ/k16DPxcugz8xpIM/4faDP/stgz9nWIM/</AssayYData></Step><Step><CommonData><SampleLocation>1</SampleLocation><SampleID></SampleID><SampleGroup></SampleGroup><SampleInfo></SampleInfo><SampleRow>B</SampleRow><SamplePlate>1</SamplePlate><WellType>BUFFER</WellType><Concentration>-1</Concentration><ConcentrationUnits>µg/ml</ConcentrationUnits><MolarConcentration>-1</MolarConcentration><MolarConcUnits>nM</MolarConcUnits><MolecularWeight>-1</MolecularWeight><Temperature>25</Temperature><StartTime>10133283</StartTime><AssayTime>180</AssayTime></CommonData><FlowRate>600</FlowRate><StepType>DISASSOC</StepType><StepName>Dissociation</StepName><StepStatus>OK</StepStatus><ActualTime>180</ActualTime><CycleTime>0.2</CycleTime><AssayXData Points="900">h59/Rbqif0XtpX9FHal/RVCsf0WHr39FurJ/Re21f0UduX9FVLx/RYe/f0W2wn9F7cV/RSHJ
f0VQzH9Fh89/RbrSf0Xt1X9FIdl/RVTcf0WH339FtuJ/Re3lf0Uh6X9FUOx/RYfvf0W68n9F
6fV/RR35f0VQ/H9Fh/9/RVsBgEX3AoBFkASARSoGgEXEB4BFXQmARfUKgEWQDIBFKA6ARcQP
gEVdEYBF9xKARY4UgEUqFoBFxBeARV0ZgEX1GoBFkByARSoegEXEH4BFWyGARfcigEWOJIBF
KiaARcQngEVdKYBF9yqARY4sgEUoLoBFxC+ARV0xgEX1MoBFjjSARSg2gEXEN4BFWzmARfc6
gEWOPIBFKj6ARcE/gEVdQYBF90KARY5EgEUqRoBFxEeARV1JgEX3SoBFkEyARShOgEXET4BF
XVGARfVSgEWOVIBFKFaARcFXgEVbWYBF91qARZBcgEUoXoBFxF+ARV1hgEX3YoBFjmSARSpm
gEXBZ4BFXWmARfdqgEWObIBFKm6ARf9vgEVdcYBF9XKARY50gEUqdoBFxHeARVt5gEX1eoBF
kHyARSh+gEXEf4BFXYGARfeCgEWOhIBFKIaARcGHgEVdiYBF94qARY6MgEUqjoBFxI+ARV2R
gEX3koBFjpSARSiWgEXBl4BFXZmARfeagEWOnIBFKp6ARcSfgEVdoYBF96KARaOkgEUqpoBF
xqeARV2pgEX1qoBFjqyARSqugEXBr4BFXbGARfeygEWQtIBFKLaARcG3gEVduYBF97qARZC8
gEUqvoBFwb+ARV3BgEX1woBFkMSARSjGgEXEx4BFW8mARfXKgEWQzIBFKM6ARcTPgEVb0YBF
99KARY7UgEUq1oBFwdeARVvZgEX12oBFkNyARSregEXB34BFfuGARfXigEWQ5IBFKuaARcTn
gEVb6YBF9+qARZDsgEUo7oBFwe+ARV3xgEX38oBFkPSARSr2gEXE94BFW/mARfX6gEWO/IBF
KP6ARcH/gEVdAYFF9QKBRZAEgUUqBoFFwQeBRV0JgUX3CoFFkAyBRSgOgUXED4FFWxGBRfcS
gUWOFIFFKhaBRcQXgUVdGYFF9RqBRZAcgUUqHoFFxB+BRVshgUX1IoFFkCSBRSgmgUXBJ4FF
XSmBRfUqgUWQLIFFKC6BRcQvgUVdMYFF9zKBRZA0gUUoNoFFxDeBRV05gUX3OoFFkDyBRSg+
gUXEP4FFW0GBRfdCgUWQRIFFKEaBRcFHgUVdSYFF9UqBRY5MgUUqToFFwU+BRV1RgUX1UoFF
kFSBRSpWgUXBV4FFXVmBRfVagUWQXIFFKl6BRcRfgUVbYYFF92KBRZBkgUUoZoFFwWeBRV1p
gUX3aoFFkGyBRShugUXBb4FFW3GBRfVygUWOdIFFKnaBRcR3gUVdeYFF9XqBRZ18gUV2foFF
4H+BRVuBgUX1goFFkISBRSiGgUXBh4FFW4mBRfeKgUWOjIFFKI6BRcGPgUVdkYFF95KBRZCU
gUUqloFFwZeBRV2ZgUX3moFFkJyBRSiegUXBn4FFXaGBRfeigUWQpIFFKqaBRcSngUVbqYFF
9aqBRZCsgUUqroFFwa+BRVuxgUX1soFFjrSBRSi2gUXBt4FFW7mBRfW6gUWOvIFFKr6BRcG/
gUVbwYFF98KBRY7EgUUoxoFFxMeBRV3JgUX3yoFFjsyBRSjOgUXBz4FFW9GBRffSgUWQ1IFF
KtaBRcTXgUVb2YFF9dqBRY7cgUUo3oFFxN+BRV3hgUX34oFFjuSBRSjmgUXE54FFXemBRffq
gUWQ7IFFKu6BRcHvgUVd8YFF9/KBRY70gUUq9oFFxPeBRVv5gUX3+oFFjvyBRSj+gUXE/4FF
WwGCRfUCgkWWBIJFKgaCRcEHgkVbCYJF9wqCRZAMgkUoDoJFyA+CRV0RgkX1EoJFjhSCRSgW
gkXBF4JFWxmCRfUagkWxHIJFKB6CRcQfgkVdIYJF9SKCRY4kgkUqJoJF0CeCRV0pgkX1KoJF
jiyCRSgugkXBL4JFWzGCRfcygkWQNIJFKDaCRdA3gkVbOYJF9TqCRZg9gkUqP4JFZ0CCRadB
gkX3QoJFjkSCRShGgkXER4JFXUmCRfVKgkWQTIJFKE6CRcFPgkVbUYJF9VKCRY5UgkUoVoJF
xFeCRVtZgkX1WoJFjlyCRShegkXBX4JFXWGCRfVigkWQZIJFKGaCRcFngkVbaYJF9WqCRY5s
gkUqboJFxG+CRVtxgkX1coJFjnSCRSh2gkXBd4JFXXmCRfV6gkWOfIJFKH6CRcF/gkVbgYJF
+YKCRY6EgkUohoJFwYeCRVuJgkX3ioJFkIyCRSiOgkXBj4JFW5GCRfeSgkWOlIJFKJaCRcGX
gkVbmYJF9ZqCRY6cgkUsnoJFxJ+CRV2hgkX1ooJFkKSCRSimgkXBp4JFW6mCRfWqgkWQrIJF
KK6CRcGvgkVbsYJF9bKCRY60gkUotoJFxLeCRVu5gkX1uoJFjryCRSi+gkXBv4JFW8GCRfXC
gkWOxIJFKMaCRcTHgkVbyYJF9cqCRY7MgkUozoJFwc+CRV3RgkX30oJFkNSCRSrWgkXB14JF
XdmCRfXagkWO3IJFKt6CRcHfgkVb4YJF9eKCRY7kgkUq5oJFweeCRVvpgkX16oJFjuyCRSju
gkXB74JFZfGCRfXygkWQ9IJFKPaCRcH3gkWU+YJF9fqCRav8gkUo/oJFwf+CRVsBg0X1AoNF
ygSDRTgGg0XBB4NFWwmDRfUKg0WUDINFKA6DRcEPg0VbEYNF9xKDRY4Ug0UoFoNFwReDRVsZ
g0X1GoNFjhyDRSgeg0XBH4NFWyGDRfUig0WOJINFKCaDRcEng0VbKYNF9SqDRZAsg0UoLoNF
wS+DRV8xg0X1MoNFjjSDRSo2g0XBN4NFXzmDRfc6g0WOPINFKD6DRfU/g0VbQYNF9UKDRY5E
g0UoRoNFxEeDRVtJg0X1SoNFjkyDRShOg0XBT4NFW1GDRfdSg0WOVINFKFaDRcFXg0VbWYNF
9VqDRZBcg0UoXoNFwV+DRVthg0X1YoNFkGSDRShmg0XBZ4NFW2mDRfVqg0WObINFKG6DRcFv
g0VbcYNF9XKDRZB0g0UodoNFwXeDRV15g0X1eoNFjnyDRSh+g0XEf4NFXYGDRfWCg0WOhINF
KoaDRcSHg0VdiYNF+4qDRb+Mg0UqjoNFwY+DRV2Rg0X1koNFkJSDRSyWg0XBl4NFW5mDRfWa
g0WQnINFKp6DRcSfg0VboYNF9aKDRZCkg0UopoNFxKeDRV2pg0X1qoNFkKyDRSiug0XEr4NF
XbGDRfeyg0WQtINFKraDRcS3g0VduYNF97qDRZC8g0UqvoNFxL+DRV3Bg0X3woNFkMSDRSrG
g0XEx4NFXcmDRffKg0WQzINFKs6DRcTPg0Vd0YNF99KDRZDUg0Uq1oNFxNeDRWnZg0X32oNF
kNyDRSreg0XE34NFXeGDRffig0WQ5INFKuaDRcTng0Vd6YNFIuuDRZDsg0Uq7oNFxO+DRV3x
g0X38oNFkPSDRSr2g0XE94NFXfmDRff6g0WQ/INFKv6DRcT/g0VdAYRF9wKERZAEhEUqBoRF
xAeERV0JhEX3CoRFjgyERSoOhEXED4RFXRGERfcShEWQFIRFKhaERcQXhEVdGYRF9xqERZAc
hEUwHoRFxB+ERV0hhEX3IoRFliSERSomhEXiJ4RFWymERfcqhEWQLIRFKi6ERcQvhEVdMYRF
9zKERZA0hEUqNoRFwTeERV05hEX3OoRFkDyERSo+hEXEP4RFXUGERfdChEWQRIRFKkaERcRH
hEVdSYRF90qERZBMhEUqToRFzE+ERV1RhEX7UoRFkFSERSpWhEXEV4RFXVmERfdahEWQXIRF
KF6ERcRfhEVdYYRFEWOERZBkhEUqZoRFxGeERV1phEU6a4RFkGyERSpuhEXEb4RFXXGERfdy
hEWUdIRFKHaERcR3hEWEeYRF93qERZB8hEUqfoRFwX+ERV2BhEX3goRFjoSERSqGhEXEh4RF
XYmERfeKhEWOjIRFKI6ERcSPhEVdkYRF95KERZCUhEUqloRFxJeERV2ZhEX3moRFkJyERSqe
hEXEn4RFW6GERfeihEWQpIRFKqaERcSnhEVdqYRF96qERZCshEUqroRFxK+ERV2xhEX3soRF
kLSERSq2hEXEt4RFXbmERfe6hEWQvIRFKL6ERcS/hEVwwYRF98KERZDEhEUqxoRFxMeERWHJ
hEX3yoRFkMyERSrOhEXEz4RFYdGERffShEWQ1IRFKtaERcTXhEVd2YRF9dqERZDchEUo3oRF
xN+ERV3hhEX34oRFkOSERSrmhEXE54RFW+mERffqhEWO7IRFKu6ERcTvhEVd8YRF//KERZD0
hEUo9oRFxPeERVv5hEUF+4RFkPyERS7+hEXB/4RFXQGFRfcChUWQBIVFKAaFRcQHhUVdCYVF
9wqFRZAMhUUqDoVFwQ+FRV8RhUX3EoVFkBSFRSoWhUXEF4VFXRmFRfcahUWOHIVFKh6FRcQf
hUVdIYVF9SKFRZAkhUUoJoVFxCeFRV0phUX3KoVFkCyFRSouhUXBL4VFbTGFRfcyhUWQNIVF
KDaFRcE3hUVdOYVF9zqFRZA8hUUqPoVFwT+FRV1BhUX1QoVFkESFRSpGhUXER4VFXUmFRfVK
hUWOTIVFKk6FRcRPhUVdUYVF91KFRZBUhUUqVoVFxFeFRVtZhUX3WoVFkFyFRSpehUXEX4VF
XWGFRfdihUWQZIVFKGaFRcRnhUVdaYVF9WqFRY5shUUqboVF</AssayXData><AssayYData Points="900">QM6AP0GYgT+OnIE/IueCP8WDhD9dEYU/FRSGPyKdhz+Yhoc/KLmIP+3jiD+KN4k/HDaJP0gg
ij91QYo/huWKPx7zij9ZsYo/COOKPwrtij+OWYs/5iqLP66Tiz8jIIs/BYKLPwTOiz/9Eos/
rN+LP/Z+iz/kV4s/i9aLP8Ctiz/nFIw/VnqLP/n8iz/LeIs/0MaLP6Suiz+1j4s/iJaLP87P
iz8Q74s/squLP+fOiz9ldIs/s6WLPzh0iz9QlIw/Pf+LP9g6jD+GoIs/UCWMP7Nziz/DmYs/
QL+LP+fWiz+hQYw/KiaLPzLeiz/fNow/rAmMPy/niz/7m4s/poqLP34hjD8vwIs/tgeMPz7x
iz9bsIs/M7CLP2friz9HkIs/3xeMP8ihiz9Z3Ys//K+LPw5PjD8enIs/fNCLP1DKiz/WGIw/
ageMP93Hiz917Is/7d+LP6JLjD+wTYw/or2LP/a3iz8foYs/Y+iLP5t4iz+Gkos/6PaLP0BP
iz9jJIw/laaLPy1QjD9yHow/iASMPynZiz9NEow/i1KMP5nhjD+MtIs/6keLP8rjiz+s+Is/
9h+MP5fMjD9NSow/KNOLP33Hiz8sSIw/b9iLPzZbjD9cDow/BteLP/fJiz9auIs/VNWLP4jP
iz83E4w/3rKLP6IYjD+3Now/W5WMP07+iz9O2Ys/RxmMP8UgjD8fGYw/o7OLP5dtjD8UMYw/
lRWMP1eliz8dxIs/4XuMPyWmiz8Mg4w/mZeMPylljD8bDIw/q3yMP4VHjD+qM4w/NSuMPzn6
iz/Bros/fQ+MP/A9jD8z3Ys/Jb+LP+Duiz+Sy4s/WbuLPyc1jD+Me4w/IkmMP8QujT+3aYw/
mLyMP00qjD/U3os/jT2MPyYkjD8Nnow/7r2LP49tjD/doIs/EaeLP54bjD+QIIw/NxeMP/4e
jD9NvYw/8fyLP8h+jD8dUIw/11qMPzVejD+zz4s/r6+LPzT/iz8vSow/tiSMPy1YjD8XXYw/
3h2MP9bFjD/FhYs/VYiMPxGCjD9oz4s/JXmMP0+PjD81TYw/NiSNP3NojD+OO4w/N0uMP+zN
jD8vRYw/YNKLP5lWjD9RuYw/CK+MP1UAjD9f64w/g7iMP65ejD87GIw/+UKMP6h+jD+mU4w/
G66MPwh9jD/+cYw/G7SMP7dojD/mNIw/72SMP0trjD+rZYw/jn+MPzVCjD/loYs/rCOMP5Vu
jD8IiIw/JYeMP/w8jD/HV4w/hWKMPz7gjD8vWYw/feiLP2Tviz/ak4w/28SLP4FJjD+WP4w/
/BWMPwKEjD8CCow/TEuMP7W/jD8uEY0/FDaMP+SDjD+bOow/DCuMP/Q5jD8XZIw/z3KMP/kP
jD8bw4w/r5yMP0dUjD9pUow/62+MP96SjD+BgIw/WtSMPzJBjD8Nu4w/HPCMP9K9jD+/yow/
OWKMP79fjD+F3ow/wk6MP45wjD+nV4w/ZlmMP63DjD9/tow/63+MP4fTjD/Kiow/jmmMPzqE
jD/xKIw/SsyMP/TKjD+lMow/9/2LP0cKjT8yBow/psKMP0+9jD9thYw/LkyMP0J+jD/MJow/
5VmMP1rPjD8OZIw/oCmMP1ZnjD90No0/nAqMP7vQjD+h7Yw/xN+MP9/ljD/ojIw/FJ6MP7wg
jT9l44w/OXSMPznDjD8L2Yw/172MPwz2jD8ydIw/87GMP1DujD9d14w/IVSNP7+gjD/934w/
JEuMPxywjD/Utow/C5iMP7GtjD97/Iw/0nyMP4R/jD894Iw/ve2MPy3RjD+YqIw/bdOMPwkQ
jT/16Yw/tO6MP/WujD9OEo0/efqMP17cjD+eAo0/oGqNP4KRjD9iwIw/AnKNPynNjD+Txow/
X12MP5TXjD/jhIw/cjiMP7/IjD/Imow/IfiMP1YYjT8FwIw/adCMP6USjT/ph4w/h0eNPzXw
jD/gjYw/TWOMP4SqjD+BtIw//uyMPwM/jT86tIw/sOSMP+bljD+KFY0/1iSNP5cWjT9sJI0/
GBaNPx/OjD/XIo0/CTWNP48gjT+DN40/E02NP2V5jT/b3Iw/4e+MP/csjT+RyIw//JeMP1pg
jD+MMo0/6NSMPxw0jT9l8ow/JmKNP/COjD8dg40/CH2MP/f2jD/iB40/7WaNP9g2jT/QHY0/
CDyNP3bwjD8LLo0/9zeNPwdejT8OfY0/5jqNP/XPjD+LTo0/geyMP3zsjD8UGo0/9QaNP9Uu
jT/L4Yw/xdmMP//hjD/ycY0/nweNP4bvjD9QHY0/zvyMP31ajT8pnY0/ixqOP6uVjT+vII0/
kfqMP0RLjT9DXI0/LQONP0dWjT/FzYw/pTSNP5LgjT+JU40/6cSNP0ubjT/GlI0/nMqMPxo0
jT8SDI0/syONP38ujT+IWo0/NiuNPwvnjD9P3ow/T1mNPxCjjT+Gpo0/AJONP7e0jT/CcI0/
LJ+NP9HrjD8Gs40/V2+NP41yjT9xo40/k5uNP2YmjT8yZo0/6VSNP/v3jT8XRI0/dhmOP1Jb
jT+R040/aOGNPxGsjT/2zI0/w0iNP97ejT99AI4/5ouNPxl8jT8BjI0/lbmNPxERjj8ZuY0/
QryNP7G+jT9E+4w/jVaNP4FrjT/LNY0/Wr6NP0y1jD/mao0/wk6NP29vjT97QY4/iJeNPySb
jT82MI0/xPqNP067jT8XL40/t2uNP5ysjT/a440/ds+NP8erjT/06o0/6aqNP7bMjT8Rqo0/
mQaNPwjejT/rKo0/3OuNPzNUjT/sdo0/j8GNP+bBjT8mFI0/+RuOP4nWjT+Gko0/JUiNPzsK
jj82fo0/SE+NP9ZcjT9pLY4/z/CNP9uTjT99EI4/gjCOP2eejT8x+I0/icCNP0m4jT+HSI0/
i9iNP3wfjj+i8Y0/wtqNP6LNjT9q/40/lNCNP0Mwjj9DfI0/RVWNP+Ypjj9qUo0/jVOOP6XW
jT/vm40/t+iNP2/0jT8yVI4/MdaNP/A+jj9q6I0/yRaOP6KHjT+uro0/zxqOP3rTjT808I0/
VfaNP9awjT+RyY0/udyMP2Jfjj+nK44/WGeNPyCxjj/VV44/+j6OPxnEjT+OLY4/yWyNP2By
jj+uqI0/9GmNP/8jjj//4o0/TXOOP0GnjT9OJY4/h9ONP/gnjj8VnY4/hfSNP/1jjj+8EI4/
GxiOP/fBjT+1M44/eg6OP8lnjj9lE44/DK2NP5yojT/Du40/wVaOP3qkjT+wgI4/PMmNP4rv
jT+sa44/HGGOP55Ejj/M9Y0/e2WOP7XojT9ICI4//EeOP9btjT/DAI4//KOOP566jT/UOY4/
nk2OP91Ajj9Bco4/46COPzFLjj9VUI4/E/GNP8DVjT/LDo4/sO6NP44vjj8lW44/kQyPP3AW
jj/g+o0/0wqOP6Hcjj8anY4/JG+OP73JjT+OtI0/4ICOP1x/jj9OXI4/TySOP3jVjT+Qyo4/
4VGOPw2Ejj8m840/CwiOPwYejj9Q7I4/8T6OPwiMjj/9VI4/tVuOP2BCjj8IQo4/QIuOP6F2
jj8NjY4/kduOP4Jyjj/4a44/slaOPx3Vjj/ag44/wVOOPzOCjj+OR44/Z4KOP0rLjT8It44/
7XGOP+XxjT83mI4//ZKOP4Ywjj/gmI4/YieOPxM2jj+4Oo4/CLONP9M9jj/qHY8/s9SNP9Ku
jj8vKo4/1QKOPzVIjj+6/Y4/4TSOP5QPjj8O7o4/9/uNP7Sqjj8Px44/KEuOP40pjj8wzY4/
l7aOPzzHjj9jb44/d3+OP1uxjj+uoI4/FE6OP8XgjT86ro4/2iiOPxetjj8mFY4/QiCOP2Jd
jj/hdo4/oqKOP+V9jj/4s44/znmOP9eKjj9Seo4/f1KOP4gyjj+dMo4/azSOP45ijj+E2o4/
TWyOP8TCjj+TBY8/viSPP3pMjj9YZY4/ZFuOP8W1jj8KR44/PcuOP9Hljj9MC48/TrWOP+5e
jj8/P44/fb6OP8rNjj8oUI4/buGOP++0jj9KPY4/B6mOP4hbjz+Ra44/BO6OPyZvjj++2o4/
EeCOP72Zjj8P6o4/c1iOP7+Ajj+KV44/GqCOP41gjj8V/44/fi+PP41ejz8LNY8/zD2PPxo4
jz+8HI8/gmiOP1Phjj+u9Y4/AH2OP5fIjj8zMo8/luuOP+Izjz+tzo4/HgyPP4KBjj+yrI4/
KPOOP10+jz823I4/q1SPP3uojj8beI8/pE+PP8f8jj9kS48/uHmPPy0djz8UW48/g3+PP5Iq
jz+K944/JR+PP0BCjz9nRI8//n6OP2fbjz/3rY8/PK2OP0atjj8+344/7KCOP49Sjz9NPI8/
2wSPP9IMjz/y+Y4/B8+OP3q3jj960I4/EgaPPx4+jz8QJ48/dyiPP+swjz96a48/nkKPP2Ct
jz+f9I4/7seOP18ujz88gY8/L9eOP+b7jj8ZwY4/v2yPP+HWjj8lA48/hEOPP0qSjz9Ea48/
1y6PP1d4jz/CEo8/sHePP9pnjz9Bbo8/BCKPP7lmjz93l48/SWqPP+gJjz/siI8/QWaPP8JI
jz/LS48/xrePP+p7jz/gOo8/e3+PP6BCjz9sm48/LnOPPzAgjz96BY8/SmuPP48njz8xRI8/
PECPPwFojz/6W48/KTiPPyjGjj/kNY8/Q3iPP1Idjz8tvo8/R9iOPyjijz8Y2o4/fbOPP4Eq
jz8XbY8/vOuPPzKcjz+J+I4/zEiPP3ghjz95cY8/X3uPP+t4jz+3Co8/WnCPPxOXjz+PY48/
vamPP49tjz+w148/8fiOPxSnjz+oxo4/HBCPP9d4jz8KXI8/</AssayYData></Step><Step><CommonData><SampleLocation>11</SampleLocation><SampleID></SampleID><SampleGroup></SampleGroup><SampleInfo></SampleInfo><SampleRow>B</SampleRow><SamplePlate>1</SamplePlate><WellType>REGENERATION</WellType><Concentration>-1</Concentration><ConcentrationUnits>µg/ml</ConcentrationUnits><MolarConcentration>-1</MolarConcentration><MolarConcUnits>nM</MolarConcUnits><MolecularWeight>-1</MolecularWeight><Temperature>25</Temperature><StartTime>10322493</StartTime><AssayTime>5</AssayTime></CommonData><FlowRate>1000</FlowRate><StepType>KREGENERATION</StepType><StepName>Regeneration</StepName><StepStatus>OK</StepStatus><ActualTime>4.9998</ActualTime><CycleTime>0.2</CycleTime><AssayXData Points="25">xG+FRVxxhUX1coVFj3SFRSp2hUXEd4VFXnmFRfd6hUWRfIVFKn6FRcR/hUVegYVF9YKFRZGE
hUUqhoVFwoeFRV6JhUX1ioVFkYyFRSiOhUXEj4VFXJGFRfeShUWPlIVFKpaFRQ==</AssayXData><AssayYData Points="25">Ym7Av9JL4r8nTvC/XJ/6v9/MAMAsBwTA7qIGwNjYCMAO3grAKGwMwOMrDsAtbg/Ao0kQwJDX
EcAl4hLAVuMTwEr1FMBbrxXASVIWwAYVF8D94hfA4bsYwHUKGcBFwhnAE0kawA==</AssayYData></Step><Step><CommonData><SampleLocation>12</SampleLocation><SampleID></SampleID><SampleGroup></SampleGroup><SampleInfo></SampleInfo><SampleRow>B</SampleRow><SamplePlate>1</SamplePlate><WellType>NEUTRALIZATION</WellType><Concentration>-1</Concentration><ConcentrationUnits>µg/ml</ConcentrationUnits><MolarConcentration>-1</MolarConcentration><MolarConcUnits>nM</MolarConcUnits><MolecularWeight>-1</MolecularWeight><Temperature>25</Temperature><StartTime>10338423</StartTime><AssayTime>5</AssayTime></CommonData><FlowRate>1000</FlowRate><StepType>KREGENERATION</StepType><StepName>Regeneration</StepName><StepStatus>OK</StepStatus><ActualTime>4.99883</ActualTime><CycleTime>0.2</CycleTime><AssayXData Points="25">xpeFRVyZhUX3moVFj5yFRSqehUXEn4VFXqGFRUOjhUWRpIVFKqaFRcSnhUVeqYVF96qFRZGs
hUUqroVFxK+FRV6xhUX3soVFkbSFRSq2hUXEt4VFXrmFRfe6hUWRvIVFKr6FRQ==</AssayXData><AssayYData Points="25">xZZIP6vwQT9C00c/8hBMPzKGUT96OVY/eAZaPxJpXD85Ul4/vwBgPy4zYj9SHGQ/3NZmP90x
Zz86qWg/v8ZpP1bRaj9KiWw/4hpsPxO0bD+2cm4/tPBvP8x0cD+kN3E/WyNxPw==</AssayYData></Step><Step><CommonData><SampleLocation>11</SampleLocation><SampleID></SampleID><SampleGroup></SampleGroup><SampleInfo></SampleInfo><SampleRow>B</SampleRow><SamplePlate>1</SamplePlate><WellType>REGENERATION</WellType><Concentration>-1</Concentration><ConcentrationUnits>µg/ml</ConcentrationUnits><MolarConcentration>-1</MolarConcentration><MolarConcUnits>nM</MolarConcUnits><MolecularWeight>-1</MolecularWeight><Temperature>25</Temperature><StartTime>10354640</StartTime><AssayTime>5</AssayTime></CommonData><FlowRate>1000</FlowRate><StepType>KREGENERATION</StepType><StepName>Regeneration</StepName><StepStatus>OK</StepStatus><ActualTime>4.9998</ActualTime><CycleTime>0.2</CycleTime><AssayXData Points="25">xL+FRV7BhUX3woVFkcSFRSrGhUXEx4VFasmFRffKhUWRzIVFKs6FRcTPhUVe0YVF99KFRZHU
hUUq1oVFxNeFRV7ZhUX32oVFkdyFRSrehUXE34VFXuGFRffihUWR5IVFKuaFRQ==</AssayXData><AssayYData Points="25">IE/yv/WyCMA9Hw7AsBcRwIsME8Af7hTAp3sWwFZ+F8AP4BjA32YZwKI7GsA1RxvAP68bwDqP
HMDzKR3AA5YdwF0LHsBreh7A/t4ewIwjH8CNwx/ArRkgwBGNIMB41CDAuiYhwA==</AssayYData></Step><Step><CommonData><SampleLocation>12</SampleLocation><SampleID></SampleID><SampleGroup></SampleGroup><SampleInfo></SampleInfo><SampleRow>B</SampleRow><SamplePlate>1</SamplePlate><WellType>NEUTRALIZATION</WellType><Concentration>-1</Concentration><ConcentrationUnits>µg/ml</ConcentrationUnits><MolarConcentration>-1</MolarConcentration><MolarConcUnits>nM</MolarConcUnits><MolecularWeight>-1</MolecularWeight><Temperature>25</Temperature><StartTime>10370789</StartTime><AssayTime>5</AssayTime></CommonData><FlowRate>1000</FlowRate><StepType>KREGENERATION</StepType><StepName>Regeneration</StepName><StepStatus>OK</StepStatus><ActualTime>4.99883</ActualTime><CycleTime>0.2</CycleTime><AssayXData Points="25">xOeFRV7phUX36oVFj+yFRSruhUXC74VFXvGFRfXyhUWR9IVFKvaFRcT3hUVe+YVF9fqFRZH8
hUUq/oVFxP+FRV4BhkX3AoZFkQSGRSgGhkXCB4ZFXgmGRfcKhkWRDIZFKA6GRQ==</AssayXData><AssayYData Points="25">PXdGPyXmQj/FOEg/97BMP+kLUj/salY/DqFaP+3BXD/AUV8/P1ZiP1LEYz+BFGY/7rtnP3KX
aD9Yhmo/S/lqP2nwbD8hW24/b8VuP6sOcT+Dc3A/2n9xP/SJcj+GQnI/6thyPw==</AssayYData></Step><Step><CommonData><SampleLocation>11</SampleLocation><SampleID></SampleID><SampleGroup></SampleGroup><SampleInfo></SampleInfo><SampleRow>B</SampleRow><SamplePlate>1</SamplePlate><WellType>REGENERATION</WellType><Concentration>-1</Concentration><ConcentrationUnits>µg/ml</ConcentrationUnits><MolarConcentration>-1</MolarConcentration><MolarConcUnits>nM</MolarConcUnits><MolecularWeight>-1</MolecularWeight><Temperature>25</Temperature><StartTime>10386916</StartTime><AssayTime>5</AssayTime></CommonData><FlowRate>1000</FlowRate><StepType>KREGENERATION</StepType><StepName>Regeneration</StepName><StepStatus>OK</StepStatus><ActualTime>5.00322</ActualTime><CycleTime>0.2</CycleTime><AssayXData Points="25">wg+GRVwRhkX1EoZFjRSGRSYWhkXCF4ZFWhmGRfMahkWNHIZFKB6GRcIfhkVcIYZF9SKGRY0k
hkUmJoZFwCeGRVwphkXzKoZFjSyGRSguhkXAL4ZFXDGGRfMyhkWPNIZFLzaGRQ==</AssayXData><AssayYData Points="25">xSf8v65ADMAzLhHAh9sTwM4BFsC1fxfAWtEYwEHiGcAs0hrAhcYbwDZ/HMDZMx3AfrMdwFB6
HsCCyh7All0fwN+wH8DeXCDA0ZcgwKHBIMCfNyHA7qIhwKrpIcCkKSLAsZ0iwA==</AssayYData></Step><Step><CommonData><SampleLocation>12</SampleLocation><SampleID></SampleID><SampleGroup></SampleGroup><SampleInfo></SampleInfo><SampleRow>B</SampleRow><SamplePlate>1</SamplePlate><WellType>NEUTRALIZATION</WellType><Concentration>-1</Concentration><ConcentrationUnits>µg/ml</ConcentrationUnits><MolarConcentration>-1</MolarConcentration><MolarConcUnits>nM</MolarConcUnits><MolecularWeight>-1</MolecularWeight><Temperature>25</Temperature><StartTime>10403035</StartTime><AssayTime>5</AssayTime></CommonData><FlowRate>1000</FlowRate><StepType>KREGENERATION</StepType><StepName>Regeneration</StepName><StepStatus>OK</StepStatus><ActualTime>4.9998</ActualTime><CycleTime>0.2</CycleTime><AssayXData Points="25">yTeGRWM5hkX6OoZFljyGRS8+hkXPP4ZFY0GGRfxChkWWRIZFL0aGRclHhkVjSYZF/EqGRZZM
hkUvToZFzU+GRWNRhkX8UoZFllSGRS9WhkXJV4ZFY1mGRfpahkWWXIZFL16GRQ==</AssayXData><AssayYData Points="25">J2dIPwzpSD8iME8/129UP/eiWT+dHFw/VVlgPwSbYz8VLWU/NgtoP/O7aj92bWw/GTVtP+Fs
bj8DLXA/61NxPxCKcz+J3XM/vg91P8egdj+rpHY/rIV4P3KYeD8zlng/kh15Pw==</AssayYData></Step></KineticsData></ExperimentResults>
