# Supplementary material for: Functional development of a V3/glycan-specific broadly neutralizing antibody isolated from a case of HIV superinfection
Source: eLife. 2021 Jul 15;10:e68110. doi: 10.7554/eLife.68110 (PMC8376252; doi:10.7554/eLife.68110)
Supplement: Figure 4—source data 2. [file elife-68110-fig4-data2.zip › QA013.2 Dbl Ref_01.28.21/QA013.2_Lineage Replicates_BG505 SOSIP trimer/210128_001.frd]

<?xml version="1.0" encoding="UTF-8" standalone="yes"?>
<ExperimentResults><ExperimentInfo Name="QA013.2_Lineage Replicates_BG505 SOSIP trimer"><ExpDescription></ExpDescription><RTDVersion>2.0</RTDVersion><RunID>4DC7E9FF-8D3C-4B98-A6A1-F295B1DD8D1E</RunID><ExperimentType>KINETICS</ExperimentType><ExperimentSubType>KBASIC</ExperimentSubType><StartDateTime>2021-01-28T16:32:03</StartDateTime><MachineName>886RGX1</MachineName><UserName>Labuser</UserName><LotNumber></LotNumber><PlateName>210128</PlateName><PlateName2></PlateName2><SensorName>A3</SensorName><SensorPlate>1</SensorPlate><SensorType>AHC (Anti-hIgG Fc Capture)</SensorType><SensorRole>LIGAND</SensorRole><SensorInfo></SensorInfo><WritingSW>DataAcquisition.exe 11.1.2.24</WritingSW><InstrumentType>OctetRED96</InstrumentType><InstrumentSerial>FB-50183</InstrumentSerial><InstrumentFW></InstrumentFW><IntegrationTime>3.2</IntegrationTime><DSPType>CPF</DSPType><DSPStitching>1</DSPStitching><HasManifest>1</HasManifest><InfoHash>670666630</InfoHash></ExperimentInfo><AssayParamsInfo/><KineticsData><Step><CommonData><SampleLocation>1</SampleLocation><SampleID></SampleID><SampleGroup></SampleGroup><SampleInfo></SampleInfo><SampleRow>A</SampleRow><SamplePlate>1</SamplePlate><WellType>BUFFER</WellType><Concentration>-1</Concentration><ConcentrationUnits>µg/ml</ConcentrationUnits><MolarConcentration>-1</MolarConcentration><MolarConcUnits>nM</MolarConcUnits><MolecularWeight>-1</MolecularWeight><Temperature>25</Temperature><StartTime>0</StartTime><AssayTime>30</AssayTime></CommonData><FlowRate>1000</FlowRate><StepType>BASELINE</StepType><StepName>Baseline</StepName><StepStatus>OK</StepStatus><ActualTime>30</ActualTime><CycleTime>0.2</CycleTime><AssayXData Points="150">bxKDOqjGSz47388+EFgZP0SLTD93vn8/1XiZP28Ssz/NzMw/okXmP4lBAEBqvAxAN4kZQGZm
JkDRIjNAnu8/QGq8TECamVlAZmZmQNEic0Ce739AZmaGQP7UjEAfhZNAmpmZQDEIoEA1XqZA
nMSsQDMzs0CamblAAADAQDVexkCcxMxAMzPTQGiR2UDP999ANV7mQM3M7EACK/NAy6H5QM/3
/0AbLwNBZmYGQYGVCUG0yAxB5/sPQTMzE0FOYhZBgZUZQbTIHEEAACBBMzMjQU5iJkGBlSlB
tMgsQef7L0EbLzNBTmI2QYGVOUG0yDxB5/s/QRsvQ0FOYkZBgZVJQbTITEHn+09BGy9TQWZm
VkGamVlBzcxcQef7X0EbL2NBZmZmQZqZaUHNzGxB5/tvQTMzc0FmZnZBgZV5QbTIfEHn+39B
ppuBQScxg0HZzoRBZmaGQQAAiEGamYlBMzOLQc3MjEFmZo5B9P2PQZqZkUEzM5NBzcyUQXNo
lkEAAJhBmpmZQTMzm0HNzJxBZmaeQQAAoEGamaFBMzOjQc3MpEFmZqZBAACoQZqZqUEzM6tB
zcysQWZmrkEAALBBmpmxQTMzs0HNzLRBZma2QQAAuEGamblBMzO7Qc3MvEFmZr5BAADAQZqZ
wUFkO8NBzczEQWZmxkEAAMhBmpnJQXE9y0HNzMxBZmbOQQAA0EGamdFBMzPTQc3M1EFmZtZB
AADYQZqZ2UEzM9tBzczcQWZm3kEMAuBBmpnhQTMz40HNzORBZmbmQQAA6EGamelBMzPrQc3M
7EFzaO5B</AssayXData><AssayYData Points="150">AAAAAKa5yLjkF545WZLmOl/VvDplTRI7Azx5OurkojoZF1I75PbtOxoxp7kZo707cBMAO/56
gzug7A07F4qdO6bXxDsD1wg8xJH5OwWJhDv3t9k7nnEHPDpMszskvNs7cdcDPOHIlTugQdc7
1aMNPCSmyjsdCxM8dp3qOw+xJTvuSuo7SurhO6my4DuCps87IFgNPP0tmTuAP4Y7dYoIPDmi
xzuiusU74ybRO5RkljtU3MQ7tMy3O5yJDDwqASo8HjgMO7RqpjvpuJ07NFQoPHIvEjzzDJk7
xyVCPBR3MDxGjoQ7yccHPDiX9jsOEw48Ila0O1uA4jv/5ac762HhO2O3ADxT4jY8zks6PJNc
ZDwRpiw8JYu0O/acrjvJT9w79HgiPNepPjwSfAI87UHvOzw6FjxTljk8o6XtO8mqNzwRmSA8
S5EdPCSc0Dv8TDw8EoAPPIpqNTyh5BM8HABFPDlJHDx9Hs47oeECPPoCJDxllWA7lINKPBxO
HjzAhBQ87KwrPATkBjxUhTk8HNHeO9GjgTyMQQM8OYYxPGUVQjyN/ys8XxgwPCxW3TvWUig8
c14fPH4TPjwPgRw8cE0DPB95FzyYp0c8oUA3PPUsbDw6r2I8+fXuO46KBzxATVo8sYZVPH10
IzwlwVs8hHtIPB6/JDwaUpk7/3UHPOV5EDyfiio8HXsnPIAl6zsUdkw8OLtOPJGQDTz47Cw8
9l4ZPMFIVDzWq9w7arkhPMj2UjxBhVU8vDEsPB+6JzyzcFc8iPpHPGqOFTzYZDI83DFOPAJr
UDyVWk48</AssayYData></Step><Step><CommonData><SampleLocation>11</SampleLocation><SampleID></SampleID><SampleGroup></SampleGroup><SampleInfo></SampleInfo><SampleRow>A</SampleRow><SamplePlate>1</SamplePlate><WellType>REGENERATION</WellType><Concentration>-1</Concentration><ConcentrationUnits>µg/ml</ConcentrationUnits><MolarConcentration>-1</MolarConcentration><MolarConcUnits>nM</MolarConcUnits><MolecularWeight>-1</MolecularWeight><Temperature>25</Temperature><StartTime>61121</StartTime><AssayTime>5</AssayTime></CommonData><FlowRate>1000</FlowRate><StepType>KREGENERATION</StepType><StepName>Regeneration</StepName><StepStatus>OK</StepStatus><ActualTime>5</ActualTime><CycleTime>0.2</CycleTime><AssayXData Points="25">DQLwQaeb8UFANfNB2s70QXNo9kENAvhBmpn5QUA1+0HazvxBc2j+QQYBAELTzQBCoJoBQm1n
AkI6NANCBgEEQtPNBEKamQVCbWcGQjo0B0IGAQhC080IQqCaCUJtZwpCOjQLQg==</AssayXData><AssayYData Points="25">x3VPwFZ2YMDW+GnADtNwwNAbdsCZKnrAtfF9wHKggMCgB4LA81WDwLpjhMByeoXA93eGwD9V
h8CWQIjATfqIwAGqicDwPorAgO+KwFaUi8AlE4zAxJyMwDEIjcCnWo3AfreNwA==</AssayYData></Step><Step><CommonData><SampleLocation>12</SampleLocation><SampleID></SampleID><SampleGroup></SampleGroup><SampleInfo></SampleInfo><SampleRow>A</SampleRow><SamplePlate>1</SamplePlate><WellType>NEUTRALIZATION</WellType><Concentration>-1</Concentration><ConcentrationUnits>µg/ml</ConcentrationUnits><MolarConcentration>-1</MolarConcentration><MolarConcUnits>nM</MolarConcUnits><MolecularWeight>-1</MolecularWeight><Temperature>25</Temperature><StartTime>77376</StartTime><AssayTime>5</AssayTime></CommonData><FlowRate>1000</FlowRate><StepType>KREGENERATION</StepType><StepName>Regeneration</StepName><StepStatus>OK</StepStatus><ActualTime>4.999</ActualTime><CycleTime>0.2</CycleTime><AssayXData Points="25">BwEMQs7MDEKamQ1CbWcOQk03D0IBABBC1M0QQpqZEUJtZxJCOjQTQgEAFELOzBRCmpkVQmdm
FkKEQBdCBwEYQtTNGEKamRlCZ2YaQjo0G0IBABxCzswcQpqZHUJnZh5CNDMfQg==</AssayXData><AssayYData Points="25">xHQiv9dTHL/0SBO/YBgLv0S7Bb/JjQC/fH77vuB98r6HTO2+gYfkvraW4b6c0N++IYDZvnag
074n7c6+4oTPvrFnzL4l8sa+VYfDvv1zwb65K76+ORO5viOxvL5eLLq+UcW3vg==</AssayYData></Step><Step><CommonData><SampleLocation>11</SampleLocation><SampleID></SampleID><SampleGroup></SampleGroup><SampleInfo></SampleInfo><SampleRow>A</SampleRow><SamplePlate>1</SamplePlate><WellType>REGENERATION</WellType><Concentration>-1</Concentration><ConcentrationUnits>µg/ml</ConcentrationUnits><MolarConcentration>-1</MolarConcentration><MolarConcUnits>nM</MolarConcUnits><MolecularWeight>-1</MolecularWeight><Temperature>25</Temperature><StartTime>93505</StartTime><AssayTime>5</AssayTime></CommonData><FlowRate>1000</FlowRate><StepType>KREGENERATION</StepType><StepName>Regeneration</StepName><StepStatus>OK</StepStatus><ActualTime>5</ActualTime><CycleTime>0.2</CycleTime><AssayXData Points="25">AQAgQsjLIEKbmSFCZ2YiQi4yI0L7/iNCyMskQpSYJUJhZSZCLjInQgEAKELOzChCm5kpQmdm
KkI0MytCAQAsQs7MLEKbmS1CZ2YuQjQzL0IBADBCyMswQpuZMUJnZjJCNDMzQg==</AssayXData><AssayYData Points="25">6ZpzwA/Sf8CAMIPAogSFwBGOhsCpoYfAA7iIwIZdicBfJ4rAdMiKwChti8AS+4vAkoqMwDH0
jMA1dY3ARsqNwAwujsCJWI7AOd+OwJo0j8APc4/AFNOPwETyj8CgVJDAvoaQwA==</AssayYData></Step><Step><CommonData><SampleLocation>12</SampleLocation><SampleID></SampleID><SampleGroup></SampleGroup><SampleInfo></SampleInfo><SampleRow>A</SampleRow><SamplePlate>1</SamplePlate><WellType>NEUTRALIZATION</WellType><Concentration>-1</Concentration><ConcentrationUnits>µg/ml</ConcentrationUnits><MolarConcentration>-1</MolarConcentration><MolarConcUnits>nM</MolarConcUnits><MolecularWeight>-1</MolecularWeight><Temperature>25</Temperature><StartTime>109774</StartTime><AssayTime>5</AssayTime></CommonData><FlowRate>1000</FlowRate><StepType>KREGENERATION</StepType><StepName>Regeneration</StepName><StepStatus>OK</StepStatus><ActualTime>5</ActualTime><CycleTime>0.2</CycleTime><AssayXData Points="25">AQA0Qs7MNEKbmTVCjGw2QjQzN0IBADhCzsw4QpuZOUJnZjpCNDM7QgEAPELOzDxCm5k9Qmdm
PkI0Mz9CAQBAQs7MQEKbmUFCZ2ZCQjQzQ0IBAERCzsxEQpuZRUJnZkZCNDNHQg==</AssayXData><AssayYData Points="25">b9AZv1njE7/s0wu/8CgGv56q/756VPe+npTwvl/S5758PeW+Ckrcvuhf2L5crNO+Oo3Rvu9D
z77+F8q+mC7Fvqnbwr6QmMC+lvW9vnnBuL4YNre+Noq2vr5+tL4olbC+Maexvg==</AssayYData></Step><Step><CommonData><SampleLocation>11</SampleLocation><SampleID></SampleID><SampleGroup></SampleGroup><SampleInfo></SampleInfo><SampleRow>A</SampleRow><SamplePlate>1</SamplePlate><WellType>REGENERATION</WellType><Concentration>-1</Concentration><ConcentrationUnits>µg/ml</ConcentrationUnits><MolarConcentration>-1</MolarConcentration><MolarConcUnits>nM</MolarConcUnits><MolecularWeight>-1</MolecularWeight><Temperature>25</Temperature><StartTime>125848</StartTime><AssayTime>5</AssayTime></CommonData><FlowRate>1000</FlowRate><StepType>KREGENERATION</StepType><StepName>Regeneration</StepName><StepStatus>OK</StepStatus><ActualTime>4.999</ActualTime><CycleTime>0.2</CycleTime><AssayXData Points="25">AQBIQs7MSEKUmElCYWVKQjQzS0L7/ktCyMtMQpuZTUJhZU5CNDNPQgEAUELIy1BClJhRQmdm
UkI0M1NC+/5TQtTNVEKbmVVCYWVWQjQzV0IBAFhCyMtYQpSYWUJhZVpCLjJbQg==</AssayXData><AssayYData Points="25">69tzwJjogMAFvIPA5rqFwAMdh8DDGojAIfiIwJXGicB+XYrAHh+LwMOPi8A9CIzAr3eMwEbm
jMDUS43Ak6CNwFQCjsCXKY7AnnuOwMawjsA3FI/ARTGPwC11j8DTlY/A4NGPwA==</AssayYData></Step><Step><CommonData><SampleLocation>12</SampleLocation><SampleID></SampleID><SampleGroup></SampleGroup><SampleInfo></SampleInfo><SampleRow>A</SampleRow><SamplePlate>1</SamplePlate><WellType>NEUTRALIZATION</WellType><Concentration>-1</Concentration><ConcentrationUnits>µg/ml</ConcentrationUnits><MolarConcentration>-1</MolarConcentration><MolarConcUnits>nM</MolarConcUnits><MolecularWeight>-1</MolecularWeight><Temperature>25</Temperature><StartTime>141927</StartTime><AssayTime>5</AssayTime></CommonData><FlowRate>1000</FlowRate><StepType>KREGENERATION</StepType><StepName>Regeneration</StepName><StepStatus>OK</StepStatus><ActualTime>5</ActualTime><CycleTime>0.2</CycleTime><AssayXData Points="25">+/5bQsLKXEKVmF1CaGZeQi4yX0L7/l9CyMtgQpWYYUJhZWJCLjJjQvv+Y0LCymRClZhlQmFl
ZkIoMWdC+/5nQsLKaEKVmGlCsXJqQi4ya0L7/mtCyMtsQpWYbUJbZG5CLjJvQg==</AssayXData><AssayYData Points="25">b+gOv3qZCr8jLQK/okL2vqpz7L6S0uK+i3jZvhYS1b7M8su+g3LJvtCFxL4Ex76+eay7vmbs
t76VJ7O+xmiuvp3xq75V8am+dCSovq1Mp77FcaO+S2ehvryKob7Osp++NVSdvg==</AssayYData></Step><Step><CommonData><SampleLocation>1</SampleLocation><SampleID></SampleID><SampleGroup></SampleGroup><SampleInfo></SampleInfo><SampleRow>A</SampleRow><SamplePlate>1</SamplePlate><WellType>BUFFER</WellType><Concentration>-1</Concentration><ConcentrationUnits>µg/ml</ConcentrationUnits><MolarConcentration>-1</MolarConcentration><MolarConcUnits>nM</MolarConcUnits><MolecularWeight>-1</MolecularWeight><Temperature>25</Temperature><StartTime>156629</StartTime><AssayTime>30</AssayTime></CommonData><FlowRate>1000</FlowRate><StepType>BASELINE</StepType><StepName>Baseline</StepName><StepStatus>OK</StepStatus><ActualTime>29.999</ActualTime><CycleTime>0.2</CycleTime><AssayXData Points="150">+/5vQsjLcEKVmHFCW2RyQi4yc0L7/nNCyMt0QpWYdUJhZXZCLjJ3Qvv+d0LIy3hCjpd5Qltk
ekIuMntC+/57QsjLfEKOl31CW2R+Qigxf0L7/n9C5GWAQkrMgEIuMoFClJiBQgEAgkJhZYJC
x8uCQrEyg0KUmINCfv+DQmFlhELHy4RCsTKFQheZhUL6/oVCYWWGQsfLhkIuModCF5mHQn7/
h0JhZYhCx8uIQrEyiUKUmIlCfv+JQmFlikJKzIpCsTKLQheZi0L6/otC5GWMQkrMjEKxMo1C
F5mNQn7/jUJhZY5CSsyOQrEyj0KUmI9Cfv+PQmFlkELHy5BCsTKRQpSYkUL6/pFC5GWSQsfL
kkKxMpNClJiTQvr+k0LkZZRCSsyUQi4ylUKUmJVC+v6VQmFllkJKzJZCLjKXQpSYl0J+/5dC
YWWYQsfLmEIuMplClJiZQn7/mUJhZZpCx8uaQi4ym0IXmZtCfv+bQmFlnELHy5xCLjKdQpSY
nUL6/p1CYWWeQsfLnkIuMp9ClJifQvr+n0JhZaBCx8ugQrEyoUKUmKFCfv+hQmFlokJKzKJC
sTKjQpSYo0L6/qNCYWWkQsfLpEKxMqVClJilQvr+pULkZaZCx8umQrEyp0KUmKdC+v6nQmFl
qELHy6hCLjKpQheZqUL6/qlCYWWqQsfLqkIuMqtClJirQvr+q0LkZaxCSsysQi4yrUKUmK1C
+v6tQmFlrkJKzK5CsTKvQheZr0L6/q9C5GWwQsfLsEKxMrFClJixQvr+sULkZbJCSsyyQrEy
s0KUmLNC</AssayXData><AssayYData Points="150">PiOBvkBGgb54qX2+WOF2vpECe76ltnW+7LFxviT3cb7DmG++gpRtvsgYbr6J0Wy+Cvpsvif7
ab4RGma+yYdovkhKYr7TJWG+K+xevsglWb4R4lu+vppXvlzvW75ioli+SD1YvsrVVL6j3la+
YmpWvnrqU77yuE++PMVRvnVMTL79bEy+rWpLvlwHTb7wfU++PPpFvlgFSL4HC0m+ZJxGvmDp
Rb4lKEe+RVFGvt+MP74bzUC+7q1CvtFSQr5/mzy+Ago9vjIjPb6D1zu+zuY1viKkNr6Szze+
7Pk1vlhnN77tZzW+sWE2vt/tNL7zYTa+3UswvuvlNb5uWi2+g28xvho7L74BnCy+118svgLf
K76A8yq+F58pvgn7JL5lWSq+1ZknvgkTKb4ydyO+8o0ovtM+J77iox++Cg4lvlUHKL5B0iK+
b7wevofTHL4MUx6+yvQhvp4YIL4Thx++ZLAhvu73HL7DqRm+8tAWviydHr5Kbhu+yjgWviqo
Gb4bRhe+9UIYvu5JGL6FJRS+kLoUvvM7EL4cyRW+KZ0TvkO3FL6lxhW+Y/AQvqRbEb5zFhW+
SBkPvhh5D75enQu+yD8NvudxDb6fbRW+PDMRvtTuCr5uVA++P0sNvtejC76H9Qi+CUoHvimO
Cr5StAm+Mn0KvvOpBb5pqQe+lL8FvuGpBL54cwO+1k8EvhLXBL4SPgG+5cn9vdXw/703rQS+
muD4veztAr6PuAG+a7cCvkiS/b1ciPy9vhUAvjj1+r2GPf69hL75vWgC+b1gTf69l4z2vQGX
/b1qRPC9</AssayYData></Step><Step><CommonData><SampleLocation>2</SampleLocation><SampleID>BG505.23</SampleID><SampleGroup></SampleGroup><SampleInfo></SampleInfo><SampleRow>A</SampleRow><SamplePlate>1</SamplePlate><WellType>KLOAD</WellType><Concentration>8</Concentration><ConcentrationUnits>µg/ml</ConcentrationUnits><MolarConcentration>-1</MolarConcentration><MolarConcUnits>nM</MolarConcUnits><MolecularWeight>-1</MolecularWeight><Temperature>25</Temperature><StartTime>191958</StartTime><AssayTime>80</AssayTime></CommonData><FlowRate>600</FlowRate><StepType>LOADING</StepType><StepName>Loading</StepName><StepStatus>OK</StepStatus><ActualTime>80</ActualTime><CycleTime>0.2</CycleTime><AssayXData Points="400">+v6zQmBltELHy7RCLTK1QhGYtUL6/rVCYGW2QsfLtkItMrdCEZi3Qnf+t0JgZbhCRMu4Qi0y
uUIRmLlCd/65Qt1kukJQzbpCqjG7QhGYu0L6/rtC3WS8QkTLvEItMr1CEJi9Qvr+vUJgZb5C
RMu+Qqoxv0IQmL9Cd/6/Qt1kwEJEy8BCqjHBQpSYwUJ3/sFC3WTCQkTLwkKqMcNClJjDQvr+
w0LdZMRCRMvEQqoxxUIQmMVCd/7FQt1kxkJEy8ZCqjHHQhCYx0J3/sdCYGXIQvLSyEItMslC
EJjJQnf+yULwZ8pCRMvKQqoxy0IQmMtC+v7LQmBlzEJEy8xCqjHNQpSYzUIGAc5CYGXOQsfL
zkItMs9CEJjPQnf+z0JgZdBCx8vQQqox0UKUmNFC+v7RQt1k0kJEy9JCOjTTQpSY00J3/tNC
YGXUQkTL1EKqMdVCEJjVQnf+1UJgZdZCRMvWQqox10KUmNdCd/7XQt1k2EJEy9hCLTLZQhCY
2UL6/tlC3WTaQkTL2kKqMdtClJjbQqIF3EJgZdxCRMvcQi0y3UIQmN1C+v7dQt1k3kJEy95C
qjHfQhCY30L6/t9CYGXgQkTL4EItMuFCEJjhQvr+4ULdZOJCzcziQqox40IQmONC+v7jQt1k
5ELHy+RCqjHlQhCY5UJ3/uVC3WTmQkTL5kItMudClJjnQnf+50JgZehCRMvoQqox6UIQmOlC
d/7pQt1k6kLHy+pCLTLrQpSY60L6/utC3WTsQsfL7EKqMe1ClJjtQvr+7UJgZe5Cx8vuQqox
70IQmO9C+v7vQt1k8EJEy/BCqjHxQhCY8UKJAfJC3WTyQkTL8kKqMfNClJjzQnf+80JgZfRC
RMv0Qqox9UKUmPVCd/71Qt5k9kJEy/ZCqjH3QhCY90L6/vdCYGX4QsfL+EK2M/lClJj5Qvr+
+UJgZfpCRMv6QrAy+0IQmPtC+v77Qt5k/EJEy/xCqjH9QhCY/UJ3/v1CYGX+QsfL/kKqMf9C
EJj/QkIAAENvMgBD5GUAQ9WYAENKzABDff8AQ28yAUPkZQFDFpkBQwjMAUM8/wFDsDICQ6Jl
AkMvnQJDCMwCQ33/AkNvMgNDomUDQ9WYA0MIzANDff8DQ28yBEPkZQRDFpkEQwjMBEM8/wRD
bzIFQ6JlBUPVmAVDCMwFQzz/BUNvMgZDomUGQ9WYBkMIzAZDPP8GQ28yB0OiZQdD1ZgHQwjM
B0M8/wdDbzIIQ6JlCEMWmQhDSswIQzz/CENvMglD5GUJQ9WYCUMIzAlDPP8JQ7AyCkOiZQpD
1ZgKQwjMCkM8/wpDbzILQ6JlC0PVmAtDCMwLQ33/C0N1MwxD5GUMQ9WYDEMIzAxDPP8MQ7Ay
DUOiZQ1D1ZgNQwjMDUM8/w1DbzIOQ6JlDkPVmA5DCMwOQzz/DkOwMg9DomUPQ9WYD0NKzA9D
PP8PQ28yEEOiZRBD1ZgQQ1DNEEM8/xBDbzIRQ6JlEUPVmBFDCMwRQzz/EUNvMhJDJWYSQ9WY
EkMIzBJDPP8SQzo0E0OiZRND1ZgTQwjME0M8/xNDbzIUQ+RlFEMWmRRDi8wUQ33/FENvMhVD
omUVQ9WYFUNKzBVDff8VQ28yFkOiZRZD1ZgWQwjMFkM8/xZDbzIXQytnF0NemhdDCMwXQzz/
F0NvMhhDomUYQxaZGENKzBhDff8YQ28yGUOiZRlD1ZgZQwjMGUM8/xlDbjIaQ6JlGkPVmBpD
CMwaQzz/GkNuMhtDomUbQ9WYG0MIzBtDBgEcQ24yHEOiZRxD1ZgcQwjMHEN9/xxDsDIdQ6Jl
HUPVmB1DSswdQzz/HUNuMh5DomUeQxaZHkMIzB5DPP8eQ3UzH0PwZx9DFpkfQwjMH0N9/x9D
bjIgQ6JlIEPVmCBDCMwgQzz/IENuMiFDomUhQxaZIUMIzCFDff8hQ7AyIkPkZSJD1ZgiQwjM
IkN9/yJDbjIjQ+RlI0PVmCNDCMwjQ33/I0OwMiRD5GUkQ16aJENKzCRDff8kQ7AyJUPkZSVD
FpklQ0rMJUM8/yVDsDImQ+RlJkMWmSZDjMwmQ33/JkOwMidD5GUnQxaZJ0NKzCdDogUoQ7Ay
KEPkZShDFpkoQ0rMKEN9/yhDsDIpQ+RlKUMWmSlDSswpQw==</AssayXData><AssayYData Points="400">Jz8fvszeKL7mgja+wN44vplYPb7zvDq+bDsxvr1qM75eDjG+dFkivo6dIL5ujBy+bgEWvtf8
Cr7CCgO+sZvzvfC7371votu9JfjCvVdMt70qqqO9C1KTvbcJdr2s7ES9H3IlvUh/EL2rNau8
3suIvG8UZ7sZ4e66g/cQPEderzwmurs8lM8GPTm3OD3STl49iT+APRjijz3w7Z89vIm4PXyc
xD0b5tU93uTgPfVG/j3vS/490EILPq8YFD7CiRs+tIwiPikVKT4KZzI+E/06PoIGQz75wUs+
DzhRPpU2WD7FxVw+kUZoPsEEcD7fkXU+B1R7PrtZgT4EGYU+M9iHPqWmjD6CN5E+UDCSPoby
lj6TBJk+c0edPuItnz7TeaI+JEWnPh/qpj6rDq4+sg6vPhe7sj7GHrY+TUS3PtB0vD6zRb4+
fuW+PnOfwz4w6cY+h7LIPtiVyT5xB84+ghPQPqrL1T42hNc+NNPYPkKr2z7QQt8+FqzgPv+6
4j5wXeU+8VjnPozU6D52Yu8+mjzvPjh+8z779/U+6Hf1PjeB9j5U+Ps+pSn8PuoEAD8xwgA/
2QgBP6nnAj/QawQ/ig0FPzptBT+NIQY/3F4HP0LeCD8y/gk/2rYKPxt+DD80mww/P8wNPx8/
Dj/XCw8/xtEPP0JsET8eBBI/fFcTP2qpEz/yfhU/35UVP8D3Fj8l2hc/TYcYP8WzFz91aRo/
PBccP5FdGz/cGx0/kdAdPzRYHj9dGx8/1r0fP3FPID80eCE/dDwiP6d4Iz/DsyM/uDAkPxlx
JT8PfCY/dy4nP/gyJz/ZLig/N+8oPxK/KT+3eyk/ZDoqP0TRKz/CWS0/BvwsP9IsLT8Day4/
zNIuP8S7Lz/Z2C8/5D0xP7OGMT+5ZzI/SzgxPyjJMz9VzTM/Kp4zPzsFNT8e8TU/unU3P6Ev
NT8C4zY/8hQ4P0yQOT/Z6Dg/EXg5P7TjOT9ffzs/Irk6P/mMOz/Wkjw/epg8P3lTPT8JqD0/
NLg+P2HBPz/6YD8/EKw/PyVhQD+3tUA/awVCP4moQT8NkkI/YApDP4D/Qz+UtUM/tSdEP1XM
RT//mEY/40dHP5cGRz9fvUc/pE9HP+Z0Rz/OCkk/b6hIP01MSj9zNEk/ufxKP3egST+Trko/
QyVLP6/CSz/3JU0/60hNP2aQTT8q7Ew/GUxNPxIiTj8weU4/3MhPP5Z4Tz+fc1A/pNJQP9f5
UD91LVE/gb1RPyBOUT/NnlM/yX1SPyNtUj9WDlQ/qwhUPxsgVD+gx1Q/qB9VP6qzVT9H51U/
ew9WPzacVj+7GFg/z89YP4PTWD/IiFk/Ok9ZP/jBWT+sG1o/PF5ZPyzCWj+hBVo/KT9bP/sF
XD9YlFs/FC5cP6yBXT8EY10/DYBdP7pAXT+sAF4/SFBeP7aVXj+3Bl8/ycFeP/eKYD/LBGA/
AmdgP82NYD9mTWE/i4NiPx3FYT/KomE/vYViP5XpYj+uvmI/rI5jP03fYz+gf2M/RclkP53G
ZD9Mf2Q/EVRlPx7eZT8uXmU/OkZmP5eBZz8QHGY/xytnP1u1Zz8lNGg/nDtoPyezaD+3z2g/
AJRoP+U6aD8R02o/nQFrP9pnaT9nNGo/mS5rP3dlaz99Jms/w4dsP2Vqaz+9NWw/5klsP1gA
bT8uLW0/kQVuP6ypbT/JzW0/QNNtP5g6bj+KhG8/ENhvP/drbj/jt24/AKlwP4FRcD9w928/
DcVwP8c/cT/D3HA/Jf9xP51Dcj+WCHM/2nZxP0NIcj8iMHM/tVpzP0ixcz+ISnM/Rnt0P4Bk
cz/CbHQ/wBl0Pw7vdD+H8XQ/xHV2P8Ijdj/DSHY/T+B0PxAsdj+0RXY/n3h3P12Idj8mxnc/
3yZ4P6B2dz9NJHg/kbZ3P1LjeD+cYHg/Zvd4P2cGeT9NSng/zjJ6P+AweT+15Xo/t0h6PwmE
ej9+FHw/VMR7Py9Jez/v2no/NuV7Px4OfD9q83s/xPh9P5hjfD+CN34/CoN9PwzDez+mbn0/
ma1+Pw8ffz//7X0/zMl+P/Mxfj831X8/Jl6AP4stfz8xpn8/SZV/P6aZgD/DBoA/lcqAP+pL
gD/Pz4A//KqAP/SYgD/q/4A/HnaBP4PXgD8a2IA/WyGBPw==</AssayYData></Step><Step><CommonData><SampleLocation>1</SampleLocation><SampleID></SampleID><SampleGroup></SampleGroup><SampleInfo></SampleInfo><SampleRow>A</SampleRow><SamplePlate>1</SamplePlate><WellType>BUFFER</WellType><Concentration>-1</Concentration><ConcentrationUnits>µg/ml</ConcentrationUnits><MolarConcentration>-1</MolarConcentration><MolarConcUnits>nM</MolarConcUnits><MolecularWeight>-1</MolecularWeight><Temperature>25</Temperature><StartTime>277379</StartTime><AssayTime>30</AssayTime></CommonData><FlowRate>1000</FlowRate><StepType>BASELINE</StepType><StepName>Baseline</StepName><StepStatus>OK</StepStatus><ActualTime>29.999</ActualTime><CycleTime>0.2</CycleTime><AssayXData Points="150">ff8pQ28yKkOiZSpDF5kqQwjMKkN9/ypDsDIrQ+pmK0PVmCtDCMwrQzv/K0OwMixDomUsQ9WY
LENKzCxDO/8sQ7AyLUPjZS1D1ZgtQwjMLUN9/y1DsDIuQ6JlLkPVmC5DCMwuQzv/LkOwMi9D
42UvQxeZL0MIzC9DO/8vQ7AyMEOiZTBDF5kwQ0rMMEM7/zBDbzIxQ6JlMUMXmTFDSswxQzv/
MUNvMjJD42UyQ9WYMkMIzDJDO/8yQ7AyM0PjZTNDF5kzQ0rMM0M7/zNDsDI0Q6JlNEPVmDRD
Ssw0Q33/NENvMjVD42U1Q9WYNUMIzDVDO/81Q7AyNkPjZTZD1Zg2Q0rMNkN9/zZDbzI3Q6Jl
N0PVmDdDCMw3Qzv/N0OwMjhD42U4Q9WYOEMIzDhDO/84Q7AyOUOiZTlD1Zg5QwjMOUM7/zlD
bzI6Q6JlOkMXmTpDSsw6Q33/OkOwMjtD42U7Q9WYO0MIzDtDPP87Q28yPEPjZTxDF5k8QwjM
PEM8/zxDbzI9Q6JlPUPVmD1DCMw9Qzz/PUOwMj5DomU+Q9WYPkNKzD5DPP8+Q7AyP0OiZT9D
F5k/Q0rMP0M8/z9DbzJAQ6JlQEMXmUBDCMxAQzz/QEOwMkFD42VBQ9WYQUMIzEFDff9BQ28y
QkPjZUJD1ZhCQwjMQkM8/0JDbzJDQ+NlQ0PVmENDSsxDQzz/Q0NvMkRDomVEQxeZREMIzERD
ff9EQ28yRUOiZUVDF5lFQwjMRUM8/0VDbzJGQ6JlRkMXmUZDCMxGQzz/RkNvMkdDomVHQxeZ
R0MIzEdD</AssayXData><AssayYData Points="150">FLqLPxJ3jj89xY8/Bp+RPwkKkj/4tZE/v+CRP9dRkz/AcJI/2weTP7lUkj+ySpM/PXqTPyjJ
kj9RE5M/4XCTP9mGkz/baJM/nquTP4R4lD94qZM/Js6SP+WEkz9oapM/HeKTP+v8kz8mppM/
sZ2TP65okz+JPZM/NkuUPzOgkz+HwZM/2bKTPxLvkz9VtJM/77OUP+yQkz/vZZQ/xqyTP9Vf
lD8bBpQ/lfmTPzaOlD+U5JM/1EOUP5n3kz/2+pM/Q5iTP6RqlD9eKZQ/yVGUP/h3lD+QQpQ/
qxiUPwihlD/8P5Q/y5SUP1/5kz/iDZQ/E3WUPyCJlD/QZZQ/AaSUP/aNlD+BMJQ/OxmUPwYN
lT9OlJQ/LliUP+xjlD8PL5U/iJyUP4cLlT+zj5Q/HOmUPySglD820pQ/DASVP/i6lD+DEZU/
vEqUP6HxlD9mqpQ/fd6UP0JtlD9Tc5Q/udyUP3rLlD9T6ZQ/XtCUP2khlT8TgZU/VIaUP5Lq
lD+mhpQ/cbyUP14Clj8popQ/2RSVP9D2lD9/45Q/weqUP43PlD/9mJQ/a+CUP84ylT9X/pQ/
io+VP7lylT/vqpQ/k5CVP7o3lT/GxJQ/TFaVPwaylD9W9JQ/zj2VP5rslD/Si5U/rRqWPx2E
lT/u9pQ/ciKVP5EUlT/WB5U/iJmVP9hxlD/op5U/a0GVP+welT9TWJU/N6aVP0h6lD/CcpU/
NrmVP+sclT9iSJY/rXqVP1vulD/bOJU/kMmUP1lilT/wnJU/0hOVP/wBlT9RgpU/JVaVP3Vc
lT/El5U/</AssayYData></Step><Step><CommonData><SampleLocation>10</SampleLocation><SampleID>BG505 T332N SOSIP</SampleID><SampleGroup></SampleGroup><SampleInfo></SampleInfo><SampleRow>A</SampleRow><SamplePlate>1</SamplePlate><WellType>KSAMPLE</WellType><Concentration>-1</Concentration><ConcentrationUnits>µg/ml</ConcentrationUnits><MolarConcentration>500</MolarConcentration><MolarConcUnits>nM</MolarConcUnits><MolecularWeight>-1</MolecularWeight><Temperature>25</Temperature><StartTime>316608</StartTime><AssayTime>180</AssayTime></CommonData><FlowRate>600</FlowRate><StepType>ASSOC</StepType><StepName>Association</StepName><StepStatus>OK</StepStatus><ActualTime>180</ActualTime><CycleTime>0.2</CycleTime><AssayXData Points="900">O/9HQ24ySEOhZUhD1ZhIQwjMSEM7/0hDbjJJQ6FlSUPVmElDCMxJQzv/SUNuMkpDoWVKQ9WY
SkMIzEpDO/9KQ24yS0OhZUtD1ZhLQwjMS0M7/0tDbjJMQ6FlTEPVmExDCMxMQ/n+TENuMk1D
YGVNQ9WYTUMIzE1DO/9NQy0yTkOhZU5D1ZhOQwjMTkP5/k5DbjJPQ6FlT0OTmE9DCMxPQzv/
T0NuMlBDoWVQQ9WYUEMIzFBDO/9QQ24yUUNgZVFD1ZhRQwjMUUM7/1FDbjJSQ6FlUkPVmFJD
CMxSQ/n+UkNuMlNDoWVTQ9WYU0PGy1NDO/9TQ24yVEOhZVRD1ZhUQwjMVEM7/1RDbjJVQ6Fl
VUPVmFVDCMxVQ/n+VUNuMlZDYGVWQ5OYVkMIzFZDO/9WQ24yV0OhZVdDk5hXQwjMV0M7/1dD
LTJYQ6FlWEPVmFhDxstYQ/r+WENuMllDoWVZQ5OYWUMIzFlDO/9ZQy0yWkOhZVpD1ZhaQwjM
WkM7/1pDbjJbQ2BlW0OTmFtDCMxbQ/r+W0NuMlxDYGVcQ5OYXEMIzFxDO/9cQ24yXUNgZV1D
1ZhdQ8bLXUP6/l1DbjJeQ2BlXkPVmF5DCMxeQzv/XkNuMl9DoWVfQ9WYX0MIzF9DO/9fQy0y
YEOhZWBDk5hgQ8bLYEP6/mBDbjJhQ6FlYUPVmGFDxsthQzv/YUNuMmJDoWViQ9WYYkPGy2JD
O/9iQy0yY0OhZWNDk5hjQwjMY0M7/2NDLTJkQ6FlZEPVmGRDCMxkQ/r+ZEMtMmVDoWVlQ5OY
ZUPGy2VD+v5lQ24yZkNgZWZD1ZhmQ8bLZkP6/mZDbjJnQ6FlZ0OTmGdDCMxnQzv/Z0NuMmhD
omVoQ5OYaEMIzGhDO/9oQy0yaUOiZWlDk5hpQwjMaUP6/mlDLTJqQ2BlakPUmGpDxstqQ/r+
akNuMmtDYGVrQ5OYa0PGy2tDO/9rQ24ybEOiZWxDk5hsQwjMbEP6/mxDbjJtQ2BlbUMWmW1D
xsttQzv/bUNuMm5DomVuQ5OYbkPGy25D+v5uQy0yb0OiZW9D1JhvQwjMb0P6/m9DLTJwQ6Jl
cEPUmHBDCMxwQzv/cENuMnFDYGVxQ9SYcUMIzHFDO/9xQ24yckOiZXJD1JhyQ8bLckM7/3JD
bjJzQ2Blc0PUmHNDxstzQ/r+c0MtMnRDYGV0Q9SYdEMIzHRDO/90Q24ydUOiZXVDk5h1QwjM
dUM7/3VDbjJ2Q6JldkPUmHZDxst2Q/r+dkNuMndDYGV3Q5OYd0MIzHdD+v53Qy0yeENgZXhD
k5h4QwjMeEP6/nhDLTJ5Q2BleUOTmHlDCMx5Q/r+eUMtMnpDomV6Q5OYekMIzHpDO/96Q24y
e0OiZXtD1Jh7Q8bLe0M7/3tDLTJ8Q2BlfEOTmHxDCMx8Qzv/fENuMn1DYGV9Q5OYfUMIzH1D
+v59Q24yfkNgZX5D1Jh+QwjMfkP6/n5DLTJ/Q6Jlf0OTmH9DCMx/Q/r+f0MWGYBD0TKAQ2pM
gEPjZYBDfX+AQzeZgEOwsoBDasyAQwTmgEN9/4BDNxmBQ9EygUNKTIFD42WBQ55/gUM3mYFD
0bKBQ2rMgUME5oFDQQCCQxYZgkOwMoJDakyCQwRmgkPff4JDFpmCQ9GygkNKzIJDBOaCQ33/
gkMWGYND0TKDQ2pMg0PjZYNDnn+DQxaZg0PRsoNDSsyDQ+Plg0N9/4NDNxmEQzMzhENKTIRD
42WEQ75/hEMWmYRDsLKEQ2rMhEPj5YRDff+EQxYZhUOwMoVDakyFQ+NlhUOef4VDN5mFQ7Cy
hUNKzIVD4+WFQ33/hUMWGYZDsDKGQ2pMhkMEZoZDfX+GQzeZhkPRsoZDasyGQ+PlhkN9/4ZD
FhmHQ9Eyh0NqTIdDBGaHQ55/h0MWmYdDObSHQ0rMh0Pj5YdDff+HQzcZiEMzM4hDSkyIQwRm
iEN9f4hDFpmIQ7CyiENKzIhD4+WIQ57/iEM3GYlDsDKJQ0pMiUPjZYlDfX+JQxaZiUOwsolD
asyJQ+PliUN9/4lDFhmKQ9EyikNqTIpD42WKQ55/ikMWmYpD0bKKQ0rMikPj5YpDff+KQxYZ
i0PRMotDSkyLQ+Nli0Oef4tDFpmLQ7Cyi0NKzItD4+WLQxgEjEP8GYxD0TKMQ2pMjEPjZYxD
fX+MQzeZjEOwsoxDasyMQwTmjEN9/4xDFhmNQ7AyjUNKTI1DBGaNQ55/jUM3mY1DsLKNQ2rM
jUME5o1Dff+NQxYZjkOwMo5DSkyOQwRmjkN9f45DN5mOQ7CyjkNKzI5D4+WOQ57/jkM3GY9D
sDKPQ2pMj0PjZY9DfX+PQ2Sbj0Owso9DSsyPQwTmj0MgAJBDNxmQQ7AykENKTJBD42WQQ31/
kEMWmZBD0bKQQ2rMkEPj5ZBDff+QQxYZkUOwMpFDakyRQ+NlkUOef5FDFpmRQ7CykUNqzJFD
4+WRQ33/kUMWGZJDsDKSQ0pMkkPjZZJDnn+SQxaZkkOwspJDSsySQ+PlkkN9/5JDFhmTQ7Ay
k0NKTJNDBGaTQ55/k0M3mZNDsLKTQ0rMk0ME5pNDff+TQxYZlEOwMpRDSkyUQ41nlEN9f5RD
FpmUQ7CylENKzJRD4+WUQ33/lEMWGZVDsDKVQ0pMlUMEZpVDfX+VQzeZlUNatJVDasyVQ+Pl
lUN9/5VDFhmWQ7AylkNKTJZD42WWQ55/lkMWmZZD8rKWQ0rMlkPj5ZZDff+WQxYZl0OwMpdD
SkyXQwRml0N9f5dDFpmXQ7Cyl0NKzJdDBOaXQ57/l0MWGZhDsDKYQ0pMmEMEZphDfX+YQxaZ
mEPRsphDSsyYQ+PlmEN9/5hDFhmZQ7AymUNKTJlD42WZQ31/mUMWmZlDsLKZQ0rMmUPj5ZlD
ff+ZQxYZmkOwMppDSkyaQ+NlmkN9f5pDFpmaQ7CymkNKzJpD4+WaQ33/mkMWGZtD0TKbQ0pM
m0PjZZtDnn+bQxaZm0PRsptDSsybQ+nmm0N9/5tDFhmcQ9EynENqTJxD42WcQ31/nEM3mZxD
sLKcQ0rMnEPj5ZxDff+cQxYZnUOwMp1DSkydQ+NlnUOkgJ1DN5mdQ7CynUNqzJ1D4+WdQ33/
nUM3GZ5DsDKeQ0pMnkMEZp5DfX+eQxaZnkOwsp5DSsyeQ+PlnkN9/55DFhmfQ7Ayn0NqTJ9D
42WfQ31/n0MWmZ9D0bKfQ0rMn0Pj5Z9Dff+fQxYZoEOwMqBDSkygQ+NloEN9f6BDFpmgQ7Cy
oENKzKBD4+WgQ33/oEMWGaFDsDKhQ0pMoUPjZaFDnn+hQxaZoUPRsqFDasyhQwTmoUOe/6FD
FhmiQ7AyokNKTKJDBGaiQ31/okMWmaJDsLKiQ0rMokPj5aJDff+iQzcZo0PRMqNDSkyjQ+Nl
o0N9f6NDFpmjQ9Gyo0NKzKND4+WjQ33/o0M3GaRD0DKkQ2pMpEPjZaRDnn+kQzeZpEOwsqRD
SsykQwTmpEOe/6RDFhmlQ7AypUNKTKVDBGalQ3x/pUMWmaVDsLKlQ2rMpUPj5aVDnv+lQxYZ
pkPQMqZDrEymQ+NlpkN8f6ZDFpmmQ9CypkNqzKZDBOamQ3z/pkM3GadD0DKnQ2pMp0PjZadD
nn+nQzeZp0OwsqdDSsynQyTmp0Oe/6dDNxmoQ9AyqENKTKhDJGaoQ55/qEM3mahD0LKoQ2rM
qEME5qhDnv+oQzcZqUPQMqlDakypQwRmqUOef6lDN5mpQ9CyqUNqzKlDBOapQ57/qUM3GapD
0DKqQ4tMqkMEZqpDnn+qQzeZqkPQsqpDasyqQwTmqkOe/6pDNxmrQ9Ayq0NqTKtDBGarQ55/
q0M3matD0LKrQ2rMq0ME5qtDnv+rQzcZrEPQMqxDakysQwRmrEOef6xDN5msQ9CyrENqzKxD
BOasQ57/rEM3Ga1D0DKtQ2pMrUMEZq1Dnn+tQzeZrUPQsq1DasytQwTmrUOe/61DNxmuQ9Ay
rkNqTK5DBGauQ55/rkM3ma5DsLKuQ2rMrkME5q5Dnv+uQzcZr0PQMq9DSkyvQwRmr0Oef69D
N5mvQ9Cyr0NqzK9DBOavQ57/r0M3GbBD0DKwQ2pMsEMEZrBDnn+wQzeZsEPQsrBDasywQwTm
sEOe/7BDNxmxQ9AysUNqTLFDBGaxQ55/sUM3mbFD0LKxQ2rMsUPj5bFDnv+xQzcZskPQMrJD
akyyQwRmskOef7JDN5myQ7CyskNqzLJD4+WyQ57/skM3GbND0DKzQ2pMs0MEZrNDnn+zQzeZ
s0PQsrNDasyzQwTms0Oe/7NDNxm0Q9AytENqTLRDBGa0Q55/tEM3mbRD0LK0Q2rMtEME5rRD
nv+0QzcZtUOwMrVDSky1QwRmtUOef7VDN5m1Q7CytUNqzLVDBOa1Q57/tUMWGbZD0DK2Q2pM
tkMEZrZDnn+2QxaZtkPQsrZDasy2QwTmtkOe/7ZDNxm3Q7Ayt0NqTLdDBGa3Q55/t0M3mbdD
sLK3Q2rMt0Pj5bdDnv+3QzcZuEOwMrhDaky4QwRmuEOef7hDN5m4Q7CyuENqzLhD4+W4Q57/
uEMWGblD0DK5Q2pMuUPjZblDnn+5QzeZuUPQsrlDasy5QwTmuUOe/7lDFhm6Q9AyukNqTLpD
BGa6Q55/ukM3mbpD0LK6Q2rMukME5rpDpAC7QzcZu0PQMrtDaky7Q+Nlu0N8f7tDN5m7Q7Cy
u0NqzLtDBOa7Q3z/u0M3GbxD0DK8Q2pMvEMEZrxDnn+8QzeZvEPQsrxDasy8Q+PlvEN8/7xD
Nxm9Q7AyvUNqTL1DBGa9Q55/vUM3mb1DsLK9Q0rMvUME5r1D</AssayXData><AssayYData Points="900">th6WP2aklD/SRZM/YouSP+ggkT+VzpA/tQ2QP/hYjz+EOI8/UE6OP0Bcjj8Y/40/F7SNPwl5
jT8oE44/LL+MPxSPjT9E4Yw/WiKNP8x3jD8hAo0/SCGNP4LQjD/jcYw/r+aMP8iNjD/nAo0/
Wh2NP+UijT81a40/OwKNP4KQjD/2A40/GAaNPwibjD8N1ow/S/CMP6dYjT+xRI0/nxiNP0Hw
jD/oPY0/oi2NPy2KjT/LnY0/LZeNPwGRjT9glIw/PC2NP0B4jj9eUo0/k3CNP4p3jT9YnY0/
wfmMP2y/jT/uGI0/8RaOP7kOjj+GxY0/J66NP3OfjT+UA44/wWKOP/NPjj/zDY4/4baOPyrG
jj9f8Y0/9SSOP9xWjj/hcY4/212OPwyejj/E940/jQCOPyNNjj8ky44/SEyOPxVZjj9Y1Y0/
a5yOP7ywjj/Ib44/Ne6NPx77jj8cmY4/EfSOP6fpjj+aHY4/ZNiOPyAHjz8AlY4/ifuOP5H3
jj/R/o4/9/2OP3W0jj/NKY8/Mx+PPzJAjz/WNo8/CbeOP8bujj+ZS48/YE6PP2C5jj8yJY8/
fpqPP7kpjz+k+44/HrWPP9lujz/+tY8/NoyPP5Mzjz+0WY8/ZXePP0rFjz8Sv48/hvaPP3Zy
jz+UApA/ntCPP11IkD/Y2o8/BCKQP70DkD8xBpA/+R+QP2nEjz80GJA/XNqPP1X0jz85M5A/
YMaPP4JVkD98DpA/j+OPP7UdkD9QHJA/Yz+QP6khkD8srpA/SniQP9lVkD/56I8/AmyQPyu9
kD+fppA/59OQP/sZkD+HlpA/E9iPP2rikD/H05A/0lGQP3PRkD/4u5A/cWWQPzLrkD8vr5A/
DLiQP8IAkT9jxpA/Y/aQP3XHkD8mSJE/WQmRPwLzkD/TppA/5HGQP8uqkD9IYpE/Nk6RPzO8
kD/YWJE/6zeRP33ykD8dIZE/a3iRP8qZkT/JgJE/ZM2RP059kT+/R5E/tv6QPxcikT/FYZE/
AqSRP2gPkj+FOpE/7k+RP3g/kT+irZE/VKiRP6epkT+zsZE/07SRP3KxkT8ruZE/4biRP+DH
kT+XzpE/3xWRP0qGkT+XZpE/0ACSP4H6kT80JZI/4AmSP6fvkT/f95E/iRiSP90fkj+jlpE/
G3CSPyT9kT/jUZI/3j+SP1NOkj8lPpI/omiSP750kj8ZFJI/RhySPyCfkj8KvJE/Ll6SP4fM
kj8+6pE/9QuSP/kZkj+jTJM/HseSP5c3kz/GhpI/cZ6SP1xwkj9jZJI/RGaSP31ekj9kipI/
4YqSP3Jjkz+68ZI/2GaTP3k9kj8De5I/Ut2SPyMskz+iy5I/VKGSP5wfkz+9KJM/seOSPzET
kz99S5M/GcWSP9d+kz9WRJM/jbCTP8iukj8GUZM/fMmTP5Vpkz95F5M/0maTP99okz8ORJM/
7OiSP7dgkz/8QJM/NW6TP9c6kz8BapM/+neTP3qpkz8ufZM//MyTP5tflD/wqJM/dVGUP+nM
kz/nwZM/fCqTPy7bkz/Vz5M/BzeTP9mOkz+LT5Q/pLqTP7+7kz+7zZM/C2eTP095kz+7DJQ/
A6WTPxahkz/+FJQ/NPiTPygdlD/yupM/9eqTP3BIlD81FJQ/HUqUPwFXlD8zypM/VUGUP7WI
lD/EcpQ/gjWUP1dtlD+mbpQ/uESUPzyzlD8yqpQ/XS6UP8r+kz9rLJQ/id+TPzwIlD/ITpQ/
hv+UP7TWlD/XX5Q/yh+UP69KlD//35M/+YaUPyBBlD/Kz5Q/BsWUP+QllT+pZ5Q/F5KUP3Mi
lT9mzZQ/oPaUPxoAlT8wrZQ//5qUPwA2lT8gUpU/geKUPw/wlD82dZU/qyqVPzYVlT8eXJU/
MMiUP70QlT9NFpU/RGCVP4kulT/zW5U/r0GVP+tDlT/FnJU/0yqVPwpUlT8wFJU/jN2VP146
lT+uI5U/4QKVPxdNlT+GoJU/GwWVP52QlT/nHZU/freVP4yrlT+F6JU/nzeVP7NnlT9B0JU/
3BeVPxNRlT/g7pU/lYaVPxn8lT92kpU/YbiVPxa1lT9iqpU/V+6VP9Bvlj8MN5Y/zSyWP+8v
lj9oZpY/oT+WPy0xlj9KfpU/+iOWP8Y3lj88yZU/Ab+VPwA0lj+/2JU/Wt+VP80+lj+CnpY/
w+CVP886lj/fiJY/CDOXP6Q0lj80vZY/rB+WPzvQlj+hW5c/LtmVP8KKlj+ujpY/e5yWP8B8
lj/l+pY/44mWP65Jlj9JapY/cYmWP17wlj9djJY/BpiWP2Kxlj9EnJY/33eXP2zSlj/kpJY/
XG2XP5rflj/CS5Y/4n2WPy4Nlz8lxpY/oNiWP473lj87EJc/9OCWP4AJlz8D5ZY/FNCWP383
lz8oCJc/cqGWP0Pflj+pBpc/oSKXP6x7lz8gmpY//kCXP+0qlz+YVJc/23OXPzXFlj+a9pY/
7+mWP2rQlz/M8pY/3lyXP1xklz95a5c/kRiYP69qmD8uuZc/k5mXPyjdlz+ffJc/PgWYP4XV
lz9Iw5c/V+2WPzqylz99xZc/obyXP7rBlz+f+pc/ygCYPyrrlz80cpc/KS+YP0nklj/0hpc/
jDeXPxFkmD9zVZg/oD6YP3avlz+lwpg//t6XP3YxmD9OAJg/3yyYPykYmD+1e5g/yv6XP8tB
mD9u/Zc/bRiZP1/8lz91Jpg/ty2YP7YlmD9Ztpg/n4CXP5NymD8Rtpg/WkOYP5kumT9OUpg/
0yuYPxhJmD8TU5g/H6+YP2domD9rYZg/zsCYP0nVmD9FrJg/I3eYP9/6mD/UV5g/lYiYP7zN
mD+FDZk/O/mYPzEBmT/78pg/5kmZP+e2mD+Rlpg/4ZeYPyXxmD9MFpk/MhyZP6bTmD9WDJk/
xs2YP9/dmD/K0Zg/OUqYP/PhmD9UyZg/+oeZP4TimD9oRpk/i4mZP9AcmT8BYpk/SOmYP3cK
mT+lhJk/JymZP9bwmD/neJk/2nOZP5E3mT9WnJk/X4yZP2h7mT9VFpk/X3SZPzftmD8CrZk/
sNiZP6vOmT8TX5k/1naZPygMmj9napo/w26ZP58smT8G45g/+KKZPz2CmT/cmJk/WrCZP6PH
mT9iz5k/xw6aP4aHmT+Nk5k/bbuZPwXkmT9ME5o/j/+ZP9BKmj+SA5o/wf6ZPzsFmj8FOpo/
UvyZP4KrmT9Dx5o/8SuaPxkhmj8co5o/VsyZP9Uzmj/dR5o/sC+aP0hdmj/lipo/UoSaPx7A
mj9ohZo/L5CaP905mj+4XJo/zVeaPx2Emj9fV5o/K02aP8DFmj/uJJo/6eCZP16bmj9YZZo/
2nmaP+Gfmj80aJo/wG+aP89mmj8bd5o/SqOaP7JOmj+LxJo/Gg+bPw5pmj+evJo/SFuaP+nr
mj8q4Jo/VAmbP57Ymj+xeJs/hnCaP6nZmj9Jw5o/e9CaP0Gtmj/foJo/qnmaPzIbmz+2M5s/
lluaP+p1mz8KUZs/m82aP1QSmz8qA5s/TiubP5ktmz9kxJo/WSWbP1sCmz8DNZs/Kg6bP/Dx
mj+lMZs/LhabPwSmmz/rPps/+/6aP4BNmz+d8Js/nx+bPxHtmj9OB5w/YS6bP6Tzmz/mXZs/
7BucP7wBmz9jWJs/iZybP4qNmz8Qaps/KlObPyH7mz8V45s/2imcP1rRmz+JIJs/qc+bP3Xa
mz8jq5s/muabP1u5mz+Mhps/eU2bP+N7mz8+hZs/nCacPx4unD9WMpw/WF+cP6ZAnD93u5s/
Jf6bP5qFnD/OUZw/c/2bP/wknD+uaZw/0/ybP3L7mz+faZw/012cP7o4nD+rk5w/tXqcP5jA
nD8Fxps/NQacPwo7nD97sZw/IQ+cPyR6nD9ub5w/itWbP/LrnD9FBZ0/+sCcP4XDnD80V5w/
JXicP0TJnD9fx5w/zFucPy2knD8uxZw/zHOcP2p/nD8QaJw/ySGdP57onD8pzpw/gjedPw/n
nD88/5w/q+mcP/rInD/iFJ0/n/+cP2XAnD+ZGJ0/WpGcPwFFnT+C1Zw/XAudPxdvnD8KuJw/
OvycP2kVnT+hfp0/kTedP43VnD9gxZw/go+cPykbnT8QJZ0/GN+cP8ZwnT9oMJ0/CECdP8cc
nT8NV50/gAadP9UZnT/1T50/OrmdPwetnT/4hJ0/HfCcP1ffnT/1TJ0/XFWdP3J6nT8IfJ0/
Z2CdP4uanT8OW50/UkedP5ffnD9R650/UECdP7mBnT/DdZ0/8hedP1KLnT+sW50/koGdP3J1
nT/A7p0/kKWdP1G+nT9bwJ0/cIeePy1nnT/eLp0/sZydPwMbnj8g1p0/zJqdP1iwnT9q8Z0/
FcudPyfwnT/cyZ0/QmWdPy7ynT/k9Z0/HY6eP+srnj/C0J0/PjGePxsfnj//kZ0/1HGeP/8+
nj+OUp4/9zeeP8XznT/LsZ0/nGKeP4z5nT9LBZ4/JsyePx50nj8RJ54/Cg2ePy2rnT+4ZJ4/
d9SdPw6Pnj+CsJ4/BWeePzX4nj/Fj54/6m+eP0Klnj9W+54/G1SeP4lGnj8JnJ4/TO6eP4J9
nj/ZMJ4/5gmfP0Pbnj/vyZ4/c5qeP1N1nj+uuZ4/9t2ePxOtnj/H/p0/EMiePzscnz+QAJ8/
QaCeP7D/nj9XCZ8/OHefP4hOnz+ZrZ4/v16fPykxnz9ucp8/XbeeP4eMnz8wHp8/8MiePyKh
nj+e+54/9iafP0Ljnj9Fqp8/fRyfP09lnz/vK58/jMueP7kenz/cqp8/8BmfP7dQnz87054/
pNOfPzuYnz/Lh58/LY2fP/Cmnz/iop8/KeieP3Ounj/7a58/</AssayYData></Step><Step><CommonData><SampleLocation>1</SampleLocation><SampleID></SampleID><SampleGroup></SampleGroup><SampleInfo></SampleInfo><SampleRow>A</SampleRow><SamplePlate>1</SamplePlate><WellType>BUFFER</WellType><Concentration>-1</Concentration><ConcentrationUnits>µg/ml</ConcentrationUnits><MolarConcentration>-1</MolarConcentration><MolarConcUnits>nM</MolarConcUnits><MolecularWeight>-1</MolecularWeight><Temperature>25</Temperature><StartTime>505596</StartTime><AssayTime>180</AssayTime></CommonData><FlowRate>600</FlowRate><StepType>DISASSOC</StepType><StepName>Dissociation</StepName><StepStatus>OK</StepStatus><ActualTime>179.999</ActualTime><CycleTime>0.2</CycleTime><AssayXData Points="900">nv+9QzgZvkOwMr5DSky+Q+RlvkN9f75DF5m+Q7CyvkNKzL5DBOa+Q33/vkO7Gb9DsDK/Q0pM
v0PkZb9DfX+/QxeZv0Owsr9DSsy/Q+Tlv0N9/79DOBnAQ7AywENKTMBD5GXAQ31/wEMXmcBD
sLLAQy/NwEPk5cBDff/AQxcZwUOwMsFD7kzBQ+RlwUN9f8FDF5nBQ7CywUNKzMFD5OXBQ33/
wUMXGcJD0TLCQ1BNwkNYacJDfX/CQxeZwkPRssJDSszCQwTmwkOe/8JDFxnDQ7Ayw0NrTMND
BGbDQ31/w0MXmcNDsLLDQ0rMw0OU6MNDff/DQxcZxEPRMsRDSkzEQ+RlxEOef8RDF5nEQ7Cy
xENrzMRDBObEQ57/xEPiGsVDVDPFQ2tMxUMEZsVDfX/FQxeZxUPRssVDSszFQ+TlxUN9/8VD
FxnGQ7AyxkNKTMZD5GXGQ31/xkM4mcZD0bLGQ0rMxkNG5sZDnv/GQzgZx0PRMsdDSkzHQ2dm
x0N9f8dDOJnHQ7Cyx0NKzMdDBObHQ33/x0P8GchD0TLIQ2tMyEMEZshDnn/IQ7uZyEPRsshD
a8zIQwTmyEOe/8hDOBnJQ9EyyUOMTMlDJWbJQ55/yUM4mclD0bLJQ2vMyUME5slDnv/JQzgZ
ykPRMspDa0zKQwRmykOef8pDOJnKQ9GyykNrzMpDBObKQ57/ykM4GctD8jLLQ4xMy0MEZstD
nn/LQziZy0PRsstDa8zLQwTmy0Oe/8tDOBnMQ9EyzENrTMxDBGbMQ55/zEM4mcxD0bLMQ2vM
zEME5sxDv//MQzgZzUPRMs1Da0zNQwRmzUOef81DOJnNQ9GyzUNrzM1DBObNQ57/zUM4Gc5D
0TLOQ2tMzkMEZs5Dnn/OQziZzkPRss5Da8zOQwTmzkOe/85DOBnPQ9Eyz0NrTM9DBGbPQ0KA
z0M4mc9D0bLPQ2vMz0ME5s9Dff/PQzgZ0EPRMtBDa0zQQwRm0EOef9BDOJnQQ9Gy0ENrzNBD
BObQQ57/0EM4GdFD0TLRQ2tM0UMEZtFDnn/RQziZ0UPRstFDa8zRQwTm0UOe/9FDOBnSQ9Ey
0kNrTNJDBGbSQ55/0kM4mdJD0bLSQ2vM0kME5tJDnv/SQzgZ00PRMtNDSkzTQwRm00Oef9ND
OJnTQ9Gy00NrzNNDBObTQ57/00M4GdRD0TLUQ2tM1EMEZtRDnn/UQziZ1EPRstRDjMzUQwTm
1EOe/9RDOBnVQ7Ay1UNrTNVDBGbVQ31/1UM4mdVD0bLVQ2vM1UME5tVDnv/VQzgZ1kPRMtZD
a0zWQwRm1kOef9ZDOJnWQ9Gy1kNrzNZDBObWQ57/1kMXGddD0TLXQ2tM10MEZtdDnn/XQziZ
10PRstdDa8zXQwrn10Oe/9dDOBnYQ9Ey2ENrTNhDBGbYQ55/2EM4mdhD0bLYQ2vM2EPk5dhD
nv/YQ9wZ2UPRMtlDa0zZQwRm2UOef9lDOJnZQ9Gy2UNrzNlDBObZQ57/2UM4GdpD0TLaQ0pM
2kMEZtpDfX/aQziZ2kPRstpDL83aQ0bm2kOe/9pDOBnbQ7Ay20NrTNtDBGbbQ55/20M4mdtD
0bLbQ0rM20ME5ttDnv/bQzgZ3EPRMtxDa0zcQwRm3EOef9xDOJncQ9Gy3ENrzNxDBObcQ57/
3EM4Gd1D0TLdQ0pM3UPkZd1Dnn/dQxeZ3UPRst1Da8zdQwTm3UN9/91DOBneQ9Ey3kOsTN5D
eWneQ55/3kM4md5D0bLeQ2vM3kMl5t5Dff/eQzgZ30PRMt9Da0zfQwRm30Oef99DOJnfQ9Gy
30NrzN9DBObfQ57/30M4GeBD0TLgQ0pM4EPkZeBDnn/gQxeZ4EPRsuBDSszgQwTm4EOe/+BD
FxnhQ9Ey4UNrTOFD5GXhQ55/4UM4meFD0bLhQ2vM4UME5uFDff/hQxcZ4kMTM+JDa0ziQwRm
4kOef+JDF5niQzSz4kNrzOJD5OXiQ57/4kMXGeND0TLjQ81M40MEZuNDfX/jQziZ40PRsuND
a8zjQ+Tl40N9/+NDFxnkQ7Ay5ENrTORD5GXkQ+B/5EM4meRDsLLkQ2vM5EPk5eRDnv/kQxcZ
5UPRMuVDa0zlQwRm5UN9f+VDOJnlQ9Gy5UNrzOVDBOblQ57/5UMXGeZDNDPmQ0pM5kMEZuZD
nn/mQziZ5kPRsuZDa8zmQwTm5kN9/+ZDFxnnQ9Ey50NrTOdDBGbnQ31/50MXmedDsLLnQ2vM
50ME5udDff/nQzgZ6EPRMuhDa0zoQ+Rl6EOef+hDOJnoQ7Cy6ENrzOhDBOboQ57/6EM4GelD
0TLpQ0pM6UPkZelDnn/pQziZ6UOwsulDa8zpQ+Tl6UO//+lDuxnqQ7Ay6kNrTOpDBGbqQ55/
6kMXmepDsLLqQ0rM6kPk5epDnv/qQzgZ60PRMutDa0zrQ+Rl60N9f+tDOJnrQ9Gy60NrzOtD
BObrQ57/60MXGexD0TLsQ2tM7EMEZuxDnn/sQziZ7EPRsuxDSszsQ+Tl7EOe/+xDOBntQ7Ay
7UNrTO1D5GXtQ31/7UMXme1D0bLtQ0rM7UME5u1Dnv/tQzgZ7kPRMu5Da0zuQ2dm7kOef+5D
OJnuQ7Cy7kNrzO5DBObuQ33/7kMXGe9D0TLvQ0pM70MEZu9DfX/vQziZ70PRsu9Da8zvQwTm
70Oe/+9DOBnwQ7Ay8ENKTPBDBGbwQ55/8EMXmfBDsLLwQ0rM8EPk5fBDff/wQzgZ8UOwMvFD
a0zxQwRm8UN9f/FDF5nxQ9Gy8UNKzPFD5OXxQ57/8UM4GfJDsDLyQ0pM8kPkZfJDnn/yQxeZ
8kPRsvJDSszyQ+Tl8kOe//JDuxnzQ7Ay80NrTPND5GXzQ31/80MXmfND0bLzQ2vM80Pk5fND
ff/zQ1gZ9EOwMvRDSkz0Q+Rl9EOef/RDOJn0Q7Cy9ENKzPRD5OX0Q33/9EM4GfVD0TL1Q+5M
9UPkZfVDnn/1QziZ9UPRsvVDSsz1Q+Tl9UN9//VDOBn2Q7Ay9kNrTPZDBGb2Q55/9kMCm/ZD
0bL2Q2vM9kPk5fZDff/2QxcZ90OwMvdDSkz3Q+Rl90N9f/dDOJn3Q7Cy90NKzPdDBOb3Q33/
90MXGfhDsDL4Q0pM+EMEZvhDfX/4QziZ+EPRsvhDSsz4QwTm+EN9//hDOBn5Q9Ey+UNrTPlD
BGb5Q55/+UM4mflD0bL5Q0rM+UPk5flDff/5QxcZ+kOwMvpDSkz6Q+Rl+kOef/pDF5n6Q7Cy
+kNrzPpDBOb6Q33/+kNYGftD0TL7Q2tM+0PPZ/tDfX/7QxeZ+0OwsvtDSsz7Q0bm+0Oe//tD
OBn8Q7Ay/ENKTPxD5GX8Q55//EMXmfxDsLL8Q0rM/EPk5fxDff/8QzgZ/UOwMv1Da0z9QwRm
/UOef/1DF5n9Q9Gy/UNKzP1D5OX9Q57//UMXGf5D0TL+Q0pM/kPkZf5Dnn/+QxeZ/kPRsv5D
a8z+Q+Tl/kN9//5DOBn/Q9Ey/0NKTP9D5GX/Q31//0MXmf9D2LP/Q0rM/0ME5v9Dff//Q4wM
AERYGQBEJSYARPIyAES+PwBEjEwARGhZAEQlZgBE8nIARM9/AESMjABEaJkARDamAEQCswBE
vr8ARIzMAERY2QBENuYARPLyAETP/wBEjAwBRGgZAUQ2JgFEAjMBRL4/AUSMTAFEWFkBRCVm
AUTycgFEvn8BRIyMAUSJmQFEJaYBRPKyAUS+vwFEjMwBRGjZAUQ25gFE8vIBRL7/AUScDAJE
aBkCRCUmAkTyMgJE1UACRJxMAkRYWQJEJWYCRPJyAkTPfwJEjIwCRFiZAkQlpgJEArMCRL6/
AkSMzAJEaNkCRCXmAkTy8gJEvv8CRIwMA0RoGQNEJSYDRPIyA0S+PwNEjEwDRFhZA0Q2ZgNE
AnMDRL5/A0ScjANEWJkDRDamA0TysgNEvr8DRIzMA0RY2QNENuYDRPLyA0S+/wNEjAwERFgZ
BEQlJgRE8jIERL4/BESMTAREWFkERDZmBETycgREvn8ERIyMBERYmQRE2aYERPKyBES+vwRE
jMwERGjZBEQ25gRE8vIERL7/BESMDAVEWBkFRDYmBUQCMwVEzz8FRJxMBURYWQVEJWYFRPJy
BUTPfwVEjIwFRFiZBUQlpgVEArMFRL6/BUSMzAVEWNkFRDbmBUQC8wVEvv8FRKwMBkRYGQZE
JSYGRPIyBkTPPwZEjEwGRIlZBkQlZgZEAnMGRL5/BkSMjAZEWJkGRDamBkQCswZEvr8GRJzM
BkRY2QZENuYGRPLyBkS+/wZEjAwHRFgZB0QlJgdEEjMHRL4/B0SMTAdEaFkHRCVmB0TycgdE
vn8HRIyMB0RYmQdENqYHRAKzB0TPvwdEjMwHRFjZB0Ql5gdE8vIHRL7/B0ScDAhEaBkIRCUm
CETyMghEvj8IRIxMCERYWQhENmYIRPJyCES+fwhEjIwIRFiZCEQlpghEErMIRL6/CESMzAhE
WNkIRCXmCETy8ghEvv8IRIwMCURYGQlEJSYJROgzCUS+PwlEjEwJRFhZCUQlZglE8nIJRL5/
CUSMjAlEWJkJRCWmCUQSswlEvr8JRIzMCURY2QlEJeYJRPLyCUTP/wlEjAwKRGgZCkQlJgpE
AjMKRL4/CkSMTApEWFkKRCVmCkQScwpEvn8KRJyMCkRomQpENqYKRPKyCkS+vwpEjMwKRGjZ
CkQl5gpE8vIKROD/CkScDAtEWBkLRGYmC0QCMwtEzz8LRJxMC0RYWQtEJWYLRAJzC0TgfwtE
jIwLRG+aC0Q2pgtE8rILRM+/C0SMzAtEaNkLRCXmC0Ty8gtE</AssayXData><AssayYData Points="900">5LucP/jznT9b0J8/8nqgP1LmoT+tcKI/NFijP46JpD/5V6U/+AamP0ptpj8HlaY/U1ymP7VL
pz/2Q6c/I+mnP7MyqD8abag/K1unPzTxpz+6xac/IJOoP3WIqD9uv6g/dnioPx2lqD84sKg/
b2qoP2pCqT+Moqg/yTOoPx9IqT9f26g/YfWoP4l3qD8Bxqg/flCoP78JqT+7Z6g/lqSoP/7i
qD91e6g/V5SoPxO/qD9OC6k/1KqoP18jqT9acak/ZsCoP0b3qD+wwKg/OqmoPy6rqD8jxag/
yN6oP6hRqT9Dlag/02KoP03GqD+XEak/FRKpPxjjqD8MYak/56SoP6XyqD8F+qg/OdGoP6+M
qD+W/ag/TgCpP8JAqD+eLKk/ie2oP4jHqD+TZqk/GHioP8cCqT9JVak/Mr+oPzSmqD+aAak/
0japPw7iqD+bzag/J/CoPzYAqT+5mag/rGWoPzKXqT/yNqk/WNmoP5QdqD9YpKg/kIeoP1nW
qD/nb6g/M2qpP1KYqD+ryag/2jSpP0VGqT9byKg/LsGoP1/cqD88Iqk/DVeoP1nXqD+rEKk/
YWioP/lGqD//26g/fAupP2ZHqT/lSKg/DgSpPxIeqT9yg6g/88moP0P6qD9RrKg/B/+oPwWs
qD/ur6g/JaaoPxKEqD8c9qg/NN6oP9oSqT/iUKk/07uoP4cuqT+3Cqk/na2oP4o3qD81Mak/
lauoP8jJqD/Ee6g/rbioP/kbqT/Vq6g/ZWyoP1kSqT+3H6g/+eWoP6niqD9KSak/HouoP96g
qD+b46g/lGKpPyZyqT8O0Kg/jlapPyEgqT8UM6k/KhKpP6SKqD9csag/og6pPwS7qD8Qoag/
eSypP06zqD/pkKg/TZyoP000qT9A+6g/kZqoP4DyqD9lEqk/1tWoPw/qqD+guqg//2OpP/Wu
qD96S6k/5vSoPwnvqD89vag/BuKoPy1MqT9l1qg/PRipP0lKqT85ZKg/QkypP3PxqD8S06g/
ITCpP7M7qT+lIqk/8MqoPybNqD9ptqg//OioP469qD+qqag/lHupP6XrqD8quKg/Y26oPy74
qD8/Sak/+dmoPyHPqD/Nc6k/5HWpPw+DqD9KQak/W56oP5eoqT9jaKk/1U+pP/67qD9z9ag/
5YOpP4ISqT/ZSqk/Wb2oPyHxqD+a6ag/cTGpP8jrqD8IUKk/Zl6pP+w4qT9xr6g/OlmpP7/m
qD+OO6k/IlupP5pFqT9XU6k//eSoP1LPqD8sOak/fBqpPyu0qT+xGKk/6bKpP0o/qT/CwKk/
VEypP7AuqT+RqKk/7wCpP5GOqT+cyqg/5s6oP5MRqT9cRak/1ayoPyg6qT+e66k/FPGoP2fz
qD98E6k/cW6pP/82qT/tGqk/MNKoP0l1qT+O96g/NvGoPwN/qT/kxKk/tUapP3KkqT+Mpqg/
Tk6pPxQKqT9UHqk/56qoPw6+qD/TD6k/cxapP/UjqT/Vp6g/mzypP2DwqD/PuKg/zd2oPy04
qT8bY6k/ksWpPwhuqT8s3qg/YCupP5SzqT9jNKk/jx+pPyavqD88oag/QsGoP6r6qD8PBKk/
NWapP2kYqT/n9Kg/U96pP+U0qT8cEqk/M2ypP5bBqD+UF6k/bmupP8g4qT8ocKk/aFipP2ma
qT+3x6g/Qm2pP+ZfqT/sVKk/houpP3h4qT/gL6k/0FGpP6dEqT+XA6k/lnKpPzp8qT8fWKk/
+F6pP/+zqT8c+ag/bdWoP2qQqT8raak/JXipP+LIqT812ak/2LupP2L7qD8C9ag/746pP8eA
qT9WHqk/i12pP5+tqT9fZKk/yfuoP4MlqT/wLak/LzmpP4qfqT/sFak/MKGpP1ylqT8DfKk/
rFCpP2ajqT+8A6o/xjKpP0CoqT9Itqk/dRypPz8HqT+oxak/W3WpP5msqT/qiKk/qSWpP/9d
qT8Bp6k/6pWpP2R9qT/cWqk/XaCpP3F/qT8pRak/pDSpP+vNqT+fC6o/ggeqP4DjqT+WK6k/
wF6pP46gqT+Bh6k//NepP26+qT9Tvqk/NoupP5leqT91Vqk/meapP4/eqT9db6k/VSCpP3tA
qj/O3ak/rNOpP5N1qT8jC6k/SoWpP/FtqT/huqg/xLepP16aqT854qk/oy6pP5bOqT80d6k/
gVOpP+HMqT9s1ak/64ypPw4Zqj/i9Kk/Rx+qPym6qT9N/ak/gaypP4afqT9gEqo/rUWpP/6S
qT998qk/b8epP7mhqT/9S6k/FlmpPw32qT96n6k/R9apP2ULqj/Fl6k/LxaqP4UYqj+6vKk/
b6OpP/Itqj+XsKk/Ri6qP8l1qT+fk6k/+/6pP3mpqT8kYqk/5M+pPzhWqT9CqKk/wH+pP1Kx
qT/oNao/8g+qP9CvqT/Wk6k/roupPxH3qT/F3Kk/1y6qP7XHqT/rmKk/Sh+pP1PzqT9gI6o/
xsCpPw93qT9+3Kk/TvqpP4ryqT9AoKk/JaqpP8ERqj+XHKo/ohWqP3K8qT+4M6o/HwmqP+HD
qT8wwqk/ReipP6DgqT9O+ak/dUOqPx2eqT+3FKo/4yeqP0mGqj+j16k/UWapP2IYqj/r2Kk/
1leqP4CgqT9VPqk/R6mpPzgVqj8iOKo/beqpP6swqj83tKk/J7WpP6DfqT/wC6o/oMSpPwEP
qj9sUqo/HS2qP4DRqT/Yqqk/6ZKpP2YZqj8OV6o/pwqqPw4Wqj+roqk/YDypPxxfqj9uqak/
6VGqP0HsqT/Mtak/VT2qP5mBqT+bW6o/mMepP+Hiqj+UMao/5SuqP8Y2qj+GiKo/DsGpP/mq
qT8XCqo/iDaqP8dmqT+leKo/IPypP9QLqj/fQKo/0NapPzheqj+fDqo/sTOqP5jlqT85+qk/
hKOqPxAnqj+tJKo/fWaqP70Vqj8eCKo/8sKqP71gqj86O6o/VASqP2j5qT8lSao/+XiqP48U
qj9oCKo/Z0eqPwI4qj/4iKo/FVyqPw0Mqj8PnKo/eGmqPzdPqj+BX6o/nmiqP5DuqT/ZPqo/
Ew2qP/Ouqj+nNKo/WhmqPyGCqj+ZD6o/f9SpP8KTqj+rIao/uCeqP5esqj9i6qk/jJ2qP19u
qj95nak/Wk6qP+41qj+v/ak/MReqP/IGqj985Ko/jRSqP3cDqz8aY6o/lCaqPx4Lqj8ziqo/
RGqqP0pCqj/gz6k/mlOqPxBLqj8LD6o/KcSpP9WHqj9VmKo/Y2iqP9luqj/JcKo/AnaqP5Kl
qj9WzKo/9/+pPwb6qT+WSqo/7g+qP3LQqj/3rqo/ataqP+twqj9Lz6o/QmGqP05Kqj/wHqo/
fFSqPzHcqT/pWKo/fEeqP6GPqj8rRao/DXCqP1lUqj/erKo/RiKqP5NQqj92yqo/waqqP+3T
qj8HlKo/oHWqP2Awqz89dKo/RJOqP38oqj8scKk/M0aqP+p8qj++Has/4E6qP6Rvqj9Wfao/
PRqqP5Smqj9seao/+s+pP1i1qj9UWqo/Nb2qP3s3qj/m9Ko/zJGqP4paqj+WaKo/Zl6qP4DK
qj9dRao/HXWqP+lTqj+Me6o/mdWqPy6aqj8Eaqo/GIKqPzFiqj85Vas/zbKqPxXbqj+rfao/
4ZmqP9CYqj9ae6o/GQyqP+Osqj+WDKs/J4KqPzuVqj+gjKo/V6qqPy7lqj/6y6o/CbCqPxuM
qj9DAqs/7L6qP/rsqj90bqs/J9qqP5tkqj9isKo/gnSqPwTUqj9q46o/i1OqPxk4qj94xqo/
2S2rP7kPqz9fvKo/26+qP7aNqj8pM6o/iyCrP//Cqj/59Ko/tEKqPyXSqj992Ko/CdapP5fo
qj8pGqs/eN+qP4tmqj8r66o/3WGqP6iRqz+YF6s/FJyqP0qVqj+p3qo/fhyrP5m+qj+4/6o/
GAarP0WCqj9hTqo/PbmqP8gWqz+A/Ko/MaCqP/wVqz8sTas/ioyqPynDqj/2fao/HBqrPyHu
qj/NrKo/iAKrPy8Nqz9Fwao/GuiqP3moqj9u96o/ZPCqP6gxqz9uDas/rdaqP+v8qj9QAKs/
5R2rP6ldqz/w7qo/Gt2qP5kzqj9zd6s/oMKqPxjKqj8PS6s/vayqP49rqj8rrKs/xgOrPwbg
qj8MDKs/XemqPw3Wqj/9FKs/DgarP4/uqj+8yqo/xMuqPzb8qj8yN6s/0h6rP6pOqz80NKs/
S0urP5vAqj+NMas/iWqrP7avqj+Ugas/fPKqP9Meqz/VIqs/DwurPxO5qj8vIKs/ZwmrP7sV
qz/Nzao/5hSrP3Ynqz+vGas/wgmrP/P+qj/Z76o/jJyqP7L1qj+mtas/mjKrP8Lhqj8q+ao/
GhmqP7jfqj/oEqs/6B+rP5uuqz+AB6s/3MeqP4G+qj/DRqs/UkarP3FJqz8A5Ko/CcyqPwom
qz/2Vqs/p/aqP42Eqz/j/ao/LJyrP2H+qj9G66o/HiqrP3hFrD9fvas/g32rP4Fgqz/9nKs/
XZerP6rdqj+Bdas/hPCqP45dqz+MW6o/Z2irP+ikqj/g0ao/BeOqP5efqz9jqqs/gmmrP+GY
qz9cTKs/ojerP1yrqj9VHas/Dt2qP8pRqz/XXqs/4yurP5a7qj/lgas/HQqrP1Yxqz8woqs/
5tWrP1GPqz/O2qo/jdyrP1xNqz86oqs/TfOqPzsZqz/I26o/n0+rP6sQqz9eIas/UXSrP7g4
qz+C2Ko/YFKrP/Xuqj+/LKs//m+rP6n4qj8qyKo/CxmrP0Naqz889Ko/CNCqP9Dyqj9Mw6o/
ioyrP/rEqz/ngqs/wO6rP36Sqz+RFaw/fRGrP1GIqz+bJqs/</AssayYData></Step><Step><CommonData><SampleLocation>11</SampleLocation><SampleID></SampleID><SampleGroup></SampleGroup><SampleInfo></SampleInfo><SampleRow>A</SampleRow><SamplePlate>1</SamplePlate><WellType>REGENERATION</WellType><Concentration>-1</Concentration><ConcentrationUnits>µg/ml</ConcentrationUnits><MolarConcentration>-1</MolarConcentration><MolarConcUnits>nM</MolarConcUnits><MolecularWeight>-1</MolecularWeight><Temperature>25</Temperature><StartTime>694976</StartTime><AssayTime>5</AssayTime></CommonData><FlowRate>1000</FlowRate><StepType>KREGENERATION</StepType><StepName>Regeneration</StepName><StepStatus>OK</StepStatus><ActualTime>4.99999</ActualTime><CycleTime>0.2</CycleTime><AssayXData Points="25">v/8LRHsMDERZGQxEJSYMROIyDESvPwxEjEwMRFlZDEQVZgxEKXQMRK9/DER7jAxEWZkMRBWm
DETysgxEv78MRIzMDERZ2QxEJeYMROLyDES//wxEjAwNREgZDUQVJg1E8jINRA==</AssayXData><AssayYData Points="25">Ahk9wLbrTcC4cFfA5dddwEA3YsBu6GXAZ1ZpwD/Ba8Cek27A8SRxwC5jcsD0FnTAx7J1wPoo
d8C3nXjA1PF5wF5le8AI8XvAsgF9wDTofcDVFX/AmbF/wIIzgMA/joDArOOAwA==</AssayYData></Step><Step><CommonData><SampleLocation>12</SampleLocation><SampleID></SampleID><SampleGroup></SampleGroup><SampleInfo></SampleInfo><SampleRow>A</SampleRow><SamplePlate>1</SamplePlate><WellType>NEUTRALIZATION</WellType><Concentration>-1</Concentration><ConcentrationUnits>µg/ml</ConcentrationUnits><MolarConcentration>-1</MolarConcentration><MolarConcUnits>nM</MolarConcUnits><MolecularWeight>-1</MolecularWeight><Temperature>25</Temperature><StartTime>711392</StartTime><AssayTime>5</AssayTime></CommonData><FlowRate>1000</FlowRate><StepType>KREGENERATION</StepType><StepName>Regeneration</StepName><StepStatus>OK</StepStatus><ActualTime>4.99901</ActualTime><CycleTime>0.2</CycleTime><AssayXData Points="25">vz8NRHtMDURIWQ1EFWYNROJyDUSvfw1Ee4wNREiZDUQVpg1E4rINRL+/DUR7zA1ESNkNRBXm
DUTi8g1Ev/8NRHsMDkRIGQ5EJSYOROIyDkSvPw5Ee0wOREhZDkQVZg5E4nIORA==</AssayXData><AssayYData Points="25">z5JdvvNsVb5Nczi+MAwfvvjZAb7+Rdu9lIXDvTPDnb05e469I9B5vRV/PL1uGja9FJbxvMCa
5LxWi5y8JNdqvJsy5LuZUVm7cQVrurDp/TsvQGU89N1UPAi+ljz1prk8xm7NPA==</AssayYData></Step><Step><CommonData><SampleLocation>11</SampleLocation><SampleID></SampleID><SampleGroup></SampleGroup><SampleInfo></SampleInfo><SampleRow>A</SampleRow><SamplePlate>1</SamplePlate><WellType>REGENERATION</WellType><Concentration>-1</Concentration><ConcentrationUnits>µg/ml</ConcentrationUnits><MolarConcentration>-1</MolarConcentration><MolarConcUnits>nM</MolarConcUnits><MolecularWeight>-1</MolecularWeight><Temperature>25</Temperature><StartTime>727464</StartTime><AssayTime>5</AssayTime></CommonData><FlowRate>1000</FlowRate><StepType>KREGENERATION</StepType><StepName>Regeneration</StepName><StepStatus>OK</StepStatus><ActualTime>4.99901</ActualTime><CycleTime>0.2</CycleTime><AssayXData Points="25">r38ORHyMDkQ4mQ5EBaYORNKyDkTxvw5Ea8wORDjZDkQF5g5E0vIORJ//DkRrDA9EOBkPRBUm
D0TiMg9Enz8PRGtMD0RJWQ9EBWYPRNJyD0Svfw9EfIwPRDiZD0QFpg9E0rIPRA==</AssayXData><AssayYData Points="25">TxpewAikasBe13DAbdVzwArGdsCZAnnA1Wx6wL4dfMCdQn3A57J+wDFuf8CZbIDAmcmAwIM2
gcCedIHA+r+BwFsQgsDwoYLAPsaCwCzrgsBdTIPAHYSDwO2vg8Db3IPAAx2EwA==</AssayYData></Step><Step><CommonData><SampleLocation>12</SampleLocation><SampleID></SampleID><SampleGroup></SampleGroup><SampleInfo></SampleInfo><SampleRow>A</SampleRow><SamplePlate>1</SamplePlate><WellType>NEUTRALIZATION</WellType><Concentration>-1</Concentration><ConcentrationUnits>µg/ml</ConcentrationUnits><MolarConcentration>-1</MolarConcentration><MolarConcUnits>nM</MolarConcUnits><MolecularWeight>-1</MolecularWeight><Temperature>25</Temperature><StartTime>743531</StartTime><AssayTime>5</AssayTime></CommonData><FlowRate>1000</FlowRate><StepType>KREGENERATION</StepType><StepName>Regeneration</StepName><StepStatus>OK</StepStatus><ActualTime>4.99999</ActualTime><CycleTime>0.2</CycleTime><AssayXData Points="25">n78PRFvMD0Qo2Q9E9eUPRMLyD0Sf/w9EWwwQRCgZEET1JRBEwjIQRI8/EERbTBBEKFkQRPVl
EETSchBEj38QRGyMEEQomRBE9aUQRMKyEESPvxBEW8wQRCjZEET15RBE0vIQRA==</AssayXData><AssayYData Points="25">xIxlvtaTW74VQT2+h2sivsh3D77IaPa9FfDfvfooub3lX6q9hQ+VvTlyfr3Mele99QI7vWKW
OL3riwa980vsvD7OvLwewKa8JC9AvM7nE7y3CzW7RSfBuiDUbDsnv1A8zMsoPA==</AssayYData></Step><Step><CommonData><SampleLocation>11</SampleLocation><SampleID></SampleID><SampleGroup></SampleGroup><SampleInfo></SampleInfo><SampleRow>A</SampleRow><SamplePlate>1</SamplePlate><WellType>REGENERATION</WellType><Concentration>-1</Concentration><ConcentrationUnits>µg/ml</ConcentrationUnits><MolarConcentration>-1</MolarConcentration><MolarConcUnits>nM</MolarConcUnits><MolecularWeight>-1</MolecularWeight><Temperature>25</Temperature><StartTime>759600</StartTime><AssayTime>5</AssayTime></CommonData><FlowRate>1000</FlowRate><StepType>KREGENERATION</StepType><StepName>Regeneration</StepName><StepStatus>OK</StepStatus><ActualTime>4.99901</ActualTime><CycleTime>0.2</CycleTime><AssayXData Points="25">n/8QRFsMEUQ5GRFE9SURRMIyEUSfPxFEW0wRRChZEUQFZhFEwnIRRI9/EURsjBFEKJkRRAWm
EUTSshFEj78RRFvMEUQo2RFEBeYRROPyEUSP/xFEWwwSRCgZEkQFJhJEwjISRA==</AssayXData><AssayYData Points="25">fzVgwOkCbMByqHHAXxJ1wI6Kd8BLsnnAAkF7wPaCfMCM/X3Aqtt+wBrRf8AefYDArLmAwOMn
gcByk4HAsKmBwLv1gcD1T4LAxp2CwI3wgsAXFYPAjzeDwBiHg8Cqs4PAzceDwA==</AssayYData></Step><Step><CommonData><SampleLocation>12</SampleLocation><SampleID></SampleID><SampleGroup></SampleGroup><SampleInfo></SampleInfo><SampleRow>A</SampleRow><SamplePlate>1</SamplePlate><WellType>NEUTRALIZATION</WellType><Concentration>-1</Concentration><ConcentrationUnits>µg/ml</ConcentrationUnits><MolarConcentration>-1</MolarConcentration><MolarConcUnits>nM</MolarConcUnits><MolecularWeight>-1</MolecularWeight><Temperature>25</Temperature><StartTime>775687</StartTime><AssayTime>5</AssayTime></CommonData><FlowRate>1000</FlowRate><StepType>KREGENERATION</StepType><StepName>Regeneration</StepName><StepStatus>OK</StepStatus><ActualTime>4.99999</ActualTime><CycleTime>0.2</CycleTime><AssayXData Points="25">jz8SRFxMEkQpWRJE9WUSRLJyEkSPfxJEXIwSRBiZEkT1pRJEsrISRI+/EkRLzBJErNkSROXl
EkTC8hJEj/8SREsME0QpGRNE9SUTRMIyE0R/PxNEXEwTRClZE0TlZRNEwnITRA==</AssayXData><AssayYData Points="25">4spPvpIpOL6G/SG+Tr0Evq0N5L0M37a9vcabvTjxhb11Pmu9izowvWnDB72q77u8o8mZvHvy
MLz/Q7S7a1vruuxbITyNKVg8AAmDPH40rzwtws48LV0HPaJzET0Frxk9C8IbPQ==</AssayYData></Step><Step><CommonData><SampleLocation>1</SampleLocation><SampleID></SampleID><SampleGroup></SampleGroup><SampleInfo></SampleInfo><SampleRow>A</SampleRow><SamplePlate>1</SamplePlate><WellType>BUFFER</WellType><Concentration>-1</Concentration><ConcentrationUnits>µg/ml</ConcentrationUnits><MolarConcentration>-1</MolarConcentration><MolarConcUnits>nM</MolarConcUnits><MolecularWeight>-1</MolecularWeight><Temperature>25</Temperature><StartTime>790524</StartTime><AssayTime>30</AssayTime></CommonData><FlowRate>1000</FlowRate><StepType>BASELINE</StepType><StepName>Baseline</StepName><StepStatus>OK</StepStatus><ActualTime>29.999</ActualTime><CycleTime>0.2</CycleTime><AssayXData Points="150">j38TRFyME0QpmRNE9aUTRLKyE0SPvxNEXMwTRCnZE0Q35hNEsvITRH//E0RcDBREORkURPUl
FETCMhREfz8URFxMFEQpWRRE9WUURLJyFESmgBREXIwURCmZFETlpRREwrIURH+/FERLzBRE
KdkUROXlFETj8hREf/8URFwMFUQpGRVE5SUVRMIyFUR/PxVES0wVRBhZFUTlZRVEwnIVRH9/
FURLjBVEKZkVROWlFUTCshVEj78VRFzMFUQY2RVE9eUVRLLyFUR//xVESwwWRCkZFkT1JRZE
wjIWRI8/FkRLTBZEGFkWROVlFkTCchZEj38WRFyMFkQpmRZE9aUWRCSzFkR/vxZES8wWRCnZ
FkQM5xZEsvIWRI//FkRLDBdEGBkXRPUlF0TCMhdEfz8XREtMF0QpWRdE9WUXRLJyF0R/fxdE
rowXRBiZF0TlpRdEwrIXRI+/F0RczBdEGNkXRPXlF0TC8hdEj/8XREsMGEQYGRhE9SUYRLIy
GESPPxhES0wYRClZGET1ZRhEwnIYRI9/GERLjBhEKZkYRFimGESyshhEf78YRFzMGEQp2RhE
5eUYRMLyGESP/xhEXAwZRCkZGUTlJRlEwjIZRH8/GURiTRlEKVkZRPVlGUTCchlE4X8ZREuM
GUQYmRlE9aUZRLKyGUTAvxlES8wZRBjZGUTl5RlEwvIZRH//GURcDBpEKRkaROUlGkTCMhpE
jz8aRFxMGkQYWRpE9WUaRMJyGkSPfxpES4waRBiZGkT1pRpEwrIaRI+/GkRczBpEKdkaRPXl
GkSy8hpE</AssayXData><AssayYData Points="150">uQu2PV9mtj0s3bw9JXi3PZyWvz3EFsE9w03NPR1axz38qNA9nEvTPTXE0D0K0tc9uNviPQEa
6D2q4989YdvqPWMG6j2RAu89AyHvPQKz8D3JMPY90czzPZTTAD6slgA+3H4BPuXE/z2bZgE+
c88CPoAOAj6nOws+5ggFPr7hCj5ewQg+ilcIPnHCCj6AoQg+2B4OPglHED6+jhA+dZcMPuN8
ET5/1BU+V1oTPnI4FD7PeBg+nOoUPsdBFT6RRhM+yzQWPv3UFz7LHBo+VuQVPuEHHD4p9Rs+
TscdPrM0Hj5OaB8+5MkePnKSHz57KCM+zHsiPgKZHj7HxyM+cIUjPnGGJj6MQiE+SfUmPtjx
Jj7WIik+W+IrPp0JLz5zyyc+O58sPpTpKD6qHC0+RmErPgnbMT4XwS8+CucsPhbkKz7iBTI+
fmgyPtLMLz5yai4+0ZEvPkoJNj7oMDI+d/4yPtMJND44yzU+Hv4zPuI+Mz7o8Tk+lbo1PpBZ
Nj5LYzo+IqM2PhVyPz5DTDg+trs6PtIVPz4wzzw+z9c8PjXVPj4wMj8+h/s+PuOOPz4KlkA+
yWs+PqhOQz5MWkM+IWRCPl+CPT695EE+GFJDPhLORT43mz0+DmRBPlPWPz5GLUQ+r4ZEPuue
SD55nkQ+av5FPgQFRT5YGUU+6H5HPqxYSD4Bkkk++WlKPu/OTD5yzUs+mUNLPpOdSj6RV08+
KKJOPiRoTz5LdE8+tmVOPlJZTz6v3lA+QThTPgY8Tj5dwlM+3GhMPmurUT60EVQ+QNZUPnLR
VD7tBVQ+</AssayYData></Step><Step><CommonData><SampleLocation>3</SampleLocation><SampleID>QA013 G0/Lmat</SampleID><SampleGroup></SampleGroup><SampleInfo></SampleInfo><SampleRow>A</SampleRow><SamplePlate>1</SamplePlate><WellType>KLOAD</WellType><Concentration>10</Concentration><ConcentrationUnits>µg/ml</ConcentrationUnits><MolarConcentration>-1</MolarConcentration><MolarConcUnits>nM</MolarConcUnits><MolecularWeight>-1</MolecularWeight><Temperature>25</Temperature><StartTime>826398</StartTime><AssayTime>80</AssayTime></CommonData><FlowRate>600</FlowRate><StepType>LOADING</StepType><StepName>Loading</StepName><StepStatus>OK</StepStatus><ActualTime>79.999</ActualTime><CycleTime>0.2</CycleTime><AssayXData Points="400">f/8aRDsMG0QZGRtE5SUbRLIyG0R/PxtETEwbRAhZG0TVZRtEsnIbRG9/G0Q7jBtEGZkbRNWl
G0SyshtEf78bRDvMG0QZ2RtE1eUbRKLyG0R//xtETAwcRBkZHETlJRxEsjIcRG8/HERMTBxE
GVkcROVlHESychxEb38cREyMHEQZmRxE5aUcRKKyHERvvxxETMwcRAjZHETl5RxEovIcRH//
HEQ7DB1EGRkdRNUlHUSyMh1Ebz8dRDtMHUQIWR1E5WUdRLJyHURvfx1EO4wdRAiZHUTlpR1E
orIdRG+/HUQ7zB1ECNkdRNXlHUSi8h1Ef/8dRH0MHkQZGR5E5SUeRKIyHkRvPx5ETEweRBlZ
HkTlZR5EsnIeRH9/HkRMjB5EGZkeRNWlHkSysh5Ef78eREzMHkQZ2R5E5eUeRLLyHkR//x5E
TAwfRAgZH0TlJR9EojIfRG8/H0Q7TB9ECFkfRNVlH0Sych9Ef38fREyMH0QZmR9E5aUfRLKy
H0Rvvx9ETMwfRBnZH0Tl5R9EsvIfRG//H0RMDCBECBkgRNUlIESiMiBEfz8gRExMIEQIWSBE
1WUgRKJyIER/fyBETIwgRBmZIETVpSBEsrIgRG+/IERMzCBEGdkgROXlIESy8iBEf/8gREwM
IUQZGSFE1SUhRKIyIUR/PyFEO0whRBlZIUTVZSFEonIhRG9/IUQ7jCFEGZkhROWlIUSysiFE
f78hREzMIUQI2SFE1eUhRLLyIUR//yFETAwiRAgZIkTlJSJEojIiRG8/IkRMTCJECFkiRNVl
IkSiciJEf38iREyMIkQImSJE5aUiRLKyIkRvvyJEO8wiRAjZIkTV5SJEsvIiRG//IkRMDCNE
CBkjRNUlI0SiMiNEbz8jRExMI0QIWSNE5WUjRKJyI0RvfyNETIwjRBmZI0TVpSNEorIjRG+/
I0RMzCNEGdkjRNXlI0Si8iNEb/8jRDsMJEQZGSRE5SUkRLIyJERvPyREO0wkRAhZJETVZSRE
snIkRH9/JERMjCREGZkkROWlJESisiREb78kREzMJEQI2SRE1eUkRKLyJETy/yREOwwlRAgZ
JUTVJSVEojIlRG8/JUQ7TCVEGVklROVlJUSiciVEf38lRDuMJUQImSVE1aUlRKKyJUR/vyVE
O8wlRBnZJUTV5SVEsvIlRH//JUQ7DCZEGRkmRNUlJkSyMiZEbz8mRExMJkQIWSZE1WUmRKJy
JkRvfyZEO4wmRBmZJkTlpSZEsrImRH+/JkRMzCZECNkmRNXlJkSy8iZEb/8mRDsMJ0QZGSdE
5SUnRKIyJ0RvPydEO0wnRAhZJ0TlZSdEonInRH9/J0RMjCdECJknROWlJ0SisidEb78nRDvM
J0QI2SdE1eUnRLLyJ0R//ydEOwwoRAgZKET2JShEojIoRH8/KEQ7TChECFkoRNVlKESicihE
b38oRDuMKEQImShE5aUoRKKyKEREwChEO8woRAjZKETV5ShEovIoRG//KERMDClECBkpRNUl
KUSiMilEbz8pRExMKUQIWSlE1WUpRLJyKUR/fylETIwpRAiZKUTVpSlEorIpRH+/KURMzClE
CNkpRNXlKUSi8ilEf/8pRDsMKkQZGSpE5SUqRLIyKkR/PypETEwqRAhZKkTlZSpEonIqRG9/
KkQ7jCpECJkqRNWlKkSisipEf78qRDvMKkQZ2SpEBuYqRLLyKkRv/ypEOwwrRBkZK0TVJStE
ojIrRG8/K0RMTCtECFkrROVlK0SicitEb38rREyMK0QImStE1aUrRKKyK0RvvytEO8wrRAjZ
K0TV5StEovIrRG//K0Q7DCxECBksROUlLETTMixEfz8sRDtMLEQIWSxE1WUsRKJyLERvfyxE
O4wsRAiZLETVpSxEsrIsRG+/LEQ7zCxECNksRNXlLESi8ixEb/8sRDsMLUQIGS1E1SUtRKIy
LURvPy1ETEwtRAhZLUTVZS1EsnItRG9/LUQ7jC1ECJktROWlLUSysi1Eb78tRDvMLUQI2S1E
5eUtRKLyLURv/y1EBg4uRAgZLkTVJS5EojIuRG8/LkQ7TC5EOVkuRNVlLkSici5Eb38uREyM
LkQImS5E1aUuRKKyLkRvvy5EO8wuRAjZLkTl5S5EovIuRA==</AssayXData><AssayYData Points="400">DLk/PnBiQz40DT0+nqA8PilnPz55+kE+FvVHPkiETD4zAk8+OV5VPkBHWj7ep10+pidgPsh2
az4I3G8+96V0Pkm4dj6oF34+NJyCPuLygz4tHIc+tYeIPiW6jD5iK48+0l+RPmfEkj5NwJc+
Ah6XPpj+nD5iIp8+PPugPnTDoz4NUKc+N0GrPnWirD59IrE+UsmwPvm+tD4VdLY+URa7PqXv
vT7Q6L4+pSrBPjWKxD7Xj8U+GI3HPiCjzD7vCs0+8WLQPsYh1D56C9Y+ye3ZPkmE2j66pd0+
3b3hPlcS5D5LzeU+4ZHoPttb6T6dEe4+EYLwPm7g8j7JlfQ+ni72PoEz+T58Ovs+iFb8Pota
AD8oVgI/tYYBP47qAz+ZQwU/pJUGP8KZBz+IqAc/FmkKP8NYCz8OKww/9n8NP+Q8Dj+Y9A8/
9M0PP5s8ET8OcxI/dJkTP9OwFT/UHRY/EycXP6YTGD8vHxo/UvkZP2SoGz+nthw/MjgdPy3P
Hj+Geh8/E3MgP4gjID/NUyI/ULMjP5DlJD9QJCY/t1knPzR0Jz+tdCk/azMpPwVbKj8lHys/
Wq8sP8YLLT+qMS4/Om0wP68TMT+icjE/ajgyP+1qND8VAjU/hfc1P1XcNj8ijTY/1EA4P+0G
OT9raTk/YpE7P+44PD+Bxzw//Ts9Pys/Pj/tyT4/yLc/PxbxQD+63kE/ZJtDP9/UQz8H5EQ/
LQZFP2WLRj+axkc/usFHP9tbSD8hiEk/chdKPzboSz9F1Eo/FK9MPwP3TD88yk0/DelOP9sJ
UD+VzlA/LMpQP5epUj9Y5lM/DL1SP1UaVD8tIFY/q1JWP+C+Vj8lJlc/JwVZPxfXWD/H8lk/
yeVZP+PRWj+Ztls/LR5cPypoXD/AkV0/sy5ePyFCXz/keF8/yrdhP8fyYD/TVGE/f8FgP199
Yz/yrWM/titlPzmRZT/3xmU/0zxmP/viZj9ncGc/KjNpP+8DaT9Tf2k/lZlqP5D3aj/aLms/
ml5sP/HubD/VJW0/T5RtPyGcbj8I3G4/U3NvPyRqcT9GWHI/yvhxP2zgcT/d+3E/n8RyP59b
dD/GeHQ/SMRzP78bdj8jGHc/pw93P3kXdj+tKHc/qUl4PyPeeD9NP3k/mvV6P0obej+aDns/
9d57PzWQfD/5Kno/4wR9PwL+fD8el34/Dql9P+7mfj+/Tn4/wf9/P+lZgD/CmIA/UOSAP5xd
gT/3JIE/4e2BP0B/gT8r/IE/Zf2BP0Cigj9W9YI/rrOCP6d6gz/3B4M/AACEP7Kqgz9B2YM/
UwGEP4dKhD8dioQ/SOSEP9xEhT9MP4U/dL6FP6YVhj+ZqoU/ySmGP9tphj8o64Y/o8+GP1v7
hj/OZIc/xQeIP/Klhz80Aog/xkuIP/l9iD9yOYk/cxaIPylsiT9vQYk/w6iJPzLViT/4hIk/
KuyJPzArij+WiYo/OYSKP/euij+2F4s/KBOLPw7Wiz+ijYs/pCGMP8MQjD9BzYw/kACMP8lp
jD+Lm4w/pRONP/MajT9E/Iw/FoqNP3vPjT/+uY0/utSNP/3SjT9o9I4/cG2OP20hjz8I8Y4/
cumOP0lijz99p48/aKGPPw22jz+5UJA/hXuQP4IdkD+dkZA/FZyQP29CkT9Sa5E/Ro6RP53f
kD9psZA/YmWRP5nvkT+W+pE/MRCSPyPkkT9fsZI/OXWSP4bvkj/mB5M/IAqTP/k6kz9juZM/
WsKTPzmhkz+3KJQ/Xl2UP1JAlD+RjpQ/hkSUP0eDlD8gIpU/0RiVP4XRlD/Ep5U/8lOVPy7v
lT/vEZY/ixGWP4XblT8ygZU/wMeWP9Y+lj9kGJc/OeeWP3iklj/WeJc/xFmXP3eElz+aZZc/
LieYPwf+lz8ZKJg/1fyXP5llmD+wXZg/tdSYP6GnmD+0kpg/M3WZPx4qmT+05Jg/DKyYP93M
mT+U05k/lK6ZP8uVmT/o3Jk/ghaaP0sJmj8n3Zk/DWybP7yDmj+lJ5s/Z/CaPzI6mz/udZs/
k7ebP4Pzmj84HZs/QVqbP8cpnD8vFJw/uo2cP5UFnD9qSpw/tcmcP0/NnD8fTJw/JSCdP9KO
nD8Q3pw/3HSdP6s3nT+dXZ0/byWePwXunT/sup0/7TWePw==</AssayYData></Step><Step><CommonData><SampleLocation>1</SampleLocation><SampleID></SampleID><SampleGroup></SampleGroup><SampleInfo></SampleInfo><SampleRow>A</SampleRow><SamplePlate>1</SamplePlate><WellType>BUFFER</WellType><Concentration>-1</Concentration><ConcentrationUnits>µg/ml</ConcentrationUnits><MolarConcentration>-1</MolarConcentration><MolarConcUnits>nM</MolarConcUnits><MolecularWeight>-1</MolecularWeight><Temperature>25</Temperature><StartTime>912298</StartTime><AssayTime>30</AssayTime></CommonData><FlowRate>1000</FlowRate><StepType>BASELINE</StepType><StepName>Baseline</StepName><StepStatus>OK</StepStatus><ActualTime>30</ActualTime><CycleTime>0.2</CycleTime><AssayXData Points="150">b/8uRDwML0QJGS9E1SUvRKIyL0TRPy9EPEwvRAlZL0TVZS9EonIvRNF/L0Q8jC9ECZkvRNWl
L0Sisi9Eb78vRDzML0QJ2S9E1eUvRKLyL0Rv/y9EPAwwRAkZMESQJzBEojIwRG8/MEQ8TDBE
CVkwRNVlMESicjBEb38wRDyMMEQJmTBE1aUwRKKyMERvvzBEPMwwRAnZMETV5TBEovIwRG//
MEQ8DDFECRkxRPYlMUSiMjFEbz8xRCtMMUQJWTFExWUxRJJyMURvfzFEPIwxRAmZMUTFpTFE
krIxRG+/MUQ8zDFECdkxRNXlMUSi8jFEb/8xRDwMMkQJGTJE1SUyRKIyMkRvPzJEPEwyRAlZ
MkTVZTJEonIyRG9/MkQ8jDJECZkyRNWlMkSisjJEb78yRDzMMkQJ2TJE1eUyRKLyMkRv/zJE
KwwzRAkZM0TVJTNEojIzRF8/M0RMTDNECVkzRNVlM0SicjNEX38zRDyMM0QJmTNE1aUzRKKy
M0RvvzNEPMwzRAnZM0TV5TNEovIzRG//M0Q8DDRE+Bg0RNUlNESSMjREbz80RDxMNEQJWTRE
xWU0RKJyNERvfzREPIw0RAmZNETVpTREorI0RG+/NEQrzDRECdk0RMXlNESS8jREb/80RDwM
NUQJGTVE1SU1RKIyNURvPzVEPEw1RAlZNUTVZTVEs3I1RKB/NUQ8jDVECZk1RNWlNUSisjVE
X781RCvMNUQJ2TVExeU1RJLyNURv/zVEPAw2RAkZNkTVJTZEojI2RF8/NkQ8TDZECVk2RNVl
NkSicjZE</AssayXData><AssayYData Points="150">JkujP4wyoz+7vqQ/U0SlP/wRpT+lW6U/6h6lP0bxpD9M5qQ/hySlP+r9pD/3raU/aNOlP0HX
pT8a0aU/q9GkPxySpT/DAqY/vdylP5JupT/ykqU/PrmlP570pT+9XKU/e9mlPxJepT+/DqY/
NQumPxRhpT+w+qU/s/6lP8W0pT/O96U/bv6lP8yFpj8j2qU/rTqmP9tkpj9JLaY/Tf6lP0bo
pT9sEKY/89GlP3DUpT/NsKY/GuCmP5tupj88IKY/wdmmP5p0pj/pIaY/kpemP+oxpj9dO6Y/
q0+mP30fpj9oUKY/1PSmP8wTpj+SfKY/Lq2lP+Bwpj8cYKY/r2umP9a4pj+6+aY/tX+mP5QE
pz+4oqY/MMamP7qbpj8en6Y/3TemP4Bppj8B/qY/c8qmP8OIpj+DJqc/xrumP5ZLpz9w2aY/
AmGnP28/pz+S46Y/FQ+nP4eOpj+IZKc/g2anP2lLpz+W/qY/rj+nP6fzpj9Mu6c/klWnP4yj
pz/BAKc/TJ6nP1bcpj9IZ6c/i1KnP0qfpz/VNac/kXmnP/YCpz/m36Y/AH6nPxhhpz8Gr6Y/
F8SnPxMhpz/efKc/WLenPzqtpz9x3qY/RYGnPwIvpz86dqc/gl2nP429pz+Yb6c/2pmmP2WV
pz+k3qY/mL+mP21Dpz+Kn6c/skinP0zypz9pVqc/wjenP32fpz9RsKc/o4+nP5J7pz863Kc/
feanP97rpz+E2ac/fcunP2mXpz+J4Kc/Vb6nP4nFpz+X4qc/6V2oP0I+qD+IzKc/ciOoPzR0
pz8kyKc/</AssayYData></Step><Step><CommonData><SampleLocation>10</SampleLocation><SampleID>BG505 T332N SOSIP</SampleID><SampleGroup></SampleGroup><SampleInfo></SampleInfo><SampleRow>A</SampleRow><SamplePlate>1</SamplePlate><WellType>KSAMPLE</WellType><Concentration>-1</Concentration><ConcentrationUnits>µg/ml</ConcentrationUnits><MolarConcentration>500</MolarConcentration><MolarConcUnits>nM</MolarConcUnits><MolecularWeight>-1</MolecularWeight><Temperature>25</Temperature><StartTime>951340</StartTime><AssayTime>180</AssayTime></CommonData><FlowRate>600</FlowRate><StepType>ASSOC</StepType><StepName>Association</StepName><StepStatus>OK</StepStatus><ActualTime>180</ActualTime><CycleTime>0.2</CycleTime><AssayXData Points="900">b382RDyMNkQJmTZE1aU2RKKyNkRvvzZEPMw2RAnZNkTV5TZEovI2RG//NkQ8DDdECRk3RNUl
N0SiMjdEbz83RDxMN0QJWTdE1WU3RIhzN0RvfzdEPIw3RAmZN0TVpTdEw7I3RG+/N0Q8zDdE
Cdk3RJrmN0Si8jdEb/83RDwMOEQJGThE1SU4RKIyOERvPzhEPEw4RPhYOETVZThEonI4RG9/
OEQ8jDhECZk4RNWlOESisjhEb784RDzMOEQJ2ThE1eU4RKLyOERv/zhEPAw5RAkZOUTVJTlE
ojI5RG8/OUQ8TDlECVk5RNVlOUSicjlEb385RDyMOUQJmTlE1aU5RKKyOURvvzlEPMw5RN7Z
OUTV5TlEovI5RG//OUQ8DDpECRk6RNUlOkSiMjpEbz86RH1MOkQJWTpE1WU6RKJyOkRvfzpE
PIw6RPiYOkTVpTpEorI6RG+/OkQ8zDpECdk6RNXlOkSi8jpEb/86RDwMO0QJGTtE1SU7RKIy
O0R/PztEPEw7RAlZO0TFZTtEonI7RG9/O0Q8jDtEW5k7RNWlO0SSsjtE4r87RDzMO0QJ2TtE
1eU7RKLyO0Rv/ztEPAw8RAkZPETVJTxEojI8RG8/PEQ8TDxECVk8RNVlPESicjxEb388RDyM
PEQJmTxExaU8RKKyPERvvzxEPMw8RAnZPERv5zxEovI8RG//PEQrDD1ECRk9RNUlPUSiMj1E
bz89RDxMPUQJWT1E1WU9RJJyPURvfz1EPIw9RAmZPUTVpT1EorI9RG+/PUQ8zD1ECdk9RObl
PUSi8j1Eb/89RDwMPkQJGT5E1SU+RKIyPkRvPz5EPEw+RPhYPkTVZT5EonI+RG9/PkQ8jD5E
CZk+RNWlPkSisj5Eb78+RDzMPkQJ2T5E1eU+RJLyPkRv/z5EPAw/RAkZP0TVJT9EojI/RG8/
P0QrTD9ECVk/RMVlP0Sicj9EX38/RDyMP0T4mD9E1aU/RJKyP0Rfvz9EPMw/RAnZP0TF5T9E
ovI/RG//P0Q8DEBECRlARAcmQESiMkBEbz9ARDxMQET4WEBExWVARKJyQERvf0BEPIxARPiY
QETVpUBEorJARG+/QEQ8zEBECdlARMXlQESi8kBEb/9ARDwMQUQJGUFE1SVBRKIyQURvP0FE
PExBRAlZQUTVZUFEknJBRG9/QUQ8jEFECZlBRNWlQUSiskFEb79BRDzMQUQJ2UFEPudBRGfz
QURv/0FEPAxCRPgYQkTFJUJEojJCRG8/QkQrTEJECVlCRMVlQkSSckJEX39CRDyMQkQJmUJE
1aVCRKKyQkRfv0JEPMxCRAnZQkTF5UJEs/JCRG//QkQrDENE+BhDRNUlQ0SSMkNEXz9DRDxM
Q0QJWUNE9mVDRJJyQ0Rvf0NEK4xDRAmZQ0TVpUNEorJDRF+/Q0Q8zENE+NhDRMXlQ0SS8kNE
b/9DRCsMREQJGURExSVERJIyRERvP0REK0xERAlZRETFZUREknJERG9/REQ8jERECZlERMWl
RESSskREb79ERDzMREQJ2URExeVERKLyRERv/0REPAxFRAkZRUTVJUVEkjJFRF8/RUQ8TEVE
CVlFRNVlRUSickVEb39FRCuMRUQJmUVExaVFRKKyRURfv0VEK8xFRAnZRUTV5UVEkvJFRG//
RUQrDEZECRlGRNUlRkSiMkZEbz9GRCtMRkQJWUZE1WVGRKJyRkSQf0ZEPIxGRAmZRkQnpkZE
orJGRG+/RkQ8zEZECdlGRMXlRkSS8kZEX/9GRDwMR0QJGUdExSVHRJIyR0RvP0dEK0xHRPhY
R0TVZUdEonJHRF9/R0QrjEdECZlHRNWlR0SSskdEX79HRDzMR0QJ2UdE1eVHRJLyR0Rf/0dE
KwxIRAkZSETFJUhEkjJIRF8/SEQ8TEhECVlIRNVlSESickhEb39IRCuMSET4mEhExaVIRJKy
SERfv0hEK8xIRAnZSETV5UhEovJIRF//SEQrDElECRlJRMUlSUSiMklEXz9JRCtMSUQJWUlE
xWVJRKJySURvf0lEK4xJRAmZSUTVpUlEkrJJRG+/SUQ8zElECdlJRNXlSUSi8klEX/9JRCsM
SkQJGUpE1SVKRJIySkRfP0pEK0xKRAlZSkTVZUpEonJKRF9/SkQrjEpECZlKRMWlSkSiskpE
X79KRDzMSkQJ2UpExeVKRKLySkRf/0pEPAxLRPgYS0TFJUtEkjJLRF8/S0Q8TEtE+FhLRMVl
S0SScktEb39LRDyMS0T4mEtE1aVLRJKyS0Rvv0tEK8xLRPjYS0TF5UtEovJLRF//S0Q8DExE
CRlMRMUlTESSMkxEbz9MRDxMTEQJWUxExWVMRKJyTERvf0xEPIxMRAmZTETVpUxEorJMRG+/
TEQrzExE+NhMRNXlTESi8kxEX/9MRCsMTUT4GE1EsCdNRKIyTURfP01EK0xNRAlZTUTVZU1E
knJNRG9/TUQ8jE1ECZlNRMWlTUSSsk1E4r9NRCvMTUQJ2U1E1eVNRKLyTURv/01EKwxORAkZ
TkTFJU5EkjJORF8/TkQrTE5E+FhORNVlTkSick5EX39ORDyMTkT4mE5ExaVORKKyTkRfv05E
K8xORAnZTkTV5U5EkvJORG//TkQrDE9ECRlPRMUlT0SSMk9EXz9PRDxMT0QJWU9E1WVPRKJy
T0Rff09EBo5PRPiYT0TVpU9EorJPRF+/T0Q8zE9E+NhPRMXlT0SS8k9EX/9PRDwMUET4GFBE
xSVQRKIyUERfP1BEK0xQRAlZUETFZVBEonJQRF9/UEQrjFBE+JhQRNWlUESSslBEb79QRCvM
UET42FBExeVQRJLyUERv/1BEKwxRRPgYUUTVJVFEojJRRF8/UUQ8TFFE+FhRRNVlUUSSclFE
X39RRDyMUUQJmVFExaVRRCWzUURfv1FEK8xRRAnZUUTV5VFEkvJRRF//UUQrDFJE+BhSRNUl
UkSSMlJEXz9SRCtMUkQJWVJExWVSRJJyUkRff1JEPIxSRPiYUkTFpVJEkrJSRF+/UkQrzFJE
+NhSRMXlUkSS8lJEX/9SRCsMU0T4GFNE1SVTRJIyU0RfP1NEK0xTRPhYU0TFZVNEonJTRF9/
U0Q8jFNECZlTRNWlU0SSslNEX79TRDzMU0QJ2VNExeVTRJLyU0Rv/1NEPAxURPgYVETFJVRE
ojJURF8/VEQrTFRE+FhURNVlVESSclREb39URCuMVET4mFRE1aVURJKyVERfv1REPMxURPjY
VETF5VREkvJURF//VEQrDFVE+BhVRMUlVUSSMlVEXz9VRDxMVUQJWVVEJ2ZVRJJyVURff1VE
K4xVRPiYVUTVpVVEkrJVRF+/VUQrzFVE+NhVRMXlVUSi8lVEX/9VRCsMVkT4GFZExSVWRKIy
VkR1QFZEK0xWRPhYVkTFZVZEknJWRF9/VkQ8jFZE+JhWRMWlVkSSslZEXr9WRDzMVkQI2VZE
xeVWRJLyVkRe/1ZEPAxXRPgYV0TFJVdEkjJXRF4/V0QsTFdE+FhXRMVlV0SicldEXn9XRCyM
V0QImVdExaVXRJKyV0Rev1dELMxXRPjYV0TF5VdEkvJXRF7/V0QsDFhE+BhYRNYlWESSMlhE
bz9YRCxMWET4WFhExWVYRJJyWERef1hEPIxYRPiYWETFpVhEorJYRF6/WEQszFhE+NhYRNbl
WESS8lhEXv9YRCwMWUT4GFlE1iVZRJIyWUReP1lEPExZRPhYWUTFZVlEknJZRF5/WUQsjFlE
+JhZRMWlWUSSsllEXr9ZREzMWUT42FlExeVZRJLyWURe/1lELAxaRPgYWkTFJVpEkjJaRG8/
WkQsTFpE+FhaRMVlWkSSclpEXn9aRDyMWkQImVpExaVaRJKyWkRev1pELMxaRBnZWkTF5VpE
kvJaRF7/WkQsDFtECBlbRMUlW0SSMltEXj9bRExMW0T4WFtE1mVbRJJyW0Rvf1tELIxbRPiY
W0TFpVtEorJbRF6/W0QszFtE+NhbRMXlW0SS8ltEXv9bRCwMXET4GFxE1iVcRJIyXEReP1xE
LExcRPhYXETWZVxEonJcRF5/XEQsjFxE+JhcRMWlXETDslxEXr9cRDzMXET42FxExeVcRJLy
XERv/1xEPAxdRAgZXUTWJV1EPDRdRF4/XUQ8TF1ECFldRMVlXUSScl1EXn9dRCyMXUT4mF1E
xaVdRJKyXURvv11ELMxdRPjYXUTW5V1EovJdRF7/XUQ8DF5ECBleROYlXkSiMl5EXj9eRDxM
XkT4WF5ExWVeRKJyXkRef15EPIxeRAiZXkTWpV5EorJeRG+/XkQ8zF5ECNleRNblXkSi8l5E
b/9eRDwMX0QIGV9E1iVfRKIyX0RvP19EPExfRAhZX0TWZV9EonJfRG9/X0Q8jF9ECJlfRNal
X0Sisl9Eb79fRDzMX0QI2V9E1uVfRKLyX0Rv/19EPAxgRAgZYETWJWBEojJgRG8/YEQ8TGBE
CFlgRNZlYESicmBEb39gRDyMYEQImWBE1qVgRKKyYERvv2BEPMxgRAjZYETW5WBEovJgRG//
YEQ8DGFECBlhRNYlYUSiMmFEbz9hRDxMYUQIWWFE1mVhRKJyYUQZgWFEPIxhRAiZYUTWpWFE
orJhRG+/YUQ8zGFECNlhRNblYUSi8mFEb/9hRDwMYkQIGWJE1iViRKIyYkRvP2JEPExiRAhZ
YkTWZWJEonJiRG9/YkQ8jGJECJliRMWlYkSismJEb79iRDzMYkQI2WJE1uViRKLyYkRv/2JE
LAxjRAgZY0TWJWNEojJjRG8/Y0Q8TGNECFljRNZlY0SicmNE</AssayXData><AssayYData Points="900">kpOnP1hcpj/shqU/ImqkPyP4oj8waqI/7YahP6DSoD9bf6A/LqSgP3anoD9WYZ8/MXifP9HB
nz9rqp8/SXSfP+1Jnz+VvJ4/ozifP0/1nj9kaJ4/8d+ePx6fnj/4Cp8/EPyeP+t5nj9IcZ4/
zTafP0N+nj+Dtp4/ebOeP2jwnj/sSp8/JDCfP/cvnz/yW58/OR6fPxNQnz/KzZ4/zVCfPx1Y
nz+k6J4/GUmfP/n5nj8TD58/UPWeP/LCnj/67p4/nX+fP00rnz/0lZ8/hVifP4tSnz8YwJ8/
K5qfPxqJnz83Ep8/aFCfP4X8nj9sh58/ZZifP6G7nz9eSp8/jCyfPx6xnz9chZ8/332fPztN
nz+rWp8/jhCgP70MoD+khJ8/rwKgPwg3oD95O6A/S42fP8PYnz9EDaA/eo6fP7ZboD8lLaA/
fsagP6wEoD9DCaA/LeOfP0I7oD/UAaA/AvyfP3kooD+2n6A/1jmgP8cIoD/OoqA/ZjCgP1cr
oD8pBKA/WFigPwYooD+RRKA/K/qfPxtpoD9FPaA/HZSgPw49oD8RRqE/+0ihP7kaoD/O36A/
VtWgP07PoD/Qu6A/8nmgP6uXoD9+nKA/yfegPyaYoD+gGKE/U6qgP025oD/Q16A/xzegP1y4
oD+LcKA/tQShP5IyoT99rqA/BSGhP80ToT+fEaE/QiShP3c2oT9xaaE/TzGhP6f/oD9qNqE/
hmChP9A9oT98ZaE/5SGhP34doT9aiKE/tPOgP+I7oT9ny6A/kyShP7JIoT9ea6E/mh6hP4Gq
oT+1laE/QBGhP4yioT8cp6E/DqWhPyWooT9YxaE/qGGhPwXvoT/AraE/Z0uhP9KjoT8B0qE/
ysegP04boj97sKE/RtehP6MCoj9th6E/hdOhPw9ioj/0U6E/0sWhP4WEoT8O8KE/WeehP7S5
oT+MT6I/G5iiP2wMoj938aE/o12iPx4Roj8WpKE/SRWiP+TooT/nqaI/fYmiPwHNoj8azqI/
WRaiPwcHoj/rGqI/j96hPwujoj8MdKI/TNKhPwRXoj9/QaI/RsyhP20coj9VtqE//ieiP2n/
oT8OaqI/iX6iP+Amoj9ENKI/7hOiP3Dooj/EbKI/u5KiP+j9oT/TsqI/5rOiPynjoj975KI/
OMeiP/LIoj8RaaM/hiuiP/5Aoj+M7aI/UBGjP5jqoj9w6qI/EzqjP+b+oj9dvKI/OIeiP2Pm
oj8gAKM/efqiP+FQoj93/aE/YMCiP1yOoj/w4aI/AhWiP2tRoj9saqI/ugejP6BWoz+RxKI/
GLeiP8Lkoj/wz6I/nI2iP6f3oj8j8qI/8Y6iP1/7oj8hJ6M/mqqiPxVjoz84QKM/LiOjP+QI
oz+ucaM/CkejP9Pgoj8aCaM/jROjP5pBoz+OCqM/GmKjP1YHoz+LOqM/JI+jP9HHoj85vqM/
6y2jP0Zboz9u0aM/aHujP1YqpD9drKM/xyKjPyhNoz+WhaM/7ZWjPwKXoz9pM6M/FEejP7hi
oz80M6Q/fCikP2PToz8cm6M/iMejPyrgoz/gsaM/DJWjP3vboz9OpKM/fg6kPzh4oz+ux6M/
vnmjP8eCoz9OHaQ/BBqkP8Ljoz/epKM/38mjPy3Koz+C5qM/09ajP4ELpD+4g6M/fj2kP++f
pD/ZG6Q/rCSkP4GNoz9gw6Q/yqujPwqKpD+JqqM/GvKjP2jHoz/UDKQ/WQukP8b9oz8sy6M/
kE+kP0XIoz9iaKQ/x3qkP4zCoz+QUKQ/ONujPxv7oz/7b6Q/6ymkPxyXpD8zF6Q/spikPzrD
oz8cTqQ/02ukP/u0pD/fYKQ/22WkP0UWpD+YOKQ/+92jP+O4pD/bMqQ/O1OkP7eQpD/Bv6Q/
+WqkP/AtpD+5GKU/odSkP4vloz9ziqQ/ALikP+ZGpD/1hqQ/UbukP6yqpD/4gaQ/1C6lPwyr
pD/pJKQ/mWClP4yupD81A6U/WaGkP6S4pD+OqqQ/8G6kP1SepD80SqQ/kq2kP2PRpD8cAqU/
OMakP6yPpD9jfaQ/ESilPyN+pD8AOKU/hdmkP4VwpD+a26Q/G4qkP+1YpT+8EqU/0QGlP9eF
pD87uKQ/uJalPxLjpD9iJqU/ekmlP4n7pD9b86Q/ftGkP0CPpD8MI6U/5q+lP9cApT8m86Q/
99ikP9VppT+ybaU/8pClP9JOpD/SeqQ/uhalPxVhpT/iCaU/dY2lP7qbpT8F+aQ/mhulP9xk
pT8kq6U/PASlP3WopT9oZKU/el6lPxBupT8UAKU/K9ykPw/ApT+5n6U/maalP1KopD9AlqU/
eCqlP9pZpT/NhKU/ArSlP3kUpT/SHKY/y3OlP64Dpj/TEaY/UbKlPyYKpT9gxKU/Y4ylP6MO
pj/Pp6U/tPmkPzLBpT98faU/wVylPwT4pD9nh6U/cKOlP3VzpT9vpqU/Pr+lP01CpT/vLqU/
ykClP8ThpT+MtKU/IYmlPxj1pT/BU6Y/ebOlP/LBpT9jgKU/HVGmP0OkpT8Fy6U/QO+lPxA8
pj/HmaU/SxamP1vipT8XcaY/8tmlP3yZpT9WwKU/1g2mP8r6pT/U8aU/Jc2lP+t3pj9C0qU/
b1qmP75dpj97f6U/agCmP81apj/twKU/EiSlP2XWpT91pqY/eCCmP0AApj/Qv6U/SjCmP3zx
pT/lQ6Y/gRGmPytqpj+TbqY/OjemPwjcpT+wXKY/DnCmPxlfpj847KY/2jmmP527pj/vI6Y/
3Z6lP1tRpj87kqY/bwemP2HEpT8F+6U/Vm+mP+RQpj/mo6Y/s5SmP4bhpj84maY/CVWmP1Mw
pj8UjaY/bUumP38epj8gY6Y/qPGlP6ampj+wYqY/3VamP2jbpj9HdaY/NT6mPy9xpj8H06Y/
7v2mP45Mpj8RQaY/2LGmP4VLpj96nqY/SdumPzSjpj9u26Y/WIymP0xwpj/pNKY/wAmnP6h+
pj+w2aY/MXamP09Apj/5J6c/TG+mP7XJpj8n0qY/ynSnP8aBpj8d0KY/nxCnPwecpj/6Sqc/
h9OmP+XCpj8+c6Y/41enP/4Dpz8e/qY/4GenPwsMpz9UPKc/zZimP2ZFpz/iD6c/3YanP5p7
pj9WJac/uSenP6eGpj+Fhac/LdCmPzTgpj8DLac/cgOnPwhhpz/hL6c/hSCnPztspz8O06Y/
bPKmP1V7pz9kj6Y/+WanP94Rpz+z8KY/KICnP3mlpj/6XKc/ilOnPz37pj8ur6Y/0HinP5W0
pj808aY/2AynP3Qtpz9I36Y/niWnP1Fspz+XMac/I9KnPztCpz8YVac/CXOnPyxvpz8feKc/
R7KmP1qhpz/dMKc/HbqnP+v0pj8rRac/ZeemP+SRpz8zyac/gA+nPydfpz88eqc/LcSnPzjW
pz9f96Y/SGenPywWpz95tac/tTSnP/iMpz9RNqc/H3WnP4s1pz9UTqc/+DunP4mVpz9y26c/
gD6nP0JAqD+VbKc/g8OnPza5pz9+Vqc/DoynPwbFpz+Npqc/VuanPwqLpz88fKc/vNOnP8eE
pz9OCqg/h/OnP118pz/Pdac/g9GnP6ErqD/L9Kc/L7ynP0Crpz+5mKg/RtunP+7Ypz9vZ6c/
E/6nPx8MqD+DNqg/QManP8QdqD9/8Kc/PUOoP3I3qD+F0Kc/THCnPyeNpz/52qc/I06oP2DD
pz9blac/viuoP59Opz/X9qc/vdSnP8Wrpz/qJKg/tIKoP2ReqD/1Dag/HoCoP7mlpz+w4Kc/
uP6nPwogqD9vC6g/IMOnP74OqD/aUKg/G56oPzp3qD8QQag/27GnP30nqD8B1Kc/kkOoP4D8
pz9u16g/f0qoP4m9qD877ac/yReoPzNaqD/RMqg/koaoP9x8qD/XAag//PCnP/JQqD8T0Kc/
syyoP1UEqD8faag/rsSoP9kCqD9FtKg/moWoP8K2qD8vmKg/zq2oPwzhqD8NIak/wiuoP2ex
qD95Fag/75ioP8vMqD9NzKg/hj6oP+X5qD8sfag/OcqoP+XBqD+Boqg/hBepP0UBqD+mUKg/
lDioP0aoqD8ecKg/P7moP/KUqD8Hc6g/iOynP1SdqD/o5ag/+bioP9a3qD+Rxqg/sHioPwZS
qD80Kqk/NdyoP4TQqD/jmag/TkeoP3+qqD80yKg/XLioP7muqD9jFqk/LnuoP6IqqT80jKg/
27KoP1PlqD8J66g/uJqoPwHSqD+BsKg/tWqoP3lqqD8+OKk/e+eoP98GqT/4kqg/IlOoP56V
qD8lF6k/rPmoP624qD8UE6k/e7OoPxDqqD/TFqk/cPyoPyjzqD9TDak/e52oPyn4qD8a86g/
Pa6oP0LuqT8d3qg/h96oPzD5qD9DYqk/WCOpP2+2qD9XYak/2wupP49qqT9Ymqg/NQKpP7YW
qT99V6k/yASpPwS3qD8eQ6k/2O+oPxoMqT/vwqk/eVipP+MbqT/7mqk/0w+pP84kqT/5f6k/
KNCoP0neqD+soKk/e1apP3fhqD+FSKk/3cOoP2CcqT/nWak/xXGpP8TVqT/Auqk/hbCoPxDU
qT9eXKk/KnupPw+4qT9yF6k/jB6pP4OKqT94Fao/rg2qP/2bqT93OKk/AVupP/BUqT+uFqk/
RX2pP5kKqT8/Nqo/xjWpPw7XqT9tsKk/isKpP3ycqT9GO6k/1q+pPyZBqT9xyqk/jFOpP0WW
qT98k6k/XoqpPyBZqT9Msqk/laCpP4yHqT+14Kk/AOupP9ZMqT9kqqk/SGOpP7wYqT/Wrqk/
rcGpP1u8qT9xLqo/+MypPwNjqT/eOak/nbapPzG7qT85n6k/</AssayYData></Step><Step><CommonData><SampleLocation>1</SampleLocation><SampleID></SampleID><SampleGroup></SampleGroup><SampleInfo></SampleInfo><SampleRow>A</SampleRow><SamplePlate>1</SamplePlate><WellType>BUFFER</WellType><Concentration>-1</Concentration><ConcentrationUnits>µg/ml</ConcentrationUnits><MolarConcentration>-1</MolarConcentration><MolarConcUnits>nM</MolarConcUnits><MolecularWeight>-1</MolecularWeight><Temperature>25</Temperature><StartTime>1140050</StartTime><AssayTime>180</AssayTime></CommonData><FlowRate>600</FlowRate><StepType>DISASSOC</StepType><StepName>Dissociation</StepName><StepStatus>OK</StepStatus><ActualTime>179.999</ActualTime><CycleTime>0.2</CycleTime><AssayXData Points="900">b39jRDyMY0T4mGNExaVjRKKyY0Rvv2NEK8xjRPjYY0TF5WNEkvJjRF//Y0QrDGRE+BhkRMUl
ZESSMmREVEBkRCtMZEQJWWRExWVkRJJyZERff2REK4xkRPiYZETFpWREkrJkRF+/ZEQrzGRE
CdlkRNXlZESS8mREX/9kRCsMZUT4GGVExSVlRJIyZURfP2VEK0xlRPhYZUTFZWVEknJlRG9/
ZUQrjGVE+JhlRNWlZUSismVEX79lRCvMZUT42GVExeVlRMPyZURf/2VEKwxmRAkZZkTFJWZE
ojJmRF8/ZkQrTGZE+FhmRMVlZkSicmZEX39mRCuMZkQ6mWZExaVmRKKyZkRfv2ZETMxmRPjY
ZkTF5WZEkvJmRF//ZkQ8DGdE+BhnRMUlZ0SSMmdEXz9nRCtMZ0T4WGdE1WVnRKJyZ0SQf2dE
K4xnRPiYZ0TFpWdEkrJnRKC/Z0QrzGdE+NhnRMXlZ0Si8mdEX/9nRDwMaET4GGhExSVoRJIy
aERfP2hEPExoRPhYaETFZWhEknJoRF9/aEQrjGhECZloRMWlaESismhEX79oRDzMaET42GhE
xeVoRJLyaEQ6AWlEPAxpRPgYaUTFJWlEojJpRG8/aUQrTGlE+FhpRMVlaUSScmlEX39pREyM
aUQJmWlEOKZpRJKyaURfv2lEK8xpRPjYaUTV5WlEkvJpRF//aUQrDGpE+BhqRMUlakSSMmpE
Xz9qRCtMakT4WGpExWVqRJJyakRff2pEK4xqRPiYakTFpWpEkrJqRF+/akQrzGpE+NhqRMXl
akSS8mpEX/9qRCsMa0T4GGtExSVrRJIya0RfP2tEPExrRAlZa0TFZWtEknJrRG9/a0QrjGtE
+JhrRMWla0SzsmtEX79rRG3Ma0QJ2WtE1eVrRKLya0Rf/2tEKwxsRPgYbETVJWxEojJsRF8/
bEQ8TGxECVlsRNVlbESScmxEb39sRCuMbEQJmWxE1aVsRJKybER1wGxEPMxsRAnZbETF5WxE
kvJsRG//bERMDG1E+BhtRNUlbUSiMm1EXz9tRCtMbUT4WG1E1WVtRJJybURvf21EK4xtRAmZ
bUTVpW1EorJtRG+/bUQrzG1ECdltRNXlbUSi8m1EX/9tRCsMbkQJGW5ExSVuRJIybkRvP25E
PExuRAlZbkTFZW5EonJuRF9/bkQ8jG5E+JhuRNWlbkSism5Eb79uRDzMbkT42G5E1eVuRKLy
bkRv/25EPAxvRBkZb0TVJW9EojJvRG8/b0Q8TG9ECVlvRNVlb0Sicm9EI4BvRDyMb0QJmW9E
1aVvRKKyb0Rvv29EPMxvRAnZb0TV5W9EPPRvRG//b0Q8DHBECRlwRNUlcESiMnBEbz9wRDxM
cEQJWXBE1WVwRKJycERvf3BEPIxwRAmZcETVpXBEorJwRG+/cEQ8zHBECdlwRNXlcESi8nBE
b/9wRDwMcUQJGXFE1SVxRKIycURvP3FEPExxRAlZcUTVZXFE03JxRG9/cUQ8jHFECZlxRNWl
cUSisnFEWsFxRDzMcUQJ2XFE1eVxRKLycUR//3FEPAxyRAkZckTVJXJEojJyRG8/ckQ8THJE
CVlyRMVlckSicnJEb39yRH2MckQJmXJE1aVyRKKyckRvv3JEPMxyRAnZckTV5XJEovJyRG//
ckQ8DHNECRlzRNUlc0SiMnNEbz9zRDxMc0QJWXNEF2ZzRKJyc0Rff3NEPIxzRAmZc0TVpXNE
orJzRG+/c0Q8zHNECdlzRNXlc0Si8nNEb/9zRDwMdEQJGXRE1SV0RKIydERvP3REPEx0RAlZ
dETVZXREonJ0RG9/dEQ8jHRECZl0RNWldESisnREb790RDzMdEQJ2XRE1eV0RKLydERv/3RE
PAx1RAkZdUTVJXVEojJ1RG8/dUQ8THVECVl1RNVldUSicnVEb391RDyMdUQJmXVExaV1RKKy
dURvv3VEPMx1RAnZdUTV5XVEovJ1RG//dUQ8DHZE+Bh2RNUldkSSMnZEbz92RDxMdkT4WHZE
xWV2RKJydkRff3ZEPIx2RAmZdkTVpXZEorJ2RCnBdkQ8zHZECdl2RMXldkSi8nZEb/92RDwM
d0QJGXdE1SV3RJIyd0RvP3dEPEx3RAlZd0TVZXdEonJ3RG9/d0Q8jHdECZl3RNWld0SisndE
b793RDzMd0QJ2XdE1eV3RKLyd0Rv/3dEPAx4RAkZeETVJXhEojJ4RG8/eEQ8THhECVl4RMVl
eESicnhEb394RDyMeET4mHhExaV4RKKyeERvv3hEPMx4RAnZeETV5XhEkvJ4RG//eEQ8DHlE
+Bh5RNUleUSiMnlEoD95RDxMeUT4WHlE1WV5RKJyeURvf3lEPIx5RPiYeUTVpXlEkrJ5RG+/
eUQrzHlECdl5RNXleUSi8nlEb/95RDwMekQJGXpE1SV6RNMyekRvP3pEPEx6RBlZekTVZXpE
onJ6RF9/ekQ8jHpECZl6RNWlekSzsnpEb796RDzMekQJ2XpE1eV6RKLyekRf/3pEPAx7RAkZ
e0TVJXtEJTN7RG8/e0Q8THtECVl7RNVle0SicntEb397RDyMe0QJmXtExaV7RKKye0Rvv3tE
PMx7RAnZe0TV5XtEovJ7RG//e0Q8DHxECRl8RNUlfESSMnxEXz98RCtMfEQJWXxE1WV8RKJy
fERff3xEPIx8RAmZfETFpXxEorJ8RG+/fEQ8zHxE+Nh8RNXlfESi8nxEb/98RDwMfUQJGX1E
1SV9RJIyfURvP31EK0x9RGtZfUTFZX1EonJ9RG9/fUQ8jH1ECZl9RMWlfUSisn1EX799RDzM
fUQJ2X1E1eV9RKLyfUSg/31Ejgx+RPgYfkTVJX5EojJ+RG8/fkQrTH5ECVl+RNVlfkRnc35E
X39+RDyMfkQJmX5ExaV+RKKyfkRfv35EPMx+RAnZfkTV5X5EkvJ+RG//fkQ8DH9EGRl/RNUl
f0SSMn9Efz9/RDxMf0QJWX9ExWV/RKJyf0Rvf39EPIx/RAmZf0TVpX9EkrJ/RG+/f0QrzH9E
Cdl/RNXlf0Si8n9Eb/9/RBYGgESEDIBE4hKAREkZgET5H4BEHiaARHwsgETrMoBESTmARLg/
gEQeRoBEhEyAROJSgERRWYBEr1+ARBZmgESdbIBE4nKARFF5gES4f4BEHoaARKWMgEQkk4BE
SZmARK+fgEQupoBEhKyARBSzgERRuYBEr7+ARB7GgER8zIBE4tKAREnZgES434BEHuaARHzs
gETi8oBEcvmARK//gEQeBoFEhAyBROsSgURRGYFErx+BRBYmgUR8LIFE4jKBREk5gUSvP4FE
HkaBRIRMgUTiUoFEUVmBRK9fgUQeZoFEfGyBROJygURReYFE8X+BRB6GgUR8jIFE4pKBREmZ
gUS4n4FELqaBRISsgUTrsoFEUbmBRK+/gUQexoFEfMyBROvSgURR2YFEuN+BRB7mgUSV7IFE
LPOBRFH5gUSv/4FEHgaCRIQMgkTrEoJEURmCRLgfgkQWJoJEfCyCROsygkRROYJErz+CRB5G
gkR8TIJE4lKCRElZgkTgX4JEFmaCRIRsgkTicoJEUXmCRK9/gkQWhoJEhIyCROuSgkRJmYJE
uJ+CRB6mgkR8rIJEn7OCRFG5gkS4v4JEFsaCRHzMgkTr0oJEUdmCRK/fgkQW5oJEhOyCROvy
gkTc+YJEuP+CRB4Gg0SEDINE4hKDREkZg0S4H4NEFiaDRIQsg0TiMoNESTmDRK8/g0QWRoNE
fEyDROtSg0RRWYNEr1+DRB5mg0SEbINE63KDREl5g0S4f4NEHoaDRISMg0TikoNEUZmDRLif
g0QepoNEfKyDROuyg0RJuYNEr7+DRB7Gg0R8zINE4tKDREnZg0Sv34NET+aDRHzsg0Ti8oNE
SfmDRMD/g0QWBoREjAyEROsShERRGYRErx+ERBYmhER8LIRE4jKEREk5hESvP4REFkaERHxM
hETiUoRESVmERLhfhEQWZoREhGyEROJyhERJeYREuH+ERBaGhESEjIRE4pKEREmZhESvn4RE
HqaERISshETisoRESbmERK+/hEQWxoREfMyEROLShERR2YREuN+ERB7mhER87IRE4vKERGL5
hES4/4REFgaFRHwMhUTrEoVEURmFRK8fhUQWJoVEfCyFROsyhURJOYVEwD+FRBZGhUSdTIVE
4lKFRElZhUSvX4VEFmaFRHxshUTrcoVEUXmFRLh/hUQWhoVEfIyFROKShURJmYVEuJ+FRB6m
hUR8rIVE4rKFRFG5hUS4v4VEHsaFRHzMhUTi0oVESdmFRK/fhUQW5oVEfOyFROvyhURJ+YVE
uP+FRB4GhkSEDIZE6xKGREkZhkSvH4ZEFiaGRJUshkTiMoZESTmGRK8/hkQWRoZEfEyGROtS
hkRJWYZEr1+GRCZmhkR8bIZE4nKGRGJ5hkSvf4ZEHoaGRHyMhkTikoZESZmGRK+fhkQWpoZE
fKyGROKyhkRJuYZEuL+GRBbGhkR8zIZE89KGREnZhkSv34ZEFuaGRHzshkTi8oZESfmGRK//
hkQWBodEhAyHRLgTh0RJGYdEuB+HRBYmh0R8LIdE4jKHRFE5h0SvP4dEFkaHRHxMh0TiUodE
UVmHRK9fh0QWZodEfGyHROtyh0RJeYdEr3+HRBaGh0R8jIdE4pKHRFGZh0Svn4dEFqaHRHys
h0TisodESbmHRK+/h0QWxodEfMyHROLSh0RJ2YdEr9+HRBbmh0R87IdE4vKHREn5h0Sv/4dE
FgaIRHwMiEQsE4hESRmIRK8fiEQWJohEfCyIROIyiERJOYhE</AssayXData><AssayYData Points="900">LgKoP1oXqD/wz6k/VC6rPz+fqz+GJ60/JzSuP4hwrj9DHa8/ks+vPx39rz+D+rA/l/ywPzzn
sD8EwLA/j7SxP6v1sT+DCrI/OAayP08Gsj9CHbM/HnyyP0Ldsj+rmLI/be+yP+8csj+23bI/
4KCyP+Dpsj+7kbI/ZiWzP4utsz9OSrM/yxyzP2QEsz8k7rI/982yP8wbsz8qArM/AlqzP+Ij
sz+6WrM/kY2yP/0tsz8BK7M/eICzP5Ewsz/kZrM/OVWzP04zsz/7DLM/pyezP6K5sz9yHbM/
i22zP2vCsj8elLM/wYGzP1B0sz/bRrM/mbCyP/oYsz8EOLM/dOSyP6xCsz9mX7M/seGyP/5l
sz/LF7M/PPSyP9gfsz9DFLM/0lmzP32Wsz85SbM/PhWzP+Gqsj9fpLM/Na+yP3nEsj82YLM/
uSOzPzadsz90ALM/ZWGzP2LKsz85Y7M/DFizP4rMsj99S7M/Ed+yP3yXsj94b7M/IGKzP7ZV
sz+qRrM/xzezP/jQsj/YIrM/soGzP/SHsz/gY7M/Pf2yP0pzsz9lf7M/Vp+zP6Yzsz99MLM/
nVCzPyabsj/YNbM/L4CzPzM8sz9+J7M/YXKzPziCsj9FnLI/NeeyP0TXsj9i+7I/1fCyP1gM
sz9KbbM/rzqzP58Wsz9ccLM/5RezP1A4sz/KmLM/PcOyP64Xsz8+RbM/xy6zP4I0sz+RrbM/
2WqzP2x9sz9ygbM/YhqzP2lEsz8XZrM/cxezP9OKsz9nALQ/O0uzP8BLsz9c3bM/qmWzP0BT
sz+R+rI/lJWzP3RVsz9qOLM/nCazP13/sj91a7M/lTOzPztgsz8ub7M/dIOzPwodsz8jLLM/
IPqyPziasz/0M7M/N6KzP1dAsz/bW7M/vaSzP/Wjsz8CA7M/uHKzP3rAsz8437M/Q3SzP/lT
sz/3ArM/4ROzPx+3sz84JrM/lEezP9FWsz98CLM/mMCzP/DNsj+jNLM/68KzP7iRsz/hPrM/
fRizP8Wisz9UTrM/qBO0PwVpsj92l7M/uE+zP82Ysz+5brM/j9qzP5Jbsz+NS7M/XnGzP/Vx
sz/J8bM/V+qzP5Obsz8R7LM/M8azP8rjsz8cILM/57ezPzRosz8FT7M/RZyzP96Rsz/HqLM/
UFezPyJ/sz9LgLM/hiWzP2Z+sz97jrM//66yPxXxsj/CCLM/EnizPzSbsz9NM7M/6z+zPz86
sz8FCrM/K0+zPwE1tD+6ibM/+YWzPzBisz8gcrM/5+uyPwrPsz+JRbM/kjKzPyF2sz83b7M/
LiuzP6Nvsz+XN7Q/riuzP5uosz8z57M/xKGzP2lasz8PvbM/eIazPzB9sz/3krM/MJ+zPwyY
sz8ysLM/pBq0P3i3sz+NiLM/W/mzPw00sz+UcbM/0ruzP6FOsz/PGbQ/2dSzP95Asz94+7I/
WEqzP9znsj/T0LM/WnWzP0xmsz8uGrM//NCzPw3fsj+jM7Q/SJuzPzJesz+VYrM/9Z+zP1DX
sz9am7M/BfuzPx+tsz8KVLM/iu6zP4a4sz81hLM/cGuzP99zsz+zMrQ/Te6zP6l8sz/CxbM/
3h60P2Npsz+TZ7M/Nyi0P6gctD/EALM/r9mzP/Oisz9ORbM/jgW0Pxyksz94k7M/0sOzP7Ys
sz/TQbM/koGzP2cStD93P7Q/AQy0PwFPsz/bpbM/rj60P368sz9dzLM/y9WzP83lsz/ZmLM/
4o+zP82Rsz+psbM/oPazPzLEsz9C/bM/u3+zP7YotD/C2rM/6cCzPzFcsz9N8LM/IfezP4ke
tD8j2rM/pK6zPzgStD/qPbM/mCO0Pz0xtD9H9LM/ASK0Pxq8sz/AJrM/eNOzPyqKsz/PrrM/
vVWzP4U6tD/lPLM/qdqzP7fLsz88drM/5NKzP4AvtD/Un7M/4ICzP2TRsz9cybM/Hhy0P7nO
sz8z+7M/kfOzP14NtD8/hbM/EDK0P5DQsz+MJrQ/FdOzP0y1sz+2obM/fpSzP2XQsz93K7Q/
el+0P0mjsz8mt7M/BXGzP2zVsz8fP7Q/ubmzP/PBsz+E07M/oYOzP0tnsz8YvrM/8N20P3YV
tD84vLM/iB20P+q2sz+bYbQ/aVy0PylHtD8QwrM/suyzPwXHsz/Hb7Q/m+uzP6ZetD+w1LM/
T5q0P8vxsz+eD7Q/f6S0Px0rtD+X47M/8AW0P7w/tD8vWLQ/qhu0P1BDtD8tTrM/czC0P32N
tD/zUrQ/bt2zPy6Ysz9xUrQ/1KGzPwZKtD/2BbQ/6vOzP4YltD9BfbM/Tna0P8xptD9xSrQ/
FmC0P6HFsz+Ww7M/yVG0P6H/sz9/1LM/R/WzP1fftD+AOLQ/1o+zP2qqsz9S6bM/Q1S0P8mE
tD8DJLQ/kRW0P0E5tD8QPbQ/wEO0P0WttD8B8bM/7D60PzdOtD/QhbQ/BAu0PzWNtD8ODrQ/
DLqzP18mtD9ycbQ/0u+zP1dKtD9Ww7M/vwC0P8E3tD8owrM/5220P59PtD8cT7Q/ofizPzPz
sz+Yj7M/sAW0P6QGtD/quLQ/KvqzPxB0tD+U57M/BnqzP/OWtD/YY7Q/lV60Pz/jsz+pv7M/
3v+zP96wtD8rWbQ/sYe0PwQqtD+5YrQ/ozm0P0f9sz8XkLQ/oYK0PxRXtD9BjbQ/twW0P9su
tD8DP7Q/Iaq0P1risz8zXrQ/Bzu0P6wrtD9KbbQ/zY+0P9j7tD8RS7Q//N+zP1NetD/uGLQ/
4pO0P5ZxtD8QgrQ/8rG0P/vSsz/uA7Q/VHS0P4tvtD+dOrQ/5CK0P3HKtD+FEbU/3YW0P9dM
tD+iNrQ/XsWzP8l7tD8Np7Q//EC0P5CCtD8tu7Q/cDC1P5uJtD8s87Q/3wi0Pw50tD8VbLQ/
/n60P8W4tD+JoLQ/PNK0P6RztD/Uv7Q/Dbe0P53WtD8wHbQ/HHi0P4iDtD+V07Q/13K1P2HF
tD/2XLQ/5QG1P7J/tD+1ubQ/bCS0P9rWtD9ii7Q/duW0P7vytD8QnrQ/dsW0P9AAtT9W5LQ/
KB60Pw/PtD+V0bQ/P0u0P6k8tD+5jLQ/hXO0P3oGtT+gxrQ/rTa1P2yotD9qxLQ/Zum0P0eN
tD8RVrQ/IcO0Pz0/tT9r+bQ/Gsq0P5iRtT8VFLQ/RbG0P2SctD+tXLU/fDu0P93UtD+RebQ/
Lky0P23otD91jLQ/5Ly0P0eztD+om7Q/S9y0P2estD9IYrQ/auy0P+wVtT8QlbQ/d9G0P/++
tD/qEbU/jDu1PxNxtD9u8rQ/9nW0P5jbtD/NALU/5Sq1P8BRtT+yj7Q/nau0P6MVtT+40bQ/
vy+0Pxd/tD8Wt7Q/HuO0P6setT8nR7U/plC1P5gztD+ncbQ/5lq0P8yhtD/T17Q/khu1P+68
tD8ywLQ/Hwi1PyJGtT/ZDrU/uom0PxAatT/LEbU/+VO1P6sBtT/6ErU/9zy1Px6vtD/wQbU/
/Qe1P4fqtD8hnrQ/0dC0P7hgtD/D4rQ/VjC1P1HltT8dl7U/97y1PwC3tT+0g7Q/4Ra1P8Kx
tD+1AbU/a2a1PzQ8tT+4trQ/PRy1P3egtD+thbU/FZm0P65ptT/BQrU/xZ+0P2jItD9mV7U/
dAC1P7r5tD8WJ7U/QJ20PxHPtD9Re7U/fmC1Px43tT9RSLU/xRe1P9KFtT8DcLU/XiK1P/Lt
tD9lxLQ//py1P+8ItT8WJ7U/UZG0P6a2tD++r7Q/qJm1P+D4tD8tYLU/9tK0Pw43tT9fNrU/
Szy1P5V8tT98UbU/vbG0P5eUtT8cBbU/L8y0P2IptT9lNLU/VWi1P5k3tT/wl7U/IGq1Pzzd
tD96P7U/3aO0P/LxtD8TnbQ/3eG0PzE7tT+m2bQ/kLq1P4QStT9Cw7Q/VzO1P7wotT8sQrU/
x161P4r+tD9a8bQ/7Ya0P39ztD9gLbU/fAS1P1UFtT+NqbQ/TMK1P3OutT/wPLU/p+W1P4qc
tT88RLU/lfe0P4zMtD8YaLU/WpK1P0BOtT8dcrU/qi21P7RAtj8HCrU/iqK1Px7etD+4lLU/
EQ61P55jtT+17rU/6yK1P7K8tT/k/7Q/EEi1Py8rtT8vprU/TKe0P+SFtT/esbU/H0O1P2+f
tT9bGrU/EeW1P2pKtT9A+rU/gmu1P5AVtT+xMrU/BSW1PwcGtT/QVLU/OqW1P8mMtT8Z67U/
NRi2P/r5tD97jLU/MTa1P5BStT8/YbU/flu1PyYCtT//2bU/uGK1P8qwtT/TG7U/TOW0P1Sd
tT9OnrU/pXq1P1gitT9mkbU/GnG1P/QqtT+mlbU/22m1P79FtT8IG7U/p5G1P3JotT/F+bQ/
Bb+1PweWtT8z/7Q/NSu1P41AtT+BK7U/6ZC1P/qUtT/hZLU/zB+1P3iXtT/3zbU/Ezu1P788
tT/HzbU/JkG1PywxtT/UebU/I7a1P5RStT86/rU/m+21P+04tT+BKLU/eC21P5xKtT/C7LU/
rWW1P+qUtT+terU/L0q1Py5itT9BhrU/C5C1P022tT+82rU/0Xm1PwUKtT9MLLY/4qu1PxWw
tT+vqLU/rGq1P5iUtT9Gv7U/0wO1PwA7tT/rFLU/9Xe1P4oztT87fLU/WXa1PwkOtj+KQbY/
c1m1PxqZtT/TQrU/Gf61PzNBtT91obU/IcG1P6eRtT8G2rU/XUe1P/zhtT9rq7U/kau1P+Tz
tT8po7U/n/y1P83JtT+jiLU/p4+1PySWtT+u+7U/a961P8qstT+X5rU/tQC2P6+WtT/jpbU/
Hrm1P0GEtT9vKLY/k0a1P5xrtj9Yj7Y/ZtC1P9jqtT+M/rU/</AssayYData></Step><Step><CommonData><SampleLocation>11</SampleLocation><SampleID></SampleID><SampleGroup></SampleGroup><SampleInfo></SampleInfo><SampleRow>A</SampleRow><SamplePlate>1</SamplePlate><WellType>REGENERATION</WellType><Concentration>-1</Concentration><ConcentrationUnits>µg/ml</ConcentrationUnits><MolarConcentration>-1</MolarConcentration><MolarConcUnits>nM</MolarConcUnits><MolecularWeight>-1</MolecularWeight><Temperature>25</Temperature><StartTime>1329224</StartTime><AssayTime>5</AssayTime></CommonData><FlowRate>1000</FlowRate><StepType>KREGENERATION</StepType><StepName>Regeneration</StepName><StepStatus>OK</StepStatus><ActualTime>5.00005</ActualTime><CycleTime>0.2</CycleTime><AssayXData Points="25">rz+IRBVGiER8TIhE4lKIRElZiESvX4hEDWaIRHxsiETicohEQHmIRK9/iEQVhohEfIyIRNqS
iERJmYhEr5+IRA2miER8rIhE4rKIREm5iESvv4hEDcaIRHTMiETi0ohESdmIRA==</AssayXData><AssayYData Points="25">t6EswCSfPMBYWkXAzjZLwE6/T8BoOlPAZUVWwBQHWcC5B1vAoSldwJMhX8CRp2DA6D5iwORJ
Y8Cre2TA/xJmwPzlZsB3/mfAetJowEfRacDU0WrACahrwINNbMAz3GzAdyNtwA==</AssayYData></Step><Step><CommonData><SampleLocation>12</SampleLocation><SampleID></SampleID><SampleGroup></SampleGroup><SampleInfo></SampleInfo><SampleRow>A</SampleRow><SamplePlate>1</SamplePlate><WellType>NEUTRALIZATION</WellType><Concentration>-1</Concentration><ConcentrationUnits>µg/ml</ConcentrationUnits><MolarConcentration>-1</MolarConcentration><MolarConcUnits>nM</MolarConcUnits><MolecularWeight>-1</MolecularWeight><Temperature>25</Temperature><StartTime>1345453</StartTime><AssayTime>5</AssayTime></CommonData><FlowRate>1000</FlowRate><StepType>KREGENERATION</StepType><StepName>Regeneration</StepName><StepStatus>OK</StepStatus><ActualTime>5.00005</ActualTime><CycleTime>0.2</CycleTime><AssayXData Points="25">r9+IRBXmiER87IhE4vKIREn5iESv/4hEFQaJRHwMiUTaEolESRmJRK8fiUQNJolEfCyJRNoy
iURAOYlErz+JRA1GiUR8TIlE4lKJRElZiUSlYIlEDWaJRHxsiUTacolESXmJRA==</AssayXData><AssayYData Points="25">2oGQPZjhyD0wh/09Kq8ZPqIjKD5t1T8+k5RKPhFyXT4wUWg+2y5uPm+ieD7+Pn4+xseFPqTj
hz5XZIw+RgSMPjbmjT6ITZM+NJOTPtiPlj5d9Zk+cUuaPis1nD5BVJw+W8CePg==</AssayYData></Step><Step><CommonData><SampleLocation>11</SampleLocation><SampleID></SampleID><SampleGroup></SampleGroup><SampleInfo></SampleInfo><SampleRow>A</SampleRow><SamplePlate>1</SamplePlate><WellType>REGENERATION</WellType><Concentration>-1</Concentration><ConcentrationUnits>µg/ml</ConcentrationUnits><MolarConcentration>-1</MolarConcentration><MolarConcUnits>nM</MolarConcUnits><MolecularWeight>-1</MolecularWeight><Temperature>25</Temperature><StartTime>1361533</StartTime><AssayTime>5</AssayTime></CommonData><FlowRate>1000</FlowRate><StepType>KREGENERATION</StepType><StepName>Regeneration</StepName><StepStatus>OK</StepStatus><ActualTime>5.00005</ActualTime><CycleTime>0.2</CycleTime><AssayXData Points="25">r3+JRBWGiUR8jIlE2pKJREmZiUSvn4lEFaaJRHysiUTisolEQLmJRK+/iUQVxolEdMyJROLS
iURJ2YlEp9+JRBXmiUR87IlE4vKJRED5iUSv/4lEDQaKRHQMikTaEopESRmKRA==</AssayXData><AssayYData Points="25">k3RKwLkgV8BjZ1zAv9xfwKitYsB0h2TA/whmwOG0Z8B782jAKApqwOIna8BOLWzARiZtwIRv
bcA3AW7AgdpuwKWBb8CPUXDAyqJwwGEkccDNtHHAE0dywO/PcsD/QXPAeV5zwA==</AssayYData></Step><Step><CommonData><SampleLocation>12</SampleLocation><SampleID></SampleID><SampleGroup></SampleGroup><SampleInfo></SampleInfo><SampleRow>A</SampleRow><SamplePlate>1</SamplePlate><WellType>NEUTRALIZATION</WellType><Concentration>-1</Concentration><ConcentrationUnits>µg/ml</ConcentrationUnits><MolarConcentration>-1</MolarConcentration><MolarConcUnits>nM</MolarConcUnits><MolecularWeight>-1</MolecularWeight><Temperature>25</Temperature><StartTime>1377781</StartTime><AssayTime>5</AssayTime></CommonData><FlowRate>1000</FlowRate><StepType>KREGENERATION</StepType><StepName>Regeneration</StepName><StepStatus>OK</StepStatus><ActualTime>5.00005</ActualTime><CycleTime>0.2</CycleTime><AssayXData Points="25">rx+KRBUmikR0LIpE4jKKREk5ikSnP4pEFUaKRHRMikTiUopEQFmKRK9fikQVZopEdGyKROJy
ikRJeYpEr3+KRBWGikR8jIpE4pKKREmZikSvn4pEDaaKRHysikTisopESbmKRA==</AssayXData><AssayYData Points="25">D9OOPVFWuD1MXuY9QY4LPlsaIj6RnTY+/NREPh+9TT5Eil0+f35nPoMRbj6XfXo+1e9/Ps4R
gz6Uy4Y+fR6IPjcfjj4DAY8+JwqQPvROkz5UmJU+28OXPgIKmT4EKJg+wHicPg==</AssayYData></Step><Step><CommonData><SampleLocation>11</SampleLocation><SampleID></SampleID><SampleGroup></SampleGroup><SampleInfo></SampleInfo><SampleRow>A</SampleRow><SamplePlate>1</SamplePlate><WellType>REGENERATION</WellType><Concentration>-1</Concentration><ConcentrationUnits>µg/ml</ConcentrationUnits><MolarConcentration>-1</MolarConcentration><MolarConcUnits>nM</MolarConcUnits><MolecularWeight>-1</MolecularWeight><Temperature>25</Temperature><StartTime>1393872</StartTime><AssayTime>5</AssayTime></CommonData><FlowRate>1000</FlowRate><StepType>KREGENERATION</StepType><StepName>Regeneration</StepName><StepStatus>OK</StepStatus><ActualTime>5.00005</ActualTime><CycleTime>0.2</CycleTime><AssayXData Points="25">r7+KRA3GikR0zIpE2tKKREnZikSn34pEDeaKRHTsikTi8opEQPmKRKf/ikQNBotEdAyLRNoS
i0RAGYtEpx+LRA0mi0R0LItE4jKLREA5i0S3P4tEDUaLRHRMi0TaUotESVmLRA==</AssayXData><AssayYData Points="25">5vtNwM4zWcBSZF7AAOZhwMn4Y8DKL2bAdpNnwHlTaMCtxmnALvBqwI6Ka8B7mWzAqlptwEkN
bsCP027Ah0FvwKrdb8B+XHDA4qZwwJ1xccCdlnHAhmJywMCecsD0wXLAJxtzwA==</AssayYData></Step><Step><CommonData><SampleLocation>12</SampleLocation><SampleID></SampleID><SampleGroup></SampleGroup><SampleInfo></SampleInfo><SampleRow>A</SampleRow><SamplePlate>1</SamplePlate><WellType>NEUTRALIZATION</WellType><Concentration>-1</Concentration><ConcentrationUnits>µg/ml</ConcentrationUnits><MolarConcentration>-1</MolarConcentration><MolarConcUnits>nM</MolarConcUnits><MolecularWeight>-1</MolecularWeight><Temperature>25</Temperature><StartTime>1409986</StartTime><AssayTime>5</AssayTime></CommonData><FlowRate>1000</FlowRate><StepType>KREGENERATION</StepType><StepName>Regeneration</StepName><StepStatus>OK</StepStatus><ActualTime>4.99895</ActualTime><CycleTime>0.2</CycleTime><AssayXData Points="25">r1+LRA1mi0R0bItEPHOLREl5i0Snf4tEFYaLRHSMi0TakotEQJmLRKefi0QNpotEdKyLRNqy
i0RAuYtEp7+LRBXGi0R8zItE2tKLREDZi0Sv34tEDeaLRHTsi0Ta8otEQPmLRA==</AssayXData><AssayYData Points="25">stLTPaj96j3wXhE+i9IsPhc3Qj4hYFQ+pX1lPmSndz7hqH0+qUSEPkZSiT5fw4s+ie2PPp+O
kD4J5ZU+o5+ZPqClnD7ZgZ8+gDKhPp0voz68fqY+bgepPjr5rD5SZas+DeKsPg==</AssayYData></Step><Step><CommonData><SampleLocation>1</SampleLocation><SampleID></SampleID><SampleGroup></SampleGroup><SampleInfo></SampleInfo><SampleRow>A</SampleRow><SamplePlate>1</SamplePlate><WellType>BUFFER</WellType><Concentration>-1</Concentration><ConcentrationUnits>µg/ml</ConcentrationUnits><MolarConcentration>-1</MolarConcentration><MolarConcUnits>nM</MolarConcUnits><MolecularWeight>-1</MolecularWeight><Temperature>25</Temperature><StartTime>1424702</StartTime><AssayTime>30</AssayTime></CommonData><FlowRate>1000</FlowRate><StepType>BASELINE</StepType><StepName>Baseline</StepName><StepStatus>OK</StepStatus><ActualTime>30</ActualTime><CycleTime>0.2</CycleTime><AssayXData Points="150">pv+LRAwGjERzDIxE2RKMRDcZjESmH4xEBCaMRHMsjETZMoxEQDmMRKY/jEQERoxEa0yMRNlS
jERAWYxEnl+MRARmjERrbIxE0XKMRDd5jESef4xEBIaMRGuMjETZkoxEQJmMRKafjEQMpoxE
a6yMRNGyjERAuYxEpr+MRATGjERrzIxE2dKMREDZjESm34xEBOaMRHPsjETR8oxEN/mMRKb/
jEQMBo1EawyNRNkSjUQ3GY1Enh+NRAQmjURzLI1E0TKNRDc5jUSeP41EDEaNRHNMjUTZUo1E
QFmNRJ5fjUQMZo1Ec2yNRNFyjURAeY1Enn+NRASGjURrjI1E2ZKNRECZjUSmn41EDKaNRGus
jUTRso1EQLmNRKa/jUQExo1Ec8yNRNHSjURA2Y1Ent+NRAzmjURz7I1E2fKNRDf5jUSe/41E
DAaORHMMjkTREo5ENxmORJ4fjkQMJo5EayyORNEyjkQ3OY5Enj+ORARGjkRrTI5E0VKORDdZ
jkSeX45EDGaORHNsjkTRco5EQHmORKZ/jkQMho5Ea4yORNGSjkQ3mY5Epp+ORASmjkRrrI5E
2bKOREC5jkSev45EDMaORHPMjkTR0o5EN9mORLbfjkQM5o5Ea+yORNnyjkRA+Y5Env+ORAwG
j0RrDI9E0RKPRDcZj0SeH49EBCaPRGssj0TRMo9EQDmPRKY/j0QMRo9Ec0yPRNlSj0RAWY9E
nl+PRARmj0RrbI9E0XKPREB5j0Sef49EBIaPRGuMj0TRko9EN5mPRJ6fj0QMpo9Ea6yPRNmy
j0RAuY9E</AssayXData><AssayYData Points="150">Fl3EPnB1wz5iiMI+yVbFPlMMxj6kFsg+r1fIPuW7yT7N38k+eQLMPqywyz7H6Ms+q+jPPi7G
zT4gPM8+KUPSPjbS0D5m9c8+lKfQPtiY0z6eU9M+zrvTPo9t1D6hGNU+BmHWPirH0z5c0tY+
Nt3XPpQZ1z5eJtg+2QbaPoEF2j4qZ9o+Y1TcPpTG2j4Bmds+xlzbPsPy2T7Kdt0+CU7fPkSy
3D4Wlt0+G/HdPttw3z5PE98+FcjgPrz+4D4J+N8+QY7jPtUd4T6bs+I+15XiPiwJ4j6O2+I+
nkXjPpis5D5c0OI+nAfmPjji4z4BPOU+meHnPhbu5D7nPuU+rqHmPgcn6D6GJec+XB/oPvvt
6T5Wmug+dhbqPj9I6T5Wk+k+t8bpPl2l6D6lYus+IK7rPv4A7T6y2+s+okLrPiCz7D60MOw+
P1DvPlxU7z509e0+GnXxPtcv7T6I5O4+NhHwPsFG7z5JNfA+FxPwPsij8T4Ni/E+nj3yPiNr
8T6+/u8+W57wPo6y8T5+3PI+AAvyPuMA9D5AZfM+KLXzPv378T7WGPM+rgj2PnrZ8z7fsfQ+
Uj/1Pvg09T68qPQ+9L73PvIo9D6f8vc+qcr3PifR9z4lufY+c374PjTg9T7AG/c+v1D5PnJ6
+D7yZ/k+/fH4PulS+T4qGvo+skz5PqAL+T7Tcvk+oYP6Pmz4+T68TPo+9VT7Psge+z65Vfg+
ZB75Ppzy/T7Ju/s+TXb7PpQY+z6POPs+4NH8PtuG+z6tKPw+M8H9Pg5B/T4Gmf8+UL3+PuRC
/T7K8v4+</AssayYData></Step><Step><CommonData><SampleLocation>4</SampleLocation><SampleID>QA013 delta CDRH1</SampleID><SampleGroup></SampleGroup><SampleInfo></SampleInfo><SampleRow>A</SampleRow><SamplePlate>1</SamplePlate><WellType>KLOAD</WellType><Concentration>10</Concentration><ConcentrationUnits>µg/ml</ConcentrationUnits><MolarConcentration>-1</MolarConcentration><MolarConcUnits>nM</MolarConcUnits><MolecularWeight>-1</MolecularWeight><Temperature>25</Temperature><StartTime>1461045</StartTime><AssayTime>80</AssayTime></CommonData><FlowRate>600</FlowRate><StepType>LOADING</StepType><StepName>Loading</StepName><StepStatus>OK</StepStatus><ActualTime>80</ActualTime><CycleTime>0.2</CycleTime><AssayXData Points="400">pr+PRBXGj0RzzI9E0dKPRDfZj0Se349EBOaPRHPsj0TZ8o9EQPmPRJ7/j0QEBpBEawyQRNkS
kEQ3GZBEnh+QRAwmkERrLJBE0TKQRFg5kESeP5BEBEaQRHNMkETZUpBEQFmQRKZfkEQMZpBE
a2yQRNFykEQ3eZBEpn+QRASGkERrjJBE2ZKQRECZkESen5BEBKaQRGuskET6spBEQLmQRKa/
kEQExpBEi8yQRNHSkERA2ZBEnt+QRAzmkERr7JBE2fKQRDf5kESm/5BEBAaRRGsMkUTREpFE
NxmRRJ4fkUQEJpFEcyyRRNEykUQ3OZFEpj+RRAxGkURrTJFE2VKRRDdZkUSeX5FEDGaRRGts
kUTRcpFEN3mRRACAkUQEhpFEc4yRRNGSkURAmZFEnp+RRASmkURrrJFE0bKRRDe5kUSev5FE
DMaRRGvMkUTR0pFEN9mRRJ7fkUQE5pFEa+yRRNHykUQ3+ZFEpv+RRAQGkkRzDJJE0RKSRDcZ
kkSeH5JEBCaSRHMskkTRMpJENzmSRJ4/kkS4RpJEa0ySRNFSkkQ3WZJEnl+SRARmkkRrbJJE
0XKSREB5kkSmf5JEBIaSRHOMkkQzk5JEQJmSRJ6fkkQEppJEa6ySRDOzkkQ3uZJEnr+SRATG
kkRzzJJE0dKSRDfZkkSe35JEBOaSRGvskkTR8pJEN/mSRJ7/kkQVBpNEawyTRNkSk0Q3GZNE
nh+TRCUmk0RrLJNE0TKTRDc5k0SeP5NEBEaTRGtMk0TRUpNEN1mTRKZfk0QMZpNEc2yTRNFy
k0SBeZNEnn+TRASGk0RrjJNE0ZKTRECZk0Sen5NEBKaTRHOsk0TRspNEN7mTRJ6/k0SYxpNE
a8yTRNHSk0Q32ZNEnt+TRATmk0Rr7JNE2fKTRED5k0Sm/5NEDAaURGsMlETZEpRENxmURK4f
lEQEJpREayyURNEylEQ3OZREpj+URB1GlERzTJRE0VKUREBZlESeX5REBGaURGtslETRcpRE
N3mURJ5/lEQVhpREc4yURNmSlEQ3mZREnp+URASmlERrrJRE2bKURDe5lESev5REBMaURGvM
lETR0pREN9mURKbflEQE5pREa+yURNHylETs+ZREpv+URAQGlURrDJVE0RKVRDcZlUSeH5VE
BCaVRGsslUTZMpVENzmVRKY/lUQERpVEa0yVRNlSlUQ3WZVEpl+VRARmlURrbJVE0XKVRDd5
lUSef5VEBIaVRHOMlUTRkpVEN5mVRJ6flUQEppVEa6yVRNGylUQ3uZVEnr+VRATGlURrzJVE
0dKVRDfZlUSe35VEDOaVRGvslUTy8pVEN/mVRKb/lUQMBpZEzQyWRNESlkQ3GZZEph+WRAwm
lkQXLZZE0TKWRDc5lkSeP5ZEDEaWRHNMlkTZUpZEN1mWRJ5flkQMZpZEc2yWRNlylkQ3eZZE
tn+WRASGlkRrjJZE0ZKWRDeZlkSen5ZEDKaWRHOslkTRspZEQLmWRJ6/lkSPxpZEa8yWRNHS
lkRA2ZZEpt+WRATmlkSU7JZE2fKWRED5lkSm/5ZEDAaXRHMMl0TZEpdENxmXRJ4fl0QMJpdE
cyyXROEyl0RAOZdEpj+XRAxGl0RzTJdE2VKXRFhZl0SmX5dEDGaXRHNsl0TZcpdEQHmXRKZ/
l0QMhpdEc4yXRNmSl0RAmZdEpp+XRAyml0RzrJdE2bKXREC5l0Smv5dEDMaXRHPMl0TZ0pdE
QNmXRKbfl0Q+5pdEc+yXRNnyl0RA+ZdEpv+XRB0GmERzDJhE2RKYREAZmESmH5hEDCaYRHMs
mETZMphEQDmYRKY/mEQMRphEc0yYRNlSmERAWZhEpl+YRAxmmERzbJhEv3OYREB5mESmf5hE
DIaYRHOMmETZkphEQJmYRKafmEQMpphEc6yYRNmymERAuZhEpr+YRAzGmERzzJhE2dKYREDZ
mESm35hEDOaYRHPsmETZ8phEQPmYRKb/mEQMBplEcwyZRNkSmURAGZlEph+ZRAwmmURzLJlE
2TKZREA5mUSmP5lE+kaZRKxMmUTZUplEQFmZRKZfmUQMZplEc2yZRNlymURAeZlEpn+ZRAyG
mURzjJlE2ZKZRECZmUSmn5lEDKaZRHOsmUTZsplEQLmZRA==</AssayXData><AssayYData Points="400">r+39PiU8+z7z4Pk+AAP7Ps3y/D7Mx/0+hLYAP6zbAD9kVgE/VYEDP/QYAz+FHgU/EcMFP2xp
Bj/1OQg/FBUIPx+bCD/RQQo/NvULP9MmDD/xTQ4/4iQNPw0MED89AhE/5ugSP5MsFD94nRQ/
Y9IVP2etFj+XdBY/c0QYP5itGD+7tBg/unEbP/jQHD9Guhw/6ecdP1JJID+lXyE/FzAiP6Ry
Ij/4DCM/qX4kPzWvJj/txyc/sdcmP2wEKD852yk/Q4QpP/iuKz/P6yw/l/8tP1wvLz/jwy8/
nGAxP8fxMj9p4DI/d9c0P5SVNT/zADc/a4E3P2nJNz/jmTk/uU45P9QQOz8xvzw/Jbw9P2yY
PT9czD4/Hc5AP51dQT93q0I/ijlEPzKBRD9grEU/tvNFPwpCRj+Mwkg/DPZIP93MSD+/Lko/
MdtKP4dkTT8DEk4/cVhNPwJiTz+/d1A/p5RQP+QwUj8qe1I/zmRTP2u0VT/m71Q/qsFWP9ba
Vz/HMVk/5a9YPz5AWj97rVs/M0VcPz0dXT9y110/0+xdP+DtXj/RzWA/PZhgPzMUYz8kIGM/
xeljP8ToZD9JzmQ/lBZlP45oZz9JHWc/MBBpP1Z8aT+F2Wk/LPBrPxjGaz9qCm0/YFxuP0l7
bj8nqG4/Wg9wP9w2cT87HnE/KERyP6m+cj+Y1nQ/LOV1P+8zdj8Qy3Y/gMp2P5T9dz8kJXc/
E/p4PzI0ej8bM3o/LNJ6P2D7ez9awX0/V319P/9sfz/XAn4/oLB+P1IPgD9z4YA/Hj2BP7i9
gT+3ZYI/eKyBP878gj+h64I/T0iDP52Fgz/X84M/OWqEPx1vhD+weIQ/e2WFP5xnhT/x2oU/
94KGP6fphj+v7YY/QfmGP3yYhz99Cog/EUCIP8qdiD8x5Ig/Ye2IP+M2iT/S9ok/fw6KP6Tp
ij8SrYo/QK2KP4TZiz/lN4w/aVGLP5+NjD+S4ow/Y+yMP+QbjT8pPo0/BO6NP8amjT+eo44/
9ayOP3vYjj/I244/1UqPP0Dejz82GpA/oBeRPyZPkD+ZE5E//riRPx7BkT8I/ZE/7t6RP3wg
kj/r5pI/jfWSPxMlkz+0spM/v2+UP3f2kz/Cg5Q/O7eUPzZGlT/zjpU/UyeVP2yllT8sWZY/
gkOWP+xWlj8H0ZY/tySXP+mHlz/wOJc/BUuXP/zJlz/aX5g/Gl+YPwurmD/cXZk/PAiZP6Qh
mT/4dZk/cqeZP/Y6mj+I/Jo/WrmaP6KDmj/M05o/bkiaP6PPmz8+gJs/+tWbP+VhnD/XiZw/
HeycP0yXnD8K85w/wK6dP7+unT9SF54/CjiePx1Nnj/z4J4/qeaeP//tnj/GGJ8/VwefP6XI
nz81X6A/a3mgP/ugoD9g66A/9x6gP5N9oT+CoqA/XFWhP+F8oj9yFKI/luKhPyU4oj82vqE/
67KiP0T3oj+hDqM/egejP3tloz8Gr6M/ubmjP0MXpD/7ZqQ/dlikP/CMpD/hcaQ/zxWlP/FG
pT+nvqU/ee6kP7R0pT9DUaU/X/2lP5cspz9CbqY/CS2nP2nApj/Jw6Y/GcamPzSdpz/Dtac/
kGGoP9O8pz8iN6g/7rSoP8+AqD/vh6g/pUyoPxgAqT8CoKk/HQWpP4C9qT/fT6k/XeSpP/j+
qT/vRKo/hvmpP+VHqj8UwKo/P7uqP+sqqz8xGqs/R0OrP8PPqz9vkas/9oSrP+0LrD+hIqw/
7bWsP2vYrD/AAq0/n0qsP62urD+dnK0/7BOtP0NgrT+u+K0/2tetPwkTrj+tea4/Q/WtP+Vd
rj9DZa4/GDOvPzPlrj8SHa8/DXOvP2VPrz+Msa8/L0KvP6j8rz+2Lq8/DJuwP1xOsD86pLA/
7TCwP3ghsT8lnrE/sKuxPy/PsD+PlLE/S5CxPzv0sT8X1rE/pPaxPzAmsj8b6rE/4MyxP8ii
sj/Z0rI/d9ayP2ansj/U5LI/J0CzPxcZtD+0brM/5J2zPw+9sz92ObQ/NouzP9latD/5mLQ/
nnC0P/FEtT+9orQ/egy1PxSVtD+YjLU/CiK1PyOHtT99drU/uZe1P9nFtT9tfbU/nlm2P+XA
tT+EzrU/rjq2P8e/tj9FhbY/Hc+2P0qUtj8SjbY/P/m2Pw==</AssayYData></Step><Step><CommonData><SampleLocation>1</SampleLocation><SampleID></SampleID><SampleGroup></SampleGroup><SampleInfo></SampleInfo><SampleRow>A</SampleRow><SamplePlate>1</SamplePlate><WellType>BUFFER</WellType><Concentration>-1</Concentration><ConcentrationUnits>µg/ml</ConcentrationUnits><MolarConcentration>-1</MolarConcentration><MolarConcUnits>nM</MolarConcUnits><MolecularWeight>-1</MolecularWeight><Temperature>25</Temperature><StartTime>1547029</StartTime><AssayTime>30</AssayTime></CommonData><FlowRate>1000</FlowRate><StepType>BASELINE</StepType><StepName>Baseline</StepName><StepStatus>OK</StepStatus><ActualTime>29.9991</ActualTime><CycleTime>0.2</CycleTime><AssayXData Points="150">rr+ZRATGmURrzJlE0dKZRDfZmUSe35lEBOaZRGvsmUTR8plEN/mZRJ7/mUQEBppEawyaRNES
mkRIGZpErh+aRAwmmkRzLJpE0TKaREA5mkSmP5pEVkaaRGtMmkTRUppESFmaRJ5fmkQEZppE
c2yaRNFymkQ3eZpEnn+aRASGmkR7jJpE0ZKaRDeZmkSen5pEDKaaRHOsmkTZsppEQLmaRJ6/
mkQExppEa8yaRNHSmkRA2ZpEnt+aRATmmkRr7JpE0fKaRED5mkSm/5pEDAabRGsMm0TZEptE
QBmbRKYfm0QEJptEcyybRNEym0RAOZtEpj+bRAxGm0RzTJtE4VKbRDdZm0SeX5tEDGabRHNs
m0TZcptESHmbRKZ/m0QEhptEc4ybRNmSm0RAmZtEpp+bRAymm0RzrJtE2bKbREC5m0Suv5tE
DMabRHPMm0TZ0ptEQNmbRKbfm0QM5ptEc+ybRNnym0RA+ZtEpv+bRAwGnERzDJxE2RKcREAZ
nESmH5xEDCacRHMsnETZMpxEQDmcRKY/nEQMRpxEc0ycRNlSnERAWZxEpl+cRAxmnERzbJxE
2XKcREB5nESmf5xEDIacRHOMnETZkpxEQJmcRKafnEQMppxEc6ycRNmynERAuZxEpr+cRAzG
nERzzJxE2dKcREDZnESm35xEDOacRHPsnETZ8pxEQPmcRKb/nEQMBp1EcwydRNkSnURAGZ1E
ph+dRAwmnURzLJ1E2TKdREA5nUSmP51EDEadRHNMnUT6Up1EQFmdRKZfnUQMZp1Ec2ydRNly
nURAeZ1E</AssayXData><AssayYData Points="150">TYe6P2F7uj99brs/ytG6P6VLuz94rrs/XOq6Py23uz/Q67s/JeC7P//Vuz/Fo7s/wlq8Pzn7
uz/9Sbw/Nd27P86Kuz+vFrw/I3K7P4k0vD8jwLs/9d67P6dPvD8bGrw/T2q8P8EtvD+4W7w/
9RC8P4hnvD+U8bs/zlC8P+w1vD9NVbw/mZK8P5/3vD+Jh7w/YsW8P+8lvD/gk7w/KfC7P6OT
vD+qdrw/B5i8P9HvvD/1fLw/EkW8P7bYvD9Lcrw/ppu8Px0RvT/geLw/nPi7P0F/vT9Pmrw/
m3W8P+R+vD8r3Lw/ffm8P17svD8rx7w/fN+8P5G8vD/tybw/x9u8PxvMvD/yR7w/5Ba9Pw3M
vD88/rw/pDq9PwozvT9D17w/0+28P5aCvD+wv7w/c+u8P1a1vD/N3b0/TRm9P9yevT/O0L0/
vC29P19gvT/gT70/LM28P/7dvD/iQL0/GmC9P3sRvT+LTb0/UWa9P0cGvT/SAr0/fjS9P05k
vT9Sy70/n3m9PwRxvT8xB70/+LK9PwCLvT9J3r0/vH+9P147vT9cVr0/an29Py1evT+gYL0/
O5y9P4+1vT88Mr4/xZy9Py+HvT8kO70/Ph69P+mmvT8m4b0/R/y9P737vT90570/AXa9P0KT
vT9PA74/msK9P8XwvT+ZFL4/3r29PxKovT8Zyb0/fYq+Px82vT9FU74/hXC9P1+RvT9uGL4/
kVq9P9F0vT+NDL4/93K+P3ZnvT8r9b0/Qfm9P2bHvT/XI74/S5O9PzhHvj++Gb4/PR2+P0qZ
vT9bjL4/</AssayYData></Step><Step><CommonData><SampleLocation>10</SampleLocation><SampleID>BG505 T332N SOSIP</SampleID><SampleGroup></SampleGroup><SampleInfo></SampleInfo><SampleRow>A</SampleRow><SamplePlate>1</SamplePlate><WellType>KSAMPLE</WellType><Concentration>-1</Concentration><ConcentrationUnits>µg/ml</ConcentrationUnits><MolarConcentration>500</MolarConcentration><MolarConcUnits>nM</MolarConcUnits><MolecularWeight>-1</MolecularWeight><Temperature>25</Temperature><StartTime>1585802</StartTime><AssayTime>180</AssayTime></CommonData><FlowRate>600</FlowRate><StepType>ASSOC</StepType><StepName>Association</StepName><StepStatus>OK</StepStatus><ActualTime>180</ActualTime><CycleTime>0.2</CycleTime><AssayXData Points="900">pn+dRAyGnURzjJ1E2ZKdRECZnUSmn51EBKadRHOsnUTZsp1EQLmdRKa/nUQMxp1Ec8ydRNnS
nURA2Z1Ept+dRAzmnURz7J1E2fKdRED5nUSm/51EDAaeRHMMnkTZEp5ENxmeRKYfnkQEJp5E
cyyeRNEynkRAOZ5Epj+eRARGnkRrTJ5E2VKeREBZnkSeX55EBGaeRGtsnkTZcp5EWHmeRKZ/
nkQMhp5Ec4yeRNmSnkRAmZ5Epp+eRASmnkRzrJ5E0bKeREC5nkSev55EDMaeRHPMnkTR0p5E
N9meRJ7fnkQE5p5Ec+yeRArznkRA+Z5Epv+eRAwGn0RrDJ9E2RKfREAZn0SeH59EBCafRGss
n0TZMp9EQDmfRJ4/n0QERp9Ea0yfRNFSn0RAWZ9Enl+fRAxmn0RrbJ9E0XKfRDd5n0Smf59E
BIafRGuMn0TZkp9EN5mfRKafn0QEpp9Ec6yfRNmyn0Q3uZ9Enr+fRAzGn0RrzJ9E2dKfREDZ
n0Sm359EDOafRGvsn0TZ8p9EQPmfRJ7/n0QEBqBEawygRNESoERAGaBEnh+gRAwmoERzLKBE
2TKgREA5oESmP6BEBEagRHNMoETRUqBEQFmgRJ5foEQEZqBEa2ygRNlyoEQ3eaBEnn+gRAyG
oERrjKBE2ZKgRECZoESen6BEBKagRHOsoETRsqBEQLmgRJ6/oEQExqBEa8ygRNnSoEQ32aBE
pt+gRAzmoERr7KBE2fKgRDf5oESm/6BEBAahRGsMoUTREqFEQBmhRKYfoUQMJqFEcyyhRNky
oUQ3OaFEnj+hRAxGoURzTKFE0VKhRDdZoUSeX6FEDGahRHNsoUTRcqFEUHmhRJ5/oUQMhqFE
a4yhRNGSoUQ3maFEpp+hRAymoURzrKFE2bKhRDe5oUSmv6FEBMahRGvMoUTZ0qFEQNmhRKbf
oUQM5qFEa+yhROHyoURA+aFEnv+hRAQGokRrDKJE0RKiRDcZokSmH6JEBCaiRHMsokTRMqJE
QDmiRJ4/okQMRqJEa0yiRNFSokQ3WaJEpl+iRAxmokRrbKJE2XKiREB5okSef6JEDIaiRGuM
okTRkqJEN5miRKafokQEpqJEc6yiRNmyokQ3uaJEpr+iRATGokRrzKJE0dKiRDfZokSe36JE
DOaiRGvsokTR8qJEQPmiRKb/okQMBqNEawyjRNESo0RAGaNEph+jRAwmo0RrLKNE0TKjRDc5
o0SeP6NEBEajRGtMo0TZUqNEN1mjRJ5fo0QMZqNEa2yjRNFyo0Q3eaNEnn+jRASGo0RzjKNE
0ZKjRFiZo0Sen6NEBKajRGuso0TRsqNEQLmjRJ6/o0QExqNEa8yjRNHSo0RA2aNEnt+jRAzm
o0Rr7KNE0fKjRED5o0S2/6NEBAakRGsMpETREqRENxmkRJ4fpEQEJqREcyykRNEypERAOaRE
nj+kRAxGpERrTKRE0VKkREBZpESmX6REBGakRGtspETRcqREN3mkRKZ/pEQEhqREa4ykRNGS
pEQ3maREpp+kRAympERzrKRE0bKkRDe5pESmv6REBMakRHPMpETR0qREQNmkRJ7fpEQE5qRE
a+ykRNnypERA+aREpv+kRB0GpURrDKVE0RKlREAZpUSeH6VEBCalRGsspUTRMqVEQDmlRJ4/
pUQERqVEc0ylRNFSpURAWaVEnl+lRAxmpURzbKVE0XKlREB5pUSef6VEDIalRGuMpUTRkqVE
N5mlRK6fpUQMpqVEa6ylRNGypUQ3uaVEpr+lRATGpURzzKVE0dKlREDZpUR74KVEDOalRGvs
pUTZ8qVEN/mlRJ7/pUQEBqZEawymRNkSpkRAGaZEph+mRAQmpkRzLKZE0TKmRDc5pkSeP6ZE
BEamRGtMpkTRUqZEN1mmRJ5fpkQEZqZEa2ymRNFypkQ3eaZEnn+mRAyGpkRzjKZE0ZKmRECZ
pkSen6ZEBKamRGuspkTRsqZEQLmmRJ6/pkQExqZEa8ymRNHSpkQ32aZEpt+mRAzmpkRr7KZE
AvOmRDf5pkSm/6ZEBAanRGsMp0TREqdEQBmnRJ4fp0QEJqdEayynRNEyp0Q3OadEnj+nRARG
p0RrTKdE2VKnREBZp0SeX6dEBGanRGtsp0TZcqdEQHmnRJ5/p0QEhqdEa4ynRNmSp0Q3madE
np+nRASmp0RzrKdE0bKnRDe5p0Sev6dEBManRGvMp0TR0qdEN9mnRKbfp0QE5qdEa+ynRNHy
p0RA+adEnv+nRAQGqERrDKhE0RKoRDcZqESeH6hEBCaoRGssqETRMqhENzmoRJ4/qEQERqhE
c0yoRNFSqEQ3WahEnl+oRARmqERrbKhE0XKoREB5qESef6hEDIaoRHOMqETRkqhEN5moRKaf
qEQEpqhEa6yoRNGyqEQ3uahEpr+oRATGqERzzKhE2dKoRDfZqESe36hEBOaoRGvsqETR8qhE
QPmoRJ7/qEQMBqlEawypRNESqUQ3GalEnh+pRAQmqURrLKlE0TKpRLI5qUSeP6lEBEapRGtM
qUTRUqlEN1mpRJ5fqUQEZqlEa2ypRNFyqUQ3ealEnn+pRAyGqURzjKlE0ZKpRDeZqUSen6lE
BKapRGusqUTRsqlEN7mpRJ6/qUQExqlEa8ypRNHSqURA2alEnt+pRATmqURr7KlE0fKpRDf5
qUSe/6lEBAaqRGsMqkTREqpEQBmqRJ4fqkQEJqpEayyqRNEyqkRAOapEnj+qRARGqkRrTKpE
0VKqRDdZqkSeX6pEBGaqRGtsqkTRcqpEN3mqRJ5/qkQEhqpEa4yqRNmSqkQ3mapEnp+qRASm
qkRrrKpE0bKqRDe5qkSev6pEBMaqRHvMqkTZ0qpEN9mqRJ7fqkQE5qpEa+yqRNHyqkRA+apE
rv+qRAQGq0RrDKtE0RKrRDcZq0SeH6tEBCarRGssq0TRMqtENzmrRJ4/q0QERqtEa0yrRNFS
q0RAWatEz1+rRARmq0RrbKtE0XKrRDd5q0Sef6tEDIarRGuMq0TZkqtEQJmrRKafq0QMpqtE
c6yrRNmyq0RAuatEpr+rRBXGq0RzzKtE2dKrREDZq0Sm36tEDOarRGvsq0TZ8qtEQPmrRKb/
q0QMBqxEcwysRNkSrERAGaxEph+sRAwmrERzLKxE4TKsRFg5rESmP6xEDEasRHNMrETZUqxE
QFmsRKZfrEQMZqxEc2ysROFyrERAeaxEpn+sRAyGrERzjKxE2ZKsRGCZrESmn6xEDKasRHOs
rETZsqxEQLmsRKa/rEQMxqxEc8ysRNnSrERA2axEpt+sRAzmrERz7KxE2fKsRED5rESm/6xE
DAatRHMMrUTZEq1EQBmtRKYfrUQMJq1EcyytRNkyrURAOa1Epj+tRAxGrURzTK1E2VKtREBZ
rUSmX61EDGatRGtsrUTZcq1EQHmtRKZ/rUQMhq1Ec4ytRNmSrURAma1Epp+tRHemrURzrK1E
2bKtREC5rUSmv61EDMatRHPMrUTZ0q1EQNmtRKbfrUQM5q1Ec+ytRNnyrURA+a1Epv+tRAwG
rkRzDK5E2RKuREAZrkSmH65EDCauRHMsrkTZMq5EQDmuRKY/rkQMRq5Ec0yuRNlSrkRAWa5E
pl+uRAxmrkRzbK5E0XKuRIl5rkSmf65EBIauRHOMrkTZkq5ESJmuRJ6frkQMpq5Ec6yuRNmy
rkRAua5Epr+uRAzGrkRzzK5E2dKuREDZrkSm365EDOauRGvsrkTZ8q5EUPmuRKb/rkQEBq9E
awyvRNkSr0Q3Ga9Enh+vRAwmr0RzLK9E2TKvREA5r0SmP69EDEavRHNMr0TZUq9EQFmvRJ5f
r0QMZq9Ec2yvRNlyr0RAea9Epn+vRASGr0RzjK9E2ZKvRECZr0Smn69EDKavRHOsr0TZsq9E
QLmvRKa/r0QMxq9Ec8yvRNHSr0RA2a9Ept+vRAzmr0Rz7K9E+vKvRED5r0Sm/69EDAawRHMM
sETRErBEQBmwRKYfsEQEJrBEcyywRNkysEQ3ObBEnj+wRAxGsERzTLBE2VKwREBZsESmX7BE
DGawRHNssETZcrBEQHmwRKZ/sEQMhrBEc4ywRNGSsEQ3mbBEpp+wRAymsERrrLBE2bKwREC5
sESmv7BEDMawRHPMsETZ0rBEQNmwRKbfsEQM5rBEc+ywRNHysERA+bBEpv+wRAwGsURzDLFE
2RKxREAZsUSmH7FEDCaxRHMssUTZMrFEQDmxRKY/sUQMRrFEa0yxRNlSsURAWbFEnl+xRAxm
sURzbLFE0XKxREB5sUSmf7FEDIaxRHOMsUTZkrFEQJmxRKafsUQMprFEc6yxRNmysURAubFE
pr+xRAzGsURzzLFE0dKxRDfZsUSm37FEBOaxRHPssUTZ8rFEN/mxRKb/sUQMBrJEcwyyRNkS
skRAGbJEnh+yRAwmskRzLLJE0TKyREA5skSmP7JEDEayRGtMskTZUrJEQFmyRKZfskQMZrJE
c2yyRERzskQ3ebJEpn+yRASGskRzjLJE0ZKyRECZskSmn7JEDKayRHOsskTRsrJEQLmyRKa/
skQMxrJEc8yyRNnSskRA2bJEpt+yRAzmskRz7LJE2fKyRDf5skSm/7JEBAazRHMMs0TZErNE
NxmzRJ4fs0QMJrNEcyyzRNkys0RAObNEnj+zRAxGs0RrTLNE2VKzREBZs0SmX7NEBGazRHNs
s0TZcrNEQHmzRKZ/s0QEhrNEa4yzRNmSs0Q3mbNEpp+zRAyms0RzrLNE0bKzREC5s0Smv7NE
DMazRGvMs0TR0rNEN9mzRKbfs0QM5rNEc+yzRNHys0RA+bNE</AssayXData><AssayYData Points="900">jra9P5krvT/ymbw/vrq6P3qBuT98y7g/Tt64PzleuD+Bv7c/CSa3P9oGtz8kd7Y/vYC2PzXh
tT8AfLY/+be1P9/RtT888rU/U7i1P0n3tT+u8LU/zOG1P7iUtT9QyLU/D621P4V1tj+t1rU/
2/i1PxdUtj+uIbY/kSO1P6f/tT8567U/tg62P8sutj8ILLY/CQK2P3XwtT+xsrY/XsC2PxxU
tj/IALc/n062P/Wmtj9f47Y/ecS2P+v/tj+b17Y/CWy3P9Cktj/+Ebc/3WC3P+metz8bWrc/
K3C3P1GPtz9WsLc/yNG3Pz2Ttz/Wnrc/GrG3P7Zttz+a97c/9ya3P+ktuD/DzLc/0CS4PxEe
uD8gyLc/eFG4P9Pvtz9mYLg/DVW4P6M8uD/BV7g/4s+4P6wHuD8ac7g/Wy24P3stuD/qx7g/
hnO4P4znuD8t8bg/UoC4P0utuD+89rg/ER65P1MJuT/k4Lg/JEi5P2avuD/89Lg/lEK5P9zu
uT9CrLk/rky5P4s5uT/Nk7k/fzi5P7ucuT/i/rg/pXm5P9GRuT+Utbk/yLq5P/fhuT9vVLk/
rHG5PwSUuj93R7o/5ly6P5pnuj+WELo/Qwu6P/nhuT9Lzbo/XVS6P0CDuj9mcbo/NAa6PzGt
uj9yfro/mB67P6iKuj8gmro/Fwa7P6UPuz+mTrs/PYO7P2U+uz/JUrs/1R67P+CXuj/05Lo/
OBG7Px8fuz+nErs/oj27P15Juz+sUrs/U/m6P0dquz/P+ro/nVS7P6aouz/Cqrs/QTi7P6aj
uz8sgLs/dcS7P+4xuz+TI7w/pAe8P+vXuz+eybs/lKG8P2A0vD8Hwbs/7n28P3havD8t0bs/
UkK8Pxk0vD8Dg7w/8/S7P3aSvD/tkLw/Gzq8P9BpvD+tCL0/SiG8P0OpvD8yEr0/4aq8P2ZC
vT+6abw/HGa8PzHlvD+qfrw/2eq8P197vT90Ir0/O5W9PytXvT+a07w/VVa9PyTVvD9pXr0/
Gjm9P3kavT+v4bw/K+69P9UPvj9lcb0/f9m9PyHdvT/xab0/yWa9P7EfvT9bhL4/Xcm9PyUr
vj9tAr4/+Na9P4TsvT/H9L0/rB++P+Vxvj8jrr4/sg++P+sRvj9Of74/I1C+P8+Hvj8qkb4/
Tga+P7hVvj+bl74/dxC+P2LBvj81eb4/6La+P229vj/MoL4/vI2+Px3Cvj/N1r4/ywe/P9Ef
vj8jLb8/tyO/P+svvz+svL4/iKC/PzsPvz8D5r4/rx6/P3s9vj+EUL8/Dga/P805vz9k6r4/
Q66/P9LFvj8mT78/MHO/Py1ovz+ZXL8/E1i/P1yOvz83AsA/Dti/P6iNvz9v6L8/6Hy/Pw0J
wD8/J8A/Kpa/P5k0wD+3L8A/y2HAP0XQvz+kGMA/34vAP1Snvz8n2r8/rjPAP5y5vz8Zk8A/
hJDAP6Xyvz/pmcA/bWDAP6N0wD86lMA/BDjAP0ojwD+OnsA/gu/APwF0wD/KTMA/f4DAP2eM
wD+0zMA/B3/AP+FUwD+Ju8A/gajAP4ABwT+Y+8A/4B/BP6VWwT+AwcA/Q6zAPwrcwD9A4cA/
1GzBP+oswT/le8E/k2bBP3VuwT/iHsE/7BbCPxV/wT9bncE/1rbBP3WqwT8ec8E/wCbCP0N1
wT8m7cE/QvDBP8Nnwj9gqcE/rZHBP2sFwj+i/sE/0cjBPzZewj+T3sE/1m/CP/uKwT/CBMI/
aXLCP7PCwT/FLcI/sbbBP6PFwT/MNcI/zKbBP7tKwj+Tb8I/RQbCPzeLwj/nQ8I/7nnCP4vV
wj86kcI/UZnCP/3jwj/P/MI/0xrDP0wswj+70MI/iLXCP0ZGwj9vi8I//ZbCP8pPwj/tcMM/
MlrCP5S9wj+FeMI/B1/DP3d7wz+M98I/QzjDP890wz/FY8M/eDHDPxXDwj9mgMM/62LEPxKP
wj8iIcQ/uSrDP2Uywz/ZQcM/IjrDP1a4wz9Y/sI/uzLDP2Gswz9afcM/RVzEP8u/wz974sM/
FFrEP3P9wz8TysM/2nvDP9EExD8wF8Q/fXfEP4z8wz+3+8M/5R/EP+Pswz9+OsQ/HifEP3nm
wz/C98M/gnPEP63rwz+5n8M/YGvEP+13xD/pjMQ/9FnEP05cxD+SrcQ/atLEPxbrxD8FJsQ/
nVzEP8TdxD9fzsQ/gHfEP554xD/UY8Q/xrLEP+zKxD8MEsU/WnnEP+PYxD8IA8U/gVTFP8me
xD8W6cQ/90HFP9NwxD8XiMQ/2PPEP/UdxT+hOcU/QWDFPxw5xT/Zk8U/4VHFPxDLxT/BEsU/
MgHFPwl+xT9sLMU/MCnFP0fexT/OoMU/NY3FP0SXxT+mQMU/Ea3FP640xT+Pv8U/yZPFP6Ol
xT9BbMU/p2XFP3/ExT8T08U/lrfFPzz9xT9MPcY/2/XFPy4cxj80EsY/+1nGPzGDxj/qxsU/
AmHGPyP8xT8YHcY/m43GPz6Hxj8mSMY/iZfGP8N7xj9w8MU/V1XGP3oixj/0CsY/pG/GP9d/
xj/FucY/61nGP8Y7xj+63cY/n6XGP8XCxT+RHMc/mxbGP0LCxj+7XsY/OfnFP+8jxz9CoMY/
5cbGP/JAxj8T+8Y/eMrGP0TGxj+RY8Y/SMHGP5HUxj/C7MY/YKfGP6YYxz/3ycY/0KHGP/Cq
xj95I8c/7d/GP9M0xz8BAMc/LDPHP8Mqxz8kGcc/aYXGPy/uxz+QDMc/XgfHP2qvxj/Rg8c/
TRHHPz2Axz82Ccc/nGXHP6Cwxz80ssc/WZ3HPxDAxz+jbMg//oPHP9uQxz9ILMg/C+bHP8s4
yD/aJsg/+U/IPwDwxz8A/cc/813IPxfVxz8aBMg/kQPIP+/wxz/ue8g/+TTIP87xxz9C9sc/
/JzHPweyxz/Basg/BGvHP8MsyD8bwcg/WCfIPyjkxz96rMg/AAXIP0uByD8jQMg/DHTIPwR3
yD/Oxcg/MoDIPxlAyD/yIsg/8e7IP0djyD9E1Mg/DkjIP1WayD+sksg/pfDIP9QfyT+9iMg/
jRvJP+azyD8WM8k/sMjIP09iyT/o1cg/fRLJP3ILyT9LOsk/fI7JP0j7yD9M88g//RnJP1Qy
yT/Kack/7+rIPz14yD9hdMk/Z3bJP1PkyD9Alsk/q9HIP1mKyT83E8k/JvrIP4R+yT9CXck/
ilHJP4VjyT/PZsk/noPJPw3ZyT8XWck/xpzJP2OcyT/rkMk/ewrKP3WvyT/6bsk/s3rJP62Q
yT+Ut8k/5NjJP1tJyj98/Mk/baLJP7apyT8zKMo/yc7JPwooyj9y9sk/hyrKPz67yT9ba8o/
8rfJP1bDyT9XPso/9BfKP/H1yT/1fso/af7JP1cjyj/ETso/3SnKPwwjyj+Rdso/+UPKPyHj
yT9jN8o/QjHKP+0Cyz+Wf8o/HNnKP3URyz+gyso/wJfKPzLZyj9r/8o/fFPKP6OIyj9eZ8o/
K9vKP60xyj9Uk8o/xEPKPyDbyj9E5Mo/rXbKP1THyj8+gco/rHzKP34gyz80uMo/stnKP72y
yj94Kss/jULLP9jGyj9ZHss/P0/LP8UZyz9omMs/PnnLP5sXyz9osco/Ch3LP4payz+tZss/
aFLLPw7zyj+ME8s/JzfMP3b2yz/EaMs/sCPMP95myz8/pss/M2XLP16Fyz8tlMs/k0/LP/tR
yz/76ss/NLHLP3MWzD/s0ss/EJ7LPziwyz8DwMs/KVLLP7RAyz/XqMs/UwHMP7eWyz+eDMw/
mujLP3D+yz/o+8s/5JDLP3jByz9HX8s/fFLMP/H9yz9yUss/1eLLPzxQzD+z2ss/m6DMPzht
zD8Absw/zy/MP29szD/kxss/4xLMPykzzD9Q9Ms/YQXMP10RzD91vMw/03TMP5BhzD/UVsw/
Ui7MPxgkzD9Dvcw/kYrMP83TzD/u28w/MWPMP+JvzD/O9Mw/F5LMPxKvzD+IUcw/9uTMP7ep
zD9dh8w//NHMP/R9zD8LV8w/pgvNP3eczD/uRc0/EXXMP+bazD8mxMw/3M/MP+UhzT+72sw/
llDNP0EfzT/wZc0/XtDMP8MlzT9yx8w/aqrMP9SIzT+0As0/OCTNP2LqzD+mbs0/Q3fNPzJZ
zT+t7cw/I6rNP1BdzT83L80/6MzNPxhDzT/TBc0/Tc3MPyrWzD+ev80/UsvNP7pFzT9Dh80/
kx/NPys5zT9aLs4/zW/NPy9wzT+Zus0/0gXOPxgFzT+4d80/rNnNP7cyzj9+Ec4/dufNP41O
zj/jw80/x+LNP5CKzT8Ogc0/ZSzNP8r6zT+EKs4/cpzNPxbwzT9g7c0/1V/NP72rzT/Bxs0/
sJjNPycEzj/vDs4/tW7OP3jvzT8qQ84/MqHOPzZQzj9lW84/N+HNP0wyzj8II84/Cm/OP1Ya
zj/Zgc4/XaHOPxENzj8u5s4/XBTOPxPzzT9lfM4/g63OPz6Zzj+T380/aM3OP7Ptzj/TYM4/
zQnOP0xGzj97ts4/JFDOP7iVzj9xgM4/DKrOPz3/zj9J4M4/UpzOP4vOzj/zGc4/XsrOPwgC
zz+35M4/QufOP3UBzz9Dx84/477OPxMszz+U1s4/rp/OP3qezz/jWc8/Q4HPPxXFzj+Z5M4/
gxbPP/Ukzz+yFM8/8f7OP8jOzj9JMc8/QQTPPwd/zz900s4/ERPPP94Jzz9UBc8/+BzPPyiR
zz8ON88/UMHPP1/Jzj8f+s8/E5POP4ZKzz+6xM8/zPPPP0xWzz9Q0M4/83PPP/O2zz9UFNA/
PJTPP8J/zz8J8M8/xoTPP8hN0D9nRM8/AfjPP+Hrzz+ris8/</AssayYData></Step><Step><CommonData><SampleLocation>1</SampleLocation><SampleID></SampleID><SampleGroup></SampleGroup><SampleInfo></SampleInfo><SampleRow>A</SampleRow><SamplePlate>1</SamplePlate><WellType>BUFFER</WellType><Concentration>-1</Concentration><ConcentrationUnits>µg/ml</ConcentrationUnits><MolarConcentration>-1</MolarConcentration><MolarConcUnits>nM</MolarConcUnits><MolecularWeight>-1</MolecularWeight><Temperature>25</Temperature><StartTime>1774568</StartTime><AssayTime>180</AssayTime></CommonData><FlowRate>600</FlowRate><StepType>DISASSOC</StepType><StepName>Dissociation</StepName><StepStatus>OK</StepStatus><ActualTime>179.999</ActualTime><CycleTime>0.2</CycleTime><AssayXData Points="900">rv+zRAwGtERzDLRE2RK0REAZtESeH7REDCa0RGsstETZMrREQDm0RKY/tEQMRrREc0y0RNlS
tETTWbREpl+0RAxmtERzbLRE2XK0REB5tESmf7REDIa0RHOMtETZkrREN5m0RKaftEQMprRE
c6y0RNmytERAubREtr+0RAzGtERzzLRE2dK0REDZtESm37REDOa0RHPstETZ8rREQPm0RJ7/
tEQMBrVEcwy1RNkStURAGbVEph+1RAQmtURzLLVE2TK1RDc5tUSmP7VEDEa1RGtMtUTZUrVE
N1m1RKZftUQMZrVEc2y1RNlytURAebVEnn+1RAyGtURzjLVE2ZK1RECZtUSmn7VEDKa1RHOs
tUTZsrVEQLm1RJ6/tUQMxrVEc8y1RNnStUQ32bVEpt+1RAzmtURz7LVE0fK1RED5tUSm/7VE
DAa2RHMMtkTRErZEQBm2RKYftkQEJrZEayy2RNkytkQ3ObZEpj+2RAxGtkRzTLZEjVO2RDdZ
tkSmX7ZEDGa2RHNstkTZcrZEQHm2RJ5/tkQMhrZEa4y2RNGStkRAmbZEnp+2RAymtkRrrLZE
0bK2REC5tkSmv7ZEDMa2RHPMtkTZ0rZEN9m2RKbftkQM5rZEc+y2RNHytkQ3+bZEpv+2RAwG
t0RzDLdE2RK3REAZt0SmH7dEDCa3RHMst0TRMrdEQDm3RKY/t0QMRrdEc0y3RNFSt0Q3WbdE
pl+3RAxmt0RrbLdE2XK3REB5t0Sef7dEDIa3RGuMt0TZkrdEN5m3RJ6ft0QMprdEc6y3RNmy
t0RAubdEpr+3RATGt0RzzLdE0dK3RDfZt0Sm37dEBOa3RHPst0TR8rdEN/m3RKb/t0QEBrhE
awy4RNkSuERAGbhEph+4RAwmuERzLLhE2TK4REA5uESeP7hEBEa4RGtMuETZUrhEUFm4RKZf
uEQMZrhEa2y4RNlyuEQ3ebhEpn+4RAyGuERrjLhE2ZK4RD6auESen7hEBKa4RHOsuETRsrhE
QLm4RJ6/uEQMxrhEa8y4RNHSuERA2bhEnt+4RATmuERr7LhE0fK4RDf5uESm/7hEDAa5RGsM
uUTRErlEQBm5RJ4fuUQEJrlEcyy5RNkyuURAOblEnj+5RARGuURzTLlE0VK5REBZuUSmX7lE
DGa5RGtsuUTRcrlEN3m5RJ5/uUQMhrlEa4y5RNmSuUQ3mblEpp+5RAymuURrrLlE2bK5RDe5
uUSmv7lEDMa5RHPMuUTR0rlEN9m5RKbfuUQE5rlEc+y5RNHyuURA+blEpv+5RAQGukRrDLpE
0RK6REAZukSmH7pEBCa6RHMsukRMM7pENzm6RKY/ukQMRrpEa0y6RNlSukQ3WbpEpl+6RAxm
ukRzbLpE2XK6RDd5ukTff7pEDIa6RGuMukTZkrpEN5m6RKafukQMprpEa6y6RNGyukQ3ubpE
nr+6RATGukRzzLpE0dK6RDfZukSm37pEDOa6RHPsukTR8rpEN/m6RKb/ukQMBrtEawy7RNkS
u0RAGbtEph+7RAwmu0RrLLtE2TK7REA5u0SmP7tEDEa7RHNMu0TZUrtEQFm7RKZfu0QEZrtE
c2y7RNlyu0RAebtEpn+7RASGu0RzjLtE2ZK7RDeZu0Sen7tEDKa7RHOsu0TZsrtEQLm7RJ6/
u0QMxrtEa8y7RNHSu0RA2btEpt+7RAzmu0Rr7LtE0fK7RED5u0Sm/7tEDAa8RGsMvETRErxE
QBm8RJ4fvEQEJrxEcyy8RNkyvERAObxEnj+8RARGvERzTLxE2VK8RDdZvESeX7xEDGa8RHNs
vETRcrxEQHm8RKZ/vEQMhrxEa4y8RNmSvEQ3mbxEpp+8RASmvERzrLxE0bK8REC5vESmv7xE
DMa8RGvMvETZ0rxEQNm8RJ7fvEQM5rxEa+y8RNHyvEQ3+bxEnv+8RAQGvURrDL1E0RK9RDcZ
vUSeH71EBCa9RHMsvUTZMr1ENzm9RJ4/vUQERr1Ea0y9RNFSvURAWb1Enl+9RARmvURzbL1E
2XK9REB5vUSef71EBIa9RGuMvUTZkr1EQJm9RKafvUQMpr1Ec6y9RNmyvUQ3ub1Enr+9RAzG
vURrzL1E2dK9RDfZvUSe371EBOa9RGvsvUTR8r1EUPm9RJ7/vUQEBr5Eawy+RNkSvkQ3Gb5E
nh++RAQmvkRrLL5E0TK+RDc5vkSeP75EDEa+RGtMvkTZUr5EQFm+RJ5fvkQEZr5Ea2y+RNFy
vkQ3eb5Enn++RASGvkRrjL5E0ZK+RDeZvkSen75EBKa+RGusvkTRsr5EQLm+RJ6/vkQExr5E
a8y+RNnSvkQ32b5Ent++RAzmvkRr7L5E0fK+RDf5vkSm/75EBAa/RHMMv0TREr9ENxm/RKYf
v0QEJr9Ecyy/RNkyv0RAOb9Enj+/RAxGv0RrTL9E0VK/RDdZv0SeX79EDGa/RGtsv0TRcr9E
N3m/RJ5/v0QEhr9Ea4y/RNmSv0RAmb9Epp+/RASmv0RrrL9E0bK/RDe5v0Sev79EBMa/RHPM
v0TR0r9EN9m/RJ7fv0QM5r9Ec+y/RNHyv0Q3+b9Env+/RAQGwERrDMBE0RLARDcZwESeH8BE
BCbARGsswETZMsBENznARKY/wEQERsBEa0zARNFSwEQ3WcBEnl/ARAxmwERzbMBE0XLARDd5
wESef8BEDIbARGuMwETRksBEN5nARJ6fwEQEpsBEa6zARNGywEQ3ucBEnr/ARATGwESDzMBE
0dLARDfZwESm38BEBObARGvswETZ8sBEN/nARJ7/wEQMBsFEawzBRNESwUQ3GcFEnh/BRAQm
wURrLMFE2TLBRDc5wUSeP8FEBEbBRHNMwUTRUsFEQFnBRJ5fwUQEZsFEa2zBRNlywUQ3ecFE
nn/BRASGwURrjMFE0ZLBRECZwUSen8FEBKbBRGuswUTZssFEN7nBRJ6/wUQExsFEa8zBRNnS
wURA2cFEx9/BRATmwURr7MFE0fLBRDf5wUSm/8FEBAbCRGsMwkTREsJENxnCRJ4fwkQEJsJE
ayzCRNkywkQ3OcJEnj/CRCVGwkRrTMJE0VLCRDdZwkSeX8JEBGbCRGtswkTRcsJEN3nCRKZ/
wkQEhsJEc4zCRNGSwkRAmcJEnp/CRASmwkRzrMJE0bLCREC5wkSmv8JEBMbCRGvMwkTR0sJE
QNnCRJ7fwkQE5sJEc+zCRNHywkQ3+cJEnv/CRAQGw0RrDMNE0RLDRDcZw0SeH8NEBCbDRGss
w0TRMsNENznDRKY/w0QMRsNEa0zDRNFSw0Q3WcNEnl/DRARmw0RrbMNE2XLDRDd5w0Sef8NE
BIbDRGuMw0TRksNEN5nDRJ6fw0QEpsNEc6zDROGyw0RIucNEnr/DRAzGw0RzzMNE0dLDRDfZ
w0Se38NEDObDRGvsw0TR8sNEN/nDRKb/w0SHBsREawzERNESxERAGcREph/ERAwmxERrLMRE
2TLERDc5xESmP8REDEbERGtMxETRUsREQFnERJ5fxEQdZsREc2zERNFyxERAecREnn/EROqG
xERzjMRE0ZLERECZxESmn8REDKbERHOsxETRssREN7nERKa/xEQVxsREc8zERNHSxERA2cRE
pt/ERAzmxERz7MRE2fLERED5xESm/8REDAbFRHMMxUTZEsVEQBnFRKYfxUQMJsVEiyzFRNky
xURAOcVEpj/FRAxGxURzTMVE2VLFREBZxUSmX8VEDGbFRHNsxUTZcsVEeXnFRKZ/xUQMhsVE
c4zFRNmSxURxmcVEpp/FRAymxURzrMVE2bLFREC5xUSmv8VEDMbFRHPMxUTZ0sVEQNnFRKbf
xUQM5sVEc+zFRNnyxURA+cVEpv/FRAwGxkRzDMZE2RLGREAZxkSmH8ZEDCbGRJQsxkTZMsZE
QDnGRKY/xkQMRsZEc0zGRNlSxkRAWcZEpl/GRAxmxkRzbMZE2XLGREB5xkSmf8ZEDIbGRHOM
xkTZksZEQJnGRKafxkQMpsZEc6zGRNmyxkRAucZEnr/GRAzGxkQnzcZE2dLGREDZxkSm38ZE
DObGRHPsxkTZ8sZEQPnGRKb/xkQMBsdEcwzHRNkSx0RAGcdEph/HRAwmx0RzLMdE2TLHREA5
x0SmP8dEDEbHRHNMx0TZUsdEQFnHRKZfx0QMZsdEc2zHRNFyx0RAecdEpn/HRAyGx0RzjMdE
2ZLHRECZx0Sen8dEDKbHRHOsx0TZssdEQLnHRKa/x0QMxsdEc8zHRNnSx0RA2cdEIeDHRATm
x0Rz7MdE2fLHRED5x0Sm/8dEDAbIRHMMyETZEshEQBnIRKYfyEQMJshEcyzIRNkyyERAOchE
nj/IRARGyERzTMhE0VLIREBZyESmX8hEDGbIRGtsyETZcshEQHnIRKZ/yEQMhshEc4zIRNmS
yERAmchEpp/IRAymyERzrMhE2bLIREC5yESmv8hEDMbIRHPMyEQC08hEQNnIRJ7fyEQM5shE
c+zIRNnyyERA+chEpv/IRAwGyURzDMlEVBPJREAZyUSmH8lEDCbJRHMsyUTZMslEQDnJRKY/
yUQERslEc0zJRNlSyURAWclEpl/JRARmyURzbMlE2XLJREB5yUSmf8lEDIbJRHOMyUTZkslE
QJnJRJ6fyUQMpslEc6zJRNmyyURAuclEpr/JRAzGyURzzMlE2dLJREDZyUSm38lEDObJRGvs
yUTZ8slEQPnJRKb/yUQEBspEcwzKRNkSykRAGcpEph/KRAQmykRrLMpE2TLKREA5ykSeP8pE
BEbKRGtMykTZUspEQFnKRKZfykQMZspEa2zKRNlyykRAecpE</AssayXData><AssayYData Points="900">d5rNP1CIzj8bp88/ivnQP8AR0j8hidM/C0nUP7k/1T8vptU/EpfVPxZm1j/QMdc/xQTXP61V
1z+J6dc/tYTYP9yW2D8xxdg/IenYP2Q32T+G49g/rRDZP+F42T/2x9g/dA3ZP4ch2T/i+tg/
hgDZPxrx2D+7B9k/ogTaP0W22T+Efdk/+83ZP7tK2T/7ntk/bsPZP3V02T+DD9k/VOLZP4HA
2T8abdk/WlvaP6H52D8W3Nk/mI3ZP4zi2j91bdk/3CbaPwmL2T9ht9k/g2baP6jG2T+fcdk/
G0jaPx1Z2T8/ytk/5c7ZP2Hv2T+gKdk/z8XZP4TF2T8EK9o/8c/ZPyjb2T9eTdk/38DZP4Hy
2T87Fto/ea7ZPxkt2j84HNo/DaTZPwmi2T8NKNk/GkvaP49H2T8oaNk/dcPZP5mi2T/oKNo/
g6TZPxLB2T/9Ido/cczZP5pS2T+vndk/KqrZP8Gc2T9h+dk/xvrZP0H82T8uvtk/KjzaP2HT
2T+xbNk/6MfZP4wD2j/Twtk/iSLaP7PQ2T9Ccdk/tqnZP7i22T/W+tk/L37ZP2UJ2j+ou9k/
qaTZP4mM2T/5Dtk/wWPZP5Tt2T90mtk/6cXZP+ox2j8rEto/DjHZP92g2T/4Rdo/85PZPw2Q
2T/L0dk/U4jZP6cs2j/r09k/y4DZP5352T94Zdo/inbZP5hG2T++rNk/uczZP+IH2j+/sNk/
sLLZPwez2T9Cf9k/L9DZP6hz2T+AhNk/VUHaP/LT2T/8RNo/Eh7aPzr82T9W1tk/3OLZP2yZ
2T+YOdk/z9TZP1oC2j8xBNo/t/rZP6p82j/k4Nk/i+LZP51r2T/Khdk/h/rZP5tL2j/9VNo/
U57ZP3zj2T84sNk/rA/aP8NG2j9VRNk/KgvaP2mg2T/FfNk/OjvaP30f2j+s7dk/bbPZP15r
2T+FFdo/BqrZPzCk2T8gG9o/PvzZP3oF2j8h4dk/tZ/ZP8sN2j9bidk/9fHZP32X2T8/7Nk/
GITZP8uB2j9Dx9k/fT7ZP2YN2j+aE9o/VhraP+Uq2j80v9k/o2zaP+TO2T++9dk/phvaP3Pt
2T/q/dk/VEPZP8gg2j/NNto/SSraP5Tf2T9veto/k/LZP+962T/gGNo/0drZP7cV2j96Qto/
UInZP/bI2j9ZlNo/1gnaP/Eq2j/m6Nk/CqrZP/Di2T9Hv9k/7dnZPyby2T/6NNo/RZnaP8NY
2j8jedo/oFjaPx/r2T/+6Nk/n67ZPxBJ2j9u6tk/tt/ZP0zX2j9o5dk/ckDaPyLy2T/nIdo/
FOzZP7Xk2T+7xdk/FyfaP5tX2T9wINo/zc/ZPx5t2j+tgto/mt7aP1gR2j8kYNo/KSHaPwoL
2j8nF9o/QH/aP+gG2j/BCdo/J4zaP4dc2j87Odo/VOPZP8Qn2j9P9tk/UR3aPxC52T9OjNo/
kp/ZP/du2j8+Hdo/CyjaP4NX2T+nY9o/qUXaP6MA2j+cD9o/5ZzaP5bt2T8F+dk/ezDaP+pw
2j+Y0to/oSbaP5sS2j8z+tk/FcPZPwl62j+yDdo/RVnaPwHg2T8judk/6NPZP1gL2j+NGNo/
alraP6jl2T/oKNo/7XHaP7ge2j+Mbto/JTzaP8Yo2j8mAdo/V9jZP0xP2j8gado/dHzaP3em
2j9hV9o/nwXaP8wV2j/nado/4FTaP4ko2j+JONo/un3aP1cB2j8Cqtk/Z6/aP8he2j/FaNo/
FWDaP5kZ2j/8VNo/YoPaP+v22T96lto/yYLaP6eI2j/Veto/niDaP0Uf2j9VCto/vynaPxEE
2j8Hqto/bYPaPzzJ2T/pkdo/ZB/aPyJT2j8DNNo/bvbaP5kD2j8IYNo/1DXaP7P+2T/dPto/
3d7ZP77q2T/oBNo/E4zaPwJ12j9rito/zSDaP4FZ2j8Jtto/MnPaPz002j9mXdo/O0HaP6uM
2j/I19o/ybXZP+C+2j9PpNo/LwvbP87I2T92x9o/ke/aP2u32j8vQNs/9a7aPyWm2j/SfNo/
uD/aPyeY2j9Vato/icDaP7I32j9Thto/d3zaP/h42j93mNo/NEnaPyZ12j8S29o/EvjZP5D6
2j+cdNo/7xbaP6Kc2j9Aj9o/sOPZP7GQ2j+Ma9o/bd7aPxwU2z+Tmto//dvaP8Uv2j/OnNo/
xL7aP6K/2j9rTdo/Nk7aP/nO2j8CIdo/oZvaPyrO2j+agNo/F6/aP3OB2j+g/9o/f5XaP2EP
2z9xdNo/MlrbP51i2j/pCNs/Q5LaP0DS2j/k8to/6x/aP9sW2z/HZNo/RPHaPzPC2j/jvto/
Iu/aP+JR2j+G4to/vpfaP0Gl2j/Jtdo/wa3bP3bw2j/UAts/XKDaP3vM2j87mdo/abnaP8U9
2j+UP9o/XgjbP8+w2j/+Tto/0NDaP9nq2j/4h9o/d/7aP6IP2z/RuNo/OsraP+rk2j85+No/
1NTaP3SS2j+Ujto/f7DaP42U2j8b99o/xgDbP0r92j9Eydo/mLPaPymr2j9xIds/Q8faP2VK
2z9X1to/9B3bPxkE2z+b+No/QfLaPy3j2j9RBNs/4/faPzis2j/o5No//VjbP8/F2j8Bi9o/
PDbbPylO2z8dwdo/5RbbP5T22j+PM9s/avTaP/MH2z+1Its/UX7aPx5X2z8TuNo/cxLbPyTx
2j/gkdo/YdraP4ip2j/6gNo/CQ/bP4/Z2j++/No/LNjaP/0S2z96mNo/p8vaPzfg2j8Syto/
VbHaP4pA2z88/to/PzTbPx8e2z8JG9s/uy7bP6AW2z9iN9s/MLXaP5rg2j/C7No/cDLbP79w
2z/Yj9s/3ivbPx1E2z/5/to/lA/bP0R42j8uJts/DYTbPxHh2j9FY9s/iMXbPzCp2j/hH9s/
svjaPyGO2z9YJ9s/lbHbP/xe2z/TA9s/DnzbP+t92j+UV9s//s/bP8Pz2j93hds/In7bP3H4
2j9F+No/ogDbP5G82j8n3to/GnvbPyQz2z++6do/fPzaP1CW2z9VAts/BWTaP75x2z/dV9s/
vrDbP8hB2z9PSNs/I13bP4OT2z+eRNs/XSrbPz8p2z+d5do/24/bP6SJ2z8/u9s/gd/aP/hH
2z/dG9s/uxrbP+E72z/4bds/Bh/bPzM22z9KCNs/qUjbP+LZ2j8h4ts/xMnaP49n2z+Dg9s/
tqnbP3L62j8169o/YdbaPwfb2j8+j9s/V3jbP64J2z9lWts/yTjbP8pW2z/A99o/e8baP2Ze
2z+0KNs/hYLbP8Mk2z/MlNs/qKPbPyt12z/uoNs/xkDbP+Ro2z9ixds/09/aP9MB2z8D59s/
SZfbP96w2z8Sets/jubbP7Ko2z9/e9s/tZXbP/jU2j+Dq9s/47fbPwUl2z+PXds/BzzbP6R0
2z/VD9s/Ee7aP8tE2z9tONs/vTzbP9+a2z/NSds/Vn7bP2n42j//gNs/h9bbP9dq2z9B3ds/
f57bP1662z/0ctw/3MzbP3Xg2z8oANw/x4nbP6ma2z8oBtw/Dp/bPzOa2z99GNs/QzjbP4H2
2j+8tts/EMLbPwCt2z9WxNs/0NnbP75l2z/Szds/bf/bP8vT2z+679s/CnbbPwgX3D9B0Ns/
5NvbP/tc2z8djds/PlrbPzb02z+ix9s/aYbbP/gP3D+loNs/31TcP0ey2z9HZds/G73bP29C
3D9Glds//7XbP3T/2z+Pwts/YwzbP1hr2z8y4ts/QB/cP1Sd2z8zots/Zg7cP6uw2z8WHNw/
QWrbPxC92z9uu9s/9uLbPyUV3D+GOts/EYjbP3xl3D/bGtw/iNTbP8/t2z//K9w/KKvbPyYI
3D+Ajds/V0DbP/PY2z/3Gtw/0MbbP5Cq2z9iy9s/NczbPwDc2z/Uh9s/iefbPz3c2z+ziNs/
WxrcPyf92z9BNdw/AM/bP1fu2z/AKdw/wxfcP7yk2z838Ns/0l7cP0Aa3D/hFdw/o33bPwAN
3D/+Ydw/nPDbP4de2z/rY9w/xm3cP/CH2z9Y7ts/hXjbP06D3D8Fdtw/NcPbPzgI3D+iz9s/
EJPbP/su3D93pNs/pcfbP5z72z+Vtts/bCjcP0jI2z+N59s/UlPcP4UV3D+Gjtw/TizcP7Sx
2z+a+ts/URjcP+vz2z+8fNw/cCvcP8uO2z8419s/8cXbP2Qq3D9nSNw/eCPcP5702z/PFtw/
s7rbP1nM2z+PR9w/EvDbP1NL3D9BU9w/ORDcP8YT3T+OTNw/UULcP/o43D+D/ts/V8LbP8Lu
2z/eV9w/BFTcPx7a2z8Vd9w/vU7cPwFn3D+nFdw/qOHbP7L72z/wANw/QbDcPxhH3D+kyNw/
gMXcPzgl3D8Lktw/YVbcP1ff3D+ujtw/JobcP4352z/1I9w/8s3cP8c53D/vstw/SC/cP6oU
3D+pXtw/c/XbP6Y73D+nW9w/xdXcP8kB3T/Sftw/XbLcP8Kt3D+eO9w/+bDbPylf3D8Jj9w/
E0vcPxlj3D9gD9w/rEXcPzu32z/yfNw/mVrcPxym3D8Ap9w/peTcP/9V3D/tkdw/QSDcPyw6
3D8PU9w/xfjbP48U3D86d9w/jrTcP/g93D/yvtw/e2jcP24r3D/lWdw/RwXcPyNw3D/kUd0/
jwPdP4ut3D/QPNw/YZncPyAJ3T8tyts/u0DcP+Jr3D8Yrdw/MmXcP4Bn3D+w09w/dSDdP1Ri
3D/Pptw/0RHcP9W83D9jvNw/eprcP7l33D/pvdw/GgvdP5L13D+wodw/TsDcPxue3D9tFN0/
VTfdP0H33D+SRtw/QsrcPwGk3D/WoNw/9fDcP6/k3D8mb9w/</AssayYData></Step><Step><CommonData><SampleLocation>11</SampleLocation><SampleID></SampleID><SampleGroup></SampleGroup><SampleInfo></SampleInfo><SampleRow>A</SampleRow><SamplePlate>1</SamplePlate><WellType>REGENERATION</WellType><Concentration>-1</Concentration><ConcentrationUnits>µg/ml</ConcentrationUnits><MolarConcentration>-1</MolarConcentration><MolarConcUnits>nM</MolarConcUnits><MolecularWeight>-1</MolecularWeight><Temperature>25</Temperature><StartTime>1963805</StartTime><AssayTime>5</AssayTime></CommonData><FlowRate>1000</FlowRate><StepType>KREGENERATION</StepType><StepName>Regeneration</StepName><StepStatus>OK</StepStatus><ActualTime>5.00005</ActualTime><CycleTime>0.2</CycleTime><AssayXData Points="25">pn/KRASGykRrjMpE2ZLKRDeZykSmn8pEBKbKRGusykTZsspEN7nKRJ6/ykQExspEa8zKRNHS
ykQ32cpEnt/KRAzmykRz7MpE0fLKRDf5ykSe/8pEBAbLRGsMy0TREstEQBnLRA==</AssayXData><AssayYData Points="25">+3IcwGpqK8DXUzPA13o5wB71PMAJB0HAW1dDwLb8RcAHV0jAkmRKwKUITMCCqk3AcvROwH8m
UMBIVlHAZnpSwPyrU8BlslTAXOdVwCxeVsDbUVfAVexXwMrrWMDVR1nAV9hZwA==</AssayYData></Step><Step><CommonData><SampleLocation>12</SampleLocation><SampleID></SampleID><SampleGroup></SampleGroup><SampleInfo></SampleInfo><SampleRow>A</SampleRow><SamplePlate>1</SamplePlate><WellType>NEUTRALIZATION</WellType><Concentration>-1</Concentration><ConcentrationUnits>µg/ml</ConcentrationUnits><MolarConcentration>-1</MolarConcentration><MolarConcUnits>nM</MolarConcUnits><MolecularWeight>-1</MolecularWeight><Temperature>25</Temperature><StartTime>1980079</StartTime><AssayTime>5</AssayTime></CommonData><FlowRate>1000</FlowRate><StepType>KREGENERATION</StepType><StepName>Regeneration</StepName><StepStatus>OK</StepStatus><ActualTime>4.99895</ActualTime><CycleTime>0.2</CycleTime><AssayXData Points="25">ph/LRAwmy0RrLMtE0TLLRDc5y0SeP8tEBEbLRHNMy0TRUstEN1nLRJ5fy0QVZstEa2zLRNFy
y0Q3ectEnn/LRAyGy0RrjMtE0ZLLRECZy0Smn8tEBKbLRHOsy0TRsstEN7nLRA==</AssayXData><AssayYData Points="25">2mG1Pm/3uz52pMs+Z5XYPnN24j4DvOo+XbDxPpC9+T7JWv4+C8UBP5ONAz9HfgQ/w2AIP21c
CT+mTws/dzsNP6IODT9tDw8/i/cPPyC4ED9+IhE/5BwSP9I3FD8IMhU/gOsUPw==</AssayYData></Step><Step><CommonData><SampleLocation>11</SampleLocation><SampleID></SampleID><SampleGroup></SampleGroup><SampleInfo></SampleInfo><SampleRow>A</SampleRow><SamplePlate>1</SamplePlate><WellType>REGENERATION</WellType><Concentration>-1</Concentration><ConcentrationUnits>µg/ml</ConcentrationUnits><MolarConcentration>-1</MolarConcentration><MolarConcUnits>nM</MolarConcUnits><MolecularWeight>-1</MolecularWeight><Temperature>25</Temperature><StartTime>1996147</StartTime><AssayTime>5</AssayTime></CommonData><FlowRate>1000</FlowRate><StepType>KREGENERATION</StepType><StepName>Regeneration</StepName><StepStatus>OK</StepStatus><ActualTime>5.00005</ActualTime><CycleTime>0.2</CycleTime><AssayXData Points="25">nb/LRAPGy0RqzMtEO9PLRDfZy0SV38tEA+bLRGrsy0TI8stEN/nLRJX/y0QDBsxEagzMRNAS
zEQ3GcxEnR/MRAMmzERiLMxE0DLMRC45zESdP8xEA0bMRGJMzETQUsxEN1nMRA==</AssayXData><AssayYData Points="25">s384wGurRMA8BUrAsnlNwEilT8CQn1HAC3lTwFw/VMCOk1XAaRFXwEoxWMAFoFjA545ZwAxw
WsDjPlvAye9bwDpGXMC94FzAKotdwAbeXcDNkF7AMfhewCVTX8Cful/AyglgwA==</AssayYData></Step><Step><CommonData><SampleLocation>12</SampleLocation><SampleID></SampleID><SampleGroup></SampleGroup><SampleInfo></SampleInfo><SampleRow>A</SampleRow><SamplePlate>1</SamplePlate><WellType>NEUTRALIZATION</WellType><Concentration>-1</Concentration><ConcentrationUnits>µg/ml</ConcentrationUnits><MolarConcentration>-1</MolarConcentration><MolarConcUnits>nM</MolarConcUnits><MolecularWeight>-1</MolecularWeight><Temperature>25</Temperature><StartTime>2012409</StartTime><AssayTime>5</AssayTime></CommonData><FlowRate>1000</FlowRate><StepType>KREGENERATION</StepType><StepName>Regeneration</StepName><StepStatus>OK</StepStatus><ActualTime>5.00005</ActualTime><CycleTime>0.2</CycleTime><AssayXData Points="25">nV/MRANmzERqbMxEyHLMRC55zESdf8xE+4XMRGKMzETIksxEN5nMRJWfzET7pcxEaqzMRNCy
zEQ3ucxEnb/MRAPGzERqzMxE0NLMRDfZzESl38xE++XMRGLszETI8sxEN/nMRA==</AssayXData><AssayYData Points="25">25O1Pibitj71J8Y+WEnUPkut3D5X0uU+PATtPtsd9D7Xyvo+zuf/PqJtAj+q/QQ/Eq8GPzq7
Bj+Nogg/dvMLP9+nCz/rnQ0/Io4PP3rrDz+K/hA/rawSPxn9Ej+2IBU/sJwUPw==</AssayYData></Step><Step><CommonData><SampleLocation>11</SampleLocation><SampleID></SampleID><SampleGroup></SampleGroup><SampleInfo></SampleInfo><SampleRow>A</SampleRow><SamplePlate>1</SamplePlate><WellType>REGENERATION</WellType><Concentration>-1</Concentration><ConcentrationUnits>µg/ml</ConcentrationUnits><MolarConcentration>-1</MolarConcentration><MolarConcUnits>nM</MolarConcUnits><MolecularWeight>-1</MolecularWeight><Temperature>25</Temperature><StartTime>2028471</StartTime><AssayTime>5</AssayTime></CommonData><FlowRate>1000</FlowRate><StepType>KREGENERATION</StepType><StepName>Regeneration</StepName><StepStatus>OK</StepStatus><ActualTime>5.00005</ActualTime><CycleTime>0.2</CycleTime><AssayXData Points="25">nf/MRAMGzURqDM1E0BLNRDcZzUSlH81EAybNRGoszUTQMs1EaDnNRJ0/zUQDRs1EakzNRNhS
zUQ3Wc1EnV/NRANmzURqbM1EKnPNRC55zUSdf81E+4XNRGqMzUTQks1EN5nNRA==</AssayXData><AssayYData Points="25">L4A5wD+JRcAbDkvAngxOwO1DUMDKvlLAwSBUwOJUVcC/ZFbAe3RXwCg2WMBaXlnAWMJZwLm7
WsBaU1vAWs9bwFFaXMBc2lzAzGddwAWpXcDNVV7Ar5tewFYBX8DtSV/AHHtfwA==</AssayYData></Step><Step><CommonData><SampleLocation>12</SampleLocation><SampleID></SampleID><SampleGroup></SampleGroup><SampleInfo></SampleInfo><SampleRow>A</SampleRow><SamplePlate>1</SamplePlate><WellType>NEUTRALIZATION</WellType><Concentration>-1</Concentration><ConcentrationUnits>µg/ml</ConcentrationUnits><MolarConcentration>-1</MolarConcentration><MolarConcUnits>nM</MolarConcUnits><MolecularWeight>-1</MolecularWeight><Temperature>25</Temperature><StartTime>2044540</StartTime><AssayTime>5</AssayTime></CommonData><FlowRate>1000</FlowRate><StepType>KREGENERATION</StepType><StepName>Regeneration</StepName><StepStatus>OK</StepStatus><ActualTime>4.99895</ActualTime><CycleTime>0.2</CycleTime><AssayXData Points="25">nZ/NRAOmzURqrM1E0LLNRDe5zUSdv81EA8bNRGrMzUTQ0s1ELtnNRJ3fzUQD5s1EauzNRNDy
zUQu+c1Elf/NRAMGzkRiDM5E0BLORDcZzkSdH85EAybORGoszkTQMs5ELjnORA==</AssayXData><AssayYData Points="25">drjHPuDczj7jwNo+Y/TnPvr28j4Vavo+g6EBPxdOBT+kDAc/UYsJP1hSDD/1+w4/f/4PP2aR
ET84mBM/87kVP4edFD+OnhY/QSsZP4yfGT9oIBs/0KcbPzBzHT/fZB0//w0ePw==</AssayYData></Step><Step><CommonData><SampleLocation>1</SampleLocation><SampleID></SampleID><SampleGroup></SampleGroup><SampleInfo></SampleInfo><SampleRow>A</SampleRow><SamplePlate>1</SamplePlate><WellType>BUFFER</WellType><Concentration>-1</Concentration><ConcentrationUnits>µg/ml</ConcentrationUnits><MolarConcentration>-1</MolarConcentration><MolarConcUnits>nM</MolarConcUnits><MolecularWeight>-1</MolecularWeight><Temperature>25</Temperature><StartTime>2059228</StartTime><AssayTime>30</AssayTime></CommonData><FlowRate>1000</FlowRate><StepType>BASELINE</StepType><StepName>Baseline</StepName><StepStatus>OK</StepStatus><ActualTime>30</ActualTime><CycleTime>0.2</CycleTime><AssayXData Points="150">lD/ORPJFzkRhTM5Ex1LORCVZzkSUX85EA2bORGFszkTHcs5EJXnORJR/zkT6hc5EWYzORL+S
zkQumc5ElJ/ORPKlzkRhrM5Ex7LORC65zkSMv85E+sXORGHMzkTH0s5ELtnORIzfzkT65c5E
YezORErzzkQu+c5ElP/ORPIFz0RZDM9ExxLPRC4Zz0SUH89E+iXPRFksz0S/Ms9EJTnPRJQ/
z0TyRc9EWUzPRMdSz0QuWc9ElF/PRPplz0RhbM9Ex3LPRCV5z0SUf89E8oXPRGGMz0THks9E
LpnPRJSfz0Typc9EYazPRMeyz0Quuc9ElL/PRPrFz0RhzM9Ex9LPRC7Zz0SU389E+uXPRGHs
z0TH8s9EJfnPRJT/z0TyBdBEYQzQRL8S0EQlGdBEjB/QRPol0ERhLNBExzLQRC450ESUP9BE
+kXQRGFM0ES/UtBELlnQRIxf0ETyZdBEWWzQRMdy0EQledBElH/QRPqF0ERhjNBEx5LQRC6Z
0ESMn9BE+qXQRFms0ETHstBEJbnQRJS/0ETyxdBEWczQRL/S0EQu2dBElN/QREzm0ERZ7NBE
x/LQRC750ESU/9BE+gXRRFkM0US/EtFELhnRRJQf0UT6JdFEWSzRRMcy0UQuOdFElD/RRPpF
0URhTNFEv1LRRC5Z0USMX9FE8mXRRFls0US/ctFEJXnRRIx/0UT6hdFEWYzRRMeS0UQlmdFE
jJ/RRPKl0URZrNFEx7LRRF+50USMv9FE8sXRRFnM0US/0tFEJdnRRJTf0UTy5dFEYezRRL/y
0UQu+dFE</AssayXData><AssayYData Points="150">rb4mPwvSJz+bOic/Bp4qP9KYKT8Fkyk/yfMpP7SGKj/f+yw/j1IrP7NsLD9jcyw/HE8uPxqI
LT9l1C0/AfMtPyh0Lj+6mi4/SqwvP93CMD9kGy8/MtgwP1DEMD93DDE/55kwP7fGMT8kBzE/
ZqsxP2o9Mj/ILDI/SKcyP/buMj8S1DQ/5GAzP/YLMj+7bzM/IIozP1gOND/EITQ/x300P0d7
Mz+F+jQ/Nyw1P1sQNT+OgTY/4XM1P2pwNT8t8TY/ss42P0YYNz9MIDY/6+w2P/APOD/hKTc/
XtE3P8XxNz8iEDg/L5w4P3v2Nz9SdDk/izM6Pw8FOT/61jk/ZYA5P4EsOT/Akzk/HU45P4/M
Oj9xpDo/3Ro6P0x7OT+l1Ts/KfY7P8SAOz+DkDs/T+86P3WWOz8Rnzw/yQo8Pz1BOz8azjs/
Kbw8PxD6Oz/tkT0/pbg9P22YPD+1yj0/rEw9P/c7PD8SQz0/Dn89PyTEPT/2JD0/WkQ+Pxyh
PT9mjD4/HA4/P2WPPj9Wwj0/Wo8/PzqlPj9FWz8/rok/P0haQD+Z/T4/jERAPzfkPj8zgj8/
qsNAPzhKQT9lhUA/02FBP3iNQD9knEA/1ldBP1ljQD/2H0I/nuU/P3r2QD9nE0E/3LNAP45g
QT/nh0I/icBCPx4RQj8R+0E/rEdDP/KsQj/n9kE/RcVCP5hgQz/MPkM/zyRCP4z/Qz+ij0M/
H3FCP7mdQj/xb0M/Gl1DP1bgQz/1r0I/wYVDP3S2Qz//Q0U/aRhDP/YuRD8X50I/sO9FP7iA
RD8hLEQ/</AssayYData></Step><Step><CommonData><SampleLocation>5</SampleLocation><SampleID>QA013 delta CDRH3</SampleID><SampleGroup></SampleGroup><SampleInfo></SampleInfo><SampleRow>A</SampleRow><SamplePlate>1</SamplePlate><WellType>KLOAD</WellType><Concentration>10</Concentration><ConcentrationUnits>µg/ml</ConcentrationUnits><MolarConcentration>-1</MolarConcentration><MolarConcUnits>nM</MolarConcUnits><MolecularWeight>-1</MolecularWeight><Temperature>25</Temperature><StartTime>2096071</StartTime><AssayTime>80</AssayTime></CommonData><FlowRate>600</FlowRate><StepType>LOADING</StepType><StepName>Loading</StepName><StepStatus>OK</StepStatus><ActualTime>79.999</ActualTime><CycleTime>0.2</CycleTime><AssayXData Points="400">lP/RRPoF0kRhDNJExxLSRC4Z0kSUH9JE+iXSRGEs0kTHMtJEJTnSRJQ/0kT6RdJEYUzSRMdS
0kQuWdJElF/SRPpl0kRhbNJEx3LSRC550kSUf9JE+oXSRGGM0kS/ktJELpnSRJSf0kT6pdJE
kqzSRMey0kRGudJElL/SRPrF0kRZzNJEx9LSRCXZ0kSU39JE+uXSRGHs0kTH8tJELvnSRJT/
0kT6BdNE0wzTRMcS00QuGdNEjB/TRPol00RhLNNExzLTRC4500SMP9NE+kXTRGFM00THUtNE
LlnTRJRf00T6ZdNEYWzTRL9y00QledNElH/TRPqF00RhjNNEx5LTRC6Z00SUn9NE8qXTRGGs
00S/stNELrnTRIy/00T6xdNEWczTRMfS00Ql2dNElN/TRPrl00Rh7NNEKvPTRC7500SU/9NE
+gXURGEM1ETHEtRELhnURJQf1ETyJdREWSzURMcy1EQuOdRElD/URPpF1ERhTNREx1LURCVZ
1ESMX9RE+mXURGFs1ETHctREJXnURJR/1ERMhtREWYzURMeS1EQlmdRElJ/URPKl1ERhrNRE
x7LURCW51ESUv9RE8sXURGHM1ETH0tRELtnURIzf1ET65dREYezURMfy1EQu+dRElP/URPIF
1URhDNVExxLVRC4Z1USUH9VE+iXVRFks1UTHMtVELjnVRJQ/1UTyRdVEYUzVRL9S1UQuWdVE
lF/VRPJl1URhbNVEx3LVRCV51USMf9VE+oXVRGGM1UTHktVELpnVRJSf1UT6pdVEYazVRMey
1UQuudVEnL/VRPrF1URZzNVEv9LVRCXZ1USU39VE+uXVRKLs1US/8tVELvnVRJT/1UTyBdZE
YQzWRMcS1kQuGdZEjB/WRPol1kRZLNZExzLWRC451kSUP9ZE8kXWRFlM1kTHUtZELlnWRJRf
1kQTZtZEYWzWRL9y1kQledZElH/WRPqF1kRhjNZEx5LWRC6Z1kSUn9ZE+qXWRFms1kTHstZE
LrnWRJS/1kT6xdZEYczWRMfS1kQu2dZEjN/WRPrl1kRh7NZEx/LWRCX51kSM/9ZE8gXXRGEM
10S/EtdELhnXRJQf10TyJddEYSzXRMcy10QuOddElD/XRPpF10RZTNdEx1LXRC5Z10SUX9dE
8mXXRGFs10THctdEJXnXRIx/10TyhddEYYzXRL+S10QumddElJ/XRPKl10RZrNdEx7LXRC65
10SMv9dE+sXXRGHM10S/0tdEJdnXRLXf10T65ddEYezXRMfy10Qu+ddElP/XRN4H2EQuDdhE
jBPYRC4Z2ESUH9hE8iXYRGEs2ETHMthELjnYRJQ/2ET6RdhEYUzYRMdS2EQlWdhEjF/YRPpl
2ERZbNhEx3LYRC552ESUf9hE+oXYRFmM2ETHkthEJZnYRIyf2ETypdhEYazYRMey2EQuudhE
jL/YRPrF2ERhzNhEv9LYRCXZ2ESM39hE+uXYRFns2ETH8thEJfnYRIz/2ETyBdlEWQzZRMcS
2UQlGdlElB/ZRPIl2URhLNlEvzLZRC452USMP9lE+kXZRGFM2US/UtlELlnZRJRf2UT6ZdlE
YWzZRMdy2UQuedlEjH/ZRPqF2URhjNlEx5LZRC6Z2USMn9lE8qXZRFms2UTHstlELrnZRIy/
2UT6xdlEYczZRL/S2UQu2dlElN/ZRPrl2URZ7NlEx/LZRCX52USU/9lE+gXaRFkM2kTHEtpE
JRnaRIwf2kTyJdpEWSzaRMcy2kQlOdpEjD/aRPJF2kRhTNpEx1LaRC5Z2kSMX9pE8mXaRGFs
2kS/ctpEJXnaRIx/2kTyhdpEWYzaRL+S2kQlmdpElJ/aRPKl2kRZrNpEv7LaRCW52kSUv9pE
+sXaRGHM2kS/0tpEJdnaRJTf2kTy5dpEYezaRL/y2kQu+dpEjP/aRJ4G20RZDNtEvxLbRCUZ
20SMH9tE+iXbRFks20S/MttELjnbRIw/20TyRdtEYUzbRL9S20QuWdtElF/bRPJl20RhbNtE
x3LbRC5520SMf9tE+oXbRFmM20THkttEJZnbRJSf20T6pdtEWazbRL+y20QludtElL/bRPrF
20RhzNtEv9LbRCXZ20SM39tE8uXbRGHs20S/8ttEJfnbRA==</AssayXData><AssayYData Points="400">xD9DP2nAQT8hAEM/HF5DPyiSRD+IfUU/LHZGP7iaRz88Z0k/JKFKP+dBTD/iZE0/zhFQP0eK
Tz9EklA/dylUP8E1Uz9JG1U/8WxXP+CQWD/vFFo/D1RbP+7BXT8fol0/IhdfPxL2YT+c92E/
6WRkP5C1ZT9avmY/DQVpP+DhaD8DHms/OxBsP/azbT+BVW8/FXtwP4JQcj/LDHQ/BBF0PxUg
dj9OFHg/YOd5P7Efej8TN3s/v/d7Py0bfT9pKn8/CHKAP3SugD/xx4E/XWOCP6xNgz9orIM/
RkCEPxo2hT/EhIU/KASGP0yJhj+PMIc/ZhyIP6OjiT/AQok/bLyJP06Rij/2oIs/xluMPzUd
jD86X4w/4H6NP+FUjj/DXo8/kmqPP+DDjz/LTpA/lReRP1D4kT+p/JI/sfySPwydkz9F9ZM/
89qUP6xBlT/7i5U/5iSWP6bSlj+Twpc/Q5KYPzfwmD/jJJk/urCZP+R7mj+gx5o/IlKbP3Rl
mz9PdJw/foKcP6jPnD8fpJ0/ZFqdP4eknj9XP58/JDefPyI9oD9MN6A/uLagP0yYoT9h3qE/
21SiPxBwoj/+HaM/rv6jP7+NpD/QP6U/InOlPzLcpT/WDaY/SD6nP625pj+e26Y/BKenP+Ih
qD9mnag/yT6pPxvvqT8wR6o/mfapPyZ3qj+KH6s/8ySsP9vaqz/Fi6w/yOesP49wrT+km60/
Qi2uP4AIrj8qoq4/qFevP9Aqrz9Uiq8/e6+wP/4gsT/PLLE/jeexP+PosT96R7I/eleyP/ME
sz+Ft7M/Us+zP17vsz8S67M/xN+0P7N/tD9HGrU/PMK1P9o7tj/KTLY/uMO2P+iWtz9SAbc/
cey2P6sWuD87Rbg/EqG4Pw7GuD+HE7k/cR+5Pz+GuT8V67k/Msa6P+ECuz9Lhrs/jHi7P03j
uz/fYLw/COK8P78rvT/Gk7w/JB29P25evT9GUb0/JOO9P7Etvj/dF74/Hq2+P1Cfvj87Ub8/
cES/Pxjzvz/XNcA/NibAP2+2wD9qIcE/XkvBP8VywT+q2cE/uiPCP1Aiwj9qZ8I/NZbCPx2q
wj/WGMM/2W/DP76owz+qMMQ/GdLEPxmLxD92TsQ/B8/EPya8xD9LqsU/zGDFP2n+xT/lZ8Y/
no7GP+hZxj+gYcc/Z7HGP3Zyxz+yOsc/4LrHP5AbyD/0rcg/fmDIPyuzyD9WD8k/XkzJP2gY
yT/YU8k/blrJPwFyyj/rHso/JwXLP7suyj+g2Mo/73jKP5Viyz+SP8w/yvfLPw3iyz/w7Ms/
HFLMP2bnzD/rT80/rRDNP0zgzD8qaM0/JXPNP81AzT+bKc4/p93NP43OzT92f84/R7DOP56W
zj9hWc8/LS7PP8NFzz/MYc8/RBjQPyOizz9g4s8/ZRXQP3+D0D9HvtA/tlzQP9SR0D89+tA/
HUfRP/490T90pNE/p77RP3Jl0j9OPtI/wUDSP9mv0j8ws9I/f7/SP7wg0z+Af9M/eV7TP4hE
0z8FX9M/UAfUP1EC1D/1GtQ/GvnTP+Ey1D9ystQ/ZyHVP+j21D8LJtU/2nvVP6/81D/h8dU/
nQrWP0sN1j8MFtY/uWLVP3nO1T93fdY/b53WP5oB1z/i9dY/IljXP0a51j9+mNY/HgPYPyEF
2D/cI9g/56jYP5HV1z/AP9g//u7XPxLP2D/SsNg/dYPYP9O22D+Erdg/vlPZP7VD2T8Vwtk/
4/jYPxCm2T/3rNk/wP7ZP1E32j/Nedo/VYnaP3qm2j9GkNo/irbaP4mM2j9LYNs/l7LbP9K1
2z8qZds/UXPbPwpF2z/d8Ns/xErcP6co3D+Qi9w/a/LcPx2V3D8Wadw/HdbcPxED3D+Jcd0/
Je7cP2WD3T8RnN0/lZjdP6Td3T/jft0/JTPdP74R3j99N94/GW7eP8CE3j+E8t4/3T7eP2Yl
3z8ue94/BvveP66C3z/D0N4/xbPfP9wv3z+Nz98/75HfP8oO4D84gd8/UWfgPyBo4D/nKOA/
1hDgP/aN4D8NreA/vabgP9264D/2ruA/hS3hP0Qz4T85cuE/70nhPySZ4T/UEuE/J6HhP844
4T9iveE/gxPiP8084j+69+E/5dLiP/t94j8pfuI/cJ7iPw==</AssayYData></Step><Step><CommonData><SampleLocation>1</SampleLocation><SampleID></SampleID><SampleGroup></SampleGroup><SampleInfo></SampleInfo><SampleRow>A</SampleRow><SamplePlate>1</SamplePlate><WellType>BUFFER</WellType><Concentration>-1</Concentration><ConcentrationUnits>µg/ml</ConcentrationUnits><MolarConcentration>-1</MolarConcentration><MolarConcUnits>nM</MolarConcUnits><MolecularWeight>-1</MolecularWeight><Temperature>25</Temperature><StartTime>2182907</StartTime><AssayTime>30</AssayTime></CommonData><FlowRate>1000</FlowRate><StepType>BASELINE</StepType><StepName>Baseline</StepName><StepStatus>OK</StepStatus><ActualTime>30</ActualTime><CycleTime>0.2</CycleTime><AssayXData Points="150">i//bROkF3ERYDNxEthLcRBwZ3ESDH9xE6SXcRFAs3ES2MtxEJTncRIM/3ETxRdxEWEzcRLZS
3EQcWdxEg1/cRPFl3ERYbNxEvnLcRBx53ESDf9xE6YXcRFiM3ES2ktxEHJncRIOf3EQCptxE
WKzcRLay3EQcudxEi7/cROnF3ERQzNxEttLcRBzZ3ESZ4NxE8eXcRFDs3ES28txEHPncRIP/
3ETpBd1EUAzdRLYS3UQcGd1Egx/dROkl3URQLN1EzzLdRBw53USLP91E6UXdRFhM3US2Ut1E
JVndRINf3UTxZd1EUGzdRLZy3UQced1Eg3/dRPGF3URQjN1EtpLdRByZ3USDn91E6aXdRFis
3US2st1EHLndRJu/3UTpxd1EUMzdRLbS3UQc2d1ErN/dRPHl3URQ7N1EtvLdRBz53USD/91E
6QXeRFAM3kS2Et5EHBneRIMf3kTpJd5EaCzeRAgz3kQlOd5Egz/eRPFF3kRYTN5EtlLeRC1Z
3kSDX95E6WXeRFhs3kS+ct5EHHneRIN/3kTxhd5EUIzeRLaS3kQtmd5Eg5/eROml3kRQrN5E
vrLeRBy53kSDv95E6cXeRFjM3kS+0t5EHNneRIPf3kTp5d5EWOzeRLby3kQl+d5Eg//eROkF
30RQDN9EvhLfRCUZ30SDH99E6SXfRHAs30S+Mt9EJTnfRIM/30QgR99EUEzfRLZS30QtWd9E
g1/fRPFl30RQbN9EvnLfRBx530SDf99E6YXfRFCM30S2kt9ERZnfRIOf30Txpd9EWKzfRLay
30Qlud9E</AssayXData><AssayYData Points="150">zbzlP2465j/eiOY/NIzmP6ek5j9z9eY/RCnnP/ci5z/yR+c/DtTmP5ow5z/BgeY/FEDnP3Id
5z/SPOc/Ib7mP3ER6D89Nuc/Hk3nP3bt5z8Od+c/KfLmP8h25z8oAuc/wIHnP9Ij5z+GtOc/
zTPnPz0/5z94f+c/DZvnP/nK5z+JYuc/0yToP51d5z/mH+g/RKXnPwJ25z+Vmec/SqbnPxun
5z8tmuc/r3DnP7EN5z/E6OY/CpznP3wO6D95KOg/BbTnPxh66D//WOc/TWvnP53s5z//Oeg/
r6XnP9rW5z/zuuc/LmnnP+6M5z9F/ec/KFDoP0dr5z8jAeg/lmPoPyKu5z++ceg/xQzoPzNj
6D9Jx+c/oGHoPzoH6D8Akec/Yf3nP/+I6D83Tug/vjboP8op6D911+c/5j3oP2Me6D9n8ec/
iiLoP5Ix6D8XEOg/CxToP+h66D8UA+g/g2PoPwok6D/vdOg/aMDoP5ce6D+r7ec/AzXoP0Cm
6D8Pjug/7sXoP1Fm6D+wJeg/IefnPwt65z/saeg/QJDoP5/T5z+4Z+g/Z5HoP2d86D/aMeg/
P03oPyvl6D+kbug/ynnoP+h16D/rJ+g//2DoP8OT6D/tWug/ki3oP3ut6D8hiug/H1HoP6e+
6D/zJOk/zbjoP2ci6D/pfug/S63oP6+M6D/wfeg/kFjoP21F6D+Vx+g/0e7nP89u6D82y+g/
VoPoP22/6D+ZG+k/jbboP9hp6D8opOg/u73oPxz06D9io+g/INfoP3Oy6D/Zqug/E8XoP7sm
6T8+Rug/</AssayYData></Step><Step><CommonData><SampleLocation>10</SampleLocation><SampleID>BG505 T332N SOSIP</SampleID><SampleGroup></SampleGroup><SampleInfo></SampleInfo><SampleRow>A</SampleRow><SamplePlate>1</SamplePlate><WellType>KSAMPLE</WellType><Concentration>-1</Concentration><ConcentrationUnits>µg/ml</ConcentrationUnits><MolarConcentration>500</MolarConcentration><MolarConcUnits>nM</MolarConcUnits><MolecularWeight>-1</MolecularWeight><Temperature>25</Temperature><StartTime>2221664</StartTime><AssayTime>180</AssayTime></CommonData><FlowRate>600</FlowRate><StepType>ASSOC</StepType><StepName>Association</StepName><StepStatus>OK</StepStatus><ActualTime>179.999</ActualTime><CycleTime>0.2</CycleTime><AssayXData Points="900">i7/fRPHF30RYzN9EttLfRCXZ30SL399E8eXfRFjs30S+8t9EJfnfRIv/30TpBeBEWAzgRL4S
4EQlGeBEix/gRPEl4ERYLOBEvjLgRBw54ESLP+BE8UXgRFhM4ES+UuBEJVngRItf4ETxZeBE
WGzgRL5y4EQleeBEi3/gRPGF4ERYjOBEvpLgRCWZ4ESLn+BE6aXgRFis4ES+suBEJbngRIO/
4ETxxeBEWMzgRL7S4EQl2eBEi9/gRDvm4ERY7OBEvvLgRCX54ESD/+BE6QXhRFgM4US+EuFE
HBnhRIMf4UR0JuFEWCzhRL4y4UQlOeFEiz/hROlF4USiTOFEvlLhRCVZ4USLX+FE8WXhRFhs
4US+cuFEJXnhRIt/4UTxheFEUIzhRL6S4UQlmeFEi5/hRPGl4URQrOFEvrLhRCW54UQewOFE
8cXhRGDM4US+0uFEJdnhRIvf4UTp5eFEWOzhRL7y4UQl+eFEi//hRPEF4kRYDOJEvhLiRCUZ
4kSDH+JE8SXiRFgs4kS+MuJEJTniRIs/4kTpReJEWEziRL5S4kQlWeJEg1/iRPFl4kRYbOJE
tnLiRCV54kSLf+JE6YXiRFCM4kS+kuJE4ZniRIuf4kTppeJEWKziRL6y4kQlueJEi7/iROnF
4kRYzOJEvtLiRBzZ4kSL3+JE6eXiRFDs4kS28uJEJfniRIv/4kTxBeNEWAzjRL4S40QlGeNE
ix/jRPEl40RYLONEvjLjRCU540SDP+NE6UXjRFhM40S+UuNEHFnjRItf40TxZeNEWGzjRL5y
40QleeNEg3/jROmF40RYjONEtpLjRByZ40SLn+NE8aXjRFCs40S2suNEJbnjRIO/40TxxeNE
WMzjRL7S40Ql2eNEi9/jROnl40RQ7ONECPPjRCX540SD/+NE6QXkRFgM5ES+EuREhxnkRIMf
5ETpJeREWCzkRLYy5EQcOeREiz/kROlF5ERYTOREvlLkRCVZ5ESLX+RE6WXkRFhs5ES2cuRE
JXnkRIt/5ETpheREUIzkRLaS5EQcmeREi5/kRPGl5ERYrOREvrLkRCW55ESLv+RE8cXkRFjM
5ES+0uREHNnkRIPf5ETx5eREWOzkRLby5EQc+eREi//kRPEF5URYDOVEvhLlRCUZ5USLH+VE
8SXlRFAs5US2MuVEJTnlRIM/5UTxReVEWEzlRLZS5UQlWeVEi1/lROll5URYbOVEvnLlRCV5
5USLf+VE8YXlRFCM5US2kuVEHJnlRIuf5URcpuVEWKzlRL6y5UQlueVEi7/lRPHF5URQzOVE
xtLlRCXZ5USL3+VE8eXlRFjs5US28uVEJfnlRIP/5UTxBeZEWAzmRL4S5kQlGeZEgx/mRPEl
5kRQLOZEvjLmRBw55kSLP+ZE8UXmRFBM5kS2UuZEHFnmRINf5kTpZeZEWGzmRL5y5kQleeZE
i3/mRPGF5kRYjOZEtpLmRByZ5kSDn+ZE6aXmRFis5kS2suZEJbnmRO2/5kTxxeZEUMzmRL7S
5kQl2eZEi9/mRPHl5kRY7OZEvvLmRBz55kSD/+ZE6QXnRFAM50S2EudEHBnnRIMf50RMJudE
WCznRLYy50QcOedEgz/nRPFF50RQTOdEtlLnRCVZ50SDX+dE6WXnRFhs50S2cudEJXnnRIN/
50TxhedEWIznRL6S50QcmedEi5/nRPGl50RQrOdEvrLnRCW550SDv+dE8cXnRFDM50S20udE
HNnnRIvf50Tx5edEUOznRL7y50Qc+edEg//nROkF6ERQDOhEthLoRCUZ6ESDH+hE6SXoRFgs
6ES2MuhEHDnoRIM/6ETpRehEWEzoRLZS6EQlWehEg1/oROll6ERYbOhEvnLoRCV56ESLf+hE
8YXoRFCM6EQIk+hEJZnoRIOf6ETppehEUKzoRLay6EQluehEg7/oRPHF6ERYzOhEttLoRBzZ
6ESL3+hE8eXoRHns6ES+8uhEHPnoRIP/6ETxBelEUAzpRLYS6UQcGelEix/pROkl6URQLOlE
tjLpRBw56USDP+lE8UXpRFhM6US2UulEHFnpRINf6UTxZelE/GzpRL5y6UQceelEg3/pROmF
6USgjelEtpLpRByZ6USLn+lE6aXpRFCs6US2sulEJbnpRIu/6UTxxelEUMzpRLbS6UQl2elE
g9/pROnl6URQ7OlEtvLpRBz56USL/+lE6QXqRFAM6kS2EupEHBnqRNUf6kTxJepEUCzqRLYy
6kQlOepEiz/qROlF6kRQTOpEtlLqRCVZ6kTVX+pE6WXqRFBs6kS2cupEHHnqRIN/6kTphepE
UIzqRLaS6kQcmepEL6DqRPGl6kRQrOpEtrLqRCW56kSDv+pE6cXqRFDM6kS20upEHNnqRIPf
6kTp5epEUOzqRLby6kQl+epEg//qROkF60RQDOtEthLrRBwZ60SDH+tE6SXrRFgs60S+MutE
JTnrRIM/60TxRetEUEzrRLZS60QcWetEi1/rROll60RQbOtEtnLrRBx560SDf+tE6YXrRFCM
60Qxk+tEJZnrRIuf60TxpetEWKzrRLay60QluetEi7/rROnF60RQzOtEttLrRCXZ60SD3+tE
6eXrRFDs60S+8utEHPnrRIP/60TpBexEUAzsRLYS7EQcGexEgx/sROkl7ERQLOxEtjLsRBw5
7ESDP+xE6UXsRFhM7ES+UuxEPVnsRINf7ER9ZuxEUGzsRLZy7EQceexEg3/sROmF7ERYjOxE
tpLsRByZ7ESDn+xE6aXsRFis7ES2suxEHLnsRIO/7ET6xexEWMzsRLbS7EQc2exEg9/sROnl
7ERQ7OxEvvLsRCX57ESD/+xE8QXtRFAM7US+Eu1EHBntRIMf7UTxJe1EUCztRLYy7UQcOe1E
gz/tROlF7URYTO1EtlLtRBxZ7USDX+1E6WXtRFhs7US+cu1EHHntRIN/7UTphe1EUIztRLaS
7UQlme1Eg5/tROml7URQrO1EtrLtREW57USDv+1E6cXtRFDM7US+0u1EHNntRIPf7UTp5e1E
UOztRL7y7UQl+e1Eg//tRPEF7kRQDO5EthLuRBwZ7kSDH+5E6SXuRFgs7kS2Mu5EHDnuRIM/
7kTpRe5EUEzuRLZS7kQcWe5Eg1/uROll7kRQbO5EtnLuRBx57kSDf+5E6YXuRFCM7kS2ku5E
HJnuRIOf7kTxpe5EUKzuRL6y7kQcue5Eg7/uROnF7kRQzO5EttLuRBzZ7kSD3+5E8eXuRFDs
7kS28u5EHPnuRIv/7kTxBe9EUAzvRLYS70QlGe9Egx/vRPEl70RQLO9EtjLvRBw570SDP+9E
6UXvRFBM70S2Uu9EHFnvRItf70TxZe9EUGzvRL5y70Qlee9Eg3/vROmF70RojO9EtpLvRCWZ
70SDn+9E8aXvRFCs70S2su9EHLnvRIu/70Txxe9EWMzvRLbS70Ql2e9Ei9/vROnl70RQ7O9E
tvLvRBz570SL/+9E6QXwRFgM8ES2EvBEJRnwRIMf8ETpJfBEWCzwRL4y8EQlOfBEgz/wROlF
8ERQTPBEtlLwRBxZ8ESDX/BE6WXwRFBs8ES2cvBEHHnwRIN/8ETphfBEUIzwRMaS8EQcmfBE
g5/wROml8ERYrPBEvrLwRCW58ESDv/BE6cXwRFjM8ES+0vBEHNnwRIvf8ETx5fBEWOzwRL7y
8ET4+vBEAgLxRNEJ8USbD/FEmRTxRI8Z8USLH/FE8SXxRFgs8US+MvFEJTnxRIs/8UTxRfFE
WEzxRMZS8UQlWfFEi1/xRPFl8URYbPFEvnLxRCV58USLf/FE8YXxRFiM8US+kvFEJZnxRIuf
8UTxpfFEWKzxRL6y8UQlufFEi7/xRPHF8URYzPFEvtLxRCXZ8USL3/FE8eXxRFjs8US+8vFE
JfnxRIv/8UTxBfJEWAzyRL4S8kQlGfJEix/yRPEl8kRYLPJEvjLyRCU58kSLP/JEGkbyRFhM
8kS+UvJEJVnyRItf8kTxZfJEWGzyRL5y8kQlefJEi3/yRPGF8kRYjPJEvpLyRCWZ8kSLn/JE
8aXyRFis8kS+svJEJbnyRIu/8kTxxfJEWMzyRL7S8kQl2fJEi9/yRPHl8kRY7PJEtvLyRCX5
8kSL//JE8QXzRFgM80S+EvNEJRnzRIsf80TxJfNEUCzzRJsz80QlOfNEiz/zRPFF80RQTPNE
vlLzRCVZ80SLX/NE8WXzRFhs80S+cvNEJXnzRIt/80TxhfNEWIzzRL6S80QcmfNEi5/zRPGl
80RYrPNEvrLzRCW580SLv/NE8cXzRFjM80S+0vNEJdnzRIvf80Tx5fNEWOzzRL7y80Ql+fNE
i//zRPEF9ERYDPREvhL0RCUZ9ESLH/RE8SX0RFgs9ES+MvREHDn0RIs/9ETpRfREWEz0RL5S
9EQcWfREi1/0ROll9ERYbPREvnL0RCV59ESLf/RE8YX0RFiM9ES+kvREJZn0RIOf9ETxpfRE
UKz0RL6y9EQlufREi7/0RPHF9ERYzPREvtL0RCXZ9ESL3/RE8eX0RFjs9ES28vREJfn0RIv/
9ETxBfVEWAz1RL4S9UQtGfVEix/1RFQm9URYLPVEvjL1RAo69USLP/VE8UX1RFhM9US+UvVE
JVn1RItf9UTxZfVEWGz1RLZy9URuefVEi3/1RPGF9URYjPVEvpL1RCWZ9USLn/VE8aX1RFis
9US+svVEHLn1RIu/9UTpxfVEWMz1RL7S9UQl2fVEg9/1RPHl9URY7PVEvvL1RCX59USD//VE
8QX2RFgM9kS+EvZEJRn2RIMf9kTxJfZEcCz2RL4y9kQcOfZE</AssayXData><AssayYData Points="900">MSrpP7wA6D8Ux+Y/fyvlP7A55D+pLOM/af3iPyaP4j+nHeI/ufDhPyTr4D8eKOE/SqrgP0MX
4T+GCeE/F+vgP5ta4D8IWOE/pw3gP65M4D+6VeA/mHPgPzq04D+ZUeA/a97gP5io4D+YQeA/
KtvgP8S64D+i9+A/XOjgP/934D8G2eA/JzbhPxEu4D9wf+E/fFvhP2Af4T979+A/4znhP8tS
4T9eTOE/pFfhPwtV4T+trOE/H9LhP2IA4T/pcOE/hebhPzd14T9IIOI/0lPhP7kR4j9AtOE/
ZTziPyo94j/dHuI/EbLhP+eQ4j/QTeI/8DLiP0Zn4j+4XuI/X9LhP9A34z9NQuI/0b7iPx25
4j+9RuM/g3jiP4FR4z+AE+M/9QLjP0Uo4z9z6eI/AvXiP0814z9J4eI/LdrjP7ge4z9AVOM/
aMjjPzd64z8kV+M/p/vjP4mz4z90F+Q/WgDkP8zo4z/CVOQ/YQPkP3E55D8hNuQ/TSbkP+OK
4z9++eM/MRDlP+0Z5D/1zeM/vYjkP8U65T8WLOQ/MrTkP0eg5D+k1eQ/443kP9o95T9h6uQ/
fcfkP6vj5D8MZOU/8PTkPwpD5T997uQ/UyHlP1N15T/avOU/JHTlP7v65T/D/uQ/xVrlP2HG
5T+BoOU/57DlP2YO5j9KyeU/AZvlP6ml5T+XWOU/HUDlP9P95T8+DeY/uP7lPzvm5T9E0uU/
hjPmPzks5j/dSuY/eYbmP8R55j81gOY/normP9m95T81m+Y/m4fmP+DG5j8Xz+Y/DcbmPxbE
5j8jiOY/wx7nP9wK5z9hBOc/WA3nP32T5z8n6+Y/0wznP7a95j+w2eY/jDfnP91S5z8jz+c/
YannP1gw5z+3dec/PoXnP83E5z9qWuc/9JbnP2AV6D+Wjuc/Y7bnP2ev5z/mv+c/qZXnPy3P
5z9fQOg/ktznP6xF6D++q+c/nzPoP4sx6D/eHeg/6v3nP6pX6D/oCeg/UsvoP4hs6D8E0Og/
ynXoPzar6D/hWug/Z6XoP5LJ6D+0rug/fr7oP5up6D/R1Og/jhrpP4rg6D91/eg/TvXoP4Xv
6D+ZSuk/LG/pP9Qr6T9rGuk/PB/pPw5A6T+NQek/WbTpP41x6T+9i+k/A0fqP7NB6T9k8+k/
93TpP27d6T/c2+k/zafpP8hU6j/F0Ok/jTXqPy4k6j+fS+o/j2XqPzy76T+/A+o/DtvqP+wR
6j8tVuo/u7vqPyhW6j/VTOo/T+/qP8TM6j/bMuo/67nqP8NX6j/1kuo/epnqP4Q16z/10eo/
vGzqP8K96j8SFus/EKbqP7Um6z+ikes/iYXqP57r6j/feOs/nQTrPzzP6j8dXOs/bP3qPw6D
6z8fq+o/uy7rP0GJ6z8EOus/KyLrP3iN6z+npus/bMPrP9Ic7D/OCew/usjrP9+O6z+kgOw/
wDnsP/DK6z9ETew/kULsP9kT7D/d6+s/QybsP9NF7D9VG+w/bprsPz2D7D+3p+w//LLrP32z
7D+7lew/8SLsP/G+6z9wguw/VrLsPwUM7T8Rmuw/6r7sP61Z7D/Bj+w/T+bsP+1Q7D9A0Ow/
ARvtPz5Z7D8yqOw/C/rsP1gx7T9yEO0/xxjtP3q57D8z0uw/p3XtPyir7T8mXe0/3XnsPxQz
7T+xlew/kr/tP37+7T++cu0/oT/tP2IH7T9JTe0/S4LtPzJr7T8Gne0/C7PtP4TQ7T+m+u0/
aLLuP6Sc7T9I3u0/r3HtP7Qu7j/Dyu0/5v7tPweW7j8smO0/qUvuP2Tz7T8o+u0/Wn3uP4Mw
7j/K+e0/shbuP7RW7j8AC+4/GpDuPyLR7j8WWO4/rrrtP56I7j9kY+4/f4buP4y37j9Kr+4/
w1zuP6HO7j/tBO8/J/juP8+s7j80yu4/6aTuP37k7j/i0+4/9yHvP81l7z9Ax+4/ipDuP9uW
7z+YcO8/tUzvP7PX7z/zXO8/UF/vPxUW7z9JdO8/b6fvP1sn7z//ie8/Da3vP4Kz7z/xBfA/
ro7vPzV77z9mle8/MC3vP50E8D9kce8/plfwPy2x7z9dLvA/r8vvP4qX7z/yVvA/qBjwP7Yq
8D/X8e8/8w3wPy+r7z8VIvA/42XwP6ke8D9q1O8/HAzxP0P87z8Vg/A/S5nwP6Wg7z/MY/A/
hc/wP12W8D91B/E/J3rwP8fM8D+Jp/A/P7/wP5NS8D8Wt/A/rRHxP0Xi8D+YyvA/8vrwP9cJ
8T9gHPE/QC7xP0e+8D/dIPE/szbxP5bZ8D/HAfE//oLxP6Hn8D89O/E/tP3xP7pK8T8xyvA/
SRDxP0Iz8T81afE/bc/xP1hX8T+N7/A/oZrxPwU38T/WGPE/223xPz7m8T8p2fE/ccTxPwyU
8j8sh/I/KWrxPyBm8T84DvI/PjzyP7Ip8j/jFfI/QhnyP50U8j8dC/I/zQLyP5tP8j/8TPE/
3g3yPzJW8j8dKfI/KKHxP+ye8j+cxfE/nXfyP4Zv8j/9r/E/6OXyP8ZE8j9YmvI/npDxP4JD
8j/VbPI/lVTzP/3O8j8ma/I/HLfyP7mk8j8ZlvI/t5TyP/n78j9ww/I/fAnzP5Db8j8bxvI/
4mbyP3bO8j8tnvI/+CjzP9j38j8FTfM/FNTyP1308j8fU/M/ZbzyP7re8j8WSvM/2AvzP718
8z/x0vM/I0XzP5R/8z9WX/M/tYLzP4WZ8z89ZPM/E6vzPyDV8z8vQvM/Q/rzP2/+8z8MFvQ/
kEjzP8Uu9D/lk/M//Vb0P6+Q8z9mfPM/JyT0Px+08z8kAfQ/wiT0PwQT9D9ECvQ/HMb0P2tT
9D8BbPQ/xbrzPxRX9D+D7fM/Z4f0Pyga9D+CX/Q/6HzzP5Sa9D82kvQ/sJT0P0zP9D+X8/Q/
yiz0P6tB9D+crfQ/1xf1P5Yb9D92k/Q/r6j0Pzhj9D8F5vQ/GVj1P4Xr9D/YhPQ/Xx/1P7KK
9D9XSfU/Ix/1P+SK9D9eD/U/n871P+k99T8rMPU/ExL1Pz6V9T+OePU/40j1P3Il9T+cCPU/
QrH1P3Yf9T+umfU/Or70Pxi+9T/8avU/phP1Pz1X9T+FjfU/u9n1P2179T8zvvQ/3Jz1P3Tl
9T9UuPU/gMf1P70c9j+9WPU/gUP1P/9Y9T+PRPU/nCn2Pwrp9T/PLPY/ddD1P6OO9T8BVPY/
1lD2P61J9j99LvY//+71P+U49j8wH/Y/CtH2Pw2s9T8MOPY/1hD2P6qx9T/UFPY/TlT2P5kk
9j/uXvY/WRT3P4zo9T+ocvY/v7f2Pwmr9j+cePY/0Lr2Pxd99j91z/Y/3zn3P5DG9j+PcPc/
bLH2P/NN9j+01fY/ouz2PyVD9j/vFvc/B/L2P45b9z/vP/c/7s/2PwEB9z9wDfc/DW32P+jH
9j9S//Y/xhb3P1jG9j+LAvc/hkH3P3749z/sqvc/g4D3P9vG9z9b7/Y/hYL3P3lc9z8fGPc/
7lj3P4Yw9z9Yh/c/sZL3P29+9z+Jn/c/hJj3P2619j8sBvg/zOn3P5Wa9z+Hifc/9ln3Pw2/
9z++Lfg/qrf3P4wJ+D/7Cvg/j8P3PwxT9z9ScPg/iwT4P25n+D9RMPg/5yf4PyIl+D9Z6fc/
mcL3P9FU+D+RH/g/vg34Pzv89z9R3/g/CQb4Pw8w+D+ucvg/dIf4P5EY+D/R4vc/JJb4PyOd
+D/p3vg/YuT4P1jL+D/m2/g/oIn4P+TO+D++g/g/CJv4P9pD+D8cZ/g/rp34PxLy+D+r5vg/
IGb4Pzn6+D/iXvg/ypv4P+eD+D8M1fg/oLj4P3rV+D/DXfk/s7D4P9T1+D+VoPg/JGX4P73n
+D+0Q/k/24f5PzdS+T8mYfg/1kP5P7aK+T9HOfk/Uen4PwLf+D+cNfk/yf34Py6Q+T8vmPk/
Jfz4PxwC+T+f7fk/0Xn5P45G+T8qdvg/bD35P0Cd+T9q2vk/LWT5P2m9+T93WPk/gZ/5P3OC
+T9fqfk/Ny/6PwV3+T8C2vk/o3T5P0Xx+T/IX/o/+Pn5P9TQ+T80v/k/bOb5P1n6+T+CHvo/
U3v6P27i+T8e7vk/PAL6P7Hv+T+nGvo/2MH5P6Ks+T9IV/o/m0f6PyyV+j/jt/o/vAr6P4La
+j8eK/s/cpf6P8Q/+j/J4/o/st/5P37K+T/tB/o/P9/5P7PX+j/Vpvo/+sz6P6f3+j9E0fo/
tTj6P7//+j+qW/o/25D6P2tJ+z9p+/o/OHj6PzzI+j/MCvs/gw77Pwcn+z/UKPs/dvr6P5zC
+j+I2vo/PbD6P7it+j99xPo/qST7Pz0S+z/cXPs/Xsr6P9L/+j/ydfs/UPX6P53S+j9tg/o/
f3D6P1R9+z83q/s/YFD7Px5R+z+Wbvs/wj/7Px7++j8vBfs/MWT7PyQR+z+0ufs/5i37P1Qm
/D+LrPo/yVv7P7mv+z8SEvw/mjz7P65G/D82uPs/mhr7Pw0L/D+b4fo/qQ/8P5pA+z+0pvs/
Fqf7P1i4+z+Xsfs/56T7P4iF/D89A/w/Anj7P1bK+z+CqPs/YRP8P8Cq+z/MAvw/h5b7P07A
+z/ErPs/A338P1pH/D+GYvs/9g78P0IL/D8rDfw/bt37P3Wn/D8Stfs/ckb8P/CK/D/lRfw/
iZT8P7cN/D97Ifw/5cf7P7E4/D8uVPw/BnL8PzeN/D8DNf0/Ldr7Py82/D8Aavw/LPv8Pztu
/D//CP0/B7f8P5Gs/D9CZfw/8+j8P6Sc/D///fw/Xzv9P1fs/D9Plfw/9ID8PyWW/D9Gifw/
Oqj8Pzj5/D/+Bf0/tUf8PwvX/D836/w/O9r8P6YQ/T+47Pw/</AssayYData></Step><Step><CommonData><SampleLocation>1</SampleLocation><SampleID></SampleID><SampleGroup></SampleGroup><SampleInfo></SampleInfo><SampleRow>A</SampleRow><SamplePlate>1</SamplePlate><WellType>BUFFER</WellType><Concentration>-1</Concentration><ConcentrationUnits>µg/ml</ConcentrationUnits><MolarConcentration>-1</MolarConcentration><MolarConcUnits>nM</MolarConcUnits><MolecularWeight>-1</MolecularWeight><Temperature>25</Temperature><StartTime>2410506</StartTime><AssayTime>180</AssayTime></CommonData><FlowRate>600</FlowRate><StepType>DISASSOC</StepType><StepName>Dissociation</StepName><StepStatus>OK</StepStatus><ActualTime>180</ActualTime><CycleTime>0.2</CycleTime><AssayXData Points="900">gj/2ROBF9kRPTPZErVL2RBxZ9kSCX/ZE4GX2REds9kS1cvZEE3n2RHp/9kTghfZER4z2RK2S
9kQcmfZEep/2RPGl9kRPrPZEtbL2RBO59kSCv/ZEY8b2RE/M9kS10vZEHNn2RHrf9kTo5fZE
R+z2RK3y9kQT+fZEgv/2ROAF90RHDPdEtRL3RBMZ90SCH/dE6CX3REcs90S1MvdEEzn3RII/
90TgRfdER0z3RLVS90QTWfdEgl/3ROBl90RPbPdErXL3RBN590R6f/dE6IX3RE+M90StkvdE
HJn3RHqf90TgpfdER6z3RK2y90QcufdEer/3RODF90RPzPdErdL3RBPZ90SC3/dE6OX3REfs
90S18vdEE/n3RHr/90ToBfhERwz4RK0S+EQcGfhEgh/4ROgl+ERPLPhErTL4RBw5+ESCP/hE
6EX4RE9M+ES1UvhEHFn4RIJf+EToZfhET2z4RK1y+EQcefhEgn/4ROCF+ERPjPhErZL4RBOZ
+ER6n/hE6KX4REes+EStsvhEHLn4RIK/+EToxfhER8z4RK3S+EQB2vhEweD4ROjl+ERH7PhE
tfL4RBP5+ER6//hE6AX5REcM+US1EvlEExn5RHof+UTgJflETyz5RK0y+UQTOflEej/5ROhF
+URPTPlEtVL5RBNZ+UR6X/lE4GX5REds+UStcvlEHHn5RIJ/+UTghflER4z5RK2S+UQTmflE
ep/5ROCl+URHrPlErbL5RBO5+UR6v/lE4MX5RE/M+US10vlEE9n5RILf+UTo5flER+z5RK3y
+UQc+flEev/5ROAF+kRPDPpEtRL6RBMZ+kR6H/pE4CX6REcs+kS1MvpEHDn6RHo/+kToRfpE
T0z6RK1S+kQTWfpEel/6ROhl+kRHbPpErXL6RBx5+kR6f/pE6IX6REeM+kStkvpEHJn6RHqf
+kTopfpET6z6RLWy+kQcufpEgr/6RODF+kRHzPpEtdL6RBzZ+kR63/pE4OX6RE/s+kSt8vpE
HPn6RHr/+kToBftERwz7RLUS+0QTGftEgh/7ROAl+0RHLPtErTL7RBM5+0R6P/tE6EX7REdM
+0StUvtEE1n7RHpf+0ToZftER2z7RK1y+0QTeftEgn/7ROCF+0RPjPtErZL7RBOZ+0R6n/tE
4KX7RE+s+0StsvtEE7n7RHq/+0ToxftET8z7RK3S+0QT2ftEgt/7RODl+0RH7PtErfL7RBP5
+0R6//tE4AX8REcM/EStEvxEExn8RIIf/EToJfxERyz8RK0y/EQTOfxEgj/8ROBF/ERPTPxE
rVL8RBNZ/ESCX/xE4GX8REds/EStcvxEE3n8RIJ//EQRhvxET4z8RK2S/EQTmfxEgp/8ROCl
/ERHrPxEMLP8RBO5/ER6v/xE4MX8REfM/ESt0vxEE9n8RHrf/ETg5fxER+z8RK3y/EQT+fxE
ev/8ROAF/URHDP1ErRL9RBMZ/UR6H/1E4CX9REcs/UStMv1EHDn9RHo//UTgRf1ET0z9RK1S
/UQTWf1Eel/9ROBl/URHbP1EtXL9RBN5/UR6f/1E4IX9REeM/UStkv1EHJn9RHqf/UTgpf1E
R6z9RK2y/UQTuf1Eer/9RODF/URHzP1ErdL9RBPZ/UR63/1E6OX9REfs/UTG8v1EE/n9RIL/
/UTgBf5ERwz+RK0S/kQcGf5Eeh/+ROAl/kRPLP5ErTL+RBM5/kR6P/5E4EX+REdM/kStUv5E
E1n+RHpf/kTgZf5ET2z+RK1y/kQTef5Een/+ROiF/kRHjP5ErZL+RByZ/kR6n/5E4KX+REes
/kS1sv5EJLn+RHq//kTgxf5ER8z+RK3S/kQT2f5Eet/+RODl/kRH7P5ErfL+RBP5/kR6//5E
4AX/REcM/0StEv9EExn/RHof/0TgJf9ERyz/RLUy/0QTOf9Eej//ROBF/0RHTP9ErVL/RBNZ
/0SCX/9E4GX/REds/0Stcv9EHHn/RIJ//0Tghf9ER4z/RK2S/0QTmf9Egp//ROCl/0RHrP9E
rbL/RBO5/0R6v/9E6MX/REfM/0St0v9EE9n/RHrf/0Tg5f9ET+z/RLXy/0QT+f9Eev//RPAC
AEUjBgBFVgkARYoMAEW9DwBF8BIARSMWAEVWGQBFjhwARb0fAEXwIgBFIyYARVspAEWKLABF
vS8ARfQyAEXDNgBFVjkARY48AEXFPwBF8EIARSNGAEVbSQBFjkwARb1PAEX0UgBFJ1YARVtZ
AEWKXABFvV8ARfRiAEUjZgBFW2kARYpsAEXBbwBF8HIARSd2AEVWeQBFjnwARQOAAEXwggBF
J4YARVaJAEWOjABFvY8ARfSSAEUnlgBFW5kARY6cAEXBnwBF9KIARSemAEVbqQBFjqwARcGv
AEXwsgBFJ7YARVu5AEWOvABF2r8ARfTCAEUnxgBFW8kARY7MAEXBzwBF9NIARSfWAEVb2QBF
jtwARcHfAEX04gBFJ+YARVvpAEWO7ABFwe8ARfTyAEUn9gBFW/kARY78AEXB/wBF9AIBRScG
AUVbCQFFjgwBRcEPAUX0EgFFJxYBRVsZAUWOHAFFwR8BRfQiAUUnJgFFXykBRY4sAUXNLwFF
9DIBRSc2AUVbOQFFjjwBRcE/AUX0QgFFJ0YBRVtJAUWOTAFFwU8BRfRSAUUnVgFFW1kBRY5c
AUXBXwFF9GIBRSdmAUVbaQFFjmwBRcFvAUX0cgFFJ3YBRVt5AUWOfAFFwX8BRfSCAUUnhgFF
W4kBRY6MAUXBjwFF9JIBRSeWAUVbmQFFjpwBRcGfAUX0ogFFJ6YBRVupAUWOrAFFwa8BRfSy
AUUntgFFW7kBRY68AUW9vwFF9MIBRSfGAUVbyQFFjswBRcHPAUX00gFFJ9YBRVvZAUWK3AFF
wd8BRfTiAUUn5gFFW+kBRY7sAUXB7wFF9PIBRSf2AUVb+QFFjvwBRcH/AUX0AgJFJwYCRVsJ
AkWODAJFwQ8CRfQSAkUnFgJFWxkCRY4cAkU0IAJF9CICRScmAkVbKQJFjiwCRcEvAkXwMgJF
JzYCRVs5AkXPPAJFwT8CRfBCAkUnRgJFW0kCRY5MAkXBTwJF9FICRSdWAkVbWQJFjlwCRcFf
AkX0YgJFJ2YCRVtpAkWKbAJFwW8CRfRyAkUndgJFW3kCRct8AkXBfwJF9IICRSOGAkVviQJF
jowCRcGPAkX0kgJFI5YCRVuZAkWKnAJFwZ8CRfCiAkUjpgJFW6kCRYqsAkXBrwJF9LICRSO2
AkVbuQJFjrwCRcG/AkX0wgJFJ8YCRVvJAkWKzAJFwc8CRfTSAkUw1gJFW9kCRY7cAkXB3wJF
9OICRSfmAkVb6QJFiuwCRebvAkX08gJFJ/YCRVv5AkWO/AJFwf8CRfQCA0UnBgNFWwkDRY4M
A0XBDwNF9BIDRScWA0VbGQNFohwDRcEfA0X0IgNFJyYDRVspA0WOLANFvS8DRfQyA0UnNgNF
WzkDRYo8A0W9PwNF9EIDRSdGA0VbSQNFikwDRcFPA0X0UgNFJ1YDRVtZA0WOXANFwV8DRfRi
A0UnZgNFVmkDRY5sA0XBbwNF9HIDRSd2A0VWeQNFjnwDRb1/A0X0ggNFI4YDRVuJA0WOjANF
wY8DRfSSA0UnlgNFW5kDRY6cA0XBnwNF9KIDRSemA0VbqQNFiqwDRcGvA0X0sgNFI7YDRVu5
A0WOvANFwb8DRfTCA0UjxgNFW8kDRY7MA0XBzwNF9NIDRSfWA0VW2QNFitwDRcHfA0X04gNF
I+YDRVvpA0WK7ANFwe8DRfTyA0Uj9gNFW/kDRY78A0XB/wNF9AIERSMGBEVbCQRFjgwERcEP
BEX0EgRFJxYERVsZBEWKHARFwR8ERfQiBEUjJgRFWykERYosBEXBLwRF9DIERSc2BEVWOQRF
ijwERb0/BEX0QgRFJ0YERVtJBEWOTARFwU8ERfRSBEUjVgRFW1kERY5cBEXBXwRF9GIERSNm
BEVbaQRFjmwERb1vBEX0cgRFI3YERVt5BEWKfARFwX8ERfSCBEUnhgRFW4kERY6MBEXBjwRF
9JIERSeWBEVWmQRFipwERb2fBEX0ogRFI6YERVupBEWOrARFva8ERfSyBEUntgRFW7kERY68
BEXBvwRF8MIERSfGBEVbyQRFiswERcHPBEX00gRFJ9YERZTZBEWO3ARFvd8ERfDiBEUn5gRF
VukERYrsBEXB7wRF9PIERSf2BEVW+QRFjvwERcH/BEX0AgVFIwYFRVsJBUWKDAVFvQ8FRfAS
BUUjFgVFWxkFRY4cBUXBHwVF9CIFRScmBUVbKQVFjiwFRb0vBUUNMwVFJzYFRVs5BUWOPAVF
vT8FRWdDBUUnRgVFW0kFRYpMBUXBTwVF+FIFRSNWBUVWWQVFjlwFRcFfBUXwYgVFI2YFRVZp
BUWObAVFwW8FRTJzBUUndgVFVnkFRY58BUXBfwVF8IIFRSOGBUVWiQVFjowFRb2PBUUFkwVF
I5YFRVaZBUWKnAVFwZ8FRfSiBUUjpgVFW6kFRY6sBUW9rwVF8LIFRSO2BUVWuQVFirwFRcG/
BUX0wgVFJ8YFRVbJBUWOzAVFvc8FRfTSBUVI1gVFW9kFRY7cBUXB3wVF9OIFRXnmBUVW6QVF
0+wFRcHvBUXw8gVFJ/YFRYz5BUWi/AVFvf8FRfACBkUjBgZFWwkGRZIMBkW9DwZF9BIGRScW
BkVbGQZFihwGRb0fBkX0IgZFJyYGRVYpBkXoLAZFvS8GRfAyBkUjNgZFWzkGRYo8BkW9PwZF
9EIGRSNGBkVWSQZFikwGRcFPBkXwUgZFI1YGRVZZBkWOXAZF</AssayXData><AssayYData Points="900">U3/7P9s+/D9l1Pw/ez7+Pyh9/z/iVABA94sAQKc2AUDddwFAygcCQBDiAUAORgJAM48CQJF8
AkBsZgJA7fgCQD35AkBh7gJAfDwDQO5GA0CoJgNAWT0DQBgzA0Bz/wJAUh0DQDUeA0DtTANA
hR0DQOVmA0ACIQNAJ4IDQFUEA0BeswNA6pADQN2YA0DwTQNAZV0DQP65A0D1RANAZFADQHuq
A0CPkgNAwHUDQFl1A0C3fANAa3ADQN5jA0AYQANAD7EDQCciA0BrmgNA8X8DQIh1A0CyXwNA
oaoDQPyBA0DwnQNAUnoDQIlxA0BfQANAk3kDQE+QA0BfXwNAYHADQFKmA0DNXgNAEpcDQExk
A0CGNgNA20sDQHCVA0CBhANAR3sDQN95A0AXYwNAmqMDQBflA0CLeQNALKcDQFppA0AIYwNA
knkDQDxNA0DxhANArJMDQPRxA0AoVQNAO6gDQA1aA0CdmANA6lYDQAo3A0D8fQNADtIDQEqW
A0DhkQNAjWUDQIhKA0AoMwNAQK0DQOKmA0D7kwNAQH0DQGKOA0CaiANAfFQDQICjA0DBfgNA
c4YDQFetA0BnoQNA630DQIeOA0AwlANAfH4DQPJeA0DBZwNAy6EDQJGDA0BtmANAy7kDQBtz
A0CGdwNAEYIDQHWcA0C+gANANXoDQFmyA0C/VwNAbq4DQAR/A0AS+wNA84wDQJ7LA0AFqANA
BaIDQIFlA0DbsgNApG4DQM+PA0CcoQNAFLgDQMiIA0B9mQNAolUDQHx5A0C+gQNAHWwDQMqP
A0DFkQNALX4DQAqPA0CZpQNAiqwDQK9cA0CMUgNAvoIDQC6DA0CMkQNANpcDQLB0A0BGQANA
tYoDQNliA0CBeANAepADQPCIA0BEzANAkdkDQO2PA0D4bgNAp00DQE6iA0C/dwNA47EDQGx2
A0CuqwNANDkDQFN8A0AkewNA/boDQAnOA0CpmQNATrQDQK+YA0AwmQNAm9MDQMi1A0AjkwNA
kZUDQOiRA0D8mQNA3KMDQMSzA0CabgNATbADQL2DA0BudgNALaYDQIhWA0CxdgNA4X8DQAw9
A0BoawNAT6wDQG+5A0BewgNA1nMDQMCTA0CjxQNA1K0DQBe3A0DpAwRAx8UDQK6NA0A8bQNA
k3kDQOOeA0D3VwNAUIIDQIiNA0COqgNAoYEDQGZ1A0AWqwNAho0DQOFYA0CTtQNAdZ8DQNmh
A0Ac8wNAKscDQAniA0C/sANAg0kDQMnPA0AqhQNAPHoDQJCOA0BwtQNAP7UDQN2hA0Af8gNA
xZkDQDPqA0BrpANA7noDQOKLA0AQwgNArHcDQPipA0DNywNASdkDQFO+A0AyawNAwaIDQDum
A0CGdgNAlp4DQKllA0AXpANApfMDQMWcA0DPkQNAmskDQLH1A0DimwNAJqEDQEutA0DIrwNA
s9oDQJbrA0AhgANAiWsDQAu5A0COzwNASMMDQLZ6A0Af9ANARLsDQBv0A0CwgwNAc5oDQBms
A0DJywNAjvIDQIngA0C2sgNASrMDQPGuA0BKfwNAjqgDQDehA0BPqQNAkskDQGavA0Bv0ANA
nAAEQC3iA0BZEQRA3NkDQMSYA0C2ywNAchMEQM25A0Dg/ANAo7EDQF6mA0DywQNAHMgDQNV8
A0BK0wNAYAwEQGMBBEBhyANAwa4DQOSIA0AKBgRAuaQDQGTXA0BkygNAyNkDQOe1A0D9rgNA
MbgDQFOqA0CS3gNAN30DQHK/A0AIqwNAmtcDQEXkA0BczgNAFK8DQPGvA0DT2gNAkOIDQOm+
A0CXIARAL8cDQDDFA0Dx+wNA4sQDQLjZA0CTBARAnuIDQB2tA0DaCwRA4y0EQLbZA0Cx9gNA
jbADQNKkA0AJ4ANAYPgDQInlA0CFugNAy/4DQN/TA0DitANA5AoEQHa7A0BZxQNA2vQDQGLA
A0CIiQNAzxgEQEvcA0BDxgNAKrgDQGcsBECS3gNAUbsDQBWlA0CR2ANAK9gDQJ2XA0Cv0gNA
mpgDQNOvA0CM4gNAHPYDQLcQBECywQNAJe0DQN6VA0DXwQNAkOIDQIQRBEDwvQNAisgDQHvl
A0Aq6wNAN88DQFSVA0BABgRAVPADQEKFA0AF1gNAacQDQPHCA0AhrANAGAcEQFfzA0CJ/QNA
3uwDQIBlBECA+wNApdcDQIElBEAf9QNAVQQEQIk9BEBgwQNAavsDQKQTBED7AARAENkDQMfs
A0CI+wNAkhUEQIzsA0DeDARAEiEEQIT/A0CzJgRA3TsEQK3/A0Ap8ANAR7YDQCziA0CzywNA
8NsDQGzBA0A5vANA8AgEQI8XBEB8NwRAuu4DQKzGA0BO3wNAKwcEQDDUA0DhRQRAqvYDQH75
A0CH5gNAa/gDQPcGBEDOuwNASdADQGXBA0B/GQRA8uYDQMMCBEDk7ANARFAEQFwNBEB/AQRA
rxMEQA5XBEArQARA/zcEQLUnBED50wNAYe4DQOrmA0AE/wNAiQ8EQGQnBEAQPARA9AMEQJMp
BECKHgRAfhsEQBYkBEAy8QNABd8DQDJBBEBTJwRA9ToEQJbxA0A3FARATv0DQCUKBEBi6ANA
1U4EQMUOBEAj9QNA7vQDQMdEBEBkwANA8AUEQD1NBEDBLgRALygEQGx/BEBDHgRA/3MEQNYh
BEC0/ANAXxgEQJg3BEDM7ANA/RwEQBIoBECoNARAUv0DQNYjBED2IgRAfwEEQA4mBECscQRA
peQDQF79A0DMRQRArIYEQBcWBECCXwRAV1MEQOAuBEDPCwRAdCUEQOssBEBE7gNAWkcEQCYE
BED2qwRAji4EQIf+A0AVNARAviQEQPJgBEB5dARAaSsEQPTpA0DwLARACS8EQPRVBED0GgRA
qdUDQCAOBEARKARAIB8EQKpgBEBJSQRAPg0EQPMmBEAM5ANAxVwEQLotBEDGMwRAZTcEQGc3
BEAjKgRAeRYEQH0uBEDPBgRAUjYEQHVsBEAWWQRAezUEQBxtBEAIUgRAGwUEQPuUBECyawRA
xxkEQNWCBECSSwRAVmsEQGBVBEChLgRAaXYEQMMeBEDFPARA91oEQJM6BECcXgRAS24EQOhC
BEB/TQRACUkEQGpzBEBQKwRAzgYEQJFFBEBkZARA/xwEQM4/BEDUMgRAOFAEQEVKBEBcTgRA
02UEQNZwBEA8eQRAi4cEQGAYBEBdcARA0lkEQL1jBEDAZQRA9hUEQOdBBEAwHARA8XcEQNj5
A0CNdwRAfSEEQKJkBEANHgRACz0EQHh6BEBFLARANn4EQK03BEB/AQRAk1kEQJFBBEDaSwRA
eiUEQHZ+BEBwlgRAIEwEQEFIBEC8YgRAImwEQEx9BEBqZwRA5FIEQL0uBED6IQRAPfwDQHlU
BECLkARALmkEQBxaBEDaUQRAe3sEQOEtBEBmWwRAKDQEQLBLBEA+PARAvXQEQHgiBECPUQRA
PTEEQJB6BEDbiQRAmWwEQH/xA0D5agRAi4cEQC2NBEAKbgRAYU8EQAjZBEDKcARAElsEQGdt
BEATZARA3UwEQDh1BEBFXQRACoUEQGedBEA1OwRA9E0EQEtSBEBBQgRA6yMEQGEzBED3PgRA
/YsEQFlTBEBJXQRAVUwEQINKBEBHhgRAhmcEQPmqBEBlnwRAuCQEQPp8BECZbwRAQIAEQJus
BEB8KQRABXsEQPpNBEAdaQRAxaUEQNpHBED5VQRAVssEQH6WBEDvwARAsXcEQAdkBEC8iwRA
DZYEQHWgBEAUiwRAXXwEQO60BEDIZwRAl2wEQHBwBEDBTgRA1GkEQMNLBEB8oQRA7bgEQG9H
BECdcgRAyXwEQCqgBEDQwgRAV6EEQIZ8BEC3KwRAgIMEQEWVBEB/tARAYL8EQL6pBEAGpgRA
m5YEQNgjBECCmARAnPoEQHOoBEA2YgRAS4wEQCCIBECA7QRA3HoEQEpYBEBsngRAdHMEQKaP
BEBCVwRAcMYEQMdrBEAApQRAGlsEQIiZBEBzuQRAWY8EQD6RBEDTogRAsb4EQFVZBEAZbARA
DnkEQFfYBEAzuQRAV3YEQCuJBECZUgRAtXIEQI6dBEBemARA06QEQE2lBEB4jARAaqcEQHaL
BEDxfwRAhZMEQKV2BEBWuARAsWMEQEtvBECS9gRAPKgEQHChBEA9oQRAKcoEQIeeBECWegRA
dWUEQJCaBEBUjQRAv7oEQLm1BEDnpwRAwLsEQGqpBEA+4gRA1LsEQNrtBEDgbQRAD8YEQAfF
BEDfwgRAsm4EQB7TBEAeqQRAn4QEQGSfBEAKGQVAFHEEQL+jBEDtrgRA6n8EQOSjBEDbzgRA
EKUEQATWBEBwqQRAybAEQIPYBEBfpgRAVPYEQI9mBEBgqgRARNEEQNYFBUB0mgRAae4EQOin
BEDJ1gRAw5wEQOiEBEDKugRAaGMEQGpaBEAMegRAzM8EQDe5BECMhwRAAM4EQEu9BEApqQRA
OrgEQBKoBECFxQRAya4EQIS6BEAy2gRAbpAEQHmcBEBl1gRAyc0EQPW0BEDVrARAecsEQM+U
BEAKwgRAk7QEQECgBECJBgVA5ZoEQCOfBECUqwRATXwEQLrFBEBFfQRAL8kEQAzQBECgxQRA
K98EQECoBEDm6gRA6tMEQIa9BEDj/QRAugUFQML2BEDuwwRAkpMEQJ23BEBm2ARAoasEQLvT
BEAuBwVAoe0EQAPMBEDM1QRAPOoEQOPOBEC6aQRAS78EQKDeBEBjpARAfs4EQCruBEBWpQRA
R6UEQAQGBUAwnARAcAYFQCwCBUBbggRAPqkEQImLBECXwgRA</AssayYData></Step><Step><CommonData><SampleLocation>11</SampleLocation><SampleID></SampleID><SampleGroup></SampleGroup><SampleInfo></SampleInfo><SampleRow>A</SampleRow><SamplePlate>1</SamplePlate><WellType>REGENERATION</WellType><Concentration>-1</Concentration><ConcentrationUnits>µg/ml</ConcentrationUnits><MolarConcentration>-1</MolarConcentration><MolarConcUnits>nM</MolarConcUnits><MolecularWeight>-1</MolecularWeight><Temperature>25</Temperature><StartTime>2599624</StartTime><AssayTime>5</AssayTime></CommonData><FlowRate>1000</FlowRate><StepType>KREGENERATION</StepType><StepName>Regeneration</StepName><StepStatus>OK</StepStatus><ActualTime>4.99907</ActualTime><CycleTime>0.2</CycleTime><AssayXData Points="25">wV8GRfBiBkUnZgZFV2kGRYpsBkXBbwZF9HIGRSN2BkVXeQZFjnwGRb1/BkXwggZFI4YGRVuJ
BkWOjAZFvY8GRfSSBkUjlgZFW5kGRfScBkXBnwZF8KIGRSOmBkVXqQZFiqwGRQ==</AssayXData><AssayYData Points="25">NpQJwFi7GMD7siDAHkQmwMlfKsDL5C3AccYwwMhTM8BkkTXAulc3wOVZOcAZzjrAtX08wH2T
PcAMvz7AiPY/wM/DQMDEt0HAMilDwJfLQ8DslkTAH6RFwBtGRsCX9UbARitHwA==</AssayYData></Step><Step><CommonData><SampleLocation>12</SampleLocation><SampleID></SampleID><SampleGroup></SampleGroup><SampleInfo></SampleInfo><SampleRow>A</SampleRow><SamplePlate>1</SamplePlate><WellType>NEUTRALIZATION</WellType><Concentration>-1</Concentration><ConcentrationUnits>µg/ml</ConcentrationUnits><MolarConcentration>-1</MolarConcentration><MolarConcUnits>nM</MolarConcUnits><MolecularWeight>-1</MolecularWeight><Temperature>25</Temperature><StartTime>2615861</StartTime><AssayTime>5</AssayTime></CommonData><FlowRate>1000</FlowRate><StepType>KREGENERATION</StepType><StepName>Regeneration</StepName><StepStatus>OK</StepStatus><ActualTime>4.99907</ActualTime><CycleTime>0.2</CycleTime><AssayXData Points="25">va8GReyyBkUftgZFU7kGRYa8BkW5vwZF8MIGRTDGBkVzyQZFhswGRc3PBkXs0gZFI9YGRVPZ
BkWG3AZFud8GReziBkUf5gZFU+kGRYrsBkW97wZF7PIGRSP2BkVT+QZFhvwGRQ==</AssayXData><AssayYData Points="25">a1QlP/DNJD/TJCs/tp8yP5FyNj+IWD0/hsQ/P3lpRD9SXUY/SUxJPw++Sz/vY00/2RlQPxD/
UT+KnlI/lYlTP7Y7VT/XWFY/JK5XP81YWD9Hzlk/f0BbPxf3Wz/T6Vw/g6tdPw==</AssayYData></Step><Step><CommonData><SampleLocation>11</SampleLocation><SampleID></SampleID><SampleGroup></SampleGroup><SampleInfo></SampleInfo><SampleRow>A</SampleRow><SamplePlate>1</SamplePlate><WellType>REGENERATION</WellType><Concentration>-1</Concentration><ConcentrationUnits>µg/ml</ConcentrationUnits><MolarConcentration>-1</MolarConcentration><MolarConcUnits>nM</MolarConcUnits><MolecularWeight>-1</MolecularWeight><Temperature>25</Temperature><StartTime>2632080</StartTime><AssayTime>5</AssayTime></CommonData><FlowRate>1000</FlowRate><StepType>KREGENERATION</StepType><StepName>Regeneration</StepName><StepStatus>OK</StepStatus><ActualTime>4.99907</ActualTime><CycleTime>0.2</CycleTime><AssayXData Points="25">uf8GRegCB0UbBgdFTwkHRYIMB0W1DwdF7BIHRRsWB0VPGQdFghwHRbUfB0XoIgdFGyYHRU8p
B0WGLAdFtS8HRegyB0UbNgdFTzkHRYI8B0W1PwdF6EIHRShGB0VPSQdFgkwHRQ==</AssayXData><AssayYData Points="25">+aImwK7xMcCtJzfA3Uc6wOzLPMBz0D7ADY9AwOs1QsCq90LA+x9EwGn4RMB25UXAosVGwBmr
R8COK0jAup9IwG55ScDT3UnABzpKwMzWSsB5bkvAyyZMwHamTMCk4UzAugFNwA==</AssayYData></Step><Step><CommonData><SampleLocation>12</SampleLocation><SampleID></SampleID><SampleGroup></SampleGroup><SampleInfo></SampleInfo><SampleRow>A</SampleRow><SamplePlate>1</SamplePlate><WellType>NEUTRALIZATION</WellType><Concentration>-1</Concentration><ConcentrationUnits>µg/ml</ConcentrationUnits><MolarConcentration>-1</MolarConcentration><MolarConcUnits>nM</MolarConcUnits><MolecularWeight>-1</MolecularWeight><Temperature>25</Temperature><StartTime>2648203</StartTime><AssayTime>5</AssayTime></CommonData><FlowRate>1000</FlowRate><StepType>KREGENERATION</StepType><StepName>Regeneration</StepName><StepStatus>OK</StepStatus><ActualTime>4.99907</ActualTime><CycleTime>0.2</CycleTime><AssayXData Points="25">tU8HReRSB0UXVgdFS1kHRX5cB0WxXwdF5GIHRRdmB0VLaQdFfmwHRbFvB0XkcgdFF3YHRUt5
B0V+fAdFsX8HReSCB0UXhgdFS4kHRX6MB0W1jwdF5JIHRReWB0VLmQdFfpwHRQ==</AssayXData><AssayYData Points="25">LH8jPwGAJz8JhS4/TdE0P5QOOj9e3j0/VXlCPxTRRD/EUEg/8xhJPySQTD+5Rk4/SCVPP968
Uj9Y0lI/ZWBUPw7PVT9BOVc/cKJZP0hYWT+jX1k/K6JaPyPeXD8F7lw/PM5dPw==</AssayYData></Step><Step><CommonData><SampleLocation>11</SampleLocation><SampleID></SampleID><SampleGroup></SampleGroup><SampleInfo></SampleInfo><SampleRow>A</SampleRow><SamplePlate>1</SamplePlate><WellType>REGENERATION</WellType><Concentration>-1</Concentration><ConcentrationUnits>µg/ml</ConcentrationUnits><MolarConcentration>-1</MolarConcentration><MolarConcUnits>nM</MolarConcUnits><MolecularWeight>-1</MolecularWeight><Temperature>25</Temperature><StartTime>2664296</StartTime><AssayTime>5</AssayTime></CommonData><FlowRate>1000</FlowRate><StepType>KREGENERATION</StepType><StepName>Regeneration</StepName><StepStatus>OK</StepStatus><ActualTime>4.99907</ActualTime><CycleTime>0.2</CycleTime><AssayXData Points="25">sZ8HReSiB0UXpgdFS6kHRX6sB0WxrwdF4LIHRRe2B0VHuQdFfrwHRbG/B0XkwgdFF8YHRUvJ
B0V+zAdFrc8HReTSB0UT1gdFS9kHRX7cB0Wx3wdF5OIHRRfmB0VL6QdFeuwHRQ==</AssayXData><AssayYData Points="25">7yspwPu0M8DZiDjAnJ47wGTnPcCKij/AWbtAwKthQsC5WkPAfMxEwBBARcB0SEbAuQpHwOCn
R8BuMUjALZpIwOHmSMD42UnAYwlKwEiwSsC0C0vAcB9LwPDQS8CjEkzAJ3lMwA==</AssayYData></Step><Step><CommonData><SampleLocation>12</SampleLocation><SampleID></SampleID><SampleGroup></SampleGroup><SampleInfo></SampleInfo><SampleRow>A</SampleRow><SamplePlate>1</SamplePlate><WellType>NEUTRALIZATION</WellType><Concentration>-1</Concentration><ConcentrationUnits>µg/ml</ConcentrationUnits><MolarConcentration>-1</MolarConcentration><MolarConcUnits>nM</MolarConcUnits><MolecularWeight>-1</MolecularWeight><Temperature>25</Temperature><StartTime>2680365</StartTime><AssayTime>5</AssayTime></CommonData><FlowRate>1000</FlowRate><StepType>KREGENERATION</StepType><StepName>Regeneration</StepName><StepStatus>OK</StepStatus><ActualTime>5.00396</ActualTime><CycleTime>0.2</CycleTime><AssayXData Points="25">re8HReDyB0UP9gdFR/kHRXr8B0Wt/wdF4AIIRRMGCEVHCQhFegwIRakPCEXgEghFJBYIRUcZ
CEV6HAhFrR8IRfkiCEUPJghFRykIRXYsCEXGLwhF4DIIRRM2CEVHOQhFijwIRQ==</AssayXData><AssayYData Points="25">2OItP1r4LT88HjQ/KB47P7NmQD/coUQ/v85JP79ITD9JUVA/oH5SP73hVD8q6lY/Z/FXP9HR
Wj+h7Fs/WWRdPxd1XT8Na2A/fGtgPwEmYj9Q02M/o4ZkP5aAZT9m62U/kfZlPw==</AssayYData></Step><Step><CommonData><SampleLocation>1</SampleLocation><SampleID></SampleID><SampleGroup></SampleGroup><SampleInfo></SampleInfo><SampleRow>A</SampleRow><SamplePlate>1</SamplePlate><WellType>BUFFER</WellType><Concentration>-1</Concentration><ConcentrationUnits>µg/ml</ConcentrationUnits><MolarConcentration>-1</MolarConcentration><MolarConcUnits>nM</MolarConcUnits><MolecularWeight>-1</MolecularWeight><Temperature>25</Temperature><StartTime>2695215</StartTime><AssayTime>30</AssayTime></CommonData><FlowRate>1000</FlowRate><StepType>BASELINE</StepType><StepName>Baseline</StepName><StepStatus>OK</StepStatus><ActualTime>29.9991</ActualTime><CycleTime>0.2</CycleTime><AssayXData Points="150">vT8IRexCCEUfRghFV0kIRYZMCEW5TwhF7FIIRSNWCEVXWQhFhlwIRb1fCEXwYghFH2YIRVNp
CEWGbAhFuW8IRfByCEUfdghFU3kIRYZ8CEW5fwhF7IIIRSOGCEVTiQhFhowIRbmPCEXskghF
H5YIRVOZCEWKnAhFuZ8IReyiCEUfpghFV6kIRYasCEW5rwhF7LIIRSO2CEVXuQhFhrwIRbm/
CEXswghFH8YIRVPJCEWGzAhFvc8IRfDSCEUf1ghFW9kIRYbcCEW53whF7OIIRR/mCEVX6QhF
huwIRbnvCEXs8ghFI/YIRVf5CEWK/AhFuf8IRewCCUUfBglFVwkJRYYMCUW9DwlF7BIJRSMW
CUVTGQlFhhwJRbkfCUXsIglFHyYJRVMpCUWGLAlFuS8JRfAyCUUfNglFUzkJRYY8CUW9PwlF
GUMJRR9GCUVTSQlFhkwJRblPCUXsUglFH1YJRVdZCUWKXAlFvV8JRexiCUUfZglFV2kJRYZs
CUW9bwlF7HIJRR92CUVTeQlFhnwJRbl/CUXwgglFH4YJRVOJCUWKjAlFuY8JReySCUUflglF
U5kJRYqcCUW9nwlF7KIJRR+mCUVXqQlFiqwJRbmvCUXssglFH7YJRVe5CUWGvAlFub8JRezC
CUUfxglFV8kJRa/MCUW9zwlF7NIJRR/WCUVT2QlFhtwJRb3fCUXs4glFH+YJRVPpCUWK7AlF
ve8JRezyCUUf9glFU/kJRYr8CUW5/wlF7AIKRSMGCkVTCQpFhgwKRbkPCkXsEgpFIxYKRVMZ
CkWGHApF</AssayXData><AssayYData Points="150">vRVwP/FPcT/Rx3A/7xpyP0r6cT9FUHM/T7FyP19Mcj8G7XQ/6i50P8LXdD905XQ/Imp0PwWV
dT8gBHY/S4R2P+7MdT+28XU//a92PxURdz/1f3c/vg94P2bcdj+vWXg/Mw94P94FeT8ok3k/
8hl6P/Mjej9uc3o/ttJ5P1wAez+TfHo/VIR6P2TMez/FL3w/PGR9P1fBfD84qXw/ezN9PwOb
fD8+iXw/D8V8P25LfT+f8nw/3z5+P86xfz+i830/hFZ/PwJpfj8Kan4//fx9P6whfz+U9n8/
aMZ/PyXCfz98XoA/GGuAP0xEgD/4JIA/7CqAP+BugD9qsoA/sn2AP397gD+6tIA/riGBP1Lc
gD9QHIE/2ZCAP/JfgT+r8IA/xSuBP3pNgT9EfIE/qnGBP3cygj92pIE/C8GBPyNVgj+tA4I/
XjuCP8M1gj9yYII/3FaCPzrUgj/ZK4I/uW2CPz8Tgz9YkII/90CCP9FWgj9v5II/e2CDP6j1
gj/J8YI/i2KDP0Dkgz9ANIM/TsmCPygygz8q9YM/Zu2DPyd2gz/2D4Q/SMSDPwh5hD+ELIQ/
ENKDPzo6hD+sP4Q/AxmEPzE0hD9IXIQ/DNCDP3YYhD8OiIQ/rkCEP0N7hD+PgYQ/BmOEPyXd
hD9ir4Q/HQmFP+nvhD/o1IQ/mKSEP6c7hD+mB4U/JuKEP5XThD+L44Q/uVWFP8dRhT+kZIU/
vEKFPw5bhT8hn4U/4GmFP57ghT9nZoU/vJ+FP9rkhT+LIoY/tfyFP/+EhT+0qIU/IlWGP9cW
hj+DQIY/</AssayYData></Step><Step><CommonData><SampleLocation>6</SampleLocation><SampleID>QA013 delta CDRL2</SampleID><SampleGroup></SampleGroup><SampleInfo></SampleInfo><SampleRow>A</SampleRow><SamplePlate>1</SamplePlate><WellType>KLOAD</WellType><Concentration>10</Concentration><ConcentrationUnits>µg/ml</ConcentrationUnits><MolarConcentration>-1</MolarConcentration><MolarConcUnits>nM</MolarConcUnits><MolecularWeight>-1</MolecularWeight><Temperature>25</Temperature><StartTime>2732484</StartTime><AssayTime>80</AssayTime></CommonData><FlowRate>600</FlowRate><StepType>LOADING</StepType><StepName>Loading</StepName><StepStatus>OK</StepStatus><ActualTime>80</ActualTime><CycleTime>0.2</CycleTime><AssayXData Points="400">uR8KRegiCkUfJgpFTykKRYIsCkW1LwpF7DIKRRs2CkVPOQpFgjwKRbU/CkXsQgpFG0YKRU9J
CkWCTApFtU8KRehSCkUbVgpFU1kKRYZcCkW1XwpF6GIKRRtmCkVPaQpFgmwKRbVvCkXocgpF
H3YKRU95CkWCfApFuX8KReyCCkUfhgpFT4kKRYKMCkW1jwpF6JIKRR+WCkVTmQpFhpwKRbmf
CkXoogpFH6YKRU+pCkWCrApFta8KReiyCkUbtgpFT7kKRYK8CkW1vwpF7MIKRRvGCkVTyQpF
hswKRbnPCkXo0gpFH9YKRU/ZCkWC3ApFtd8KRejiCkUf5gpFT+kKRYLsCkW57wpF7PIKRRv2
CkVP+QpFgvwKRbX/CkXoAgtFGwYLRU8JC0WCDAtFtQ8LRegSC0UbFgtFUxkLRYYcC0W1HwtF
MiMLRRsmC0VPKQtFhiwLRbUvC0XoMgtFGzYLRU85C0WCPAtFtT8LRehCC0UfRgtFT0kLRYJM
C0W1TwtF6FILRRtWC0VPWQtFglwLRblfC0XoYgtFG2YLRU9pC0WGbAtFtW8LRehyC0UbdgtF
T3kLRYZ8C0W1fwtF6IILRRuGC0VPiQtFhowLRbWPC0XokgtFH5YLRU+ZC0WinAtFuZ8LReyi
C0UbpgtFT6kLRYasC0W1rwtF6LILRRu2C0VPuQtFgrwLRbW/C0XowgtFH8YLRVPJC0WGzAtF
uc8LRejSC0Uf1gtFU9kLRYLcC0W13wtF7OILRRvmC0VP6QtFhuwLRbXvC0Xo8gtFH/YLRU/5
C0WC/AtFtf8LRewCDEUbBgxFTwkMRYIMDEW1DwxF7BIMRRsWDEVPGQxFhhwMRbUfDEXsIgxF
GyYMRU4pDEWGLAxFtS8MRegyDEUbNgxFTjkMRYI8DEW1PwxF6EIMRRtGDEVOSQxFgkwMRbVP
DEXsUgxFG1YMRU5ZDEWCXAxFtV8MRehiDEUbZgxFU2kMRYJsDEW1bwxF7HIMRRt2DEVTeQxF
gnwMRbV/DEXoggxFH4YMRU6JDEWCjAxFtY8MReiSDEUblgxFTpkMRYacDEW5nwxF7KIMRRum
DEVOqQxFgqwMRbWvDEXosgxFG7YMRVO5DEWCvAxFtb8MRejCDEUbxgxFTskMRYbMDEW1zwxF
7NIMRRvWDEVO2QxFgtwMRbXfDEXs4gxFG+YMRVPpDEWC7AxFte8MRejyDEUb9gxFU/kMRYL8
DEW1/wxF7AINRRsGDUVOCQ1FhgwNRbUPDUXoEg1FGxYNRU4ZDUWCHA1FtR8NRegiDUUfJg1F
pSkNRYIsDUW5Lw1F6DINRR82DUVOOQ1FgjwNRbU/DUXoQg1FG0YNRU5JDUWCTA1FtU8NRehS
DUUbVg1FTlkNRYJcDUW1Xw1F7GINRR9mDUVTaQ1FgmwNRblvDUXocg1FG3YNRVN5DUWCfA1F
tX8NReiCDUUbhg1FTokNRYKMDUW1jw1F6JINRRuWDUVOmQ1FgpwNRbWfDUXoog1FG6YNRU6p
DUWCrA1Fua8NRRGzDUUbtg1FTrkNRYa8DUW5vw1F6MINRRvGDUVOyQ1FhswNRbnPDUXo0g1F
G9YNRU7ZDUWC3A1Ftd8NRejiDUUb5g1FU+kNRYLsDUW57w1F6PINRR/2DUVT+Q1FivwNRbX/
DUXoAg5FHwYORWcJDkWCDA5FtQ8ORegSDkUfFg5FUxkORYIcDkW5Hw5F7CIORRsmDkVOKQ5F
hiwORbkvDkXsMg5FHzYORU45DkWGPA5FuT8ORexCDkUbRg5FU0kORYZMDkW1Tw5F7FIORR9W
DkVTWQ5FhlwORblfDkXsYg5FH2YORVNpDkWCbA5FuW8ORexyDkUfdg5FU3kORYZ8DkW5fw5F
7IIORR+GDkVXiQ5FkowORbmPDkXskg5FH5YORVOZDkWGnA5FuZ8OReyiDkUfpg5FU6kORYas
DkW5rw5F7LIORR+2DkVTuQ5FhrwORbm/DkXswg5FH8YORVPJDkWGzA5Fuc8ORezSDkUf1g5F
U9kORYbcDkW53w5F7OIORR/mDkVT6Q5FhuwORbnvDkXs8g5FH/YORVP5DkWG/A5Fuf8ORewC
D0UfBg9FUwkPRYYMD0W5Dw9F7BIPRR8WD0VTGQ9FhhwPRQ==</AssayXData><AssayYData Points="400">QJCGPx/whT/TyoY/tKCGP6U8hj/86Yc/DqSHP1K8hz9EQog/8oeJP/LDiT84cYo/LYOKP4/8
ij9PT4s/hnuMP4vHjD90R40/dWSNP0Wrjj8GQY8//3CPPwDajz+Fp5A/YbqQP6P7kT9fNZI/
XHWSPyxEkz/hopM/KMyUP5/9lD8DlZU/W9KVPwS9lj/nIJc/OnSXP4JamD8nHJk/T1eZP8me
mT9O+Jk/ANuaP8gQmz/67Js/di6cP8nJnD9Uupw/+H+ePx6xnj9Ov54/CSifPy0AoD9s/58/
TF+gP1vloD9Gw6E/umGiP2H3oj9vNaM/7+mjP9pspD95oKQ/66ikP0/ZpT9EqaU/JUymP4XF
pj9nVKc/A2+nP/xKqD8Xeqg/8qOoP/BsqT/k86k/ov6pPw8Iqz80/6o/8KCrP8EarD+4s6w/
lK6sP9CLrT+8t60/QP+tPzX/rj+g6q4/9g+wP0Klrz9iYrA/9NSwP4AosT/xx7E/fKmxP6+X
sj/4GLM/ChWzPwAPsz9yLLQ/uIm0P2LKtD+XkLQ/i6e1P3xHtT/YGrY/VGC2PzUWtz9OLrc/
qkS3P+wwuD8f37c/FvC4Pyx4uD+oWrk/WeS5P4pSuj+sTro/kIe6P0Njuz/BV7s/v/e7P49b
vD+O6rw/4Sq9P4MAvT+yPb0/0OS9P8f7vT9HqL4/roy+P1RBvz9D574/is2/P58YwD+e08A/
b6LAP8jwwD+kasE/+cDBPwfXwT+rOcI/11bCP7XGwj9+ysI/kbrDP2jewz/xX8Q/wTPEP8R8
xD8uVMQ/MUzFPyDNxT8eN8U/bmzFP81rxj+vjcY/udbGP7IUxz+yMcc/xnXHP2kHyD9V9sc/
3zbIPwfnyD9I6Mg/6vPIP265yD9LIco/SLvJPwAyyj/hfco/7PLKP6GWyj9zrMo/qEfLP5LP
yz+EpMs/3knMP7NGzD+tfcw/vQTNPyAmzT+bUc0/hj7NPwVazT92zM0/PlHOP2MMzj/tu84/
TxzPP/HEzj8A8M4/2NrPP6Cazz83o88/pLPPP/xO0D8MzNA/1cLQP7Gt0D9F+NA/CBjRPxXc
0T9SX9E/uy3SPxji0T9wb9I/aHDSPw7c0j9H4dI/mqnTPw6g0z8tTNM/MYHTP+FS0z9Vx9M/
mNLTP2G41D/45dQ/Zt7UP8V81T8iNtU/mRLWP9tI1T+tvdU/IZHWP9HD1T/8dNY/OxLWP8XM
1j9U29Y/UxDXP5tZ1z8CVNc/c2nXP1p31z8Qltc/PT7YP18W2D8yZNg/qSHYP5Pe2D9aVdk/
3IrZP3Fw2T9A/9k/O3HZPzok2j/2z9k/OSPaP4o62j/xZdo/A6vaPzjH2j9Vtto/DPHaPxy6
2z+4Jds/zHbbPyxU2z9vxts/WL3bP+b62z9JQdw/XUTcPzWI3D+GmNw/tifdP55m3D8hpN0/
vWbdP5Da3T+jVt0/CtbdPy0C3j9z/t0/5iLeP6Y73j8A7t4/aMrePwxe3z8enN4/I5reP29x
3z9D8t4/8crePybQ3z+GcN8/dhHgP+9F4D+jQeA/KYvgPxtx4D/rV+A/tQfhPyeI4D9zZeE/
uvjgPwlc4T8wwuE/5V/hP8M44T89t+E/u8nhP7IQ4j/ExOI/S6niP4lQ4j+/fuI/6nDiP2Pb
4j/QsuI/aT7jP47r4j95LuM/p5TjPzZs4z/4muM/PMfjP0SI4z91x+Q/PjzkP/Br5D9Iz+M/
/jPkP/3H5D8D6OQ/XeDkP1gy5T9xL+U/cR3lP8L15D/nX+U/AUjlPyj+5T+5D+Y/fCbmP8oT
5j8UdOY/+TDmP8DX5j91yOY/nAbnP0vo5j/DpeY/dNDmPzbR5j+T8OY/aNTnP/Fh5z/tMuc/
fmvnP4b15z+pruc/QzXoP3qT5z9Gpuc/MmXoP15d6D+daeg/Zj7oPzWe6D9xt+g/clroP9ZT
6T9tIuk/tR3pPyjJ6T+QuOk/2Q7qP4YL6T/ydOk/NqzpP1v56T9DFuo/U7HpPx4K6j+rJ+o/
FFbqPwbR6T/SSeo//97qPxMX6z+ex+o/M3LrPwKu6j899eo/EkHrP8Ne6z/HUus/w1frP6j/
6z/Sh+s/Uy3sP4O16z9NH+w/7OHrP8JJ7D9tT+w/dbLsPw==</AssayYData></Step><Step><CommonData><SampleLocation>1</SampleLocation><SampleID></SampleID><SampleGroup></SampleGroup><SampleInfo></SampleInfo><SampleRow>A</SampleRow><SamplePlate>1</SamplePlate><WellType>BUFFER</WellType><Concentration>-1</Concentration><ConcentrationUnits>µg/ml</ConcentrationUnits><MolarConcentration>-1</MolarConcentration><MolarConcUnits>nM</MolarConcUnits><MolecularWeight>-1</MolecularWeight><Temperature>25</Temperature><StartTime>2819711</StartTime><AssayTime>30</AssayTime></CommonData><FlowRate>1000</FlowRate><StepType>BASELINE</StepType><StepName>Baseline</StepName><StepStatus>OK</StepStatus><ActualTime>29.9991</ActualTime><CycleTime>0.2</CycleTime><AssayXData Points="150">uR8PRegiD0UbJg9FUykPRYIsD0W1Lw9F7DIPRRs2D0VPOQ9FgjwPRbk/D0XoQg9FG0YPRVNJ
D0WCTA9FtU8PRehSD0UbVg9FT1kPRYZcD0W1Xw9F6GIPRRtmD0VPaQ9FhmwPRbVvD0Xscg9F
G3YPRU95D0WCfA9FtX8PRQWDD0Ubhg9FT4kPRYKMD0W1jw9FZ5MPRRuWD0VPmQ9FgpwPRbWf
D0Xsog9FH6YPRVOpD0WCrA9Fta8PReyyD0Uftg9FU7kPRYK8D0W5vw9F7MIPRRvGD0VPyQ9F
gswPRbXPD0Xo0g9FG9YPRU/ZD0WC3A9Ftd8PRejiD0Uf5g9FT+kPRYbsD0W17w9F7PIPRRv2
D0VP+Q9FgvwPRbX/D0XsAhBFGwYQRVMJEEWCDBBFtQ8QRegSEEUbFhBFUxkQRYIcEEW1HxBF
6CIQRRsmEEVPKRBFhiwQRbkvEEXoMhBFGzYQRVM5EEWCPBBFtT8QRehCEEUbRhBFT0kQRYJM
EEW1TxBF6FIQRRtWEEVPWRBFglwQRblfEEXoYhBFI2YQRU9pEEWGbBBFuW8QRehyEEUbdhBF
T3kQRYJ8EEW1fxBF6IIQRRuGEEVTiRBFgowQRbWPEEXokhBFRJYQRU+ZEEWCnBBFtZ8QReyi
EEUbphBFU6kQRYKsEEW1rxBF7LIQRR+2EEVPuRBFgrwQRbW/EEXowhBFG8YQRU/JEEWGzBBF
tc8QRezSEEUb1hBFT9kQRYLcEEW13xBF7OIQRRvmEEVP6RBFguwQRbXvEEXo8hBFG/YQRVP5
EEWC/BBF</AssayXData><AssayYData Points="150">QijuPyG07T90fe4/0O7uP2tg7z9Ek+8/V0LvPxAf8D8T4O8/I2LvPwzO7z9iye8/axPwP8SN
7z9Uze8/ZCDvPzfC7z+MpO8//hDwPxXA7z/qXPA/sQTwP+327z8x4+8/WT/vP+fJ7z8vbO8/
+kzwPzpi8D9khfA/nZnwP3Ir8D/37+8/8b7vP86e7z9QNPA/bTnwPw5S8D/RF/A/deDvP75z
8D+EF/A/kg/wP+307z/dHvA/yFjwP1w88D9NRvA/dJ3wPxHA8D+ozvA/0NXvP05O8D9EkPA/
bVjwPyx78D/avfA/hAzxPwGO8D/B3PA/9tTwP94p8D/L/e8/jqbwP8Zt8D9+GPA/i6PwP1fX
8D+vYfA/zWjwPwK88D+lKvE/8h/xP/LK8D8fCvE/WKfwP4xF8D+/b/A/NbHwP6b78D/BoPA/
GuzwP5TH8D9uqfA/zerwP7Js8D/3VfA/MO/wP/Ut8T887PA/+rrwP4sd8T/nWPE/qGrwP/YA
8T+m7/A/ErfwP1P78D/WWfA/B2PxPzoV8T+BjvE/j0vxP0nJ8D9kHvE/e3XxP+7H8D8AFfE/
tezwP1Mm8T9TM/E/Wa/xPyH/8D8effE/fVXxP6B28T+OOPE/O5jxP8x08T88APE/pE3xP8Jo
8T/MEvE/li/xP0/B8T/6f/E/AwfyP47W8D9u2/E/ob7xPzGW8T+gMfE/VtPxPzS28T9VG/I/
r0rxPxy48T+u3/E/w1TxP7ah8T85rPE/yZPxPxZ98T8rZfE/0arxP4xP8T/WY/E/J1vxP7vH
8T9d7PE/</AssayYData></Step><Step><CommonData><SampleLocation>10</SampleLocation><SampleID>BG505 T332N SOSIP</SampleID><SampleGroup></SampleGroup><SampleInfo></SampleInfo><SampleRow>A</SampleRow><SamplePlate>1</SamplePlate><WellType>KSAMPLE</WellType><Concentration>-1</Concentration><ConcentrationUnits>µg/ml</ConcentrationUnits><MolarConcentration>500</MolarConcentration><MolarConcUnits>nM</MolarConcUnits><MolecularWeight>-1</MolecularWeight><Temperature>25</Temperature><StartTime>2858943</StartTime><AssayTime>180</AssayTime></CommonData><FlowRate>600</FlowRate><StepType>ASSOC</StepType><StepName>Association</StepName><StepStatus>OK</StepStatus><ActualTime>179.999</ActualTime><CycleTime>0.2</CycleTime><AssayXData Points="900">tf8QRf0CEUUbBhFFTwkRRYIMEUW1DxFF6BIRRRsWEUVPGRFFghwRRbUfEUXkIhFFGyYRRV8p
EUWCLBFFtS8RRegyEUUbNhFFTzkRRYI8EUW1PxFF6EIRRRtGEUVPSRFFgkwRRbVPEUXoUhFF
G1YRRUtZEUWCXBFFtV8RRehiEUUbZhFFT2kRRYJsEUW1bxFF6HIRRRt2EUVPeRFFjnwRRbV/
EUXoghFFG4YRRU+JEUXgjBFFtY8RReSSEUUblhFFT5kRRYKcEUXWnxFF6KIRRRumEUVLqRFF
gqwRRbWvEUXoshFFKLYRRU+5EUWCvBFFtb8RRejCEUUXxhFFT8kRRYLMEUW1zxFF6NIRRRvW
EUVP2RFFgtwRRcHfEUXo4hFFG+YRRU/pEUWO7BFFte8RRejyEUUb9hFFT/kRRYL8EUW1/xFF
6AISRRsGEkVPCRJFggwSRbUPEkXoEhJFJBYSRU8ZEkWCHBJFtR8SRegiEkUbJhJFUykSRYIs
EkW1LxJF9DISRRs2EkVPORJFgjwSRbE/EkXoQhJFG0YSRU9JEkWCTBJFtU8SRehSEkUbVhJF
T1kSRYJcEkW1XxJF6GISRRtmEkVPaRJFgmwSRbVvEkXochJFG3YSRU95EkWCfBJFvX8SReiC
EkUbhhJFT4kSRYKMEkXSjxJF6JISRRuWEkVPmRJFgpwSRbWfEkXoohJFG6YSRU+pEkWCrBJF
sa8SReiyEkUbthJFT7kSRX68EkWxvxJF6MISRRvGEkVPyRJFgswSRbXPEkXk0hJFG9YSRUvZ
EkWC3BJFtd8SRejiEkUX5hJFT+kSRYLsEkW17xJF5PISRRv2EkVP+RJFgvwSRbX/EkX0AhNF
FwYTRU8JE0WCDBNFsQ8TReQSE0UbFhNFUxkTRYIcE0W1HxNF6CITRRsmE0VKKRNFgiwTRbUv
E0XoMhNFGzYTRU85E0WCPBNFtT8TRehCE0UXRhNFT0kTRYJME0WxTxNF9FITRRtWE0VKWRNF
glwTRbFfE0XkYhNFG2YTRUppE0WCbBNFtW8TRehyE0UbdhNFT3kTRYJ8E0W1fxNF5IITRRuG
E0VPiRNFgowTRbWPE0XokhNFG5YTRUqZE0WjnBNFtZ8TReiiE0UbphNFV6kTRYKsE0W1rxNF
6LITRRu2E0VKuRNFfrwTRbG/E0XowhNFG8YTRU/JE0V+zBNFtc8TRejSE0Ub1hNFT9kTRX7c
E0Wx3xNF6OITRRvmE0VK6RNFfuwTRbXvE0Xk8hNFG/YTRU/5E0WC/BNFtf8TRegCFEUbBhRF
TwkURYIMFEWxDxRF6BIURSgWFEVjGRRFghwURbUfFEXoIhRFGyYURU8pFEV+LBRFtS8URegy
FEUXNhRFSjkURX48FEWxPxRF6EIURRtGFEVPSRRFkkwURbVPFEXkUhRFG1YURUpZFEV+XBRF
sV8URehiFEUbZhRFSmkURX5sFEWxbxRF6HIURRd2FEVPeRRFgnwURbV/FEXkghRFG4YURU+J
FEV+jBRFtY8UReSSFEUslhRFT5kURYKcFEW1nxRF7KIURRemFEVPqRRFgqwURbGvFEXoshRF
F7YURU+5FEV+vBRFtb8URejCFEUXxhRFT8kURX7MFEWxzxRF6NIURTTWFEVP2RRFgtwURbXf
FEXo4hRFG+YURUrpFEWC7BRFse8URejyFEVV9hRFT/kURX78FEWx/xRF5AIVRRsGFUVPCRVF
ggwVRbUPFUX5EhVFGxYVRU8ZFUWCHBVFsR8VRegiFUUbJhVFSikVRYIsFUW1LxVF5DIVRRc2
FUVKORVFgjwVRbU/FUXoQhVFG0YVRWNJFUWCTBVFsU8VReRSFUUkVhVFT1kVRYJcFUW1XxVF
5GIVRRtmFUVPaRVFfmwVRbFvFUXochVFG3YVRUp5FUV+fBVFtX8VReiCFUUbhhVFT4kVRX6M
FUW1jxVF6JIVRReWFUVKmRVFhpwVRbGfFUXkohVFG6YVRU+pFUV+rBVFta8VReiyFUUXthVF
SrkVRYK8FUW1vxVF5MIVRRvGFUVPyRVFgswVRbHPFUXs0hVFF9YVRUrZFUV+3BVFtd8VReji
FUUX5hVFT+kVRX7sFUW17xVF6PIVRRf2FUVK+RVFfvwVRbX/FUXkAhZFGwYWRUoJFkWCDBZF
tQ8WReQSFkUXFhZFVxkWRYIcFkWxHxZF5CIWRRcmFkVPKRZFgiwWRbUvFkXkMhZFFzYWRUo5
FkWCPBZFtT8WReRCFkUbRhZFT0kWRYJMFkXiTxZF6FIWRRdWFkVKWRZFglwWRbVfFkXoYhZF
G2YWRUppFkWCbBZFtW8WRehyFkUXdhZFY3kWRX58FkW1fxZF5IIWRRuGFkVfiRZFfowWRbGP
FkXokhZFG5YWRUqZFkV+nBZFsZ8WReSiFkUXphZFSqkWRYKsFkWxrxZF6LIWRRe2FkVKuRZF
frwWRbW/FkXowhZFG8YWRWvJFkWCzBZFsc8WRejSFkUb1hZFT9kWRX7cFkW13xZF6OIWRRvm
FkVK6RZFfuwWRbXvFkXo8hZFF/YWRU/5FkV+/BZFsf8WRegCF0UkBhdFSgkXRYYMF0WxDxdF
7BIXRRcWF0VPGRdFfhwXRbEfF0XkIhdFGyYXRUopF0V+LBdFtS8XRegyF0UXNhdFTzkXRZI8
F0WxPxdF6EIXRRdGF0VTSRdFfkwXRbFPF0XoUhdFF1YXRU9ZF0V+XBdFsV8XRehiF0UbZhdF
T2kXRX5sF0WxbxdF7HIXRRd2F0VPeRdFgnwXRbF/F0XkghdFF4YXRUqJF0V+jBdFsY8XReSS
F0UXlhdFSpkXRX6cF0WxnxdF5KIXRRumF0VKqRdFfqwXRbGvF0XkshdFF7YXRUq5F0V+vBdF
tb8XReTCF0UgxhdFSskXRYLMF0W1zxdF5NIXRRvWF0VP2RdFftwXRbHfF0Xo4hdFF+YXRUrp
F0XQ7BdFte8XReTyF0UX9hdFSvkXRX78F0W1/xdF5AIYRRcGGEVKCRhFggwYRbUPGEXkEhhF
FxYYRUoZGEWCHBhFsR8YReQiGEUXJhhFSikYRX4sGEWxLxhF6DIYRSg2GEVPORhFfjwYRbE/
GEXoQhhFKEYYRU9JGEV+TBhFsU8YReRSGEUXVhhFSlkYRX5cGEWxXxhF5GIYRRdmGEVKaRhF
fmwYRbVvGEXkchhFinYYRV95GEWCfBhFsX8YReiCGEUbhhhFT4kYRX6MGEWxjxhF5JIYRRuW
GEVKmRhFgpwYRbWfGEXkohhFF6YYRXOpGEV+rBhFsa8YRf2yGEUbthhFSrkYRYK8GEWxvxhF
6MIYRRfGGEVPyRhFfswYRbHPGEXk0hhFF9YYRUrZGEV+3BhFsd8YReTiGEUX5hhFT+kYRX7s
GEWx7xhF6PIYRRf2GEVK+RhFgvwYRb3/GEXoAhlFFwYZRUoJGUWCDBlFtQ8ZReQSGUUXFhlF
ShkZRYIcGUXuHxlF5CIZRRcmGUVKKRlFfiwZRbEvGUXkMhlFFzYZRUo5GUV+PBlFsT8ZReRC
GUUXRhlFSkkZRX5MGUWxTxlF5FIZRRdWGUVKWRlFflwZRbFfGUXkYhlFTWYZRUppGUWCbBlF
sW8ZReRyGUUXdhlFSnkZRX58GUWxfxlF5IIZRReGGUVKiRlFfowZRcGPGUURkxlFF5YZRUqZ
GUV+nBlFtZ8ZReSiGUUXphlFSqkZRX6sGUW1rxlF5LIZRRe2GUVKuRlFgrwZRbG/GUXkwhlF
F8YZRUrJGUV+zBlFsc8ZReTSGUUb1hlFStkZRX7cGUWx3xlF5OIZRSzmGUVP6RlFguwZRbHv
GUXs8hlFF/YZRU/5GUWC/BlFsf8ZRegCGkUXBhpFSgkaRX4MGkWxDxpF5BIaRRcWGkVKGRpF
ghwaRbUfGkXoIhpFGyYaRVMpGkWCLBpFtS8aReQyGkUXNhpFXzkaRX48GkW1PxpF6EIaRRdG
GkVPSRpFgkwaRbFPGkXkUhpFF1YaRU9ZGkV+XBpFvV8aReRiGkUbZhpFSmkaRX5sGkWxbxpF
6HIaRRt2GkVKeRpFfnwaRbV/GkXsghpFG4YaRUqJGkV+jBpFsY8aReSSGkUblhpFSpkaRX6c
GkW1nxpF6KIaRRemGkVKqRpFgqwaRbWvGkXkshpFF7YaRU+5GkWCvBpFtb8aReTCGkUXxhpF
U8kaRYLMGkW1zxpF6NIaRRvWGkVP2RpFgtwaRbXfGkXo4hpFG+YaRU/pGkWC7BpFte8aRejy
GkUb9hpFT/kaRYL8GkW1/xpF6AIbRRsGG0VPCRtFggwbRbUPG0XoEhtFGxYbRU8ZG0WCHBtF
tR8bRegiG0UbJhtFTykbRYIsG0W1LxtF6DIbRRs2G0VPORtFgjwbRbU/G0XoQhtFG0YbRU9J
G0WCTBtFtU8bRehSG0UbVhtFT1kbRYJcG0W1XxtF6GIbRRtmG0VPaRtFgmwbRbVvG0XochtF
G3YbRU95G0WCfBtFtX8bReiCG0UbhhtFT4kbRYKMG0W1jxtF6JIbRRuWG0VPmRtFgpwbRbWf
G0XoohtFG6YbRU+pG0WCrBtFxa8bReiyG0UbthtFT7kbRYK8G0W1vxtF6MIbRRvGG0VPyRtF
gswbRb3PG0Xo0htFJNYbRU/ZG0WC3BtFtd8bRejiG0Ub5htFT+kbRYLsG0W17xtF6PIbRRv2
G0VP+RtFgvwbRbX/G0XoAhxFGwYcRU8JHEWCDBxFtQ8cRegSHEUbFhxFTxkcRYYcHEW1HxxF
6CIcRRsmHEVPKRxFgiwcRbUvHEXkMhxFGzYcRU85HEV+PBxF</AssayXData><AssayYData Points="900">HsfyP5yl8T+NwvA/2ljuP8MC7j8M6+w/arvsP21b7D8sKus/MJPrP1pq6j+bg+o/ORDqP2jk
6T88uek/lTzqP+206T+OP+k/T/XoP65Y6T/Gcuk/jwvpP0Fg6T8OQuk/nCDpP1U+6T+iJOk/
mu/oP9mC6T8azOg/wonpP+dB6T+vTuk/s3PpPycb6T9EZ+k/csvpP9iA6T8/Y+k/I8fpP/bR
6T840uk/QkzpP2iR6T/Qqek/1PXpP6hv6T9DNOo/G9/pP+/86T8rs+k/d7npPxmq6T+Ge+k/
lRnqP2v96T9P8ek/63vqP2l+6j/0Weo/r2XqP1Ze6j9n1eo/i5HqP5cL6j/9F+o/OTzqP93k
6j+X8ek/1BDqP1KD6j8oxuo/DZbqPxJz6j+cj+o/y+/qP1hC6j9rxeo/HHHqP+6A6j8vreo/
BrbqPxfl6j939eo/Ro/qP1pD6z9fxOo/yW/rP5Ms6z+eces/zSLrP7LV6j858es/c27rP1n6
6j+Gq+s/w9XrP0UT6z/NGus/ofvrPybO6z9ojes/fYTrPxlw6z84N+s/YNrrPzlx6z+Rn+s/
frnrP5Z+6z+C+us/oKnrP46Y7D9xOew/XNnrPwo26z81+es/DQbsP51A7D9PDOw/OAXsP9wn
7D/LOOw/wEHsP1kZ7D9Jj+w/lgDsP8CC7D8ITuw/kQ7sP4WT7D9YMOw/VuDrPzNt7D9XFO0/
SGHsP1zy7D8VK+w/TCrtP7/+7D/2Ee0/lJvsPzbx7D9OhOw/fsPsP0fL7D+OTu0/+YjtP7N+
7D9cTu0/0IrsP5Rp7T+dMO0/NQDtPwwa7T94Ae0/SSHtPwyM7D9eVe0/O/bsPyX97D84DO0/
sjTtP5XH7T9uNu0/UgztP9sj7T8sNe0/pWHtP3JN7T/Xle0/+5TtPwvV7T/Bze0/yertP5KP
7T+cfe0/VE/tP7FQ7T860u0/167tPxnJ7T/z9+0/trftP5mm7T9ArO0/t7btP5AX7j+TM+4/
rvvtP2Ti7T+n+u0/FDHuPwJP7T+dMO4/xc/tPwv77T9l5e0/5WftP3gC7j9f2+0/bRfuP50h
7j+Hh+4/IGfuP1Kz7j+wYO4/TD/uP85l7j/ADe8/tN7tP3R67j9aTu4/pH7uP5h67j9YDu8/
HoTuP8hL7j/r++4/mm7uP9MI7z9O1e4/d/DuP/Xw7j8cx+4/lTDvP+p07j9I0+4/bJfuPwyc
7j8/G+8/zY3uPwWg7z+9Du8/RMDuP52t7j9Sxe4/8z/vP9v/7j/iyu4/PHjvPyNG7z9CQ+8/
lJvvP/nO7j9YKe8/dkbwP6Z07z9Ct+8/mU7vP7+k7z9wNe8/T3nvPxuF7z833O8/yrvvP8AJ
7z+jGvA/Ke/vP+UQ8D+DXe8/eUjvP9J27z8MEPA/hY/vPzvb7z8kyO8/BZ/vP85x8D9pCPA/
ofDvP1tj8D91cO8/hL3vPw8/8D/1gO8/CGrwP5Ak8D/EO/A/JT3wPyjX7z+NsO8/IxLwPxOT
8D92mvA/w+LvP34W8D+JcvA/Br3wP/RM8D+R5u8/kWjwP0vZ8D+FxPA/xzzwP/GK8D9OnfA/
JIfwPzhM8D+SLPA/ponwP5uP8D90L/A/x/fwP9888D/uwPA/ymvwPzH48D+CyfA/FKHwPwPi
8D9uj/A/w3TwP/0n8T+lBfE/dy/xP2w48T9TO/E/vnPwP/T38D8MDvE/kOPwP7au8T9wu/A/
WZXxP1TD8D88OPE/QyHxP8sh8T9qL/E/52jxP7z68D9lPfE/eJfwP+KN8D+RZvE/D3HxP8QN
8T/F0/E/CUvxP3TE8T/tyvE/8EnxP23F8T+0oPE/bLvxP8ou8j9MN/E/lvLxPw3n8T8JsfE/
vk7xP8Ph8T/jXfE/eY3xP7S+8T+GiPE/jB7yP+V18T8kwvE/XHbxP35+8T949PE/ifnxP7LI
8T9mgPI/ryHyP2y08j+JyvE/BkjyP56x8T/bg/I/YZDxP6I18j+UJPI/zFvyP+b68T+WKvI/
IE/yP1Vg8j/dcfI/9FbyPxZs8j8tZ/I/q0PyP9xm8j/SF/I/WZjyP86f8j9ETPI/I67yP020
8T9FcfI/WgDyPy/C8j/w7/E/CqnyP4et8j/TxPI/UmjyP6aP8j9JFPM/TvnyP6Lc8j9AxvI/
/6ryP3J68j8nVPI/lMDyP3Li8j+D3vI/R1jyP1fj8j8RffI/1AjzPxH+8j+5xvI/9O3yP3o/
8z+MnvM/kw7zP/cm8z/LxvI/4A7zP15u8z8FSPM/qivzPwRV8z9sSvM/nLfyP6Yg8z+QOvM/
5zvzP2II8z/Zh/M/OyXzP8JH8z9kYvM/oV/zP7B08z876vI/Tjv0P7SI8z+HfvM/3GbzP78/
8z9C+/I/x5TzP3Kk8z9Z8fM/yCv0P3XI8z/t3vM/n73zP+eF8z/x0PM/FRv0P7x+8z/61/M/
UtPzP5RT9D+BHPQ/hhn0PzyO8z9h+PM/u2fzP7R29D8M4PM/AS/0P24R9D8YIPQ/vgX0PzFt
9D+2gvQ/sU/zP06+8z8DU/Q/EW70P9LF8z/hHfQ/ZEv0P+dE9D/Y9PM/dnz0P8Vm9D8bivQ/
lMT0P71t9D9CwPQ/hPT0P1sq9D8ElPQ/k9fzP2kC9T+HiPQ/3ij0P2ev9D8tS/U/Mw71P1ve
9D8CXfQ/Y2X1P88y9T+pm/Q/m9L0P5l89D+p1fQ/cYX0Pyie9D/fsvQ/CyL1P+vY9D80pfQ/
RMn0P5eM9D/u7fQ/7RD1P/iO9T9VB/U/cyj1P9yU9D/qqvU/uvn0P9FB9T8kBvU/0d70P6qM
9T+YdPU/45H1Py/P9D+RXfU/UWj1Pydc9T+cgfU/k630Pyha9T+gJvU/3931P7b39T+kRPY/
Ryb1P6uo9D9lGPU/Ja31P0JL9T8PUPU/qN/1P7Wc9T9ta/U/5Jb1Pwur9T9tc/U/6rL1P3Wp
9T9Nu/U/2s31P1z99T/9CPU/6/j0P8299T+O5vU/KMX1Pz6y9T9G0/U/mOD1P+CD9T8wJPY/
I9n1P2DF9T988fU/hcL1PzS89T+RlvU/E771PxWf9T/MH/Y/A7n1P9tN9j8zKPY/COj1P2c1
9j+C4PU/3yn2PxQr9j8bc/Y/2r/1P/p29j944PU/+In1P4Xe9T+k9vU/wtj1P1Wn9T+nFPY/
Ntr2P+Al9j/rHfY/hVD2P8239j9wOvY/GY32P5Fu9j/VV/Y/pVL2P6hJ9j/D5PY/U6H2P/vQ
9j+Ro/Y/+pD2P1rb9j/yFPY/NJL2P+HD9j8ih/Y/sTr2P8uC9j9l5/Y/XIr2P3pM9z/lyfY/
Yb/2P0Rr9j9eAfc/fZj2Pxo39z8szfY/+af2P0g99z8h9fY/mD33Pw4N9z/0F/c/mqv2P63e
9j8zTfc/z9n2P4p29z+En/c/tCL3P3rW9j/Ek/c/ryX3P5lG9z/A+PY/ORn3Pxdm9z8NHPc/
XvD2P69z9z9Cb/c/If/2P3G59z/yr/c/HmL3P3C19z+G8Pc/YTX3P7bX9j/Po/c/2rH3P9Gi
9z8DCPc/x1/3P9AB+D87ovc/Jqb3P2SE9z9v0/c/sJP3PzH49z/+Zvc/VXH3PzdV9z+xLfc/
ygH4PxV6+D8lkfc/HRr4P+S49z/iofc/XqX3P5T89z/Wjvc/wOD3P4KK+D/oi/c/cr/3PyjS
9z/y3/c/Vub3P/cV+D/b+vc/TQH4P9vI9z+KlPc/NOT3Pwsr+D+XIPg/vwb4P2Zf+D8iffg/
Rgz4P32A+D+TWfg/9mz4P1Jt9z8lFvg/7nb4P7oq+D+ASfg/1UL4P7GF+D9Dhvg/hK74Pz6L
+D+BRfg/Dhj4P9/w9z8rdvg/FYj3P4/p+D+4ivg/+W34P/KI+D8jpvg/Ri/4P2jB+D/3UPg/
vwz4P4PV+D9vmPg/CrD4P6OA+D/lH/k/wJH4PwMT+T+KpPg/e+r4P1xk+D/ktfg/PJ34P42y
+D+UJfk/OgH5Px2j+D+R4vg/OzT4P0sD+T8v8Pg/LWH4P2fx+D8Brvg/mDP5Pyso+T/novk/
bav4PzK1+D+LH/k/PED5P5dh+T/dNfk/Qwr5Pz8X+T8NKPk/pyz5P9Kc+T8jUPk/Zsf4P8/O
+D9psvk/TED5Px4G+T/Mevk/n3v5P187+T+dZvk/brT5P8ni+D+bCPk/5TT5P8OH+T+envk/
e4v5P12k+T+Y/Pk/j7X5P81p+T9vEPo/Whj5P/Kc+T91lvk/6sn5PxGj+T99pPk/04P5PzPV
+T9+Vfk/sir6PwJC+T+HMvo/DiL6P+Ip+j88tfk/A/j5P5iD+T9pK/o/8RX6P5EF+j+00/k/
PNb5PwsS+j9NIPo/qJL5PyTw+T8b5fk/UWf6P4CC+T8Mqvk/FgL6P1Bw+j+f2vk/8v75P/6A
+T8lYfo/bzD6PyMS+j/4C/o/Um76P2MN+j9W3fk/pnz6P9KA+j+NwPo/f1f6P7py+j89Pfo/
U575P9Fh+j/bMPo/KWP6PwiU+j+tQ/o/tcz6P/Yu+j9Vbfo/mPP6P8TU+j+wl/o/AnD6P9kI
+z+R+vo/2Yb6P9Gb+j++9vk/dcP6P4d7+j82Wvo/AkL6P3S3+j8hAvs/AHb7P2il+j/y4vo/
7bD6P6K8+j+Z/vo/YSn7P7DR+j+vdPo/AUD7P004+z9ro/o/Cqb6P3Y0+z9q2/o/Elv7P0Q+
+z+bH/s///H6P7//+j/Zbfs/mBP7P6HY+j98m/o/y7n6P04H+z8/EPs/nD/7Pzas+j+NRPs/
37r6P2gl/D+4JPs/ylr7Py7H+j8GcPs/0H/7P6QZ+z+mG/s/</AssayYData></Step><Step><CommonData><SampleLocation>1</SampleLocation><SampleID></SampleID><SampleGroup></SampleGroup><SampleInfo></SampleInfo><SampleRow>A</SampleRow><SamplePlate>1</SamplePlate><WellType>BUFFER</WellType><Concentration>-1</Concentration><ConcentrationUnits>µg/ml</ConcentrationUnits><MolarConcentration>-1</MolarConcentration><MolarConcUnits>nM</MolarConcUnits><MolecularWeight>-1</MolecularWeight><Temperature>25</Temperature><StartTime>3047834</StartTime><AssayTime>180</AssayTime></CommonData><FlowRate>600</FlowRate><StepType>DISASSOC</StepType><StepName>Dissociation</StepName><StepStatus>OK</StepStatus><ActualTime>180</ActualTime><CycleTime>0.2</CycleTime><AssayXData Points="900">sT8cReRCHEUXRhxFS0kcRX5MHEWxTxxF4FIcRRdWHEVLWRxFflwcRbFfHEXkYhxFF2YcRUtp
HEV+bBxFsW8cReRyHEUXdhxFS3kcRX58HEWxfxxFkIMcRReGHEVLiRxFfowcRbGPHEXkkhxF
F5YcRUuZHEWKnBxFrZ8cReSiHEUXphxFS6kcRX6sHEWtrxxF5LIcRRe2HEVLuRxFfrwcRbG/
HEXkwhxFE8YcRUfJHEV+zBxFsc8cReTSHEUX1hxFS9kcRX7cHEWx3xxF4OIcRRfmHEVH6RxF
fuwcRbHvHEXk8hxFF/YcRUv5HEV+/BxFsf8cReACHUUXBh1FSwkdRX4MHUWxDx1F5BIdRRcW
HUVLGR1FfhwdRbEfHUXgIh1FFyYdRUspHUV+LB1FrS8dReQyHUUTNh1FSzkdRX48HUWxPx1F
5EIdRRNGHUVLSR1FekwdRa1PHUXkUh1FF1YdRUtZHUV+XB1FsV8dReRiHUUTZh1FS2kdRX5s
HUWxbx1F5HIdRZp2HUVLeR1FenwdRbF/HUXkgh1FE4YdRUuJHUV+jB1FsY8dReSSHUU4lh1F
S5kdRX6cHUWtnx1F5KIdRW2mHUVLqR1FeqwdRbGvHUXksh1FF7YdRVO5HUV+vB1Fsb8dReTC
HUUTxh1FS8kdRX7MHUWtzx1F5NIdRRfWHUVH2R1FftwdRbHfHUXk4h1FF+YdRUfpHUV67B1F
re8dReTyHUUX9h1FR/kdRX78HUWx/x1F5AIeRRcGHkVLCR5FegweRbEPHkXkEh5FFxYeRUcZ
HkV6HB5F0h8eReAiHkUXJh5FSykeRX4sHkW1Lx5F4DIeRRc2HkVHOR5FfjweRbE/HkXkQh5F
F0YeRUZJHkV6TB5FrU8eReRSHkUXVh5FS1keRXpcHkWxXx5F5GIeRRNmHkVLaR5FfmweRbFv
HkXkch5FPHYeRUt5HkV+fB5FrX8eReCCHkUXhh5FS4keRXqMHkWxjx5F5JIeRReWHkVGmR5F
fpweRbGfHkXkoh5FF6YeRUupHkV+rB5Fra8eReSyHkUXth5FRrkeRX68HkWtvx5F5MIeRRfG
HkVLyR5FesweRbHPHkXk0h5FF9YeRUvZHkV+3B5Fsd8eReTiHkUX5h5FS+keRX7sHkWx7x5F
4PIeRRf2HkVL+R5FevweRa3/HkXkAh9FFwYfRUYJH0V+DB9FsQ8fRT4TH0UXFh9FRhkfRX4c
H0WtHx9F5CIfRRMmH0VLKR9FeiwfRbEvH0UBMx9FFzYfRUs5H0V+PB9FsT8fReBCH0UXRh9F
RkkfRX5MH0WxTx9FCVMfRRdWH0VGWR9FelwfRa1fH0XkYh9FF2YfRUtpH0V6bB9FsW8fReBy
H0UTdh9FS3kfRX58H0Wxfx9F5IIfRReGH0VGiR9FfowfRbGPH0Xgkh9FE5YfRUaZH0V6nB9F
rZ8fReSiH0UTph9FRqkfRXqsH0Wtrx9F4LIfRRO2H0VLuR9FfrwfRbG/H0X5wh9FE8YfRUvJ
H0V+zB9Fsc8fReDSH0UT1h9FS9kfRXrcH0Wx3x9F4OIfRRPmH0VG6R9Fo+wfRbHvH0Xg8h9F
E/YfRUv5H0V+/B9Fsf8fReACIEUXBiBFSwkgRXoMIEWxDyBF5BIgRRcWIEVLGSBFfhwgRbEf
IEXkIiBFEyYgRUYpIEV+LCBFrS8gReQyIEVRNiBFSzkgRXo8IEWtPyBF4EIgRRdGIEVLSSBF
fkwgRa1PIEXkUiBFE1YgRUZZIEV+XCBFrV8gReBiIEUXZiBFRmkgRXpsIEWxbyBF4HIgRRN2
IEVGeSBFfnwgRa1/IEXkgiBFE4YgRUuJIEV+jCBFsY8gReSSIEUXliBFS5kgRXqcIEWxnyBF
4KIgRROmIEVGqSBFfqwgRbGvIEXksiBFF7YgRUu5IEV6vCBFrb8gReTCIEUTxiBFRskgRXrM
IEWxzyBF4NIgRRPWIEVL2SBFftwgRa3fIEXg4iBFF+YgRUbpIEV67CBFte8gReDyIEUX9iBF
RvkgRX78IEWt/yBF5AIhRRcGIUVLCSFFfgwhRa0PIUXgEiFFFxYhRUYZIUV6HCFFrR8hReQi
IUUTJiFFSykhRXosIUWxLyFF5DIhRRM2IUVGOSFFejwhRbE/IUXgQiFFF0YhRUZJIUV6TCFF
sU8hReBSIUUTViFFRlkhRXpcIUWtXyFF5GIhRRdmIUVGaSFFemwhRbFvIUXkciFFF3YhRUZ5
IUV6fCFFrX8hReCCIUUThiFFS4khRX6MIUWxjyFF4JIhRROWIUVGmSFFepwhRa2fIUXgoiFF
E6YhRUupIUV6rCFFsa8hReCyIUUTtiFFRrkhRX68IUW9vyFF4MIhRRPGIUVLySFFfswhRbHP
IUXg0iFFE9YhRUbZIUV63CFFrd8hReTiIUUX5iFFRukhRXrsIUWt7yFF5PIhRRP2IUVL+SFF
evwhRbH/IUUZAyJFEwYiRUsJIkV+DCJFsQ8iReASIkUXFiJFSxkiRXocIkWxHyJF4CIiRRMm
IkVGKSJFfiwiRa0vIkXkMiJFEzYiRUY5IkV+PCJFrT8iReBCIkUXRiJFRkkiRXpMIkWtTyJF
4FIiRRNWIkVGWSJFelwiRa1fIkXgYiJFF2YiRUtpIkV6bCJFsW8iReByIkUXdiJFHHoiRZp8
IkWtfyJF4IIiRROGIkVGiSJFfowiRa2PIkXgkiJFE5YiRUaZIkV6nCJF1p8iReSiIkUXpiJF
RqkiRX6sIkWtryJF4LIiRRO2IkVGuSJFerwiRa2/IkXgwiJFE8YiRUbJIkV+zCJFrc8iReDS
IkUT1iJFRtkiRXrcIkWx3yJF4OIiRRfmIkVL6SJFeuwiRa3vIkXg8iJFF/YiRUb5IkV+/CJF
rf8iReACI0UTBiNFRgkjRXoMI0WtDyNF5BIjRRMWI0VGGSNFehwjRa0fI0XgIiNFFyYjRUYp
I0V6LCNFsS8jReQyI0UXNiNFSzkjRX48I0WtPyNF4EIjRRdGI0VGSSNFfkwjRa1PI0XgUiNF
F1YjRUtZI0WGXCNFrV8jReBiI0UXZiNFRmkjRXpsI0WtbyNF6HIjRRN2I0VGeSNFfnwjRbF/
I0XggiNFE4YjRUaJI0V6jCNFrY8jReCSI0UXliNFS5kjRXqcI0WtnyNF4KIjRROmI0VGqSNF
eqwjRa2vI0XgsiNFE7YjRUa5I0V6vCNFrb8jReDCI0UTxiNFRskjRXrMI0WtzyNF4NIjRRPW
I0VG2SNFetwjRa3fI0Xg4iNFE+YjRUvpI0V67CNFre8jReTyI0UT9iNFRvkjRXr8I0Wt/yNF
4AIkRRMGJEVGCSRFegwkRa0PJEXgEiRFExYkRUYZJEV+HCRFrR8kReAiJEUTJiRFRikkRXos
JEWxLyRF4DIkRRM2JEVGOSRFfjwkRa0/JEXgQiRFF0YkRUZJJEV6TCRFrU8kReRSJEUXViRF
RlkkRXpcJEWtXyRF4GIkRRdmJEVLaSRFemwkRa1vJEXgciRFE3YkRUZ5JEV+fCRFsX8kReCC
JEUThiRFRokkRX6MJEWxjyRF4JIkRROWJEVLmSRFepwkRa2fJEXgoiRFE6YkRUapJEV6rCRF
ra8kReSyJEUTtiRFRrkkRXq8JEWtvyRF5MIkRRfGJEVGySRFfswkRbXPJEXk0iRFE9YkRUbZ
JEV+3CRFsd8kReTiJEUT5iRFRukkRX7sJEWx7yRF4PIkRRP2JEVG+SRFevwkRbH/JEXgAiVF
FwYlRUsJJUV6DCVFsQ8lReASJUUXFiVFSxklRX4cJUWtHyVF5CIlRRcmJUVLKSVFeiwlRbEv
JUXkMiVFFzYlRUY5JUV+PCVFsT8lReRCJUUXRiVFX0klRX5MJUW1TyVF5FIlRSBWJUVLWSVF
flwlRbFfJUXkYiVFF2YlRUtpJUV+bCVFrW8lReRyJUUXdiVFS3klRYJ8JUWxfyVF5IIlRReG
JUVLiSVFfowlRbGPJUXkkiVFF5YlRUuZJUV+nCVFsZ8lReSiJUUXpiVFS6klRX6sJUWxryVF
5LIlRRe2JUVLuSVFfrwlRbG/JUXkwiVFF8YlRUvJJUV+zCVFsc8lReTSJUUX1iVFS9klRX7c
JUWx3yVF5OIlRRfmJUVL6SVFfuwlRbHvJUXk8iVFF/YlRUv5JUV+/CVFsf8lReQCJkUXBiZF
SwkmRX4MJkWxDyZF5BImRRcWJkVLGSZFfhwmRbEfJkXkIiZFFyYmRUspJkV+LCZFsS8mReQy
JkUXNiZFSzkmRX48JkWxPyZF5EImRRdGJkVLSSZFfkwmRbFPJkXkUiZFF1YmRUtZJkWWXCZF
sV8mReRiJkUXZiZFS2kmRX5sJkWtbyZF5HImRRd2JkVLeSZFfnwmRbF/JkXkgiZFF4YmRUuJ
JkV+jCZFsY8mReSSJkUXliZFS5kmRXqcJkWxnyZF5KImRRemJkVLqSZFfqwmRbGvJkXksiZF
F7YmRUu5JkV+vCZFrb8mReTCJkVyxiZFS8kmRX7MJkWxzyZF5NImRRfWJkVL2SZFftwmRbHf
JkXk4iZFOOYmRUvpJkV+7CZFse8mReTyJkUT9iZFS/kmRX78JkWx/yZF5AInRRMGJ0VLCSdF
fgwnRbEPJ0XkEidFFxYnRUsZJ0V+HCdFsR8nReQiJ0UXJidFRiknRX4sJ0WxLydF5DInRRc2
J0VLOSdFfjwnRbE/J0XkQidFF0YnRUtJJ0V+TCdFsU8nReRSJ0UTVidFS1knRX5cJ0WxXydF
5GInRRdmJ0VLaSdFfmwnRdpvJ0XgcidFF3YnRUt5J0V+fCdF</AssayXData><AssayYData Points="900">6Gv4P4GH+T/DPfs/uar7P9ZJ/T/KlP4/l07/P6UYAEBiLwBAr68AQHXqAEBAGQFAln0BQJWH
AUAXbwFAy6kBQCzCAUBE6AFAlcgBQLP/AUAxJAJAqmcCQKX0AUA9KAJAUh4CQLUuAkD8QAJA
NhICQOEhAkBZbgJAvBcCQHM+AkATPQJAqUICQGpTAkACEwJAnkgCQI9iAkDsSAJAeEgCQDoW
AkCImQJALdICQJVpAkAJQwJAvhoCQJ9yAkBGRwJAsyoCQEpfAkBLawJAClACQPdYAkAXOgJA
cm0CQMITAkD1hQJA5YQCQBkFAkD+ZgJARGICQPioAkAEOwJAnR0CQGw5AkBSYAJAalMCQB4Y
AkBuVgJAvWUCQMBLAkDEVAJARrACQEc3AkBJjQJAMFwCQOqnAkBxKAJAuhACQP9gAkBnTwJA
ZHYCQE5IAkB7XQJASxcCQNCCAkDVagJAI28CQJ9GAkAleQJA2lYCQC9WAkDyVgJA0VsCQE2c
AkCxSgJAm1UCQFQ+AkA+TAJA+WICQC1+AkDTpAJAApYCQL1fAkBPXwJALsYCQPFmAkCFmQJA
0FcCQKF4AkCvVgJAfZ0CQJNoAkABWAJAAYACQIVjAkAdjQJAsW8CQEEzAkCckwJAfbwCQCJE
AkAnVQJAcUACQAcZAkBdaAJAYW4CQOg6AkB4dQJAFTYCQCkJAkCMawJAuF8CQL5WAkBsXwJA
xJUCQOZnAkDQeQJApmgCQBBtAkDucwJAoVICQEdaAkDGmwJAV64CQMRbAkDZRQJA1JYCQNZF
AkAWegJAp5UCQNsXAkAOrQJA1GYCQJC9AkC3cAJAOzECQGxRAkCeWAJApywCQC+MAkB3NgJA
dVkCQEt/AkC9bAJAOW4CQClvAkBmDQJAnjECQBZdAkC7YgJAADwCQEarAkDRWAJAHE8CQHZ1
AkDeOgJA/UcCQPN4AkCqlQJAJ1ICQLleAkCoRQJAAIgCQJtrAkABggJAJZACQEhxAkChhAJA
wl0CQIJsAkD1fQJAYawCQDJLAkCB1AJAQE0CQFppAkAerwJAYXwCQK5uAkC/ewJAj4YCQPVx
AkCKngJAvJQCQLIdAkBXlgJAgmwCQA6AAkCaigJAV5gCQAOEAkDlwwJAVsMCQMx7AkBoUAJA
/YUCQP6OAkCfuQJAA5wCQFacAkANaQJAXJcCQOKbAkC4wwJAWJcCQJe1AkBLiwJAwcECQDdY
AkB+uQJAi0UCQAVxAkD3oQJA8V4CQDnsAkAYTgJA230CQKyXAkB1PgJAb4YCQI+QAkAbdwJA
dmMCQIZxAkA+owJAxDMCQFuqAkC9bgJAj4YCQASgAkB9cwJAdnwCQCCPAkBPnAJAr3ACQNy1
AkDhWwJA8YICQJ2KAkCanQJAITgCQJmdAkBtoAJA9bwCQFOOAkAudQJAX1sCQIEqAkDA4AJA
U5ECQGNWAkBJfAJAi60CQKZhAkBHxgJA4nkCQPSTAkBHagJAc14CQPyiAkAkoQJAKJkCQIi3
AkBGngJAwasCQLuCAkAYgAJAXqcCQJyuAkBprwJAVbECQIZcAkB2dAJAE9ACQMncAkBHiwJA
mZECQEigAkCctwJA9XgCQKKmAkDabgJAT1oCQPykAkBbsgJAl5ECQGFfAkBGywJArc4CQE2K
AkBQuAJAQ8cCQNfKAkAFuAJA+6oCQF27AkCZqQJA5ZQCQKfiAkD2iAJA0J8CQMaCAkAykgJA
3sUCQMO2AkB7awJALcsCQHGPAkActgJA3PUCQG1yAkBw1QJAYqECQNyfAkBs1gJANpsCQEHA
AkBnyAJAE7QCQPLCAkC0fQJAEvkCQM6SAkDUxgJADLwCQEakAkCgpgJA9b0CQMLRAkAVlQJA
wdgCQG+xAkCSoQJACs4CQKiRAkA9twJA+IUCQB6xAkCuoAJAZb4CQGC4AkBF1AJAC8ECQDqT
AkBerAJAnPACQAt5AkBpoQJAJnUCQP1gAkCXzgJA/aICQPqyAkCexgJADPECQM/mAkA63AJA
pb4CQJmLAkB+nQJA2a8CQFKnAkA6bAJA070CQOurAkCYlwJArpgCQF8IA0A2qAJAIr4CQP2o
AkAAnAJADMkCQIqjAkB3ogJAUvwCQFfKAkDc0AJAU9ICQBmiAkDbzwJAC9QCQBiXAkBBqAJA
VMoCQFaeAkC1wgJAMRcDQL22AkCgrgJAy8UCQHiwAkCP6wJATsACQMR0AkDO7QJAn+wCQK+4
AkB66AJAnrECQMjTAkCc4QJADc8CQJ+CAkDp0gJAq9cCQM2zAkBj/AJAChUDQNcBA0Di4AJA
J9ACQKx4AkAs3AJAss8CQAnhAkC8twJAuAMDQCb1AkBmtwJAU8cCQOrwAkAYLwNAC74CQNCK
AkArxAJA6OYCQG/0AkBAuQJADucCQMgSA0B02AJArrcCQKTxAkBXHANAcgADQLbtAkA4tgJA
pv8CQCQdA0BKOQNAvs8CQO/8AkDOuQJARKECQLcUA0CuqAJA184CQOSOAkDC1QJAdtQCQMHc
AkBLtAJAphADQFoFA0BPGgNA184CQFQAA0Bg7gJAhg8DQNcTA0D4uQJAMfkCQDPXAkCF/AJA
/f8CQFM9A0BuswJAezgDQNrUAkAIDgNAZegCQNGTAkCdCANA6QYDQBbJAkBZDgNAJPcCQBQd
A0AVBgNARwADQDjsAkBMzAJAAh8DQGnyAkCsGgNAaBUDQEcTA0AVQQNAqBgDQC7/AkBIKQNA
NcgCQAhUA0B0CwNAnO8CQIXUAkBkSQNA/EEDQD0iA0Dm0QJAhi8DQFUlA0CgMwNAzfICQJrF
AkAp2AJAN7gCQIuuAkBiMgNAJPsCQBehAkB3JANA++QCQA4IA0CoHwNAuToDQLLRAkCGLwNA
VvgCQMe3AkBf+QJAJtsCQDIYA0B1CQNAXPUCQEcgA0AN5wJAgzIDQLpAA0C73gJAjXQDQDb3
AkDt8wJAAysDQNQSA0DGFQNArP0CQCkXA0CkJQNAnwIDQMAaA0CdHANA9R0DQCRKA0C43wJA
VxYDQIgeA0CKKQNA2RsDQCApA0BcxwJANQUDQIbTAkD4FQNAJ/oCQIoyA0CIDQNA2SADQNA2
A0CRHQNApxUDQBY1A0BH7gJApfQCQNX/AkAULQNAgR8DQLMyA0BhKANAnjkDQNAIA0CjYwNA
8goDQJRCA0BlOwNAJTwDQMJFA0BhLQNAN+sCQMb9AkCjNQNALSIDQJs2A0BTDgNAelMDQO0K
A0D9DgNAkAQDQF5gA0AAPQNAHQoDQBr6AkBkKwNAIjEDQMzoAkAtLgNA+E8DQLRBA0CN/AJA
3jgDQDNlA0C3cANA/+gCQM5PA0CxhgNA1BIDQBJEA0DeIwNAmHIDQGn2AkAU4wJAKywDQAtd
A0BjGgNARyUDQPk0A0AwMgNAgEcDQIJwA0CZUgNA1h0DQAMRA0AFQgNAGP0CQF8rA0A2QANA
Y00DQBr2AkDiLwNAGfcCQLM8A0BABQNAtfYCQAALA0ALJwNA0lUDQJ6WA0DVOgNA00IDQF1d
A0D+TwNAajoDQDFFA0A0SgNAllkDQCIkA0DMcgNAVVEDQL9QA0Cr/AJAgXYDQEIGA0CsGQNA
rmcDQKIrA0A2YgNA84ADQOtmA0CqBwNAE2wDQFtBA0DzSwNANjMDQH1TA0BrCwNAh2YDQHMh
A0CONQNAtlEDQM+AA0A8QwNA63YDQLYNA0DCWgNABi8DQFRlA0CZTwNAL1MDQPhoA0AfKgNA
MFMDQPgbA0B+EQNAZksDQA1eA0CZigNAgzkDQBd/A0DwNgNAB3oDQFREA0D/mANAM5UDQKdi
A0CBgQNAFaEDQNGRA0DNJQNAJkcDQL5MA0DuRQNAtUMDQBIiA0BxZANAXWYDQF0pA0DaSgNA
YD0DQGFRA0D+OwNA3ioDQD9IA0BbRwNAZnQDQK+fA0BQWANAozcDQAlGA0AM8QJAqEQDQN5x
A0B7cQNAUEEDQN1lA0CPWANAeIcDQJN0A0CvUgNA4VsDQDN+A0A2dgNAbyYDQKxQA0AURgNA
IkgDQH1QA0CxXQNAg3UDQGeZA0CisQNAJ5wDQKp5A0AfhANAb6wDQDx4A0AQZgNAb0YDQOhM
A0CxWQNAcY0DQN6cA0CmZQNAP28DQNaNA0AatgNA/6cDQONqA0CkkANAmE0DQMmdA0DBgwNA
aYADQPd0A0AwRQNA4G0DQOWbA0CMigNA0pkDQFZcA0B4RwNAn/ADQNl+A0AuSQNA+pgDQK08
A0BocwNA7JwDQMVFA0A9wQNAGKYDQLWEA0C6mANAL2YDQOSbA0CqggNAHaUDQIB3A0A2sANA
29cDQKsNBEADpgNAJkoDQOStA0DFxwNA1IIDQIVmA0A4iQNAHGYDQLKNA0AiOgNACaMDQL1z
A0ACjQNA+IYDQL5QA0AFjQNAtoIDQOLHA0CTjANAdn8DQH6TA0CToANAto0DQGyYA0DZdANA
FXADQGmpA0CSiwNAYJIDQDdkA0CligNAp5EDQGtCA0C7rQNAr+YDQBXFA0B3gwNAwkADQIS1
A0DiqQNAyLgDQNKwA0BSnANARbkDQFiVA0CMugNAHIIDQB54A0AwUwNAQZ4DQAp0A0DbewNA
rLMDQGi9A0AFegNAfFYDQIOqA0CcewNA3JgDQIxbA0ASjgNAxGsDQI7bA0D4tQNAwrQDQEeT
A0CeewNAVMkDQEeRA0AsjANAL24DQMS1A0B9owNANsQDQMiXA0CDxQNAmfYDQF6TA0DiqwNA
38kDQEiQA0CSrANAo44DQLKDA0ApxgNAVP4DQF7KA0BIiwNA</AssayYData></Step><Step><CommonData><SampleLocation>11</SampleLocation><SampleID></SampleID><SampleGroup></SampleGroup><SampleInfo></SampleInfo><SampleRow>A</SampleRow><SamplePlate>1</SamplePlate><WellType>REGENERATION</WellType><Concentration>-1</Concentration><ConcentrationUnits>µg/ml</ConcentrationUnits><MolarConcentration>-1</MolarConcentration><MolarConcUnits>nM</MolarConcUnits><MolecularWeight>-1</MolecularWeight><Temperature>25</Temperature><StartTime>3237044</StartTime><AssayTime>5</AssayTime></CommonData><FlowRate>1000</FlowRate><StepType>KREGENERATION</StepType><StepName>Regeneration</StepName><StepStatus>OK</StepStatus><ActualTime>4.99907</ActualTime><CycleTime>0.2</CycleTime><AssayXData Points="25">sX8nReSCJ0UXhidFS4knRXqMJ0WtjydF5JInRReWJ0VLmSdFepwnRa2fJ0XkoidFE6YnRUup
J0V+rCdFsa8nReCyJ0UXtidFS7knRX68J0WtvydF5MInRRfGJ0VLySdFeswnRQ==</AssayXData><AssayYData Points="25">+fXuv6AXBsCS2A3AhH8TwBvZF8AUUBvAyfUdwHrNIMBmzCLAiLkkwKsxJsBpDijAinQpwOD6
KsAknCvApKUswA/3LcAUPC/A8RowwHb6MMACAzLABnQywPhtM8Da1TPATF80wA==</AssayYData></Step><Step><CommonData><SampleLocation>12</SampleLocation><SampleID></SampleID><SampleGroup></SampleGroup><SampleInfo></SampleInfo><SampleRow>A</SampleRow><SamplePlate>1</SamplePlate><WellType>NEUTRALIZATION</WellType><Concentration>-1</Concentration><ConcentrationUnits>µg/ml</ConcentrationUnits><MolarConcentration>-1</MolarConcentration><MolarConcUnits>nM</MolarConcUnits><MolecularWeight>-1</MolecularWeight><Temperature>25</Temperature><StartTime>3253268</StartTime><AssayTime>5</AssayTime></CommonData><FlowRate>1000</FlowRate><StepType>KREGENERATION</StepType><StepName>Regeneration</StepName><StepStatus>OK</StepStatus><ActualTime>5.00005</ActualTime><CycleTime>0.2</CycleTime><AssayXData Points="25">rc8nReDSJ0UT1idFR9knRXrcJ0Wt3ydF4OInRRPmJ0VH6SdFeuwnRa3vJ0Xg8idFE/YnRUf5
J0V6/CdFrf8nReACKEUTBihFRwkoRXoMKEWtDyhF4BIoRRMWKEVHGShFehwoRQ==</AssayXData><AssayYData Points="25">6pRhP9KTYT+pnGY/bnNrP8CPcj/fxHY/GV17P+aafj+wWYA/RCuBPzCzgj/SKYQ/VP2EP13D
hT/1jIY/6t6GP/bvhz8jYYg/FGGIP+5RiT/vH4o/BaaJPy2gij8J9Yo/dd2LPw==</AssayYData></Step><Step><CommonData><SampleLocation>11</SampleLocation><SampleID></SampleID><SampleGroup></SampleGroup><SampleInfo></SampleInfo><SampleRow>A</SampleRow><SamplePlate>1</SamplePlate><WellType>REGENERATION</WellType><Concentration>-1</Concentration><ConcentrationUnits>µg/ml</ConcentrationUnits><MolarConcentration>-1</MolarConcentration><MolarConcUnits>nM</MolarConcUnits><MolecularWeight>-1</MolecularWeight><Temperature>25</Temperature><StartTime>3269492</StartTime><AssayTime>5</AssayTime></CommonData><FlowRate>1000</FlowRate><StepType>KREGENERATION</StepType><StepName>Regeneration</StepName><StepStatus>OK</StepStatus><ActualTime>4.99907</ActualTime><CycleTime>0.2</CycleTime><AssayXData Points="25">rR8oRdwiKEUPJihFRykoRXYsKEWtLyhF8TIoRQ82KEVDOShFdjwoRa0/KEXcQihFE0YoRUdJ
KEV6TChFrU8oReBSKEUTVihFQ1koRXZcKEWpXyhF4GIoRQ9mKEVDaShFdmwoRQ==</AssayXData><AssayYData Points="25">jE8VwJWjIMDHYCXAgbYowA41K8DMDi3ALGwuwK0VMMBB/zDAzBsywEggM8CXpDPAkrs0wAJL
NcBl+TXAf702wG7yNsDBFTjAFY04wJ67OMDzWTnAN9k5wAQ6OsCggzrASPE6wA==</AssayYData></Step><Step><CommonData><SampleLocation>12</SampleLocation><SampleID></SampleID><SampleGroup></SampleGroup><SampleInfo></SampleInfo><SampleRow>A</SampleRow><SamplePlate>1</SamplePlate><WellType>NEUTRALIZATION</WellType><Concentration>-1</Concentration><ConcentrationUnits>µg/ml</ConcentrationUnits><MolarConcentration>-1</MolarConcentration><MolarConcUnits>nM</MolarConcUnits><MolecularWeight>-1</MolecularWeight><Temperature>25</Temperature><StartTime>3285565</StartTime><AssayTime>5</AssayTime></CommonData><FlowRate>1000</FlowRate><StepType>KREGENERATION</StepType><StepName>Regeneration</StepName><StepStatus>OK</StepStatus><ActualTime>4.99907</ActualTime><CycleTime>0.2</CycleTime><AssayXData Points="25">qW8oRdhyKEULdihFP3koRXZ8KEWpfyhF9YIoRQ+GKEVDiShFdowoRaWPKEXckihFD5YoRT+Z
KEVynChFqZ8oRdyiKEUPpihFQ6koRXKsKEWlryhF2LIoRQ+2KEU/uShFcrwoRQ==</AssayXData><AssayYData Points="25">pmNiP5rwYT/PzWc/jgluP1/scz+frHg/+fF8P/jvfz83qoE/Ef2BP7c9gz9dc4Q/H2aFP3P1
hj+X3Ic/38+HP0ZHiD9wXIk/n0CKP9V4ij/rNIs/oVCLP2QJjD/oG4w/XCqMPw==</AssayYData></Step><Step><CommonData><SampleLocation>11</SampleLocation><SampleID></SampleID><SampleGroup></SampleGroup><SampleInfo></SampleInfo><SampleRow>A</SampleRow><SamplePlate>1</SamplePlate><WellType>REGENERATION</WellType><Concentration>-1</Concentration><ConcentrationUnits>µg/ml</ConcentrationUnits><MolarConcentration>-1</MolarConcentration><MolarConcUnits>nM</MolarConcUnits><MolecularWeight>-1</MolecularWeight><Temperature>25</Temperature><StartTime>3301650</StartTime><AssayTime>5</AssayTime></CommonData><FlowRate>1000</FlowRate><StepType>KREGENERATION</StepType><StepName>Regeneration</StepName><StepStatus>OK</StepStatus><ActualTime>4.99907</ActualTime><CycleTime>0.2</CycleTime><AssayXData Points="25">pb8oRenCKEUHxihFP8koRW7MKEWlzyhF2NIoRQfWKEU72ShFbtwoRaHfKEXU4ihFC+YoRTvp
KEVu7ChFpe8oRdTyKEUH9ihFW/koRW78KEWl/yhF1AIpRQ8GKUU7CSlFbgwpRQ==</AssayXData><AssayYData Points="25">/8MWwIztIcBezSbArckpwIO3K8Cyhy3A4hgvwB1RMMCTTzHA0UEywCwzM8CrxTPAdsk0wIdX
NcBizjXAc2s2wJz2NsC8tzfAqOs3wCRwOMBX/DjAJis5wE/ROcDKIjrAk/E5wA==</AssayYData></Step><Step><CommonData><SampleLocation>12</SampleLocation><SampleID></SampleID><SampleGroup></SampleGroup><SampleInfo></SampleInfo><SampleRow>A</SampleRow><SamplePlate>1</SamplePlate><WellType>NEUTRALIZATION</WellType><Concentration>-1</Concentration><ConcentrationUnits>µg/ml</ConcentrationUnits><MolarConcentration>-1</MolarConcentration><MolarConcUnits>nM</MolarConcUnits><MolecularWeight>-1</MolecularWeight><Temperature>25</Temperature><StartTime>3317789</StartTime><AssayTime>5</AssayTime></CommonData><FlowRate>1000</FlowRate><StepType>KREGENERATION</StepType><StepName>Regeneration</StepName><StepStatus>OK</StepStatus><ActualTime>5.00005</ActualTime><CycleTime>0.2</CycleTime><AssayXData Points="25">oQ8pRdQSKUUHFilFOxkpRW4cKUWhHylF1CIpRQcmKUU7KSlFbiwpRaEvKUXUMilFBzYpRTs5
KUVuPClFoT8pRdRCKUULRilFO0kpRW5MKUWhTylF1FIpRQdWKUU7WSlFblwpRQ==</AssayXData><AssayYData Points="25">JGBtP9/Eaz/3mnI/yz95P7N4fD/OyoA/CQODPwxVhT8N9oU/9u2GP4hLiD/+hok/RceKP2Mg
iz+AMow/FDyMPyxAjT9fzI4/GmyOP9umjz9v0I8/u2uQPxr9kD+vcJE/LreRPw==</AssayYData></Step><Step><CommonData><SampleLocation>1</SampleLocation><SampleID></SampleID><SampleGroup></SampleGroup><SampleInfo></SampleInfo><SampleRow>A</SampleRow><SamplePlate>1</SamplePlate><WellType>BUFFER</WellType><Concentration>-1</Concentration><ConcentrationUnits>µg/ml</ConcentrationUnits><MolarConcentration>-1</MolarConcentration><MolarConcUnits>nM</MolarConcUnits><MolecularWeight>-1</MolecularWeight><Temperature>25</Temperature><StartTime>3332638</StartTime><AssayTime>30</AssayTime></CommonData><FlowRate>1000</FlowRate><StepType>BASELINE</StepType><StepName>Baseline</StepName><StepStatus>OK</StepStatus><ActualTime>30</ActualTime><CycleTime>0.2</CycleTime><AssayXData Points="150">oV8pRdBiKUUDZilFN2kpRWpsKUWdbylF1HIpRQd2KUU3eSlFanwpRZ1/KUXUgilFB4YpRTeJ
KUVqjClFnY8pRdSSKUUDlilFN5kpRW6cKUWdnylF0KIpRQemKUU3qSlFcqwpRaGvKUXQsilF
B7YpRRS6KUWTvClFnb8pRdDCKUUDxilFO8kpRW7MKUWdzylF1NIpRQfWKUU72SlFatwpRZ3f
KUXQ4ilFA+YpRTfpKUVu7ClFne8pRdTyKUUD9ilFN/kpRWr8KUWh/ylF2AIqRQMGKkU/CSpF
agwqRaEPKkXUEipFBxYqRTcZKkVqHCpFnR8qRdQiKkUDJipFOykqRW4sKkWhLypF0DIqRQM2
KkU7OSpFbjwqRZ0/KkXQQipFB0YqRTtJKkVuTCpFnU8qRdRSKkUDVipFN1kqRWpcKkWdXypF
1GIqRQdmKkU7aSpFamwqRaFvKkXUcipFA3YqRTt5KkVufCpFnX8qRdSCKkUHhipFO4kqRW6M
KkWhjypF1JIqRQeWKkU/mSpFbpwqRaGfKkXYoipFB6YqRTupKkVurCpFoa8qRdSyKkUHtipF
O7kqRW68KkWhvypF1MIqRQfGKkU7ySpFbswqRaHPKkXU0ipFB9YqRTvZKkVu3CpFod8qRdTi
KkUH5ipFO+kqRW7sKkWh7ypF1PIqRQf2KkU7+SpFbvwqRaH/KkXUAitFKAYrRTsJK0VuDCtF
oQ8rRdQSK0UHFitFOxkrRW4cK0WhHytF1CIrRQcmK0U7KStFbiwrRaEvK0XUMitFBzYrRTs5
K0VuPCtF</AssayXData><AssayYData Points="150">s0mVPycQlj8gXJY/liWXP+wLlz/GLZc/AziXP7/ulz+r9Zc/t3qYP6EnmD+cY5g/K26YP6CZ
mD/X3pg/YD6ZP2WumD+jp5k/eUyZP3M3mj+oP5o/wAqaP0u3mj/+OJo/qUKaP6lnmj+Lepo/
rbWaP6zFmz/gOps/FjmbPztTmz89T5s/hIabP8qFmz/qqJs/GBKcP6dgnD/Hh5w/4OybP7Yf
nD91dJw/HUGcP/XcnD9a+pw/WBqdPzCGnD9+Wp0/QYOcP30OnT+tu5w/zFydP9VFnT9Qyp0/
SwSeP7LynT9mdJ4/ghqeP+LNnT8DMZ4/XU+eP3pEnj8lfZ4/R76ePwF3nj+il58/AvWeP0oU
nz+phJ4/jseeP+/tnj+sm58/zgmfP5mdnz9jRJ8/ymGfP/bunz8mK6A/x9SfP/J9nz8fr58/
ORugP7Lfnz+O6qA/Y76gP13UoD8kX6A/XNmgP4aFoD+xAaE/s9SgP68VoT/ubaA/HwuhPzAj
oT/O9aA/n7ahP1NmoT/pQqE/G6ihP40doT/zeqE/FkahP2jqoT9s56E/zhiiP+PToT+hqaE/
pFyhP7oUoj9vCKI/4QGiPzOqoT9jLaI/rWeiP5lIoj/JxaE/uiCiP6kEoj9Dq6I/2MeiPwWO
oj8yF6I/ofyiP7Dyoj87sKI/iyCjP6/goj+P56I/K86iPxsgoz/W0KI/naWiP05Doz+wCqM/
Mq2iP16Yoz+YKKM/3JajP5jZoj/oU6M/HVajPxRPoz8gg6M/P7SjP4x/oz+iDaQ/NYajP3r7
oz/i/6M/</AssayYData></Step><Step><CommonData><SampleLocation>7</SampleLocation><SampleID>QA013 delta CDRL3</SampleID><SampleGroup></SampleGroup><SampleInfo></SampleInfo><SampleRow>A</SampleRow><SamplePlate>1</SamplePlate><WellType>KLOAD</WellType><Concentration>10</Concentration><ConcentrationUnits>µg/ml</ConcentrationUnits><MolarConcentration>-1</MolarConcentration><MolarConcUnits>nM</MolarConcUnits><MolecularWeight>-1</MolecularWeight><Temperature>25</Temperature><StartTime>3370334</StartTime><AssayTime>80</AssayTime></CommonData><FlowRate>600</FlowRate><StepType>LOADING</StepType><StepName>Loading</StepName><StepStatus>OK</StepStatus><ActualTime>79.9991</ActualTime><CycleTime>0.2</CycleTime><AssayXData Points="400">oT8rRdBCK0UDRitFN0krRW5MK0WhTytF1FIrRQdWK0U7WStFblwrRZ1fK0XQYitFA2YrRTtp
K0VqbCtFoW8rRdRyK0UHditFO3krRW58K0WhfytF1IIrRQOGK0U7iStFbowrRZ2PK0XUkitF
B5YrRTuZK0VunCtFnZ8rRdCiK0UHpitFO6krRW6sK0WhrytF0LIrRQO2K0U7uStFbrwrRaG/
K0XQwitFB8YrRTvJK0VqzCtFoc8rRdTSK0UH1itFO9krRW7cK0Wh3ytF1OIrRQfmK0U76StF
buwrRaHvK0XU8itFB/YrRTv5K0Vu/CtFof8rRdQCLEUHBixFOwksRWoMLEWhDyxF0BIsRQMW
LEU3GSxFbhwsRaEfLEXQIixFByYsRTcpLEVuLCxFoS8sRdAyLEUHNixFOzksRW48LEWhPyxF
1EIsRQdGLEU7SSxFbkwsRaFPLEXUUixFB1YsRTdZLEVuXCxFnV8sRdBiLEUDZixFN2ksRW5s
LEWhbyxF1HIsRQd2LEU3eSxFbnwsRaF/LEXQgixFA4YsRTeJLEVqjCxFoY8sRdSSLEUHlixF
O5ksRWqcLEWhnyxF1KIsRQemLEVPqSxFbqwsRaGvLEXQsixFB7YsRTe5LEVuvCxFnb8sRdTC
LEUHxixFN8ksRW7MLEWdzyxF1NIsRQPWLEV02SxFatwsRZ3fLEXU4ixFB+YsRTvpLEVq7CxF
oe8sRdDyLEUD9ixFN/ksRW78LEWh/yxF1AItRQcGLUU3CS1FbgwtRaEPLUXQEi1FBxYtRTcZ
LUVuHC1FoR8tRdQiLUUDJi1FNyktRWosLUWdLy1F2DItRQc2LUU7OS1FajwtRZ0/LUX5Qi1F
B0YtRTZJLUVuTC1FoU8tRdBSLUUHVi1FO1ktRW5cLUWdXy1F0GItRQdmLUU7aS1FamwtRaFv
LUXUci1FA3YtRTZ5LUVufC1FoX8tRdSCLUUDhi1FO4ktRW6MLUWdjy1F0JItRQOWLUU7mS1F
bpwtRaGfLUXUoi1FA6YtRTupLUVurC1Foa8tRdCyLUUDti1FNrktRWq8LUWhvy1F0MItRQPG
LUU7yS1FbswtRaHPLUXQ0i1FA9YtRTbZLUVq3C1Fnd8tRdDiLUUD5i1FO+ktRW7sLUWh7y1F
1PItRQP2LUU7+S1FavwtRaH/LUXQAi5FBwYuRTYJLkVuDC5FnQ8uRdASLkUHFi5FNhkuRWoc
LkWhHy5F0CIuRQMmLkU2KS5FbiwuRZ0vLkUJMy5FAzYuRTs5LkVuPC5FoT8uRdRCLkUQRi5F
O0kuRW5MLkWhTy5F0FIuRQdWLkVsWS5FalwuRZ1fLkXUYi5FEGYuRTtpLkVubC5FoW8uRdBy
LkUHdi5FNnkuRWp8LkWdfy5F0IIuRQOGLkU7iS5FaowuRZ2PLkXQki5FB5YuRTaZLkVunC5F
nZ8uRdCiLkUDpi5FNqkuRWqsLkWdry5F0LIuRQO2LkU2uS5FbrwuRaG/LkXUwi5FA8YuRTvJ
LkUazS5Fnc8uRdTSLkUD1i5FO9kuRW7cLkWd3y5F0OIuRQPmLkU76S5FauwuRZ3vLkXQ8i5F
A/YuRTb5LkVu/C5Fnf8uRdQCL0UHBi9FNgkvRW4ML0WhDy9F0BIvRQMWL0U7GS9FahwvRaEf
L0XUIi9FAyYvRTYpL0VqLC9FnS8vRdQyL0UDNi9FNjkvRWo8L0WdPy9F0EIvRQdGL0U2SS9F
akwvRaFPL0XQUi9FA1YvRTZZL0VuXC9FnV8vRdBiL0UDZi9FNmkvRWpsL0Wdby9F0HIvRQd2
L0U7eS9FanwvRZ1/L0XUgi9FA4YvRTuJL0VqjC9FnY8vRdSSL0UHli9FNpkvRW6cL0Wdny9F
0KIvRQOmL0U7qS9FaqwvRZ2vL0XQsi9FB7YvRTu5L0VqvC9F1r8vRdTCL0UHxi9FNskvRWrM
L0Whzy9F1NIvRQPWL0U22S9FbtwvRcLfL0XU4i9FB+YvRTvpL0Vq7C9F9+8vRdTyL0UD9i9F
NvkvRWr8L0Wd/y9F1AIwRQcGMEU2CTBFagwwRaEPMEXQEjBFBxYwRTYZMEVqHDBFnR8wRdQi
MEUDJjBFOykwRW4sMEWdLzBF0DIwRQM2MEVLOTBFajwwRQ==</AssayXData><AssayYData Points="400">Ig+kPwAdpD/vVKQ/oDekPwFppD831qQ/XkmlP3Ywpj/ZsKY/kXynP85ypz9nFag/OBGpP3QC
qj/tTKo/uaCqPyPWqz8066s//LSsP3zqrD8JBa4/DbKuP8qsrj/aKrA/E5awP0s4sT/eK7I/
JQazP6E0sz8wj7M/rxq0P/TTtD/9w7U/Aku2P/cAtz9KMLc/cu63PwiKuD/OS7k/h8i5P5QE
uj/gzbo/L0O7P8E/vD8tkLw/7nK9Pywdvj9UYb4/xta+Px1avz9Asr8/ELrAP30mwT8z2ME/
LnrDP+KPwj/Q18M/gGHEP8vSxD98u8Q/E1zFP8qgxT+jO8Y/U2zHP8Vkxz9oQcg/ny/JP4Fx
yT8TE8o/YYXKP1I1yz/lNss/IoDMPxZzzD+ewsw/+TTNP7/czT8cR84/dGrPP4Fzzz9wOs8/
3/rPP+CL0D+tDNE/tLXRP34X0j+SttI/GvnSP3Bo0z9pzdM/2UbUP/M41D8bJ9U/75bVP1gR
1j/IZNY/c7/WP7YQ1z+XaNc/skfYPw1q2D98c9k/HmLZP8sj2j+llNo/3NLaP9Tv2j/HT9s/
lc/bP7Zq3D+9wdw//7/cP0xO3T/+3t0/DrTdP8sg3z/st94/ryrfP1Fk3z/fc+A/MSbgP2cL
4T95LOE/smrhP33X4T+wLuI/zoDiPwOg4j+wg+I/n6fjPzzA4z+p+eM/0t3kP0LE5D/1veQ/
MpPlP6c55j9NGOY/B/jlPwa45j/jMuc/CgnoP5pN5z+AM+g/9g7oP+OM6D+ypek/xvLoP465
6T9oceo/OUvqPxGw6j80heo/KPLqPx6C6z/ZKus/xr/rPyof7D8dDOw/pnjsP++v7D8cKO0/
v6vtP8PI7T+qre0/+dHtPy0P7j8R2+4/VBfvP21M7z8mve8/tt3vP0/A8D/jW/A/X1LxP9nm
8D9WbvE/MInxP+HH8T+g//E/2tLyPx2m8j8uSvI/wF3zP3EY8z8bWPM/A3/zP5OY8z/ZMvQ/
9mL0Pxyp9D9gx/Q/dFv1P/IL9T9TXPU/gFH1P+ce9j/bHvY/UmP2PxFR9j99KPc/jHT2P+Xf
9j833fY/tWz3P2u19z8lrfc/WEv4PzeT+D9n7fg/FXz4PzQv+T82k/k/w4v5PxeV+T9NVvk/
NND5P49E+j/2ivo/D6L6P40b+j9Mqfo/9Aj7P5Fl+z82lvs/sOD7Pxf7+z9iPfw/Jx78P2JJ
/D+WwPw/aXf8P0a4/D8qZ/0/P4X9P9BY/T+iyP0/9dD9P5Un/j9A6v0/Ltj9P2ah/j99ev4/
vjL/P0d4/z8C8/4/mAD/P6V8/z9ICgBAg67/P6ZBAECIdgBAvVEAQGkQAEDnWABAoGgAQPGS
AEClkABATtcAQOu7AEA+7gBAwtAAQHHlAECPHAFA5hcBQNoAAUDnFAFAtogBQPKoAUDWXgFA
J7wBQPCiAUAIlwFAn6YBQNIWAkDB7QFAP/wBQF8GAkBdMgJAZn0CQDwmAkCUYAJAQHgCQCel
AkAltAJA28wCQFaqAkC3zAJAng4DQMmxAkDN+wJATe4CQCJQA0AtTQNAGmgDQLwfA0AcfwNA
RpkDQNV9A0BliwNA4LgDQPicA0DV3wNASRsEQKK1A0DbBARAN+0DQM42BEAlCwRAMEEEQGNA
BEBtcARAiDgEQPptBEBIkARAkbYEQO7tBEC16wRArusEQGbbBEAt7ARAOOgEQHjrBEC52ARA
W+YEQB9QBUC8YwVAIU0FQF1oBUDKZgVA36cFQIe9BUBweAVAvpYFQH3OBUCrhAVAaRIGQGjo
BUDbKgZAXdkFQCsNBkC1bgZAcC8GQEgpBkC3VQZAtpcGQNl6BkDLhgZAKskGQGGqBkCEpgZA
6rcGQIh9BkC8wgZAEegGQKTSBkAvKgdAA7AGQKZIB0APIwdA7SQHQLpNB0AfawdAkl8HQJ90
B0B9QwdAzFIHQKC5B0BScgdA/rgHQIqAB0CwjQdAlbkHQG/fB0BbtAdAEesHQEtJCEBO9QdA
tAwIQGdWCEC4gAhA0kYIQPOVCEDYgghAvKMIQFeUCECwZAhAN6EIQHDKCEBQkghAz+8IQJHE
CECmAQlAiAAJQPj5CEB65whAdv0IQFdXCUBgMAlAujEJQA==</AssayYData></Step><Step><CommonData><SampleLocation>1</SampleLocation><SampleID></SampleID><SampleGroup></SampleGroup><SampleInfo></SampleInfo><SampleRow>A</SampleRow><SamplePlate>1</SamplePlate><WellType>BUFFER</WellType><Concentration>-1</Concentration><ConcentrationUnits>µg/ml</ConcentrationUnits><MolarConcentration>-1</MolarConcentration><MolarConcUnits>nM</MolarConcUnits><MolecularWeight>-1</MolecularWeight><Temperature>25</Temperature><StartTime>3457897</StartTime><AssayTime>30</AssayTime></CommonData><FlowRate>1000</FlowRate><StepType>BASELINE</StepType><StepName>Baseline</StepName><StepStatus>OK</StepStatus><ActualTime>30</ActualTime><CycleTime>0.2</CycleTime><AssayXData Points="150">nT8wRcxCMEWCRjBFqUkwRWZMMEWdTzBFzFIwRf9VMEU3WTBFZlwwRZlfMEXMYjBFA2YwRTNp
MEVmbDBFnW8wRdByMEUDdjBFfHkwRWZ8MEWdfzBF0IIwRf+FMEV8iTBFaowwRZmPMEXQkjBF
/5UwRTeZMEVynDBFmZ8wRcyiMEUDpjBFN6kwRWqsMEWZrzBFzLIwRQO2MEU3uTBFarwwRZm/
MEXMwjBF/8UwRTvJMEVqzDBFnc8wRdDSMEUD1jBFM9kwRWrcMEWd3zBF0OIwRQPmMEU76TBF
auwwRZ3vMEXQ8jBF//UwRTf5MEVq/DBFnf8wRdACMUUDBjFFNwkxRWoMMUWdDzFF0BIxRQMW
MUU3GTFFahwxRZ0fMUXQIjFFAyYxRTcpMUVqLDFFnS8xRdAyMUUDNjFFNzkxRWo8MUWdPzFF
0EIxRQNGMUU3STFFakwxRZ1PMUXQUjFFA1YxRTdZMUVqXDFFnV8xRdBiMUUDZjFFN2kxRWps
MUWdbzFF0HIxRQN2MUU3eTFFanwxRZ1/MUXQgjFFA4YxRTeJMUVqjDFFmY8xRdCSMUUDljFF
N5kxRWqcMUWdnzFF0KIxRQOmMUU3qTFF2KwxRZ2vMUXQsjFFA7YxRTe5MUVqvDFFnb8xRdDC
MUUDxjFFN8kxRWrMMUWZzzFF0NIxRQPWMUU32TFFatwxRZ3fMUXQ4jFFA+YxRTfpMUVq7DFF
ne8xRczyMUUD9jFFN/kxRWr8MUWd/zFF0AIyRf8FMkU3CTJFagwyRZ0PMkXQEjJFAxYyRTcZ
MkVqHDJF</AssayXData><AssayYData Points="150">XusJQF1SCkDerApAe7gKQBUaC0DSBAtAPq0KQLAIC0AuQgtA8fsKQCrKCkDwSAtAdv8KQCE6
C0DJHAtAE+sKQAtEC0AETAtAzRsLQIc3C0CSfwtAx3MLQG9DC0CYRgtAAWQLQKNRC0AmXgtA
vpsLQMF1C0AlqAtAoFMLQKOIC0AXmAtAuDwLQOyKC0BsswtAX20LQJE7C0C3eQtAwYALQJta
C0B9XQtAS3kLQIi6C0D5ZAtA9X0LQPVtC0C4kQtAp5oLQOmrC0AGyQtATIILQKzVC0CnuAtA
b78LQIr7C0CjiwtA35ALQG3MC0Dn0gtAS7QLQAaGC0C19QtA+6kLQFKjC0BCkQtA98YLQFO8
C0BneAtAjBMMQJuhC0DrtAtAOt0LQLm0C0BiygtA+tsLQFTwC0AVjgtAucsLQGdqC0Cp+gtA
sKULQErPC0BZ2gtA6MoLQLu0C0CZ4AtAWcMLQB0NDEAazQtAUMILQAHEC0BZBwxA9wAMQJfH
C0BgBgxAR/QLQAkmDEDYCQxAMesLQG42DEDtCwxAoOsLQPkODEDP5gtAPOwLQJz1C0AS9QtA
aQ8MQLb/C0Bj+gtA1xYMQJbxC0ArDwxAXvULQP/lC0AGNgxA1vcLQGUTDEBaEwxA3eALQH06
DECFCAxAz/MLQOX5C0By+gtA13gMQJJDDEAtNAxAAC0MQFYuDECADgxAnlQMQE9HDECtswtA
5UEMQPsvDEC+TgxAVEwMQKMIDEAJDgxAJkQMQJY2DEA6PwxAGzsMQP+EDEDeCgxACDQMQPFM
DEA2SAxA</AssayYData></Step><Step><CommonData><SampleLocation>10</SampleLocation><SampleID>BG505 T332N SOSIP</SampleID><SampleGroup></SampleGroup><SampleInfo></SampleInfo><SampleRow>A</SampleRow><SamplePlate>1</SamplePlate><WellType>KSAMPLE</WellType><Concentration>-1</Concentration><ConcentrationUnits>µg/ml</ConcentrationUnits><MolarConcentration>500</MolarConcentration><MolarConcUnits>nM</MolarConcUnits><MolecularWeight>-1</MolecularWeight><Temperature>25</Temperature><StartTime>3496823</StartTime><AssayTime>180</AssayTime></CommonData><FlowRate>600</FlowRate><StepType>ASSOC</StepType><StepName>Association</StepName><StepStatus>OK</StepStatus><ActualTime>179.999</ActualTime><CycleTime>0.2</CycleTime><AssayXData Points="900">nR8yRcwiMkUDJjJFMykyRWYsMkWdLzJFzDIyRQM2MkU3OTJFZjwyRZ0/MkXMQjJFA0YyRTNJ
MkVmTDJFmU8yRdBSMkUDVjJFM1kyRWZcMkWdXzJF0GIyRQNmMkU3aTJFZmwyRZlvMkXMcjJF
/3UyRTN5MkVqfDJFmX8yRcyCMkX/hTJFM4kyRWqMMkWZjzJFzJIyRf+VMkUzmTJFapwyRZmf
MkXQojJFA6YyRTOpMkVmrDJFma8yRcyyMkX/tTJF1rkyRWa8MkWdvzJFzMIyRf/FMkUzyTJF
ZswyRZ3PMkXM0jJF/9UyRTPZMkVm3DJFmd8yRcziMkX/5TJFN+kyRWrsMkWd7zJFzPIyRf/1
MkU3+TJFZvwyRZn/MkXMAjNFAwYzRTMJM0VmDDNFmQ8zRdASM0UDFjNFMxkzRWocM0WZHzNF
zCIzRQMmM0UzKTNFaiwzRZkvM0XQMjNF/zUzRTM5M0VmPDNFmT8zRcxCM0X/RTNFM0kzRWZM
M0WZTzNFzFIzRQNWM0UzWTNFZlwzRZlfM0XMYjNFDGYzRTNpM0VmbDNFnW8zRcxyM0VVdjNF
N3kzRWZ8M0WdfzNFzIIzRf+FM0UziTNFZowzRZmPM0XMkjNF/5UzRTOZM0VmnDNFmZ8zRcyi
M0X/pTNFN6kzRWasM0WZrzNFzLIzRf+1M0UzuTNFZrwzRZm/M0XMwjNF/8UzRTfJM0VmzDNF
mc8zRczSM0X/1TNFM9kzRWbcM0Wd3zNFzOIzRQPmM0Uz6TNFZuwzRZnvM0XM8jNF//UzRTf5
M0Vm/DNFmf8zRcwCNEX/BTRFMwk0RWYMNEWdDzRFzBI0Rf8VNEU3GTRFZhw0RZkfNEXMIjRF
/yU0RTIpNEVmLDRFmS80RcwyNEX/NTRFNzk0RWY8NEWZPzRFzEI0Rf9FNEU3STRFakw0RZlP
NEXQUjRF/1U0RTJZNEVqXDRFnV80RdBiNEUQZjRFMmk0RWZsNEWdbzRFzHI0Rf91NEUyeTRF
anw0RZl/NEXMgjRF/4U0RTKJNEVmjDRFnY80RdCSNEUIljRFN5k0RWacNEWZnzRF0KI0RQOm
NEUyqTRFZqw0RZmvNEXMsjRFA7Y0RTK5NEVqvDRFnb80RczCNEX/xTRFN8k0RWrMNEWZzzRF
zNI0Rf/VNEUy2TRFatw0RZnfNEXM4jRFA+Y0RTfpNEVq7DRFme80RdDyNEUD9jRFMvk0RWr8
NEWZ/zRF0AI1RQMGNUU3CTVFagw1RZ0PNUXQEjVFAxY1RTcZNUVqHDVFnR81RdAiNUUcJjVF
Nyk1RWosNUWdLzVF0DI1RQM2NUU3OTVFajw1RZ0/NUXQQjVFA0Y1RTdJNUVqTDVFnU81RdBS
NUUDVjVFN1k1RWpcNUWdXzVF0GI1RQNmNUU3aTVFamw1RZ1vNUXQcjVFA3Y1RTd5NUVqfDVF
nX81RdCCNUUDhjVFbIk1RWqMNUWdjzVF0JI1RQOWNUWpmTVFapw1RZ2fNUXQojVFA6Y1RTep
NUVqrDVFna81RdCyNUUDtjVFN7k1RWq8NUWdvzVF0MI1RQPGNUU3yTVFZsw1RZ3PNUXM0jVF
A9Y1RTfZNUVq3DVFnd81RdDiNUUD5jVFN+k1RWrsNUWd7zVF0PI1RQP2NUU3+TVFavw1RZ3/
NUXQAjZFAwY2RTcJNkVqDDZFnQ82RdASNkUDFjZFNxk2RWocNkWdHzZF0CI2RQMmNkU3KTZF
aiw2RZ0vNkXQMjZFAzY2RTI5NkVqPDZFnT82RdBCNkUDRjZFN0k2RWZMNkWdTzZF0FI2RQNW
NkU3WTZFZlw2RZ1fNkXQYjZFA2Y2RTdpNkVqbDZFmW82RdByNkUDdjZFN3k2RWZ8NkWdfzZF
0II2RQOGNkU3iTZFaow2RZ2PNkXQkjZFA5Y2RTeZNkVqnDZFnZ82RdCiNkUDpjZFN6k2RWqs
NkWdrzZFzLI2Rf+1NkU3uTZFZrw2RZ2/NkXQwjZFA8Y2RTfJNkVqzDZFnc82RdDSNkUD1jZF
N9k2RWrcNkWd3zZF0OI2RQPmNkUy6TZFauw2RZ3vNkXQ8jZF//U2RTf5NkVq/DZFnf82RdAC
N0UDBjdFNwk3RWoMN0WdDzdF0BI3RQMWN0U3GTdFahw3RZ0fN0XQIjdFAyY3RTcpN0VmLDdF
nS83RcwyN0UDNjdFNzk3RWo8N0WdPzdF0EI3RQNGN0U3STdFZkw3RZlPN0XMUjdF/1U3RTdZ
N0VmXDdFnV83RcxiN0UDZjdFN2k3RWpsN0WdbzdFzHI3RQN2N0U3eTdFanw3RZ1/N0XQgjdF
A4Y3RTeJN0XUjDdFnY83RdCSN0UDljdFN5k3RWacN0WdnzdF0KI3Rf+lN0U3qTdFaqw3RZ2v
N0XMsjdFA7Y3RTe5N0VqvDdFnb83RczCN0UDxjdFN8k3RWrMN0WdzzdFzNI3Rf/VN0U32TdF
atw3RZ3fN0XQ4jdF/+U3RTfpN0Vq7DdFne83RdDyN0X/9TdFMvk3RWr8N0Wd/zdF0AI4RWIG
OEU3CThFZgw4RZ0POEXQEjhFAxY4RTcZOEVmHDhFmR84RdAiOEUDJjhFPyk4RWosOEWdLzhF
zDI4RQM2OEU3OThFajw4RZ0/OEXMQjhFA0Y4RTdJOEVqTDhFnU84RdBSOEUDVjhFN1k4RWpc
OEWdXzhFzGI4RQNmOEUyaThFZmw4RZlvOEXQcjhFA3Y4RTJ5OEVufDhFmX84RdCCOEUDhjhF
N4k4RWaMOEWdjzhF0JI4RQOWOEU3mThFapw4RZ2fOEXMojhFA6Y4RTepOEVqrDhFna84RdCy
OEUDtjhFN7k4RWq8OEWZvzhF0MI4RQPGOEU3yThFasw4RZnPOEXQ0jhF/9U4RTfZOEVm3DhF
nd84RdDiOEUD5jhFMuk4RWrsOEWd7zhFzPI4Rf/1OEU3+ThFavw4RZn/OEXQAjlF/wU5RTcJ
OUVqDDlFmQ85RdASOUUDFjlFNxk5RWYcOUWZHzlFzCI5RQMmOUU3KTlFaiw5RZ0vOUXMMjlF
AzY5RTI5OUVmPDlFnT85RdBCOUX/RTlFMkk5RWpMOUWdTzlF0FI5RQNWOUU3WTlFalw5RZlf
OUXQYjlFA2Y5RTJpOUVmbDlFmW85RdByOUX/dTlFN3k5RWZ8OUWdfzlF0II5RQOGOUU3iTlF
aow5RZ2POUXQkjlF/5U5RTKZOUVmnDlFnZ85RcyiOUX/pTlFN6k5RWqsOUWZrzlFzLI5Rf+1
OUU3uTlFZrw5RZm/OUX1wjlF/8U5RTfJOUVqzDlFnc85RQrTOUUD1jlFN9k5RWbcOUWd3zlF
0OI5RRDmOUUy6TlFZuw5RZ3vOUXM8jlF//U5RTf5OUVm/DlFmf85RdACOkUDBjpFMgk6RWoM
OkWZDzpF0BI6Rf8VOkU3GTpFZhw6RZ0fOkXMIjpFAyY6RTcpOkVmLDpFnS86RcwyOkX/NTpF
Nzk6RWY8OkWZPzpFzEI6RQNGOkUySTpFi0w6RZlPOkXQUjpFA1Y6RTJZOkVqXDpFnV86RdBi
OkUDZjpFN2k6RRptOkWdbzpF0HI6RQN2OkUyeTpFZnw6RZl/OkXMgjpF/4U6RTeJOkVmjDpF
mY86RdCSOkUDljpFN5k6RWqcOkWZnzpFzKI6Rf+lOkUyqTpFaqw6RZ2vOkXQsjpFA7Y6RTe5
OkVqvDpFmb86RdDCOkUDxjpFMsk6RWbMOkWdzzpFzNI6RQPWOkU32TpFatw6RZ3fOkXQ4jpF
TeY6RTfpOkVm7DpFme86RdDyOkUD9jpFW/k6RWb8OkWZ/zpFzAI7RQMGO0UyCTtFZgw7RZkP
O0XMEjtF/xU7RTcZO0VqHDtFmR87RcwiO0UDJjtFMik7RWYsO0WdLztFzDI7Rf81O0U3OTtF
ajw7Res/O0XMQjtF/0U7RTJJO0VqTDtFmU87RcxSO0UDVjtFMlk7RWZcO0W6XztFzGI7Rf9l
O0U3aTtFZmw7RZlvO0XQcjtF/3U7RTJ5O0VmfDtFpX87RcyCO0UDhjtFMok7RWaMO0WZjztF
0JI7Rf+VO0UymTtFZpw7RZmfO0XMojtF/6U7RTKpO0VqrDtFma87RcyyO0UDtjtFMrk7RWa8
O0WdvztF0MI7Rf/FO0UyyTtFZsw7RZnPO0XQ0jtFA9Y7RTfZO0Vm3DtFnd87RcziO0UD5jtF
N+k7RWrsO0Wd7ztFzPI7RQP2O0Uy+TtFavw7RZ3/O0XMAjxF/wU8RTsJPEVqDDxFmQ88RcwS
PEUDFjxFMhk8RWocPEWZHzxF0CI8RQMmPEU3KTxFaiw8RZ0vPEXMMjxFAzY8RU85PEVmPDxF
mT88RcxCPEX/RTxFMkk8RWZMPEWdTzxF0FI8Rf9VPEUyWTxFZlw8RaVfPEXMYjxF/2U8RTJp
PEVmbDxFnW88RflyPEX/dTxFMnk8RWZ8PEWZfzxFzII8Rf+FPEUyiTxFZow8RZ2PPEXQkjxF
/5U8RTKZPEVmnDxFmZ88RdCiPEX/pTxFMqk8RWqsPEWdrzxFzLI8Rf+1PEUyuTxFZrw8RZ2/
PEXMwjxF/8U8RTLJPEVmzDxFmc88RdDSPEX/1TxFMtk8RWbcPEWZ3zxFzOI8Rf/lPEU36TxF
auw8RZnvPEXQ8jxFA/Y8RTL5PEVm/DxFmf88RcwCPUUDBj1FMgk9RWYMPUWdDz1FzBI9Rf8V
PUU3GT1Fchw9RZkfPUXMIj1F/yU9RTIpPUVqLD1FmS89RdAyPUX/NT1FNzk9RWY8PUWZPz1F
zEI9RQNGPUUyST1Fakw9RZlPPUXMUj1FA1Y9RTJZPUVmXD1F</AssayXData><AssayYData Points="900">yzQMQAwcDEAMBgtA424KQHcBCkC7wglAzzoJQK7xCECz/AhAiPEIQACuCEDyiQhA2QQIQM5H
CEDkFAhAjBkIQHDiB0A3EghA+dUHQGAICECJsQdA3CEIQE7iB0DE/wdAw/gHQGncB0Bm9AdA
CNYHQDcOCEDb2gdApuEHQPH5B0Bm+AdAReMHQMI/CEBW/gdAf10IQLMcCEBAJAhA8xIIQMw5
CEA0/QdAqCsIQIoZCED6bAhAvTQIQGJICECgcQhAvn0IQOg1CEDsdQhADKcIQB9nCEAHaAhA
4XsIQJZSCECdZQhAYr0IQIGWCEBjqghAXXAIQDS9CEDqAQlAV6IIQIycCEB6ZAhAgeIIQICw
CEB3pghAp6kIQFaZCEDhrQhAjtQIQBq4CEAesAhAqN0IQMAJCUBH9QhAyXQIQFvxCEB80QhA
Iw8JQEnqCEAOKwlA1O4IQKJiCUDE4ghAy1sJQEn9CED6BwlAIl4JQFcqCUCYQAlAhzwJQKM5
CUBrEwlAdlcJQC4lCUBNaQlAhT4JQI2NCUBFbAlAtUQJQKJ2CUAkxwlAdEQJQORKCUArXglA
eYAJQAaqCUCoTQlAmCUJQNSbCUCZSwlANrkJQKltCUBZpglAbI0JQKCLCUBV3AlAeb4JQHJ2
CUBdkQlAJs0JQAC5CUCx1wlAlZ8JQGACCkBz/AlAMuYJQG/RCUCK5QlAhOEJQPH0CUDX3wlA
OYIJQN8NCkAtyglAIB4KQL0DCkDiEwpAHxYKQO0vCkCVBgpAAFwKQEwrCkBgNApAESsKQJMO
CkDEJgpASUMKQLZ7CkCMPApAmxoKQOxGCkAzIApAA1gKQDFgCkAhiApAfHYKQOE0CkCFdwpA
IWYKQE+1CkDDSApA1kUKQBCGCkDLYwpAV0MKQIbDCkBRqwpAhqAKQBChCkCPhApA4UAKQGZr
CkAiZwpAkGcKQP5/CkCwbQpAHIwKQO3dCkCMxApA8tsKQJPACkAVswpAS8oKQJuLCkCyigpA
gboKQDXXCkCZjApAoRkLQND3CkD1JgtAYicLQKUcC0Cl0gpAHrIKQEMFC0DsEgtA2gULQAHS
CkBOAwtAqWALQO1iC0CJdwtAURgLQDJrC0DAcAtAfE4LQMpRC0D8NwtAAXwLQH+UC0DDZQtA
pB8LQDp1C0AjHAtAXiMLQOdbC0DtKwtAjTULQCdLC0BSRAtAlj4LQKUsC0BKRgtA65kLQFNB
C0D4ewtA4ZwLQL6jC0D9gwtAIpcLQPFPC0B2qgtAs1ULQHiTC0Dq1QtAXagLQMeVC0CqiwtA
ga4LQIDJC0CNxwtABqALQPahC0CXvgtA55ILQKK0C0BG/AtAKAUMQDe3C0D93wtAC9ILQCel
C0AUzwtALTUMQDOKC0Cd2QtAM+sLQC6oC0CRQAxAUBsMQK3rC0A65AtAHbwLQFnZC0DW8QtA
0hMMQK/oC0BR6gtAAgMMQO7iC0BsBAxAyM4LQBcNDEA1/wtAAUUMQKUnDEDI/AtAsRYMQI8/
DEDFLgxAhS4MQAdzDEBdLgxAglkMQGczDEAnLAxAXU4MQLCQDECjEQxArioMQJCEDEAgZgxA
OXQMQIJhDEBzfQxApKIMQN1NDEDtXgxACbQMQIqnDEAtcQxAB1QMQEKPDECimgxAnZkMQOB0
DEBduwxAGSgNQM7qDEABwgxA57sMQGq+DEBfTQxAb64MQEL9DEDMyAxA2K0MQKXXDEDp2AxA
uY8MQH0rDUDq4QxAHN0MQAv0DEAU2wxA7aMMQOUgDUAC0AxA6ggNQIr0DEALDg1AnfQMQGjk
DEBI5AxA/RQNQGYYDUALCA1AHRMNQNnZDEAJJg1Ab10NQI3+DEDd/wxAbfgMQILoDEA6QA1A
h/EMQC0FDUDGAA1AFB0NQNgMDUC3Eg1Atj4NQGkMDUC39QxArQ4NQLdODUDXcg1Aaj0NQOE4
DUBKTw1ARVwNQIaGDUB7dA1AD3UNQLRoDUACcA1AcGMNQA24DUAVbg1A9XkNQKWODUB35w1A
xqoNQHSzDUDQbg1AvkYNQMaRDUCUaw1ARm8NQMZ1DUD4yg1A3Z8NQHGyDUBsog1Am4QNQEnG
DUBhDw5AlnsNQOf7DUDd4g1AQI8NQMitDUDMaQ1AfekNQNUXDkAyBA5AHggOQDK3DUBQxQ1A
m6MNQC3yDUAI1A1AasUNQA9IDkDdAA5Aqx0OQOjrDUAr6A1ANfYNQLLgDUAlCg5ALiQOQKbq
DUDe+Q1AFeENQOkKDkCTOQ5A//MNQPAIDkCi8A1AbEAOQCGaDkDyKw5AahIOQOYeDkAc4g1A
WXAOQJBgDkD2QQ5A+CEOQMk/DkCQTQ5ACk8OQNF4DkBMJw5AiyEOQMp1DkAtXw5AeXsOQIFI
DkAwbQ5AJnIOQBMyDkD0hA5AQaYOQBV8DkCkJQ5Av7sOQOAKDkDcVw5A5HoOQDeODkDtOQ5A
tHcOQCeCDkDdog5AmJwOQBerDkDoXg5ANLYOQAd8DkAarw5A79IOQCS/DkA6xw5AoIgOQPaI
DkCQ0w5Act0OQIN6DkA4mQ5AALEOQG4TD0A87A5AY8EOQFiLDkCxEg9AzpQOQGzrDkAgqQ5A
Qw8PQCWxDkCkqA5A+sAOQKXwDkClvw5AUO8OQDzcDkAi/w5AEAsPQIC+DkDuzw5AD4gOQFj2
DkAFxw5AxLkOQKD7DkA9Dg9ANeoOQO4JD0DDNw9A/CQPQPzXDkCYSw9AKwgPQLIPD0DlOQ9A
KRoPQOksD0B1EQ9AAjAPQCEpD0A6Fw9AODoPQH5dD0C3Bg9ATjgPQKweD0Amag9AADQPQDV1
D0Amhg9AWXMPQHgJD0A/gg9AFXMPQMKUD0C+aw9A4XoPQB6DD0CcPQ9AT7wPQNdiD0CqhA9A
vl8PQFldD0AZkQ9Aa6sPQLzTD0DXpQ9AXV4PQKOtD0CSlg9Al3QPQHbbD0AxwA9Am44PQDqh
D0BtrQ9AfeMPQPBtD0BBJQ9AXtoPQMegD0Cixg9AQ3wPQLaBD0Ahjg9AhrkPQIVwD0CphQ9A
U6oPQMfVD0Avig9A+swPQBHTD0CHmw9AKuMPQGzgD0BP2Q9ANOEPQHnuD0A+pg9AkMwPQDwO
EEAwwg9AVrwPQIzwD0D+GBBADxYQQFUvEEAaExBAbCkQQAIhEEDN+g9AEhAQQBz3D0AB+A9A
ID0QQPkyEED8LhBArAEQQLcIEEDu+w9AmFoQQCcpEEAUERBAaQAQQBUpEEBJVRBAOVoQQM8G
EED5KhBAFPsPQHw4EEARcBBAPykQQAUYEECJZhBASCkQQAxpEEC7SRBAgTMQQDIMEEBMbRBA
ny8QQN8TEED0nRBAwpMQQBpbEECLFhBA74IQQKZ5EED+SxBAsGEQQESoEEBddhBAPK4QQH+y
EEArUhBAn1IQQJ2DEEB4XhBAVk0QQBPeEEDQkBBAaGYQQAmDEEDIlRBAHdIQQGuJEEB5lhBA
+6MQQDp6EECHwxBAX5MQQLPBEEBnohBAV7EQQG9zEEDofxBAndgQQJTTEECxyxBAqOUQQNT1
EECk2BBAnwwRQOWHEEBvvhBATAMRQHCuEECa0RBArtgQQOLwEED3+BBAoqYQQH/8EEA32xBA
Jq8QQG3OEEA9CBFAqAIRQBe3EECvFBFAYFwRQIEdEUBG6xBAJ+gQQHDsEEBH8hBAIOAQQGlC
EUDAIBFAuRkRQNpZEUADExFAwRURQA0SEUBw7BBAf+4QQClHEUAnxBBAhCsRQKJQEUBuBhFA
f0ERQGVuEUC7aBFAoSsRQIksEUBSSBFAIpkRQOQ6EUA0axFA2AsRQAf6EEBHQBFAO28RQBVU
EUDeGBFAp0YRQLJfEUC1VxFAHkoRQF8CEUBdQxFATnIRQLRiEUByWRFAYZMRQHdLEUBGpBFA
f38RQCVbEUACoxFA5IQRQFmIEUAFTRFA83URQNu3EUBIkBFAR2IRQGKqEUAqzBFAc9cRQFO9
EUDl0BFALVURQBJbEUBhlxFAJ9YRQFiUEUBjtRFAVrARQHyeEUCkkBFAPDwRQKeREUCPlBFA
x5ERQM3REUB3bRFAw+cRQPjsEUA6xhFANNIRQJHjEUDIsRFA/voRQMcBEkAaoxFAFe8RQOvE
EUA5ExJAxR4SQEDxEUBeIhJAEkYSQEbuEUAo/xFAW/0RQGq4EUDT+hFAC/cRQDn8EUDh5BFA
StcRQA3BEUAP3hFAn+QRQEo5EkByBRJA8dcRQDMcEkDoIxJASgASQN3rEUBFyxFA3P8RQCs2
EkDfFRJAlE4SQG1WEkAjPhJAca0RQJwLEkAXNhJAcUoSQHYREkBGMBJAGVISQDUOEkAZKBJA
Zh0SQJZqEkCdbBJA7kISQEc6EkCGMRJA3DsSQAU4EkACERJAVC8SQCk6EkCklxJAb2sSQFBY
EkBXEhJACksSQKFLEkBsiRJAXHkSQHBpEkCleBJAkF4SQAySEkAScBJAWGYSQLiQEkAcYBJA
GBsSQI1jEkCjVBJA9Z0SQOZ+EkD7axJAOokSQO2bEkDB5BJAIEcSQC1QEkAkihJA4I8SQI50
EkB8fxJAB+QSQIGHEkDPpBJA95ESQHWHEkAwwxJAa8ISQAH7EkDvfxJAWJkSQMq4EkAedhJA
erwSQIC7EkDB8BJA5rESQHfHEkCX9hJAZbgSQDPJEkAT0RJAO9oSQP2jEkCLuhJARtMSQNmN
EkBd6RJAkJESQA/wEkB+8BJAHiITQOanEkA32BJAo7cSQLksE0A1ChNAb9wSQO7zEkDd+RJA
0RMTQC3nEkBW5RJA3WMTQEgSE0BhXhNAqRkTQGL2EkAf6BJA</AssayYData></Step><Step><CommonData><SampleLocation>1</SampleLocation><SampleID></SampleID><SampleGroup></SampleGroup><SampleInfo></SampleInfo><SampleRow>A</SampleRow><SamplePlate>1</SamplePlate><WellType>BUFFER</WellType><Concentration>-1</Concentration><ConcentrationUnits>µg/ml</ConcentrationUnits><MolarConcentration>-1</MolarConcentration><MolarConcUnits>nM</MolarConcUnits><MolecularWeight>-1</MolecularWeight><Temperature>25</Temperature><StartTime>3685785</StartTime><AssayTime>180</AssayTime></CommonData><FlowRate>600</FlowRate><StepType>DISASSOC</StepType><StepName>Dissociation</StepName><StepStatus>OK</StepStatus><ActualTime>180</ActualTime><CycleTime>0.2</CycleTime><AssayXData Points="900">mV89RcxiPUX/ZT1FM2k9RWZsPUWZbz1FzHI9Rf91PUUzeT1FZnw9RZl/PUXMgj1FA4Y9RTOJ
PUVmjD1FmY89RcySPUUDlj1FM5k9RWacPUWZnz1FzKI9Rf+lPUUzqT1FZqw9RZmvPUXMsj1F
/7U9RTO5PUVmvD1Ftr89RczCPUX/xT1FM8k9RWbMPUWZzz1FzNI9Rf/VPUUz2T1FZtw9RZnf
PUXM4j1F/+U9RTPpPUVm7D1Fme89RczyPUX/9T1FM/k9RWb8PUWZ/z1FzAI+Rf8FPkUzCT5F
Zgw+RZkPPkXMEj5F/xU+RTMZPkVmHD5FmR8+RcwiPkX/JT5FMyk+RWYsPkWZLz5FzDI+Rf81
PkUzOT5FZjw+RZk/PkXMQj5F/0U+RTNJPkVmTD5FmU8+RcxSPkX/VT5FM1k+RWZcPkWZXz5F
zGI+Rf9lPkUzaT5FYmw+RZlvPkXhcj5F/3U+RTN5PkVmfD5FmX8+RcyCPkX/hT5FM4k+RWaM
PkWZjz5FzJI+Rf+VPkUzmT5FZpw+RZmfPkXMoj5F+6U+RTOpPkVmrD5Fma8+RcyyPkX/tT5F
M7k+RWa8PkWZvz5FzMI+Rf/FPkVXyT5FZsw+RZnPPkXM0j5F/9U+RTPZPkVm3D5Fmd8+Rczi
PkX75T5FM+k+RWbsPkWZ7z5FzPI+Rf/1PkUz+T5FZvw+RaX/PkXMAj9F/wU/RTMJP0VmDD9F
mQ8/RcwSP0X/FT9FMxk/RWYcP0WZHz9FzCI/Rf8lP0UzKT9FZiw/RZkvP0XMMj9F+zU/RTM5
P0VmPD9FmT8/RcxCP0X7RT9FM0k/RWZMP0WZTz9FzFI/RftVP0UvWT9FZlw/RZlfP0XMYj9F
+2U/RTNpP0VibD9FmW8/RcxyP0X/dT9FM3k/RWZ8P0WZfz9FzII/Rf+FP0UuiT9FZow/RZmP
P0XMkj9F/5U/RTOZP0VinD9FmZ8/RcyiP0X/pT9FM6k/RWasP0WZrz9FzLI/Rf+1P0UzuT9F
Yrw/RZW/P0Xpwj9F/8U/RTPJP0VizD9Foc8/RczSP0X71T9FM9k/RWbcP0WZ3z9FzOI/Rfvl
P0Uu6T9FZuw/RZXvP0XI8j9F//U/RTP5P0Vm/D9Flf8/RcwCQEX/BUBFMwlARWYMQEWZD0BF
yBJARfsVQEUzGUBFpxxARZkfQEXMIkBF+yVARTMpQEVmLEBFmS9ARcgyQEX/NUBFLjlARWY8
QEWZP0BFzEJARf9FQEUzSUBF+UxARZlPQEXIUkBF/1VARTNZQEViXEBFlV9ARcxiQEX/ZUBF
M2lARWZsQEWyb0BFyHJARf91QEUzeUBFZnxARZV/QEXMgkBF/4VARS6JQEVijEBFmY9ARcyS
QEX/lUBFM5lARWacQEUEoEBFzKJARfulQEUzqUBFcqxARZWvQEXMskBFVbZARTO5QEVivEBF
lb9ARczCQEX/xUBFM8lARWLMQEWZz0BFzNJARf/VQEUz2UBFZtxARZnfQEXU4kBF/+VARS7p
QEVi7EBFle9ARcjyQEX/9UBFLvlARWb8QEWV/0BFzAJBRfsFQUUzCUFFYgxBRZkPQUXMEkFF
+xVBRS4ZQUViHEFFmR9BRcgiQUX/JUFFLilBRWYsQUWZL0FFzDJBRf81QUUzOUFFYjxBRds/
QUXIQkFF+0VBRS5JQUVmTEFFmU9BRcxSQUX/VUFFM1lBRWJcQUWVX0FFyGJBRf9lQUUzaUFF
ZmxBRZVvQUXIckFF+3VBRTN5QUVifEFFmX9BRcyCQUX/hUFFM4lBRWaMQUWZj0FFzJJBRf+V
QUUzmUFFYpxBRZmfQUXIokFF+6VBRS6pQUVmrEFFma9BRcyyQUX/tUFFM7lBRWK8QUWVv0FF
yMJBRf/FQUUzyUFFZsxBRZXPQUXI0kFF/9VBRS7ZQUVi3EFFvt9BRcjiQUX/5UFFLulBRWbs
QUWZ70FFyPJBRfv1QUUz+UFFZvxBRZX/QUXMAkJF/wVCRTMJQkVmDEJFlQ9CRcwSQkUUFkJF
MxlCRWIcQkWZH0JF0CJCRf8lQkUzKUJFYixCRZkvQkXIMkJF/zVCRTM5QkViPEJFmT9CRchC
QkX7RUJFM0lCRX5MQkWZT0JFyFJCRftVQkUzWUJFZlxCRZlfQkXMYkJF/2VCRTNpQkVmbEJF
mW9CRcxyQkX/dUJFLnlCRWZ8QkWZf0JFzIJCRf+FQkUziUJFYoxCRZWPQkXMkkJF/5VCRS6Z
QkVmnEJFnZ9CRcyiQkX/pUJFM6lCRWasQkWVr0JFyLJCRf+1QkUzuUJFZrxCRZm/QkXMwkJF
+8VCRS7JQkVizEJFlc9CRczSQkX/1UJFLtlCRWLcQkWZ30JFzOJCRfvlQkUu6UJFZuxCRZXv
QkXI8kJF//VCRTP5QkVi/EJFlf9CRcwCQ0X7BUNFMwlDRWYMQ0WVD0NFyBJDRfsVQ0UzGUNF
ZhxDRZkfQ0XMIkNF+yVDRS4pQ0ViLENFlS9DRcwyQ0X7NUNFLjlDRWY8Q0WVP0NFyEJDRf9F
Q0UuSUNFZkxDRZVPQ0XIUkNFEFZDRTNZQ0ViXENFlV9DRchiQ0X7ZUNFM2lDRWZsQ0WVb0NF
zHJDRf91Q0UueUNFYnxDRZl/Q0XMgkNF+4VDRS6JQ0VijENFlY9DRcySQ0X/lUNFLplDRWac
Q0WZn0NFzKJDRfulQ0UuqUNFYqxDRZmvQ0XIskNFDLZDRS65Q0VmvENFmb9DRcjCQ0X7xUNF
P8lDRWbMQ0WZz0NFzNJDRf/VQ0Uu2UNFYtxDRZXfQ0XM4kNF++VDRTPpQ0Vi7ENFme9DRcjy
Q0X/9UNFLvlDRWL8Q0WV/0NFyAJERfsFREU7CURFZgxERZUPREXIEkRF/xVERS4ZREVmHERF
mR9ERcwiREX7JURFMylERWIsREWZL0RFyDJERfs1REUuOURFYjxERZU/REXIQkRF+0VERS5J
REViTERFlU9ERchSREX/VURFLllERWZcREWVX0RFzGJERftlREUzaURF6WxERbZvREXMckRF
+3VERS55REVmfERFlX9ERciCREX/hURFLolERWKMREWVj0RFyJJERfuVREUzmURFYpxERZmf
REXIokRF+6VERS6pREVmrERFla9ERciyREX7tURFLrlERWK8REWVv0RFyMJERf/FREU3yURF
YsxERZXPREXI0kRF/9VERS7ZREVi3ERFld9ERcjiREX/5URFLulERWbsREWV70RFyPJERfv1
REUu+URFYvxERZX/REXIAkVF+wVFRS4JRUViDEVFmQ9FRcgSRUX7FUVFLhlFRWIcRUWZH0VF
zCJFRfslRUUuKUVFYixFRZUvRUXIMkVF+zVFRTM5RUViPEVFlT9FRchCRUX7RUVFT0lFRWZM
RUWVT0VFyFJFRf9VRUUzWUVFYlxFRZVfRUXIYkVF+2VFRS5pRUVibEVFlW9FRflyRUX7dUVF
LnlFRWJ8RUWhf0VFyIJFRfuFRUUuiUVFYoxFRZWPRUXMkkVF+5VFRS6ZRUVinEVFmZ9FRcii
RUX7pUVFsqlFRWKsRUWVr0VFyLJFRfu1RUUuuUVFYrxFRZW/RUXIwkVFCMZFRS7JRUVizEVF
lc9FRcjSRUX71UVFLtlFRWbcRUWV30VFyOJFRfvlRUUu6UVFYuxFRZXvRUXI8kVF+/VFRS75
RUVi/EVFlf9FRcgCRkX7BUZFLglGRf0MRkWVD0ZFyBJGRfsVRkUuGUZFYhxGRZUfRkXMIkZF
+yVGRS4pRkViLEZFlS9GRcgyRkX7NUZFLjlGRWY8RkWVP0ZFS0NGRftFRkUuSUZFYkxGRZVP
RkXIUkZF+1VGRS5ZRkViXEZFlV9GRcxiRkUMZkZFLmlGRWJsRkWVb0ZFyHJGRft1RkUzeUZF
YnxGRZV/RkXIgkZF+4VGRS6JRkVijEZFlY9GRcySRkVRlkZFLplGRWKcRkWVn0ZFzKJGRful
RkUuqUZFYqxGRZWvRkXMskZF+7VGRS65RkVivEZFlb9GRcjCRkX/xUZFLslGRY/MRkWVz0ZF
yNJGRf/VRkUu2UZFYtxGRZXfRkXI4kZF++VGRS7pRkVi7EZFle9GRcjyRkUI9kZFM/lGRWb8
RkWV/0ZFyAJHRTEGR0UuCUdFYgxHRZ0PR0XIEkdF/xVHRS4ZR0VmHEdFmR9HRcwiR0X/JUdF
MylHRWIsR0WVL0dFzDJHRfs1R0UzOUdFajxHRZU/R0XMQkdFQUZHRS5JR0VmTEdFlU9HRchS
R0X7VUdFN1lHRWJcR0WZX0dFyGJHRSxmR0UzaUdFZmxHRZlvR0XUckdF/3VHRTt5R0VifEdF
lX9HRciCR0X/hUdFM4lHRWKMR0WVj0dFyJJHRf+VR0UumUdFYpxHRZmfR0XIokdF/6VHRS6p
R0VirEdFma9HRcyyR0X/tUdFM7lHRWa8R0WZv0dFzMJHRf/FR0UzyUdFZsxHRdLPR0XM0kdF
/9VHRTPZR0Vq3EdFmd9HRcziR0X/5UdFM+lHRWbsR0WZ70dF0PJHRf/1R0Uz+UdFZvxHRZn/
R0XMAkhF/wVIRTMJSEVmDEhFmQ9IRcwSSEX/FUhFMxlIRWYcSEWZH0hFzCJIRf8lSEVHKUhF
ZixIRZkvSEXMMkhF/zVIRTM5SEVmPEhFmT9IRcxCSEX/RUhFM0lIRWZMSEWZT0hF8VJIRf9V
SEUzWUhFZlxIRZVfSEXMYkhF/2VIRTNpSEVmbEhFmW9IRcxySEX/dUhFM3lIRWZ8SEWZf0hF
zIJIRf+FSEUziUhFZoxIRZmPSEXMkkhF/5VIRTOZSEVmnEhF</AssayXData><AssayYData Points="900">uu4RQGpFEkDiqRJAco0TQLMPFED7ihRAoCAVQIiTFUCc2hVAQHEWQHehFkBmjhZA0cAWQCZQ
F0DVHxdA4SYXQE5gF0BjXxdA2osXQOZiF0BIXBdAM40XQPZ4F0BDwhdAnboXQMX5F0AItxdA
RdQXQFXUF0Az+hdA0uAXQAguGEApexdADLAXQMLyF0BFnxdAPc4XQA3KF0AXxxdAgvEXQNbb
F0DTxxdAkaMXQDkDGEDD4BdAt8gXQHf6F0Ab8hdAEMYXQOUCGEBWyhdAAdIXQPQOGECy5BdA
X9sXQIC+F0DCzhdAq8kXQA7uF0BZ+hdARO0XQJA4GEBe9xdAM8kXQKLBF0Cu3BdAGsQXQMj1
F0BwGBhAthQYQC0pGEAY9xdAKtEXQCLfF0AoMRhA8CsYQJbrF0DoGRhAruwXQCHQF0DI6BdA
SL4XQNIZGED3txdA7SQYQNrdF0A18BdA+C4YQJcZGECzDRhAfRAYQAaYF0CN+hdANdsXQOHo
F0D31xdAVt8XQJykF0Bx8BdA6/UXQKroF0A99xdAsOsXQBwXGEAz6BdAEtIXQKUWGEDgvhdA
59IXQKrEF0DfzRdAAAsYQIRIGEBUxBdACgwYQCD5F0DC8RdAsQ8YQGL4F0BL1RdAfwEYQJDQ
F0CRGBhAngwYQGX+F0DDABhA6f0XQMsIGEDU2hdADeoXQBG4F0B5BhhAxPkXQF8BGEDyvxdA
WY4XQC7bF0DCvRdAQQYYQHDXF0A/JhhADMoXQH7cF0C7BxhAWVcYQHrkF0BaEBhAlTEYQOPM
F0C26RdALvAXQA61F0DS0hdA7wQYQDoWGEDN6xdAdhwYQAELGEBkExhA6rYXQGUmGECF6xdA
rvoXQIc4GEBkpRdAOscXQK7qF0BNGBhAzS4YQHMKGEBm8hdAF/oXQN7wF0A0UhhAxfwXQGf5
F0CDNhhALfwXQG+hF0ATERhArgwYQDlIGEAK6BdAsB0YQMkAGEBfGRhAPNcXQDAAGEBnHBhA
9QEYQM8UGED9GhhAbBkYQITBF0AaCRhApzIYQOHDF0CA9hdABQkYQF4iGEARMRhAVg4YQA4L
GED1/RdAZwsYQAg2GEC4LxhAWDYYQNC0F0AmKBhAXwQYQKzjF0Bq5hdA4OwXQB8cGECT4BdA
OQAYQEL7F0DKLhhAk9IXQL4JGEC2HhhAByQYQLzfF0Ds1BdAgeoXQEMsGEBA6BdAsCsYQKPc
F0BvKhhADjoYQFzxF0ApARhAQiIYQC1BGEB3KhhAodEXQPJFGEAORBhAnyQYQF8KGECIRRhA
+vYXQK5pGEAkNBhAlR0YQOcOGEDrDxhAehIYQD3wF0BOBRhA1xAYQFP+F0B1ERhAVBwYQJAu
GEAcRhhAnRYYQNYDGECdQhhAMeMXQAMOGECHMRhAKDcYQHczGECtGhhAaSEYQAY9GEAs8RdA
sfgXQLb7F0A3BBhAeSUYQIK/F0AgOBhA+T4YQLU0GEAaCRhAdeQXQINhGEAZNBhAbuwXQOfw
F0BbcxhAnRQYQCNNGEBGORhACf4XQHUfGEBDXBhAUWAYQCMxGEAoGRhAi0sYQC79F0BRBhhA
2RkYQFcDGECeCxhAUNIXQCsqGEA8FxhAkiQYQOlEGED+QBhASjoYQMQvGEC1CBhAqlMYQGTs
F0BwOxhAshwYQMQ/GECYxhdA/kIYQJ+AGEAmDBhAgEAYQCxOGEDPFxhATQAYQH5jGEBQaxhA
3GIYQGk+GEBPSxhAG4EYQKE1GEDWSRhAPnUYQFIuGEBBPBhABhEYQP4FGEA2QRhAuxoYQA0Q
GEBqCRhAaz0YQH4LGEDu/BdAbFYYQH5UGEDxCRhA+0kYQEgtGEBFbRhAtmcYQFhkGEA2WxhA
01EYQAQQGEBZXhhAvykYQHkCGEBtTRhAQTMYQEdLGEDHSRhANGUYQL+HGEAUNRhAm08YQJs4
GEBnPhhAD1wYQPFNGEAgdxhAAPEXQEsIGEA+FxhA7nQYQDQxGEBSJhhA9C4YQHQ4GEAedRhA
3UQYQOpyGEAReRhAnWsYQHNCGEAqaxhAykEYQGVXGEARTRhAknUYQKSoGEB9VRhA62YYQH8a
GEDgNRhACoIYQOQ8GEB8ixhAIRsYQGYyGEBONhhAIpIYQE8uGEAPcxhAR9IYQPUfGEDuiBhA
knwYQHJ0GEC2TxhA2KYYQKhPGEBKZRhAci0YQNJmGECyPBhAqC0YQJlLGEBfahhA0H4YQI+K
GEDVRRhA0lYYQFKvGEAVqBhAw54YQK5LGECFaBhATXsYQG0cGEDLRxhAzHcYQK3rF0DknhhA
sUwYQNZTGEB4PRhAAFQYQIhvGEB/JRhAaCwYQGaaGEApVBhA57gYQD9PGEAvIhhAEioYQMNb
GEAAnhhATWkYQEqOGEAueRhADooYQIFAGECldBhAWVgYQNtkGECHXhhA1zgYQMppGEAOiBhA
YKAYQJqCGEBMbBhAILQYQMdTGEDgcxhA2k4YQG9oGEBKfxhAaYoYQF1iGECmiRhAFaMYQLqa
GEDxbRhAev4XQHUqGEC/bBhA65YYQIB1GEClaBhAKQEYQERcGECQjhhAJm0YQEGGGEB/VhhA
yl8YQJ6VGECOPhhARtAYQGdrGEDdZRhAM1EYQPRgGEDiYBhAuFEYQNyKGEBMShhAcH0YQGUz
GEB0XBhAqJAYQFSKGEC4ZRhAglEYQNpNGEC6jBhAz8kYQHtsGEDCrRhAmpsYQPSSGEBKvRhA
xZAYQDJ4GEB4bBhAKncYQDGWGEColhhAaJEYQJdaGEDKXxhAnYsYQC6RGEDoqxhAQnkYQAws
GEDzchhAZW8YQATCGEBttBhAOFQYQEQzGEAUsxhA0nUYQOPFGEDYxxhArpUYQEyRGEDfcxhA
FZQYQOFoGECHaBhA2o8YQD7BGEDArxhATssYQNZkGEAjyhhAmrcYQPyeGEBsXxhAgo8YQEoH
GUCDvxhA9nQYQKZLGECqtRhAjXIYQE9oGEAyrRhAKGsYQP61GEBDoxhASeMYQECwGECemBhA
YaYYQEYFGUCcmBhAVfEYQHOIGEDNrxhAPEMYQCaeGEDTrRhAu+kYQAN2GECPghhA1LoYQHSL
GEAO0xhAQXsYQNtHGECyrRhAIbQYQFJrGECtzBhAsJcYQBeFGEBSrxhABMwYQDm6GED76RhA
93wYQAGlGECjwhhAvJoYQMreGEAV7hhADrIYQLnmGECOwBhAZmwYQOTxGECEwhhAqOoYQJG8
GEDBwBhAApIYQPGgGEAI+hhAK4EYQKziGEAMnhhACbIYQIoEGUA3shhA3qcYQDW9GEAhvRhA
c9QYQETBGEACuBhA7LMYQJrFGEDs9RhAPdQYQCG8GEAOaxhAjcEYQN+WGEBY4hhAEYsYQIjW
GEA71BhAM6IYQMysGEDVrxhA9YcYQIOxGECC0hhABcEYQIZiGEDgxBhAj48YQAbVGEBrBxlA
V9QYQBC7GEBI6xhATs4YQC/5GEANqxhAXaQYQNmPGECBExlAf9wYQO2+GEBT2hhAnRAZQDvc
GEBIqBhA48wYQI3vGEBN2RhAxeEYQAvmGEAo8hhAjOcYQADxGECYxhhAx78YQIayGEAhxhhA
EdsYQMnTGECe4BhA2RUZQEP+GEAZ7hhAK8sYQISXGEDD7xhACAgZQNPOGECJDhlA2L0YQFHl
GEB4xBhAuLgYQK5QGUCeuRhANpUYQAIRGUDA7BhAkNsYQB0WGUCfARlAlMQYQAXSGEAg8RhA
5vQYQJsmGUAz4BhASswYQFjuGEDw2BhABsUYQF7UGEBR5RhAeFkZQBnhGEC82RhAB+sYQOQS
GUCQMBlA7O4YQA/IGEDkyhhAw+8YQH/vGEDRDhlAVOcYQEtUGUATOxlALfYYQO7/GECI7xhA
cxMZQN/4GEBq2xhAzJ0YQFjhGEAj3BhAu9QYQC+nGECE+RhA9wUZQGUWGUBU5xhA2AUZQG/r
GED7+BhArsoYQL4GGUAJzhhASTgZQIzGGEBl8BhAUcsYQGzcGEBw0BhAzuUYQEXcGEAJCRlA
TPAYQM38GEBzIRlANEoZQGbvGED+1xhA5OoYQLkUGUCBNRlA89IYQM/hGEDWJBlAJe0YQMgb
GUCiDxlA9x8ZQNKrGEBy6hhAqd0YQAn9GEB+xBhAL/cYQKP/GEBSGBlAdfAYQFETGUBcBBlA
1RYZQJ35GEBs9hhAimIZQKwfGUC8QBlAah8ZQDHEGEAZ5RhAtz0ZQMgDGUD+0xhAsycZQNL8
GEBSSxlA+ucYQAQaGUBa2hhAphsZQD0FGUBQQhlAsK4YQFpVGUBhPRlATwYZQBRDGUDX9BhA
hCYZQN0QGUCjIBlAZlcZQJQWGUBSKhlAmzYZQJkZGUCF3xhAJ0kZQOcnGUBfJhlAqwAZQIr8
GECDJhlA50QZQNlFGUBQHhlAJi8ZQIwAGUCUMBlAtlEZQDEgGUDnNRlAwiQZQPX5GECTFhlA
YdkYQKgaGUDjMxlARTcZQNhPGUBjCxlADCwZQKl4GUBfIxlAxD0ZQAdEGUBqARlASRgZQBUF
GUBqMxlAgGIZQKlDGUCfEBlA7zIZQPf5GEAt7RhAuzMZQKY1GUD7yxhApk8ZQFlYGUB+IRlA
yBQZQGIaGUDMRhlAIlYZQIv+GED3KRlASDgZQNANGUC3DhlATCYZQOQ3GUC/8hhAxSUZQKru
GEBZIBlAVjMZQPMFGUAmKxlAGzYZQBkoGUApPBlAoBEZQFNXGUAMDxlAPBcZQOgsGUCfMRlA
1U8ZQAlIGUDLPRlAYzMZQJchGUCxJBlADxIZQCFAGUC+UBlA</AssayYData></Step><Step><CommonData><SampleLocation>11</SampleLocation><SampleID></SampleID><SampleGroup></SampleGroup><SampleInfo></SampleInfo><SampleRow>A</SampleRow><SamplePlate>1</SamplePlate><WellType>REGENERATION</WellType><Concentration>-1</Concentration><ConcentrationUnits>µg/ml</ConcentrationUnits><MolarConcentration>-1</MolarConcentration><MolarConcUnits>nM</MolarConcUnits><MolecularWeight>-1</MolecularWeight><Temperature>25</Temperature><StartTime>3874994</StartTime><AssayTime>5</AssayTime></CommonData><FlowRate>1000</FlowRate><StepType>KREGENERATION</StepType><StepName>Regeneration</StepName><StepStatus>OK</StepStatus><ActualTime>4.99907</ActualTime><CycleTime>0.2</CycleTime><AssayXData Points="25">nZ9IRcyiSEX/pUhFM6lIRWasSEWZr0hFzLJIRf+1SEUzuUhFYrxIRZm/SEXMwkhF/8VIRTPJ
SEVmzEhFmc9IRczSSEX/1UhFM9lIRWbcSEWZ30hFzOJIRf/lSEUz6UhFZuxIRQ==</AssayXData><AssayYData Points="25">gj3Qv6UZ7L/ynPu//wkDwCUlB8Bd0ArA3HkNwNW9D8CxwRHA/A0UwPJqFcAMEBfAi80YwPef
GcBJEBvAcvUbwCGkHMACDh7AM6wewN5+H8A1fSDAGQkhwNYCIsA9hiLAHqsiwA==</AssayYData></Step><Step><CommonData><SampleLocation>12</SampleLocation><SampleID></SampleID><SampleGroup></SampleGroup><SampleInfo></SampleInfo><SampleRow>A</SampleRow><SamplePlate>1</SamplePlate><WellType>NEUTRALIZATION</WellType><Concentration>-1</Concentration><ConcentrationUnits>µg/ml</ConcentrationUnits><MolarConcentration>-1</MolarConcentration><MolarConcUnits>nM</MolarConcUnits><MolecularWeight>-1</MolecularWeight><Temperature>25</Temperature><StartTime>3891005</StartTime><AssayTime>5</AssayTime></CommonData><FlowRate>1000</FlowRate><StepType>KREGENERATION</StepType><StepName>Regeneration</StepName><StepStatus>OK</StepStatus><ActualTime>4.9981</ActualTime><CycleTime>0.2</CycleTime><AssayXData Points="25">ne9IRdTySEX79UhFL/lIRWL8SEWV/0hF6QJJRfsFSUUvCUlFZgxJRZUPSUU7E0lF/xVJRS8Z
SUViHElFlR9JRcgiSUX/JUlFLylJRWIsSUWVL0lFyDJJRfs1SUUvOUlFYjxJRQ==</AssayXData><AssayYData Points="25">E1uRP0rekj/IjJY/AU2ZP/Rcmz8dgJ0/aBKgPzDVoD+ZYKI/eUyjPwappD/N4KU/yKamP+s5
pz9V/6c/5I2oP9xiqT8ovqk/h6OqP6yvqj+sCaw/TSGsPw85rD/w7Kw/HwytPw==</AssayYData></Step><Step><CommonData><SampleLocation>11</SampleLocation><SampleID></SampleID><SampleGroup></SampleGroup><SampleInfo></SampleInfo><SampleRow>A</SampleRow><SamplePlate>1</SamplePlate><WellType>REGENERATION</WellType><Concentration>-1</Concentration><ConcentrationUnits>µg/ml</ConcentrationUnits><MolarConcentration>-1</MolarConcentration><MolarConcUnits>nM</MolarConcUnits><MolecularWeight>-1</MolecularWeight><Temperature>25</Temperature><StartTime>3907128</StartTime><AssayTime>5</AssayTime></CommonData><FlowRate>1000</FlowRate><StepType>KREGENERATION</StepType><StepName>Regeneration</StepName><StepStatus>OK</StepStatus><ActualTime>5.00005</ActualTime><CycleTime>0.2</CycleTime><AssayXData Points="25">lT9JRchCSUX7RUlFL0lJRWJMSUWRT0lFyFJJRftVSUUvWUlFYlxJRZVfSUXIYklF+2VJRStp
SUVibElFlW9JRchySUX7dUlFL3lJRV58SUWVf0lFxIJJRfeFSUUriUlFYoxJRQ==</AssayXData><AssayYData Points="25">l5YDwMFXDsCbtRPAbbYWwGBYGcBL9RrALKYcwDYnHsA/+h7AXg4gwPgTIcCtJSLAy1wiwAE0
I8CT8yPAUZAkwMIsJcDdxCXAkdQlwKCxJsABNyfAaccnwDjXJ8DQkCjAw5cowA==</AssayYData></Step><Step><CommonData><SampleLocation>12</SampleLocation><SampleID></SampleID><SampleGroup></SampleGroup><SampleInfo></SampleInfo><SampleRow>A</SampleRow><SamplePlate>1</SamplePlate><WellType>NEUTRALIZATION</WellType><Concentration>-1</Concentration><ConcentrationUnits>µg/ml</ConcentrationUnits><MolarConcentration>-1</MolarConcentration><MolarConcUnits>nM</MolarConcUnits><MolecularWeight>-1</MolecularWeight><Temperature>25</Temperature><StartTime>3923312</StartTime><AssayTime>5</AssayTime></CommonData><FlowRate>1000</FlowRate><StepType>KREGENERATION</StepType><StepName>Regeneration</StepName><StepStatus>OK</StepStatus><ActualTime>4.99907</ActualTime><CycleTime>0.2</CycleTime><AssayXData Points="25">mY9JRciSSUX3lUlFL5lJRWKcSUWVn0lFxKJJRfulSUUvqUlFYqxJRZWvSUXIsklF+7VJRS+5
SUVivElFlb9JRcjCSUX7xUlFK8lJRWLMSUWVz0lFyNJJRfvVSUUv2UlFYtxJRQ==</AssayXData><AssayYData Points="25">CoGQP5eqkj8WzZU//ViZP/h/mz96E50/jBmfP6fVoD+tGKI/AOCjP4k3pD+hxaU/KZymP+pu
pz8EDKg/f8KoP8DRqT+cqak/S42qP7Z6qz8uCaw/4m6sP7SvrD9RzKw/uY6tPw==</AssayYData></Step><Step><CommonData><SampleLocation>11</SampleLocation><SampleID></SampleID><SampleGroup></SampleGroup><SampleInfo></SampleInfo><SampleRow>A</SampleRow><SamplePlate>1</SamplePlate><WellType>REGENERATION</WellType><Concentration>-1</Concentration><ConcentrationUnits>µg/ml</ConcentrationUnits><MolarConcentration>-1</MolarConcentration><MolarConcUnits>nM</MolarConcUnits><MolecularWeight>-1</MolecularWeight><Temperature>25</Temperature><StartTime>3939402</StartTime><AssayTime>5</AssayTime></CommonData><FlowRate>1000</FlowRate><StepType>KREGENERATION</StepType><StepName>Regeneration</StepName><StepStatus>OK</StepStatus><ActualTime>4.99907</ActualTime><CycleTime>0.2</CycleTime><AssayXData Points="25">ld9JRcTiSUX75UlFK+lJRV7sSUWV70lFxPJJRfv1SUUv+UlFYvxJRZX/SUXIAkpF+wVKRS8J
SkViDEpFkQ9KRcgSSkX3FUpFLxlKRV4cSkWRH0pFyCJKRfslSkUvKUpFXixKRQ==</AssayXData><AssayYData Points="25">Wz0GwOjGEMAykRXA+VYYwLxaGsBwKBzA+WEdwFWbHsCLyB/At8wgwIiLIcCgHSLAR8kiwIKf
I8AsIyTAOb0kwEpTJcBeiSXAs1omwHK8JsAcuibAWQEnwOD8J8BJLCjAr00owA==</AssayYData></Step><Step><CommonData><SampleLocation>12</SampleLocation><SampleID></SampleID><SampleGroup></SampleGroup><SampleInfo></SampleInfo><SampleRow>A</SampleRow><SamplePlate>1</SamplePlate><WellType>NEUTRALIZATION</WellType><Concentration>-1</Concentration><ConcentrationUnits>µg/ml</ConcentrationUnits><MolarConcentration>-1</MolarConcentration><MolarConcUnits>nM</MolarConcUnits><MolecularWeight>-1</MolecularWeight><Temperature>25</Temperature><StartTime>3955338</StartTime><AssayTime>5</AssayTime></CommonData><FlowRate>1000</FlowRate><StepType>KREGENERATION</StepType><StepName>Regeneration</StepName><StepStatus>OK</StepStatus><ActualTime>5.00005</ActualTime><CycleTime>0.2</CycleTime><AssayXData Points="25">kS9KRcQySkX3NUpFKzlKRV48SkWNP0pFxEJKRfdFSkUrSUpFXkxKRZFPSkXEUkpF91VKRStZ
SkVeXEpFkV9KRcRiSkX3ZUpFhWlKRV5sSkWRb0pFxHJKRfN1SkUreUpFXnxKRQ==</AssayXData><AssayYData Points="25">Z4CWP9lzlz/ZAps/m76dP+GMoD/rIaI/y+akP1H+pT8zrqc/4M2oP+d0qT8juKo/op6rP06C
rD9pZ60/+PKtP46trj9aE68/A4+vP3ZesD8BcrA/AzixP0HVsT+jCLI/vj+yPw==</AssayYData></Step><Step><CommonData><SampleLocation>1</SampleLocation><SampleID></SampleID><SampleGroup></SampleGroup><SampleInfo></SampleInfo><SampleRow>A</SampleRow><SamplePlate>1</SamplePlate><WellType>BUFFER</WellType><Concentration>-1</Concentration><ConcentrationUnits>µg/ml</ConcentrationUnits><MolarConcentration>-1</MolarConcentration><MolarConcUnits>nM</MolarConcUnits><MolecularWeight>-1</MolecularWeight><Temperature>25</Temperature><StartTime>3970236</StartTime><AssayTime>30</AssayTime></CommonData><FlowRate>1000</FlowRate><StepType>BASELINE</StepType><StepName>Baseline</StepName><StepStatus>OK</StepStatus><ActualTime>29.9991</ActualTime><CycleTime>0.2</CycleTime><AssayXData Points="150">kX9KRcCCSkX3hUpFO4lKRV6MSkWNj0pFxJJKRfuVSkUrmUpFWpxKRZGfSkXEokpF96VKRSup
SkVerEpFka9KRcSySkX3tUpFK7lKRV68SkWRv0pFxMJKRffFSkUvyUpFXsxKRZHPSkXE0kpF
99VKRSvZSkVe3EpFkd9KRcTiSkX35UpFK+lKRV7sSkWR70pFxPJKRff1SkUr+UpFXvxKRZH/
SkXEAktF9wVLRSsJS0VeDEtFkQ9LRcQSS0X3FUtFKxlLRV4cS0WRH0tFxCJLRfclS0UrKUtF
XixLRZEvS0XEMktF9zVLRSs5S0VePEtFkT9LRcRCS0X3RUtFK0lLRV5MS0WRT0tFwFJLRfdV
S0UrWUtFXlxLRZFfS0XEYktF92VLRStpS0VebEtFkW9LRcRyS0X3dUtFK3lLRV58S0WRf0tF
xIJLRfeFS0UriUtFXoxLRZGPS0XEkktFAJZLRSuZS0VenEtFkZ9LRcSiS0X3pUtFK6lLRV6s
S0WRr0tFxLJLRfe1S0UruUtFXrxLRZG/S0XEwktF98VLRS/JS0VezEtFkc9LRcTSS0X31UtF
K9lLRV7cS0WR30tFxOJLRfflS0Ur6UtFXuxLRZHvS0XE8ktF9/VLRSv5S0Ve/EtFkf9LRcQC
TEX3BUxFJwlMRV4MTEWRD0xFxBJMRfcVTEUrGUxFXhxMRZEfTEXEIkxF9yVMRSspTEVeLExF
kS9MRcQyTEX3NUxFKzlMRVo8TEWRP0xFxEJMRQhGTEUrSUxFXkxMRZFPTEXEUkxF+1VMRStZ
TEVaXExF</AssayXData><AssayYData Points="150">pQq2P4ratj8mMLc/jp62Pygjtz8PLbg/VAa4Pz0PuD+wzLg/hl64P+qquD+rxrg/Q/G4P5lu
uT/8L7k/Qxy5P6OQuT8N1bk/D6G5PwQduj9C/rk/wAO6Pxsduj+mi7o/zti6P104uz/Bvro/
UCi7P29Nuz+VkLs/nSm7Pyh1uz+rh7s/EuO7P35BvD8Z9rs/sDy8P25NvD8u9rs/nlW8P5ZJ
vT82Obw/vUa9P/T8vD9q+Lw/KOS8P9kHvT+kT70/YC29PzN6vT+Tir0/++e9P4DYvT80/b0/
lxK+P2UBvj/qKL4/0TK+P3VJvj9Uy74/Cyy+Px2Mvj/t8r4/Soe+P8t0vj+gv74/QAi/P3T0
vj9bYr8//l6/P/tMvz/aVb8/qLK/P/5qvz9fur8/97G/P87Evz8Xt78/Ju2/P6rkvz/Gn78/
SLS/P6SBwD9YPsA/bT7APzVbwD+mTcA/s5TAP6GdwD9SScA/WY7AP1exwD98osA/W9rAP2wD
wT9cScE/tkbBPxs/wT9NEsE/Jr7BPwthwT87LME/zpvBP/GFwT+21cE/+ffBPyVKwj8X68E/
6tLBP5UVwj/GSME/Hg3CP2MIwj92U8I/nR7CPxNkwj+hy8I/+X3CP2g0wz/o1cE/FYrCPzl5
wj8J8MI/M+fCP/oiwz9UssI/jZbCP5Iywz9mwsM/+gvDP/kxwz8bvsI/hF3DP6U3wz8l7MM/
DzPDPyktwz85PsM/CIfDP2u5wz/kH8Q/2yvDPy8+wz/DcMM/4t7DPxjhwz90F8Q/273DP4ct
xD+3McQ/</AssayYData></Step><Step><CommonData><SampleLocation>8</SampleLocation><SampleID>QA013 E32G</SampleID><SampleGroup></SampleGroup><SampleInfo></SampleInfo><SampleRow>A</SampleRow><SamplePlate>1</SamplePlate><WellType>KLOAD</WellType><Concentration>10</Concentration><ConcentrationUnits>µg/ml</ConcentrationUnits><MolarConcentration>-1</MolarConcentration><MolarConcUnits>nM</MolarConcUnits><MolecularWeight>-1</MolecularWeight><Temperature>25</Temperature><StartTime>4008286</StartTime><AssayTime>80</AssayTime></CommonData><FlowRate>600</FlowRate><StepType>LOADING</StepType><StepName>Loading</StepName><StepStatus>OK</StepStatus><ActualTime>79.9991</ActualTime><CycleTime>0.2</CycleTime><AssayXData Points="400">jV9MRcBiTEXvZUxFJ2lMRVpsTEWNb0xFvHJMRfN1TEUneUxFVnxMRY1/TEW8gkxF84VMRSOJ
TEVajExFjY9MRcCSTEXvlUxFI5lMRVqcTEW6n0xFwKJMRfOlTEUnqUxFVqxMRYmvTEXEskxF
87VMRSe5TEVavExFib9MRcDCTEXvxUxFJ8lMRVbMTEWNz0xFwNJMRfPVTEUn2UxFWtxMRY3f
TEXA4kxF8+VMRSfpTEVW7ExFje9MRcDyTEXz9UxFJ/lMRVr8TEWN/0xFvAJNRfMFTUUjCU1F
WgxNRY0PTUW8Ek1F8xVNRScZTUVWHE1FjR9NRcAiTUXzJU1FIylNRVosTUWJL01FwDJNRe81
TUUnOU1FWjxNRY0/TUW8Qk1F90VNRSNJTUVWTE1FiU9NRcBSTUXzVU1FJ1lNRVpcTUWJX01F
vGJNRfNlTUUnaU1FVmxNRY1vTUXAck1F83VNRSN5TUVWfE1FiX9NRcCCTUXzhU1FI4lNRaiM
TUWNj01FvJJNRfOVTUUjmU1FVpxNRYmfTUUOo01F76VNRSOpTUVarE1Fja9NRcCyTUXvtU1F
J7lNRVa8TUWNv01FvMJNRfPFTUUjyU1FVsxNRY3PTUXA0k1F89VNRSfZTUVe3E1Fid9NRcDi
TUXz5U1FI+lNRV7sTUWN701FvPJNRfP1TUUn+U1FVvxNRYn/TUXAAk5F7wVORScJTkVWDE5F
jQ9ORcASTkXvFU5FIxlORVYcTkWNH05FxCJORfMlTkUnKU5FXixORYkvTkXAMk5F7zVORSM5
TkVWPE5FiT9ORcBCTkXzRU5FJ0lORVpMTkWNT05FvFJORfNVTkUrWU5FqFxORYlfTkW8Yk5F
72VORSJpTkVabE5FiW9ORcByTkXvdU5FJ3lORVp8TkWZf05FwIJORe+FTkUiiU5FWoxORY2P
TkXIkk5F85VORSeZTkVWnE5FkZ9ORcCiTkXzpU5FIqlORVasTkWJr05FwLJORe+1TkUiuU5F
WrxORYm/TkXAwk5F78VORSLJTkVazE5Fic9ORbzSTkXv1U5FJ9lORVrcTkWN305FvOJORfPl
TkUn6U5FVuxORY3vTkXA8k5F7/VORSL5TkVW/E5Fjf9ORbwCT0XzBU9FIglPRVoMT0WyD09F
wBJPRe8VT0UnGU9FVhxPRYkfT0XAIk9F8yVPRScpT0VaLE9FjS9PRcAyT0XvNU9FIjlPRVY8
T0XTP09FvEJPRe9FT0UiSU9FVkxPRY1PT0W8Uk9FBFZPRSJZT0VaXE9FjV9PRcBiT0XvZU9F
ImlPRVpsT0WJb09FvHJPRfN1T0UneU9FWnxPRQCAT0W8gk9F74VPRSeJT0VWjE9FiY9PRcSS
T0XvlU9FJ5lPRVacT0WJn09FvKJPRfOlT0UiqU9Ff6xPRYmvT0W8sk9F77VPRSK5T0VWvE9F
jb9PRdXCT0XzxU9FIslPRVbMT0WNz09FyNJPRe/VT0Ui2U9FWtxPRYnfT0XA4k9F7+VPRSvp
T0Va7E9Fie9PRcDyT0Xz9U9FJ/lPRVb8T0WJ/09FvAJQRfMFUEUiCVBFVgxQRY0PUEXAElBF
7xVQRSIZUEVWHFBFiR9QRcAiUEXzJVBFIilQRVosUEWJL1BFvDJQRfM1UEUiOVBFVjxQRYk/
UEXAQlBF70VQRSJJUEVaTFBFiU9QRbxSUEXvVVBFIllQRVpcUEWNX1BFvGJQRe9lUEUiaVBF
VmxQRYlvUEXAclBF73VQRSd5UEVafFBFiX9QRbyCUEXvhVBFIolQRVqMUEWJj1BFvJJQRfOV
UEUnmVBFVpxQRYmfUEW8olBF86VQRSepUEVarFBFja9QRcCyUEXztVBFIrlQRWa8UEWJv1BF
vMJQRe/FUEUnyVBFZsxQRYnPUEW80lBF79VQRSLZUEVW3FBFjd9QRbziUEXz5VBFIulQRVbs
UEWJ71BFvPJQRfP1UEUi+VBFYvxQRY3/UEXIAlFF7wVRRSIJUUVWDFFFiQ9RRbwSUUXvFVFF
JxlRRVYcUUWJH1FFvCJRRe8lUUUiKVFFVixRRY0vUUXAMlFF7zVRRTs5UUVWPFFFiT9RRbxC
UUXvRVFFIklRRVZMUUWJT1FFvFJRRfNVUUUiWVFFVlxRRQ==</AssayXData><AssayYData Points="400">kgrDP3w1wT96wsA/aem/P0x6vz+0/b4/+gi/PzjRvj9v0r4/m1y/P7dLvz8O3r8/Uca/P/Di
wD/F5MA/QcvBP01rwT9fe8I/IPjBP4Mlwz8g+MM/FvbDP9QdxT82dMU/r87FP/uMxz8HK8c/
eRvIP6qayD/D08g/innJP3FwyT/cUso/XA3LP8Kryz9FZMw/atvMPxwDzT8F180/A5TOP6e1
zj8LgM8/yq7PP7Qq0T/dUtE/A27RP33n0T/jg9I/szbTPxXI0z9yTtQ/+77UP+bZ1T8ptNU/
hHHWP3mG1j8UvNY/cfTXP7YS2T/L5dg/RMzZP74l2j8Pt9o/L6vbP1wj3D8DStw/vtjcP+Aj
3T+Ag90/y6HeP4ny3j+eJ98/Sd/fP8cf4D9MzuA/GHbhPzNy4T8Xx+I/ApniP0gv4z+S2+M/
MqXjPzeV5D9z4uQ/LoLlPwkP5j+vUOY/iYLmPzhN5z/H8+Y/zTPoPyKy6D+1yOg/SzXpP8nv
6T+MBOo/ZFrqPzX+6j8GgOs/fRnsP7Gj7D+EA+0/8RHtP/df7T/BRO4/0YDuP9Pv7j8eje8/
yDnvP5li8D8g2/A/jw/xP1Mx8T/uvfE/IQ/yPw+F8j+ROvM/LYzzP7mQ8z+Jx/M/ECL0P1jR
9D+gafU/52j1P1UM9j9NK/Y/Uxz2P3DG9j8i5fc/TJv3PwJo+D/fa/g/Pab4P1xB+T9nn/k/
uvv5P6jN+j//9Po/XRr7PyKG+z9AMvw/0NP7P571+z8Y7/w/P1r9P31G/T+n3f0/753+P67J
/T+3xP4/0QD/PyRZ/z82HABAYGz/P44pAECJTQBAk2MAQFxQAECvvgBAPPQAQPXeAECAZwFA
KF8BQGmuAUC4gAFA5OQBQAn3AUBuKQJArTwCQDGZAkAUtAJAdnkCQEu/AkBQ4AJAOygDQOxY
A0BYdQNA7HIDQDv7A0AzsgNACewDQDrgA0B6DQRA/FEEQNtBBEAyQgRAh7wEQHTSBEAtsQRA
jO8EQA1JBUDePgVA2EAFQMehBUDa2QVAe8QFQHDNBUCi/gVA1zYGQHJ9BkAQcQZA85IGQKd3
BkDlEAdArNwGQJi+BkCW6AZAWxoHQPHjBkD5NgdAXMgHQACWB0D73AdAEfoHQMIOCEDAFwhA
FEYIQC05CECR1whAN50IQC3KCEAUjwhAqNgIQNfyCEDvEAlAv2IJQMFECUChSAlA2JcJQLuQ
CUDwwAlAMtMJQNHVCUAO2QlA9G0KQH5VCkBTQgpAcjsKQAu4CkBwmApAzZIKQJ21CkCD5ApA
GyELQPk5C0BlIwtAT1gLQKy3C0DcbQtAB6wLQFypC0BurQtAk+cLQL/9C0Dx7gtA13YMQFhd
DEA2PQxAx1EMQE+eDED0jgxAfq0MQJylDEBe9AxAsPIMQFFXDUAhIg1AeSkNQOtQDUCMvw1A
3q0NQIabDUCSwQ1A7r4NQEb3DUBp4g1A1y0OQJ0LDkB3aA5AokYOQD4kDkA1dA5AeHgOQISv
DkB6mA5AM+EOQM7bDkCkCA9AePUOQMjwDkBz7A5AQEMPQAQ4D0AqYQ9AejwPQEuhD0B+cA9A
AowPQP6CD0DArQ9AJ8QPQJYYEEBa3A9AYQoQQAP5D0BbSBBAmncQQCU1EEAmdBBAuMkQQH2y
EEAhmhBANMEQQDL3EEC01hBAd+sQQAu9EEAZahFA9kERQCPlEEA2bRFAVmwRQDgbEUBBdBFA
a0URQMujEUByyxFAu3cRQNW6EUDFghFA5hISQOoVEkCAGRJAOA4SQBNtEkCbKRJAQiYSQBpu
EkBbcRJAzHoSQKPAEkBNthJAKukSQGD6EkDE9xJATckSQL4WE0DBFhNAYzsTQM0tE0ASZxNA
uS4TQLBvE0AUUxNA9VETQElbE0DxhhNAIq4TQBDEE0BzkBNAqOsTQHrME0B3/xNANgYUQOvn
E0CuBhRASk8UQGAdFEA9SBRAspAUQBJxFECFXBRAoZIUQLbcFEARdxRA/oMUQPX4FEDrsBRA
u6IUQE3iFECeLhVA8gwVQFBBFUD6AhVABiAVQPteFUCbAhVAdVAVQFSQFUDdcBVAylkVQIfT
FUBotRVAGesVQMejFUAFphVAMCwWQNDEFUDX6hVA900WQA==</AssayYData></Step><Step><CommonData><SampleLocation>1</SampleLocation><SampleID></SampleID><SampleGroup></SampleGroup><SampleInfo></SampleInfo><SampleRow>A</SampleRow><SamplePlate>1</SamplePlate><WellType>BUFFER</WellType><Concentration>-1</Concentration><ConcentrationUnits>µg/ml</ConcentrationUnits><MolarConcentration>-1</MolarConcentration><MolarConcUnits>nM</MolarConcUnits><MolecularWeight>-1</MolecularWeight><Temperature>25</Temperature><StartTime>4096143</StartTime><AssayTime>30</AssayTime></CommonData><FlowRate>1000</FlowRate><StepType>BASELINE</StepType><StepName>Baseline</StepName><StepStatus>OK</StepStatus><ActualTime>29.9991</ActualTime><CycleTime>0.2</CycleTime><AssayXData Points="150">iV9RRbxiUUXvZVFFH2lRRVZsUUWFb1FFvHJRRe91UUUjeVFFVnxRRYl/UUW8glFF74VRRR+J
UUVWjFFFiY9RRbySUUXvlVFFH5lRRVacUUXXn1FFuKJRRe+lUUUjqVFFUqxRRYmvUUW8slFF
77VRRR+5UUVWvFFFib9RRbjCUUXvxVFFH8lRRVLMUUWFz1FFvNJRRe/VUUUj2VFFVtxRRYXf
UUW84lFF7+VRRSPpUUVW7FFFie9RRbzyUUXv9VFFH/lRRVb8UUWF/1FFvAJSResFUkUjCVJF
VgxSRYUPUkW8ElJF7xVSRSMZUkVSHFJFiR9SRbwiUkXvJVJFLylSRVIsUkWJL1JFuDJSRe81
UkVwOVJFUjxSRYU/UkW4QlJF70VSRSNJUkVWTFJFhU9SRbxSUkXvVVJFI1lSRVJcUkWJX1JF
zWJSRe9lUkUfaVJFVmxSRYlvUkW4clJF63VSRR95UkVWfFJFiX9SRbyCUkXvhVJFH4lSRVaM
UkWFj1JFuJJSRe+VUkU3mVJFUpxSRYmfUkW8olJF76VSRSOpUkVWrFJFia9SRbiyUkXvtVJF
I7lSRVa8UkWJv1JFvMJSRe/FUkUfyVJFUsxSRYnPUkW80lJF69VSRSPZUkVW3FJFhd9SRbji
UkXv5VJFI+lSRVbsUkWF71JFuPJSRev1UkUj+VJFUvxSRYn/UkW8AlNF7wVTRR8JU0VSDFNF
hQ9TRbwSU0XvFVNFHxlTRVYcU0WJH1NFvCJTReslU0UjKVNFXixTRYkvU0W4MlNF6zVTRSM5
U0VSPFNF</AssayXData><AssayYData Points="150">bxwZQCeLGkCKXxtAAJQbQK/GG0AQJRxAHQwcQIjBHEAaKxxAha0cQB+KHEA/cxxAsKYcQAmr
HECYyRxA+pkcQJlnHEClshxA984cQCPbHEBc2BxAkYscQFOzHEDC5xxAl8McQB4AHUA1wBxA
FZscQJytHEDw5hxAZQ8dQEP/HECcwRxA8sMcQFzKHEAzCh1AsHMcQPe0HEDcohxAQbQcQGr+
HEDr9BxAcowcQDvFHEDbBB1A1wIdQPbyHEAMBx1AavIcQL0EHUBQ6RxAngMdQIOoHEBwAB1A
St4cQOb/HEDwDh1AbsUcQJepHEBJJh1Amu0cQGeqHECG9RxAYBIdQPb2HECmxRxAHf0cQCcH
HUBWDR1A0hsdQBDdHEAV1hxA/90cQB0DHUDQQB1AyRkdQN7nHEDr4hxA2zodQBEPHUD//hxA
4vccQAMIHUCWIB1A9C4dQMS1HEAlDh1A56scQOviHEBaYR1A8lIdQAkBHUBmwBxAnBgdQJoM
HUCwMB1AtSgdQHz2HECC9BxAHhEdQGYGHUAsGR1ACiwdQK9CHUC3DR1AxDYdQAktHUDXyBxA
Zh0dQONDHUBvHx1AFuEcQHbvHECH8hxAoDMdQOhIHUBfVh1AthAdQAhUHUCj8xxAoysdQBEX
HUBB8xxAbUwdQDldHUD4QR1AoXUdQCYyHUA0+xxAxRMdQBECHUC9GR1A7iYdQHphHUBPUB1A
BxQdQPI4HUCIGx1A2z0dQCYqHUAQIB1AwAMdQHZMHUDBUh1Ab3EdQI6XHUCATR1ApUQdQAxl
HUBMTx1A</AssayYData></Step><Step><CommonData><SampleLocation>10</SampleLocation><SampleID>BG505 T332N SOSIP</SampleID><SampleGroup></SampleGroup><SampleInfo></SampleInfo><SampleRow>A</SampleRow><SamplePlate>1</SamplePlate><WellType>KSAMPLE</WellType><Concentration>-1</Concentration><ConcentrationUnits>µg/ml</ConcentrationUnits><MolarConcentration>500</MolarConcentration><MolarConcUnits>nM</MolarConcUnits><MolecularWeight>-1</MolecularWeight><Temperature>25</Temperature><StartTime>4135112</StartTime><AssayTime>180</AssayTime></CommonData><FlowRate>600</FlowRate><StepType>ASSOC</StepType><StepName>Association</StepName><StepStatus>OK</StepStatus><ActualTime>180</ActualTime><CycleTime>0.2</CycleTime><AssayXData Points="900">hT9TRbhCU0XrRVNFH0lTRU5MU0WBT1NFuFJTRedVU0UbWVNFTlxTRYFfU0W4YlNF62VTRR9p
U0VSbFNFhW9TRbhyU0XrdVNFH3lTRU58U0WBf1NFtIJTReuFU0UfiVNFUoxTRYGPU0W4klNF
65VTRSeZU0VSnFNFhZ9TRbSiU0XrpVNFG6lTRVKsU0WBr1NFuLJTReu1U0UbuVNFUrxTRYG/
U0W4wlNF58VTRRvJU0VSzFNFgc9TRbjSU0Xn1VNFG9lTRVLcU0WF31NFuOJTRevlU0Uf6VNF
TuxTRYHvU0W48lNF5/VTRR/5U0VO/FNFgf9TRbgCVEXrBVRFGwlURU4MVEWFD1RFuBJUResV
VEUbGVRFThxURYEfVEW4IlRF5yVURRspVEVOLFRFhS9URbQyVEXrNVRFGzlURVI8VEWBP1RF
uEJURetFVEUfSVRFUkxURYFPVEW4UlRF51VURRtZVEVOXFRFhV9URbRiVEXrZVRFH2lURU5s
VEWFb1RFuHJURed1VEUbeVRFTnxURYF/VEW4glRF54VURR+JVEVOjFRFgY9URbiSVEXnlVRF
G5lURU6cVEWBn1RFuKJUReulVEUfqVRFUqxURYWvVEW4slRF57VURSe5VEVOvFRFgb9URbjC
VEXnxVRFG8lURVLMVEWBz1RFuNJURefVVEUf2VRFTtxURYXfVEW04lRF5+VURR/pVEVO7FRF
he9URbTyVEXn9VRFH/lURVL8VEWB/1RFtAJVResFVUUbCVVFUgxVRYEPVUW0ElVF6xVVRRsZ
VUVOHFVFhR9VRbgiVUXnJVVFHylVRVosVUWBL1VFuDJVRec1VUUbOVVFTjxVRYU/VUW4QlVF
60VVRRpJVUVOTFVFhU9VRbhSVUXrVVVFH1lVRahcVUWFX1VFuGJVRedlVUUaaVVFUmxVRYFv
VUW4clVF53VVRRp5VUVSfFVFhX9VRbiCVUXnhVVFGolVRU6MVUWFj1VFtJJVReeVVUUfmVVF
UpxVRYGfVUW0olVF56VVRRqpVUVSrFVFga9VRbiyVUXrtVVFGrlVRU68VUWFv1VFuMJVRefF
VUUayVVFUsxVRYHPVUW00lVF59VVRRrZVUVO3FVFgd9VRbTiVUXr5VVFH+lVRVLsVUWF71VF
tPJVRev1VUVg+VVFTvxVRYH/VUW0AlZF8AVWRRoJVkVODFZFgQ9WRbQSVkXnFVZFGhlWRU4c
VkWFH1ZFtCJWReclVkUaKVZFTixWRYUvVkW0MlZF6zVWRRo5VkVOPFZFgT9WRbRCVkXnRVZF
GklWRU5MVkWBT1ZFtFJWRedVVkUaWVZFUlxWRYFfVkW4YlZF52VWRRppVkVObFZFgW9WRbRy
VkXndVZFGnlWRU58VkWBf1ZFvIJWReuFVkUfiVZFToxWRYWPVkW0klZF55VWRRqZVkVSnFZF
gZ9WRbSiVkXrpVZFGqlWRU6sVkWBr1ZFuLJWRee1VkUfuVZFTrxWRYG/VkW0wlZF58VWRR/J
VkVOzFZFhc9WRbTSVkXr1VZFH9lWRVLcVkWB31ZFtOJWReflVkUa6VZFUuxWRYHvVkW48lZF
5/VWRR/5VkVO/FZFgf9WRbQCV0XnBVdFHwlXRU4MV0WBD1dFtBJXRecVV0UfGVdFUhxXRYEf
V0W0IldF5yVXRR8pV0VSLFdFgS9XRbQyV0XnNVdFHzlXRU48V0WBP1dFtEJXRedFV0UfSVdF
TkxXRYFPV0W0UldF51VXRRpZV0VSXFdFgV9XRbRiV0XrZVdFGmlXRU5sV0WBb1dFuHJXRed1
V0UaeVdFTnxXRYF/V0W4gldF54VXRRqJV0VOjFdFhY9XRbSSV0XnlVdFH5lXRU6cV0WFn1dF
tKJXReulV0UaqVdFTqxXRYGvV0W0sldF67VXRSO5V0VOvFdFgb9XRbjCV0XnxVdFGslXRVLM
V0WBz1dFtNJXRefVV0Ua2VdFTtxXRYHfV0W04ldF5+VXRRrpV0VO7FdFge9XRbTyV0Xn9VdF
GvlXRU78V0WB/1dFtAJYRecFWEUaCVhFUgxYRYEPWEW0ElhF5xVYRRoZWEVOHFhFgR9YRbgi
WEXnJVhFHylYRV4sWEWFL1hFtDJYRec1WEUfOVhFTjxYRZE/WEW0QlhF50VYRRpJWEVOTFhF
gU9YRbRSWEXnVVhFGllYRVZcWEWBX1hFtGJYRedlWEUaaVhFTmxYRYFvWEW0clhF63VYRRp5
WEVOfFhFhX9YRd2CWEXnhVhFGolYRU6MWEWFj1hFtJJYReeVWEUamVhFTpxYRYGfWEW0olhF
56VYRR+pWEVSrFhFga9YRTuzWEXwtVhFGrlYRU68WEWBv1hFvMJYRefFWEUayVhFTsxYRYXP
WEW40lhF69VYRR/ZWEVm3FhFgd9YRbjiWEXr5VhFGulYRVLsWEWB71hFuPJYRef1WEUf+VhF
VvxYRYH/WEW0AllF5wVZRR8JWUVODFlFgQ9ZRbQSWUXnFVlFHxlZRVIcWUWFH1lFuCJZResl
WUUfKVlFTixZRYUvWUW4MllF6zVZRR85WUVePFlFhT9ZRbhCWUXrRVlFH0lZRaBMWUWFT1lF
uFJZRetVWUUfWVlFVlxZRYVfWUW4YllF62VZRR9pWUVSbFlFhW9ZRbhyWUXrdVlFH3lZRVJ8
WUWFf1lFuIJZReuFWUUfiVlFUoxZRYWPWUW4kllF65VZRR+ZWUVSnFlFhZ9ZRbiiWUXrpVlF
H6lZRVKsWUWFr1lFuLJZReu1WUUfuVlFUrxZRYW/WUW4wllF8MVZRR/JWUVSzFlFhc9ZRbjS
WUXr1VlFH9lZRVLcWUWF31lFuOJZRevlWUUf6VlFTuxZRYXvWUW48llF6/VZRR/5WUVO/FlF
hf9ZRbgCWkXrBVpFHwlaRVIMWkWFD1pFuBJaResVWkUfGVpFUhxaRYUfWkW4IlpF6yVaRR8p
WkVSLFpFhS9aRbgyWkXnNVpFHzlaRVI8WkWFP1pFtEJaRetFWkUfSVpFUkxaRYVPWkW4UlpF
61VaRR9ZWkVSXFpFhV9aRbhiWkXrZVpFH2laRVJsWkWFb1pFuHJaRet1WkUaeVpFUnxaRYV/
WkXAglpF64VaRR+JWkVSjFpFgY9aRbSSWkXrlVpFH5laRU6cWkWFn1pFuKJaReulWkUfqVpF
UqxaRYWvWkW4slpF67VaRR+5WkVSvFpFhb9aRbjCWkXrxVpFH8laRVLMWkWiz1pFuNJaRevV
WkUf2VpFUtxaRYHfWkW44lpF6+VaRR/pWkVS7FpFhe9aRbjyWkXr9VpFGvlaRVL8WkWF/1pF
uAJbResFW0UfCVtFWgxbRYUPW0W4EltF6xVbRR8ZW0VSHFtFhR9bRbQiW0XrJVtFHylbRVIs
W0WFL1tFtDJbRes1W0UfOVtFUjxbRYE/W0W4QltF60VbRR9JW0VSTFtFhU9bRbhSW0XrVVtF
H1lbRVJcW0WBX1tFuGJbRetlW0UaaVtFUmxbRYVvW0W0cltF63VbRR95W0VSfFtFgX9bRbiC
W0XrhVtFH4lbRVKMW0WFj1tFEpNbReuVW0UfmVtFUpxbRYWfW0W4oltF56VbRR+pW0VSrFtF
ha9bRbiyW0XrtVtFH7lbRVa8W0WFv1tFtMJbRevFW0UayVtFUsxbRYXPW0W40ltF69VbRR/Z
W0VS3FtFgd9bRbjiW0Xr5VtFH+lbRU7sW0WF71tFuPJbRev1W0Uf+VtFTvxbRYX/W0W4AlxF
6wVcRR8JXEVSDFxFhQ9cRbgSXEXnFVxFGhlcRVIcXEWFH1xFuCJcReclXEUfKVxFUixcRYUv
XEW4MlxF6zVcRR85XEVSPFxFhT9cRbhCXEXrRVxFH0lcRVJMXEWFT1xFtFJcRetVXEUfWVxF
TlxcRYVfXEW4YlxF52VcRR9pXEVSbFxFhW9cRbhyXEXndVxFH3lcRU58XEWBf1xFtIJcReuF
XEUfiVxFUoxcRYWPXEW4klxF65VcRRqZXEVSnFxFhZ9cRbiiXEXrpVxFH6lcRVKsXEWFr1xF
uLJcRee1XEUfuVxFTrxcRYW/XEW4wlxF58VcRR/JXEVOzFxFgc9cRbTSXEXr1VxFH9lcRVLc
XEWF31xFtOJcRevlXEUf6VxFTuxcRYXvXEW08lxF5/VcRR/5XEVS/FxFhf9cRbgCXUXrBV1F
HwldRVIMXUWFD11F9hJdResVXUUfGV1FThxdRYEfXUW4Il1F6yVdRR8pXUVSLF1FhS9dRbgy
XUXrNV1FHzldRVI8XUWuP11FtEJdRetFXUUaSV1FUkxdRYVPXUW4Ul1F61VdRR9ZXUVqXF1F
hV9dRbhiXUXnZV1FGmldRVJsXUWFb11FuHJdRet1XUUfeV1FTnxdRYF/XUW0gl1F54VdRR+J
XUVOjF1FgY9dRbiSXUXnlV1FH5ldRU6cXUWFn11FuKJdReelXUUfqV1FUqxdRYGvXUW0sl1F
57VdRRq5XUVSvF1Fgb9dRbjCXUXrxV1FGsldRVLMXUWFz11FtNJdRevVXUUa2V1FTtxdRYHf
XUW04l1F5+VdRR/pXUVO7F1Ftu9dRbjyXUXr9V1FH/ldRU78XUWF/11FtAJeRecFXkUaCV5F
UgxeRYUPXkW4El5F6xVeRRoZXkVSHF5FgR9eRbgiXkXrJV5FHyleRU4sXkWBL15FuDJeRec1
XkUfOV5FTjxeRYE/XkW4Ql5F60VeRR9JXkVSTF5FgU9eRbRSXkXnVV5FGlleRU5cXkWBX15F
tGJeRedlXkUaaV5FUmxeRYVvXkW0cl5F63VeRR95XkVSfF5F</AssayXData><AssayYData Points="900">bywdQHPqHEBNOBxAs1obQEwGG0DvrxpAc0QaQHbjGUDw6RlAZIIZQNZAGUDYVRlA4S0ZQPlW
GUA+TRlAzfsYQKZ8GUBP3RhAac0YQP7uGEA10xhAE5kYQK6QGEDAlhhAGskYQIaeGEAShBhA
l9wYQCLeGEAoshhAQr4YQNAHGUC31BhA4eMYQGnpGEAsDxlA2REZQLcWGUAXDxlACsYYQJDK
GEAszRhAhRsZQLpQGUCW+BhAt+QYQKMfGUDA3BhA0EIZQOTeGEDzERlAhD4ZQM8YGUBkJRlA
cjwZQHxSGUDHMBlAgxYZQFQsGUBYVhlAuy4ZQJsKGUAcOxlA3VMZQEFsGUAqhRlAUz0ZQMJm
GUCPShlAm1oZQAdWGUCkZhlA8IMZQHVuGUDOZxlAPUUZQBRtGUBzYRlAY3oZQHxgGUC5fxlA
cdYZQL5lGUD0iRlA/WwZQPiYGUARuRlA5swZQJWAGUARohlAkrYZQJzwGUBrhRlA0MEZQNrW
GUC4wxlAkZ8ZQAPdGUDoiBlA09AZQIyQGUCxpRlAGakZQAD6GUAu+RlAf3MZQCKPGUABMBpA
fvUZQCYcGkBHKxpApV8aQHc2GkDuAhpAZh4aQGnkGUC1+hlAvuEZQG/zGUBSNBpALF8aQHpf
GkD9BhpAO+gZQGhSGkAU9BlAXDQaQLtiGkCIPRpA1SsaQE4SGkCyTRpAs0IaQMpMGkDMKRpA
HyEaQB+JGkAgWhpAFyUaQAuMGkDuZBpAPH4aQDZZGkADjRpAxV0aQJFgGkD/VxpAIIYaQKxj
GkA9hxpAx18aQNlmGkAzohpAwEkaQHiMGkBJsxpAhnoaQPRPGkDkhRpAk3YaQA6iGkDAzxpA
3F0aQGlWGkAtvBpAM5IaQHZ8GkCVxRpA/ZIaQPmsGkAirxpAKrIaQDTwGkDKsxpAeOcaQPPf
GkBUzxpAJ+UaQJpwGkAXpRpAAbYaQAPjGkDAyBpAktsaQJXOGkASqRpAWe8aQNslG0Ar3xpA
G/kaQJ71GkBL6xpAC78aQNjpGkBCwRpAstwaQCrxGkA3SxtAyOoaQKPXGkAEDBtAeB4bQB8g
G0DlFhtAh2kbQGhDG0ALHBtA0ggbQMAFG0BiJhtA6y0bQCwMG0AzehtA0mMbQKz2GkDBRxtA
+ykbQPs/G0DtNBtA/isbQIP8GkBB5BpAUBkbQE8AG0CvpBtAUFQbQKYXG0DQKhtAAEIbQMBU
G0AlRBtAoXkbQFMBG0CVpBtAFXwbQFROG0AoQhtA4nIbQD+vG0DHihtAG3kbQPmIG0CPrhtA
PnYbQE+ZG0CMfRtAMYgbQO08G0DngxtAzHEbQO58G0DerRtAabIbQPazG0AfihtAGbobQC2F
G0CAiBtA8sQbQDNYG0C/kxtA5V0bQAKmG0CX7xtAAocbQNHUG0CtAhxAsp0bQIWjG0AnshtA
2bYbQIjXG0AzhxtAuLgbQAvtG0DmgxtA1gEcQEP3G0CVqxtAL8MbQDn+G0DNBxxA+BEcQOG7
G0ArqxtARQ4cQFT4G0Dd0RtA/OIbQALGG0AJHhxA4AEcQOGjG0CQExxAObcbQCUBHEBL5xtA
bQkcQIPqG0CjHxxAWTYcQMpOHEDecBtASiIcQKQVHED/+htA+jccQETqG0ApNBxAxiEcQOQW
HEA79xtA9xUcQMAvHEBO7RtA/zQcQGI7HECpSBxAYCwcQNI2HECs+htAHhccQBYWHEANPBxA
xVccQClKHEBncRxAhkgcQCswHECwVBxAk2scQPdbHECkhBxAsjYcQLrhG0B7ehxATnscQGiM
HEBdSxxApHMcQF5xHEAOkhxAYWAcQPlZHEDeXhxAUpYcQBx+HECppRxA04wcQNygHEBeqBxA
8GAcQNdbHEDIeBxAeWAcQC1kHEDpfxxAimscQMWBHEBUkhxAi8YcQDu3HEAGkhxAB84cQFve
HEDwrRxAacgcQK4MHUAqcxxAu7ocQLx5HEDdbhxAuYAcQAuRHEAlrBxA56UcQAjCHEC/8BxA
TPAcQE7PHEC/1RxA/9YcQMa7HEB78RxAYtEcQDvwHECFnRxAX7McQObJHEBa/hxAMskcQMzB
HEBN+BxA7OMcQEEEHUCuIh1AAOAcQJsDHUCUAB1AzNgcQHf5HECCDx1Arr4cQLX8HEC+MR1A
iQMdQJ3pHEBr2xxAidccQJUNHUDxCx1AougcQH8jHUAV+hxAlQwdQHUEHUAsAR1ALBQdQAEH
HUAsNx1ADgQdQCfpHECELx1AExQdQHh5HUCa5RxACiMdQD9OHUAe7RxAYnMdQFgpHUCkGx1A
Dm8dQFYmHUAcNB1A54kdQJNrHUDgEB1A2xkdQOYkHUASWB1AB6gdQJpbHUDyPx1Amp0dQBqV
HUB1iB1AAD8dQJpyHUATVB1ACNkdQKuKHUBatB1Az4sdQDaVHUAJLx1A0qgdQOhQHUDXMR1A
qWsdQI9/HUCiZx1AWWcdQPRrHUAbix1AWI4dQI9sHUBUzR1AYZkdQKifHUD1yB1AtKcdQC+b
HUCClR1AXYEdQCBYHUDGuh1AB54dQA3+HUCBnh1AnHIdQC+pHUD4pR1A6KodQF+dHUCmsB1A
F6gdQKqwHUA5/B1Aa8EdQJf2HUDj0B1A7MgdQDnQHUBsuB1ArZIdQFjRHUB+sx1ACr8dQKHG
HUDiyx1AFegdQIjNHUAe/x1A1dAdQF74HUAGIR5AzwYeQI/kHUDYPh5APAYeQGgbHkBe2B1A
Wt4dQJAKHkAu3h1AjQYeQMjeHUC/HB5AV8cdQBbiHUD1Oh5AK/odQCRKHkCy4R1A9hQeQBga
HkBTGB5AJBkeQGhJHkBGOB5AUmQeQKf6HUAa6B1AnAMeQGPZHUAbJx5AiSAeQCAFHkDuHB5A
4CMeQG4vHkDqJB5AhFYeQMj8HUCpTB5AhCYeQEIDHkA2IB5AGy8eQH8/HkA/LB5AYpceQNse
HkDvWB5AugceQDQbHkCOJR5AJFceQMlIHkAgLh5ABoEeQLIjHkC7Wx5ADZIeQDREHkAKJR5A
nWseQFeDHkCWdh5ANWkeQLZsHkCYZx5AwQUeQE6IHkAmbx5ADY0eQI1jHkBFgR5ALW4eQKFw
HkBAeB5AbW8eQMSWHkD/iR5AIoceQFqxHkBmjx5A/mAeQDOPHkBKjx5AKU8eQLi1HkA/uR5A
ga0eQLFxHkAUuh5AinceQL+NHkD4tx5ALXoeQHPeHkATqB5AinAeQK+cHkByph5AtHkeQMzI
HkCA1B5AcI4eQNmXHkDOqx5AdMQeQIu9HkCVqh5ALqUeQHGuHkCBnR5A2wAfQFmfHkAo/B5A
77AeQCytHkC7vx5AsKYeQFCpHkAHLx9AZCIfQBRnHkAj/x5A9MMeQNXSHkDczh5A3fseQPXm
HkB12R5AcbseQFwkH0BiIx9AicQeQCvZHkAkyx5AlM0eQEYKH0Al4x5AqwwfQBK/HkCU2R5A
PUUfQGjuHkBQ+x5Axf0eQJTjHkC6Bh9AiQgfQIQwH0BcPh9AbUQfQBvLHkAd/x5AMwEfQCos
H0BFIR9AwQ8fQBjnHkATXB9A9v4eQN8+H0ABGh9AwxUfQB4RH0BzGR9AITUfQMMBH0C3Fh9A
xH4fQIBbH0CPHR9A22EfQGdgH0B6MR9ALDYfQFdeH0DX4h5AyU4fQDlVH0B38h5AmF0fQCgm
H0CLYh9A1j8fQBUXH0AVFh9A2UQfQH3qHkCVWh9AfDwfQGhPH0D4aB9ANiMfQFRTH0BlbR9A
rosfQHleH0DRRh9AKoUfQG9jH0C9uh9Ad3ofQNdXH0AiUB9AanMfQF5+H0Dphx9AuE8fQOgj
H0D8LR9AHm8fQLehH0A5aR9AIHEfQACGH0DchB9AdWIfQCtnH0D3uh9AIokfQCeQH0BCgB9A
Mo0fQMO9H0CY9h9Akb8fQClUH0AReB9At24fQCDyH0Caoh9AmkofQJ3PH0CHxh9AQ9IfQGRx
H0D3nR9ApLofQIu6H0CNkR9ASZMfQD2yH0DVqB9AAAYgQHfmH0A+xB9ATVgfQBfAH0AQ3x9A
/fAfQCfIH0BFyR9AytcfQHv3H0DMrR9AmOMfQFnSH0D2yB9AFiogQKrcH0Cb8B9AGQwgQMyp
H0Da2B9A/Q0gQL3cH0BTYh9AGhwgQEM9IEBUtx9ArA0gQCbvH0CBJSBAf0IgQN8lIEAsBCBA
xfYfQMf1H0CdCSBA6NUfQFIHIEDv5h9ATkcgQK/6H0CG1x9AcQ8gQOwOIEATQCBAh1YgQOsG
IECF+B9AvQUgQIBWIECH6x9A2jEgQHkIIEDdSyBAqBMgQOEIIECQDiBAsuYfQGNQIEBCQyBA
iS8gQGMcIEDqCCBAulUgQJggIECEMSBACHMgQA1UIEB5RSBABRwgQJ9IIEAd/R9AD20gQDdd
IEDINyBAj0IgQM1MIEBFMSBAC2EgQIhPIEDdLCBA9B8gQANgIED1KyBAkxwgQCpTIEBcNCBA
iz8gQNtrIECNZSBADDogQFprIED9biBA9oAgQAUQIECaVCBA20ogQHFjIEBHayBAt2kgQI18
IEAcUSBAxZ0gQErCIECS0SBAurYgQHyMIECx5iBAF7IgQJiNIECiQiBAWpwgQBJ4IEDviSBA
RmkgQHWNIEA6cSBAIJsgQGjdIECQqCBA8WwgQLmhIEB6pCBA16MgQJdGIEAUeCBAkL4gQKeQ
IEBUWSBADZwgQJqzIEBMrSBA1oggQDuNIEBidyBAc3IgQM+RIEAdqCBA14sgQD7XIEDeuCBA
ScMgQEywIED11CBA6aYgQFL+IEDd7yBAwhohQGjdIECY1yBA</AssayYData></Step><Step><CommonData><SampleLocation>1</SampleLocation><SampleID></SampleID><SampleGroup></SampleGroup><SampleInfo></SampleInfo><SampleRow>A</SampleRow><SamplePlate>1</SamplePlate><WellType>BUFFER</WellType><Concentration>-1</Concentration><ConcentrationUnits>µg/ml</ConcentrationUnits><MolarConcentration>-1</MolarConcentration><MolarConcUnits>nM</MolarConcUnits><MolecularWeight>-1</MolecularWeight><Temperature>25</Temperature><StartTime>4323921</StartTime><AssayTime>180</AssayTime></CommonData><FlowRate>600</FlowRate><StepType>DISASSOC</StepType><StepName>Dissociation</StepName><StepStatus>OK</StepStatus><ActualTime>180</ActualTime><CycleTime>0.2</CycleTime><AssayXData Points="900">hX9eRbiCXkXrhV5FG4leRVKMXkWBj15FuJJeReuVXkUfmV5FUpxeRYGfXkW4ol5F66VeRR+p
XkVOrF5Fga9eRbiyXkXrtV5FG7leRU68XkWFv15FuMJeRefFXkUbyV5FTsxeRYXPXkW40l5F
59VeRR/ZXkVS3F5Frt9eRbjiXkXr5V5FH+leRVLsXkWB715FuPJeRev1XkUf+V5FTvxeRYH/
XkW4Al9F5wVfRTMJX0VSDF9FhQ9fRbgSX0XrFV9FHxlfRVIcX0WFH19FuCJfReclX0UfKV9F
TixfRYUvX0W0Ml9F5zVfRRs5X0VSPF9FhT9fRbRCX0XrRV9FH0lfRU5MX0WFT19FtFJfRetV
X0UbWV9FUlxfRYVfX0W0Yl9F52VfRRtpX0VObF9FhW9fRbhyX0XndV9FH3lfRVJ8X0WFf19F
uIJfReeFX0UfiV9FUoxfRYGPX0W4kl9F55VfRR+ZX0VOnF9FgZ9fRbiiX0XnpV9FH6lfRVKs
X0WFr19FtLJfRee1X0UfuV9FUrxfRYW/X0W4wl9F58VfRR/JX0VSzF9Fgc9fRbTSX0Xr1V9F
N9lfRU7cX0WB319FtOJfReflX0Ub6V9FTuxfRYHvX0W08l9F6/VfRR/5X0VS/F9Fgf9fRbQC
YEXrBWBFHwlgRU4MYEWFD2BFuBJgRecVYEUfGWBFUhxgRYEfYEW0ImBF5yVgRRspYEVSLGBF
gS9gRbQyYEXnNWBFGzlgRVI8YEWBP2BFtEJgRetFYEUfSWBFUkxgRYVPYEW4UmBF61VgRRtZ
YEVSXGBFgV9gRbRiYEXrZWBFG2lgRU5sYEWFb2BFtHJgRfR1YEUbeWBFUnxgRYV/YEW4gmBF
54VgRR+JYEVSjGBFhY9gRbiSYEXrlWBFH5lgRVKcYEWBn2BFuKJgReelYEUfqWBFTqxgRYWv
YEW4smBF67VgRRq5YEVuvGBFgb9gRbTCYEXrxWBFGslgRVbMYEWFz2BFuNJgRevVYEUf2WBF
UtxgRYXfYEW04mBF6+VgRRrpYEVS7GBFhe9gRbTyYEXr9WBFH/lgRW78YEWF/2BFtAJhResF
YUUaCWFFTgxhRYEPYUW4EmFF5xVhRRoZYUVOHGFFgR9hRbgiYUXrJWFFGilhRU4sYUWBL2FF
tDJhRes1YUUaOWFFTjxhRYU/YUW0QmFF50VhRR9JYUVOTGFFhU9hRbRSYUXnVWFFGllhRVJc
YUWBX2FFtGJhRedlYUUaaWFFTmxhRYFvYUW4cmFF53VhRRp5YUVSfGFFhX9hRbiCYUXnhWFF
H4lhRVKMYUWBj2FFtJJhReeVYUUfmWFFUpxhRYGfYUW4omFF56VhRSOpYUVOrGFFga9hRbSy
YUXrtWFFH7lhRVK8YUWBv2FFtMJhRefFYUUfyWFFUsxhRYHPYUW40mFF69VhRRrZYUVS3GFF
gd9hRbTiYUXr5WFFGulhRU7sYUWB72FFtPJhRev1YUUa+WFFTvxhRYH/YUW0AmJF6wViRRoJ
YkVSDGJFhQ9iRbgSYkXnFWJFGhliRU4cYkWFH2JFuCJiReclYkUaKWJFTixiRYEvYkW0MmJF
6zViRRo5YkVOPGJFgT9iRbhCYkXrRWJFGkliRU5MYkWBT2JFtFJiRedVYkUaWWJFTlxiRYFf
YkW4YmJF52ViRRppYkVObGJFhW9iRbhyYkXrdWJFGnliRVJ8YkWFf2JFuIJiReeFYkUaiWJF
UoxiRYGPYkW4kmJF65ViRRqZYkVOnGJFgZ9iRbSiYkXrpWJFGqliRVKsYkWBr2JFuLJiRee1
YkUauWJFTrxiRY2/YkW0wmJF58ViRRrJYkVOzGJFhc9iRbjSYkXr1WJFGtliRU7cYkWB32JF
tOJiReflYkUa6WJFUuxiRYHvYkW08mJF6/ViRR/5YkVO/GJFgf9iRbgCY0XnBWNFHwljRU4M
Y0WBD2NFvBJjResVY0UaGWNFThxjRYUfY0W0ImNF5yVjRRopY0VSLGNFgS9jRbQyY0XnNWNF
GjljRVI8Y0WBP2NFtEJjRedFY0UfSWNFUkxjRYFPY0W4UmNF51VjRRpZY0VOXGNFgV9jRbRi
Y0XnZWNFGmljRU5sY0WFb2NFtHJjRed1Y0UaeWNFTnxjRYF/Y0W0gmNF54VjRRqJY0VOjGNF
gY9jRbiSY0XnlWNFGpljRU6cY0WBn2NFtKJjReelY0UaqWNFTqxjRYGvY0W0smNF57VjRRq5
Y0VOvGNFhb9jRbjCY0XnxWNFGsljRU7MY0WBz2NFtNJjRefVY0Ua2WNFUtxjRYXfY0W44mNF
5+VjRRrpY0VS7GNFhe9jRbTyY0Xn9WNFGvljRU78Y0WB/2NFtAJkRecFZEUaCWRFUgxkRYEP
ZEW0EmRF5xVkRRoZZEVOHGRFgR9kRbQiZEXnJWRFGilkRU4sZEWBL2RFtDJkRec1ZEUaOWRF
UjxkRYE/ZEW0QmRF50VkRRpJZEVOTGRFgU9kRbRSZEXnVWRFGllkRU5cZEWBX2RFtGJkRedl
ZEUaaWRFTmxkRYFvZEW4cmRF53VkRRp5ZEXNfGRFgX9kRbSCZEXnhWRFH4lkRV6MZEWBj2RF
tJJkReeVZEUamWRFUpxkRYGfZEW0omRF56VkRRqpZEUGrWRFia9kRbSyZEXntWRFGrlkRU68
ZEWBv2RFuMJkRefFZEUayWRFTsxkRYXPZEW00mRF59VkRR/ZZEVS3GRFhd9kRbTiZEXr5WRF
GulkRU7sZEWB72RFuPJkRev1ZEUa+WRFUvxkRbL/ZEW4AmVF5wVlRRoJZUVODGVFhQ9lRbgS
ZUX8FWVFGhllRVIcZUWBH2VFtCJlReclZUUaKWVFTixlRYkvZUW0MmVFTjZlRRo5ZUVSPGVF
hT9lRbRCZUXrRWVFGkllRU5MZUWBT2VFtFJlRetVZUUfWWVFTlxlRYFfZUW0YmVF62VlRR9p
ZUVObGVFhW9lRbRyZUXrdWVFGnllRU58ZUWFf2VFuIJlReuFZUUaiWVFUoxlRYWPZUW4kmVF
65VlRRqZZUVSnGVFhZ9lRbiiZUXnpWVFH6llRVKsZUWFr2VFuLJlReu1ZUUfuWVFUrxlRYW/
ZUW4wmVF68VlRR/JZUVSzGVFhc9lRbjSZUXr1WVFH9llRVLcZUWF32VFuOJlRevlZUUf6WVF
UuxlRYXvZUW48mVF6/VlRR/5ZUVS/GVFhf9lRbgCZkXrBWZFHwlmRVIMZkWFD2ZFuBJmResV
ZkUfGWZFUhxmRYUfZkW4ImZF6yVmRSMpZkVSLGZFgS9mRbgyZkXrNWZFHzlmRVI8ZkWFP2ZF
uEJmRetFZkUjSWZFUkxmRYVPZkW4UmZF61VmRR9ZZkVSXGZFhV9mRbhiZkXrZWZFH2lmRVJs
ZkWFb2ZFuHJmRet1ZkUfeWZFUnxmRYV/ZkW4gmZF64VmRRqJZkVSjGZFhY9mRbiSZkXrlWZF
H5lmRVKcZkWFn2ZFuKJmReulZkUfqWZFUqxmRYWvZkW4smZF67VmRRq5ZkVSvGZFhb9mRbjC
ZkXrxWZFGslmRVLMZkWFz2ZFuNJmRevVZkUf2WZFUtxmRYXfZkW44mZF5+VmRR/pZkVS7GZF
he9mRd3yZkXr9WZFGvlmRVL8ZkWF/2ZFuAJnResFZ0UfCWdFUgxnRYUPZ0W4EmdF6xVnRR8Z
Z0VSHGdFhR9nRbgiZ0XrJWdFHylnRVIsZ0WFL2dFtDJnRes1Z0UfOWdFUjxnRYU/Z0W4QmdF
60VnRRpJZ0VSTGdFhU9nRbhSZ0XrVWdFH1lnRVJcZ0WFX2dFuGJnRetlZ0UaaWdFUmxnRYVv
Z0W4cmdF63VnRR95Z0VOfGdFhX9nRbiCZ0XrhWdFH4lnRVKMZ0WBj2dFuJJnReeVZ0UfmWdF
UpxnRYWfZ0W0omdF66VnRR+pZ0VSrGdFha9nRbiyZ0XrtWdFGrlnRU68Z0WFv2dFuMJnRevF
Z0UfyWdFUsxnRYHPZ0W40mdF69VnRR/ZZ0VS3GdFhd9nRbjiZ0Xr5WdFH+lnRVLsZ0WB72dF
uPJnRev1Z0Uf+WdFUvxnRYX/Z0W4AmhF6wVoRRoJaEVSDGhFhQ9oRbQSaEUdFmhFHxloRU4c
aEWFH2hFuCJoReslaEUaKWhFUixoRYEvaEW4MmhF6zVoRR85aEVSPGhFhT9oRbhCaEXrRWhF
GkloRVJMaEWFT2hFuFJoRetVaEUfWWhFUlxoRYVfaEW4YmhF62VoRR9paEVSbGhFhW9oRbhy
aEXndWhFH3loRVJ8aEWFf2hFuIJoReuFaEUfiWhFUoxoRYGPaEW4kmhF65VoRR+ZaEVOnGhF
gZ9oRbiiaEXrpWhFH6loRVKsaEWFr2hFuLJoRee1aEUfuWhFUrxoRYW/aEW4wmhF68VoRR/J
aEVSzGhFhc9oRbTSaEXr1WhFGtloRVLcaEWF32hFuOJoRevlaEUf6WhFTuxoRYXvaEW48mhF
6/VoRR/5aEVS/GhFhf9oRbQCaUXrBWlFHwlpRU4MaUWFD2lFuBJpResVaUUfGWlFUhxpRYEf
aUW0ImlF6yVpRR8paUVSLGlFgS9pRbQyaUXrNWlFHzlpRU48aUWFP2lFtEJpRetFaUUfSWlF
TkxpRYVPaUW4UmlF51VpRR9ZaUVSXGlFhV9pRbRiaUXrZWlFGmlpRU5saUWBb2lFtHJpRet1
aUUfeWlFUnxpRYV/aUW0gmlF64VpRR+JaUVOjGlFhY9pRbiSaUXrlWlFGplpRVKcaUWFn2lF
uKJpReulaUUaqWlFUqxpRYGvaUW0smlF57VpRR+5aUVSvGlF</AssayXData><AssayYData Points="900">aaEfQLn+H0AttCBALHwhQMC8IUDUFCJAdc8iQAIzI0D1pSNAcTAkQDqzJEBIZiRAlT8kQMr2
JECRsyRAfsgkQNgNJUCfASVAsRIlQAAdJUDjXiVAiD0lQOQeJUDkMiVAbAklQOB/JUB3fSVA
9GolQDZwJUDYPiVAJ2klQBjQJUD6PCVApbIlQHBuJUBxTiVAdWolQOupJUBVpyVAi7AlQE2P
JUDCnyVA51YlQDdzJUAYniVAJH0lQCdzJUC9niVA554lQAG3JUCkcCVAOMYlQEfcJUB/oyVA
OU4lQNyiJUAhwCVAdawlQHp4JUCSeiVAMLolQHXJJUCidiVAGHUlQHicJUBJcyVAioolQCFJ
JUBacSVA9ZYlQHtpJUC1pyVAkHolQEKNJUATuCVAwoklQNSsJUBOhSVAFXwlQH2SJUAeWSVA
lXUlQLCyJUBukSVAYIMlQFTBJUBfiyVAeWklQLKsJUADmyVAQ6slQKPPJUAPXyVAg2QlQHCe
JUAumSVAcZwlQFldJUDcbiVAFoclQBylJUAfeiVABoklQAgzJUBJsSVASXAlQKc8JUA2gyVA
Q+MlQNjoJUCXjCVAqZclQGp4JUBOuCVAF2clQOczJUAuiiVAj2YlQIFwJUAOZyVAGUwlQKOb
JUDQayVAk5IlQOqcJUDxeiVAo5YlQCawJUDPpSVAbrQlQMuNJUAybyVAKaAlQL6gJUDcwSVA
+JAlQAV9JUCuSCVAPrklQGV5JUDxnyVAq4AlQGycJUCooSVA6MElQCaZJUAjayVAe3olQNOi
JUCCtCVA8FwlQJyiJUD1rSVADKwlQPZWJUAZvyVA4HwlQFe2JUCAjyVADYUlQOjKJUDlhCVA
mKglQLxdJUAuYiVAP4ElQNOcJUAFlCVA4N8lQEfHJUBevyVA03glQKWDJUCDnCVAWcslQGLM
JUDCbCVAxq4lQKSUJUDCiCVAoJglQJqXJUDx6SVAuG8lQGpMJUALpyVAnYslQNHBJUAKxCVA
O9IlQBnfJUDtzCVA4e8lQIC0JUA1tyVA+3IlQLOYJUAT6iVAXI8lQLypJUBKfCVABM4lQDpf
JUCIeyVABpglQDi3JUD6qiVA75glQPl8JUDnoSVAM4UlQNyzJUCj5yVAVrclQA+TJUAtsCVA
je8lQBygJUAU0SVAFJElQBDNJUAl3SVAVNklQNrAJUDoaiVAyMMlQCVlJUA65SVAv4glQOej
JUBV/SVA6I8lQGPPJUDjnyVA/2MlQNRwJUBtqyVAbwQmQHieJUCGAyZAssAlQPCvJUC3uiVA
VrYlQKnSJUAZ9iVAz8IlQAzLJUB5zCVAjnQlQP6MJUCuZiVA4JolQBjaJUBWyyVAt4glQLSo
JUBaZCVAQn4lQMWwJUAijiVAmLQlQFG+JUB4hiVAtbslQJTfJUDehyVA6awlQDt9JUBClCVA
16QlQAjjJUAN/iVAd8UlQDrzJUCp0SVAiaAlQMexJUCBgCVAd4glQPirJUDMsyVA/6glQBxT
JUBG5yVAf9AlQFnyJUD+2iVAYpAlQN6QJUArwiVAkswlQKrKJUBXryVADoIlQCWuJUAtjSVA
dMUlQJ+PJUA6kSVATcElQBQAJkA02yVAwbclQHC8JUAhtCVAtwgmQBymJUADpiVAgw0mQNvf
JUDZrSVAWq8lQJv0JUB/sSVAKhYmQKG7JUCFAyZAeuglQOjkJUC69CVA5dclQMqLJUB5xiVA
yV4lQMiqJUDN4CVAQrMlQEX9JUC7qiVAZLclQKzjJUDM2SVARrMlQO23JUAglyVAL8wlQMij
JUBwxyVAcNYlQJjOJUAguCVAR/slQGCzJUArkCVAxOIlQK3FJUAx1yVAuZclQMChJUCnrSVA
bmQlQBHNJUD58SVA8uQlQKzZJUBzsCVAUJ4lQMDEJUApjSVAVJwlQH7CJUAltyVAGcklQNcA
JkBisSVAMQAmQFXvJUBs2SVAnMQlQDkWJkCcmSVArtwlQEaaJUD5oyVArMwlQC8YJkDA0CVA
Y70lQA54JUA/rCVA1cglQL+uJUAnuSVA+d0lQG/FJUC70SVA2OclQOnDJUBGzSVAAOUlQLaY
JUDKsSVA0JwlQJ7nJUCQxiVArsclQKgYJkAG6SVAP/clQIC4JUCUKSZARdElQMnfJUBL8CVA
j8olQIApJkAqFiZAA/IlQCXrJUAOuCVAv84lQCrPJUDi7SVA+cAlQHDXJUAF9iVAh/klQEbi
JUCY8yVA2wAmQMflJUDvwiVA8qQlQPCvJUDRxyVAzM0lQKfTJUAboCVAWNIlQGYKJkAv7iVA
YcUlQNe/JUBPkCVA55UlQOrJJUCKdSVAsrklQEK1JUDlJiZAc8UlQOX/JUDC+iVAPJYlQGG2
JUAwCSZApCImQFP5JUA/3yVAH/ElQKTlJUBMFCZARgImQHAMJkC2zCVAW/olQPrhJUCktCVA
K84lQLASJkC73CVANQAmQAb7JUC30iVA9wUmQGwFJkDP4iVAmPolQLopJkBC+CVAigMmQGTJ
JUAFASZA/vElQOTOJUAlDyZAuDgmQGN6JUBhKyZAwLslQO8uJkBE7CVAtxImQK3VJUBv/iVA
J9wlQN/RJUB/OSZA5BQmQF8iJkBPHyZADvYlQJj/JUB22yVAMO0lQGLrJUAc6yVA6/UlQAwE
JkAfBSZAtPglQPwIJkDIQCZA7FgmQPMQJkBp4CVASSAmQN8+JkDSDiZAgeUlQFcVJkCL5SVA
hBcmQOsBJkBq1yVAguElQJzdJUB3OSZAp/wlQGwyJkCBVyZAvsMlQGP9JUDrBSZAQ0UmQCHm
JUDNHiZA2N8lQMEtJkCsISZA99IlQMf7JUDl4yVAHOElQFkIJkCBCCZAgx0mQNI9JkCu/yVA
xeklQK4GJkD6LSZA3ycmQE0gJkBOOyZADgUmQHkWJkBSCyZA9+UlQM7uJUCsIiZAmxEmQC0p
JkCnFCZAfu8lQGoRJkC0HyZA8DImQF4AJkCg/iVAaykmQLwVJkCGJyZAQzQmQA9HJkDN9yVA
rTomQOoNJkDzFCZAWlMmQBoQJkA4LiZAm90lQPHxJUAAQyZAOwgmQKVUJkDiQSZAAEEmQHL/
JUAhQSZAZuQlQDBNJkDtcyZA2ykmQMLuJUD8SyZAUEMmQBxbJkAwIyZAjycmQMQYJkBRNyZA
cUEmQG1BJkBEJyZA+DomQDfWJUB7uiVAtFgmQOsgJkDfUCZAhzEmQBwdJkB1kiZA9QAmQJla
JkA0QSZABjAmQCh7JkDHOCZA02omQAAyJkCfiCZA9zQmQOswJkBDgSZAjz0mQEcdJkCyNSZA
WDYmQMIuJkBhAiZADDcmQP0ZJkDwWSZArDsmQIFgJkApRiZA8oImQA33JUDQMSZAvB0mQM9V
JkBlOyZALmcmQDFaJkAePCZAmf8lQJFoJkCTFyZA62kmQGonJkChNiZAZ4MmQEgPJkAOXSZA
RUomQE0xJkDl8SVAcFUmQMFhJkCakyZA2BomQE91JkDC5iVAclwmQPUvJkDeViZAtyUmQPcC
JkDzUSZADyomQHJCJkBmQyZALgQmQDhqJkD3GCZA9UYmQO9WJkAFYyZAS5EmQGNjJkDGjCZA
wB0mQJw6JkDGOiZARnYmQOZyJkD7YiZAu00mQGtfJkCnXSZAzi0mQHtTJkCLZyZAWJUmQKp4
JkBjZCZAMEQmQAdXJkD5WSZA0RYmQLlxJkDIJiZALQ4mQPiAJkCJWiZAjl0mQBKxJkDUMyZA
lWkmQGE1JkDzOSZA/DAmQBlfJkA4hSZA6qUmQKhVJkBTkSZAwkUmQHpHJkB6JyZAshMmQKVu
JkAWQiZAJiwmQA6VJkDqKCZAyHwmQKgrJkBjmyZAGkImQEieJkAHNiZAqY0mQEdUJkD0PiZA
N1smQJR1JkBgTSZA82wmQNpcJkDFcyZA7rImQJsgJkAtYyZAQVwmQKxHJkCJgSZAHjgmQDhy
JkC0HiZAXJAmQABpJkDjdSZA9c4mQHx2JkAXoCZAqXEmQLtfJkB2jyZAxlgmQP1VJkDnXSZA
BpAmQFNqJkCzliZA/o8mQHCVJkBqPiZAX1AmQNWAJkDoXiZApugmQBxaJkDnQCZA52AmQM6J
JkBlciZATT8mQBFkJkDQSSZAuoEmQKtKJkCkYCZAZJEmQF1BJkDYeSZAlFwmQKqhJkD9lyZA
blQmQPB5JkDshSZAzXEmQJmYJkAakCZAm4UmQE15JkBWQCZA4ZgmQLd1JkAqTCZAfGImQPNw
JkBUhSZAAGcmQJl8JkAdaiZAxHImQOynJkAuvSZAWLEmQD9cJkCquiZArZAmQBBFJkCRayZA
0skmQJ96JkCvRyZAyn8mQDGQJkAUcSZASXcmQLaHJkDLuSZANqUmQJOwJkDVlSZAwosmQAKI
JkCNwyZAbb8mQEGwJkBNlyZAXOImQGeyJkDXjiZA28gmQDyLJkBrfSZAGZImQI2PJkClqyZA
xK4mQHjjJkDYoyZA+4omQByLJkDawCZAQnsmQMeQJkBK3CZA5IcmQI5aJkDb1yZA2M8mQN+O
JkCybiZAUYomQOlXJkBCPCZAOLomQJcwJkDfhCZAjIomQFGgJkALpSZAcW4mQHxpJkAV7CZA
pqkmQHeNJkCDoSZAqo4mQGDdJkDlsyZA6LQmQEnLJkAcZiZAEW0mQAhbJkBMgSZANY8mQPdW
JkDJwSZAYm8mQG2oJkCQsSZAWNkmQF/GJkA4viZAyc0mQBisJkCwfiZAIJ8mQAKZJkC+qCZA
mbAmQHEpJkDp2SZA0XUmQEWeJkDwliZAEaomQEDQJkAqdCZA</AssayYData></Step><Step><CommonData><SampleLocation>11</SampleLocation><SampleID></SampleID><SampleGroup></SampleGroup><SampleInfo></SampleInfo><SampleRow>A</SampleRow><SamplePlate>1</SamplePlate><WellType>REGENERATION</WellType><Concentration>-1</Concentration><ConcentrationUnits>µg/ml</ConcentrationUnits><MolarConcentration>-1</MolarConcentration><MolarConcUnits>nM</MolarConcUnits><MolecularWeight>-1</MolecularWeight><Temperature>25</Temperature><StartTime>4513274</StartTime><AssayTime>5</AssayTime></CommonData><FlowRate>1000</FlowRate><StepType>KREGENERATION</StepType><StepName>Regeneration</StepName><StepStatus>OK</StepStatus><ActualTime>4.99907</ActualTime><CycleTime>0.2</CycleTime><AssayXData Points="25">hb9pRbTCaUXrxWlFH8lpRVLMaUWRz2lFuNJpRefVaUUf2WlFUtxpRYXfaUW04mlF6+VpRRvp
aUVe7GlFge9pRbTyaUXn9WlFH/lpRU78aUWB/2lFuAJqResFakUbCWpFTgxqRQ==</AssayXData><AssayYData Points="25">5Uitv/ARyr8LgNm/Sqbjv3RJ7L/JovK/l274v7EA/b/UxwDAT38CwGfnA8BXqAXAKeoGwHlA
CMChiwnAsS4KwPt9C8AElAzAbmcNwNQrDsD/JA/AcNIPwHeYEMDS+BDA9l0RwA==</AssayYData></Step><Step><CommonData><SampleLocation>12</SampleLocation><SampleID></SampleID><SampleGroup></SampleGroup><SampleInfo></SampleInfo><SampleRow>A</SampleRow><SamplePlate>1</SamplePlate><WellType>NEUTRALIZATION</WellType><Concentration>-1</Concentration><ConcentrationUnits>µg/ml</ConcentrationUnits><MolarConcentration>-1</MolarConcentration><MolarConcUnits>nM</MolarConcUnits><MolecularWeight>-1</MolecularWeight><Temperature>25</Temperature><StartTime>4529407</StartTime><AssayTime>5</AssayTime></CommonData><FlowRate>1000</FlowRate><StepType>KREGENERATION</StepType><StepName>Regeneration</StepName><StepStatus>OK</StepStatus><ActualTime>5.00103</ActualTime><CycleTime>0.2</CycleTime><AssayXData Points="25">gQ9qRbASakXjFWpFFxlqRUocakV9H2pFsCJqReclakUXKWpFSixqRX0vakWwMmpF4zVqRRc5
akVKPGpFfT9qRbBCakXjRWpFF0lqRUpMakV9T2pFsFJqReNVakUbWWpFUlxqRQ==</AssayXData><AssayYData Points="25">QKixP3UYsj9WOLU//FO4P1jwuj8Ws7w/I7i+PzkcwD+2pcE/LorCP4M2xD8qTcU/c+7FP06K
xj8CXsc/a0DIP3gQyT+Iick/9KfJP64Cyz9fLsw/Tm/LP2UgzD9vs8w/ZJvMPw==</AssayYData></Step><Step><CommonData><SampleLocation>11</SampleLocation><SampleID></SampleID><SampleGroup></SampleGroup><SampleInfo></SampleInfo><SampleRow>A</SampleRow><SamplePlate>1</SamplePlate><WellType>REGENERATION</WellType><Concentration>-1</Concentration><ConcentrationUnits>µg/ml</ConcentrationUnits><MolarConcentration>-1</MolarConcentration><MolarConcUnits>nM</MolarConcUnits><MolecularWeight>-1</MolecularWeight><Temperature>25</Temperature><StartTime>4545322</StartTime><AssayTime>5</AssayTime></CommonData><FlowRate>1000</FlowRate><StepType>KREGENERATION</StepType><StepName>Regeneration</StepName><StepStatus>OK</StepStatus><ActualTime>4.99907</ActualTime><CycleTime>0.2</CycleTime><AssayXData Points="25">hV9qRbRiakXnZWpFH2lqRVJsakWFb2pFtHJqRed1akUfeWpFUnxqRYF/akW4gmpF64VqRRuJ
akVOjGpFgY9qRbiSakXrlWpFG5lqRVKcakWFn2pFtKJqReulakUbqWpFTqxqRQ==</AssayXData><AssayYData Points="25">UR3nvz2a/L9CBQPASjwGwEUGCMCJGArAnUYLwD6pDMCr5w3ADMAOwJCQD8CbpBDApx4RwHTR
EcC1ShLAL3wTwEscFMDxoxTAlQIVwEmYFcCI9hXAURsWwP1zFsAS7hbAsh8XwA==</AssayYData></Step><Step><CommonData><SampleLocation>12</SampleLocation><SampleID></SampleID><SampleGroup></SampleGroup><SampleInfo></SampleInfo><SampleRow>A</SampleRow><SamplePlate>1</SamplePlate><WellType>NEUTRALIZATION</WellType><Concentration>-1</Concentration><ConcentrationUnits>µg/ml</ConcentrationUnits><MolarConcentration>-1</MolarConcentration><MolarConcUnits>nM</MolarConcUnits><MolecularWeight>-1</MolecularWeight><Temperature>25</Temperature><StartTime>4561650</StartTime><AssayTime>5</AssayTime></CommonData><FlowRate>1000</FlowRate><StepType>KREGENERATION</StepType><StepName>Regeneration</StepName><StepStatus>OK</StepStatus><ActualTime>5.00005</ActualTime><CycleTime>0.2</CycleTime><AssayXData Points="25">ga9qRbSyakXjtWpFG7lqRU68akWBv2pFtMJqRefFakUfyWpFTsxqRYHPakW00mpF59VqRRfZ
akVO3GpFgd9qRbTiakXj5WpFG+lqRU7sakWB72pFtPJqRef1akUf+WpFTvxqRQ==</AssayXData><AssayYData Points="25">GZywPzKQsj81zrU/+Tu5P5phuz/COL4/p9e/P0/vwD9zp8I/65nDP6BUxT+TQcU/QubGP49x
xz/SFcg/yRDJPwRqyT/BEco/LzrLP+zqyj/wKcw/SKLMPycxzT8W/cw/9ZPNPw==</AssayYData></Step><Step><CommonData><SampleLocation>11</SampleLocation><SampleID></SampleID><SampleGroup></SampleGroup><SampleInfo></SampleInfo><SampleRow>A</SampleRow><SamplePlate>1</SamplePlate><WellType>REGENERATION</WellType><Concentration>-1</Concentration><ConcentrationUnits>µg/ml</ConcentrationUnits><MolarConcentration>-1</MolarConcentration><MolarConcUnits>nM</MolarConcUnits><MolecularWeight>-1</MolecularWeight><Temperature>25</Temperature><StartTime>4577557</StartTime><AssayTime>5</AssayTime></CommonData><FlowRate>1000</FlowRate><StepType>KREGENERATION</StepType><StepName>Regeneration</StepName><StepStatus>OK</StepStatus><ActualTime>4.99907</ActualTime><CycleTime>0.2</CycleTime><AssayXData Points="25">gf9qRbQCa0XjBWtFGwlrRU4Ma0V9D2tFtBJrRecVa0UbGWtFShxrRYEfa0W0ImtF5yVrRRsp
a0VOLGtFfS9rRbAya0XjNWtFFzlrRU48a0V9P2tFtEJrRedFa0UXSWtFSkxrRQ==</AssayXData><AssayYData Points="25">ARPpv6k2/r+juwPA9vAGwOLtCMDumwrAgjUMwHUoDcBgEg7AhgsPwKXpD8BsihDAIFoRwCQE
EsCddxLA8UETwLxlE8AgKhTARIAUwCMIFcBnbBXA+CwWwN5nFsCeKRbAJ6UWwA==</AssayYData></Step><Step><CommonData><SampleLocation>12</SampleLocation><SampleID></SampleID><SampleGroup></SampleGroup><SampleInfo></SampleInfo><SampleRow>A</SampleRow><SamplePlate>1</SamplePlate><WellType>NEUTRALIZATION</WellType><Concentration>-1</Concentration><ConcentrationUnits>µg/ml</ConcentrationUnits><MolarConcentration>-1</MolarConcentration><MolarConcUnits>nM</MolarConcUnits><MolecularWeight>-1</MolecularWeight><Temperature>25</Temperature><StartTime>4593791</StartTime><AssayTime>5</AssayTime></CommonData><FlowRate>1000</FlowRate><StepType>KREGENERATION</StepType><StepName>Regeneration</StepName><StepStatus>OK</StepStatus><ActualTime>5.00005</ActualTime><CycleTime>0.2</CycleTime><AssayXData Points="25">fU9rRbBSa0XjVWtFF1lrRUpca0V5X2tFsGJrReNla0UXaWtFSmxrRX1va0WwcmtF43VrRRd5
a0VGfGtFfX9rRbCCa0XjhWtFF4lrRUqMa0V5j2tFrJJrReOVa0UXmWtFSpxrRQ==</AssayXData><AssayYData Points="25">3Pa1Pyvltj9rlbk/SSm9P+Zovz/p/sE/xQzEP47YxT9DJcc/5d/IPwxqyT/XMco/EZzLPxQ4
zD9iDM0/QtXNP21azj/TRM8/gmPPPzIq0D/O+tA/bInRP8UB0j/ZEdI/+HnSPw==</AssayYData></Step><Step><CommonData><SampleLocation>1</SampleLocation><SampleID></SampleID><SampleGroup></SampleGroup><SampleInfo></SampleInfo><SampleRow>A</SampleRow><SamplePlate>1</SamplePlate><WellType>BUFFER</WellType><Concentration>-1</Concentration><ConcentrationUnits>µg/ml</ConcentrationUnits><MolarConcentration>-1</MolarConcentration><MolarConcUnits>nM</MolarConcUnits><MolecularWeight>-1</MolecularWeight><Temperature>25</Temperature><StartTime>4608502</StartTime><AssayTime>30</AssayTime></CommonData><FlowRate>1000</FlowRate><StepType>BASELINE</StepType><StepName>Baseline</StepName><StepStatus>OK</StepStatus><ActualTime>29.9991</ActualTime><CycleTime>0.2</CycleTime><AssayXData Points="150">fZ9rRbCia0XfpWtFE6lrRUasa0V9r2tFrLJrReO1a0UXuWtFRrxrRX2/a0WwwmtF38VrRRPJ
a0VGzGtFec9rRbDSa0Xj1WtFF9lrRUrca0V932tFrOJrRePla0UT6WtFSuxrRXnva0Ws8mtF
3/VrRRP5a0VG/GtFef9rRbACbEXjBWxFEwlsRUYMbEV9D2xFrBJsReMVbEUTGWxFShxsRX0f
bEWwImxF4yVsRRMpbEVGLGxFfS9sRbAybEXfNWxFFzlsRUo8bEV5P2xFrEJsRd9FbEUXSWxF
SkxsRX1PbEWsUmxF41VsRRNZbEVGXGxFeV9sRaxibEXjZWxFE2lsRUpsbEV9b2xFsHJsReN1
bEUTeWxFSnxsRX1/bEWwgmxF44VsRROJbEVGjGxFeY9sRaySbEXjlWxFF5lsRUacbEV5n2xF
waJsRd+lbEUXqWxFSqxsRXmvbEWssmxF47VsRRO5bEVKvGxFfb9sRbDCbEXjxWxFE8lsRUbM
bEV5z2xFrNJsRePVbEUX2WxFRtxsRXnfbEWw4mxF4+VsRRfpbEVK7GxFfe9sRbDybEXf9WxF
E/lsRUr8bEV5/2xFrAJtRd8FbUUTCW1FSgxtRXkPbUWwEm1F4xVtRRMZbUVGHG1FfR9tRbAi
bUXfJW1FEyltRU4sbUV5L21FrDJtRd81bUUTOW1FSjxtRX0/bUWsQm1F40VtRRdJbUVGTG1F
fU9tRbBSbUXjVW1FE1ltRUZcbUV5X21FsGJtReNlbUUXaW1FRmxtRXlvbUWscm1F33VtRRN5
bUVGfG1F</AssayXData><AssayYData Points="150">TNXVPzay1T/rgtY/Hn3WP0gU1z+NO9c/hu3WPz321j9r2dc/ndHXP5oM2D+/6tc/UdPYP7I8
2D8f5dg/oqPYP3/g2D++Adk/TAHaPyJi2T91qdk/qf7ZP3df2T9T7Nk/gTvaP5Dj2T+S5Nk/
hwzaP2dZ2j8Kydo/onjaP/kn2z/5Kds/N5jbP9a12z+nlts/U6LbP2F22z8Lsts/kWjbP8ZT
3D+Ggts/rgvcP6d73D8Yddw/Jy7cP6663D8Bhdw/GJbcP59A3T8tPd0/jdrcP+r83D8vX90/
3G/dP52P3T9Dq90/La3dP4CS3T9pXN0/awjePw/03T/UPd4/83bdP9Gn3j85Ud4/BIreP9h5
3j9Mrd4/3XvePy/53j+b6N4/W6zeP12c3j8Wi98/VTffP0D93j/SGN8/5i3fPwUj3z9wud8/
pzrfP3SP3z/3ud8/t5fgP05o3z+iSeA/A2vgPy1Q4D+HZuA/nEXgP5Un4D8sEuA/IVTgP2WO
4D81u+A/To/gP3GQ4D8hh+A/11PgP0sP4T8rBeE/ElngPwDu4D9ln+E/FnPhPySM4T+ih+E/
HsThP/Ia4j/tZOE/1d3hPzLY4T9TT+E/ON3hPxFg4T+h9+E/8WXhPwJ54T8goOE/kgHiP8e8
4j9HZeI/PXfiP9Xa4j/+geI/HjziPw9K4j/xweI/eXDiP2WS4j/in+I/T37iP1nt4j9Vy+I/
osbiP3fm4j9xMuM/Y+biP7/V4j9x7uI/WFzjP9bc4j+W8OI/+gnjPzg74z/TUuM/mJ7jPzxy
4z+fd+M/</AssayYData></Step><Step><CommonData><SampleLocation>9</SampleLocation><SampleID>QA013 D106V</SampleID><SampleGroup></SampleGroup><SampleInfo></SampleInfo><SampleRow>A</SampleRow><SamplePlate>1</SamplePlate><WellType>KLOAD</WellType><Concentration>10</Concentration><ConcentrationUnits>µg/ml</ConcentrationUnits><MolarConcentration>-1</MolarConcentration><MolarConcUnits>nM</MolarConcUnits><MolecularWeight>-1</MolecularWeight><Temperature>25</Temperature><StartTime>4647194</StartTime><AssayTime>80</AssayTime></CommonData><FlowRate>600</FlowRate><StepType>LOADING</StepType><StepName>Loading</StepName><StepStatus>OK</StepStatus><ActualTime>79.9991</ActualTime><CycleTime>0.2</CycleTime><AssayXData Points="400">eX9tRaiCbUXfhW1FE4ltRUaMbUV5j21FrJJtRd+VbUUTmW1FRpxtRXmfbUWsom1F36VtRROp
bUVGrG1Fea9tRayybUXftW1FE7ltRUa8bUV5v21FrMJtRd/FbUUTyW1FRsxtRXnPbUWs0m1F
39VtRRPZbUVG3G1Fed9tRazibUXf5W1FD+ltRUbsbUV5721FrPJtRdv1bUUT+W1FRvxtRXn/
bUWoAm5F3wVuRQ8JbkVGDG5FeQ9uRawSbkXfFW5FExluRUYcbkV5H25FrCJuRd8lbkUTKW5F
RixuRXkvbkWsMm5F2zVuRRM5bkVaPG5FeT9uRaxCbkXfRW5FD0luRUZMbkV5T25FrFJuRd9V
bkUPWW5FRlxuRXlfbkWsYm5F22VuRRNpbkVGbG5FeW9uRaxybkXfdW5FD3luRUZ8bkV5f25F
rIJuRd+FbkUTiW5FRoxuRXmPbkWskm5F35VuRROZbkVGnG5FeZ9uRayibkXfpW5FE6luRUas
bkV5r25FrLJuRd+1bkUTuW5FRrxuRXW/bkWswm5F38VuRRPJbkVGzG5Fec9uRazSbkXf1W5F
E9luRUbcbkV1325FrOJuRd/lbkUT6W5FRuxuRfDvbkWs8m5F2/VuRQ/5bkVG/G5Fef9uRawC
b0XfBW9FEwlvRUYMb0V5D29FrBJvRd8Vb0UPGW9FRhxvRXUfb0WsIm9F3yVvRQ8pb0VGLG9F
eS9vRbAyb0XbNW9FDzlvRUY8b0V5P29FrEJvRd9Fb0UTSW9FQkxvRXlPb0WsUm9F31VvRQ9Z
b0VGXG9FeV9vRaxib0XfZW9FE2lvRUZsb0V5b29FrHJvRd91b0UTeW9FUnxvRXl/b0Wsgm9F
34VvRROJb0VGjG9FeY9vRaySb0XflW9FDplvRUacb0V5n29FrKJvRd+lb0UTqW9FRqxvRXWv
b0Wssm9F37VvRRO5b0VGvG9Fdb9vRajCb0XfxW9FE8lvRULMb0V5z29FqNJvRd/Vb0UT2W9F
QtxvRXXfb0XN4m9F3+VvRRPpb0VG7G9Fde9vRazyb0Xb9W9FDvlvRUb8b0V1/29FrAJwRd8F
cEUTCXBFRgxwRXkPcEWoEnBF3xVwRTwZcEVCHHBFdR9wRagicEXfJXBFEylwRUIscEV1L3BF
qDJwRd81cEUTOXBFRjxwRXk/cEWsQnBF30VwRQ5JcEVCTHBFeU9wRaxScEXbVXBFE1lwRUZc
cEV1X3BFrGJwRd9lcEUTaXBFQmxwRXVvcEWscnBF23VwRRN5cEVGfHBFdX9wRayCcEXbhXBF
E4lwRUaMcEV5j3BFrJJwRduVcEUOmXBFQpxwRXmfcEWoonBF26VwRROpcEVGrHBFda9wRayy
cEXbtXBFE7lwRYe8cEV5v3BFL8NwRd/FcEUOyXBFRsxwRXXPcEWs0nBF39VwRQ7ZcEVG3HBF
ed9wRazicEXf5XBFE+lwRULscEV573BFqPJwRd/1cEUT+XBFRvxwRXn/cEWoAnFF3wVxRRMJ
cUVGDHFFdQ9xRawScUXbFXFFDhlxRUYccUV5H3FFrCJxRd8lcUUTKXFFQixxRXkvcUWsMnFF
3zVxRQ45cUVCPHFFdT9xRaxCcUXbRXFFDklxRUZMcUV1T3FFrFJxRdtVcUUOWXFFRlxxRXlf
cUWsYnFF32VxRQ5pcUVGbHFFeW9xRaxycUXfdXFFE3lxRUJ8cUV5f3FFqIJxRduFcUUOiXFF
RoxxRXWPcUWsknFF35VxRROZcUVGnHFFop9xRaiicUXbpXFFDqlxRUascUV1r3FFqLJxRdu1
cUUOuXFFRrxxRXm/cUWownFF38VxRQ7JcUVCzHFFec9xRajScUXb1XFFDtlxRULccUV133FF
rOJxRdvlcUUT6XFFRuxxRXnvcUWo8nFF3/VxRQ75cUVC/HFFef9xRagCckX4BXJFDglyRUYM
ckV1D3JFrBJyRd8VckUTGXJFRhxyRXUfckWoInJF3yVyRQ4pckVGLHJFdS9yRagyckXbNXJF
DjlyRUI8ckV5P3JFrEJyRd9FckUTSXJFQkxyRXlPckWsUnJF21VyRRNZckVGXHJFeV9yRaxi
ckXfZXJFE2lyRUZsckV5b3JFqHJyRdt1ckUTeXJFQnxyRQ==</AssayXData><AssayYData Points="400">HVfhPxlE4D8Wld8/PyjfP5w23z8cct8/rVXfP/AV3z/sht8/qvbfP7VG4D+jfOA/dRDhPzP2
4T+aEOM/C9fiP7OD4z/z3eM/mJvkP9ds5T8lreU/Mp3mPzY05z8SU+g/86joP0/C6D+gEuo/
O0zqP3pu6z+4zes//f3rP0FA7T/gre0/x4ruP1Sk7z9io+8/Xf/vP7z08D+WXfE/5D3yP5zF
8j+ApPI/Y070P8449D8EyPQ/cYT1P5db9z/DRfc/Cc/3P/Qu+D8U0fg/auv5PwDO+T9ylPo/
JDT7P8Bp+z99LPw/aOv8P9+Q/T9ytf0/Tp7+P6dZ/z+M3P8/Hh4AQDJ5AEAJzABAswsBQD5e
AUDQegFAa8oBQBIyAkBr+QFAf5MCQJfyAkA0IANAWE8DQM2vA0A0IwRApCMEQHlJBECJ9QRA
9fEEQFJVBUCNbgVAdtUFQFEqBkBudAZA5IkGQGPqBkAg6AZA+14HQHlmB0BdjAdAqLIHQOgg
CEBjjQhAW2YIQLa2CEC+vAhA/2IJQNeACUBdlQlAP7sJQNEQCkD5ZgpARqUKQMnxCkDTFgtA
hvsKQNp6C0DI6QtAgcgLQBgiDEDhUAxA5IkMQOX+DEDsFA1Ab4UNQKMwDUB5Vw1AxtENQPH/
DUBmJw5AMCcOQEzEDkBr1g5AuucOQJ8ZD0AvZw9A5G0PQKXHD0BMsw9AR+MPQBAlEEC0eRBA
/NYQQITLEEDt+BBA0FERQLw3EUALgRFAh7QRQFHlEUClNhJAhBsSQOpNEkBdmhJAPKcSQPQS
E0AO8hJABhITQNIhE0B1RBNALLATQC98E0D9ExRAjEAUQBRGFEB9mBRA9rYUQHuiFEClHxVA
Ly0VQM4uFUAWSRVAKGgVQK6qFUBftxVA7KMVQHQnFkDdZRZAwXcWQJyeFkAgyhZA06MWQFEX
F0B+/xZACj8XQGgoF0CvQhdAf4QXQN37F0CYjhdAGbQXQLMBGEAiNBhAjKUYQLCMGEBpnBhA
Do8YQFLhGEDUIxlApPQYQIJ/GUACghlARcYZQIuGGUArtBlAmgAaQCE9GkCzgRpAzi4aQBVx
GkBvXRpAP6UaQDTOGkBb4BpAbhQbQKjYGkDu/BpAHf4aQBCwG0AJXBtApVQbQCPPG0DTmhtA
zN4bQKvkG0CkQhxALhQcQJRhHEDqyxxAPaocQPPIHEDP7BxAfgQdQAogHUAL9hxA8kwdQO57
HUA2Zx1AVrMdQPhpHUDXZR1AiMUdQB3NHUAezx1AoTweQPEeHkD/Xx5A100eQJYaHkC3qx5A
c8YeQHOzHkC4vx5Ai8ceQEgdH0AFIh9ABy0fQBJ+H0BTZx9AO2YfQPDOH0BXfB9AxYsfQNrV
H0CS3h9AcukfQHg4IEDrJSBAxz8gQBekIEBSViBAynYgQAGtIEDdsSBAnukgQLnbIED40CBA
/vIgQEMVIUC1ESFA+2whQOtiIUCjbSFAubQhQCSzIUDJriFAvughQMukIUAF+SFAne0hQNYx
IkBnOyJAl0EiQOIWIkCdRCJAGqEiQE6eIkBs5SJAQeAiQG6BIkCiCSNA7vMiQOwaI0AGBSNA
VlojQIBhI0DMAiNAQ4MjQABtI0DMciNAL8EjQFm+I0DZviNA0M4jQM4KJEBjFiRAvNMjQDXl
I0Ak/iNAOWskQAKXJECJMCRAZzskQDqbJECJqyRA2LkkQI7TJEDVuSRAqYskQMvLJED+3yRA
fugkQCRaJUABAiVAAmolQEBWJUCdUiVAQE4lQOBlJUDqdSVABdIlQLqsJUAa9iVAzrglQI0Z
JkAdACZAkxImQDEKJkAlJSZABzUmQH83JkBMgCZANkQmQNF0JkCwZCZAXWsmQIBOJkARpSZA
sOgmQBKyJkCsnSZA8JkmQCLhJkAm9yZAd9kmQMLSJkBBcCdAtwInQNFWJ0DDVCdA10UnQCCT
J0CbsidAypInQJnCJ0B6yydAkMcnQAHEJ0Cb9CdAOiQoQMclKEAIIChAiQsoQNMHKECbFihA
STgoQKQ3KEAiaihAo0goQBk9KEAAtyhAbbUoQERaKED+VChAj78oQPjPKEA5tChAQuEoQOLa
KEA/IylA4+UoQMonKUB1jClAkzgpQBVMKUCLvylAWCopQA==</AssayYData></Step><Step><CommonData><SampleLocation>1</SampleLocation><SampleID></SampleID><SampleGroup></SampleGroup><SampleInfo></SampleInfo><SampleRow>A</SampleRow><SamplePlate>1</SamplePlate><WellType>BUFFER</WellType><Concentration>-1</Concentration><ConcentrationUnits>µg/ml</ConcentrationUnits><MolarConcentration>-1</MolarConcentration><MolarConcUnits>nM</MolarConcUnits><MolecularWeight>-1</MolecularWeight><Temperature>25</Temperature><StartTime>4735679</StartTime><AssayTime>30</AssayTime></CommonData><FlowRate>1000</FlowRate><StepType>BASELINE</StepType><StepName>Baseline</StepName><StepStatus>OK</StepStatus><ActualTime>30</ActualTime><CycleTime>0.2</CycleTime><AssayXData Points="150">dX9yRaiCckXbhXJFC4lyRUKMckV1j3JFqJJyRfSVckUPmXJFPpxyRXWfckWoonJF26VyRQ+p
ckVCrHJFda9yRaiyckXXtXJFD7lyRUK8ckV1v3JFqMJyRdvFckUPyXJFQsxyRXXPckWk0nJF
29VyRQvZckVC3HJFid9yRaTickXb5XJFD+lyRU7sckV173JFqPJyRdf1ckUP+XJFQvxyRXX/
ckWoAnNF2wVzRQ8Jc0VCDHNFdQ9zRaQSc0XbFXNFDxlzRUIcc0V1H3NFqCJzRdslc0UPKXNF
RixzRXUvc0WoMnNF2zVzRQ85c0VCPHNFdT9zRahCc0XXRXNFD0lzRUJMc0V1T3NFpFJzRdtV
c0UfWXNFvVxzRXVfc0WoYnNF22VzRQ9pc0VCbHNFdW9zRaRyc0XbdXNFD3lzRUJ8c0V1f3NF
qIJzRduFc0ULiXNFQoxzRXWPc0X6knNF15VzRQuZc0VCnHNFdZ9zRaiic0XbpXNFD6lzRT6s
c0V1r3NFpLJzRdu1c0UPuXNFQrxzRXG/c0WownNF28VzRQvJc0VCzHNFdc9zRaTSc0XX1XNF
D9lzRULcc0V133NFqOJzRdvlc0UP6XNFPuxzRXXvc0Wk8nNF2/VzRQ/5c0VC/HNFdf9zRagC
dEXXBXRFDwl0RUIMdEV1D3RFpBJ0RdcVdEUPGXRFQhx0RXUfdEWoInRF1yV0RQspdEWQLHRF
dS90RagydEXbNXRFCzl0RUI8dEVxP3RFqEJ0RdtFdEUPSXRFQkx0RXVPdEWoUnRF7FV0RQtZ
dEVCXHRF</AssayXData><AssayYData Points="150">UkAsQJ6aLUBqGi5AKc8uQLXLLkBlcy9A+S8vQMJFL0Bp6i9AAmovQANrL0DW4y9ATmIvQK+O
L0B41y9A8cAvQGzLL0DDATBAZ68vQNykL0DR6i9AercvQFEIMEAb6S9Aq6svQNrWL0Aq2C9A
F44vQECvL0Admy9AKeAvQHysL0BTkS9A6L4vQEDkL0Ad7y9AL+IvQHy0L0Az/S9AstkvQIqW
L0Ci5y9AdZwvQHhPMECEhy9AlRYwQHEKMEAKwC9AZfsvQEC7L0C51y9AEcovQHkhMEAO8S9A
5u4vQMDJL0CF9S9A5ukvQPLRL0D18S9ACoQvQPXdL0Ds5C9ALIMvQD7zL0AGEjBAJPcvQPG+
L0DSri9AKeQvQEioL0A+yC9AMQ8wQKjBL0Ak0y9AAPYvQInhL0Dc1S9ACrsvQHi1L0DXyi9A
Ih8wQGLwL0DW8S9ADcIvQKkLMEAGyi9A/RowQHbFL0Bk4C9A6s0vQD/EL0BH9y9ALuwvQKEG
MEBU5C9AsQ0wQOjaL0A5ATBALRQwQH7tL0BQsy9As+gvQErNL0Bm8C9Ah9EvQK0QMECx3S9A
XeAvQHPYL0BO9y9A8yIwQMzsL0C22i9Aq7cvQL7BL0CB2y9AkvEvQDfML0B/FzBAvQIwQC/S
L0AYzi9AZ7AvQC0EMEARDzBA0QYwQBu+L0CKGTBANAMwQOrlL0D6ATBACTMwQKQRMEDQli9A
+ewvQDgYMEDm6C9AvjUwQGlNMEDDHjBAaAswQFfWL0DdBDBAzPovQHsYMED41i9AOxgwQHjw
L0C1CDBA</AssayYData></Step><Step><CommonData><SampleLocation>10</SampleLocation><SampleID>BG505 T332N SOSIP</SampleID><SampleGroup></SampleGroup><SampleInfo></SampleInfo><SampleRow>A</SampleRow><SamplePlate>1</SamplePlate><WellType>KSAMPLE</WellType><Concentration>-1</Concentration><ConcentrationUnits>µg/ml</ConcentrationUnits><MolarConcentration>500</MolarConcentration><MolarConcUnits>nM</MolarConcUnits><MolecularWeight>-1</MolecularWeight><Temperature>25</Temperature><StartTime>4774433</StartTime><AssayTime>180</AssayTime></CommonData><FlowRate>600</FlowRate><StepType>ASSOC</StepType><StepName>Association</StepName><StepStatus>OK</StepStatus><ActualTime>179.999</ActualTime><CycleTime>0.2</CycleTime><AssayXData Points="900">dV90RahidEXbZXRFD2l0RUJsdEV1b3RFqHJ0Rdd1dEULeXRFPnx0RXF/dEWognRF14V0RQ+J
dEVCjHRFcY90RaSSdEXXlXRFC5l0RT6cdEVxn3RFpKJ0RduldEWJqXRFQqx0RXWvdEWksnRF
27V0RQu5dEU+vHRFcb90RaTCdEXXxXRFC8l0RT7MdEVxz3RFqNJ0RdvVdEUP2XRFPtx0RXHf
dEWo4nRF1+V0RQvpdEU+7HRFce90RaTydEXX9XRFC/l0RUL8dEV1/3RFqAJ1RdcFdUULCXVF
Pgx1RXUPdUWkEnVF1xV1RQsZdUWYHHVFcR91RagidUXXJXVFDyl1RT4sdUVxL3VFqDJ1Rdc1
dUULOXVFPjx1RXE/dUWoQnVF10V1RQtJdUU+THVFfU91RaRSdUXXVXVFC1l1RT5cdUV1X3VF
pGJ1RddldUULaXVFPmx1RXVvdUWkcnVF13V1RQ95dUU+fHVFdX91RaSCdUXXhXVFD4l1RUKM
dUVxj3VFpJJ1RdeVdUULmXVFPpx1RXGfdUWkonVF16V1RQupdUU+rHVFda91RaSydUXXtXVF
D7l1RT68dUVxv3VFpMJ1RdfFdUUPyXVFPsx1RXHPdUWo0nVFY9Z1RQvZdUU+3HVFdd91RaTi
dUXX5XVFC+l1RT7sdUVx73VFpPJ1Rdf1dUUL+XVFQvx1RXX/dUWkAnZF1wV2RQ8JdkU+DHZF
cQ92RaQSdkXXFXZFCxl2RT4cdkVxH3ZFpCJ2RdcldkULKXZFPix2RXUvdkWkMnZF2zV2RQs5
dkU+PHZFcT92RaRCdkXbRXZFC0l2RT5MdkV1T3ZFpFJ2RddVdkULWXZFPlx2RXVfdkWoYnZF
12V2RQppdkU+bHZFdW92RaRydkXXdXZFCnl2RT58dkV1f3ZFsIJ2RdeFdkUKiXZFPox2RXWP
dkWsknZF25V2RQ+ZdkU+nHZFeZ92RaSidkXbpXZFD6l2RUKsdkV1r3ZFpLJ2Rde1dkUPuXZF
Prx2RXG/dkWkwnZF4MV2RQ/JdkU+zHZFcc92RaTSdkXb1XZFD9l2RT7cdkV133ZFqOJ2Rdvl
dkUP6XZFPux2RXXvdkWo8nZF1/V2RUT5dkVC/HZFcf92RagCd0XXBXdFDwl3RT4Md0VxD3dF
qBJ3RdsVd0UPGXdFQhx3RXEfd0WoIndF2yV3RQ8pd0VCLHdFdS93Ragyd0XbNXdFDzl3RUI8
d0V1P3dFH0N3RdtFd0UPSXdFQkx3RXVPd0WoUndF21V3RQ9Zd0VCXHdFdV93Rahid0XbZXdF
D2l3RUJsd0V1b3dFsHJ3Rdt1d0UPeXdFQnx3RXV/d0WogndF24V3RQ+Jd0VCjHdFdY93RaiS
d0XblXdFD5l3RUKcd0V1n3dFqKJ3Rduld0UPqXdFSqx3RXWvd0WosndF27V3RQ+5d0VCvHdF
db93RajCd0XbxXdFD8l3RULMd0V1z3dFqNJ3RdvVd0UP2XdFQtx3RXXfd0Wo4ndF2+V3RQ/p
d0VC7HdFde93RaTyd0Xb9XdFD/l3Raj8d0V1/3dFqAJ4RdsFeEUPCXhFQgx4RXUPeEWoEnhF
2xV4RQ8ZeEVCHHhFdR94RagieEXbJXhFDyl4RUIseEV1L3hFqDJ4Rds1eEUPOXhFQjx4RXU/
eEWoQnhF20V4RQ9JeEVCTHhFdU94RahSeEXbVXhFD1l4RT5ceEV1X3hFqGJ4RdtleEUPaXhF
Qmx4RXVveEWocnhF23V4RQ95eEVCfHhFdX94RaiCeEXkhXhFD4l4RUKMeEV1j3hFqJJ4RduV
eEUPmXhFQpx4RXGfeEWoonhF4KV4RQ+peEVCrHhFda94RaiyeEUxtnhFD7l4RUK8eEV1v3hF
qMJ4RdvFeEUPyXhFQsx4RXXPeEWo0nhF29V4RQ/ZeEVC3HhFdd94RaTieEXb5XhFD+l4RULs
eEV173hFqPJ4Rdv1eEUP+XhFQvx4RXX/eEWoAnlF1wV5RQ8JeUVCDHlFcQ95RagSeUXbFXlF
Chl5RUIceUV1H3lFpCJ5RdsleUUPKXlFQix5RXEveUWoMnlF2zV5RQ85eUVCPHlFdT95RahC
eUXbRXlFD0l5RUJMeUV1T3lFqFJ5RdtVeUUKWXlFQlx5RXFfeUWoYnlF22V5RQ9peUVCbHlF
dW95RahyeUXbdXlFCnl5RUJ8eUV1f3lFqIJ5RduFeUUPiXlFQox5RXWPeUWoknlF25V5RQ+Z
eUU+nHlFdZ95RaiieUXbpXlFD6l5RT6seUV1r3lFqLJ5Rdu1eUUPuXlFPrx5RXG/eUWownlF
28V5RQ/JeUVCzHlFdc95RajSeUXb1XlFD9l5RULceUV133lFqOJ5RdvleUUK6XlFPux5RXHv
eUWo8nlF2/V5RQ/5eUVC/HlFdf95RaQCekXbBXpFDwl6RT4MekV1D3pFqBJ6RdcVekUKGXpF
Qhx6RXUfekWoInpF2yV6RQ8pekVCLHpFdS96RagyekXXNXpFDzl6RUI8ekV1P3pFpEJ6RdtF
ekUKSXpFQkx6RXFPekWoUnpF21V6RQpZekU+XHpFdV96RahiekXXZXpFCml6RUJsekV1b3pF
qHJ6Rdd1ekUPeXpFQnx6RXV/ekWognpF24V6RQqJekVCjHpFdY96RaSSekXblXpFCpl6RUKc
ekV1n3pFqKJ6RdelekUPqXpFQqx6RXWvekWosnpF17V6RQ+5ekU+vHpFdb96RajCekXbxXpF
D8l6RULMekVxz3pFpNJ6RdvVekUK2XpFQtx6RXXfekWk4npF2+V6RQ/pekVC7HpFce96Rajy
ekXX9XpFD/l6RT78ekVx/3pFpAJ7RdsFe0UKCXtFPgx7RXUPe0WoEntF2xV7RQ8Ze0VCHHtF
cR97RaQie0XXJXtFDyl7RT4se0VxL3tFpDJ7Rdc1e0UKOXtFQjx7RXE/e0WkQntF20V7RQ9J
e0U+THtFcU97RaRSe0XXVXtFD1l7RUJce0XXX3tFqGJ7Rddle0UPaXtFQmx7RXFve0WocntF
23V7RQp5e0VCfHtFdX97RaSCe0XXhXtFD4l7RUKMe0Vxj3tFqJJ7RdeVe0UKmXtFPpx7RXWf
e0WoontF16V7RQqpe0U+rHtFda97RaSye0XXtXtFCrl7RT68e0V1v3tFpMJ7RdfFe0UPyXtF
Qsx7RXXPe0Wk0ntF19V7RQ/Ze0VC3HtFdd97RaTie0XX5XtFCul7RT7se0V173tF1fJ7Rdv1
e0UP+XtFQvx7RXH/e0WkAnxF1wV8RQ8JfEU+DHxFdQ98RagSfEXXFXxFDxl8RT4cfEVxH3xF
qCJ8RdclfEUPKXxFQix8RXUvfEWkMnxF1zV8RQ85fEU+PHxFcT98RaRCfEXbRXxFD0l8RUJM
fEV1T3xFqFJ8RddVfEUKWXxFQlx8RXVffEWkYnxF12V8RQppfEU+bHxFcW98RahyfEXXdXxF
D3l8RUJ8fEV1f3xFpIJ8RduFfEUKiXxFPox8RXGPfEWkknxF15V8RQqZfEVCnHxFdZ98Raii
fEXXpXxFCql8RT6sfEV1r3xFpLJ8Rde1fEUKuXxFQrx8RXW/fEWownxF18V8RQrJfEU+zHxF
cc98RaTSfEXX1XxFCtl8RULcfEV133xFqOJ8RdvlfEUP6XxFQux8RZLvfEWo8nxF2/V8RQr5
fEU+/HxFcf98RaQCfUXXBX1FCgl9RUIMfUVxD31FqBJ9RdcVfUUPGX1FPhx9RXUffUWkIn1F
1yV9RQ8pfUVCLH1FdS99RaQyfUXbNX1FCjl9RUI8fUV1P31FpEJ9RddFfUUKSX1FQkx9RXFP
fUWoUn1F11V9RQ9ZfUU+XH1FcV99RaRifUXbZX1FCml9RUJsfUV1b31FpHJ9Rdd1fUUPeX1F
Pnx9RXF/fUWkgn1F24V9RaaJfUVCjH1FcY99RaSSfUXblX1FD5l9RUKcfUVxn31FqKJ9Rdel
fUUKqX1FQqx9RXWvfUWosn1F17V9RQq5fUU+vH1Fdb99RaTCfUXXxX1FCsl9RULMfUVxz31F
pNJ9RdfVfUUP2X1FQtx9RXHffUWo4n1F1+V9RQrpfUU+7H1Fde99RajyfUXb9X1FD/l9RT78
fUVx/31FpAJ+RdsFfkUKCX5FQgx+RXUPfkWoEn5F1xV+RQoZfkU+HH5FdR9+RaQifkXbJX5F
Dyl+RUIsfkVxL35FpDJ+Rds1fkUKOX5FPjx+RXU/fkWoQn5F10V+RQpJfkVCTH5FdU9+RaRS
fkXXVX5FD1l+RT5cfkV1X35FpGJ+RddlfkUKaX5FQmx+RXFvfkWkcn5F23V+RQp5fkU+fH5F
cX9+RaSCfkXbhX5FCol+RT6MfkVxj35FqJJ+RduVfkUPmX5FPpx+RXWffkWkon5F26V+RQqp
fkU+rH5Fca9+RaSyfkXXtX5FCrl+RT68fkV1v35FpMJ+RdfFfkUKyX5FPsx+RXHPfkWk0n5F
19V+RQ/ZfkU+3H5Fcd9+RaTifkXX5X5FD+l+RT7sfkVx735FqPJ+RRn2fkUK+X5FPvx+RXH/
fkWkAn9F1wV/RQoJf0U+DH9FcQ9/RaQSf0XXFX9FChl/RUIcf0VxH39FqCJ/Rdclf0UKKX9F
Pix/RXUvf0WkMn9F1zV/RQo5f0VCPH9FcT9/RaRCf0XXRX9FCkl/RT5Mf0VxT39FpFJ/RdtV
f0UTWX9FPlx/RXFff0WkYn9F12V/RQppf0U+bH9FcW9/RaRyf0XXdX9FD3l/RUJ8f0V9f39F
qIJ/RdeFf0UKiX9FPox/RXGPf0Wokn9F15V/RQqZf0U+nH9F</AssayXData><AssayYData Points="900">0i8wQOVnL0BHAC9AUScuQL68LUDWaC1AK9gsQCjcLEDrgyxAoWYsQH9pLEDpWyxAyrArQGkJ
LEAK+StALwcsQAhBLEDO4itA/qsrQMzGK0AV4ytAAtUrQFgCLECGMyxALPYrQDfEK0B/9ytA
AvUrQPoTLECV+CtA7NorQF0gLEAlUixAh1YsQMxkLEADUCxALU4sQOImLEBIVSxAGY0sQIc7
LECDeixA9V8sQJ+XLEA4qSxAjN8sQI25LEBEwixA9fosQIH0LEDwgixA9JcsQIvxLEBjlyxA
cQEtQDweLUC7Ey1AqCctQIMHLUBIEy1A1gQtQE0sLUDucy1AZEotQMYKLUBYNS1Av3EtQFKb
LUAzoy1AUXgtQJKmLUBvti1AoJ0tQBGwLUBgii1Aft0tQC3aLUD74C1AaNotQEXMLUDqIi5A
0/UtQOsJLkDPFS5A8lkuQCkkLkA2Di5AQQ8uQNw6LkBkOi5AImIuQN48LkB3gi5AFW8uQC8x
LkD0eS5APHQuQMWrLkBKdC5ARJIuQCzQLkATiS5AHIAuQEfCLkC0rS5Aj1suQBz2LkCOjy5A
5QwvQFTILkCIqS5AUtcuQA3nLkCGES9APt0uQEb1LkAdUC9AbAQvQDP3LkCfJy9AoxUvQIgH
L0AGLC9AHCkvQC+sL0CrWi9A9HkvQH1sL0Cvci9Aco0vQHA0L0ANsy9AIEQvQMiFL0Dzki9A
DcwvQJGKL0DXeC9AvrsvQFymL0AXsS9ARAEwQDPqL0BROTBAv+4vQKX/L0CjDjBAng0wQKPJ
L0AN6y9AZwkwQBMPMED3QDBA1vEvQHdQMECFTzBAqUUwQLF0MECEGTBAzy4wQPxfMEDLcTBA
aXUwQCe2MECTtjBAX3swQLI4MED0KjBARk8wQIOeMEALljBAd5IwQBqDMEBY0zBAEq0wQEXF
MEAAkjBA1McwQEXqMEDkmzBA/fMwQKgCMUBuAjFAFTUxQH3xMEBzEjFA+vgwQG4PMUB11zBA
KUMxQGDvMEBC9DBAtgExQGdEMUBHTzFAbyExQDY3MUCRXDFAVG0xQLNGMUCeQzFAI3UxQEDM
MUDRcDFAZ6MxQOjCMUDmgTFAe3sxQOWrMUDRkTFAhbUxQGX7MUAYzjFAa0QxQAyXMUAbnjFA
ytUxQJHlMUCWFjJAg8ExQMUMMkDaDzJAYjsyQLnMMUD0+jFAuuYxQMUrMkD02TFA1gYyQK0i
MkAJ/DFAAjoyQDYDMkCBHDJAtR0yQIANMkB5TjJAwXIyQOmDMkBDSzJApyMyQJk3MkAouDJA
SE4yQGF/MkCfojJAZm8yQC2NMkBRcTJAHb4yQK9zMkBAjTJAw6MyQKtzMkD8ljJArbkyQELN
MkDxhDJAJ7gyQO2xMkDEiDJA0BEzQLn4MkDt9TJAcdoyQKH3MkDU3TJA9NQyQG/9MkDXyzJA
CyszQDIAM0DjPzNAIBIzQFzqMkA+YDNAHlwzQGiTM0BnPDNA3DozQKwOM0BYXDNAUmkzQCxx
M0BRWTNA9xczQH4rM0C4WzNAJIszQHiUM0DvhzNAtKQzQErTM0D8iTNAr2ozQK1HM0CKQjNA
eKMzQFzxM0BK6jNAfZ4zQDbLM0B2qzNAX9wzQF6lM0BMozNA7nUzQOXcM0B2szNA8sgzQND3
M0BmBTRAjd0zQBHkM0DR6TNA4Dg0QBPaM0D79TNACMUzQAUsNEDwOTRAZkg0QE7DM0AKXjRA
ZvczQDuANEAeITRAvukzQMw3NEBxJTRAaG00QPkQNEDDcjRASI00QEIRNEDteTRA1Ec0QNxi
NEB2YDRAOH80QD2vNEByhjRAm6o0QJ1UNEBmQDRAHos0QGabNEDVizRAe6Q0QMVsNEAApzRA
VOc0QBlmNECJWDRAqMg0QP1+NEC88DRA6Z40QNoBNUD/2jRAIvY0QEjINEAymjRA8Bs1QO8E
NUDt3DRADqc0QLcJNUCm0zRA4vA0QM/wNEBPDTVAKmE1QEtHNUBi/TRAcMY0QB/9NEARKjVA
WuE0QFFVNUDdNTVASFk1QB3rNEBAJjVApP80QCIsNUCyEDVAokI1QFYhNUAULTVAFyM1QNFT
NUAvWjVAvSQ1QJCQNUBVUDVAHXw1QAptNUCKWjVAWIg1QG9VNUDKezVAJ4k1QFn9NUAmdzVA
OrQ1QBloNUDDZTVAAKA1QO3dNUAfeTVAxRQ2QHTbNUAvATZAQYs1QDHJNUAKqjVAmO41QDLV
NUCxnDVAI841QHi7NUDEBDZA68g1QCT3NUBhrDVALvI1QEHTNUDA7TVAGts1QKXANUBu2DVA
8fU1QNcGNkDsBDZA2/81QCkwNkAxUTZAbxI2QO92NkDiKjZAIxk2QEf9NUAjQDZAxik2QPxk
NkAB5TVAL0c2QORFNkCWWzZANTg2QLAfNkCi/jVAGdI2QAORNkB6WjZAVXM2QHSBNkBxMzZA
yYY2QOKDNkCIrzZACJQ2QPU5NkDQZTZAB4k2QF13NkB1rzZAt4Y2QGVjNkDMvTZA55k2QF+Q
NkC3nzZAWNI2QJajNkBF5DZAIrY2QPrsNkDIxzZA9zw3QCm9NkB8qzZA9/Y2QB3ONkDRzTZA
p/M2QNjINkAmADdAIuQ2QErcNkAxMzdA/+c2QEwEN0BGRTdAKB03QArzNkCwQjdAn0c3QPj5
NkDWADdA4n43QF8TN0DoBjdAvEg3QEowN0BNUzdAugE3QGcfN0C2PzdAgn83QBFTN0AdSDdA
uEU3QGN5N0D2SjdAlDY3QNBrN0DVajdAdSw3QBVKN0D1UzdAxnM3QHNrN0CRbDdAaYU3QIG6
N0ApgjdAIZY3QKBKN0DZqjdA37w3QKh+N0CFhDdAvMk3QPR+N0AJqjdAP3U3QBmLN0AXyDdA
aqI3QJHeN0CuwjdAM+o3QIAYOEAInzdA87A3QHiMN0DgpTdAkNU3QE8pOEC36TdAw7o3QM/X
N0BVrDdAkfM3QPq5N0AbLDhA3P83QNgFOEAC5TdA6dI3QCD9N0BVKjhAvTo4QOxdOECjMDhA
WTQ4QMDnN0CMAjhAsjE4QJBAOEDIbjhA9R84QP1GOEAdNjhA1ig4QLQROEAXTThAnDM4QOY5
OEBpMDhAr1c4QHdmOECrDjhApFc4QENnOEABtDhAhB44QGkWOECCwThAGF04QGVdOEBMtzhA
oE44QJmIOEA3ejhAUT84QLfYOEDzjDhA7pc4QB+wOECYrThANAs5QA58OECKdDhAD6U4QPOQ
OEB14DhASnk4QPC4OECfFDlAOrg4QAKzOEAyojhAj984QIaXOEAxzzhAntU4QF2xOECF0ThA
t4k4QOAlOUAo1zhADs44QHIQOUCyBzlAWOI4QP78OEDC1ThAeTw5QGz0OEDE6DhAuTQ5QBwj
OUAbHzlAzMc4QIwJOUBvAzlAfD45QBgeOUBOGDlALEM5QL//OEA2KjlAMhQ5QC9HOUB6GTlA
A0g5QEn6OEBDRjlAij45QKk/OUBvTTlAZGc5QJAqOUAAPzlAg2Q5QDN3OUAteDlAQpI5QOuJ
OUCegzlAyCw5QCeCOUBenTlASAE5QFpkOUDHdzlAhis5QMNrOUAXUzlA/4I5QJNkOUCZZTlA
1b85QNPjOUButzlA5XE5QDDQOUD5gzlAc5M5QNJPOUCHsDlAqLo5QM2xOUCR1DlAroo5QNFh
OUAPtjlAp5o5QHB8OUA+iDlAKqo5QPl1OUCZ9zlAQf05QLmcOUAXtjlAS7Y5QKC/OUAmdzlA
98s5QKHcOUB5vjlA+7k5QGvkOUDIzDlA3uM5QMDlOUCG6jlAryM6QO7ZOUAnCzpA90A6QMz/
OUBTAjpAPhQ6QCH9OUC51zlAg+85QO8bOkAfHDpACPQ5QO6IOkDtJzpAITE6QPJTOkB9SDpA
QyQ6QJoYOkAbSDpAPRs6QDbaOUD1WjpAN0o6QHoFOkBzeTpA8n46QJ45OkCcRTpATjU6QJ8Y
OkAPMjpA6Vg6QLGHOkAm8jlAG7Y6QI1pOkBodDpAWGM6QIuDOkD2UjpABqQ6QKBLOkAWdDpA
WVk6QNNzOkA9bDpA2qQ6QC2XOkBzTDpAsK06QJVtOkAakTpACaY6QASGOkAOeTpAdfA6QFG+
OkAEqTpAppk6QF28OkD4uDpAgMo6QOimOkAP0DpAGF46QFKUOkCt+zpA3PQ6QO3bOkA2GztA
y/86QHnJOkAa5DpAcc86QO/SOkCnATtAhvE6QA++OkBJ3DpAPAc7QBDSOkDNDDtAm7g6QH74
OkBM9jpA7LY6QGYqO0ByrDpA9SU7QOPyOkC96TpAQws7QNzxOkAMFztA0TY7QAgEO0AiNDtA
qXM7QOu+OkDwNDtAxNc6QIYuO0CrKztAdDk7QMwSO0BWSTtAjmQ7QDPhOkCUSTtA+TQ7QDkQ
O0CaZTtALU07QNA6O0CQIDtAvwA7QIYcO0DASztAWkk7QHc0O0C1RTtA9n47QBpwO0AvKDtA
ujE7QB8/O0A3dztAv4M7QGqwO0ALRTtAo5s7QJJwO0CKZztAXyg7QERjO0AAXTtA8p87QECe
O0AUjDtA+qs7QCOWO0AgtztAHng7QEy9O0Be+TtA76U7QGqSO0DrQDtAb487QNffO0DeAzxA
1K07QPtSO0DVwztAPs87QAm/O0AY7TtACco7QP66O0COlztAJ8g7QFrrO0BrwTtAL507QHMw
PEAHrjtAAQQ8QK37O0BqvTtAi+k7QCq0O0BX5DtA2/Y7QAG9O0Co8jtAysU7QAwTPEAeyjtA
6e47QOnRO0CjCjxAQxk8QFFGPECg5ztA7xA8QAQQPEDDDjxA</AssayYData></Step><Step><CommonData><SampleLocation>1</SampleLocation><SampleID></SampleID><SampleGroup></SampleGroup><SampleInfo></SampleInfo><SampleRow>A</SampleRow><SamplePlate>1</SamplePlate><WellType>BUFFER</WellType><Concentration>-1</Concentration><ConcentrationUnits>µg/ml</ConcentrationUnits><MolarConcentration>-1</MolarConcentration><MolarConcUnits>nM</MolarConcUnits><MolecularWeight>-1</MolecularWeight><Temperature>25</Temperature><StartTime>4963233</StartTime><AssayTime>180</AssayTime></CommonData><FlowRate>600</FlowRate><StepType>DISASSOC</StepType><StepName>Dissociation</StepName><StepStatus>OK</StepStatus><ActualTime>179.999</ActualTime><CycleTime>0.2</CycleTime><AssayXData Points="900">cZ9/RaCif0XXpX9FC6l/RT6sf0Vtr39FoLJ/Rde1f0UHuX9FOrx/RW2/f0Wgwn9F18V/RQfJ
f0U6zH9Fcc9/RaTSf0XT1X9FB9l/RT7cf0Vt339FoOJ/Rdflf0UH6X9FPux/RXHvf0Wg8n9F
0/V/RQf5f0U6/H9Fbf9/RVIBgEXsAoBFgwSARR8GgEW4B4BFUAmAReoKgEWFDIBFHw6ARbYP
gEVSEYBF7BKARYUUgEUdFoBFuBeARVAZgEXqGoBFgxyARR0egEW2H4BFUiGARewigEWDJIBF
HSaARbYngEVSKYBF6iqARYUsgEUfLoBFti+ARVAxgEXqMoBFgzSARR02gEW4N4BFUDmAReo6
gEWFPIBFHT6ARbg/gEVQQYBF7EKARYNEgEUdRoBFtkeARVBJgEXqSoBFhUyARR1OgEW2T4BF
UFGARepSgEWDVIBFH1aARbZXgEVSWYBF6lqARYNcgEUdXoBFtl+ARVBhgEXqYoBFg2SARR1m
gEW2Z4BFUmmARepqgEWFbIBFHW6ARbhvgEVScYBF6nKARYN0gEUddoBFtneARVJ5gEXseoBF
hXyARR1+gEX8f4BFUIGAReqCgEWFhIBFHYaARbaHgEVQiYBF6oqARYWMgEUfjoBFto+ARVCR
gEXqkoBFg5SARR2WgEW2l4BFUpmARRubgEWDnIBFH56ARbafgEVSoYBF6qKARYekgEUdpoBF
uKeARVKpgEXqqoBFhayARR+ugEW2r4BFUrGAReqygEWDtIBFH7aARba3gEVQuYBF6rqARYO8
gEUdvoBFtr+ARVLBgEXqwoBFg8SARR3GgEW2x4BFUMmARerKgEWDzIBFHc6ARbbPgEVQ0YBF
6tKARYPUgEUf1oBFuNeARVDZgEXq2oBFhdyARR3egEW434BFUuGARerigEWD5IBFHeaARbbn
gEVS6YBF6uqARYPsgEUd7oBFtu+ARVDxgEXq8oBFg/SARR32gEW294BFUPmARez6gEWD/IBF
Hf6ARbb/gEVQAYFF6gKBRYMEgUUfBoFFtgeBRVAJgUXqCoFFgwyBRR0OgUW2D4FFUBGBReoS
gUWDFIFFHRaBRbYXgUVQGYFF6hqBRYMcgUUdHoFFth+BRVAhgUXqIoFFgySBRR8mgUW2J4FF
UimBReoqgUW0LIFFHy6BRbYvgUVQMYFF6jKBRYM0gUUdNoFFtjeBRVI5gUXqOoFFhTyBRR0+
gUW2P4FFUEGBRepCgUWDRIFFI0aBRbZHgUVQSYFF6kqBRYVMgUUdToFFuE+BRVJRgUXqUoFF
g1SBRR1WgUW2V4FFUFmBRepagUWDXIFFHV6BRbZfgUVQYYFF6mKBRYNkgUUdZoFFtmeBRVBp
gUXqaoFFg2yBRR1ugUW2b4FFUHGBRepygUWDdIFFHXaBRbZ3gUVneYFF6nqBRYN8gUUffoFF
tn+BRVKBgUXugoFFg4SBRR+GgUW2h4FFUImBReqKgUWDjIFFIY6BRbaPgUVSkYFF6pKBRYOU
gUUfloFFtpeBRVKZgUXqmoFFhZyBRR+egUW4n4FFUKGBReqigUWFpIFFHaaBRbangUVQqYFF
6qqBRYWsgUUfroFFuK+BRVKxgUXssoFFhbSBRR+2gUW2t4FFUrmBRey6gUWFvIFFN76BRbi/
gUVSwYFF7MKBRYXEgUUfxoFFuMeBRVLJgUXsyoFFhcyBRR/OgUW4z4FFZ9GBRezSgUWF1IFF
H9aBRbjXgUVS2YFF7NqBRYXcgUUf3oFFuN+BRVLhgUXs4oFFheSBRR/mgUW454FFUumBRezq
gUWF7IFFH+6BRbjvgUVS8YFF7PKBRYX0gUUf9oFFuPeBRVL5gUXu+oFFhfyBRR/+gUW4/4FF
UgGCRewCgkWFBIJFHwaCRbgHgkVSCYJFQguCRYUMgkUfDoJFuA+CRVIRgkXsEoJFhRSCRR8W
gkW4F4JFUhmCRewagkWFHIJFHx6CRbgfgkVSIYJF7CKCRYUkgkUfJoJFuCeCRVIpgkXsKoJF
hSyCRR8ugkW4L4JFUjGCRewygkWDNIJFHzaCRbg3gkVSOYJF7DqCRYU8gkUfPoJFuD+CRVJB
gkXsQoJFhUSCRR9GgkXZR4JFUkmCRexKgkWFTIJFH06CRbhPgkVSUYJF7FKCRYVUgkUfVoJF
uFeCRVJZgkXsWoJFhVyCRR9egkW2X4JFUGGCRepigkWFZIJFH2aCRbhngkVSaYJF6mqCRYNs
gkUfboJFuG+CRVJxgkXscoJFhXSCRR92gkW4d4JFUnmCRex6gkWDfIJFH36CRbh/gkVSgYJF
7IKCRYmEgkUfhoJFuIeCRVKJgkXsioJFg4yCRR+OgkW4j4JFUpGCReySgkWFlIJFHZaCRbiX
gkVSmYJF7JqCRYOcgkUfnoJFuJ+CRVKhgkXsooJFhaSCRR+mgkW4p4JFUqmCReqqgkWDrIJF
H66CRbivgkVQsYJF7LKCRYW0gkUftoJFuLeCRVK5gkXsuoJFhbyCRR++gkW4v4JFUMGCRezC
gkWFxIJFH8aCRbjHgkVSyYJF7MqCRYXMgkUfzoJFuM+CRVLRgkXs0oJFhdSCRR/WgkW414JF
UtmCRezagkWF3IJFH96CRbjfgkVS4YJF7OKCRYXkgkUd5oJFveeCRVDpgkXs6oJFheyCRR/u
gkW474JFUvGCRezygkWF9IJFH/aCRbj3gkVQ+YJF7PqCRYX8gkUf/oJFuP+CRVIBg0XsAoNF
hQSDRR8Gg0W4B4NFUgmDRewKg0WFDINFHw6DRbYPg0VQEYNF7BKDRYUUg0UfFoNFuBeDRVIZ
g0XsGoNFhRyDRR8eg0W4H4NFUCGDRewig0WFJINFHyaDRbgng0VSKYNF7CqDRYUsg0UdLoNF
ti+DRVIxg0XsMoNFhTSDRR82g0W4N4NFUjmDRew6g0WDPINFHz6DRbg/g0VQQYNF6kKDRYNE
g0UfRoNFuEeDRVJJg0XqSoNFhUyDRR9Og0W2T4NFUlGDRepSg0WFVINFH1aDRbZXg0VSWYNF
7FqDRYNcg0UdXoNFuF+DRVJhg0XsYoNFg2SDRR1mg0W4Z4NFUmmDRexqg0WDbINFHW6DRbhv
g0VQcYNF7HKDRYV0g0UddoNFtneDRVB5g0XseoNFg3yDRR9+g0W4f4NFUoGDReyCg0WFhINF
H4aDRbiHg0VSiYNF7IqDRYWMg0UfjoNFuI+DRVKRg0XqkoNFg5SDRR+Wg0W4l4NFUJmDReya
g0WFnINFHZ6DReqfg0VQoYNF7KKDRYWkg0UdpoNFyaeDRVKpg0XsqoNFg6yDRR2ug0W4r4NF
UrGDReqyg0WFtINFH7aDRba3g0VSuYNF7LqDRYW8g0UfvoNFyb+DRVLBg0XqwoNFhcSDRR/G
g0W2x4NFUsmDRezKg0WFzINFH86DRbjPg0VS0YNF7NKDRYXUg0Uf1oNFuNeDRVLZg0Xs2oNF
hdyDRR3eg0W234NFUuGDRezig0WD5INFHeaDRbbng0VQ6YNF7OqDRYXsg0Uf7oNFuO+DRVDx
g0Xs8oNFg/SDRR/2g0W494NFUPmDRez6g0WF/INFHf6DRbj/g0VSAYRF7AKERYUEhEUdBoRF
uAeERVAJhEXqCoRFhQyERR0OhEXPD4RFUhGERewShEWFFIRFHxaERbYXhEVQGYRF7BqERYMc
hEUdHoRFuB+ERVIhhEXqIoRFhSSERR8mhEW2J4RFUimEReoqhEWFLIRFHS6ERbYvhEVSMYRF
6jKERYU0hEUdNoRFuDeERVI5hEUjO4RFmDyERR8+hEW2P4RFUkGERexChEWFRIRFH0aERbhH
hEVQSYRF6kqERYVMhEUdToRFtk+ERVBRhEXsUoRFg1SERR9WhEW4V4RFUlmERepahEWFXIRF
H16ERbhfhEVQYYRF6mKERYVkhEUdZoRFuGeERVBphEXsaoRFg2yERR9uhEW4b4RFUnGERepy
hEWFdIRFH3aERbZ3hEVSeYRF6nqERYN8hEUjfoRFuH+ERVCBhEXsgoRFhYSERR+GhEW4h4RF
UImEReqKhEWFjIRFH46ERbiPhEVSkYRF6pKERYOUhEUfloRFtpeERVCZhEXqmoRFg5yERR2e
hEW4n4RFUKGEReqihEWFpIRFHaaERbanhEVSqYRF7KqERYOshEUdroRFy6+ERVCxhEXqsoRF
g7SERR22hEW4t4RFULmEReq6hEWDvIRFH76ERbi/hEVSwYRF6sKERYXEhEUfxoRFtseERVDJ
hEXqyoRFg8yERR3OhEW2z4RFUNGERezShEWD1IRFH9aERbjXhEVQ2YRF7tqERYPchEUf3oRF
tt+ERVDhhEXq4oRFg+SERR3mhEW254RFUOmERezqhEWF7IRFHe6ERbbvhEVQ8YRF7PKERYP0
hEUd9oRFtveERVD5hEXq+oRFg/yERR/+hEW2/4RFUgGFRewChUWFBIVFHQaFRbgHhUVSCYVF
7AqFRYUMhUUdDoVFuA+FRVARhUXqEoVFhRSFRR0WhUW4F4VFUBmFReoahUWDHIVFHx6FRbgf
hUVSIYVF7CKFRYUkhUUdJoVFtieFRVAphUXqKoVFgyyFRR8uhUW2L4VFUjGFReoyhUWDNIVF
HTaFRbY3hUVSOYVF6jqFRYM8hUUdPoVFtj+FRVBBhUXsQoVFg0SFRR1GhUW2R4VFUEmFRepK
hUWDTIVFHU6FReZPhUVQUYVF6lKFRYNUhUUfVoVFtleFRVBZhUXqWoVFg1yFRR1ehUW4X4VF
UGGFRepihUWDZIVFHWaFRbZnhUVQaYVF7GqFRYNshUUdboVF</AssayXData><AssayYData Points="900">C0o7QJBCO0DmRjxAX9c8QNd0PUDssT1AqWM+QFbrPkCBCj9AZjM/QBKlP0Az1T9A/LQ/QKMY
QEDeE0BADTdAQFFnQECglEBASI5AQAJ9QECppUBAUatAQA3rQECSsEBAvfRAQB7XQED99kBA
wgJBQPVgQUA5DUFA9ARBQF03QUDr8kBA8vJAQFgEQUASBEFAVTZBQJg5QUDR8UBAE29BQAs4
QUC58EBAolFBQOogQUCWMUFALRRBQKpuQUCKFUFAIzVBQFL+QECw50BAEyBBQHsPQUAKd0FA
FDVBQOgCQUBg+kBAKRRBQCANQUCK4kBAdSJBQO75QEDrzUBAtOZAQIofQUDrLkFA+URBQEIc
QUCl10BAURBBQAcVQUA780BANkVBQAAHQUAUI0FAtvZAQPQxQUBFJUFATjNBQN4RQUDELUFA
Fw5BQA5fQUBP7EBAhSpBQBYSQUDv/0BAbw5BQJ/pQEAdFUFAcfFAQBkAQUBJ9kBAYBNBQJsw
QUCuQEFA2wpBQIkEQUCbh0FASAZBQLotQUD5/EBAjRVBQGAaQUBt+0BARhNBQHcLQUAQyEBA
2ORAQAIuQUBSJEFAuCZBQJiBQUDcNUFAGjdBQD8qQUDZGEFA4CBBQMAUQUDLTUFACkxBQJPF
QEDvC0FAcRVBQBsuQUDvHEFADwFBQGRDQUCICUFAHsdAQOHnQEBuWUFAZu9AQEBBQUAD5EBA
8u9AQHEIQUBG/kBAUypBQLRrQUCc/kBASyNBQG8CQUDY20BAlERBQKYgQUC2s0BAuSVBQGTd
QEDF/UBAbP1AQEhSQUB560BAGuJAQLIKQUDM5kBAVAtBQHzsQECh30BABfVAQBcEQUCkK0FA
YCdBQPsqQUAMbUFAD/xAQEXbQEDyQEFAdg9BQD4HQUAOaUFAoRtBQKgvQUAX80BAFO1AQJUe
QUA1zEBAuDNBQNQ3QUCLOkFAvFdBQJgXQUBhPkFAzvhAQEAVQUCw+UBArCNBQPwdQUCw8kBA
wktBQIkWQUCS8kBA5QFBQBgxQUAiVkFAHhBBQLbtQEAJ4kBAfRNBQFgqQUCjKkFATBxBQELo
QEDsWUFAak5BQBYbQUDHX0FAJt9AQLQcQUBx3EBARflAQAgTQUC670BAEw5BQDUdQUBvB0FA
Zk1BQJ43QUB2PEFAcCVBQCs9QUBDJEFAvB9BQIUlQUD1TUFAlPFAQPg2QUAvC0FAaCFBQDoz
QUBg8kBAZCtBQIo3QUBPZUFA0gdBQD9UQUB3LkFAJylBQFkQQUAJM0FApwJBQIMUQUBXTEFA
3iNBQN8AQUCUJEFAgh9BQAg7QUBTbUFAVAtBQKcPQUB4P0FAFOhAQF0QQUAh1UBA1hNBQE8a
QUBzDkFApiBBQNUnQUBfPkFAQDRBQH49QUClN0FAuWBBQN8oQUCwMUFAdiJBQN8/QUBH/0BA
+BBBQK6AQUCoR0FAvfNAQCf3QEBLQEFAG1FBQPEoQUARP0FALQJBQDNOQUBAIkFAGglBQO07
QUCFMUFADS1BQKAhQUAcbEFAFAFBQMkIQUDQXUFAQvJAQL9HQUDaGUFAb3hBQIUyQUABOkFA
BwdBQHFGQUC/XEFA71tBQKZRQUAmJ0FA8SRBQH5FQUAvQUFAaWJBQDYzQUB9KUFAIXxBQAlp
QUBWOkFAJxNBQLUpQUDEFUFAOPxAQC9GQUAMM0FAzSFBQPl4QUDvgUFAhixBQOZzQUC+BkFA
rIBBQBJYQUD7DUFABlNBQJROQUBfE0FAnw9BQLI0QUCwNkFA3lRBQMyKQUDF+0BAgE9BQKpf
QUAXYEFAzzZBQOUHQUC0J0FAXyZBQJxLQUDfQUFAHmxBQGUcQUD+SkFAHBBBQNhMQUAcP0FA
VzhBQAYjQUC9YEFAlERBQGIwQUAiZ0FABFNBQAGLQUAXUkFAtgZBQKuNQUAvDUFAGJFBQOFE
QUC2aUFAnEZBQB+rQUC7aEFAjo5BQNw8QUADFEFApB5BQH1nQUD+VkFA+F5BQE1XQUDcnUFA
1plBQBS1QUCGykFAxXJBQKFoQUCGYUFAhFdBQC9VQUA3bEFAVWJBQD5ZQUArP0FAXVRBQPmC
QUBEM0FAYRZBQG1YQUD3fEFArZdBQAyfQUCtbUFA7GJBQB9/QUA2TEFASnpBQLckQUC+VkFA
YHtBQJA3QUD+ZEFAUjJBQG9sQUABa0FAhXJBQK6KQUDFv0FAISRBQCCLQUB5j0FAh4dBQPdq
QUC0tEFAtENBQFB8QUCjjUFAXG1BQFBxQUAxpkFAqZdBQLhtQUDwG0FAMWRBQCR4QUCiZEFA
+ExBQMZXQUAkfUFAWXJBQLRjQUDuUEFAknlBQJCJQUCEqUFAaIdBQB6IQUB8aEFA/BRBQJh3
QUCgU0FAi6VBQExHQUDwLUFAPdJBQJqLQUA1nkFAdIlBQA12QUAhhUFA/HxBQEmnQUDppEFA
mJtBQPh8QUDxekFArIlBQDWLQUCOaUFAT6lBQKbdQUCNeEFAkLhBQD95QUDVgEFAgkhBQI1s
QUDRakFArkBBQECGQUA/b0FAhJRBQPVwQUDfYEFAcmJBQBuEQUAFd0FA68hBQM6tQUDEnEFA
cn5BQCGEQUCjukFAvYtBQAOSQUD1Y0FAMnhBQEW6QUC4bkFAv3hBQH5PQUDm40FAk41BQPi1
QUDnrUFA7KBBQDWwQUCw4UFAH6xBQKx4QUAwp0FAIZ1BQArGQUCibEFAg61BQDOEQUD3i0FA
EH1BQC+gQUBxsEFADpVBQH2OQUBAt0FA1uNBQKqGQUAFiUFAA4xBQGSzQUBkrUFAAbBBQMDB
QUBncUFA2KFBQL93QUA4D0JAacNBQC/DQUCZ40FA5ZNBQPqiQUAHukFALWZBQLSIQUANfkFA
k8BBQOufQUA7tkFAN6VBQO2gQUBik0FAosVBQDJ6QUAFwUFAVYpBQHdYQUApdkFA2eFBQKMC
QkBOo0FA541BQODmQUAzwUFAeH5BQMmiQUD7q0FA0/dBQBSrQUBttEFAFcRBQFO0QUCq50FA
Y3FBQL3TQUB2yEFAo3dBQEkiQkBTy0FAY3dBQDrHQUBBhEFA2uRBQP+OQUAFS0FAWbhBQA4N
QkDL30FADK1BQMGzQUCntEFAffRBQEvQQUCeyUFAHqxBQAaaQUDxsUFA9clBQIBaQUBu4UFA
++5BQJKxQUCryEFAVudBQFKpQUAGnkFAJqJBQHnMQUAF7UFAK71BQHO0QUDp8kFAGyFCQBvh
QUBqskFA+GxBQGrbQUCQx0FA+gpCQJ4FQkDX3kFA1AZCQLALQkD+5kFAHgBCQPSIQUA02EFA
R6VBQJATQkCn0kFAQrNBQEvSQUBMpUFANtRBQF7dQUBG90FAPOxBQGPKQUAN2EFAKRZCQBDm
QUA570FAFrFBQGffQUAjy0FAW8JBQKIIQkC880FAt7JBQB4CQkDQqUFADNFBQEjHQUCB6EFA
0v5BQGTdQUC5G0JA6pFBQAjjQUB9CUJAA7NBQA/UQUAM50FAWvRBQFjlQUAMp0FADaBBQL3s
QUCL+EFALwpCQHsJQkCf2EFANvpBQPLXQUAHA0JAcgtCQH/fQUCC9kFAQu9BQDfiQUBC4kFA
s8hBQF8KQkC9NEJAetVBQOrlQUAFAUJAvfRBQD+1QUAL8kFAOMJBQHPFQUB4+EFAF/9BQFKh
QUB2EUJA4rJBQPQLQkAm2UFAnwtCQPipQUDt3UFARfBBQHPdQUCWAEJAIxBCQMrYQUCA2kFA
1P9BQIj0QUDJtUFAX/JBQHjUQUDnK0JAmOFBQDHlQUArI0JAy91BQHMMQkBkoUFAPvRBQGcW
QkB7MkJA5RJCQC3lQUBPuEFAtfVBQBozQkCYw0FAIwhCQK3JQUDT9UFAWbVBQKbpQUB0GEJA
V9lBQHLAQUACTUJA8fxBQIw6QkBV8UFA9SNCQNHuQUD/G0JAPghCQGTkQUBjHUJA5DtCQA8k
QkCnCEJAmf5BQFcHQkAYFEJAoc1BQED+QUDeJ0JAfOBBQKv5QUCO4kFA2t5BQJMqQkDMC0JA
Sv5BQIEyQkCoH0JAcOlBQLP1QUB7TkJA0MtBQF4iQkAvIEJASxhCQKTQQUCrAkJAiPlBQDYT
QkAvBEJAXClCQGw0QkBNA0JAMRFCQOVQQkBrHUJAlyRCQJ4AQkATAEJAXQZCQFolQkBfIUJA
aT5CQDjJQUCsz0FAKdRBQPANQkDWX0JAVypCQN4xQkCt60FAP+ZBQCYjQkDTzUFAQAFCQI37
QUCH8UFAixdCQDcIQkBBLEJALy1CQG4gQkCwIkJAWRZCQDcjQkBvG0JAf1pCQJ3sQUARGEJA
mnJCQLszQkCu+UFAYkFCQA0rQkCjSEJAyf5BQMb3QUDDPEJAFNhBQJkJQkCv0UFA2QBCQG5K
QkAFKkJA/UdCQFkmQkDvIUJA3TNCQN7kQUBu80FAQTBCQNpEQkCkPUJAS/hBQEYRQkCXP0JA
WXRCQBVZQkB0EkJAOiRCQCYTQkDVRkJAJhdCQK0iQkB6F0JAQRpCQPn0QUD7SUJArP9BQB/x
QUCwekJAREBCQLkPQkCeSkJAmdtBQCEkQkDDTEJAfhlCQMwOQkATI0JA7CVCQLT+QUAYBkJA
TCVCQJ9uQkDp9UFA2eVBQKxWQkBcIkJA6SBCQLdAQkCRfUJAtDFCQNROQkA6R0JAwCtCQGcc
QkAlREJAMDpCQPwPQkAJNkJAfz1CQOyhQkALYkJAqipCQFcIQkB2YkJAukZCQBI5QkCYT0JA
BxxCQC8ZQkCMKEJAJVVCQLBLQkBAiUJALZVCQFRhQkBFPEJA</AssayYData></Step><Step><CommonData><SampleLocation>11</SampleLocation><SampleID></SampleID><SampleGroup></SampleGroup><SampleInfo></SampleInfo><SampleRow>A</SampleRow><SamplePlate>1</SamplePlate><WellType>REGENERATION</WellType><Concentration>-1</Concentration><ConcentrationUnits>µg/ml</ConcentrationUnits><MolarConcentration>-1</MolarConcentration><MolarConcUnits>nM</MolarConcUnits><MolecularWeight>-1</MolecularWeight><Temperature>25</Temperature><StartTime>5152344</StartTime><AssayTime>5</AssayTime></CommonData><FlowRate>1000</FlowRate><StepType>KREGENERATION</StepType><StepName>Regeneration</StepName><StepStatus>OK</StepStatus><ActualTime>4.9998</ActualTime><CycleTime>0.2</CycleTime><AssayXData Points="25">t2+FRVFxhUXqcoVFhHSFRR12hUW3d4VFUXmFRep6hUWEfIVFHX6FRbd/hUVPgYVF6oKFRYSE
hUUdhoVFt4eFRVGJhUXoioVFhIyFRR2OhUW3j4VFUZGFReqShUWElIVFHZaFRQ==</AssayXData><AssayYData Points="25">AsmFvxbApb8pDbW/FZnAv8ldyL+2hc+/57XUvxvz2b8GbN6/CUfhv1+s5L/JLOi/2ofqv/N5
7b/juu+/TyDyv1nV87+ZrfW/anP3vyrv+L887Pq/KBf8vzkB/r+TL/+/Er7/vw==</AssayYData></Step><Step><CommonData><SampleLocation>12</SampleLocation><SampleID></SampleID><SampleGroup></SampleGroup><SampleInfo></SampleInfo><SampleRow>A</SampleRow><SamplePlate>1</SamplePlate><WellType>NEUTRALIZATION</WellType><Concentration>-1</Concentration><ConcentrationUnits>µg/ml</ConcentrationUnits><MolarConcentration>-1</MolarConcentration><MolarConcUnits>nM</MolarConcUnits><MolecularWeight>-1</MolecularWeight><Temperature>25</Temperature><StartTime>5168306</StartTime><AssayTime>5</AssayTime></CommonData><FlowRate>1000</FlowRate><StepType>KREGENERATION</StepType><StepName>Regeneration</StepName><StepStatus>OK</StepStatus><ActualTime>5.00078</ActualTime><CycleTime>0.2</CycleTime><AssayXData Points="25">uZeFRXyZhUXqmoVFhJyFRR2ehUW3n4VFUaGFReqihUW/pIVFHaaFRbWnhUVPqYVF6qqFRYSs
hUUbroVFt6+FRU+xhUXqsoVFhLSFRRu2hUW3t4VFT7mFRfK6hUWEvIVFIb6FRQ==</AssayXData><AssayYData Points="25">g4fSP7dR0z8rzNY/uiXZP4n32z9ACN4/wOvfPzB44T9hLuM/N+7kP+dT5T9C4uU/nHvnP53T
5z8kvug/MKnpP+956j+93Oo/vxzrP+bh6z8XSew/sozsP2cN7T9m/Ow/XqPtPw==</AssayYData></Step><Step><CommonData><SampleLocation>11</SampleLocation><SampleID></SampleID><SampleGroup></SampleGroup><SampleInfo></SampleInfo><SampleRow>A</SampleRow><SamplePlate>1</SamplePlate><WellType>REGENERATION</WellType><Concentration>-1</Concentration><ConcentrationUnits>µg/ml</ConcentrationUnits><MolarConcentration>-1</MolarConcentration><MolarConcUnits>nM</MolarConcUnits><MolecularWeight>-1</MolecularWeight><Temperature>25</Temperature><StartTime>5184414</StartTime><AssayTime>5</AssayTime></CommonData><FlowRate>1000</FlowRate><StepType>KREGENERATION</StepType><StepName>Regeneration</StepName><StepStatus>OK</StepStatus><ActualTime>4.9998</ActualTime><CycleTime>0.2</CycleTime><AssayXData Points="25">u7+FRVXBhUXuwoVFiMSFRSHGhUW7x4VFVcmFRe7KhUWIzIVFIc6FRbvPhUVV0YVF7tKFRYjU
hUUh1oVFu9eFRVXZhUXu2oVFiNyFRSHehUW734VFVeGFRe7ihUWI5IVFIeaFRQ==</AssayXData><AssayYData Points="25">YbjDv8EC2L88y+G//hHovzOy7L/q4e+/fq7yvwGO9b//Kfi/F8/5vzf0+79bXv2/QEz/v0Cq
/7+PowDAxT0BwIK9AcAiegLAezcDwJxgA8BHpQPANVMEwHWZBMCO/gTAJkYFwA==</AssayYData></Step><Step><CommonData><SampleLocation>12</SampleLocation><SampleID></SampleID><SampleGroup></SampleGroup><SampleInfo></SampleInfo><SampleRow>A</SampleRow><SamplePlate>1</SamplePlate><WellType>NEUTRALIZATION</WellType><Concentration>-1</Concentration><ConcentrationUnits>µg/ml</ConcentrationUnits><MolarConcentration>-1</MolarConcentration><MolarConcUnits>nM</MolarConcUnits><MolecularWeight>-1</MolecularWeight><Temperature>25</Temperature><StartTime>5200587</StartTime><AssayTime>5</AssayTime></CommonData><FlowRate>1000</FlowRate><StepType>KREGENERATION</StepType><StepName>Regeneration</StepName><StepStatus>OK</StepStatus><ActualTime>4.99883</ActualTime><CycleTime>0.2</CycleTime><AssayXData Points="25">u+eFRVXphUXu6oVFiOyFRSHuhUW774VFZ/GFRe7yhUWI9IVFIfaFRbv3hUVV+YVF7vqFRYj8
hUUs/oVFu/+FRVUBhkXuAoZFmgSGRSEGhkW7B4ZFVQmGRe4KhkWIDIZFHw6GRQ==</AssayXData><AssayYData Points="25">mrHSP0pU0z9JDtc/SonZP6bX2z8X7N0/QXzgP99J4j+QVeM/2cHkP+CE5T/nlOY/RdPnP/Bc
6D8yTOk/SgLqP6Yo6j+gouo/3OrrP1dH7D/XeOw/b+vsPy+p7T9EzO0/HGTuPw==</AssayYData></Step><Step><CommonData><SampleLocation>11</SampleLocation><SampleID></SampleID><SampleGroup></SampleGroup><SampleInfo></SampleInfo><SampleRow>A</SampleRow><SamplePlate>1</SamplePlate><WellType>REGENERATION</WellType><Concentration>-1</Concentration><ConcentrationUnits>µg/ml</ConcentrationUnits><MolarConcentration>-1</MolarConcentration><MolarConcUnits>nM</MolarConcUnits><MolecularWeight>-1</MolecularWeight><Temperature>25</Temperature><StartTime>5216685</StartTime><AssayTime>5</AssayTime></CommonData><FlowRate>1000</FlowRate><StepType>KREGENERATION</StepType><StepName>Regeneration</StepName><StepStatus>OK</StepStatus><ActualTime>4.99883</ActualTime><CycleTime>0.2</CycleTime><AssayXData Points="25">uQ+GRVERhkXqEoZFhBSGRR0WhkW3F4ZFURmGReoahkWEHIZFHR6GRbcfhkVRIYZF6iKGRbUk
hkUdJoZFtyeGRVEphkXqKoZFhiyGRR0uhkW3L4ZFUTGGReoyhkWGNIZFHTaGRQ==</AssayXData><AssayYData Points="25">qdrCv4mC2b/pWeO/G3vpv5bb7b8a7PG/gdbzv9X/9r+A4Pi/y9v6v4/t+7+btP2/TwT/vxYj
AMDoowDA8R4BwMvlAcDXNwLAasgCwJNIA8DdjgPAiL4DwKlJBMCprgTAkZIEwA==</AssayYData></Step><Step><CommonData><SampleLocation>12</SampleLocation><SampleID></SampleID><SampleGroup></SampleGroup><SampleInfo></SampleInfo><SampleRow>A</SampleRow><SamplePlate>1</SamplePlate><WellType>NEUTRALIZATION</WellType><Concentration>-1</Concentration><ConcentrationUnits>µg/ml</ConcentrationUnits><MolarConcentration>-1</MolarConcentration><MolarConcUnits>nM</MolarConcUnits><MolecularWeight>-1</MolecularWeight><Temperature>25</Temperature><StartTime>5232772</StartTime><AssayTime>5</AssayTime></CommonData><FlowRate>1000</FlowRate><StepType>KREGENERATION</StepType><StepName>Regeneration</StepName><StepStatus>OK</StepStatus><ActualTime>4.99883</ActualTime><CycleTime>0.2</CycleTime><AssayXData Points="25">tzeGRU85hkXoOoZFgjyGRRs+hkW1P4ZFUUGGRehChkWCRIZFG0aGRbVHhkVPSYZF6EqGRYJM
hkUbToZFtU+GRVFRhkXoUoZFglSGRR1WhkW1V4ZFUVmGRehahkWCXIZFG16GRQ==</AssayXData><AssayYData Points="25">QSjWP9oo2D/DbNs/gnHePy+54D+6LOM/u+nkP2ea5j+vpec/lzrpPwj16T+tBes/LCPsP0N1
7T+dMO4/y2buPzec7j+G1+8/UDXwP99H8T96i/E/ElLyPwAd8j9DdPI/lh3zPw==</AssayYData></Step></KineticsData></ExperimentResults>
