# Supplementary material for: Functional development of a V3/glycan-specific broadly neutralizing antibody isolated from a case of HIV superinfection
Source: eLife. 2021 Jul 15;10:e68110. doi: 10.7554/eLife.68110 (PMC8376252; doi:10.7554/eLife.68110)
Supplement: Figure 4—source data 2. [file elife-68110-fig4-data2.zip › QA013.2 Dbl Ref_01.28.21/QA013.2_Lineage Replicates_BG505 SOSIP trimer/210128_016.frd]

<?xml version="1.0" encoding="UTF-8" standalone="yes"?>
<ExperimentResults><ExperimentInfo Name="QA013.2_Lineage Replicates_BG505 SOSIP trimer"><ExpDescription></ExpDescription><RTDVersion>2.0</RTDVersion><RunID>4DC7E9FF-8D3C-4B98-A6A1-F295B1DD8D1E</RunID><ExperimentType>KINETICS</ExperimentType><ExperimentSubType>KBASIC</ExperimentSubType><StartDateTime>2021-01-28T17:58:13</StartDateTime><MachineName>886RGX1</MachineName><UserName>Labuser</UserName><LotNumber></LotNumber><PlateName>210128</PlateName><PlateName2></PlateName2><SensorName>H4</SensorName><SensorPlate>1</SensorPlate><SensorType>AHC (Anti-hIgG Fc Capture)</SensorType><SensorRole>LIGAND</SensorRole><SensorInfo></SensorInfo><WritingSW>DataAcquisition.exe 11.1.2.24</WritingSW><InstrumentType>OctetRED96</InstrumentType><InstrumentSerial>FB-50183</InstrumentSerial><InstrumentFW></InstrumentFW><IntegrationTime>3.0</IntegrationTime><DSPType>CPF</DSPType><DSPStitching>1</DSPStitching><HasManifest>1</HasManifest><InfoHash>980545781</InfoHash></ExperimentInfo><AssayParamsInfo/><KineticsData><Step><CommonData><SampleLocation>1</SampleLocation><SampleID></SampleID><SampleGroup></SampleGroup><SampleInfo></SampleInfo><SampleRow>H</SampleRow><SamplePlate>1</SamplePlate><WellType>BUFFER</WellType><Concentration>-1</Concentration><ConcentrationUnits>µg/ml</ConcentrationUnits><MolarConcentration>-1</MolarConcentration><MolarConcUnits>nM</MolarConcUnits><MolecularWeight>-1</MolecularWeight><Temperature>25</Temperature><StartTime>5232772</StartTime><AssayTime>30</AssayTime></CommonData><FlowRate>1000</FlowRate><StepType>BASELINE</StepType><StepName>Baseline</StepName><StepStatus>OK</StepStatus><ActualTime>30</ActualTime><CycleTime>0.2</CycleTime><AssayXData Points="150">AAAAAM3MTD7NzMw+d74fP83MTD8AAIA/mpmZPzMzsz/NzMw/ZmbmPwAAAEDNzAxAmpkZQGZm
JkAzMzNAAABAQM3MTECamVlAZmZmQDMzc0AAAIBAZmaGQM3MjEAzM5NAmpmZQAAAoEBmZqZA
zcysQDMzs0CamblAAADAQGZmxkDNzMxAMzPTQPLS2UAAAOBAZmbmQM3M7EAzM/NAmpn5QM/3
/0AbLwNBZmYGQYGVCUHNzAxBAAAQQTMzE0FmZhZBmpkZQc3MHEFYOSBBMzMjQWZmJkGamSlB
zcwsQQAAMEEzMzNBZmY2QZqZOUHNzDxBAABAQTMzQ0FmZkZBmplJQS/dTEEAAFBBMzNTQWZm
VkGamVlBtMhcQef7X0EbL2NBZmZmQZqZaUG0yGxBAABwQRsvc0F/anZBgZV5Qc3MfEEAAIBB
16OBQTMzg0HNzIRBZmaGQQAAiEGamYlBMzOLQc3MjEFmZo5B9P2PQY2XkUEzM5NBzcyUQWZm
lkH0/ZdBmpmZQTMzm0HNzJxBWmSeQQAAoEGamaFBMzOjQc3MpEFmZqZBAACoQZqZqUEzM6tB
wcqsQWZmrkEZBLBBmpmxQTMzs0HNzLRBWmS2QfT9t0GamblBMzO7Qc3MvEFmZr5BAADAQZqZ
wUEzM8NBzczEQWZmxkH0/cdBmpnJQTMzy0HNzMxBZmbOQfT9z0GamdFBMzPTQc3M1EFmZtZB
AADYQZqZ2UEzM9tBzczcQWZm3kH0/d9BmpnhQTMz40HNzORBZmbmQQAA6EGamelBJzHrQc3M
7EFmZu5B</AssayXData><AssayYData Points="150">AAAAAPXUDjuS6g87Y4KoOxzYVTvvhc47o/C2Oxp/rjtNyaw7n3bqOxoKkjkj5F47v/b4O0LU
KTxq+QQ8fE26O8Xs0jvo6CU8Hsv9O/7FmTs4ib076l3UO28GFzxiYco7aL0bPHmTkztDQqo7
rvVLPIIoDzw5BdE7b1Y9PMB16zsPyjo8w8E2PDvbBTzxUhA8vfoUPPieGzziC+w7Hu03OyMe
Cjyt1P878P8bPCuIBjy4QAs8k7vfO1DHATyujk080LEUPD83Ojx4Rio8CAgdPDtsFTw94BQ8
8ZPyO6Z63DuiPQA8rmn5O32yKzxzrZs7WRkRPM81uDvquCk8pi9kPKmXZjzNYTo8rRdKPGC9
ajy8FTw8d/UsPNvISzyZpV88cuGMPCRRuzuxfRc8QS0sPMpLcDyKbC88vQJnPOIbQjwVgkA8
7cpHPBqHVzz+RDY8SzdsPC85QTxsx4U8++MPPHYaJDyGFoo8U1YpPLBNOTyh2g086xVkPORj
Nzz1xos82z1KPD9JMjycW3g8bbBrPH9dKTzfg1E8xZYaPDGnYjzD3jo8J6UuPD/k4jvbnh88
cmxqPA6lMTwsFzM8yroYPKtEczzS2Vs8UuUzPJi7Bjwpj408HIxGPI/1SDwzijc8TNE8PFkU
dzzuAlQ8cOthPGpscTz5J2Y82vZgPA6iUTxQACA8Wcs4PFrYVDz/d2E87p9KPPNzZzxLZ/U7
gnJrPIkSPjwLQ3M8J0ckPMdXaDya4jc8BERSPHZMhzzWLWc828BNPG75dDzB2Tk8YUykPIjv
izxhCEk8</AssayYData></Step><Step><CommonData><SampleLocation>11</SampleLocation><SampleID></SampleID><SampleGroup></SampleGroup><SampleInfo></SampleInfo><SampleRow>H</SampleRow><SamplePlate>1</SamplePlate><WellType>REGENERATION</WellType><Concentration>-1</Concentration><ConcentrationUnits>µg/ml</ConcentrationUnits><MolarConcentration>-1</MolarConcentration><MolarConcUnits>nM</MolarConcUnits><MolecularWeight>-1</MolecularWeight><Temperature>25</Temperature><StartTime>5328571</StartTime><AssayTime>5</AssayTime></CommonData><FlowRate>1000</FlowRate><StepType>KREGENERATION</StepType><StepName>Regeneration</StepName><StepStatus>OK</StepStatus><ActualTime>4.999</ActualTime><CycleTime>0.2</CycleTime><AssayXData Points="25">AADwQZqZ8UEzM/NBzcz0QVpk9kH0/fdBjZf5QScx+0HAyvxBZmb+QQAAAELNzABCk5gBQmZm
AkIzMwNC+v4DQs3MBEKamQVCZmYGQi0yB0IAAAhCx8sIQpSYCUJmZgpCLTILQg==</AssayXData><AssayYData Points="25">HFpEwHTvVsAXyGDAVf9nwOU6bcCHdXHAgQZ1wCFneMDnKHvAGsl9wF6yf8AHA4HAWPeBwNLi
gsDNs4PAd4aEwGU3hcC+zoXA8VeGwBzahsCuZIfAhdOHwL5riMC00IjAihOJwA==</AssayYData></Step><Step><CommonData><SampleLocation>12</SampleLocation><SampleID></SampleID><SampleGroup></SampleGroup><SampleInfo></SampleInfo><SampleRow>H</SampleRow><SamplePlate>1</SamplePlate><WellType>BUFFER</WellType><Concentration>-1</Concentration><ConcentrationUnits>µg/ml</ConcentrationUnits><MolarConcentration>-1</MolarConcentration><MolarConcUnits>nM</MolarConcUnits><MolecularWeight>-1</MolecularWeight><Temperature>25</Temperature><StartTime>5344648</StartTime><AssayTime>5</AssayTime></CommonData><FlowRate>1000</FlowRate><StepType>KREGENERATION</StepType><StepName>Regeneration</StepName><StepStatus>OK</StepStatus><ActualTime>4.998</ActualTime><CycleTime>0.2</CycleTime><AssayXData Points="25">AAAMQsHKDEKNlw1CYGUOQjMzD0IAABBCwcoQQo2XEUJaZBJCJzETQvT9E0LByhRCjZcVQmdm
FkItMhdC9P0XQsfLGEKNlxlCYGUaQicxG0J1ExxCwcocQo6XHUJaZB5CJzEfQg==</AssayXData><AssayYData Points="25">zS0Qv/LeEb+1cQq/tR4EvwwZ+L6rsuu+qcbjvnzt3L7D69O+HFbQvhdYyr5us8a+mSDCvkGg
ur6O2re+FmO1vne9sr78cbC+JxOrvh1Aqr60GKa+4lmivoDko778V56+cDKevg==</AssayYData></Step><Step><CommonData><SampleLocation>11</SampleLocation><SampleID></SampleID><SampleGroup></SampleGroup><SampleInfo></SampleInfo><SampleRow>H</SampleRow><SamplePlate>1</SamplePlate><WellType>REGENERATION</WellType><Concentration>-1</Concentration><ConcentrationUnits>µg/ml</ConcentrationUnits><MolarConcentration>-1</MolarConcentration><MolarConcUnits>nM</MolarConcUnits><MolecularWeight>-1</MolecularWeight><Temperature>25</Temperature><StartTime>5360718</StartTime><AssayTime>5</AssayTime></CommonData><FlowRate>1000</FlowRate><StepType>KREGENERATION</StepType><StepName>Regeneration</StepName><StepStatus>OK</StepStatus><ActualTime>5</ActualTime><CycleTime>0.2</CycleTime><AssayXData Points="25">9P0fQsHKIEKOlyFCWmQiQicxI0L0/SNCwcokQo6XJUJaZCZCJzEnQvT9J0K7yShCjpcpQlRj
KkInMStC9P0rQsHKLEKOly1CWmQuQi0yL0Lu/C9CwcowQoiWMUJaZDJCJzEzQg==</AssayXData><AssayYData Points="25">FRdmwKGZdMDeLHvAAU1/wCwLgcDEQ4LAPTKDwHYOhMAK54TAZoaFwBP/hcCCjIbA3ieHwAFd
h8CQ14fAO2WIwJ28iMDl+ojArWOJwPqvicAPC4rAxDeKwHRmisBJvIrAEuSKwA==</AssayYData></Step><Step><CommonData><SampleLocation>12</SampleLocation><SampleID></SampleID><SampleGroup></SampleGroup><SampleInfo></SampleInfo><SampleRow>H</SampleRow><SamplePlate>1</SamplePlate><WellType>BUFFER</WellType><Concentration>-1</Concentration><ConcentrationUnits>µg/ml</ConcentrationUnits><MolarConcentration>-1</MolarConcentration><MolarConcUnits>nM</MolarConcUnits><MolecularWeight>-1</MolecularWeight><Temperature>25</Temperature><StartTime>5376792</StartTime><AssayTime>5</AssayTime></CommonData><FlowRate>1000</FlowRate><StepType>KREGENERATION</StepType><StepName>Regeneration</StepName><StepStatus>OK</StepStatus><ActualTime>5</ActualTime><CycleTime>0.2</CycleTime><AssayXData Points="25">9P0zQsHKNEKOlzVCWmQ2QicxN0L0/TdCu8k4QoeWOUJaZDpCJzE7QvT9O0K7yTxCh5Y9QoVr
PkInMT9C7vw/QsHKQEKOl0FCWmRCQiEwQ0L0/UNC+NNEQoiWRUJUY0ZCJzFHQg==</AssayXData><AssayYData Points="25">uIgDv3o6Br93af++Vg/xvhep5b6Ekdu+GBnTvo+9zL7h58K+VgO+vp6bub4BfLO+A/Swvvs7
rL5gKqa+iA+kvsZ9oL7jTJ6+VmqbvhCamL6qVZS+a7WQvqHekL7xtoy++6aNvg==</AssayYData></Step><Step><CommonData><SampleLocation>11</SampleLocation><SampleID></SampleID><SampleGroup></SampleGroup><SampleInfo></SampleInfo><SampleRow>H</SampleRow><SamplePlate>1</SamplePlate><WellType>REGENERATION</WellType><Concentration>-1</Concentration><ConcentrationUnits>µg/ml</ConcentrationUnits><MolarConcentration>-1</MolarConcentration><MolarConcUnits>nM</MolarConcUnits><MolecularWeight>-1</MolecularWeight><Temperature>25</Temperature><StartTime>5393022</StartTime><AssayTime>5</AssayTime></CommonData><FlowRate>1000</FlowRate><StepType>KREGENERATION</StepType><StepName>Regeneration</StepName><StepStatus>OK</StepStatus><ActualTime>5</ActualTime><CycleTime>0.2</CycleTime><AssayXData Points="25">9P1HQsHKSEKHlklCWmRKQiEwS0Lu/EtCu8lMQoeWTUJUY05CITBPQu78T0K7yVBCh5ZRQlRj
UkInMVNC9P1TQrvJVEKHllVCWmRWQicxV0Lu/FdCu8lYQoiWWUJaZFpCJzFbQg==</AssayXData><AssayYData Points="25">n/9lwLV/dcAHc3vAKil/wPLhgMCH6YHAC8mCwDmRg8ArVYTAucCEwIpNhcBF4IXAf1yGwASI
hsDXCofAeT6HwC+th8BQ6YfAoWSIwI18iMADxYjAoh2JwA84icDbQYnAo4mJwA==</AssayYData></Step><Step><CommonData><SampleLocation>12</SampleLocation><SampleID></SampleID><SampleGroup></SampleGroup><SampleInfo></SampleInfo><SampleRow>H</SampleRow><SamplePlate>1</SamplePlate><WellType>BUFFER</WellType><Concentration>-1</Concentration><ConcentrationUnits>µg/ml</ConcentrationUnits><MolarConcentration>-1</MolarConcentration><MolarConcUnits>nM</MolarConcUnits><MolecularWeight>-1</MolecularWeight><Temperature>25</Temperature><StartTime>5409098</StartTime><AssayTime>5</AssayTime></CommonData><FlowRate>1000</FlowRate><StepType>KREGENERATION</StepType><StepName>Regeneration</StepName><StepStatus>OK</StepStatus><ActualTime>4.999</ActualTime><CycleTime>0.2</CycleTime><AssayXData Points="25">9P1bQrvJXEKHll1CVGNeQiEwX0L0/V9Cu8lgQoeWYUJUY2JCJzFjQu78Y0K7yWRCh5ZlQlpk
ZkInMWdC9P1nQsHKaEKHlmlCVGNqQicxa0Lu/GtCu8lsQoiWbUJaZG5CITBvQg==</AssayXData><AssayYData Points="25">2azlvjNG7L7ck9++yoTQvnJExr6XLLu+h06wvo0pq7714aS+jbSfvjIEmr4tW5S+5E2QvoxX
i76UvYi+R3+Fvo86gL6NUnq+qxZ3vodXbb4fKWm+urJovpOYYb6S+GC+wDJevg==</AssayYData></Step><Step><CommonData><SampleLocation>1</SampleLocation><SampleID></SampleID><SampleGroup></SampleGroup><SampleInfo></SampleInfo><SampleRow>H</SampleRow><SamplePlate>1</SamplePlate><WellType>BUFFER</WellType><Concentration>-1</Concentration><ConcentrationUnits>µg/ml</ConcentrationUnits><MolarConcentration>-1</MolarConcentration><MolarConcUnits>nM</MolarConcUnits><MolecularWeight>-1</MolecularWeight><Temperature>25</Temperature><StartTime>5423799</StartTime><AssayTime>30</AssayTime></CommonData><FlowRate>1000</FlowRate><StepType>BASELINE</StepType><StepName>Baseline</StepName><StepStatus>OK</StepStatus><ActualTime>30</ActualTime><CycleTime>0.2</CycleTime><AssayXData Points="150">7vxvQrvJcEKIlnFCVGNyQiEwc0Lu/HNCu8l0QoiWdUJtZ3ZCITB3Qu78d0K7yXhCiJZ5Qltk
ekIhMHtC7vx7QrvJfEKIln1CVGN+QiEwf0Lu/H9C3WSAQkTLgEKqMYFCEZiBQnf+gULdZIJC
wcqCQqoxg0IRmINCff+DQt1khEJEy4RCqjGFQhGYhUJ3/oVCWmSGQkTLhkKqMYdCjpeHQnf+
h0LdZIhCRMuIQqoxiUKOl4lCd/6JQt1kikLNzIpCqjGLQhGYi0J3/otC3WSMQkTLjEKqMY1C
EZiNQvT9jULdZI5CRMuOQqoxj0IRmI9Cd/6PQt1kkELBypBCqjGRQhGYkUL0/ZFCWmSSQkTL
kkInMZNClJiTQnf+k0LdZJRCwcqUQicxlUIRmJVC9P2VQt1klkJEy5ZCqjGXQhGYl0J3/pdC
3mSYQkTLmEInMZlCEJiZQnf+mULeZJpCRMuaQqoxm0IQmJtCd/6bQt5knEJEy5xCJzGdQhCY
nUJ3/p1C3mSeQkTLnkKqMZ9CEJifQnf+n0LeZKBCRMugQqoxoUIQmKFCd/6hQt5kokJEy6JC
JzGjQo6Xo0J3/qNC3mSkQkTLpEKqMaVCEJilQnf+pULeZKZCRMumQicxp0KOl6dC9P2nQt5k
qEJEy6hCqjGpQhCYqUJ3/qlCf2qqQkTLqkInMatCEJirQvT9q0JaZKxCwcqsQqoxrUIQmK1C
d/6tQt5krkJEy65CqjGvQsuhr0L0/a9CWmSwQkTLsEKqMbFCjpexQnf+sULeZLJCx8uyQkY2
s0IQmLNC</AssayXData><AssayYData Points="150">2Q0xvkw2Mb783yu+it0qvn+sJ75yIia++hUmvqzzJL7xdyK+r80ivg8NIb6XSiK+bNQdvlM9
HL6zEBq+HFIYvowxEb7AyRO+d70XvtZnE75IchK+jwEOvpKWEb4cjQy+XvYLvtneCb56NAq+
hDEIvj+QBL6D4wS+YaQCvlYEB768lQK+XaoEvt46Ab4qUAK+dZz3vdtO/71YEve9E0wAvqvE
8r2dtfG9Rqj6vYle+b2tse29M7f1vRmD8r3Imei9UafhvRNL7r1f5uS9l7DhvSsE3b1i4eK9
zDvfvbDt4r3b5OG9f+LPveau0r043tu9CpjLvb953b2UodO9xJPSvYN6zb1Zlsq9/4LGvd0i
0L21BcK9qUzHvfWgx72qmMa9JQ7DvYvyub3HjcG9fAW/vaBLvL3mu8W9NmDDvanDu70Ndry9
KyuuvSvqur1c+bK90dGyvVoIsL0OQ7G9CbSvvUOXqL1Uj6S96vmivWCoqL36Z569UeOuvTyn
pL1jgKW96euavRm/p73DWZy99mafvZjTor3VPZ692qScvQ7/mb021J69AKWhvSi4mb2Bspa9
cZCTvR4Rjb3/RJK9uFyPvawxk70kwY696rOTvQJMi70ML5O9xMWIvc0Oj70ib5G9FvGNveqA
i70unY69FQmGvQlQgr3lLoi994uEvboXhb1FG4C9Y9N8veqqfb1L5ny9FC5wvelxeL3HQHy9
XZh+vapmdr0mxoC9nJl2vWYZe71Tumy9VZpqvZYOaL2SmnO9OVRsvZGnb71dvWe9gBRvvRRP
b711K2a9</AssayYData></Step><Step><CommonData><SampleLocation>1</SampleLocation><SampleID></SampleID><SampleGroup></SampleGroup><SampleInfo></SampleInfo><SampleRow>H</SampleRow><SamplePlate>1</SamplePlate><WellType>BUFFER</WellType><Concentration>-1</Concentration><ConcentrationUnits>µg/ml</ConcentrationUnits><MolarConcentration>-1</MolarConcentration><MolarConcUnits>nM</MolarConcUnits><MolecularWeight>-1</MolecularWeight><Temperature>25</Temperature><StartTime>5454899</StartTime><AssayTime>80</AssayTime></CommonData><FlowRate>600</FlowRate><StepType>LOADING</StepType><StepName>Loading</StepName><StepStatus>OK</StepStatus><ActualTime>79.999</ActualTime><CycleTime>0.2</CycleTime><AssayXData Points="400">dv6zQllktELAyrRCqTG1Qo2XtULz/bVCWWS2QsDKtkImMbdCEJi3Qnb+t0JZZLhCwMq4QiYx
uUIQmLlC8/25QllkukLAyrpCJjG7QhCYu0Lz/btCWWS8QsDKvEImMb1CjJe9QvP9vUJZZL5C
Q8u+QiYxv0KMl79Cdv6/QllkwEJVzsBCqTHBQoyXwULz/cFCWWTCQsDKwkImMcNCjJfDQvP9
w0JZZMRCYtDEQqkxxUKMl8VCdv7FQllkxkLAysZCqTHHQoyXx0Lz/cdCWWTIQkPLyEImMclC
n5rJQvP9yULcZMpCQ8vKQqkxy0KMl8tC8/3LQllkzEJDy8xCJjHNQhCYzULz/c1CWWTOQsDK
zkIyM89CEJjPQvP9z0JZZNBCwMrQQqkx0UIQmNFC8/3RQtxk0kJDy9JCLDLTQoyX00Lz/dNC
3GTUQkPL1EKpMdVCk5jVQnb+1ULcZNZCQ8vWQqkx10KMl9dC8/3XQtxk2EJDy9hCqTHZQhCY
2UJ2/tlC3GTaQsbL2kKpMdtCEJjbQnb+20LcZNxCQ8vcQqkx3UIQmN1Cdv7dQtxk3kJDy95C
qTHfQhCY30J2/t9C3GTgQkPL4EKpMeFCEJjhQnb+4ULcZOJCQ8viQqkx40IQmONCdv7jQtxk
5EJDy+RCqTHlQhCY5UJ2/uVC3GTmQkPL5kKpMedCEJjnQnb+50LcZOhCQ8voQqkx6UIQmOlC
dv7pQtxk6kJDy+pCqTHrQhCY60J2/utC3GTsQkPL7EKpMe1CEJjtQnb+7ULcZO5CQ8vuQqkx
70IQmO9Cdv7vQtxk8EJDy/BCJjHxQhCY8UJ2/vFC3GTyQkPL8kKpMfNCEJjzQnb+80LcZPRC
Q8v0Qqkx9UIQmPVCdv71QmBl9kJDy/ZCqTH3QhCY90J2/vdC3GT4QsDK+EKpMflCEJj5Qnb+
+ULcZPpCQ8v6QsI1+0IQmPtCdv77Qtxk/ELAyvxCqTH9QhCY/UJ2/v1CWmT+QkPL/kImMf9C
EJj/QvP9/0JuMgBDomUAQ9SYAEMIzABDO/8AQ24yAUNgZQFD1JgBQwjMAUM7/wFDbjICQ6Jl
AkOTmAJDCMwCQzv/AkNuMgNDomUDQ9SYA0NJzANDO/8DQ24yBEOiZQRD1JgEQwjMBEM7/wRD
bjIFQ6JlBUPUmAVDCMwFQzv/BUNuMgZDomUGQ9SYBkMIzAZDO/8GQ24yB0OiZQdD1JgHQwjM
B0M7/wdDbjIIQ6JlCEPUmAhDCMwIQzv/CENuMglDomUJQ9SYCUMIzAlDO/8JQ24yCkOiZQpD
1JgKQwjMCkM7/wpDRTYLQ6JlC0PUmAtDCMwLQzv/C0NuMgxDomUMQ9SYDEMIzAxDO/8MQ24y
DUOiZQ1Dk5gNQwjMDUM7/w1DbjIOQ6JlDkOTmA5DCMwOQzv/DkNuMg9DomUPQ9SYD0NWzg9D
O/8PQ24yEEOiZRBD1JgQQwjMEEM7/xBDLTIRQ6JlEUPUmBFDkc0RQzv/EUNuMhJDomUSQ9SY
EkMIzBJDO/8SQ24yE0OiZRND1JgTQwjME0P6/hNDbjIUQ6JlFEPUmBRDCMwUQzv/FENuMhVD
YGUVQ9SYFUPGyxVDO/8VQy0yFkOiZRZD1JgWQ8bLFkM7/xZDbjIXQ2BlF0PUmBdDCMwXQzv/
F0NuMhhDomUYQ5OYGEMIzBhDO/8YQ24yGUNgZRlD1JgZQ8bLGUP6/hlDbjIaQyRmGkPUmBpD
xssaQzv/GkNuMhtDYGUbQ5OYG0MIzBtDO/8bQ24yHEOiZRxDk5gcQwjMHEP6/hxDLDIdQ4Rr
HUOTmB1DCMwdQzv/HUOwMh5DomUeQ9SYHkMIzB5DO/8eQ24yH0OiZR9D1JgfQ8bLH0P6/h9D
bjIgQ6JlIEPUmCBDCMwgQzv/IENuMiFDomUhQ5OYIUMIzCFDO/8hQ24yIkOiZSJDk5giQwjM
IkPKASNDbjIjQ6JlI0PUmCNDCMwjQzv/I0NuMiRDomUkQ9SYJEMIzCRD+v4kQ24yJUOiZSVD
k5glQwjMJUP6/iVDbjImQ6JlJkOTmCZDxssmQzv/JkMsMidDomUnQ9SYJ0PGyydDO/8nQ24y
KEOiZShD1JgoQwjMKEM7/yhDbjIpQ6JlKUPUmClDxsspQw==</AssayXData><AssayYData Points="400">ZX1TvSE6Sb3RuF+9u3pLvbj3Sb1GgEu9y5FivVtATr3n/EK9RrxNvQqFQb1w3Ei9TPpAvQ95
Qb0K2TO9bm5EvT8FNb2ivCa9sz45vRBUQr32niu9edI8veVOLb034TG9R+sovebNMb3ZKyK9
zcQpvSVILb09Hhe9xMwfvXOtMr2VPjm9Ax4tvZ8cGb19HyG9TIQcvQMEE70xOx29rmMXvS1f
NL2zCBa9uZIOvRstDr0zwxK9OQwLvfxWEb04NRq9YugTvUSQAr3e1uu815APvQeaBb3XMwS9
0I0Cvc1iFb0yAva8Gof+vIL97bzkSwO9eHf/vO6n3LyVp9e8PkfwvClY5Ly8QOy8X/jsvLqG
2ryQbqi8O+i1vMhU0bx/yfG8uBvDvFOuwbwmENm8GPHAvP732Lwg4tS8/LTivJFwzbx2MNe8
/bbJvGUQubz96Ma8p4urvJep1rx6Gsi8i5aqvB9ZubzQJba8yP+nvEhtlrx7yby8s7yEvJHU
cbzmApm8YZ6evHmpt7wiWpm86yuLvC7ipLynEaC8F5Z/vLyhmbyefIy8RXlkvOq3mry1T3W8
bt+KvJ4JVLxZ3HG8NJNzvHF6UbySkzO8XR44vJb5jbxdjIy8AwWJvGjeV7w/c168ahx7vCDt
erzA3068ERU/vLhVX7z+8YW8SDZavMHSTLxpAhe87h0dvN5xNrwhqzC8JhYdvJwjYbyVYyq8
tesuvHd9X7wJNua7tvz2u2bHF7ypBbu7U91avA3Z87sIIRS7UfiTu5rD2bsiP/O7yMQCvMdU
3ruNoga8fjXPu/nIiLsixky7IIvau8nfv7unax68a8DHu+1wVLvnrA28gwWhu/syn7tVliO7
kA2Kux+VjLr5pZC783agu7KSqbonK2e7jDgvu7pH+DoyHwc7Ngjhulsqv7o7myG7Y5O/uvgq
PbggUE+65shWu9caAjvpzY86/AfUuiXZgrrT5Q075JqRulk5hTvzi7S66YOBumNEFDtL7DE6
IUxDOw7Oe7nCOGY6O4+JOxBqHzuhhKA6W0PeO7ZhsDuHT287MGpOulpBFDs4h607MqGBO2Ny
7DtKfAw7A4jDOxZDEjwfufw72BQHPGUq0zuaaNc7+dEiPDEL6zshnLM7RsKzO8CTCTxkKak7
SUU1PGVzxzsm4DU7iWG0O62oDzt5UJM7S9XPO4+Q/ztIWIA85msrPJEhGDz97D08YSktPHCa
VDwY/fI7/scDPF7IXDx8XBo8h+QoPEf3RTyinGA8oXQcPMEiIjwDB2Q8FaIvPKENdDwCgy88
J6x/PCqFGDyqM1g8acM9PKwBjjwiDV88oVJXPL/EezyJeXc8ZKJ7PJWJdzzMRko8VCpvPLFM
TjwDSYY8VJ1bPLPHljx8N4k8NgCFPMWzojzlg0I8av6VPK5UyTyv840832eKPO6ClDx0qqk8
doyaPKzLoDwW6oY87DmVPM3WfTy1gqk8jM2uPN8Knzxu8as87Ny9PPssXTyNN608SA+pPH6/
pzx7hqw8hYCZPIC6tDxCPZ480tylPGJF3zybgrM8ya2zPBqayjz7iaU8hO2rPDtHlTyafL88
4j6XPJk4zDz1qs48rmzdPMrVpjzNOLk8hyTZPMuWpzw3Ldg88lbJPGwqtjw/wdc8r1HPPA43
uzwUBAI9Ck0CPRYltTxhXuk8QTnjPFjy7Tw1ocQ867TDPD8XxzyIHfg8anfBPA/7qTz6n9Q8
MBHwPFby1TwaquY8WDXgPKs04TxkAfU8L68FPZxz5jy2YNM8KvnpPAgbyDwjfL488ev3PIbG
+TwK+AA98fzoPAxcED2rs+o84S30PJkh3jx8mQo9UNkBPeqX6jzj0hY9B1oDPfxd5TxDvOo8
CQgEPZ10Az2LWgE9arEFPd/WAD1lyQQ9W8gKPTXa5DzHYwg9a4MBPZ1GET3D2+48XUTyPI98
AD2MhA49m/0VPS/3Fj2doQo9haLpPNz9Cz2+cAM9aCkMPTRaDz3bFg89vxwqPTstET003RA9
isb6PFnvFj0oYCA9MaUfPT3jDT0Yohs9/pQbPZ8TIj23Cgo9ECsMPabTHD3xbB895mUjPQrK
Ij2+ZSY9BRwYPcr5HT1UjgA9FScgPW2+Gj3YOCY9n84VPQ==</AssayYData></Step><Step><CommonData><SampleLocation>1</SampleLocation><SampleID></SampleID><SampleGroup></SampleGroup><SampleInfo></SampleInfo><SampleRow>H</SampleRow><SamplePlate>1</SamplePlate><WellType>BUFFER</WellType><Concentration>-1</Concentration><ConcentrationUnits>µg/ml</ConcentrationUnits><MolarConcentration>-1</MolarConcentration><MolarConcUnits>nM</MolarConcUnits><MolecularWeight>-1</MolecularWeight><Temperature>25</Temperature><StartTime>5535897</StartTime><AssayTime>30</AssayTime></CommonData><FlowRate>1000</FlowRate><StepType>BASELINE</StepType><StepName>Baseline</StepName><StepStatus>OK</StepStatus><ActualTime>30</ActualTime><CycleTime>0.2</CycleTime><AssayXData Points="150">+f4pQ+sxKkNfZSpDUZgqQ8bLKkP5/ipDLDIrQx5lK0OTmCtDxssrQ7f+K0MsMixDX2UsQ5OY
LEPGyyxDt/4sQ+sxLUMeZS1Dt54tQ4TLLUP5/i1D6zEuQx5lLkMcmi5DxssuQ/n+LkPrMS9D
HmUvQ5OYL0PGyy9D+f4vQ+sxMENfZTBDk5gwQ4TLMEO3/jBDLDIxQ19lMUOTmDFDxssxQ/n+
MUPrMTJDX2UyQ5OYMkOEyzJDt/4yQ24yM0NfZTNDk5gzQ8bLM0P5/jND6zE0Qx5lNENRmDRD
hMs0Q/n+NEMsMjVDHmU1Q5OYNUPGyzVD+f41Q68yNkMeZTZDUZg2Q8bLNkP5/jZDLDI3Q19l
N0OTmDdDxss3Q/n+N0PrMThDX2U4Q5OYOEPGyzhD+f44Q+sxOUNfZTlDk5g5Q8bLOUP5/jlD
6zE6Qx5lOkOTmDpDxss6Q7j+OkPrMTtDHmU7Q5OYO0OEyztDuP47Q+sxPENfZTxDUZg8Q8bL
PEO4/jxDLDI9Qx5lPUNRmD1Dxss9Q/n+PUMsMj5DX2U+Q5OYPkNJzD5DuP4+QywyP0OhZT9D
k5g/Q4TLP0O4/j9D6zFAQ19lQEOTmEBDxstAQ7j+QEMsMkFDX2VBQ76fQUPGy0FD+f5BQ+sx
QkNfZUJDk5hCQ8bLQkO4/kJDLDJDQ19lQ0NRmENDxstDQ7j+Q0PrMURDX2VEQ1GYREPGy0RD
uP5EQywyRUOhZUVDUZhFQ4TLRUO4/kVDLDJGQ19lRkNRmEZDhMtGQ7j+RkPrMUdDX2VHQ1GY
R0PGy0dD</AssayXData><AssayYData Points="150">G/EhPe/eHz3Wkxo96f0jPQFIDT1qcSk9ovgePXwGMj19Mhc9sGYyPZKjOj2mfBs96P4vPYO9
ID2RIRs9sLwwPThDKj1ypCU93HwvPRi8Lj2OZBk9H/MdPeKeMz0eBy09tZgiPUMnHD0WLCw9
nyMqPe2qLz15MTE9s24vPdL0Ij2VkEU9+KkiPfKIGz03rCc9AdcrPRxhPD0qJDA9pgw3PdmK
PD03Tis935ggPc+HNj0ebkA9g0A6PR44ST3ZDEA9GpoqPXduQD3o9jc9Z2A3PVVAVT0FMzQ9
+rhBPdKbRz0nTjU9RTE/PQowNT2rEyw9TsU7PSInSj1q6UE9EzM4PRQeND0eNDY9aAQ+PR56
QT3EjEA9h1pRPY4yTT332zo9wPk9PUX3Rz1K3D09BodHPdJ7QT3hhEU9Y5o8PXnKST1QNDw9
hyNZPacPUD05UGA9pcs9PWQXRj2aJTs99ORPPcUOYj3gFk89yvRDPaQuST29YEI9S45IPXd8
UD2r+E89Nc1LPVExTz2wRWE9MYdQPSONTj2eMGU95/tCPbvKYj2F8GA9CJxdPX8hVj1wW189
awVXPW5cXD0ct189OARXPaPlZz3LV049lAZAPZ4QWT0FN1w9vB9hPc3kUj30AVI9ZPRUPdOD
Xz1/Ylk9SO1CPW3pWD1+D0s9i1pQPYMIbD0WTGI9SctbPVLzbj3T21I9j/JPPVmNeD2PIHY9
2R5nPf6hYT32QVU9oUdhPfO6aD3oY2E9IdNWPY7DcT16Gmo9hdh0PU3AYT0wv2k9OhNzPeIM
WT1+Q2Y9</AssayYData></Step><Step><CommonData><SampleLocation>10</SampleLocation><SampleID></SampleID><SampleGroup></SampleGroup><SampleInfo></SampleInfo><SampleRow>H</SampleRow><SamplePlate>1</SamplePlate><WellType>BUFFER</WellType><Concentration>-1</Concentration><ConcentrationUnits>µg/ml</ConcentrationUnits><MolarConcentration>-1</MolarConcentration><MolarConcUnits>nM</MolarConcUnits><MolecularWeight>-1</MolecularWeight><Temperature>25</Temperature><StartTime>5574803</StartTime><AssayTime>180</AssayTime></CommonData><FlowRate>600</FlowRate><StepType>ASSOC</StepType><StepName>Association</StepName><StepStatus>OK</StepStatus><ActualTime>179.999</ActualTime><CycleTime>0.2</CycleTime><AssayXData Points="900">+f5HQywySENfZUhDUZhIQ4TLSEP5/khD6zFJQ19lSUOTmElDxstJQ/n+SUMsMkpDX2VKQ1GY
SkPGy0pDt/5KQ+sxS0MeZUtDUZhLQ4TLS0O3/ktD6zFMQx5lTENRmExDhMtMQ/n+TEPrMU1D
X2VNQ1GYTUOEy01Dt/5NQ+sxTkMeZU5Dk5hOQ4TLTkP5/k5DLDJPQx5lT0OTmE9DhMtPQ7f+
T0PrMVBDX2VQQ1GYUEOEy1BDt/5QQ+sxUUMeZVFDk5hRQ8bLUUO3/lFDLDJSQ19lUkOTmFJD
hMtSQ/n+UkMsMlNDX2VTQ5OYU0OEy1ND+f5TQywyVENfZVRDk5hUQ8bLVEP5/lRD6zFVQx5l
VUOTmFVDxstVQ/n+VUPrMVZDX2VWQ5OYVkPGy1ZDt/5WQ+sxV0NfZVdDUZhXQ4TLV0O3/ldD
LDJYQx5lWENRmFhDhMtYQ7j+WEPrMVlDX2VZQ1GYWUPGy1lDuP5ZQ+sxWkNfZVpDk5haQ8bL
WkP5/lpD6zFbQx5lW0NRmFtDhMtbQ/n+W0MsMlxDHmVcQ1GYXEOEy1xDuP5cQywyXUNfZV1D
k5hdQ4TLXUP5/l1D6zFeQx5lXkOTmF5DhMteQ/n+XkPrMV9DHmVfQ5OYX0OEy19DuP5fQywy
YENfZWBDk5hgQ8bLYEP5/mBD6zFhQ19lYUOTmGFDhMthQ7j+YUPrMWJDHmViQ1GYYkOEy2JD
uP5iQywyY0MeZWNDUZhjQ8bLY0O+/2NDLDJkQ19lZEOTmGRDhMtkQ/n+ZEPrMWVDHmVlQ1GY
ZUPGy2VDuP5lQywyZkMeZWZDk5hmQ8bLZkP5/mZD6zFnQx5lZ0OTmGdDxstnQ7j+Z0PrMWhD
YGVoQ1GYaEOEy2hD+f5oQ+sxaUMeZWlDUZhpQ8bLaUO4/mlD6zFqQx5lakNRmGpDhMtqQ7j+
akMsMmtDYGVrQ1GYa0OEy2tDuP5rQ+sxbEMeZWxDUZhsQ8bLbEO4/mxD6zFtQx5lbUNRmG1D
hMttQ7j+bUMsMm5DYGVuQ1GYbkOEy25DuP5uQ+sxb0NgZW9DUZhvQ8bLb0O4/m9D6zFwQx5l
cENRmHBDhMtwQ/n+cEPrMXFDHmVxQ5KYcUOEy3FDuP5xQ+sxckMeZXJDUZhyQ4TLckO4/nJD
6zFzQx5lc0NRmHNDhMtzQ7j+c0PrMXRDHmV0Q1GYdEPGy3RDuP50Q+sxdUMeZXVDUZh1Q4TL
dUP5/nVD6zF2Qx5ldkOSmHZDhMt2Q7j+dkPrMXdDbGd3Q1GYd0OEy3dD+f53Q+sxeENgZXhD
kph4Q4TLeEO4/nhD6zF5Q2BleUOSmHlDxst5Q7j+eUPrMXpDYGV6Q1GYekOEy3pDuP56Q+sx
e0NgZXtDUZh7Q4TLe0O4/ntDLDJ8Qx5lfENRmHxDxst8Q7j+fEMsMn1DHmV9Q5KYfUOEy31D
uP59Q+sxfkMeZX5DUZh+Q4TLfkO4/n5D6zF/Qx5lf0NRmH9DhMt/Q/n+f0MWGYBDjzKAQyhM
gEPCZYBDfH+AQ/WYgEOwsoBDKMyAQ8LlgENc/4BD9RiBQ7AygUMoTIFDwmWBQ1x/gUMWmYFD
j7KBQyjMgUPC5YFDXP+BQ/UYgkOPMoJDKEyCQ8JlgkN8f4JD9ZiCQ7CygkNJzIJDwuWCQ3z/
gkP1GINDjzKDQ0lMg0PCZYNDXH+DQ/WYg0OPsoNDKMyDQ8Llg0Nc/4NDFhmEQ48yhEMoTIRD
wmWEQ1x/hEP1mIRDj7KEQyjMhEPC5YRDfP+EQ/UYhUOwMoVDSUyFQ8JlhUN8f4VD9ZiFQ7Cy
hUMozIVD4+WFQ1z/hUMWGYZDjzKGQ0lMhkPCZYZDXH+GQ/WYhkOPsoZDScyGQ8LlhkNc/4ZD
9RiHQ7Ayh0NJTIdDwmWHQ1x/h0P1mIdDsLKHQyjMh0PC5YdDfP+HQzcZiEOPMohDSUyIQ8Jl
iEN8f4hD/JmIQ7CyiEMozIhDwuWIQ3z/iEP1GIlDsDKJQ7JNiUPCZYlDXH+JQ/WYiUOwsolD
ScyJQ+PliUN8/4lD9RiKQ7AyikMoTIpDwmWKQ1x/ikMWmYpDsLKKQ0nMikPj5YpDXP+KQxYZ
i0OPMotDKEyLQ8Jli0N8f4tDFpmLQ9Cyi0NJzItDwuWLQ3z/i0P1GIxDsDKMQ0lMjEPjZYxD
XH+MQxaZjEOPsoxDScyMQ+PljEN8/4xDFhmNQ7AyjUNJTI1D42WNQ3x/jUMWmY1DsLKNQ0nM
jUPj5Y1DfP+NQxYZjkOwMo5DSUyOQ5NojkN8f45DFpmOQ7CyjkNJzI5D4+WOQ3z/jkMWGY9D
sDKPQ0lMj0PjZY9DfH+PQxaZj0Owso9DScyPQ+Plj0N8/49DFhmQQ7AykENJTJBD42WQQ3x/
kEMWmZBDsLKQQ0nMkEPj5ZBDXP+QQxYZkUMSM5FDSUyRQ+NlkUN8f5FDFpmRQ7CykUNJzJFD
4+WRQ3z/kUMWGZJDsDKSQ0lMkkPjZZJDfH+SQxaZkkNUs5JDScySQ+PlkkN8/5JDFhmTQxIz
k0NJTJND42WTQ3x/k0MWmZNDHrWTQ0nMk0Pj5ZNDfP+TQxYZlEOwMpRDSUyUQ+NllEN8f5RD
FpmUQ7CylENJzJRD4+WUQ3z/lEMWGZVDsDKVQ0lMlUPjZZVDfH+VQxaZlUOwspVDScyVQ+Pl
lUOkAJZDFhmWQ7AylkNJTJZD42WWQ3x/lkMWmZZDsLKWQ0nMlkPj5ZZDXP+WQxYZl0OwMpdD
SUyXQ+Nll0N8f5dDFpmXQ7Cyl0NJzJdD4+WXQ3z/l0P1GJhDsDKYQ0lMmEPjZZhDXH+YQxaZ
mEOwsphDScyYQ8LlmEN8/5hDFhmZQ7AymUNJTJlD42WZQ3x/mUMWmZlDsLKZQ0nMmUPC5ZlD
fP+ZQxYZmkOPMppDSUyaQ+NlmkN8f5pDFpmaQ7CymkNJzJpDwuWaQ1z/mkMWGZtDsDKbQ0lM
m0PjZZtDfH+bQxaZm0OPsptDScybQ+Plm0N8/5tDFhmcQ7AynENJTJxDwmWcQ3x/nEMWmZxD
j7KcQ9/PnEPC5ZxDfP+cQxYZnUOwMp1DSUydQ8JlnUN8f51DFpmdQ7CynUNJzJ1D4+WdQ3z/
nUMWGZ5DsDKeQ0lMnkPjZZ5DXH+eQxaZnkOwsp5DScyeQ8LlnkN8/55DFhmfQ48yn0NJTJ9D
42WfQ3x/n0P1mJ9DsLKfQ0nMn0Pj5Z9DfP+fQ/UYoEOwMqBDKEygQ+NloENcf6BDFpmgQ4+y
oENJzKBD4+WgQ3z/oEMcGqFDjzKhQ0lMoUPjZaFDfH+hQxaZoUOwsqFDScyhQ+PloUN8/6FD
FhmiQ7AyokNJTKJDCmeiQ3x/okMWmaJDsLKiQ0nMokPj5aJDfP+iQxYZo0OwMqNDSUyjQ+Nl
o0Ncf6NDFpmjQ7Cyo0MozKNDwuWjQ3z/o0MWGaRDsDKkQ0pMpEPjZaRDfH+kQxaZpEOwsqRD
SsykQ+PlpEN8/6RD9hilQ7AypUMoTKVDwmWlQ3x/pUMWmaVDsLKlQ0rMpUPI5qVDXP+lQxYZ
pkOwMqZDSkymQ+NlpkNcf6ZDN5mmQ7CypkNKzKZD4+WmQ1z/pkMWGadDsDKnQyhMp0PjZadD
fH+nQxaZp0OwsqdDSsynQ8Llp0Nc/6dD9hioQ7AyqENKTKhD42WoQ3x/qEMWmahDsLKoQyjM
qEPC5ahDfP+oQ/YYqUOPMqlDKEypQ8JlqUN8f6lDFpmpQ7CyqUMozKlDwuWpQ3z/qUMWGapD
sDKqQ0pMqkPjZapDfH+qQxaZqkOwsqpDSsyqQ+PlqkN8/6pDFhmrQ7Ayq0MoTKtD42WrQ3x/
q0MWmatDsLKrQ0rMq0PC5atDfP+rQxYZrEOPMqxDSkysQ7RorEPEgKxD9pisQ4+yrENKzKxD
4+WsQ3z/rEMWGa1DsDKtQ0pMrUPjZa1DfH+tQ/aYrUOwsq1DSsytQ8LlrUOe/61DFhmuQ7Ay
rkMoTK5D42WuQ3x/rkMWma5DsLKuQ0rMrkPC5a5D5QCvQ/YYr0OPMq9DSkyvQ8Jlr0N8f69D
FpmvQ4+yr0MozK9DwuWvQ3z/r0MWGbBDsDKwQyhMsEPjZbBDXH+wQ/aYsEOPsrBDKMywQ8Ll
sEN8/7BDFhmxQ7AysUNKTLFD42WxQ3x/sUP2mLFDsLKxQ0rMsUPC5bFDfP+xQxYZskOPMrJD
KEyyQ+NlskNcf7JDFpmyQ7CyskMozLJD4+WyQ1z/skMWGbNDsDKzQ0pMs0PCZbNDXH+zQ/aY
s0OPsrNDSsyzQ+Pls0O+/7NDFhm0Q48ytEMoTLRD42W0Q1x/tEP2mLRDj7K0QyjMtEPC5bRD
fP+0QxYZtUOwMrVDKEy1Q+NltUNcf7VD9pi1Q4+ytUNKzLVDwuW1Q3z/tUP2GLZDjzK2Q0pM
tkNYabZDfH+2Q/aYtkOwsrZDSsy2Q+PltkNc/7ZDFhm3Q48yt0MoTLdD42W3Q3x/t0MWmbdD
j7K3Q0rMt0PC5bdDXP+3QxYZuEOPMrhDKEy4Q8JluEN8f7hD9pi4Q7CyuENKzLhD4+W4Q3z/
uEP2GLlDjzK5Q6xMuUPCZblDXH+5Q/aYuUOwsrlDSsy5Q+PluUNc/7lDFhm6Q48yukNKTLpD
42W6Q1x/ukMWmbpDj7K6Q0rMukPj5bpDfP+6QxYZu0OPMrtDSky7Q+Nlu0Ncf7tD9pi7Q7Cy
u0NKzLtD4+W7Q1z/u0P2GLxDjzK8QyhMvEPjZbxDXH+8QxaZvEOwsrxDKMy8Q8LlvEN8/7xD
9hi9Q7AyvUNKTL1D42W9Q3x/vUP2mL1DsLK9QyjMvUPC5b1D</AssayXData><AssayYData Points="900">3OBRPQToUD16R3Y9mGlOPS0sZT0K1Vw9QJpnPW1Iaj0PS2w9yjx3PR+vXj1lqmg9aRyCPTNm
dT2hc2M9OHxuPf2ddT0y3n49nFqAPeGhaD3ZZYI9t2V0PSciYT3FJnY9HIpzPY4zgT3LYoA9
orx5Pa3sgT1naYY9qTKEPawqfz37jYA9QyuEPUs8hT0bvIM9RCuKPcJnej1aJ4s9cY6IPQpO
iz1BWX49tKKAPZU+ej3lJ4w9obOJPZsfij2GGYQ9FgSDPbD6iT19ZpM9R7GQPW7OhT1aUIE9
n8mLPessiT29uIc9x16LPUN+jD26YJQ9DFeMPZr+iD2XY4491ACMPbIZiz27H449HCiRPXS6
jD1X8ZE9vCqUPUm+kD0eDo09FbqRPeeEjT3fgJE9bPOPPYm9lD0n9JA9FYeWPaCxkj2YgJk9
lfaaPRQ+kD0z0Jg9J6iNPfJkmT0Vuo49beiXPe1SkT1Zj5s9wNmXPfJkmj3brqE9iMmYPZih
mj3wN5g9ukqWPey/iz2SzZY9c8KePTNdmD1yH5k9x6mdPeO7mj0Mhpw9NtuVPXDUkz1xhZs9
sAqMPX/nnT3zgJc9gv6ZPbVeoj0zN5o9Zh6hPUABkj0Ocpg9Vl6WPQF6nz0d5KA9kyajPUu0
nj2z7Jw90DOePU19pj1Cgp89u/SfPWvzoz2YcZc95tahPfeGmD2JP5w9RhafPXeBmz3Pnp49
cBOfPaQCpD3Szqc9TjugPV+6oT3uW5s9meefPbJxlj1M2609BGekPacHpT3GW5o9Yd6lPSou
mD3kIao934agPfu2lj1gOqI9oROlPcCeoj0b96c9uMuePTsznz2JVKc9tRifPc3CqD2pH6k9
H9CePc2voj2TXqA98N2tPUz0oT2lHak9uRijPSKfrD3S0Kc9JpiqPVhYpT3sOKo9taigPeCs
oj1pz6M9zOakPV5Roj2g+Zs9hh64PQA4sT0I7Ks912mpPZpNsz11J6c9pVqxPcP1rz2LqaE9
N76mPSA5rT0seqs9ra6vPQGDqT3Ds6M9giauPRc8tT09HLc9ChCwPeodsT2zVas9LJe1PQSr
qD3Ftas95nm6Pf6dsT0JF7A93YCwPb4IsT2DSrY9iX63PTksqT2VSao9EGGqPfVuuT3/z6w9
+8+yPdtztj30DbM9SEqzPU8brz1ARrQ9R7a1PWMNpj2PK7U9bwGuPS0zsj1+J7w9PuOyPb3F
wD2/Urg9Xd67Pd9huD1PF7Q9xla2PS3XsT0Qg7g9SOS7PaYSuj1HXbc9ZSSzPU5/rz15Prg9
pwWyPfBAtT1Ns7Y9dMq+PVP8tT1IVrY9QLu5PbaouT17lb89cXKtPU0xvT1y5Lo9Lmq0PdeA
uD3y47M9kU22PXMstj2+L7Y9LQS5PelKtz3RNL49FiPAPb4vwD2ZjL09vCC6PRwlwj1Et7E9
zXi3PVu7uj368rM9omS6PSrlwD0FZ7E9vrjAPf9ouT3ILcg9hY3APe59uj04qb09NjG+PTGs
vD2N0b89UK65PYR8vz3eBL89X463PSituT0SMck9/S+/PQciuT3GLsI9DlG6PUH/wD2CNcA9
KQjBPYwxvj1bXLk95zC/PUBkuz0rPsk9XDzDPRqnvT3Hhrw9inK3PRrcxT3ZscI9jJPLPRa3
yj0R28E9SS/CPQylxj00/cY91pbEPdSOyj2ifr09Mdm/PXrxyT3658M90GS/PVxawT0kCcM9
+GjNPbZpxz2hDcY9N1nHPTSAwz0rk8M9pLTIPeQ5yD0MqcM9LwDPPey6zD1UbsU94vPEPWiG
wj1Om9Q9GJXHPSzXzj2dSMs9RR/QPdzWyD2ulcs9zK3HPd1yyz0UbtY9iJbKPZwpyj2Vxsw9
oSzEPYRSxD3cgMY9rorFPcT+yj2p0889/sbOPVT8yz34SdI91uK/PTQvzT3rV8491BnFPRJL
zT34SMo9UQrVPSbwzD3cPNM9XKbJPdErxj21Hc09R1jOPcB8yz3zSdc9YsDNPYhyyT0mDso9
0fbJPW6gxz29j8097nzMPfYxyj047Mk9iznQPdy7yD0rINM9Pu3MPRPmxz1OKcw9Nr3PPXla
0D2zStQ9EYrNPeB/0D0Kf9I9U//VPTFy0T05htc9Cy/YPVtF0z0WC9898VfKPRm1yj1ARtM9
02rQPby01D3fS909+27YPd5h1j1tY9M9qHvMPezG1D30ydA9VVvaPdeSzD0C1dU9HhjOPVQF
zz3L89U9rXzRPder1z1NDs098tTXPbEl0z29Jtg9lQjYPfVs1D2n2dA9OMDSPZ1G0T1DTdU9
WIfXPQSAyj33BN095yrcPVsu2T0rm9Y9e3DTPbad1z0q4to9hhLgPXE52z3QZ9A9Q2XUPXJY
2z3CnNo99djcPTHL2j2aZtg9JF7WPaOO2j2NWuI9rU3SPRnm0D2CN9s9T+/UPaGM0j0z+dU9
Pc3SPaYV1T1q19k9+unZPasn4j18ItY9dwTaPTiD4D3k79w99ebWPbo93T39hNg9/XTdPTIH
3z1dotU92SnaPcHx2z0vvdM9pXbiPRKs2z1gbeE9thfRPZup2z22Xdw9yh7bPa2l5D0uqtc9
s2LcPaw82z334N09uSjePYu/5T3JguY9czXiPXgo3z3LJ9097OPfPSVo3D3l9tc940zdPZJM
5z1Qgdw9q+3ePdC73D3vot49GZjkPWZl5D2k8Ns9uQ7fPQCO5z1OR+U9Nj/hPROx4z3Mb9k9
QJzbPUdQ3D3ymN89cDrlPey+3D1QruE9qLDdPdRM4T32Et89WVvXPStK5T2jhN49T8HpPYpp
4j3Ch+Q9QLjjPaB94T3yAeQ9d9PoPRDf3z1fvuw9t9XgPVvI6T2S4OQ9nnDhPcTg4D3qQeY9
OG3dPSYC6T1G5ek9hlDqPeoy6T3dWOY9GaHwPUkX7D3/D949T/DZPSvh3z1Rjec95avjPfo3
4j3e6eo9tBr0PZ6f8T0atuc90bDkPW6z5D1o/eY9DRzoPcI95z2zZvM9u1rxPWTB4T0I1fA9
odbtPXBe6j0vBec9m5XxPRPs5D29GvM9iXfpPT387T2xcOs94TP0PWz86j2L6+Y9Bn7nPdrA
7j1CwuE91A3sPauz9T1xd+w9uG/tPSLl7T3Et+49HkbnPePe6T0//uE97iTmPX375j1LkOs9
qWvrPSxa6D3+Y+c99aXsPTM/6T1ZZvU9NuvuPYzW8T3Zg+o9AYHqPXx/9D3TlO09nnvrPeCm
8z2R7O89TrHxPW6e9D146+I9TKzvPX597z0EJvA9zh33PSKA8T33ZPg94oH0PSJC9T1Snvg9
xfTyPc2h+z3/E/I9itLvPZu28j1OUPM9O776PXke8D3tyfQ96vPtPfY28z131vE99fv2Pddf
8z0g2PE9QEfmPehT9D0MN/Y9sL3uPV3E+j39QPg9Tk/xPVpg+T0JkfI94XrzPc+8/T1jQfk9
CyT6PRtf8D3mKPA9urj3Pczg9D2Hu/o9nn73Pf3j9D3Wpus97/XxPQvFAD5AWfw9osT0PYym
+D3/df0926z7PRXNAD6vbf09WQb3PQBw/j17z/09AZ3xPbpz9z1p8vQ9gxj5PRIJ/D0Hqe89
RGYBPpAN9D2i6/49aLX0Pezy9j27SPc93Jf6PTsB+z2S2AI+GU/zPTjg/z3uGgE+oOD6Pa++
/T2O2Pw9eF32PUSxAD76JPY9xRABPl+E/j2K6QA+B0H+PTMf8j13ofo99+j/PXHyAD7L7fU9
mHQAPuMuAT70Hv49Stn7PXDT/D3iigE+G6MCPozd/D2PGgQ+Bs75PREn+z3P+Ps9clX6PSJd
9z0phP49t1kDPl+I/z1EngM+1lf7PULn/j1BOv09h98APifw+z0Tevk99PP+PYzm+T1gxfM9
E9f+PTad/T0ODP491v78PddI/T33/wM+Tkb+PVOlBz7aCAM+wnEAPicbAz5NPQA+l3wAPmyE
/T0+NwA+Gw72PSXEAj5AGfY9M+wBPshd9T1mrAE+FK8GPp5oAT4fz/w9S/j9Pa9/AT7Q8/09
algBPkFWAj7iDAU+ErMCPr1C/T1AFgA+YlEAPtRTAT7HTfw9rlcBPuPvAT4A7AA+WmcEPoTz
8j0zdAA+3j0CPkBE/z0VsAA+xHP6PVrcAz69dQI+4IYIPqdqBT7Y1/89gqkDPiuDAT6TxQU+
xBIEPkQTBD5opAY+lXQDPq3NAj7dAgM+0ocDPvshAj53SgU+z5sDPlIxAz5vngY+n5gHPk6+
BD5MbQU+t8cGPklwCz7sJAc+GnoEPlw1CT4iiwU+uW4HPjYZBT7iJAI+ScYFPsr6BD6eqwU+
VXUFPobTBz4m/wU+YDIHPgGKBT4AxAc+KbEGPrY1Bz7ujgM+WUUIPrzSBD7mIwI+ASYFPu1G
Bz7b0AI+f7gDPg3bBj4hdQU+CDsCPu/QCD63XgU+Z+oIPmhxCj6jIQY+kpYFPrKRCT4/VAU+
OpUEPsLcBT6rmQc+b98GPvDQCj4ZAAQ+tBcIPl5ADD7jfgY+f6YDPt+PAj6nAgs+f40KPiQ6
BD741AU+TWIMPvpkCD5riwo+FJkNPlYKCj5zYQw+xQ8JPo9QBj7B5Aw+gigHPukUCD63Xwc+
Hx4IPijnCT7s2Ac+rRoJPnogBD5hZAg+EOUEPgadBT43Gwg+WQwGPmx5Dz4++QQ+lI8KPktL
BD5Tdwk+sbkFPv2TCD4FtQY+rGYIPjY0Cz5RFAo+1gYIPl2aBz74vAk+QB4KPnuzCT4nbgk+
DkoIPurdDT7GOwc+pxgNPoRVDT4bjwc+jBsJPkZlCz68ugw+</AssayYData></Step><Step><CommonData><SampleLocation>1</SampleLocation><SampleID></SampleID><SampleGroup></SampleGroup><SampleInfo></SampleInfo><SampleRow>H</SampleRow><SamplePlate>1</SamplePlate><WellType>BUFFER</WellType><Concentration>-1</Concentration><ConcentrationUnits>µg/ml</ConcentrationUnits><MolarConcentration>-1</MolarConcentration><MolarConcUnits>nM</MolarConcUnits><MolecularWeight>-1</MolecularWeight><Temperature>25</Temperature><StartTime>5763822</StartTime><AssayTime>180</AssayTime></CommonData><FlowRate>600</FlowRate><StepType>DISASSOC</StepType><StepName>Dissociation</StepName><StepStatus>OK</StepStatus><ActualTime>180</ActualTime><CycleTime>0.2</CycleTime><AssayXData Points="900">XP+9Q/YYvkOPMr5DCEy+Q8JlvkNcf75D9pi+Q26yvkMpzL5DJea+Qzv/vkP2GL9DbjK/QylM
v0PCZb9DXH+/Q/aYv0OPsr9DKcy/Q6Llv0Nc/79D1RjAQ24ywEMpTMBDwmXAQ1x/wEMWmcBD
brLAQwjMwEPC5cBDXP/AQ/YYwUNuMsFDKUzBQ2ZmwUNcf8FD9pjBQ4+ywUMpzMFDouXBQzv/
wUPVGMJDbjLCQwhMwkNFZsJDXH/CQ/aYwkNussJDKczCQ6LlwkNc/8JD1RjDQ24yw0MITMND
wmXDQ1x/w0P2mMNDj7LDQwjMw0Oi5cNDXP/DQ9UYxEOPMsRDCEzEQ8JlxEM7f8RD9pjEQ26y
xEMIzMRDEOjEQ1z/xEPVGMVDjzLFQylMxUPCZcVDXH/FQ/aYxUNussVDCMzFQ6LlxUM7/8VD
9hjGQ9EyxkOsTMZDomXGQzt/xkPVmMZDj7LGQwjMxkOi5cZDO//GQ9UYx0OPMsdDCEzHQ6Jl
x0Ncf8dD9pjHQ4+yx0MpzMdDwuXHQ9//x0PVGMhDbjLIQwhMyEPjZchDXH/IQ9WYyENusshD
KczIQ6LlyENc/8hD9hjJQ24yyUMpTMlDwmXJQ1x/yUPVmMlDorXJQwjMyUOi5clDXP/JQ/YY
ykO2M8pDCEzKQ6JlykM7f8pD1ZjKQ4+yykMIzMpDwuXKQ1z/ykPVGMtDjzLLQylMy0OiZctD
O3/LQ/aYy0NusstDCMzLQ8Lly0Nc/8tD9hjMQ48yzEMITMxDwmXMQzt/zEPVmMxDj7LMQ4vM
zEPC5cxDO//MQ/YYzUOPMs1DKUzNQ6JlzUNcf81DFpnNQ4+yzUMIzM1DouXNQ1z/zUOaGc5D
bjLOQwhMzkPCZc5DO3/OQ9WYzkNuss5DKczOQ6LlzkNc/85D1RjPQ24yz0MITM9DwmXPQzt/
z0M3mc9DbrLPQ83Mz0Oi5c9DXP/PQ/YY0ENuMtBDCEzQQ8Jl0ENcf9BD9pjQQ26y0EMpzNBD
ouXQQ1z/0EPVGNFDbjLRQwhM0UOiZdFDAIDRQ9WY0UNustFDKczRQ6Ll0UNc/9FD1RjSQ24y
0kMITNJDomXSQ1x/0kPVmNJDj7LSQ57P0kOi5dJDXP/SQ9UY00MzM9NDCEzTQ6Jl00Ncf9ND
9pjTQ/Ky00MIzNNDouXTQ1z/00PVGNRD0TLUQwhM1EPCZdRDO3/UQ/aY1ENustRDKczUQ6Ll
1EM7/9RD1RjVQ48y1UMITNVDwmXVQzt/1UP2mNVDbrLVQwjM1UNM59VDO//VQ9UY1kNuMtZD
CEzWQ6Jl1kM7f9ZD1ZjWQ4+y1kMIzNZDwuXWQ1z/1kP2GNdDbjLXQylM10OiZddDO3/XQw6d
10NustdDCMzXQ6Ll10Nc/9dD9hjYQ24y2EMITNhDomXYQzt/2EPVmNhDj7LYQwjM2EOi5dhD
O//YQ9UY2UNuMtlDCEzZQ6Jl2UM7f9lD1ZjZQ4+y2UMpzNlDwuXZQzv/2UPVGNpDbjLaQylM
2kPCZdpDO3/aQ9WY2kOPstpDCMzaQ6Ll2kM7/9pD1RjbQ24y20MITNtDomXbQzt/20PVmNtD
brLbQwjM20NM59tDO//bQ9UY3EOPMtxDCEzcQ6Jl3EM7f9xD1ZjcQ4+y3EMIzNxDouXcQzv/
3EP2GN1D8jLdQylM3UPCZd1DO3/dQ9WY3UOPst1DCMzdQ6Ll3UM7/91D1RjeQ24y3kMITN5D
omXeQzt/3kPVmN5DbrLeQwjM3kOi5d5Dff/eQ9UY30NuMt9DKUzfQ6Jl30M7f99D1ZjfQ26y
30MIzN9DouXfQzv/30PVGOBDbjLgQwhM4EOiZeBDO3/gQ/aY4EP4s+BDCMzgQ8Ll4EM7/+BD
eRnhQ24y4UMITOFDomXhQzt/4UM3meFDj7LhQwjM4UOi5eFDO//hQ/YY4kNuMuJDCEziQ6Jl
4kM7f+JD1ZjiQ26y4kPNzOJDwuXiQzv/4kPVGONDjzLjQ0pM40OiZeNDO3/jQ9WY40NusuND
2c7jQ6Ll40M7/+ND1RjkQ24y5EMITORDwmXkQzt/5EPVmORDbrLkQwjM5EOi5eRDXP/kQ/YY
5UNuMuVDCEzlQ6Jl5UM7f+VD1ZjlQ26y5UMIzOVDwuXlQzv/5UM3GeZDbjLmQwhM5kOiZeZD
O3/mQ9WY5kNusuZDCMzmQ8Ll5kM7/+ZD1RjnQ24y50MITOdDomXnQzt/50PVmOdDbrLnQwjM
50Oi5edDO//nQ/YY6ENuMuhDCEzoQ6Jl6EM7f+hD1ZjoQ4+y6EMIzOhDwuXoQ1z/6EPVGOlD
bjLpQwhM6UOiZelDXH/pQ9WY6UNusulDuM7pQ6Ll6UNc/+lD9hjqQ24y6kNqTOpDomXqQzt/
6kPVmOpDbrLqQynM6kOi5epDAADrQ1gZ60OPMutDCEzrQ+Nl60Ncf+tD1ZjrQ26y60NKzOtD
ouXrQzv/60PVGOxDbjLsQylM7EOiZexDXH/sQxaZ7ENusuxDKczsQ2bm7ENc/+xD9hjtQ24y
7UMITO1DwmXtQ1x/7UP2mO1DbrLtQynM7UPC5e1DXP/tQ/YY7kNuMu5DKUzuQ8Jl7kNcf+5D
ZJvuQ4+y7kMpzO5DouXuQ77/7kP2GO9DjzLvQwhM70OiZe9DXH/vQ/aY70Nusu9DCMzvQ8Ll
70Nc/+9D9hjwQ24y8EMITPBDomXwQ1x/8EP2mPBD8rLwQynM8EPC5fBDff/wQ/YY8UOPMvFD
KUzxQ89n8UNcf/FD9pjxQ4+y8UMpzPFDwuXxQ1z/8UP2GPJDjzLyQylM8kPCZfJDXH/yQ/aY
8kOPsvJDKczyQ8Ll8kNc//JD9hjzQ48y80MpTPNDwmXzQ1x/80P2mPNDj7LzQynM80PC5fND
ff/zQ/YY9EOPMvRDKUz0Q8Jl9EOkgPRDhZv0Q4+y9EMpzPRDwuX0Q1z/9EP2GPVDjzL1QylM
9UPCZfVDXH/1Q/aY9UOPsvVDKcz1Q8Ll9UNOAvZD9hj2Q48y9kMpTPZDZmb2Q1x/9kP2mPZD
0bL2QynM9kPC5fZDXP/2Q/YY90OPMvdDKUz3Q8Jl90Ncf/dD9pj3Q4+y90MpzPdDwuX3Qzv/
90P2GPhDjzL4QylM+EPCZfhDXH/4Q/aY+EOPsvhDKcz4Q8Ll+ENc//hD9hj5Q48y+UMpTPlD
wmX5Q1x/+UP2mPlDj7L5QynM+UPC5flDAAD6Q/YY+kOPMvpDKUz6Q8Jl+kNcf/pD9pj6Q7Cy
+kMpzPpDwuX6Q1z/+kP2GPtDjzL7QylM+0PCZftDXH/7Q/aY+0OPsvtDKcz7Q8Ll+0Nc//tD
9hj8Q48y/EMpTPxDwmX8Qzt//EPVmPxDj7L8QynM/EPC5fxDXP/8Q/YY/UOPMv1DKUz9Q8Jl
/UNcf/1D9pj9Q4+y/UMIzP1DouX9Q1z//UP2GP5DEjP+QylM/kPCZf5DXH/+Q/aY/kOPsv5D
Kcz+Q8Ll/kNc//5D1Rj/Q48y/0MpTP9DwmX/Q1x//0P2mP9Dj7L/Q0rM/0PC5f9DXP//Q3sM
AEQ3GQBEFCYAROEyAESuPwBEe0wARDdZAESYZgBE4XIARK5/AER7jABESJkARBSmAEThsgBE
rr8ARHvMAERI2QBEFOYAROHyAESu/wBEewwBRDcZAUQUJgFE0TIBRHlBAURqTAFESFkBRBRm
AUThcgFErn8BRGqMAURImQFEFKYBROGyAUSuvwFEe8wBRDfZAURm5gFE4fIBRJ7/AUR7DAJE
SBkCRAQmAkThMgJErj8CRHtMAkRIWQJEFGYCRNFyAkSufwJEe4wCREiZAkQEpgJE4bICRK6/
AkR7zAJESNkCRBTmAkTh8gJE8P8CRHsMA0RIGQNEFCYDROEyA0SuPwNEe0wDREhZA0SYZgNE
4XIDRJ5/A0RqjANESJkDRBSmA0ThsgNEnr8DRHvMA0RI2QNEBOYDROHyA0Su/wNEagwERHkZ
BEQUJgRE4TIERK4/BERqTARESFkERBRmBETRcgREnn8ERGqMBERImQREFKYERAKzBESuvwRE
e8wERDfZBEQE5gRE0fIERK7/BER7DAVESBkFRBQmBUThMgVErj8FRHtMBURIWQVEFGYFROFy
BUSufwVEe4wFREiZBUQEpgVE4bIFRK6/BUR7zAVEN9kFRATmBUTh8gVErv8FRHsMBkRIGQZE
FCYGROEyBkSePwZEe0wGREhZBkQUZgZE4XIGRK5/BkR7jAZESJkGRBSmBkThsgZEnr8GRHvM
BkRo2QZEBOYGROHyBkSu/wZEagwHREgZB0QUJgdE4TIHRK4/B0R7TAdEHFoHRBRmB0ThcgdE
nn8HRHuMB0RImQdEBKYHROGyB0SuvwdEe8wHRDfZB0QU5gdE0fIHRK7/B0RqDAhESBkIRAQm
CERANQhErj8IRHtMCERIWQhEFGYIROFyCESufwhEe4wIRDeZCEQUpghE0bIIRK6/CER7zAhE
SNkIRBTmCETh8ghErv8IRGoMCURIGQlEFCYJROEyCUSuPwlEe0wJREhZCUQUZglE0XIJRK5/
CURqjAlEN5kJRBSmCUQSswlEnr8JRHvMCUQ32QlEFOYJRNHyCUSu/wlEewwKRDcZCkQUJgpE
4TIKRK4/CkR7TApESFkKRARmCkThcgpEnn8KRLyMCkRImQpEFKYKROGyCkSevwpErMwKREjZ
CkQU5gpE4fIKRK7/CkRqDAtESBkLRBQmC0TRMgtErj8LRHtMC0Q3WQtEqGYLROFyC0SefwtE
e4wLRDeZC0QUpgtE4bILRJ6/C0R7zAtESNkLRFbmC0Th8gtE</AssayXData><AssayYData Points="900">bF8DPl+nBj4YXQg+IVIHPiL3BT5aNwk+XngIPoXXBj7QbQg+wtYEPmvABT5mNAk+HqoGPgTP
Cz6Nfgs+9swIPlbNBj4EaAY+bP8LPtODBj5l2wc+Co0OPjuvCz4vIw8+rXMIPi3vCT4VKQk+
SREEPhPxBz4wiAw+5AwJPvQhCj5BFAc+yDAMPr0gCz6erQg+ZYQLPsesCT4Sawo+sUoJPmz1
Bj7Muwc+c+QMPnZVCT7kIQk+5e4JPstgCz7qewg+XTcJPv99Cj5VkwM+GsQIPrqqDD5Hpwo+
JR0OPmNjCj7DAQo+Np4HPu5ECz7O6As+froHPhE2BT5oygU+Ch0JPtPGCT6c4wc+yA0IPnQN
Cj6c7Qo+V+kNPg7aCT6M5gc+sN4LPkUFBz59vQU+BcUMPmy+BT5evwc+FhkHPiRCCz5Eswo+
uA0EPhd4CT6mWwc+g1AHPrryCj6buwg+b74JPlNOCT46CQQ+k0UJPgNxCz5UiQk+EVcIPqdq
CT7pNQU+68wKPku5DT5S1gg+0p8MPvaEBz7j7wc+yrwHPvl8Bz4tUQs+AdYKPplICD7QVAs+
wrkJPt/mDD66Cgs+bJMNPqxpBT7h9gc+3qsIPjUhCj7hFws+uaUKPvr3CD7FlwQ+wdYIPlPs
Cj45bw0+JpYNPshNCj6d6w0+QK0KPlqYBz41Uww+jekKPv45DT5AAgw+t84KPrawBj6qOgU+
WIYPPrWLAj7F1gU+7lEKPvzUBD4qcQ0+vdkGPjV2Cj4TNws+w18IPij8Cj6c9gc+hGsJPouv
Bj7ppAc+ts8IPgkSBj5lNws+ZE4LPtPiCT5k0Qg+cmIHPor1Cz7S8go+abAIPiNDDD5M8gg+
P6cHPtL3Cz4tLgc++gUGPjinBz6MHAU+V+oIPhN0Bz5kpQs+bFENPmViCD5Azgc+2zMMPp/V
CT7Yuwo+exwLPjwuDD4w/Ak+NVULPm2vDD4yLAs+o/4KPgkwCz55uAY+JMYFPjgGCj4SDhI+
v88NPmZZDj4f8gs+BtAJPjDbCT7T5ws+wv4NPsrjCD72XA4+UfEIPtuFCj45zQc+7AsLPhWS
Cj53eww+eaEJPqzECj5knAY+yh4QPignDT5l6wU+zO8JPiFDDT4d1AU+s1IHPprWCT5u9go+
4EQKPp60DT6xfQk+aLwNPnqkCz6dxgk+8ccHPkPmDD5pmQ0+jM0KPqQyDD6wxgw+C/QFPsxj
CT7LRgs+EeYNPvD7CT6AzQs+8LEJPlxgDT7SLQo+x8cLPvsjDT48pQs+h1ULPkptDT6WJgo+
9/sMPnBsDT48FQ0+PrgNPtFBCj4Dgw0+hz4LPuWxCz7n2ws+Zb0MPhoBCD7bxAk+xyMKPlY4
Cj5LJxA+2egLPnwcED4IZgs+oIcMPkpZCj64vw0+kjsIPv8fDT55SQs+Qq8LPu73CT4KtxE+
2R8RPh3YDj40wAw+og4RPu/ODz5YYRU+Jc0KPnMFED6Yow0+tzYOPlS6DD4dGgk+LioMPpfr
DD7nGA4+XUcNPr24DT4cQgs+N48MPoWpDD6QNQ0+64QMPqvMET5vAwg+FP0PPvphET5Z2w0+
64MPPg9ODD4xPgk+IIwKPhiSET5w5gk+ovQRPjnoDT5rUQs+s6QRPrm2Cj5ijw4+V3YJPgte
Cz4tbws+BKsLPghADD4SDhA+YpAKPvfCCT6ljA4+shALPttLCz69sgc+Ox8HPkH9Cz41mg4+
tCcOPpX4DD5iBw0+veELPsT6ET64Rwo++ykMPqrBCD6Y4As+SOgKPsQSDD7GsQ0+VTgQPuc7
ED7NNwg+5FsQPrBiDj78AxA+XAIJPuQsDj7ANQw+VzAKPnwqDj7IBQ4+l4gOPjgZET4C7gw+
NaMPPugWDT6U6Aw+ZV0TPhb9Dz6Yeg0+MBcPPsleED5tDBE+lv8LPhj0Dz7QHg0+/WEPPsIz
DT6o5Aw+FawOPl4jDj4fIBU+ukkLPrgoDz4kUgk+br0NPiVWDz7ApAw+29kPPtznET73DBA+
/lgPPik5ED70agw+1JcMPrN8Ej7KXQk+pdwOPiwXET6RARM+n/YOPnOYET5o9w8+y2AMPuBr
Dz78qxE+crkNPgz9Cj5XoBA+pAkSPhcIED7Q1w4+8d8PPq74DT4Z2xA+c0gSPtTOFD7eYhA+
suEQPjp0DT77Qw0+ipASPrV7DT61Ng8+JQoQPn2aFT5WZRA+4+sOPl3qDj55igs+Iu4OPgHq
Ej59JhE+LCESPiBXET4RPA0+kcwSPlG8Ej4gyw8+pV4QPnSQET4r+RE+FlUSPvsREz4IYw4+
0u4TPoHiEj6o2hM+h2cOPp9hDj6RIhE+7egOPsK5ET7KNg4+DOYOPkm9DT7d3g8+wDoOPswe
Ej4IPw8+K5oQPpBFEz7h6hM+6C8QPiYuDz6FSBE+zd8QPlu/ED75/RA+k2UUPn2yGD4+khI+
zwASPuXgET5Buw4+OqQQPsbwFD77RQ8+t28PPlvCEz5iZw4+DbsOPgyFDT5YVRM+SHQSPnEf
Ez6RaBA+YtcQPhteDT56rhE+SIgTPqetED6nPBA+0tcRPtkSET49dhM+YN4RPopzEz4BYRU+
QiATPovfDD6yUxI+KuESPumWEz7f5g8+DDIRPmH7FD6X9xU+kVAVPlrMFD6oGxI+5lATPqW8
ET5A/RA+G50QPpO2Ez7BVhQ+FYkQPoTwEj6/JxQ+E1MWPutjEz5saRQ+260SPo4QEz7jKxQ+
aTgRPonvEj4b2Bc+G0sVPigxEz6kYxM+z0ARPqY/Dz6Zohc+SKkTPh3PFD5AARQ+7cgPPrRe
Fz40JhI+ilcUPrYZEj7rURE+AYwYPm5yFT4E/RE+wlMQPt7ZDz5OwRQ+DLkTPm3/Ez4xqBM+
TiAUPlShED4lyhU+YZQQPrmIEz4vwRI+cfEOPskVGD5uahE+dI8ZPgL4Ez4dGxQ+oLYXPhiV
FD5HZhM+4wYUPsk3FD7sgBM+U10XPuUUEz4zphQ+FtQVPreJEj64YhQ+fp0UPvcNFz6ZZhQ+
890PPrvwFj4soRM+a9ETPnIyED6UShY+8Y8XPrpXFD4zvRk+tu8RPhGvET5cAhU+bDUTPg00
Fz7TfBQ+dsoVPt/CEz4woBM+8TMUPsjYEz4GUBM+0OoVPoQEEz6z+xQ+4bUSPrNlGz7c2xM+
ZRoZPjh4ED509RQ+cK0QPs/nFD6zQRE+KmkWPuBUFj5XDxM+qh8TPvB5GD7bGxo+uP8VPsuu
FT4TTBg+hAkXPkGREj6g3BI+0d0ZPn1NGT5ijRk+CD0bPosqFD5SIBU+DbETPikxGT4bvxc+
wxEYPmbtFT7UihQ+l1MWPjnVET4QjRw+uMgTPtXEFT7WORY+2j4WPjH3Fj4tgxg+ogwQPi6J
GT4VARY+qAQWPtIjFD7RFBc+mYIaPrHyFj57LBg+iDAYPixeFz4evhk+N2ATPkSTFz5sNRM+
db8WPk12Ez5IZhc+VlcbPrl7FD4zFxc+onoXPqbbFz529BQ+6KMWPqYmGT5oWhc+6TEZPgZT
HD45ixc+RC4XPqGEFj7MVhM+hAgVPix7Gj6F1Bw+nWAXPt5cGD5GRhQ+fgYZPn2sFT603xk+
bUAYPqfCFD6gXxo+ndgUPs7/Gj4K3RU+sFgVPjyXGz4aPhg+tt4YPmBoFz5/7RY+9pUVPhuk
Gj4+Nxc+PpMYPrURGT7ivxg+CHEWPtdOGT6Qaxo+YF4WPkUUGT48kRY+brAZPlZcGj4sCho+
dK8ZPp/YGT5S1xY+N8sVPrauGT4sWhk+Gy0cPnbZGz6uDRs+9LkZPo+EFD44Exg+Gx4TPsIB
Fz5hXxw+A3gWPjW/GD4l+hk+QU4WPmvHFz6Yyhk+/R8cPkTQHT6sXRs+ibscPoECGj4D3Bw+
GD0YPsb5GT7jJRg+T7sYPuGUGT5Yqxk+CZQXPiJnFj4sIRg+xnMVPrQ/Gj7CQhs+zJEaPi/g
HD5pYhc+Ts0YPsc+Gj4lSRk+CD4aPi5YGz6tDho+ns0bPi5VGj4yfRs+jhUYPoi2Fj7w/xo+
EcsbPu5eFT7QjSA+YecVPriWHT4+RBo+s1kaPrp6Fj6AZR4++okaPkMPHD5a8xo+29kTPnXd
Gj6KoBk+j40bPkBkGz6bsRk+wU8WPqS+GT628Rs+HJQbPmdBGT5KWBg+K7gcPgHwHD7SNhw+
XxscPijaGj70Mxg+y4MXPvldGj68cxw+AMUbPhQfID6idho+AgcePhKvGz4hxBw+5UwZPr9s
GT7jXBw+HPkdPvXcID74jxw+t5cdPtusGz6coB0+arcaPtkGGT7+iBs+PjsfPh1pHD4MtBw+
WTcdPs/4GT7LChw+9jAdPsG/GD6Pmho+nOEdPst0Gz7eeh0+CIgePpXLGT5W7h0+T0MaPjl/
Hj4/oBw+MmQePhzAHT54bh8+6BEfPpUaHD6tuRw+jjkbPsWpFz6Y2Rk+CxUaPnLtFT5pJhs+
FWkdPkfbFz4yQRc+KhQaPnyDID7BmRc+v6QbPrpnHj6syxw+c7oaPof1Gj6A4h8+agkePkX1
ID4aqh0+V3McPqgDHT4JdBs+SRUgPpWYHT51XBg+UC4jPgWBGz5gvB8+EA4YPphNHD6DdB0+
UwQdPifmHD7O8Rw++xYgPje8Hj6MyBo+9l8bPqBmGj61jRk+iNsbPu4dHz6TTiE+kh8ePosl
GT5XcBk+hbcfPg7dHz6ishs+iUUdPpoPIj6OtSA+oN8aPpohID7vRB8+ST8gPgr+HT6qMxs+
5mwfPpl9Fz5jFR0+9UgePgsSGj7Ejx0+EOIiPlKuHz4OCB4+</AssayYData></Step><Step><CommonData><SampleLocation>11</SampleLocation><SampleID></SampleID><SampleGroup></SampleGroup><SampleInfo></SampleInfo><SampleRow>H</SampleRow><SamplePlate>1</SamplePlate><WellType>REGENERATION</WellType><Concentration>-1</Concentration><ConcentrationUnits>µg/ml</ConcentrationUnits><MolarConcentration>-1</MolarConcentration><MolarConcUnits>nM</MolarConcUnits><MolecularWeight>-1</MolecularWeight><Temperature>25</Temperature><StartTime>5952992</StartTime><AssayTime>5</AssayTime></CommonData><FlowRate>1000</FlowRate><StepType>KREGENERATION</StepType><StepName>Regeneration</StepName><StepStatus>OK</StepStatus><ActualTime>4.99901</ActualTime><CycleTime>0.2</CycleTime><AssayXData Points="25">rv8LRGoMDEQ3GQxEFCYMRNEyDESuPwxEe0wMRDdZDEQUZgxE0XIMRJ5/DERqjAxESJkMRASm
DETRsgxEnr8MRGrMDERI2QxEBOYMRNHyDESe/wxEewwNRDcZDUQEJg1E0TINRA==</AssayXData><AssayYData Points="25">GdMswLH4PcCMokbAOxZMwDeaUMBYZFTA8mtXwDrwWcADU1zAbJZewKcpYMAqA2LAz6NjwChI
ZcD2pmbA/9xnwAWsaMDwGGrAzztrwBPya8B5DG3AGOxtwLiobsC5ZW/A6O5vwA==</AssayYData></Step><Step><CommonData><SampleLocation>12</SampleLocation><SampleID></SampleID><SampleGroup></SampleGroup><SampleInfo></SampleInfo><SampleRow>H</SampleRow><SamplePlate>1</SamplePlate><WellType>BUFFER</WellType><Concentration>-1</Concentration><ConcentrationUnits>µg/ml</ConcentrationUnits><MolarConcentration>-1</MolarConcentration><MolarConcUnits>nM</MolarConcUnits><MolecularWeight>-1</MolecularWeight><Temperature>25</Temperature><StartTime>5969219</StartTime><AssayTime>5</AssayTime></CommonData><FlowRate>1000</FlowRate><StepType>KREGENERATION</StepType><StepName>Regeneration</StepName><StepStatus>OK</StepStatus><ActualTime>4.99999</ActualTime><CycleTime>0.2</CycleTime><AssayXData Points="25">nj8NRFpMDUQ4WQ1E9GUNRMFyDUSOfw1EWowNRDiZDUQVpg1EwbINRI6/DURrzA1ESNkNRPTl
DUTB8g1Ejv8NRFoMDkQ4GQ5E9CUORMEyDkSePw5EWkwORCdZDkT0ZQ5E0XIORA==</AssayXData><AssayYData Points="25">iBWDvu7eg74/Tmi+InRNviUOPr7ZTyi+830cvqxvC74sYAS+S+7uvSs23L2C9sy9P6LDvUYZ
sb14rK29qoyfvcsJl71ELoO9UMp7vaNneL0kLmG9wGJSvZbkRr3iwzy9hG4mvQ==</AssayYData></Step><Step><CommonData><SampleLocation>11</SampleLocation><SampleID></SampleID><SampleGroup></SampleGroup><SampleInfo></SampleInfo><SampleRow>H</SampleRow><SamplePlate>1</SamplePlate><WellType>REGENERATION</WellType><Concentration>-1</Concentration><ConcentrationUnits>µg/ml</ConcentrationUnits><MolarConcentration>-1</MolarConcentration><MolarConcUnits>nM</MolarConcUnits><MolecularWeight>-1</MolecularWeight><Temperature>25</Temperature><StartTime>5985288</StartTime><AssayTime>5</AssayTime></CommonData><FlowRate>1000</FlowRate><StepType>KREGENERATION</StepType><StepName>Regeneration</StepName><StepStatus>OK</StepStatus><ActualTime>4.99901</ActualTime><CycleTime>0.2</CycleTime><AssayXData Points="25">nn8ORGuMDkQ4mQ5EBKYORMGyDkSOvw5Ea8wORDjZDkQE5g5EwfIORI7/DkRrDA9EOBkPRPQl
D0TRMg9Enj8PRGtMD0Q4WQ9EBGYPRMFyD0SOfw9Ea4wPRDiZD0T0pQ9EwbIPRA==</AssayXData><AssayYData Points="25">H25MwN6aWsDaq1/AvFtjwJZEZsAsQ2jArONpwKdTa8DfbmzAAbxtwHnAbsDIam/A+8dwwMet
ccD2EXLALrRywGgyc8DBDHTA1zh0wAQKdcCeqXXA6yJ2wPCfdsB+EXfAOEp3wA==</AssayYData></Step><Step><CommonData><SampleLocation>12</SampleLocation><SampleID></SampleID><SampleGroup></SampleGroup><SampleInfo></SampleInfo><SampleRow>H</SampleRow><SamplePlate>1</SamplePlate><WellType>BUFFER</WellType><Concentration>-1</Concentration><ConcentrationUnits>µg/ml</ConcentrationUnits><MolarConcentration>-1</MolarConcentration><MolarConcUnits>nM</MolarConcUnits><MolecularWeight>-1</MolecularWeight><Temperature>25</Temperature><StartTime>6001512</StartTime><AssayTime>5</AssayTime></CommonData><FlowRate>1000</FlowRate><StepType>KREGENERATION</StepType><StepName>Regeneration</StepName><StepStatus>OK</StepStatus><ActualTime>4.99999</ActualTime><CycleTime>0.2</CycleTime><AssayXData Points="25">jr8PRFvMD0QX2Q9E9OUPRMHyD0SO/w9EWwwQRCgZEETkJRBEwTIQRI4/EERbTBBEKFkQRPRl
EETBchBEjn8QRFuMEEQomRBE9KUQRMGyEESOvxBESswQRBfZEET05RBEwfIQRA==</AssayXData><AssayYData Points="25">3Rlavh46ar65jFG+/tM4vrxdH74eOg6+hs7vve+U4L1gOsi9kUe0vc0Xo71weJC9+FWBvSo+
cL3gZEa9yX42vfTwIL22vAq99GDsvHM3wrytwaq81d2JvPMJO7y+DiC8qJzhuw==</AssayYData></Step><Step><CommonData><SampleLocation>11</SampleLocation><SampleID></SampleID><SampleGroup></SampleGroup><SampleInfo></SampleInfo><SampleRow>H</SampleRow><SamplePlate>1</SamplePlate><WellType>REGENERATION</WellType><Concentration>-1</Concentration><ConcentrationUnits>µg/ml</ConcentrationUnits><MolarConcentration>-1</MolarConcentration><MolarConcUnits>nM</MolarConcUnits><MolecularWeight>-1</MolecularWeight><Temperature>25</Temperature><StartTime>6017590</StartTime><AssayTime>5</AssayTime></CommonData><FlowRate>1000</FlowRate><StepType>KREGENERATION</StepType><StepName>Regeneration</StepName><StepStatus>OK</StepStatus><ActualTime>4.99901</ActualTime><CycleTime>0.2</CycleTime><AssayXData Points="25">nv8QRFsMEUQoGRFE9CURRMEyEUSOPxFEW0wRRChZEUT0ZRFEwXIRRI5/EUSMjBFEKJkRRPSl
EUTBshFEjr8RRFvMEUQo2RFE9OURRMHyEUSO/xFEWwwSRCgZEkT0JRJEwTISRA==</AssayXData><AssayYData Points="25">9c5NwEgAXMBjH2HAhtZkwNYSZ8DFU2nAlttqwKkrbMBwQ23ApY5uwO9Lb8A8QnDArMRwwDXF
ccCQaXLAig5zwK+zc8BiGHTA94l0wMJHdcDCqXXA2Ox1wNx0dsCSu3bAlb12wA==</AssayYData></Step><Step><CommonData><SampleLocation>12</SampleLocation><SampleID></SampleID><SampleGroup></SampleGroup><SampleInfo></SampleInfo><SampleRow>H</SampleRow><SamplePlate>1</SamplePlate><WellType>BUFFER</WellType><Concentration>-1</Concentration><ConcentrationUnits>µg/ml</ConcentrationUnits><MolarConcentration>-1</MolarConcentration><MolarConcUnits>nM</MolarConcUnits><MolecularWeight>-1</MolecularWeight><Temperature>25</Temperature><StartTime>6033662</StartTime><AssayTime>5</AssayTime></CommonData><FlowRate>1000</FlowRate><StepType>KREGENERATION</StepType><StepName>Regeneration</StepName><StepStatus>OK</StepStatus><ActualTime>4.99999</ActualTime><CycleTime>0.2</CycleTime><AssayXData Points="25">jj8SRFtMEkQoWRJE9GUSRMFyEkR+fxJEW4wSRCiZEkT0pRJEwbISRH6/EkRKzBJEF9kSRPTl
EkSx8hJEfv8SREoME0QXGRNE9CUTRMEyE0SOPxNESkwTRChZE0TkZRNEwXITRA==</AssayXData><AssayYData Points="25">2A0ZvosFLr77RBa+v7H7vYejxL3mYqe9qzuIvdCjU71vNDC9zKAIvXfiqbw771m8RWG6ujr5
mTu0tcM73PFAPHjMujzf6848HHrVPCbMFD3i0yY9eGw4Pa1UUz3WU049wrhZPQ==</AssayYData></Step><Step><CommonData><SampleLocation>1</SampleLocation><SampleID></SampleID><SampleGroup></SampleGroup><SampleInfo></SampleInfo><SampleRow>H</SampleRow><SamplePlate>1</SamplePlate><WellType>BUFFER</WellType><Concentration>-1</Concentration><ConcentrationUnits>µg/ml</ConcentrationUnits><MolarConcentration>-1</MolarConcentration><MolarConcUnits>nM</MolarConcUnits><MolecularWeight>-1</MolecularWeight><Temperature>25</Temperature><StartTime>6048508</StartTime><AssayTime>30</AssayTime></CommonData><FlowRate>1000</FlowRate><StepType>BASELINE</StepType><StepName>Baseline</StepName><StepStatus>OK</StepStatus><ActualTime>29.999</ActualTime><CycleTime>0.2</CycleTime><AssayXData Points="150">jn8TRFuME0QomRNE9KUTRMGyE0SOvxNEW8wTRCjZE0T05RNEwfITRI7/E0RbDBREKBkURPQl
FETBMhREjj8URFtMFEQoWRRE9GUURMFyFER+fxREW4wURCiZFET0pRREsbIURI6/FERbzBRE
sdoURPTlFETB8hREjv8UREoMFUT4GxVE9CUVRMEyFUSOPxVEW0wVRChZFUTkZRVEwXIVRI5/
FURKjBVEKJkVROSlFUTBshVEjr8VRFvMFUQo2RVE5OUVRLHyFUSO/xVEWwwWRCgZFkT0JRZE
sTIWRI4/FkRbTBZEKFkWRPRlFkTBchZEfn8WREqMFkQXmRZE5KUWRMGyFkSOvxZEW8wWRCjZ
FkT05RZEwfIWRDIAF0RbDBdEKBkXRPQlF0TBMhdEF0EXRFtMF0QoWRdE9GUXRLFyF0SOfxdE
W4wXRCiZF0T0pRdEsbIXRI6/F0RbzBdEKNkXROTlF0TB8hdEjv8XREoMGEQXGRhE5CUYRMEy
GESOPxhEW0wYRChZGET0ZRhEwXIYRI5/GERbjBhEKJkYRPSlGESxshhEjr8YRFvMGEQo2RhE
9OUYRMHyGESO/xhESgwZRBcZGUT0JRlEwTIZRI4/GURbTBlEF1kZRPRlGUTBchlEjn8ZRFuM
GUQXmRlE9KUZRMGyGUSOvxlEW8wZRCjZGUTk5RlEsfIZRI7/GURbDBpEFxkaROQlGkTBMhpE
fj8aREpMGkQoWRpE5GUaRMFyGkSOfxpEW4waRBeZGkTkpRpEwbIaRI6/GkRbzBpEF9kaRPTl
GkSx8hpE</AssayXData><AssayYData Points="150">VySjPWSHqj0plq49qxywPRPytD3SpLQ9Pn7APdpaxz3gebs9eea4PTJWxj1susY9ybrAPfzl
yD33l8s9XoTQPSXv0D0N19M9ahfPPfcl4j0GauQ9e8HYPTRZ2j3A8+Q9NUXpPfMn6j2R5eg9
bh3nPfQz6z0+bOs9nZrpPS0U6z0+Eu49Eg74PTAr8z1wWuw9wPj9PRlE+D2N8vQ9L9j4PTZf
9T0XzQE+ViL9PW6/AT5B/QE+CMkDPpPdAz6ocQY+QJkIPpgtBD5DEgg+ByAKPmR0Bj4YjQs+
6S8JPpxqCD6Odgk+dyAMPocfDT4j7gw+2mQOPm1xCj5Ytw4+5YEPPjKzCj4bkBM+VtkRPt3Q
FD65yhI+cRIRPlQBED5p/RQ+pWsUPgG8GT46jxY+YNIRPhAoFD62BRY+lfkbPtT+HT744hY+
heUZPpx8Fz4b8xc+rfUZPlr7GT7QYhk+m/oiPnkoHD65tB8+VH4ePi5xID621x0+hR0fPmV8
Hz4YWh4+6MYePtKVIj7IoSc+la8gPgoKJj4VCCU+vAofPlbCJT6LQCc+PLkjPpeYJz4roik+
X6QmPuTJJz4CnCY+SBIpPgtLJj497Cw+7nInPh/jKT7iDi4+0RMrPuEGJz476Cs+8GcvPsnc
Kz5i9Cs+TCcuPst3Jj4thS0+EdQsPuIWLT6YJi0+yhkyPpy6Lz44AzA+y1QwPsYuMD66kzQ+
5/swPqI+Mz79lTE+kqI0PrNbOj4sTDQ+I6YxPjLTNz6RAjY+meA0Ps5WNj7/VjU+z780PrQ+
Nz5XXjg+</AssayYData></Step><Step><CommonData><SampleLocation>1</SampleLocation><SampleID></SampleID><SampleGroup></SampleGroup><SampleInfo></SampleInfo><SampleRow>H</SampleRow><SamplePlate>1</SamplePlate><WellType>BUFFER</WellType><Concentration>-1</Concentration><ConcentrationUnits>µg/ml</ConcentrationUnits><MolarConcentration>-1</MolarConcentration><MolarConcUnits>nM</MolarConcUnits><MolecularWeight>-1</MolecularWeight><Temperature>25</Temperature><StartTime>6079568</StartTime><AssayTime>80</AssayTime></CommonData><FlowRate>600</FlowRate><StepType>LOADING</StepType><StepName>Loading</StepName><StepStatus>OK</StepStatus><ActualTime>79.999</ActualTime><CycleTime>0.2</CycleTime><AssayXData Points="400">fv8aREsMG0QYGRtE1CUbRLEyG0R+PxtES0wbRBhZG0TkZRtEsXIbRH5/G0SdjBtEGJkbROSl
G0SxshtEn78bREvMG0QY2RtE5OUbRLHyG0R+/xtEDw0cRBgZHETkJRxEsTIcRH4/HERLTBxE
GFkcRORlHESxchxEfn8cREuMHEQYmRxEiKYcRLGyHER+vxxES8wcRBjZHEQB6BxEsfIcRH7/
HERLDB1EGBkdROQlHUSxMh1Efj8dREtMHUQYWR1E5GUdRLFyHUR+fx1ES4wdRBiZHUTkpR1E
sbIdRH6/HURLzB1EGNkdROTlHUSx8h1Efv8dREsMHkQYGR5E5CUeRLEyHkR+Px5ES0weRAdZ
HkTUZR5EsXIeRH5/HkQ6jB5EWZkeROSlHkShsh5Ebr8eREvMHkQY2R5E5OUeRLHyHkRu/x5E
Dw0fRBgZH0TkJR9EoTIfRH4/H0R8TB9EGFkfRORlH0QDcx9Efn8fREuMH0QomR9E5KUfRPOy
H0R+vx9EOswfRBjZH0Tk5R9EsfIfRH7/H0RLDCBEGBkgROQlIESxMiBEbj8gREtMIEQYWSBE
5GUgRCRzIER+fyBES4wgRAeZIETkpSBEsbIgRH6/IERLzCBEGNkgROTlIEQD8yBEfv8gREsM
IUQYGSFE5CUhRLEyIUR+PyFEOkwhRBhZIUTkZSFEdnMhRH5/IURLjCFEGJkhROSlIUSxsiFE
fr8hREvMIUQY2SFE5OUhRLHyIUR+/yFEOgwiRBgZIkTkJSJEsTIiRH4/IkRLTCJEB1kiRORl
IkSxciJEbn8iREuMIkQYmSJE5KUiRKGyIkR+vyJEOswiRBjZIkTk5SJEsfIiRH7/IkQ6DCNE
DRojROQlI0SxMiNEfj8jREtMI0RqWSNE5GUjRLFyI0R+fyNEOowjRBiZI0TkpSNEsbIjRH6/
I0RLzCNEGNkjROTlI0Sx8iNEfv8jRDoMJEQHGSRE5CUkRLEyJER+PyRES0wkRBhZJETUZSRE
oXIkRG5/JEQ6jCREGJkkROSlJESxsiREfr8kRDrMJEQY2SRE5OUkRLHyJERu/yRESwwlRAcZ
JUTkJSVEoTIlRH4/JUQ6TCVEGFklRORlJUSxciVEfn8lREuMJUQYmSVE5KUlRLGyJUR+vyVE
S8wlRBjZJUTk5SVEsfIlRG7/JURLDCZEBxkmROQlJkShMiZEfj8mREtMJkQHWSZEJmYmRKFy
JkRufyZES4wmRBiZJkQFpiZEsbImRH6/JkRLzCZEGNkmROTlJkSx8iZEfv8mREsMJ0QYGSdE
5CUnRLEyJ0RuPydES0wnRAdZJ0RHZidEsXInRH5/J0RLjCdEGJknRPWlJ0ShsidE4L8nREvM
J0QY2SdE5OUnRLHyJ0Ru/ydESwwoRBgZKETkJShEoTIoRG4/KEQ6TChEOFkoRNRlKEShcihE
fn8oRDqMKEQHmShE5KUoRLGyKER+vyhEOswoRAfZKETk5ShEsfIoRH7/KERLDClEBxkpROQl
KUShMilEbj8pREtMKUQYWSlE1GUpRLFyKUR+fylEOowpRAeZKUTkpSlEsbIpRH6/KUQ6zClE
B9kpRNTlKUSh8ilEfv8pREsMKkQYGSpE5CUqRKEyKkRuPypES0wqRAdZKkTUZSpEoXIqRH5/
KkRLjCpEGJkqRNSlKkShsipEbr8qRDrMKkQH2SpE5OUqRLHyKkR+/ypEOgwrRCgZK0TkJStE
sTIrRH4/K0RLTCtEGFkrRNRlK0SxcitEfn8rRDqMK0QHmStE1KUrRLGyK0RuvytES8wrRBjZ
K0Tk5StEsfIrRH7/K0RLDCxEBxksRNQlLEShMixEfj8sRDpMLEQYWSxE5GUsRKFyLER+fyxE
OowsRBiZLETkpSxEobIsRG6/LERLzCxEGNksRNTlLESh8ixEbv8sRDoMLUQHGS1E1CUtRKEy
LURuPy1EOkwtRBhZLUQmZi1EsXItRH5/LUQ6jC1EGJktROSlLUShsi1Efr8tREvMLUQY2S1E
1OUtRKHyLUR+/y1ESwwuRAcZLkTUJS5E0jIuRG4/LkQ6TC5EB1kuRORlLkTSci5Ebn8uRDqM
LkQHmS5E5KUuRKGyLkR+vy5ES8wuRAfZLkTU5S5EofIuRA==</AssayXData><AssayYData Points="400">nyY5Poi/PD63XTk+gGM4PjtLOT5/JTw+xHM6PkwROT6W2jo+kew8PjbgOj4Z/T8+dlU9PoAM
PD72k0E+raU8PqhqPj4MuDw+p31CPkRZPj5Jzj8+Y807PpAMQD5LQkg+jAc9PhbHQz6QQ0M+
KaJAPsd5QT6lA0Y+RAFAPoqjRz7Jp0Q+ls5HPturPz5GwkM+oLJGPjPiSz6x2kI+zR9DPl3P
Rj7WcUY+OXpEPhtNSD51vEY+neJJPjxAST7FH0o+tLZHPkKSRD4qCUg+hHxJPu6XST5nIks+
0e9JPjImSz538Ek+f3FLPqZxTD4zWUs++8ROPq8bTD6RxUc+kepOPtg0TT7wsk8+/AxLPrsp
Tj7Zzko+p8RQPn/TSj5kSU4+zTRPPqoySz4FmU4+u09QPldETT6bPUs+mCBQPnycTD5b0E8+
getNPv2xUT4IPVI+bvBPPrj+UT5iaE0+m29ZPkOXVD6Vl1U+tw5WPiXDUz5uIk4+TR5UPsLi
Vj5TdlQ+w/5SPu2BVT7pN1I+QutUPvCoVT5EiFA+5TdVPjFWUT4c8lE+ZBFVPjPEVD5eTlQ+
WK9VPvLlVz5vlFg+UuNWPhtOWz54oVM+JztYPmTDVj6lhls+7ZNbPuL0Xz5VL1w+kUhXPgSm
Vz6K7l0+NHdVPrXtWz7+Glc+EsBXPvBeXD4xd1w+msNUPvlEXD5bWmA+2a1XPg76Wz6TAFs+
FwNdPqGwWj7qOV0+jaFiPhKaXj6hkFo+vEZdPrXKXj6M8WQ+dA9cPl0hXT5yAF0+f7hjPoIl
XD5NbWE+HX9dPjK3ZD6Fj14+IpBfPvG2YD7enls+Z0JmPkx8YT4dvWE+0/NaPji4ZD6TM2A+
ughhPsJdYz616GE+GtdgPt5FXz7s8F8+umVkPmVGYz7PMWI+HW5ePlHBYz5C514+hkhfPqJN
Zj4DDmU+rs5lPmv+YT7wTGA+9dVfPiZ/Zz7jmWE+gfZkPtgBZD7bXmM+ZZVoPgJ8ZT4zcmM+
PUpmPgepaT41J2w+xTVnPhyPZD46tmc+RCJnPnp1ZT7iTmg+b7BpPjlKaT7GgGw+3f1rPsnY
aj5jSWg+u19rPqUCaT4vdmk+haRsPoKaaz7X9mo+RUZnPjziZT754Wo+hJtqPlraZj5ka2o+
I9lnPv86aj4x52o+orRnPlt6bD7xy2k+aRBpPkGPZj7E7m0+RqRsPocgZz6vJmk+VzBvPg/j
az5ZSm0+LT5rPtEcbT49I2o+LvRtPpJGcD4tx2s+9BZsPsAObz5uFm8+3VtsPmbqbj4qGHA+
1fhvPrIdbT44Jm0+xVZvPueIbj5YZmw+VppvPmoycT5cF3I+B5JwPgx3cT5UOnE+a/ZwPixR
cz49V3E+1I9vPuXkcz5g9XE+1/lxPvjObT5UGG8+81p1PqsDcD4Pf3M+gYN0Pp97cz4S9Gs+
9JxyPpyWdT4UZnQ+HQNzPsxucD6oI3U+FzF0PsAGcz4PXnE+13BzPnxvcz6TgXQ+5Xd1Por2
cD5NzHA+OztyPjSNdD4rwHQ+euZ2PugSdz7HBXY+M5l2Pm5Bdj5bpXM+G2Z2Pgipcj6c8Hc+
jEZyPisMdD5cvns+91J2PryAdj7ZXXQ+PfZ6Pqhzej44hXU+xal8PmYIdz5KpHw+RCl8PoN0
eT6HUHg+QF14Pse7dz7lX3c+e2p4PlAyej7eXHw+15l6Prqaej50a3Y+0zx2Pj84ej6I+ng+
lh5+PhUpfD4keHo+SGV2PtgEgD5U23c+5bJ6PqKSfj5kZHk+3dx7PpHwfT6QCnw+D0Z6PtJv
ez7GioA+Pih9Pk/efT6B0H0+3yB5Psraez6wwH4+X2N9Po0Nej4TfXo+6c2APk90fD76a3s+
zDx5PmqcfT4OOn0+g4Z/ProJfT4C8Xo+I158PvMufT7cwH4+iwR7PhtLej6ul30+UlWAPrK6
fj4BC4A+uuuAPvBUgD6F/4E+hmCBPk1Dgj4fcoE+yzOBPgqyfD4/kX4+BS5/PldPgD41lXw+
JEGBPosOgj7Jb4M+/tZ7PsB6gj5twn8++h2BPs+ffT57JII+C1SAPgSUgj5rhIQ+crqDPmRq
gT7CaII+fwqDPteKgD6IYII+06+CPp/5gT601oA+wf+APg==</AssayYData></Step><Step><CommonData><SampleLocation>1</SampleLocation><SampleID></SampleID><SampleGroup></SampleGroup><SampleInfo></SampleInfo><SampleRow>H</SampleRow><SamplePlate>1</SamplePlate><WellType>BUFFER</WellType><Concentration>-1</Concentration><ConcentrationUnits>µg/ml</ConcentrationUnits><MolarConcentration>-1</MolarConcentration><MolarConcUnits>nM</MolarConcUnits><MolecularWeight>-1</MolecularWeight><Temperature>25</Temperature><StartTime>6160597</StartTime><AssayTime>30</AssayTime></CommonData><FlowRate>1000</FlowRate><StepType>BASELINE</StepType><StepName>Baseline</StepName><StepStatus>OK</StepStatus><ActualTime>29.999</ActualTime><CycleTime>0.2</CycleTime><AssayXData Points="150">bv8uRDsML0QIGS9E1CUvRKEyL0RuPy9ES0wvRAhZL0TUZS9EoXIvRF5/L0Q7jC9E95gvRMSl
L0Shsi9Ebr8vRDvML0QI2S9ExOUvRKHyL0Ru/y9EOwwwRAgZMETUJTBEoTIwRG4/MEQqTDBE
CFkwRNRlMEShcjBEbn8wRDuMMEQImTBE1KUwRJGyMERuvzBEO8wwRAjZMETU5TBEofIwRG7/
MEQ7DDFECBkxRNQlMUSRMjFEsD8xRDtMMUQIWTFE1GUxRKFyMURufzFEO4wxRAiZMUTUpTFE
obIxRG6/MUQ7zDFEzNkxRNTlMUSh8jFEbv8xRDsMMkQIGTJE1CUyRKEyMkRuPzJEO0wyRAhZ
MkTUZTJEoXIyRG5/MkQ7jDJECJkyROWlMkShsjJEbr8yRDvMMkT32DJE1OUyRKHyMkRu/zJE
OwwzRAgZM0TUJTNEoTIzRG4/M0QqTDNE91gzRNRlM0ShcjNEbn8zRDuMM0QImTNEJqYzRKGy
M0RuvzNEO8wzRAjZM0TU5TNEkfIzRG7/M0Q7DDRE9xg0RNQlNEShMjREbj80RCpMNEQIWTRE
1GU0RKFyNERufzREKow0RAiZNETUpTREobI0RF6/NEQ7zDRECNk0RMTlNESh8jREbv80RDsM
NUT3GDVE1CU1RJEyNURuPzVEKkw1RAhZNUTUZTVEoXI1RG5/NUQ7jDVECJk1RNSlNUShsjVE
br81RDvMNUQI2TVE1OU1RJHyNURu/zVEOww2RAgZNkTUJTZEoTI2RG4/NkQ7TDZECFk2RGhm
NkSRcjZE</AssayXData><AssayYData Points="150">CD6CPqDTgz6Wv4A+4FqBPidLgj7XmIQ+CiqFPoLJgj7S2YM+b+mAPv6agT613oA+4DiCPn4l
gj7284I+woqDPoHKhD5TgIQ+jT2CPpFogz6wfoQ+Pu2DPr3Igz4smoM+joaBPjwigj647YE+
KjqCPsUYhD6asoQ+OGKFPjumgj7S/YM+yFeCPktahD4qa4E+QdCCPhH9hD7D1YM+oISCPkq+
gz6irIM+tb6GPn7khD4VLIQ+L/eEPmephD5tQYc+HUuFPqBLgj7wnoU+BGyDPpsYgj6WfIg+
hf2EPolohD7KHoQ+ZUOCPgMzhz6rUoU+aYOHPsfyhj6yqYU+DyqHPtIThT75KIc+aFiGPvWa
gz6YYIY+xzmCPkdkhj6MqYc+SJ2HPlEyhz5/1IQ+VJSGPnA8hj7vaIY+OnyHPtQXhT6RN4Q+
OhmIPqvZhT72MYg+jvaIPsIzhj7K5YY+DN+IPtlGhz5lxoc+/e6GPmqChT5q44c+pwKHPnVH
hz4FT4c+PfuIPm5ohz71HIg+432HPtBehz7vHog+6nGHPqbdhz6gu4k+htuFPhbziD4O1Yc+
tFCLPrp/iD4tMIg+8nuIPr40iT5nzYc+lIaJPr+6iT7HOoc+tpGKPiGGiD4rhIk+LviJPjya
hj7DLYg+ngCHPvT0hz5/c4g+RwaKPq0SiD4UbYk+kU6KPo1wiD6KM4g+GGWIPtUShz4N7Io+
Kh2LPm8TiD6YRYg+pw2KPtQDjD4lrYo+hu+IPhK8iT4JQIc+uYCJPsAsij6to4g+pWyJPr0q
iD6NXYk+</AssayYData></Step><Step><CommonData><SampleLocation>10</SampleLocation><SampleID></SampleID><SampleGroup></SampleGroup><SampleInfo></SampleInfo><SampleRow>H</SampleRow><SamplePlate>1</SamplePlate><WellType>BUFFER</WellType><Concentration>-1</Concentration><ConcentrationUnits>µg/ml</ConcentrationUnits><MolarConcentration>-1</MolarConcentration><MolarConcUnits>nM</MolarConcUnits><MolecularWeight>-1</MolecularWeight><Temperature>25</Temperature><StartTime>6199224</StartTime><AssayTime>180</AssayTime></CommonData><FlowRate>600</FlowRate><StepType>ASSOC</StepType><StepName>Association</StepName><StepStatus>OK</StepStatus><ActualTime>180</ActualTime><CycleTime>0.2</CycleTime><AssayXData Points="900">Xn82RCuMNkTnmDZExKU2RIGyNkRevzZEK8w2RPjYNkTE5TZEkfI2RF7/NkQaDDdE5xg3RMQl
N0SBMjdEXj83RCtMN0T4WDdE22Y3RJFyN0RefzdEK4w3RPiYN0TEpTdEgbI3RF6/N0QrzDdE
+Ng3RLTlN0SR8jdETv83RCsMOET4GDhEtCU4RIEyOERePzhEK0w4RPhYOETEZThEkXI4RF5/
OEQrjDhE+Jg4RMSlOESBsjhETr84RCvMOETn2DhExOU4RJHyOERO/zhEKww5ROcYOUTEJTlE
kTI5RF4/OUQrTDlE51g5RMRlOUSRcjlETn85RCuMOUTnmDlExKU5RJGyOURevzlEK8w5RN3Z
OUS05TlEkfI5RKD/OUQrDDpE+Bg6RMQlOkSBMjpETj86RCtMOkTnWDpExGU6RIFyOkROfzpE
Gow6RPiYOkTEpTpEkbI6RF6/OkQrzDpE59g6RMTlOkSR8jpEXv86RBoMO0TnGDtEtCU7RKIy
O0ROPztEK0w7RPhYO0S0ZTtEgXI7RF5/O0QrjDtE+Jg7RLSlO0SBsjtEXr87RBrMO0T42DtE
xOU7RGz0O0Re/ztEKww8RPgYPES0JTxEgTI8RF4/PEQrTDxE51g8RMRlPESRcjxEXn88RCuM
PET4mDxExKU8RJGyPEROvzxEK8w8RPjYPES05TxEkfI8RF7/PEQaDD1E+Bg9RLQlPUSBMj1E
Xj89RBpMPUT4WD1ExGU9RIFyPUROfz1EGow9RPiYPUS0pT1EgbI9RE6/PUQrzD1E+Ng9RLTl
PUSR8j1EXv89RBoMPkT4GD5EtCU+RIEyPkRePz5EGkw+ROdYPkTEZT5EkXI+RE5/PkQrjD5E
55g+RLSlPkSRsj5ETr8+RCvMPkTn2D5ExOU+RIHyPkRO/z5EKww/RPgYP0S0JT9EgTI/RE4/
P0QrTD9E51g/RLRlP0SBcj9E4X8/RBqMP0T4mD9EtKU/RIGyP0Ruvz9EK8w/RPjYP0S05T9E
kfI/RF7/P0QrDEBE5xhARLQlQESRMkBEXj9ARBpMQET4WEBEtGVARJFyQEThf0BEGoxARPiY
QES0pUBEgbJARE6/QEQazEBE+NhARLTlQESR8kBEXv9ARBoMQUT4GEFEtCVBRIEyQUReP0FE
K0xBROdYQUTEZUFEkXJBRF5/QUQajEFE+JhBROWlQUSBskFETr9BRBrMQUT42EFExOVBRIHy
QURO/0FEKwxCROcYQkS0JUJEgTJCRF4/QkQaTEJE51hCRNVlQkSBckJETn9CRBqMQkT4mEJE
tKVCRIGyQkROv0JEK8xCROfYQkS05UJEkfJCRF7/QkQrDENE+BhDRMQlQ0SRMkNETj9DRCtM
Q0TnWENExGVDRJFyQ0ROf0NEK4xDROeYQ0S0pUNEgbJDRF6/Q0QazENE59hDRMTlQ0SR8kNE
Tv9DRBoMRET4GEREtCVERJEyREReP0REGkxEROdYRES0ZUREgXJERF5/RERMjERE55hERMSl
RESBskRETr9ERCvMRET42ERExOVERIHyRERO/0REGgxFRPgYRUTEJUVEgTJFRF4/RUQaTEVE
+FhFRLRlRUSRckVETn9FRBqMRUTnmEVExKVFRIGyRUROv0VEGsxFROfYRUTE5UVEgfJFRE7/
RUQaDEZE5xhGRLQlRkSRMkZETj9GRBpMRkTnWEZExGVGRIFyRkRef0ZEGoxGRPiYRkTEpUZE
kbJGRE6/RkS+zEZE59hGRMTlRkSB8kZEXv9GRCsMR0T4GEdEtCVHRIEyR0ROP0dEjUxHROdY
R0S0ZUdEgXJHRE5/R0QajEdE+JhHRLSlR0SBskdEXr9HRBrMR0Tn2EdExOVHRJHyR0RO/0dE
GgxIRPgYSES0JUhEgTJIRE4/SEQrTEhE51hIRLRlSESBckhETn9IRBqMSETnmEhEtKVIRIGy
SERev0hEGsxIRPjYSES05UhEgfJIRE7/SEQaDElE+BhJRLQlSUSBMklEXj9JRBpMSUTnWElE
tGVJRJFySUROf0lEGoxJRPiYSUS0pUlEgbJJRE6/SUQazElE59hJRLTlSUSo80lETv9JRBoM
SkT4GEpEtCVKRLIySkROP0pEK0xKROdYSkS0ZUpEgXJKRF5/SkQajEpE55hKRLSlSkSRskpE
Tr9KRBrMSkTn2EpEtOVKRIHySkRO/0pEGgxLROcYS0TEJUtEgTJLRF4/S0QaTEtE51hLRLRl
S0SBcktETn9LRBqMS0TnmEtEtKVLRIGyS0ROv0tEK8xLROfYS0S05UtEgfJLRF7/S0QrDExE
5xhMRLQlTESRMkxETj9MRBpMTESsWUxExGVMRIFyTEROf0xEK4xMROeYTES0pUxEgbJMRF6/
TEQrzExE/tlMRLTlTESB8kxETv9MRBoMTUT4GE1EtCVNRIEyTUROP01EK0xNROdYTUS0ZU1E
kXJNRE5/TUQajE1E55hNRLSlTUSRsk1EXr9NRCvMTUTn2E1EtOVNRIHyTURe/01EKwxOROcY
TkTEJU5EgTJORE4/TkQaTE5E51hORLRlTkSBck5EwH9ORBqMTkTnmE5EtKVORIGyTkROv05E
GsxOROfYTkS05U5EgfJORE7/TkQrDE9E5xhPRLQlT0SBMk9EXj9PRDtMT0TnWE9EtGVPRIFy
T0ROf09EK4xPROeYT0S0pU9EgbJPRE6/T0QazE9E59hPRLTlT0SB8k9ETv9PRCsMUETnGFBE
tCVQRJEyUEROP1BEGkxQROdYUES0ZVBEkXJQRF5/UERMjFBE55hQRMSlUESBslBETr9QRBrM
UETn2FBE9uVQRJHyUERO/1BEGgxRROcYUUS0JVFEgTJRRF4/UUQaTFFECFlRRLRlUUSRclFE
Tn9RRCuMUUTnmFFExKVRRIGyUUROv1FEGsxRROfYUUTE5VFEgfJRRE7/UUQaDFJE+BhSRMQl
UkSBMlJETj9SRCtMUkTnWFJE1WVSRIFyUkRef1JEK4xSROeYUkS0pVJEgbJSRF6/UkQazFJE
59hSRLTlUkSB8lJEXv9SRCsMU0TnGFNExCVTRIEyU0ReP1NEGkxTRPhYU0TEZVNEkXJTRF5/
U0R9jFNE55hTRMSlU0SRslNEXr9TRCvMU0T42FNExOVTRIHyU0Re/1NEKwxURPgYVES0JVRE
kTJURG4/VEQrTFRE+FhURMRlVESRclREXn9URCuMVET4mFRExKVURJGyVERev1REK8xURPjY
VETE5VREkfJURF7/VEQrDFVE+BhVRMQlVUSRMlVEXj9VRCtMVUT4WFVExGVVRJFyVURef1VE
K4xVRPiYVUTEpVVEorJVRF6/VUQrzFVE+NhVRMTlVUSR8lVEXv9VRCsMVkT4GFZExCVWRJEy
VkReP1ZEK0xWRPhYVkTEZVZEkXJWRF5/VkQ7jFZE+JhWRLSlVkSRslZEXr9WRCvMVkT42FZE
xOVWRJHyVkRe/1ZEKwxXRBgZV0TEJVdEkTJXRF4/V0QrTFdE+FhXRLRlV0SRcldEXn9XRCuM
V0T4mFdExKVXRJGyV0Rev1dEK8xXRPjYV0TE5VdEkfJXRF7/V0QrDFhE+BhYRMQlWESRMlhE
Xj9YRCtMWET4WFhExGVYRJFyWERef1hEK4xYRPiYWETEpVhEkbJYRE6/WEQrzFhE+NhYRMTl
WESR8lhEXv9YRCsMWUT4GFlExCVZRJEyWUReP1lEK0xZROdYWUTEZVlEkXJZRF5/WUQrjFlE
+JhZRMSlWUSRsllEXr9ZRCvMWURK2VlExOVZRIHyWURu/1lEKwxaRPgYWkTEJVpEkTJaRF4/
WkQrTFpE+FhaRLRlWkSRclpEXn9aRCuMWkT4mFpExKVaRJGyWkRev1pEK8xaRPjYWkTV5VpE
kfJaRF7/WkQrDFtE+BhbRMQlW0SRMltEXj9bRBpMW0T4WFtExGVbRJFyW0ROf1tEK4xbRPiY
W0TEpVtEkbJbRF6/W0QrzFtE+NhbRMTlW0SR8ltETv9bRBoMXET4GFxExCVcRJEyXEReP1xE
K0xcRPhYXETEZVxEkXJcRF5/XEQrjFxE+JhcRMSlXESRslxEXr9cRCvMXET42FxE4edcRJHy
XERe/1xEKwxdRPgYXUTEJV1EkTJdRE4/XUQrTF1E51hdRMRlXUSRcl1EEoBdRBqMXUT4mF1E
xKVdRJGyXUROv11EK8xdROfYXUTE5V1EkfJdRE7/XUQrDF5E+BheRMQlXkSRMl5ETj9eRCtM
XkT4WF5ExGVeRJFyXkRef15EK4xeRPiYXkS0pV5EgbJeRE6/XkQrzF5E+NheRMTlXkSR8l5E
Xv9eRCsMX0T4GF9ExCVfRJEyX0ReP19EGkxfRPhYX0TEZV9EkXJfRF5/X0QrjF9E+JhfRLSl
X0SBsl9EXr9fRBrMX0T42F9ExOVfRJHyX0Re/19EGgxgROcYYETEJWBEkTJgRF4/YEQaTGBE
+FhgRMRlYESRcmBEXn9gRCuMYET4mGBExKVgRIGyYERev2BEK8xgRPjYYETE5WBEkfJgRF7/
YEQrDGFE5xhhRMQlYUSBMmFEXj9hRCtMYUT4WGFEtGVhRJFyYURef2FEK4xhRPiYYUTEpWFE
kbJhRE6/YUQazGFE+NhhRMTlYUSR8mFEXv9hRMQNYkTnGGJExCViRJEyYkReP2JEK0xiROdY
YkTEZWJEkXJiRF5/YkQajGJE55hiRLSlYkSRsmJETr9iRCvMYkT42GJExOViRJHyYkRe/2JE
GgxjRPgYY0TEJWNEgTJjRF4/Y0QrTGNE+FhjRLRlY0SRcmNE</AssayXData><AssayYData Points="900">2ViEPsWthD5PeYU+XRCGPhr/ij5erIc+MD2GPmfoiT797Yk+wAuKPgMEiD4WDYo+vsKIPiw6
iT4kW4g+R8eKPlrkij40iow+YoWLPo8oij6wlYw+07WKPpdpij7jj4k+NY6MPmNBjT7hfIw+
me+LPi+tjD4sjYw+WCOMPiGOij6i84s+eiGNPp90jD6sZY0+JMWLPpzUjD5m5oo+VCCLPnaC
jj4rHI0+ySmMPjXfjD4EeYw+UaGPPipYiz7SDo0+Vw+OPi60jz7bQI0+CjiNPhW6jD6kbI8+
2XuOPpD5jz4dnY8+kFiPPsjIjz4Uvo4+KIGQPsdljz4aMI8+IXWRPubAkD7NDo4+i8+NPlOi
kD5sno8+DD6RPmN1jz6irI8+ZtaOPujrkD5QipA+6TmPPrKIkD7OTZA+2kePPv5MkT4XSo8+
vVCOPtizkz4Jio8+THCPPuC5kj433JA+tf+QPj++kT7PGZE+a4qSPk0ejz7BV5E+rL6SPpDf
kT6xJ48+smaQPj8Skj6wfJA+kIyRPtwckT6hS5A+NC+SPjSLkj7gRZE+VvaSPphPkD5kSJE+
OseTPicykz7SM5I+zXySPjZbkD7GN5E+/FmSPrA6kz7+qJI+zueQPjF4kD5W4JM+31iSPqDy
kj5JN5Q+AciTPkUBlD55+5M+7JiSPpBJlD7RgpM+C+ORPlmFkj5XgZI+SYySPrrDkj5kXJQ+
fH6VPg42kj6mMJQ+G9GRPudTkj6U05E+wgSTPuMZlD4YL5Y+DeOSPmm1lD7KM5U+FoGVPidd
lj4P25M+N8CTPuP8kz5THZU+NpKUPjwqlj6+apI+aJGWPnaQkz4EkJM+xwuUPl3Skj6jqpU+
BxyVPj2rlD6/kJU+3niTPmqClT5DHZY+kj6VPjBKlj5FF5U+p+mVPhfTlD6dtJc+DdGWPstr
lT6IdpY+NZ6UPm1BlT7g3pU+UMiXPomrlD4H3pU+dsGXPpAQlj7aLZc+mKKWPh1SlT69O5Q+
++aWPkgjlT4AQpU+SnuVPnkkmT7Z3ZY+XkmXPo8omD6hRpY+/5GXPnk4lj5KCJY+VyuXPg2r
lz6w7pc+7feVPluJlz4OWpQ+1DWWPvWhlj4PRJU+o+aVPrRKlj7iypY+uC2YPvi9mD5Wr5g+
QVOYPhWHmD5075Q+KyeZPhQAmT7gFZg+qAyaPl8Hlz66SJg+tNiZPnGVmD6i1JY+gy6XPoO8
mD78hpg+jISZPnkBmD7h7ZY+P9iYPrk1mj7f7Jc++YKZPm2Umj4qOpk+fUOaPt/+mD7GVJk+
vwOZPmDmmT7KZ5c+DsiWPq7rlz6x35k+abeWPq0imj66MZk+6UKYPoyNmD4LQJo+hqqaPgN0
mj63FZc+SwGYPmVAmj4jBJo+c4aYPpZTmj5C4po+nY6ZPo/Bmj7rp5o+VyiaPlFHnD4z15g+
KrybPuWGmT6yn5o+UMuZPqPemT4YIpo+mmmXPuh+mz7eoJo++vmbPk3Tmz5DiJw+zVycPp1X
nD5odps+p+qbPjO9nD5gjZ0+TROdPkPxmz7SoJo+WEGaPrGGmD6O5ps+8dSaPiNSmj7SB5s+
JfaZPm5QnT7xZps+NeOaPlmxmj58FJ4+iVGdPsb5mz66LJ0+Y1GdPmZ5mD7PBZw+ZDWdPt4J
mz542Js+zySbPrqmmz6Bi5s+M6ibPv+Jmj6Njp0+ZYKdPhBRnD4kvZw+nMadPr4snT4WkJw+
mSSdPtc5nD7Jl5w+vUmgPlTonj4whp0+5LCfPlpmnD6G5pw++uScPtjnnz6fX50+/zGfPkyU
nD4lA58+J3ucPpkinD4BG58+cRqePq68nD5BNp8+u3+cPvZQnj7iiZ0+iKmePpc7nj7iIaE+
suGcPmU+nj6oY54+WWidPt8+oD5Cz58++ICePk0pnj61/pw+1b6cPmfenj4yEJ4+/k+ePkDf
oD4mr50+U+yePlPsoT4g6p8+7L6dPt3AnT7kb58+Uc2fPgPnoD6YM58+ZwWdPpz4nT6cDKE+
mqegPnOTnj57AqE+HPyfPgv4nz7BYJ4+AAOfPhwvoD7Hxp8+ytKePuPjnj4Jy54+z7CgPhEO
nz6PP6A+F4uePo4joD4F0J0+gyqiPjXMnz5Ju6A+15ucPp+Nmz7lSaI+8jKgPqbCnz5LgJ0+
UOuiPgdwoD7GwJ4+fUOfPuNioT5eLqA+RNWfPugboz51TKE+d/6gPvLunz75KqA+HgyhPpT8
oj6wZaE+HJSePti7oj76+qA+rwegPpVPoT5IOp8+N3ihPijnoT7yRqA+In+gPvd1nz5A26A+
3O6fPnskoT7rLqA+iDWjPv6soD66T6A+osagPmQ5oj6hT6A+AN+hPjEXnz7aAaA+/zehPnIj
nz4aI6I+Jj+dPjOIoz72nKM+EAqiPtjzoD4XJ6A+ffChPhU5oD4bc6Q+KLKhPlYmoT50pJ8+
14+hPuG4oj4o+aA+7gahPuyVnz6Mnp8+J/ChPsxqoD7eQKE+DZmhPuOIoz6sdZ4+Zj+iPlyx
oT7UkqI+SYOhPmzvoD5qwqE+nH6ePn9+oz4pnKI+YwqiPpqIoz6aDaI+KQWkPvtaoz5YpKI+
Cb+hPkmanz4BaqM+H9GjPoI8pD6kr6I+XW2lPqMRoz4ioKI+teihPswWpD4eDKQ+lImjPqSR
pD6pZ6M+GIGkPlJEoj4hNaE+HhCjPlIooT6/4KE+0OyiPh3boD65K6M+RNOkPtqnpT7PQaA+
prmhPonkoj6nhKM+EqujPvMupD6lTqU+9cGjPpIeoz5eK6U+fi2kPsv5oT7uv6M+oK2hPsqQ
pD5Yn6I+WZygPkkfpD5956M+AzuiPo1VpT4IXaQ+FyWiPg4Ooj69V6c+9YKfPsTcoj5ElqM+
x7ekPi54oz6/36I+PN6hPtEMpD5+caU+v82iPrkDpj7OH6I+fMSlPmQNpj7GlKQ+c5ClPliJ
pD7b1qQ+8/GjPuQPoz4G6aQ+MQWkPvuWoz4zdqQ+XlOlPo1fpT4qeKQ+rTGlPmHuoz61qaY+
MUCjPlLHpD6IjaM+5OClPjFRpD51PKM+b7ClPrJLpj5z/KM+62OnPsjzoz5Ef6M+vEilPiNC
pj44waY+5xWlPleYoz5cAaQ+Bs2lPrappz6MiaU+cNClPr70pT6baaU+jv6kPv0ZpD4I46Y+
7ZWmPgR+pT69dKY+3M+lPuRZpD5/MKc+2FikPu9goz6DSqU+AtalPtyTqD6HNKc+IqGlPpXo
pT7dF6c+JY2kPni+pT5IdKY+2WaoPiXvpT4QGqg+YQ+mPqjZpj5YT6c+SbakPlEtqD6LU6c+
UmSnPpyapz6pcqQ++bKnPlB8pD6n/aQ+asylPnq/pz7qaKU+KfSpPqOQpT7FkqY+4A+lPkGX
pz5gqag+KFWnPgL/pz5Ox6c+XkamPn89pT6FGac+4/akPmefpT53saY+2HOoPkcQqD5ewKg+
HE6qPqAtpj4iyqY+J7ioPh9qqD4Z4qQ+EiOnPnzzqD7qRKY+Q1+pPilFqD62Rag+Z32mPh9/
qT56iqY+qO2nPopUpj4H+qY+DzioPrvbqz6Q4qg+UuKmPrTEpz4qwac+tWeoPvgnpz5K5qk+
0qepPk/spz6i+qk+3z+pPpcUpT7hK6g+26qlPnwxqT5iJqc+7H+pPuJiqT4MJag+ymGnPq3b
qD57y6Y+lbioPol+qD5/XaY+J16mPrynpz7Rdqg+WJKqPg4vpj7xOKo+H5WoPt0eqD5Cf6k+
35KpPqdFqj4sX6k+rD2qPj91pj56rKs+tHapPlVZqj5Bhqo+TxerPt7YqD4/fKo+WkKpPv/v
qj6H7ag+gwarPumSqj6kh6c+d1qnPp89qj7xoqk+pBClPiIAqj4svKc+BgmrPjO+qj5lv6w+
jAqoPg2YqD7KpaY+E8ypPk4XqT5Ij6o+X3inPtNYqT5Rt6o+uZqpPg1aqj4fzKk+hlapPrim
qD6QN6k+QfynPsoGqD4nF6o+uOOoPlvJqD63sak+QpyqPh4DrD7UWak+dHmtPtcwqj7I7Kc+
n/eqPuI1qT4vx6g+gfmmPjRpqT6a56o+Eh+pPntYqD61Zq0+10mqPp8zrD5nHKw+rAStPnhA
qj5M5qk+pB6qPiEFqj5Bpqk+UQ+sPkycqT7xmqs+/h2pPt0eqj7mD6o+VA+sPiSRqT6+Mqo+
O6KoPjFKqj7TEqo+BpCrPmtxqz5Z9qo+aYyrPjoFqz40jqk+EYuqPmRpqT4dvak+sLOrPtYH
qz6UnKs+HT2sPt24qz55+Ks+YLOpPrMrqj4BvKk+5HqsPvsprD4yW64+ZmqpPsM+rD5bbqs+
ECWoPlCGqT6EDaw+n1GqPhVXqj7yfas+hXWsPhlkqz6W16s+JMCqPqXKqz6lZac+gLaqPujG
qj6Ajao+EdisPiparT62s6s+8VasPvbcqj4ogq0+MFKrPlT/rD5WUK0+V1etPngWrD5Z+a4+
bwCrPgjZqz4z0as+vf6sPsT+qT7/ia0+BGqpPmifqj5m660+XZyrPtRTrT5kdK0+AIOsPvBH
qz5onK4+vNarPoP5qj5xy6s+mxitPt9Mqz7lBas+ciOrPlIVrj7xTKw+mJiqPsj+rD4Fkqo+
lKarPgsArD4ivqw+NxWrPtfVrD5lRaw+5rmsPp7DrD5R6K0+im2tPp/qrj4Vfaw+iSutPu01
rT6eiq4+Y3KsPrM/rD5rX6w+xn6sPnQ2rD4Pna0+lJ6vPrcKrT5Vh60+hkKsPtWrrT4iRKw+
We2uPgMlrD7hpqw+4ritPofaqz5RRK4+ptmuPkAyrT5xYq8+</AssayYData></Step><Step><CommonData><SampleLocation>1</SampleLocation><SampleID></SampleID><SampleGroup></SampleGroup><SampleInfo></SampleInfo><SampleRow>H</SampleRow><SamplePlate>1</SamplePlate><WellType>BUFFER</WellType><Concentration>-1</Concentration><ConcentrationUnits>µg/ml</ConcentrationUnits><MolarConcentration>-1</MolarConcentration><MolarConcUnits>nM</MolarConcUnits><MolecularWeight>-1</MolecularWeight><Temperature>25</Temperature><StartTime>6388069</StartTime><AssayTime>180</AssayTime></CommonData><FlowRate>600</FlowRate><StepType>DISASSOC</StepType><StepName>Dissociation</StepName><StepStatus>OK</StepStatus><ActualTime>179.999</ActualTime><CycleTime>0.2</CycleTime><AssayXData Points="900">Xn9jRCuMY0T4mGNEtKVjRIGyY0Rev2NEGsxjROfYY0S05WNEkfJjRF7/Y0QaDGRE5xhkRLQl
ZESRMmREXj9kRBpMZET4WGRE5WVkRJFyZEROf2REK4xkRPiYZETEpWREgbJkRE6/ZEQrzGRE
59hkRMTlZESR8mREXv9kRBoMZUTnGGVEuiZlRJEyZUROP2VEGkxlROdYZUTEZWVEgXJlRE5/
ZUQrjGVE55hlRLSlZUSRsmVEXr9lRBrMZUT42GVEtOVlRJHyZURe/2VEGgxmROcYZkTEJWZE
gTJmRE4/ZkQrTGZE+FhmRMRlZkSRcmZEXn9mRCuMZkTnmGZEtKVmRIGyZkRev2ZEGsxmRPjY
ZkS05WZEgfJmRE7/ZkQaDGdE5xhnRLQlZ0SBMmdETj9nRBpMZ0T4WGdExGVnRJFyZ0ROf2dE
K4xnRPiYZ0S0pWdEkbJnRE6/Z0QrzGdE59hnRLTlZ0SR8mdEXv9nRBoMaET4GGhEtCVoRIEy
aEReP2hEGkxoROdYaES0ZWhEgXJoRE5/aEQajGhE+JhoRLSlaESBsmhETr9oRBrMaETn2GhE
tOVoRIHyaERO/2hEGgxpRPgYaUS0JWlEgTJpRE4/aUQrTGlE51hpRLRlaUSBcmlETn9pRBqM
aUT4mGlExKVpRJezaUROv2lEGsxpRPjYaUS05WlEkfJpRF7/aUQaDGpE+BhqRLQlakSBMmpE
Xj9qRBpMakT4WGpEtGVqRIFyakROf2pEGoxqRPiYakS0pWpEgbJqRE6/akQazGpE59hqRLTl
akSB8mpETv9qRCsMa0TnGGtEtCVrRJEya0ROP2tEGkxrRPhYa0S0ZWtEgXJrRE5/a0QajGtE
55hrRMSla0SBsmtETr9rRBrMa0Tn2GtEtOVrRJHya0RO/2tEGgxsRPgYbES0JWxEkTJsRE4/
bEQaTGxE51hsRLRlbESBcmxETn9sRCuMbET4mGxEtKVsRIGybERev2xEGsxsROfYbETE5WxE
kfJsRE7/bEQaDG1E+BhtRLQlbUSBMm1EdEBtRBpMbUTnWG1E9mVtRIFybUROf21EGoxtRPiY
bUS0pW1EgbJtRE6/bUQazG1E59htRLTlbUSR8m1ETv9tRCsMbkTnGG5EtCVuRIEybkROP25E
GkxuRItZbkS0ZW5EgXJuRE5/bkQajG5E55huRMSlbkSBsm5ETr9uRBrMbkTn2G5ExOVuRIHy
bkRO/25EGgxvROcYb0S0JW9EgTJvRE4/b0QaTG9E51hvRLRlb0SBcm9ETn9vRBqMb0TnmG9E
tKVvRJGyb0ROv29EGsxvROfYb0S05W9EgfJvRF7/b0QaDHBE5xhwRNUlcESBMnBETj9wRCtM
cETnWHBEtGVwRIFycEROf3BEGoxwROeYcES0pXBEgbJwRF6/cEQrzHBE59hwRMTlcESB8nBE
bv9wRBoMcUT4GHFEtCVxRIEycUROP3FEK0xxROdYcUS0ZXFEgXJxRE5/cURMjHFE55hxRLSl
cUSBsnFEXr9xRDvMcUTn2HFEtOVxRJHycURe/3FEGgxyROcYckS0JXJEgTJyRE4/ckQaTHJE
51hyRLRlckSBcnJEXn9yRBqMckTnmHJEtKVyRIGyckROv3JEAM1yRAjZckTE5XJEgfJyRE7/
ckQrDHNE+BhzRDcmc0SBMnNETj9zRCtMc0T4WHNEtGVzRIFyc0Ref3NEK4xzROeYc0S0pXNE
kbJzRF6/c0QazHNE59hzRMTlc0SR8nNETv9zRBoMdETnGHRExCV0RJEydEROP3REGkx0RPhY
dETEZXREkXJ0RE5/dEQajHRE55h0RMSldESRsnREXr90RCvMdET42HRExOV0RJHydERe/3RE
Kwx1RPgYdUTEJXVEkTJ1RF4/dURMTHVE+Fh1RNVldUSRcnVEXn91RCuMdUT4mHVExKV1RJGy
dURev3VEK8x1RPjYdUTE5XVEkfJ1RF7/dUQrDHZE+Bh2RMQldkSRMnZEXj92RCtMdkT4WHZE
xGV2RJFydkRef3ZEK4x2RBiZdkTEpXZEkbJ2RF6/dkQrzHZE+Nh2RMTldkSR8nZEXv92RCsM
d0T4GHdExCV3RJEyd0ReP3dEK0x3RPhYd0TEZXdEkXJ3RF5/d0QrjHdE+Jh3RMSld0SRsndE
Xr93RCvMd0T42HdExOV3RPTyd0Re/3dEKwx4RPgYeETEJXhEkTJ4RF4/eEQrTHhE+Fh4RMRl
eESRcnhEXn94RCuMeET4mHhExKV4RJGyeER/v3hEK8x4RPjYeETE5XhEkfJ4RF7/eEQrDHlE
+Bh5RMQleUSRMnlEXj95RCtMeUT4WHlExGV5RJFyeURef3lEGox5RPiYeUTEpXlEkbJ5RF6/
eUQrzHlE+Nh5RLTleUSR8nlEXv95RCsMekT4GHpExCV6RJEyekReP3pEK0x6RPhYekTEZXpE
kXJ6RF5/ekQajHpE+Jh6RMSlekSRsnpEXr96RCvMekTn2HpE1eV6RJHyekRe/3pEGgx7RPgY
e0TEJXtEkTJ7RF4/e0QrTHtE+Fh7RMRle0SRcntEXn97RCuMe0T4mHtExKV7RJGye0ROv3tE
K8x7RPjYe0TE5XtEkfJ7RF7/e0QrDHxE+Bh8RMQlfESRMnxEXj98RCtMfET4WHxExGV8RJFy
fERef3xEK4x8RPiYfETEpXxEgbJ8RF6/fEQrzHxE+Nh8RMTlfESR8nxE/gF9RBoMfUT4GH1E
xCV9RJEyfUROP31EK0x9RPhYfUS0ZX1EkXJ9RF5/fUQrjH1E+Jh9RMSlfUSRsn1EXr99RCvM
fUT42H1EtOV9RIHyfURe/31EGgx+RPgYfkTEJX5EgTJ+RE4/fkQrTH5E+Fh+RMRlfkSRcn5E
Xn9+RCuMfkT4mH5ExKV+RJGyfkROv35EK8x+RPjYfkTE5X5EkfJ+RF7/fkQrDH9E+Bh/RMQl
f0SBMn9EXj9/RCtMf0T4WH9ExGV/RJFyf0QjgH9EK4x/RPiYf0TEpX9EkbJ/RE6/f0QrzH9E
+Nh/RLTlf0SR8n9EXv9/RBUGgER8DIBE4hKAREkZgESvH4BEFSaARHQsgETiMoBESTmARK8/
gEQVRoBEfEyAROJSgERJWYBEr1+ARB5mgER8bIBE4nKAREl5gESvf4BEFYaARHSMgETikoBE
SZmARK+fgEQVpoBEfKyARNqygERJuYBEr7+ARBXGgER8zIBE4tKAREnZgESv34BEFeaARHzs
gETi8oBESfmARK//gEQVBoFEdAyBROISgURAGYFErx+BRBUmgUR8LIFE2jKBREA5gUSvP4FE
FUaBRHxMgUTiUoFESVmBRK9fgUQVZoFEfGyBROJygURJeYFEr3+BRBWGgUR0jIFE4pKBREmZ
gUSvn4FEFaaBRHysgUTisoFEQLmBRK+/gUQVxoFEfMyBROLSgURJ2YFEr9+BRA3mgUR87IFE
2vKBRED5gUSv/4FEFQaCRHwMgkTiEoJESRmCRPkfgkQVJoJEdCyCROIygkRJOYJEfECCRBVG
gkR0TIJE4lKCRElZgkSvX4JEDWaCRHRsgkTicoJEQHmCRK9/gkQNhoJEfIyCROKSgkRAmYJE
r5+CRBWmgkR8rIJE2rKCREC5gkSnv4JEDcaCRHTMgkTa0oJESdmCRK/fgkQN5oJEdOyCRNry
gkRA+YJEr/+CRBUGg0QYDYNE2hKDREAZg0SnH4NEDSaDRHQsg0TiMoNESTmDRKc/g0QVRoNE
fEyDROJSg0RJWYNEp1+DRA1mg0R0bINE4nKDREB5g0Svf4NEFYaDRHSMg0TikoNESZmDRKef
g0QNpoNEfKyDROKyg0RJuYNEr7+DRBXGg0R0zINE4tKDREnZg0S/34NEDeaDRHzsg0Ta8oNE
SfmDRKf/g0QVBoREfAyEROIShERJGYRE0B+ERA0mhER8LIRE4jKEREA5hETeQIREFUaERHxM
hETiUoREQFmERK9fhEQVZoREdGyEROJyhERAeYREp3+ERBWGhER0jIRE4pKERECZhESnn4RE
DaaERHyshETasoRESbmERK+/hEQVxoREdMyERNrShERJ2YREp9+ERBXmhER87IRE4vKEREn5
hESv/4REDQaFRHwMhUTiEoVESRmFRKcfhUQNJoVEfCyFRNoyhURAOYVErz+FRBVGhUR8TIVE
2lKFRElZhUSvX4VEFWaFRHRshUTacoVEQHmFRKd/hUQVhoVEdIyFRNqShURJmYVEp5+FRBWm
hUR0rIVE4rKFREm5hUSvv4VEDcaFRHzMhUTa0oVEQNmFRK/fhUQV5oVEdOyFROLyhURA+YVE
p/+FRA0GhkR0DIZE4hKGREAZhkSnH4ZEDSaGRHwshkTaMoZEQDmGRK8/hkQNRoZEdEyGROJS
hkRJWYZEr1+GRBVmhkR8bIZE4nKGREB5hkSnf4ZEDYaGRHyMhkTikoZEQJmGRKefhkQNpoZE
dKyGRNqyhkRAuYZEp7+GRA3GhkR0zIZE2tKGREnZhkSn34ZEDeaGRHTshkTa8oZESfmGRK//
hkQNBodEdAyHRNoSh0RAGYdEpx+HRBUmh0R0LIdE2jKHREA5h0SnP4dEDUaHRHxMh0TaUodE
SVmHRK9fh0QVZodEfGyHROJyh0RAeYdEp3+HRA2Gh0R8jIdE4pKHRHKZh0Snn4dEDaaHRHSs
h0TisodEQLmHRK+/h0SIxodEdMyHRNrSh0RJ2YdEp9+HRA3mh0R87IdE4vKHRED5h0Sv/4dE
DQaIRHQMiETaEohEQBmIRKcfiEQVJohEfCyIRNoyiERAOYhE</AssayXData><AssayYData Points="900">U9urPjxaqj4lUKw+yJauPphCqz7aPq4+cWOrPoJWqz4d2K0+zMWrPprzrD4tYaw+cTysPm1J
rj5qzKs+GBquPrKNrT4iZKw+Pb2uPk5RrD4n4ao+DiOvPppvrD6l+K0+KWurPnS5rT42k60+
ogqsPnLcrD7g5K4+c6isPu6qrD5KPKs+Lp2sPkCErz5QAKw+hrKsPiUJrT6tnqs+n3+tPoYy
rj4umq0+o+6tPqfbqT6Uqas+912tPlBNrD65u6o+edmsPsT4rT6DO68+rMqsPrwvrD6Usq4+
zpyrPpYjqz6UU68+7kKwPn9yrT6jP6w+k6utPrWFrD7lUKw+LLKsPtIxqz4MB7A+v8ysPkm5
rj5zKa0+K7StPvcNrT47oa0+XeOtPknrqD51hKs+zZyrPtePrz7pJKs+tx+sPhs/rT6wJK4+
xlytPgrcrT5hfK0+a+SuPkrlrT4YIK0+rnqrPlVArT5Yv64++m+tPje1rD70Uaw+rQStPgwt
rT605K0+4KGuPlO1rT63Iq0+Yc6sPjIcrj7Taqw+qpirPuBqrT4Neaw+/HysPo4NrD5h2Ko+
Mi6uPokwsD7r/as+2ROtPhkArj56sq4+BPyqPqDPqT7+K60+eZOsPogIrD4jO6w+reusPpe6
rD4x8qw+P3WrPhaJrT6cDa8+cXytPq/Uqz6TbK4+fnasPovAqz7Vqq0+DSKsPo9yrT6R/aw+
qBytPps0sD7E1q4+XhitPjL4qz5dVq0+uimtPiA2qz7Dpa0+trutPjyRrj7FGK0+pQ6rPvkK
rT7jUq4+IAytPpuirT6Kdqw+/9OtPhrxrD5mxKw+M8GrPt0prz7O9a0+y0qsPlHXrT7oNqw+
p2auPg4Urj5cAa8+RlKuPrd+rD6UIa8+UG2sPn5QrT4/Da4+3uKrPll4rT715K4+tNCwPg9x
rj6Om60+ikKtPo29rD4i6a0+clusPg1orD4K5q4+7f6tPs+srD7mHK0+eHmvPovMrj76ubA+
ZKCuPoJMrT4xqK4+y9irPirDrT4Y86w+sOyrPgtRrj5mua4+GI2tPqcWrz6RM64+j+GuPmEs
qj5lMK4+uUqvPs5OrT4ZgK8+00euPkk3rT5rq60+eIavPu6Urj6g5K8+OIWtPs74rD7b4q0+
2QevPiwWrj4Yya0+K4auPmn6rz4yJbA+ZHuuPrnYrz4Qpq8+X76tPpTvrT4F9a4+xsOtPvQo
rj6JzrA+TSSvPrxysD62hLA+rFSxPrC3rz6Vh64+hbquPjwyrj7+tK4+4+auPkP2rj6JZa4+
6RmvPmtArz6nSq8+yL2vPm/lrT63TLE+mHGwPomBsj4SYK4+teCuPsRbrT6Df7A++XuuPs7k
rj7GWK0+UkOwPtYDrz7df68+xs2tPn8orj4pvq8+KmatPlpasD4YHK8+GsyvPpjarj5MVa8+
Rz6uPsgGrz7ZH60+nI+tPvo/rj78C7A+a2OvPkirrz6P+68+DBSxPncGrz5Nna8+wBOxPlRc
rz4o7q4+wg6vPi1gsD7HiK4+K0CvPrYyrz6xI7A+/lCuPnaMrj7Saq0+Fe2uPqzcrT7HZLE+
0KivPj7jrj72J7A+UMCyPjqXsT5iAbA+enetPvb+sT7xZ7A+xlCuPrL4rj5v6a0+PlCvPlt0
sD6GWK8+xKyuPitqsD7loK8+4QWuPpn6rj6sVbA+nAqvPm0trz6UBLE+3ZavPhH1sT4Cz64+
jXCwPijArj4we64+ZlmxPlS8rj4/ZK8+AVGwPmzcrj6Ss64+RP6tPmeBrz7/PK4+wY6uPms9
sD6La68+4dawPoDmsD4eErA+jvCvPlbvrT6mo68+mSOvPoOjrj7gL7E++YWvPtwYsD5cu68+
tOqyPkWZrj6FirA+3xyxPp11rz6ddK8+Jp6uPtv8rz6tyKw+fuWuPs/zsD6lyK0+WmStPrLG
sT5e1a8+eECwPmBprz5/27A+BruvPg9csD6+rq0+1xWyPgplsD5hcbE+cpCwPh9Prz5vn7A+
PQKwPhLnsD6pMLI+O1CuPjffsD52VLE+/ZuxPqQesD6iE64+x/CwPp6Jrj6km64+8t+tPhwg
rz78Ha8+qu6vPozurz6AGrE+em2wPm6irj6nT7A+53ayPrjwsT48ZrM+noywPkW3rT765rA+
6smxPuD6sT7C+rA+KhKyPv9MsD6NMbE+mjKvPhBLrz6QurA+1BquPnXdsj4gsLI+22WyPuUi
sD4Egq8+JcKuPoOJsz7bw68+XXSyPp4/sD62s68+5NyvPizssD7W07E+hnGvPo+HsD4tt7A+
dMezPpu7rz7bXbQ+Ar6wPjlLsT6CQq8+goCwPgimsT4W87A+07CvPj2zsT6kva4+pFawPuh0
rz7IBa4+TwyxPvBgsj50vLE+D/yxPlESsj6uQrE+X3qxPq0qrj7jW7I+4wuxPhYZsz6I2a8+
kO2yPoBRsT7vpLE+4EyyPoqcsD74G7I+fpKwPnoTsz6dFrE+ubizPmkGsj7zCLI+jVSwPg8V
tD5lB7Q+YvSwPnGisT4xJrA+t9OxPsiKsT6Ceq8+RPuuPpVqsj7bH7E+XB2wPvT/sD6SmbA+
V4OyPiB6sj60FbI+Y5ixPuzSsT6K9bI+ktexPt5esj7OIq4+RGmwPu7nsT7PRrA+H76yPk2a
tD5zH7I+MTqwPjTpsz5ibLI+X5izPp8tsT5X5LA+cNGzPmm2sT7jcrA+ICqxPuk9sz6GC68+
x1i0PqQ4sj5l6LI+3DOzPmUVsz5J1LI+5pyyPvd3sT528rI+Nq+xPv+ysz5HdrA+87WyPtCj
sT493rE+DM2yPuAFsT5UurE+HhC2PugmtT4lBbM+PC2xPklirz7xuLI+k1yzPsgdsT6127I+
NZayPnG9sj7+jLE+iLGxPtuGsj68t7M+uG6wPpUMtD6nmbM+5B+zPhP0sz4YTrM+mxCzPprv
sz6JxrQ+pqSyPl3Lsj4egbQ+DA+zPnr/sT7dRbE+Ec2xPlWLsz7UILM+qP+yPjgVsj5ajbM+
HEK0PhOAsT7OOrI+xRizPgLHsT5rebU+ZqC1PmF2sz75CbU+YNuwPlcBsz7n+rM++5KzPnod
tT7QRrI+qOyvPo9psz7nj7I+uuCyPgd8sz5+l7I+3NqyPvIdsT7GRbM+vS60Pub7sz6nerM+
sCazPn7Ysj4EDbU+G+myPmKhsj57K7Q+uDezPhOMtT5t3rM+iAuzPrWFsj7KNbM+Qyu1Pomi
sz6lC7I+ju+yPgIWsz6JdrM+7cyyPo3Esj4hOrQ+wIO1Ps3MsT4Oz7M+n4WxPrEpsz6WK7Q+
FlO0PpsFtD52JLU+Wt2zPs4ZtT7XdrM+bFS1PvlQsj4WzLU+MfWzPr8Ssz7P7LM+DamzPsEW
tz4nGbQ+4Vi0Pgv6sj4Ss7U+TYy0Pk3nsz4mKbU+Xty2PhTAtD5oPLU+XKyyPo6isz7uwrU+
3qO1PlKKuD625LI+CSKyPk+Zsz7RTrM+YSG1PpRRtD6iH7Y+kduzPtButD7CObQ+Hwq1Ptj7
tD5UsLM+9/22PtlTtj4IRrU+2IG0Pt/Wtz5VMLU+AaG0PugutD55aLY+LZazPgR1tT6XRrY+
kdazPtU1sz5z/7Q+LLm0PisRtj6LQbQ+M2C0PlNutj40hbM+YhG0PjBztT755rM+Id2zPu2j
sz4TrbI+yie2Pn8csz7Te7I+OEC2PsvbtD5ZibQ+w06yPnR4tj47WLU+svu0Pq6ctT5rNbQ+
RlS0Ppf+tT5BA7U+AUO0PrHytT54UrY+I9m1PjYvtj6uUrY+ts22Ppy8tD6Zc7c+gfy3Porj
sj5ygbM+yjS2PiNFtj5l37Q+b462PiSFsj4XzrM+dza0Pr19tD7t7LQ+tIe3PmEktT4Wh7U+
Rgu2Poehtj5JarU+3Rm1Pr20tD6BK7Q+O3u2Pv4isz5SKrY+x7m2PnqNtj6SBLQ+XCe1Ph5T
tT5rX7U+jQG2Pn5ktT5yVbQ+CTa1PmtOtj4tPrc+hOK2Prg3tz7klbY+ioO2PvHmtD7s2bU+
SCS3PinLtj6Kkrg+pZW2PpY9uD7KaLY+LGO1Pjjctj7nZrc++wa2PpKMtj5sgbc+ozi1PtbJ
tT7oOrM+NSq2PlYEtz5IxrY+zfe3Pn+Xtz55dLg+AfS2PsxUtj5i/7Y+P8W1PnJ4tT4s47U+
TM22Phnktj4Oyrc+pYm1PjnatT6ax7U+d4W1PglRtD7s/7Q+Kdu1PvUztj4XPrQ+Fay2PkFS
tT5rpbU+DPq4PkUatD55ybc+KGu2PkExuT7Jmrc+Buu2Ph/mtT6HL7U+7zS3PrcytT5pObc+
b6C6PhDTtz64u7U+v3q2Pmnetz7VI7k+xiq4Prc9uD7e8bY+nlu2PqxVtj70Brg+GIi2Pse7
tT7Aa7c+Cqq3Ps1etT5hrLY+LOm2PndstT6SHLk+EPG2PoJFtz7EC7Y+2Qu4Pr07uj72p7c+
yHe3PqKBtz4bPrc+C/e3PkhDuD7B+7c+8KG2PmV/tz5HRrY+7B63Ptahsz68Ibc+Nam2PoOM
tT7+Erg+o5G1PhoQuD4KV7Y++Ay5Pv2muD4Ew7U+Fnm4PuSWtz4wbrc+z3m0Pm5ntz7dv7c+
9gW4PuGnuD5Skrg+05e3PlZWuT4JxLk+tlu3Pgtdtz7tPrg+31O2Pm5stj5eK7Y+DgG5PvVh
tz4U5bk+8qe2PtYBtz4zXrk+Gy+3PunXuD57ibQ+tla4PgbMuz6C3bg+F6O2Pt6ktj5jcbQ+
ERS5PpP1uD6KyLY+MB65PnkItz7cSLU+E4S2PnJfuD6N0rc+</AssayYData></Step><Step><CommonData><SampleLocation>11</SampleLocation><SampleID></SampleID><SampleGroup></SampleGroup><SampleInfo></SampleInfo><SampleRow>H</SampleRow><SamplePlate>1</SamplePlate><WellType>REGENERATION</WellType><Concentration>-1</Concentration><ConcentrationUnits>µg/ml</ConcentrationUnits><MolarConcentration>-1</MolarConcentration><MolarConcUnits>nM</MolarConcUnits><MolecularWeight>-1</MolecularWeight><Temperature>25</Temperature><StartTime>6577261</StartTime><AssayTime>5</AssayTime></CommonData><FlowRate>1000</FlowRate><StepType>KREGENERATION</StepType><StepName>Regeneration</StepName><StepStatus>OK</StepStatus><ActualTime>4.99895</ActualTime><CycleTime>0.2</CycleTime><AssayXData Points="25">pj+IRARGiERrTIhE0VKIRDdZiESmX4hEBGaIRGtsiETRcohEQHmIRKZ/iEQEhohEa4yIRNGS
iERImYhEnp+IRASmiERrrIhE0bKIRDe5iESmv4hETsaIRGvMiETR0ohEN9mIRA==</AssayXData><AssayYData Points="25">PzsdwG/NLMDbXTTAVns5wLF9PcClVUHADA1EwLjURsDiykjAtINKwE7XTMAYWk7A3bVPwA39
UMCsDlLATghTwJKOVMCNpFXAQidWwIqcV8BRO1jAg/FYwGqIWcCQYVrAM8NawA==</AssayYData></Step><Step><CommonData><SampleLocation>12</SampleLocation><SampleID></SampleID><SampleGroup></SampleGroup><SampleInfo></SampleInfo><SampleRow>H</SampleRow><SamplePlate>1</SamplePlate><WellType>BUFFER</WellType><Concentration>-1</Concentration><ConcentrationUnits>µg/ml</ConcentrationUnits><MolarConcentration>-1</MolarConcentration><MolarConcUnits>nM</MolarConcUnits><MolecularWeight>-1</MolecularWeight><Temperature>25</Temperature><StartTime>6593545</StartTime><AssayTime>5</AssayTime></CommonData><FlowRate>1000</FlowRate><StepType>KREGENERATION</StepType><StepName>Regeneration</StepName><StepStatus>OK</StepStatus><ActualTime>4.99797</ActualTime><CycleTime>0.2</CycleTime><AssayXData Points="25">pd+IRAPmiERq7IhE0PKIRDf5iESd/4hEAwaJRGIMiUTIEolELhmJRJUfiUT7JYlEYiyJRNAy
iUQ3OYlEnT+JRPtFiURqTIlEyFKJRDdZiUSdX4lE+2WJRGpsiUTQcolELnmJRA==</AssayXData><AssayYData Points="25">VBGHu527qbvv/K48Ih4gPe4VbT3UIZk9ZDW2PQBsyD3YKus9ET30PfIMBD7EQQs+B4UTPq2u
Gj5OYhw+YVolPkPnKj6ACCo+MiwzPrF9Mz6pozY+4WI+PuYqPj7Nq0M+y+FCPg==</AssayYData></Step><Step><CommonData><SampleLocation>11</SampleLocation><SampleID></SampleID><SampleGroup></SampleGroup><SampleInfo></SampleInfo><SampleRow>H</SampleRow><SamplePlate>1</SamplePlate><WellType>REGENERATION</WellType><Concentration>-1</Concentration><ConcentrationUnits>µg/ml</ConcentrationUnits><MolarConcentration>-1</MolarConcentration><MolarConcUnits>nM</MolarConcUnits><MolecularWeight>-1</MolecularWeight><Temperature>25</Temperature><StartTime>6609592</StartTime><AssayTime>5</AssayTime></CommonData><FlowRate>1000</FlowRate><StepType>KREGENERATION</StepType><StepName>Regeneration</StepName><StepStatus>OK</StepStatus><ActualTime>5.00005</ActualTime><CycleTime>0.2</CycleTime><AssayXData Points="25">lH+JRPqFiURhjIlEv5KJRCWZiUSMn4lE8qWJRFmsiUS/solELrmJRIy/iUT6xYlEYcyJRMfS
iUQl2YlEjN+JRPrliURZ7IlEv/KJRCX5iUSM/4lE+gWKRGEMikTHEopELhmKRA==</AssayXData><AssayYData Points="25">mcQ4wBQ1RsAdq0vAD6dOwO06UcC7+VLAGEBVwK6sVsBuZVfA6qtYwJuPWcCwXlrA811bwMov
XMD1/FzAe9JdwOsLXsCXw17ADllfwKHlX8C+mWDA+qZgwB1oYcAHhGHAQgFiwA==</AssayYData></Step><Step><CommonData><SampleLocation>12</SampleLocation><SampleID></SampleID><SampleGroup></SampleGroup><SampleInfo></SampleInfo><SampleRow>H</SampleRow><SamplePlate>1</SamplePlate><WellType>BUFFER</WellType><Concentration>-1</Concentration><ConcentrationUnits>µg/ml</ConcentrationUnits><MolarConcentration>-1</MolarConcentration><MolarConcUnits>nM</MolarConcUnits><MolecularWeight>-1</MolecularWeight><Temperature>25</Temperature><StartTime>6625696</StartTime><AssayTime>5</AssayTime></CommonData><FlowRate>1000</FlowRate><StepType>KREGENERATION</StepType><StepName>Regeneration</StepName><StepStatus>OK</StepStatus><ActualTime>5.00103</ActualTime><CycleTime>0.2</CycleTime><AssayXData Points="25">lB+KRPIlikRhLIpEvzKKRCU5ikSMP4pE8kWKRGFMikS/UopEJVmKRIxfikTyZYpEWWyKRL9y
ikQleYpEjH+KRPKFikRZjIpEv5KKRC6ZikSMn4pE8qWKRFmsikS/sopENrmKRA==</AssayXData><AssayYData Points="25">0HIJPQkMzDzgpjs9jvGQPfSGuT20NN89EpH5PbCsBj5uQhU+UYkXPpDvKT6gtjE+XAIuPpyj
Nz6DBkE+6G5EPkj2Uz6D0lE+fnxPPuumXD7kGV0+tnVoPqXHYz5AFmk+SKprPg==</AssayYData></Step><Step><CommonData><SampleLocation>11</SampleLocation><SampleID></SampleID><SampleGroup></SampleGroup><SampleInfo></SampleInfo><SampleRow>H</SampleRow><SamplePlate>1</SamplePlate><WellType>REGENERATION</WellType><Concentration>-1</Concentration><ConcentrationUnits>µg/ml</ConcentrationUnits><MolarConcentration>-1</MolarConcentration><MolarConcUnits>nM</MolarConcUnits><MolecularWeight>-1</MolecularWeight><Temperature>25</Temperature><StartTime>6641912</StartTime><AssayTime>5</AssayTime></CommonData><FlowRate>1000</FlowRate><StepType>KREGENERATION</StepType><StepName>Regeneration</StepName><StepStatus>OK</StepStatus><ActualTime>4.99895</ActualTime><CycleTime>0.2</CycleTime><AssayXData Points="25">nL+KRPrFikRhzIpEIdOKRC3ZikTF34pEAuaKRGHsikTH8opENvmKRJT/ikQCBotEaQyLRM8S
i0QtGYtElB+LRPoli0RhLItEITOLRC05i0ScP4tE+kWLRGlMi0THUotELVmLRA==</AssayXData><AssayYData Points="25">go86wK+xR8CcO03AcEZQwGGNUsD2OFTA3BpWwE4tV8Drh1jAmm9ZwEsuWsDTM1vA4yRcwM6b
XMBqZl3ApLJdwNwcXsDwAl/AymBfwGS+X8AbSGDAjahgwLW3YMAC9WDAJJRhwA==</AssayYData></Step><Step><CommonData><SampleLocation>12</SampleLocation><SampleID></SampleID><SampleGroup></SampleGroup><SampleInfo></SampleInfo><SampleRow>H</SampleRow><SamplePlate>1</SamplePlate><WellType>BUFFER</WellType><Concentration>-1</Concentration><ConcentrationUnits>µg/ml</ConcentrationUnits><MolarConcentration>-1</MolarConcentration><MolarConcUnits>nM</MolarConcUnits><MolecularWeight>-1</MolecularWeight><Temperature>25</Temperature><StartTime>6657970</StartTime><AssayTime>5</AssayTime></CommonData><FlowRate>1000</FlowRate><StepType>KREGENERATION</StepType><StepName>Regeneration</StepName><StepStatus>OK</StepStatus><ActualTime>5.00005</ActualTime><CycleTime>0.2</CycleTime><AssayXData Points="25">k1+LRPlli0RYbItEvnKLRCR5i0STf4tE8YWLRFiMi0S+kotEJJmLRIufi0SFpotEWKyLRMay
i0QkuYtEi7+LRPHFi0RYzItEvtKLRCTZi0SL34tE8eWLRGDsi0S+8otELfmLRA==</AssayXData><AssayYData Points="25">OSvSPb4hnD0HVdE9K0PxPUbIDz7i5hw+28kwPtL0Qz5uyko+2PRWPoztXD5SPWk+wx9uPgFP
dT6m3ns+5giAPsxzgj69pIU+noOHPnroij6FwYs+3mKNPgH8kD6AtJE+JL+TPg==</AssayYData></Step><Step><CommonData><SampleLocation>1</SampleLocation><SampleID></SampleID><SampleGroup></SampleGroup><SampleInfo></SampleInfo><SampleRow>H</SampleRow><SamplePlate>1</SamplePlate><WellType>BUFFER</WellType><Concentration>-1</Concentration><ConcentrationUnits>µg/ml</ConcentrationUnits><MolarConcentration>-1</MolarConcentration><MolarConcUnits>nM</MolarConcUnits><MolecularWeight>-1</MolecularWeight><Temperature>25</Temperature><StartTime>6672824</StartTime><AssayTime>30</AssayTime></CommonData><FlowRate>1000</FlowRate><StepType>BASELINE</StepType><StepName>Baseline</StepName><StepStatus>OK</StepStatus><ActualTime>30</ActualTime><CycleTime>0.2</CycleTime><AssayXData Points="150">k/+LRAIGjERgDIxE1xKMRCQZjESLH4xE8SWMRFgsjES+MoxEnzmMRIs/jET5RYxEWEyMRL5S
jEQkWYxEk1+MRPlljERYbIxExnKMRCR5jESbf4xE8YWMRGCMjETGkoxELZmMRIufjETxpYxE
YKyMRMayjEQkuYxEi7+MRPnFjERgzIxExtKMRCTZjESL34xE+eWMRFjsjES+8oxEJPmMRJP/
jET5BY1EWAyNRMYSjUQtGY1Ekx+NRAomjURgLI1ExjKNRCQ5jUSTP41E+UWNRGBMjUTGUo1E
LVmNRJNfjUT5ZY1EYGyNRMZyjUQteY1Ek3+NRPmFjURgjI1ExpKNRC2ZjUSTn41E+aWNRGCs
jUTGso1ELbmNRJO/jUT5xY1EYMyNRMbSjUQt2Y1Ek9+NRPnljURg7I1ExvKNRC35jUST/41E
+QWORGAMjkTGEo5ELRmORJMfjkT5JY5EYCyORMYyjkQtOY5Ekz+ORPlFjkRgTI5ExlKORC1Z
jkSTX45E+WWORGBsjkTGco5ELXmORIt/jkT5hY5EYIyORMaSjkR/mY5Ek5+ORPmljkRgrI5E
xrKORC25jkSTv45E+cWORGDMjkTG0o5ELdmORJPfjkT55Y5EYOyORMbyjkQt+Y5Ek/+ORPkF
j0RgDI9ExhKPRC0Zj0STH49E8SWPRGAsj0TGMo9ELTmPRIs/j0T5RY9EYEyPRMZSj0QtWY9E
k1+PRPllj0RgbI9ExnKPRC15j0STf49E+YWPRGCMj0TGko9ELZmPRJOfj0T5pY9EYKyPRMay
j0QtuY9E</AssayXData><AssayYData Points="150">yoKePgDfnz6rBKA+RWqhPiuwoT5BYqQ+mJqiPkd1oT7OMKM+jEelPoIopT72UKQ+NmWpPhwC
pz4fe6Y+79apPvqfqT5ksas+GVmnPrUHqz5cDao+hwasPjkTrD6DBqw+g3SuPoe+rT5Ml64+
MGGtPjMarz51RLE+2MSwPmNasD4cLLE+2yiuPiaDsT5kyrE+Oi+0PohLtD5WIrI+mYizPnHd
rz5QsbM+TYq0PkPhtT5z4rQ+VEO1PoC2sj4Zz7Y+1KS1PhXStj7N57U+fYG3Ptnltz5Wrrg+
xgi3PiGvuD7P4bk+1aa4PlIguD5dFLg+Icm3PvTSuD5CErw+Cge8Pj8duz6AHLs+VDy6Pr6N
uj7SJr0+Wu68PrDsuz5x370+6ly/PrX+vD6vIr0++Cu8PtwLwT6Xo70+Y7C9PmbXvz5YPL4+
hBTAPuSdvj51BsE+4NS+PjPtwD5D7sE+hrbCPtDfvz7fH8E+/5HBPif8vz4oEMA+FhjBPvUc
wj6COMM+TUbCPsCcwz4nqMM+5szDPjWHwT7cXsQ+fR3DPuCSwz61JcQ+1EjFPnqUxT5DF8Y+
UbHEPjzoxD5Rvcc+AkTEPl/VxD7GF8U+NFbIPm66xj7hPsg+itHHPukHyD7z3Mg+It7IPv8v
yT42N8k+QgrJPkUbyD7m0cc+KPjHPh4Yyj6PNMk+nHLKPsuuyz4n+8o+42vKPozQxz5yd8o+
yRzKPugwzD7tMMg+j3/KPg1Uyz4Ogss+9CHLPo13yz53Ask+MQLKPvQXzD5SKcs+KbjLPo4b
zj4qX8w+</AssayYData></Step><Step><CommonData><SampleLocation>1</SampleLocation><SampleID></SampleID><SampleGroup></SampleGroup><SampleInfo></SampleInfo><SampleRow>H</SampleRow><SamplePlate>1</SamplePlate><WellType>BUFFER</WellType><Concentration>-1</Concentration><ConcentrationUnits>µg/ml</ConcentrationUnits><MolarConcentration>-1</MolarConcentration><MolarConcUnits>nM</MolarConcUnits><MolecularWeight>-1</MolecularWeight><Temperature>25</Temperature><StartTime>6703820</StartTime><AssayTime>80</AssayTime></CommonData><FlowRate>600</FlowRate><StepType>LOADING</StepType><StepName>Loading</StepName><StepStatus>OK</StepStatus><ActualTime>79.999</ActualTime><CycleTime>0.2</CycleTime><AssayXData Points="400">k7+PRPnFj0RgzI9ExtKPRC3Zj0SL349E8eWPRGDsj0S+8o9ELfmPRJP/j0T5BZBEYAyQRMYS
kEQtGZBEix+QRPElkERgLJBExjKQRC05kESLP5BE8UWQRGBMkES+UpBEJFmQRItfkET5ZZBE
WGyQRL5ykEQteZBEk3+QRPGFkERYjJBExpKQRCSZkESLn5BE8aWQRFiskES+spBEJLmQRIu/
kETxxZBEYMyQRMbSkEQk2ZBEi9+QRPHlkERo7JBExvKQRCT5kEST/5BE+QWRRFgMkUS+EpFE
LRmRRIsfkUTxJZFEYCyRRMYykUQkOZFEiz+RRPFFkURYTJFEvlKRRC1ZkUSTX5FE8WWRRFhs
kUS+cpFELXmRRJN/kUTxhZFEYIyRRL6SkUQtmZFEi5+RRPmlkURgrJFEvrKRRCS5kUSTv5FE
8cWRRJnMkUTG0pFEJNmRRIvfkUTx5ZFEWOyRRMbykUQt+ZFEi/+RRPEFkkRgDJJExhKSRC0Z
kkSLH5JE8SWSRFgskkS+MpJELTmSRJM/kkT5RZJEWEySRL5SkkQkWZJEk1+SRPllkkRYbJJE
vnKSRCR5kkSLf5JE8YWSRFiMkkTGkpJELZmSRJOfkkT5pZJEWKySRMaykkQkuZJEk7+SRPHF
kkRYzJJEvtKSRC3ZkkST35JE+eWSRFjskkTG8pJELfmSRIv/kkT5BZNEYAyTRL4Sk0QkGZNE
kx+TRPklk0RgLJNEvjKTRC05k0STP5NE8UWTRGBMk0S+UpNEJFmTRItfk0TxZZNEWGyTRL5y
k0QkeZNEi3+TRPmFk0RYjJNEo5OTRCSZk0STn5NE8aWTRGCsk0TGspNELbmTRIu/k0TxxZNE
WMyTRL7Sk0Qk2ZNEBuCTRPnlk0RY7JNExvKTRCT5k0ST/5NE8QWURFgMlES+EpREJBmURIsf
lETxJZREYCyURL4ylEQkOZREkz+URPlFlESJTJREvlKURCRZlESTX5RE8WWURFhslES+cpRE
JHmURJN/lET5hZREWIyURL6SlEQtmZREi5+URCumlERgrJRExrKURCS5lESTv5RE8cWURGDM
lETG0pREJNmURJPflETx5ZREWOyURL7ylEQk+ZREk/+URPkFlURYDJVEvhKVRCQZlUSTH5VE
+SWVRFgslUS+MpVEJDmVRJM/lUTxRZVEWEyVRL5SlURFWZVEi1+VRPFllURgbJVExnKVRCR5
lUSLf5VE+YWVRFiMlUS+kpVELZmVRIuflUT5pZVEWKyVRL6ylUQkuZVEi7+VRPnFlURgzJVE
vtKVRF7ZlUSL35VE8eWVRFjslUS+8pVEJPmVRIv/lUTxBZZEYAyWRL4SlkQkGZZEix+WRPEl
lkRYLJZExjKWRCQ5lkSLP5ZE8UWWRFhMlkS+UpZEJFmWRItflkT5ZZZEWGyWRMZylkQkeZZE
k3+WRPGFlkRgjJZEvpKWRC2ZlkSLn5ZE8aWWRFislkS+spZEJLmWRJO/lkTxxZZEds2WRL7S
lkQk2ZZEi9+WRPHllkRY7JZEvvKWRCT5lkSL/5ZE8QWXRFgMl0S+EpdEJBmXRIsfl0TxJZdE
WCyXRL4yl0QkOZdEiz+XRPFFl0RYTJdEvlKXRCRZl0SLX5dE8WWXRGBsl0TGcpdEJHmXRIt/
l0T5hZdEWIyXRL6Sl0QkmZdEi5+XRPGll0RYrJdEvrKXRCS5l0STv5dE8cWXRGDMl0S+0pdE
JNmXRIvfl0T55ZdEYOyXRL7yl0Qk+ZdEi/+XRPEFmERYDJhEvhKYRC0ZmEQOIJhE8SWYRFgs
mETGMphEJDmYRJM/mETxRZhEWEyYRL5SmEQkWZhEk1+YRPFlmERYbJhEvnKYRCR5mESLf5hE
8YWYRFiMmES+kphELZmYRJOfmET5pZhEWKyYRMaymEQkuZhEi7+YRPHFmERYzJhEztKYRCTZ
mESL35hE8eWYRFjsmES+8phEJPmYRJP/mETxBZlEWAyZRL4SmUQkGZlEkx+ZRPElmURYLJlE
xjKZRCQ5mUSLP5lE+UWZRFhMmUS+UplEJFmZRItfmUTxZZlEWGyZRMZymUQkeZlEi3+ZRPmF
mURYjJlEvpKZRC2ZmUSLn5lE8aWZRGCsmUTGsplEJLmZRA==</AssayXData><AssayYData Points="400">3r3KPntryz4Axs0+EALOPgt0zD7I6M4+UG3OPk1Mzj6bMM0+JhPRPngyzj5Ats0+HBTOPoUM
0D6BqM4+qF/QPrQjzD4Gzc8+k6nPPsUE0z4By88+6XjPPl7Q0D5hgtQ+pODQPiqe0j7XRdE+
S7nSPtyq0T7PWtI+M2HRPslX0T6O+9I+pd/RPj8O0z5y6tE+xNvSPuSu0j4OAdI+KzvTPgod
0D6ZTdM+1zPSPk6E1D79dtI+lrDUPm0j0z5xz9M+H5LSPqio1D4B89E+WOXRPusF1j5ljdU+
5wbVPkuV1D6kodQ+8j3WPlrr1T5GAtU+OpfSPqz80z6zetU+ow3XPqK+1j7wpdQ+trjXPg/9
0z4fQdU+3bDWPmvq1j4J1tQ+A5vXPiGs2D4rq9c+QO7WPolh1z5M6NQ+av/WPtbS2D4vKdk+
wV3YPkfy2D6RlNc+kc7YPnJB2D45WtY+BGDaPr5I2j6tRNc+R0LaPo0V2j6Qr9o+h9/XPqlb
2D6eNdw+xJrZPnLF2T7kGds+xmzYPh3w2j5Q9dg+n9DaPnqi2T7PRdo+Kj7YPphQ2j6gbdk+
woXZPrub3D4XDdo+SjfcPnxy2z6Y1ts+HsbcPr5s2z47QNs+37LdPjs72z7ULNo+Df7aPkaa
3D4Trt0+CHjcPntr2z7ZGdw+TDjdPjyN3D6Bctw+vI3cPro03T617t0+b5DePoWT2z4gNt0+
6WLfPjmP3z4VJt8+bEjdPuuP3D4Yit4+r93ePuuS3D4awd4+BzXdPr7m3T7vf+A+lavcPjNu
3z6qAt0+HxXgPpDl3z6Ood0+p1LgPgtv4T41vt8+1yziPs8a4D6rN98+QofgPm273z5i6dw+
hoPgPmJt3z4J3+M+ZULgPvrV4D76Cd8+VrHfPsm/4j5vAOA+UnThPvXR4j6iXOA+fe/ePgDA
4T4jI+I+DmvhPplL4T6a0OE+8jjiPt3P4T6Uud8+6AnjPup+4T4YmeE+FsTiPlyJ4T7E5uI+
6HbhPgf94T7JbeM+AeHhPlTq4j5jHOQ+cPfjPklB4T7lweI+ak/kPpUX5T4S2OE+qwPkPgbY
4j7zzeM+oqjkPrv84j6vaeI+i3ziPpXn4j57EOQ+eR7lPtrx5D6AmuI+FOLgPpIw5T4YBuM+
6HzmPgL75j777eQ+ROnjPiyJ4z5/FOU+N1TjPjt15D5+9+U+x7fkPi5t5T5CZOU+vtDkPoqo
4j5V9+U+0g3lPtyY5T7H8+Q+AivmPnrH5T6IfeY+CyPoPtZe5T7kYeY+GATmPk4s5T6Kh+Q+
VFbmPshC5z6Nj+Y+lpznPucv5j7veuQ+rhvoPnQI5j6wneU+s0zoPm0h5z62wOU+atXoPv3q
5z4Y7+g+CdHnPt7p5T6c+Og+GI3oPt666D4N/+g+vhnnPpx05z4iEOc+e7ToPgC55z445uc+
zlbmPihr5z4TYec++sDmPgQv6T7nnOg+3XfpPlsL5T4lYOo+D7HpPqOw6T6uwOg+JtvoPn2W
6T4qPug+ocHoPu9K6T720ek+WSznPqMI6D7sb+s+APToPr6c6T6O8Oc+utrpPkFp6D7pe+o+
yk3nPk7r6D7jAuo+Il/rPhXr5j4PoOk+DzXrPoln6T7xY+0+SP/qPqTK6j6beOs++PjpPm/7
6z4HV+o++XvrPq9v6z4uW+s+PNPpPjqP6z5MAuw++H/sPp+W6z4EqOs+V/3sPs9Q7D6Ygew+
ckbrPh9c6z6+jes+XAbqPtXC7D5rVe0+tTfqPo4r6z7AU+w+wEXrPq4N6z6IG+0+n7zsPq18
6T6HWOw+4+HrPrkf7T7ez+s+v6XrPqlB6z67ze0+vrvtPmw27T5t4+w+xYbvPgaQ7T7IGu8+
3cjtPmYr7D6ciuw+RabxPp7l7D44VO0+lT7tPt3k6z76K+4+A0/vPvzH7T4Y0uw+R+fsPt/s
7z6b++8+bv7tProB7z7S6O4+aM/sPpez7T6W+O4+v3nvPqxr7j7Yte0+wejtPk5W8T52fe0+
mhHvPrSX7j5G5O4+uXPuPotk7z7I1O0+q8LwPrBh7j5rHO8+K2ntPqXL7j7egO8+X/LsPhx8
7j7aUu4+9T7uPjzG8T4rO+4+pBXvPnGH7z7lCPI+2tzvPg==</AssayYData></Step><Step><CommonData><SampleLocation>1</SampleLocation><SampleID></SampleID><SampleGroup></SampleGroup><SampleInfo></SampleInfo><SampleRow>H</SampleRow><SamplePlate>1</SamplePlate><WellType>BUFFER</WellType><Concentration>-1</Concentration><ConcentrationUnits>µg/ml</ConcentrationUnits><MolarConcentration>-1</MolarConcentration><MolarConcUnits>nM</MolarConcUnits><MolecularWeight>-1</MolecularWeight><Temperature>25</Temperature><StartTime>6784801</StartTime><AssayTime>30</AssayTime></CommonData><FlowRate>1000</FlowRate><StepType>BASELINE</StepType><StepName>Baseline</StepName><StepStatus>OK</StepStatus><ActualTime>30</ActualTime><CycleTime>0.2</CycleTime><AssayXData Points="150">ir+ZRPDFmURXzJlEvdKZRCTZmUSK35lE8OWZRE/smUS98plEJPmZRIL/mUTwBZpEgAyaRL0S
mkQbGZpEih+aRPAlmkRXLJpEtTKaRBs5mkSKP5pEW0aaRFdMmkS9UppEG1maRIJfmkTwZZpE
V2yaRL1ymkREeZpEin+aRPCFmkRPjJpEKJOaRCSZmkSCn5pE6KWaRE+smkS9sppEJLmaRIq/
mkTwxZpEV8yaRL3SmkRt2ZpEgt+aRPDlmkRX7JpEvfKaRCT5mkSK/5pEGQabRGcMm0S9EptE
GxmbRIofm0ToJZtEVyybRL0ym0QsOZtEij+bRPBFm0RPTJtEvVKbRBtZm0SKX5tE6GWbRFds
m0TmcptEG3mbRIp/m0TohZtET4ybRLWSm0QbmZtEip+bROilm0RPrJtEvbKbRCS5m0SKv5tE
W8abRE/Mm0S90ptEG9mbRJrfm0To5ZtEZ+ybRL3ym0Qk+ZtEq/+bROgFnERXDJxEtRKcRCQZ
nESCH5xE8CWcRE8snES1MpxEJDmcRII/nETwRZxEV0ycRL1SnEQkWZxEgl+cRPBlnERPbJxE
vXKcRBt5nESKf5xE6IWcRFeMnES9kpxEG5mcRIqfnETwpZxEV6ycRLWynEQkuZxEgr+cRPDF
nERXzJxEtdKcRBvZnESK35xE6OWcRE/snES98pxEG/mcRIr/nEToBZ1EVwydRL0SnUQbGZ1E
1B+dRPAlnURPLJ1EvTKdRCQ5nUSKP51E8EWdRFdMnUS9Up1EJFmdRIJfnUQRZp1EV2ydRLVy
nUQkeZ1E</AssayXData><AssayYData Points="150">JTfxPjQN7j7HWPA+VafvPg7/7z4gTe4+AvbvPsEL8T74mPA+/57xPsf/8j6OyO4+6MTuPir7
7z7k7+8+mSDvPlIz8D6n/vA+IaPyPhie8D4oge8+RPLxPsOu8j6d+e8+qbnwPvKM8T4Ete4+
BO7yPlEd8T7ePPI+cPHxPmFz8j7bUfA+NWnzPszQ8D4QwPE+Y4f0PhWY7T47rPE+lkzzPk+/
8T7TivI+8gPyPmlm8z5sc/A+M+PxPowI8z5roPI+ymnyPpd38j4pIPM+vC/1Pmhr8D61IfM+
FJfxPs1L8z50sPI+oI3yPsbr8j59/fU+3aPyPjLA9D66r/I+Ik3xProd8z4FkPQ+f1DyPhbW
9D6pePU+mGXzPiq/9T4izvI+5/P2Pi359D5OH/M+vxvzPqWI9T669PQ+hVvzPoOG8j792fU+
g0X0Pl3z8j7+ifY+ljv1Pji79D5O6vQ+ifv0PiVA9D5zfvU+8J/2Plp+9j6Xe/U+f3L0Ph+F
8z4urfY+XIj0Pigm9T52f/U+0TP1PoHD9D7wBvQ+q7z1PncX9T6HnfQ+gev1PmGz8j6ww/Y+
OJf0PppP9j5SmPU+Ryz0PmEQ9z58kvc+F6D3Pl9D+D6MavM+h3H2Psud9j5Twvk+o9/3PkHC
9D4I9PY+/PD2Pp//9z79G/Y+3O33PsUN9j72n/c+26T2PokG9j4Pm/c+KE33Polf9z6JSfY+
+Jn1Psyc9T5n1PY+q/X2PkxD9j4bnvY+Ud/3PpQG+T67jPY+qoP1PlFA9j7IZfY+PKr3PkZV
+D55w/U+</AssayYData></Step><Step><CommonData><SampleLocation>10</SampleLocation><SampleID></SampleID><SampleGroup></SampleGroup><SampleInfo></SampleInfo><SampleRow>H</SampleRow><SamplePlate>1</SamplePlate><WellType>BUFFER</WellType><Concentration>-1</Concentration><ConcentrationUnits>µg/ml</ConcentrationUnits><MolarConcentration>-1</MolarConcentration><MolarConcUnits>nM</MolarConcUnits><MolecularWeight>-1</MolecularWeight><Temperature>25</Temperature><StartTime>6823897</StartTime><AssayTime>180</AssayTime></CommonData><FlowRate>600</FlowRate><StepType>ASSOC</StepType><StepName>Association</StepName><StepStatus>OK</StepStatus><ActualTime>180</ActualTime><CycleTime>0.2</CycleTime><AssayXData Points="900">in+dRPCFnURXjJ1EvZKdRCSZnUSKn51E8KWdRFesnUS9sp1EG7mdRIq/nUTwxZ1EV8ydRL3S
nUQk2Z1Eit+dRPDlnURX7J1EvfKdRCT5nUSK/51E8AWeRFcMnkS9Ep5EJBmeRIofnkTwJZ5E
VyyeRL0ynkQkOZ5Egj+eRPBFnkRXTJ5EvVKeRCRZnkSKX55E8GWeRFdsnkS9cp5EJHmeRIp/
nkTwhZ5EV4yeRL2SnkQkmZ5Eip+eRPClnkRXrJ5EvbKeRCS5nkSKv55E8MWeRFfMnkS90p5E
JNmeRIrfnkTo5Z5EV+yeRL3ynkQk+Z5Eiv+eROgFn0RPDJ9EvRKfRCQZn0SKH59E8CWfRFcs
n0S9Mp9EJDmfRII/n0ToRZ9EV0yfRL1Sn0QkWZ9Egl+fRPBln0RPbJ9EvXKfRCR5n0SKf59E
8IWfRFeMn0S1kp9EJJmfRIqfn0TopZ9EV6yfRL2yn0QbuZ9Eir+fROjFn0RXzJ9EvdKfRCTZ
n0SK359E8OWfRE/sn0S98p9EG/mfRIr/n0TwBaBETwygRL0SoEQkGaBEgh+gRPAloERXLKBE
vTKgRCQ5oESKP6BE8EWgRFdMoES9UqBEG1mgRIpfoETwZaBET2ygRL1yoEQkeaBEgn+gRPCF
oERXjKBEvZKgRCSZoESKn6BE8KWgRFesoES1sqBEJLmgRIq/oES1xqBEV8ygRL3SoEQb2aBE
it+gRPDloERP7KBEtfKgRCT5oESC/6BE8AWhRE8MoUS9EqFEJBmhRIofoUTwJaFEVyyhRL0y
oUQkOaFEij+hRPBFoURXTKFEtVKhRCRZoUSKX6FE8GWhRFdsoUS9cqFEJHmhRIp/oUTwhaFE
V4yhRL2SoUQkmaFEgp+hRPCloURXrKFEvbKhRCS5oUSKv6FE6MWhRFfMoUS90qFERNmhRIrf
oUTw5aFEV+yhRL3yoUQk+aFEiv+hROgFokSYDKJEvRKiRCQZokSKH6JE8CWiRFcsokS9MqJE
JDmiRIo/okTwRaJEV0yiRL1SokQkWaJEil+iRPBlokRXbKJEvXKiRCR5okSCf6JE6IWiRE+M
okS1kqJEG5miRIKfokTwpaJEZ6yiRL2yokQbuaJEir+iRPDFokRXzKJEvdKiRCTZokSK36JE
8OWiRFfsokS18qJEJPmiRIr/okToBaNEVwyjRLUSo0QkGaNEgh+jRPAlo0RXLKNEvTKjRCQ5
o0SKP6NE8EWjRE9Mo0S1UqNEJFmjRIpfo0TwZaNEV2yjRL1yo0QkeaNEgn+jRPCFo0RPjKNE
tZKjRBuZo0SKn6NE8KWjRE+so0S9sqNEJLmjRJK/o0TwxaNET8yjRLXSo0Qk2aNEit+jRPDl
o0RX7KNEvfKjRBv5o0SC/6NE8AWkRFcMpES9EqREGxmkRIIfpEToJaRETyykRLUypEQbOaRE
ij+kRPBFpERXTKREtVKkRBtZpESCX6RE8GWkRFdspES9cqREJHmkRIp/pETohaREV4ykRL2S
pEQbmaREip+kRPClpERPrKREvbKkRBu5pESKv6RE8MWkRFfMpES90qREJNmkRIrfpETw5aRE
T+ykRL3ypEQk+aREiv+kRPAFpURPDKVEtRKlRBsZpUSCH6VE8CWlRE8spUS9MqVEJDmlRII/
pUTwRaVEV0ylRL1SpUQkWaVEil+lRPBlpURPbKVEtXKlRBt5pUSKf6VE8IWlRE+MpUS1kqVE
G5mlRIKfpUTwpaVET6ylRLWypUQkuaVEir+lROjFpURPzKVEvdKlRCTZpUSC36VE8OWlRE/s
pUS18qVEG/mlRIL/pUTwBaZEVwymRL0SpkQkGaZEgh+mROglpkRPLKZEtTKmRCQ5pkSKP6ZE
8EWmRFdMpkS1UqZEJFmmRIpfpkTwZaZET2ymRL1ypkQkeaZEgn+mRPCFpkRPjKZEtZKmRBuZ
pkSCn6ZE8KWmRFespkS9sqZEJLmmRIK/pkToxaZET8ymRLXSpkQb2aZEgt+mRPDlpkRX7KZE
tfKmRBv5pkSK/6ZE6AWnRE8Mp0S9EqdEJBmnRIofp0ToJadEVyynRLUyp0QbOadEgj+nROhF
p0RXTKdEtVKnRCRZp0SCX6dE6GWnRE9sp0S9cqdEJHmnRIJ/p0TwhadET4ynRL2Sp0QkmadE
gp+nRPClp0RPrKdEvbKnRBu5p0SKv6dE8MWnRE/Mp0S90qdEG9mnRILfp0To5adET+ynRL3y
p0Qb+adEiv+nROgFqERPDKhEtRKoRCQZqESCH6hE7iaoRE8sqES9MqhEJDmoRIo/qEToRahE
T0yoRLVSqEQkWahEil+oROhlqERXbKhEtXKoRBt5qESCf6hE8IWoRE+MqES9kqhEG5moRIKf
qETopahET6yoRL2yqEQkuahEgr+oRPDFqERXzKhEtdKoRBvZqESK36hE6OWoRE/sqES18qhE
G/moRIL/qEToBalETwypRLUSqUQbGalEgh+pROglqURPLKlEtTKpRBs5qUSCP6lE6EWpRE9M
qUS1UqlEJFmpRMNfqUTwZalEZ2ypRL1yqUQbealEgn+pRPCFqURfjKlEtZKpRBuZqUSCn6lE
6KWpRFesqUS9sqlEJLmpRIK/qUToxalEV8ypRL3SqUQb2alEgt+pROjlqURX7KlEvfKpRCT5
qUSC/6lE8AWqRFcMqkS1EqpEGxmqRIofqkTwJapETyyqRL0yqkQbOapEgj+qROhFqkRPTKpE
tVKqRCRZqkSCX6pE6GWqRE9sqkS1cqpEG3mqRIJ/qkTohapEV4yqRL2SqkQbmapEgp+qROil
qkRPrKpEtbKqRBu5qkSCv6pE6MWqRE/MqkS10qpEG9mqRILfqkTo5apET+yqRLXyqkQk+apE
gv+qRPAFq0RXDKtEtRKrRBsZq0SKH6tE6CWrRE8sq0S1MqtEGzmrRII/q0ToRatEV0yrRLVS
q0QbWatEgl+rROhlq0RPbKtEtXKrRBt5q0SCf6tE8IWrRFeMq0S9kqtEG5mrRIKfq0TwpatE
T6yrRLWyq0QbuatEgr+rROjFq0RPzKtEtdKrRBvZq0SK36tE6OWrRE/sq0S18qtEG/mrRIL/
q0ToBaxETwysRN4SrEQbGaxEgh+sROglrERPLKxEtTKsRBs5rESCP6xE6EWsRE9MrES1UqxE
NFmsRIpfrEToZaxET2ysRLVyrEQbeaxEin+sRPCFrERPjKxEtZKsRBuZrESCn6xE6KWsRE+s
rES9sqxEG7msRIK/rEToxaxET8ysRLXSrEQk2axEgt+sRPDlrERP7KxEtfKsRBv5rESK/6xE
8AWtRE8MrUS9Eq1EGxmtRIofrUTwJa1ETyytRLUyrUQbOa1Egj+tROhFrURPTK1EtVKtRBtZ
rUSCX61E6GWtRFdsrUS9cq1EG3mtRIJ/rUToha1ET4ytRLWSrUQbma1Eip+tROilrURPrK1E
tbKtRBu5rUSCv61E+cWtRE/MrUS90q1EG9mtRILfrUTo5a1ET+ytRLXyrUQb+a1Egv+tROgF
rkRPDK5EtRKuRCQZrkSKH65E6CWuRE8srkS9Mq5EJDmuRII/rkToRa5EV0yuRLVSrkQbWa5E
gl+uRPllrkRPbK5ExXKuRBt5rkSCf65E6IWuRE+MrkS1kq5EG5muRIKfrkTopa5EV6yuRL2y
rkQkua5Egr+uROjFrkRPzK5EvdKuRCTZrkSC365E8OWuRE/srkS98q5E4PmuRIL/rkTwBa9E
TwyvRLUSr0QkGa9Egh+vRPAlr0RPLK9EvTKvRCQ5r0SKP69ECUavRE9Mr0S9Uq9EJFmvRIJf
r0ToZa9EV2yvRLVyr0Qkea9Egn+vRPmFr0RPjK9EtZKvRCSZr0SCn69E+aWvRFesr0S1sq9E
JLmvRIq/r0Twxa9EV8yvRLXSr0Qb2a9Egt+vRPDlr0RP7K9EtfKvRBv5r0SK/69E8AWwRFcM
sETFErBELBmwRIofsEToJbBEVyywRL0ysEQkObBEij+wROhFsERXTLBEvVKwRCRZsESKX7BE
8GWwRFdssES9crBEG3mwRIp/sETwhbBEV4ywRL2SsEQkmbBEip+wRPClsERXrLBEvbKwRCS5
sESKv7BE8MWwRFfMsES90rBEJNmwRIrfsETw5bBEV+ywRL3ysEQk+bBEiv+wRPAFsURXDLFE
vRKxRCQZsUSKH7FE8CWxRFcssUS9MrFEJDmxRMM/sUTwRbFEV0yxRL1SsUQkWbFEil+xRPBl
sURXbLFEvXKxRCR5sUSKf7FE8IWxRFeMsUS9krFEJJmxRIqfsUTwpbFEV6yxRL2ysUQkubFE
ir+xRPDFsURXzLFEvdKxRCTZsUSK37FE8OWxRFfssUS98rFEJPmxRIr/sUTwBbJETwyyRL0S
skQkGbJEih+yRPAlskRXLLJEvTKyRCQ5skSKP7JE8EWyRFdMskS9UrJEJFmyRIpfskTwZbJE
V2yyRL1yskQkebJEin+yRPCFskRXjLJEvZKyRCSZskSKn7JE8KWyRFesskS9srJEJLmyRIq/
skTwxbJET8yyRL3SskQk2bJEZ+CyROjlskRX7LJEvfKyRCT5skSK/7JE8AWzRFcMs0S9ErNE
JBmzRIIfs0TwJbNEVyyzRL0ys0QkObNEij+zRPBFs0RPTLNEvVKzRBtZs0SKX7NE6GWzRFds
s0S9crNEJHmzRIp/s0TwhbNET4yzRCCTs0QbmbNEip+zROils0RXrLNEvbKzRCS5s0TMv7NE
8MWzRE/Ms0S90rNEJNmzRIrfs0To5bNEV+yzRL3ys0Qk+bNE</AssayXData><AssayYData Points="900">Ndn0PhQI8T5spPI+UQz1PhZV9z4Uv/Q+gKT1Pvp69D5qwfU+sYb4Pi5P+D75Vfk++pH2PlgY
+D5X5fc+82v3Prhu+j73Ffk+24P4PrFy+j6uFPg+mV/5PoN/+j59bfk+UET5PoNN+T59S/g+
3tz6PjM3+j4kzPs+ZNX5Psuc+j7a5vk+L835Pj/X+T5KMPs+IZz7Pl1y+T6KkPo+Xqz6PsVv
/D4Lgvw+l9f6PoUb/D7HzPs+A3j7Prbh+j6fF/o+haX7PsT/+T5qbvw+saP5PibR/D7o1vk+
kJD8PkvR+j4j+vw+/m78PowG/D7lUf0+C5H7Pk62/T4SqPs+2kb+Pmfv/D7Rxvw+YDr+PtED
+z7O7/s+B4f7Prci+j6Qa/s+QEX9PvKD/T6sefs+70/8PvNh+z6i2v0+ne/8PoiU+z517Pw+
6Db9Pp5e/z4lVPs+tx3+Pj5N/T5Qgvw+1gkAP34S/z5QTf4+15b8PkXz/j4/H/0+IAQAP0px
/T7wRP4+TUL+Pj3l/j7V//4+syn+PnZi/T74Kvw+2cP/Pi7//T6kEf0+czf+PgLI/j5RNP0+
st3/Pn2d/z6AHv4++Dv+PuxO/j6YvP0+FLv+PlEmAD/Iaf0+1k4AP3zv/T5Lqf0++en/PvBl
/j4zogA/Hn0AP+FgAD//6v8+LjX/PjJ0/j6lDAA/wGMAP8SUAD/hGf8+vgn/PgFMAD8RIgE/
W3YAPyOZ/j52wf0+3pr+PgIs/j4edgA/4bgAPwOaAD9CxAA/o4EBP0JZAT+aTAE/E50AP/2E
AD8KiAA/q9UAP2KN/z5ZDQE/dUYBP3stAD9tQwA//Af/PsOTAD8ovgA/zrgAP1SJAT9e8wA/
EIQBP1vM/z4RQv4+RnQBP/MHAT9EegA/EA0BP88GAj8u4QE/6IQBPxUsAj/9FwE/IesAP1De
AD/8wwA/om4BP8JFAT8e8QE/k4gAPzK1AD+K+AA/KM8AP+9EAT+zdgE/cmoAP4XIAT+jMAI/
UfYAPxW3AT/QMQE/SL8CP8H9AD8qJQI/ckoBP7DIAT9yigE/7EcCPw/tAj8vlgE/YWACPw2E
Az/U5QA/vOsBP/CuAT+kHwI/wO4CP+HsAj/I/wA/e2ICP7EuAj8DJwI/IwYCP195Aj8ILQI/
xywDPx/3Aj9z0wI/CbcBP/Z5AD9CQgI/2ZgDP0E3Aj/JGQI/k8EBP6AaAj/0HAI/D4cCP9a9
Aj+N0wE/c4oCPxHIAT8fAAM/++sBP/CWAj/lEwM/u0QDP40oAz+PEwI/mYECP5iaAj9bHAM/
eAsDPwEAAz8afwI/sj0DP27iAz+9LgI/+TIDPxX6AD+flQI/0qsDP8eDAz+yLgI/Jj0CP2HC
Aj+XjwI/Vq0CPwSFAj8X1QI/1s4CP7KEAT+4OgQ/Pa8CP9IhAj8p/AM/TMQDP6GjAz+qbAM/
zO8DP/SqAj9oKgM/Nb0EPzFLAz8iWQM/ukcCPzZCAj/UtAI/p48EP4W4Az+dTQM/pjoCPxPj
Aj9C9AI/RZ4DPyIWAz+LygM/nZkDP5YRAz8tAwM/lZ0DPyY/Az/CPwM/yqgDP8iwAz+gJAM/
0hsDPyTVAz8R6AI/Wv0DPyS1Aj/fYwM/z/ADP8H3Az9+dQQ/qLwDPw5RAz/BKQM/FCMEP+Bc
Aj+s2QM/bW0EP/5VBD+mDwU/oVMEP13LAz8yWQQ/TbUCP7fHAz9D7gM/mF4EP1V2Az+fqQQ/
yWoEP6diAz87RAM/hS4FP88LBD8ZcgM/qaIEPyL2Az8kzAQ/puIDP5QcBT/NRAM/tWEFP/Qo
BD9EIQU/8ksEP9WcBD8AfQU/N7kEP2gtAz+CxAQ/nv8EP1hhBT9UKAU/bjgGPz4UAz9+bQY/
AfQEP+3vBD8uhAU/x7kEP7/BBD9qcQU/bJUEP2vWBD+DGwU/shUEPzU5BT9NIAU/A2YFP1xD
BT/c2gQ/pcgEP8r0BD9nAgU/SNUEP2PUBT8iUAU/zVgFPxCWBT8rawY/6n4FP/91BT/JIwU/
4WUFP2RtBj+EmAU/LakFP3OeBT9qmwU/qFQGP79GBD/kKgY/XGUGP+onBT+CoAU/VNYFP4/7
BD9+hQU/OmsDP9WQBT+10QQ/1TAFPxptBD+HBgY/Bx0EP+1nBD/hYwU/LagFP2RMBT/5sQU/
5kIFP1+pBT8wIAY/nhoFP9uvBT8mZwU//TsFP40fBT+qIAY/e+4FP8IyBT/rWQU/IecFP7dk
BT+8jwQ/wNEFP14wBj/pMQQ/PggFPxPnBT9quQQ/3ZMEP8aXBT8FZAY/dhwGPxFmBj+bEQU/
bgMGPwOIBT/ybgU/BZwFP71MBj+ZBAY/o1sFPxTPBj8kTQY/eQoHPxWMBT+/sQY/Ti8HP/vd
Bj/KAwY/6T0GP87rBj+AfgY/NqEGP5PGBT++cAY/HF4GPxEpBj93HwU/FOMFPzQaBT9ZSwc/
0egFP6twBT9UTQY/8ggHPwY9Bj9eIwY/i28FP/dABj9oegY/qn0HP7Q4Bj8N+gc/gkkGP1qI
Bj8HpwY/i2kGP0e2BT8TBwc/z/wEP5lHBz/o7AY/vjYHPxM2Bj+WXgc/TY0FPxocBz+jRAc/
4wAHP0G6Bj9iHwc/c3sGP7f9Bj8oQQg/n6wGP1XJBj+xVQg/TwgHP51FCD/i/Qc/w2IIPydr
Bj9dWQc/yQ0HP2XgBz/7aAc/iM0GP+rBBT8S6Qc/3YsIP/i5Bz+b/gY/o+sGP1rLBj+2VQc/
TTwHP7MuBz9bfgY/G24HP3R8Bz+mpgc/fXEHP9GVBj+e7gc/HHAGP07BBz+htwc/Gh8HP9Jr
CD+oHgY/jcoHP4lWBz+XTgc/MAAIP2yQBz+MmAc/h8YHP+QzCD+45AY/2XcHP2mZBz+SLQg/
hK0IP6i9Bz+tmgg/sRwHP8QjCD+jdAg/0T0IP9BkBz9PDAg/A5QGP10bCD/NdQc/pH0HP0Ci
Bj9Ehgg/hjAIPwTwBz/GcAg/Q30HP5G4CD8RaQc/1b8HP9QwBz/RQQk/+gAIP3F8Bz8Lfgg/
gugHP+RnCD/FKAg/ZqgHP2TwBz8g+wY/tRwJP6cpBz+yMgg/yv0HPzDuCD/uiAc/ds8IPym1
CD+V9gY/hu4HP43SBz81jAg/Xw8JP/53CD86gwc//kAJP8UrCD+dMwg/zI8HP9AACD+BeQk/
XZkIP7x/CD863Ac/3YoIP/fTCD9QzQg/ue8IP1GgCD+KmQg/81sIP3s/CT8lWgg/RnsIP+Wg
CD8Wtgg/D38IP1/PCD+z9wg/PvYHPzFeCT8SuQg/EDEIP/YMCD8OKwk/VTAIP9JACD/epQg/
h00JP5tOCT/asQg/JCcIP0uFCT/sDAk/iY0IPxnRCD/CCAk/tecIP5U8CT9HlAk/jXwJP1wx
CT+9mgc/Z+4HPz44CD/YDQk/aB0JP9PPBz9bTgg/KzgIP0MoCD9DmQk/oEcJPx0KCT9Bbwk/
jkYJP4MhCj/qIgk/XjcJP6MhCT9Bgwc/7qcJPwSqCD++vAk/4pUJP2gsCT/W/gc/zo8JPyH8
CD/aDgk/3fcJP8SQCj+fQQk/a14JP3QgCj9IWAg/3r8JP/NWCT9E+wk/dUkJPw0GCj8/rwk/
hR0JP9hRCT99igo/7OIJP4wDCT+TNgo/viwKP57UCT9lvAk/C40KP7pyCT/ICAk/vXQJPzkw
CT+x8wg/6k8KP9ewCT9Dywk/5TEJP1EcCj/wuQk/7FMKPw/rCT+KiAg/q04JP61bCT9Sfwk/
htwIPysACz9Mqwo/r5YJP9DECT9JMAo/mdYJP3hCCj/2GQo/PPIJP7EvCj/K2Qg/kXoJPxIb
Cj+CrAk/hYEJP0E7Cj9x7wk/9s8JPxi+Cj/Siwo/HpoIP7luCT+MhAo//xUJP1pkCj99+Ao/
wkAJP2dGCz/m1Qo/DWkKPzOdCT+BGAs/D+cJP7KmCj/C+wk/CSgKP1bNCj9Y8gk/UHQKPyQT
Cj8JjQs/XjcLP8dwCz/PTAs/464LPxqsCT9hNws/xmEKPz/gCj+XrAo/oWwKP7pqCz9+4go/
fxELP8pfCj+JdQk/RVkKP4XHCj/w3go/cMwKP16GCj8+Kwo/OaoKP+BeCz+79Qo/7fIJPybC
Cj/uWAs/nxoLPyaXCj+u+Qg/lmkJP5csCT/vWgs/48sJP51BCz8mkAo/AlELP8ueCT/dnQo/
Rv8KP5EkCz+VRQo/YGcLP/JWCz9yMgs/TJsLPwU/Cz+udgo/X9oKPwFnCj9owgo/9uYKPz5B
Cj+6rgo/6uMKP5MmCz+h6Qo/ZdIKPwPTCz/X0Qs/96wLP585Cj+Xmws/H/MKP3ZDCz9QiQo/
f6QKP5iOCz8bHAs/LOkJP0UgCj/sIQs/7ogKP5nyCj8DCww/r3oLPzyHCj9Txwo/GMAKP96p
Cz8tSgo/WIILP0UIDD/UFww/ou0KP0l+Cz9r7Ao/7ygKP6rdCj9C5As/cegKP003Cz+BQAs/
6AQLPz2jCz8ClAw/VnMMP7tHDD9lFgw/+t8KP4PXCj+oDQw/6qMMPx50Cz+1QQw/C+ULPxXI
Cz/IDQs/xAkLPxqZDD8hZAs/XyAMPymBCz983ws/2jELPyqaCz87sAs/d4sLPzlXCz8Xhws/
uGMLPyavCz9uvws/774LP+UBDT+NFgs/yvYLP39WDD8BSws/7DoMPxGACz+yLQ0/3HALPzNY
DD/mWAw/ecELP+m/Cj/1qww/x6YMPxoyDD/g4As/YSYMP29tDD+UIQw/J4UMP54uCz98Vws/
44wLP/5vCz9IZww/y3oLP6bICz99IAs/eFwLP/EVCz9dwww/</AssayYData></Step><Step><CommonData><SampleLocation>1</SampleLocation><SampleID></SampleID><SampleGroup></SampleGroup><SampleInfo></SampleInfo><SampleRow>H</SampleRow><SamplePlate>1</SamplePlate><WellType>BUFFER</WellType><Concentration>-1</Concentration><ConcentrationUnits>µg/ml</ConcentrationUnits><MolarConcentration>-1</MolarConcentration><MolarConcUnits>nM</MolarConcUnits><MolecularWeight>-1</MolecularWeight><Temperature>25</Temperature><StartTime>7012742</StartTime><AssayTime>180</AssayTime></CommonData><FlowRate>600</FlowRate><StepType>DISASSOC</StepType><StepName>Dissociation</StepName><StepStatus>OK</StepStatus><ActualTime>179.999</ActualTime><CycleTime>0.2</CycleTime><AssayXData Points="900">iv+zROgFtERXDLREvRK0RBsZtESCH7RE6CW0RFcstES1MrREGzm0RII/tEToRbRET0y0RL1S
tEQbWbREgl+0RPBltERPbLREtXK0RCR5tESCf7RE8IW0RFeMtES1krRECZq0RIKftETopbRE
T6y0RLWytEQbubREgr+0ROjFtERXzLREtdK0RCTZtESC37RE6OW0RE/stES18rREG/m0RIL/
tEToBbVETwy1RLUStUQbGbVEgh+1ROgltURPLLVEtTK1RCQ5tUSjP7VE6EW1RE9MtUS1UrVE
G1m1RNxftUToZbVEV2y1RL1ytUQkebVEgn+1ROiFtURPjLVEvZK1RBuZtUSKn7VE6KW1RE+s
tUS1srVEG7m1RIq/tUToxbVEV8y1RLXStUQb2bVEit+1ROjltURP7LVEtfK1RBv5tUSK/7VE
8AW2RFcMtkS1ErZEGxm2RIIftkToJbZETyy2RL0ytkQbObZEij+2RPBFtkRPTLZEvVK2RBtZ
tkSKX7ZE8GW2RE9stkS1crZEG3m2RIJ/tkTohbZET4y2RLWStkQbmbZEgp+2RPCltkRPrLZE
tbK2RBu5tkSCv7ZE6MW2RE/MtkS10rZEG9m2RIrftkTw5bZET+y2RLXytkQb+bZEgv+2RPAF
t0RPDLdEvRK3RCQZt0SCH7dE6CW3RE8st0S1MrdEGzm3RII/t0ToRbdET0y3RL1St0QbWbdE
gl+3RPBlt0RPbLdEtXK3RBt5t0SCf7dE8IW3RE+Mt0S1krdEG5m3RIqft0TwpbdET6y3RLWy
t0QbubdEgr+3ROjFt0RPzLdEtdK3RCTZt0SC37dE6OW3RE/st0S18rdEG/m3RIr/t0TwBbhE
Vwy4RL0SuEQkGbhEgh+4ROgluERXLLhEtTK4RBs5uESCP7hE6EW4RFdMuES1UrhEG1m4RIJf
uEToZbhET2y4RLVyuEQsebhEgn+4ROiFuERPjLhEtZK4RBuZuESCn7hE6KW4RFesuES1srhE
G7m4RIK/uEToxbhET8y4RLXSuEQb2bhEgt+4RPDluERP7LhEtfK4RBv5uESC/7hE8AW5RE8M
uUS9ErlEJBm5RIIfuUToJblETyy5RLUyuUQbOblEgj+5ROhFuURPTLlEtVK5RBtZuUSCX7lE
6GW5RFdsuUS1crlEG3m5RIJ/uUTohblET4y5RLWSuUQbmblEgp+5ROiluURPrLlEtbK5RCS5
uUSKv7lE6MW5RE/MuUS90rlEG9m5RILfuUTw5blET+y5RL3yuUQb+blEgv+5RPAFukRPDLpE
tRK6RBsZukSCH7pE6CW6RE8sukS1MrpEGzm6RII/ukToRbpEV0y6RLVSukQbWbpEgl+6ROhl
ukRPbLpEtXK6RBt5ukSCf7pE6IW6RE+MukS1krpEG5m6RIqfukTopbpET6y6RL2yukQkubpE
gr+6ROjFukRPzLpEtdK6RBvZukSK37pE6OW6RFfsukS18rpEG/m6RIL/ukToBbtETwy7RL0S
u0QkGbtEgh+7ROglu0RXLLtEvTK7RBs5u0SCP7tE6EW7RF9Mu0S1UrtEG1m7RIpfu0TwZbtE
T2y7RLVyu0QkebtEin+7ROiFu0RPjLtExZK7RBuZu0SKn7tE6KW7RE+su0TFsrtEG7m7RIK/
u0ToxbtEV8y7RLXSu0Qb2btEgt+7RPDlu0RX7LtEvfK7RBv5u0SK/7tE6AW8RFcMvES9ErxE
Gxm8RIofvETwJbxEVyy8RLUyvEQkObxEij+8ROhFvERPTLxEtVK8RCRZvESSX7xE6GW8RE9s
vES9crxEJHm8RIp/vETohbxET4y8RLWSvEQkmbxEgp+8RPClvERXrLxExbK8RCS5vESKv7xE
8MW8RFfMvES10rxEJNm8RIrfvEQ65rxET+y8RL3yvEQk+bxEiv+8RPAFvURXDL1EvRK9RCQZ
vUSKH71E8CW9RFcsvUS9Mr1EJDm9RIo/vUTwRb1EV0y9RL1SvUQkWb1Eil+9RPBlvURXbL1E
vXK9RCR5vUSKf71E8IW9RFeMvUS9kr1EJJm9RIqfvUTwpb1EV6y9RL2yvUQkub1Eir+9RPDF
vURXzL1EvdK9RCTZvUSK371E8OW9RFfsvUS98r1EJPm9RIr/vUTwBb5EVwy+RL0SvkQkGb5E
ih++RPAlvkRXLL5EvTK+RCQ5vkSKP75E8EW+RFdMvkS9Ur5EJFm+RIpfvkTwZb5EV2y+RL1y
vkQkeb5Ein++RPCFvkRXjL5EvZK+RCSZvkSKn75E8KW+RE+svkS9sr5EJLm+RIK/vkTwxb5E
V8y+RL3SvkQk2b5Eit++ROjlvkRP7L5EvfK+RCT5vkSK/75E8AW/RFcMv0S9Er9EGxm/RIof
v0TwJb9ETyy/RL0yv0QkOb9Eij+/RPBFv0RXTL9EvVK/RCRZv0SKX79E8GW/RFdsv0S1cr9E
JHm/RIp/v0Twhb9EV4y/RL2Sv0Qkmb9Eip+/RPClv0RXrL9EvbK/RBu5v0SKv79E8MW/RFfM
v0S90r9EJNm/RILfv0Tw5b9EV+y/RL3yv0Qk+b9Eiv+/RPAFwERXDMBEvRLARFUZwESKH8BE
8CXARFcswES1MsBE+TnARIo/wETwRcBEV0zARL1SwEQkWcBEil/ARPBlwERXbMBEvXLARBt5
wESCf8BE8IXARE+MwES9ksBEJJnARIqfwETwpcBEV6zARLWywEQkucBEir/ARPDFwERXzMBE
tdLARCTZwESK38BE8OXARFfswES98sBEJPnARIr/wETwBcFEVwzBRLUSwUQbGcFEgh/BRPAl
wURXLMFEvTLBRCQ5wUSKP8FE8EXBRIhMwUS9UsFEJFnBRIpfwUTwZcFET2zBRL1ywUQkecFE
in/BRPCFwURXjMFEtZLBRCSZwUSKn8FE8KXBRE+swUS9ssFEJLnBRIK/wUToxcFEV8zBRLXS
wUQk2cFEit/BROjlwURX7MFEvfLBRCT5wUSC/8FE8AXCRFcMwkS9EsJEJBnCRIofwkTwJcJE
TyzCRL0ywkQkOcJEij/CRPBFwkRXTMJEvVLCRCRZwkSKX8JE8GXCRFdswkS9csJEG3nCRIJ/
wkTwhcJEV4zCRL2SwkQkmcJEip/CRPClwkRXrMJEvbLCRCS5wkSKv8JE8MXCRFfMwkS10sJE
JNnCRIrfwkTw5cJEV+zCRL3ywkQk+cJEiv/CRPAFw0RXDMNEvRLDRCQZw0SKH8NE6CXDRFcs
w0TFMsNEJDnDRII/w0TwRcNEV0zDRL1Sw0QbWcNEgl/DRPBlw0RXbMNEvXLDRCR5w0SKf8NE
8IXDRE+Mw0Q4k8NEJJnDRIqfw0TwpcNEV6zDRL2yw0QkucNEgr/DRPDFw0RPzMNEvdLDRCTZ
w0SC38NE8OXDRFfsw0S98sNEJPnDRIr/w0TwBcREVwzERL0SxEQkGcREih/ERPAlxERPLMRE
tTLERCQ5xESKP8RE8EXERFdMxES1UsREJFnERIJfxETwZcRET2zERLVyxEQkecREin/ERPCF
xERXjMREvZLERCSZxESCn8RE8KXERE+sxES1ssREG7nERIK/xERjxsREV8zERLXSxEQk2cRE
it/ERPDlxERP7MREvfLERCT5xESC/8RE8AXFRE8MxUS9EsVEGxnFRIIfxUToJcVETyzFRLUy
xUQkOcVEij/FRPBFxURPTMVEtVLFRCRZxUSKX8VE8GXFRFdsxUS9csVELHnFRIJ/xUTwhcVE
V4zFRLWSxUQkmcVEip/FRPClxURPrMVEvbLFRCS5xUSKv8VE6MXFRE/MxUS90sVE6NnFRIrf
xUTo5cVEV+zFRL3yxUQb+cVEgv/FRPAFxkRXDMZEtRLGRBsZxkSCH8ZE8CXGRE8sxkS9MsZE
JDnGRIo/xkToRcZET0zGRL1SxkQbWcZEgl/GROhlxkRXbMZEvXLGRCR5xkSCf8ZE6IXGRFeM
xkS1ksZEJJnGRIKfxkTwpcZEV6zGRL2yxkQbucZEgr/GROjFxkRXzMZEvdLGRBvZxkSK38ZE
8OXGRE/sxkS18sZEG/nGRIL/xkToBcdEVwzHRLUSx0QkGcdEih/HROglx0RPLMdEvTLHRCQ5
x0SCP8dE6EXHRFdMx0S9UsdEJFnHRIJfx0TwZcdET2zHRLVyx0QbecdEgn/HROiFx0RPjMdE
vZLHRCSZx0SKn8dE6KXHRFesx0S1ssdEJLnHRIq/x0ToxcdEV8zHRL3Sx0Qb2cdEgt/HRPDl
x0RX7MdEtfLHRBv5x0SK/8dE6AXIRFcMyES9EshEGxnIRIofyEToJchETyzIRLUyyEQbOchE
gj/IRPBFyERXTMhEtVLIRCRZyESCX8hE8GXIRE9syES9cshEJHnIRIp/yETwhchET4zIRLWS
yEQbmchEgp/IRPClyERPrMhEvbLIRBu5yESCv8hE6MXIRFfMyES10shEG9nIRILfyETo5chE
V+zIRNbyyERl+chEgv/IRPAFyURPDMlEtRLJRCQZyUSCH8lE6CXJRE8syUS9MslEGznJRIo/
yUTwRclEV0zJRLVSyUQbWclEkl/JROhlyURXbMlEtXLJRCR5yUSCf8lE8IXJRE+MyUS1kslE
G5nJRIKfyUTopclET6zJRLWyyUQbuclEir/JROjFyURXzMlEtdLJRBvZyUSK38lE6OXJRE/s
yUS98slEG/nJRIr/yUTwBcpEVwzKRLUSykQbGcpEih/KRPAlykRPLMpEtTLKRCQ5ykSCP8pE
6EXKRE9MykS9UspEJFnKRIJfykToZcpEV2zKRL1yykQbecpE</AssayXData><AssayYData Points="900">rtULP00+Cj8cEgs/M+AMPzExCz+RPQo/stELP76VCj9FRgw/NyQMPz7ZCz+JdQs/vigLP7ii
Cj92egs/CycMP7EcCz8cwQw/W5oLPxgcCz/KmQs/bOQKP1x3Cz+nBAw/34oLP0j1Cz/Qzgs/
Pd0KP9OUCz86Wgw/Ym0LP0pXCz9RjQs/sGUMP7xNCz/OOws/vb4LPwxqCz92agw/GYkLP4Sc
Cz+PRws/FFUMP8ZiDD9W2gs/bvcLPzAWDD95cws/kzIMP+P9Cz/opgs/HlIMP5gUDD/gLQs/
naYLP4xADD9rXgs/K5gLP+hrCz9SAQw/WgsLP1J9Cj806gs/nsoLP//JCz8e/wo/3XMMP6X+
Cj8fowo/mOcLP8sWDT+6Rww/PXYKP/vtCz93ggo/wMUKPzMaDD/fRQw/3rMLPyLtCj+MEws/
vJwLP+U3Cj/HdQo/OuALP55YCz9SZQs/1IcLPw4PDT/OCg0/4Q8MP4zfCz8b5ww/jFcLP3++
Cz+Vsgs/dOcMP8saDD/B2As/CfUKP1JRDD8Y+gs/kdgLPyvsCz97kww/qtsJP2pCDD+STws/
TawLP/ajCz928Qs/dKALP74cCz8PDgs/VJkLP4jDCz9ffAs/qukKPwErCz91vQo/x/MMP31H
DD96MQ0/pCEMP6E2DD8swgs/h5sLPy8GCz98sgs/bKkLP0GbCz9R+Qs/paELPyt+Cz+EeQs/
cAQMP2ZGDD9/3wo//ssLP7XxCz/ASAw/HtgLP1ezDD8Tnws/XQwMPznQCz+34ws/2wYKP68T
DD+0CQw/NOwLP0BFCz9+8Qo/7k8LP7gpDD/PnAw/4YYMP9M7Cz9cuws/jJULP6r3DD8ltQw/
cfAKP/+oDD+D7ws/AScMPxr4DD+3tww/edkLPyo5DD+MJgs/DCcNP3qLCj8WQAw/JyAMP0Hs
DD+ASAw/WxEMP5bTCz+xpww/d44LP1RSDD8MYww/yVEMPypODD+qMQs/ZMMLP0sDDD/WsQw/
RRAMPzqgDD8ONgw/LvALPzzoDD8xmAs/TZUMPxCoDD/uMgs/KWkNP8k3DD9vTAw/I+gLPx6t
Cz+Epgs/xbALP1KtDD/OJgw/CPcLP6RqDD8Zegw/tZ8MP2A8DD+Q1Qs/F6kMP12hDD9fIww/
UPoMPzhWDT8iegw/SZ8MP+g2Dj+tzws/zGMNP7O/Cz8NTgs/0LwMPxjnCz87igw/yEALPxx1
DD+kLAs/NWAMPygNDT+NIA0/hJQMP0K9Cz+xsAs/XdoMP3KrDD+xVQ0/GmMMPz+RDD+juAw/
WMUMP2W/DD9SiAs/jEENP1lfDT/Vkgw/xqYLP1E6Cz99UQw/GtMLPw5iDD+shgw/qGwMP2Ic
DT+xZAw/R+IMPzw8DD9t9gs/pdoMP33jCz95Cgw/FaYKP7jODD+QcQw/QZcMP8xrDD+Q8gw/
US8NPwasDD+YIQ0/ED4MP50oDD/Qfww/KMsMP8HkCz9HbAw/FOgLP1V4Cz/ipAs/Ne4KP9vY
Cz/0lAw/hrwMP7KoDT+DKAs/13AMPysVDT8Y9ww/2jUMP0xzDD/7Sww/WVsMPylyDD86wQs/
m1QMP4EkDD+ZzQw/KLQNP89jDT99KQw/9PcMPzIgDD/nZAw/+0cMP36+DD8Bow0/+LsMP4tl
Cz9etws/y5cMP9PKCz8QbQs/KjEMP4DlDD82TAw/nUEMP7s8DD9zJw0/qvQMP0R5DD+o9gw/
g3gMP2byDD+gBg4/2DkOP2ecDD+gNw0/eHgNP4CJDT9mcAw/rpcMP8hEDT93nw0/u2INP/0P
Dj8N7gw/mPMMPyd4DT9t2gw/vjAMP4DPDT/SJgw/lXQMPwU9Dj9FrQw/+sEMP+T5DD/vfw0/
o1QNP9P/DD+4oA0/LjMOPxn3DD9k2A0/fQAMP6s1Dj+zqgw/upYMP+FADD+j7gw/DvoNPy2Z
DD/vlAw/JtQLP6P1DD8ZJA0/WdsLP9SSDD/QbQ0/78cMPwAtDD/sNg0/j50LP80SDT+Siw0/
JHIMP8HfDD/9Bg0/t0ANP3lKDD+29g0/QekLP8wXDT+CUg0/1icOPy4ODT/z6w0/wOsMPyl8
DD8x2Aw/OqcMPw/8DD/SqQ0/vaINP/LvDD8lKgw/6TwNP5zwDT+geAw/oWkNP6QoDj/VLA0/
FPYMP7IUDD/Blgw/t+YNPwoqDT9RkAw/IyMNPw4eDT92mgw/BrwMPy3XDD9TcAs/IqQMP+HG
DT9MGQ4/posNP+H7DD8qag0/53oNP01zDT+1/ww/jXENP8m0DT/1yg0/TX0NP9+YDT/tzQw/
ZD0MP3DvDD+53A0/jsgMP5H3DT8gmww/hBUNP6RxDD/dNw4/IzANP9pQDT9TWg0/ybINP3oG
Dj+Ixgw/+eUNP0MbDT/cnw0//nINP7XFDT8Yigw/0W4MP/4eDT+Z1w0/LS8NP56xDD+/Ww0/
5QgOP6pIDj+rmQ4/eiwOP36LDD/3uA0/+ocNP/QbDj9GQA0/mPgNPw1lDT8cGQ0/H54MP9F3
DT+PgA0/WpoMP7RdDj81wg0/ZbcNP/qyDj9gmg4/ANsNPxlrDT/lkQ0/YToNPzrpDT9W4Aw/
vxINP/CRDD989Q0/fL0NPxH7DD9L4w0/hCwOP/QKDj8aLA0/PbcNP3loDT/Edg0/5jQNP4z5
DT/SrQ4/JaYNPySLDD9EKg4/zLMOP9ApDj/eUw0/498NP+qmDT+UhQ4/jLAOPyerDT9ArA0/
69AMPz8QDj8rtQ4/GZQOPxU7DT8/4g4/9OcOPzpYDj/piw0/DxUOPwRPDj+TpQ4/x58NP7xF
Dz//Xg4/9kANP+IEDz+D6Q0/r5EMP+86Dj9kNw8/vGIOPwYiDj8isA0/TCwOP7WaDT8cSg4/
eUMOP+qPDj/OUw4/Kd4NP1E3Dj8uOg4/wkgOP+A+Dj919A0/dRoOP+AJDj/rPQ0/g2UOP/Oj
DT/k1w4/cRgNP7M5Dj+XOw4/aE0OP6ZdDj+ZGg4/16YNP0uCDT+kYw0/nw4OPxRUDT8Awg0/
wqoNP6lJDj/bbA4/O/YMP8WvDT/HRw4/jDgOP5UdDz/Rrg4/XHEOP0/rDj/9Hg4/3H0PP2Wp
Dj8RRA4/zuIMP67YDj/xvww/jogOP/GqDj/DCw8/PokNP6SNDT8BjQ0/D2AOP5XqDT+uuA0/
R4wOPyWoDT8jJQ8/lPUOP08zDj9nqg0/KL8OP4ObDj+XcQ4/V+0OP11lDj/TWg4/tE8NP+f3
DT+MUA0/BGQOP2vjDj/aJQ4/7IMOPy8IDz9UVA8/IKwPP977Dj8U0w4/C+YOPxFLDz+7dQ8/
Bb4OPyNnDj94Sw8/s4EOP0wSED/Pwg8/JJANP7l1Dj+Abg4/BLEOP/zsDj9/8A4/CnsOP2dR
Dz87Fw4/LYkOP5FuDj91Ew8/9ycPPzZxDz8Gkw4/4yYPP+jvDT9f/A0/TeoOP4rxDj/BPg4/
4BwPP1AYDz8P0Q0/9bAOP9+pDj+cuA4/EO8NP6pPDz+izg0/7DwPPzSDDj+LyQ8/MMgPP4ME
Dz84Bg8/nG8OP/VtDz+qzQ8/d6cPP62bDj8k1Q4/s6wOP9FcDT9Rmg8/hKwOP2WEDj+ZOQ8/
AMoOP/XODj9Qow4/nZAPP3I5Dj/Yzg4/ee0NP91ODj9yrg4/V3MOPwcvDz9xmA8/01UOP1vy
Dz8Nog0/MuQPPxGNDz8k2g0/k4kPP9dSDz8lIA4/Sw8PPxRXDz/pHg8/wlIOP2/lDz8zFg4/
a/8NPxBzDz9DUQ8/+9oOP5qHDz99Rw4/jqgPP9aCDz8qOw8/M5wOP/z0Dj85Yg4/H9EOPzUg
ED9z3A4/9TgOPybqDj8snQ8/pAoPPzrzDj8Pow4/eGkOP7YYDz/3XQ8/gyAPP9crED/uLQ8/
7VEPP38nED/KSBA/2DAPPzJYED+Fig4/Q+IQP96dDj8Ttw8/FvkOP8yXDz+k/w4/alYQP88A
Dz9dng8/uOEPP0lLED9C4RA/T3EPP2ZYDj9X8Q8/aMwOP4o6Dz9WmA8/3tIOP3qIDj/O/g4/
D9UOP5kMDz8Usg8/PaEPP9nrDz8J0w4/YAcQP/TsDz8KTg8/DqYOP13MDz8Dzw4/lWARP9Dv
Dj+EDA8/oKsQPwtPET+mpQ4/hsUPP5SkDz82OA8/NHYPPx8uDz/faA8/Rr8PP7BsED+Qjw4/
ieIQP4QTED9new8/Ur8OPy4gDz/opQ8/P6cPP6dhDz+dJw8/WAoPP+yIED9IABA/WOkPP1ap
Dz9Mnw8/8BQQPwAGED+pDhA/1ucPP9k0ED8wJhA/vRgQP/w9ET8xmg8/884QP643ED/y3A4/
qrwPP4KgDz+GNxA/l8UOPycgDz8D5Q4/G1UPP0eoDz//9w8/yIcQP0qmED97mRA/ewwRPzq8
ED+K2Q8/T0UPP4FPED+RbBA/VMkQPzelED8IYA8/g28PPwYeED/Y6w8/lzgQPxvuDj/+yA8/
ciUQPxoxDz9XbQ8/jS4QPwwHED80Rw8/PNoPP5zADz93zhE/S1MQPwK3Dz9MqhA/SRYQP4nq
Dz+UVhA/xHMRP2d+ED+2VhA/h3EQP/kkED9cXhA/NhARP0mBED8TAxA/LcMPPxbXDj9rrw8/
/agPP//NDz+vcA8/qUsQP3+wDz/KyA8/MHUPPy6ODz/ERBA/Z4IPP2M4ET+wXg8/0UUQPzlG
ET/fZhA/7LgPPzGfDz+UYA8/SEgPP0mSED8iXhA/WnQQP3rKED+SkQ8/1tcQP4kGET/LBRA/
WNUPP5ZcED/22BA/N7wQP56ADz9XnRA/PkEQP8hlED+53xA/</AssayYData></Step><Step><CommonData><SampleLocation>11</SampleLocation><SampleID></SampleID><SampleGroup></SampleGroup><SampleInfo></SampleInfo><SampleRow>H</SampleRow><SamplePlate>1</SamplePlate><WellType>REGENERATION</WellType><Concentration>-1</Concentration><ConcentrationUnits>µg/ml</ConcentrationUnits><MolarConcentration>-1</MolarConcentration><MolarConcUnits>nM</MolarConcUnits><MolecularWeight>-1</MolecularWeight><Temperature>25</Temperature><StartTime>7201714</StartTime><AssayTime>5</AssayTime></CommonData><FlowRate>1000</FlowRate><StepType>KREGENERATION</StepType><StepName>Regeneration</StepName><StepStatus>OK</StepStatus><ActualTime>5.00005</ActualTime><CycleTime>0.2</CycleTime><AssayXData Points="25">gX/KROeFykROjMpEtJLKRBuZykSBn8pE56XKRE6sykS0sspEG7nKRIG/ykTnxcpETszKRLTS
ykQb2cpEgd/KROflykRO7MpEtPLKRBv5ykSB/8pE5wXLRE4My0S0EstEGxnLRA==</AssayXData><AssayYData Points="25">M6QLwM5LG8AKuCLAT18owKXFK8BMZi/AacoxwMRtNMCDqTbAVnw4wPnOOcBzbDvAVDo9wGKY
PsCkzD/AnslAwCbTQcBz40LAj2tDwDGmRMCyeEXADiZGwFXRRsDfmUfAU+ZHwA==</AssayYData></Step><Step><CommonData><SampleLocation>12</SampleLocation><SampleID></SampleID><SampleGroup></SampleGroup><SampleInfo></SampleInfo><SampleRow>H</SampleRow><SamplePlate>1</SamplePlate><WellType>BUFFER</WellType><Concentration>-1</Concentration><ConcentrationUnits>µg/ml</ConcentrationUnits><MolarConcentration>-1</MolarConcentration><MolarConcUnits>nM</MolarConcUnits><MolecularWeight>-1</MolecularWeight><Temperature>25</Temperature><StartTime>7217810</StartTime><AssayTime>5</AssayTime></CommonData><FlowRate>1000</FlowRate><StepType>KREGENERATION</StepType><StepName>Regeneration</StepName><StepStatus>OK</StepStatus><ActualTime>5.00005</ActualTime><CycleTime>0.2</CycleTime><AssayXData Points="25">gR/LROcly0RGLMtEtDLLRBs5y0SBP8tE50XLRI9My0S0UstEG1nLRHlfy0QAZstETmzLRLRy
y0QbectEgX/LROeFy0ROjMtEtJLLRDuZy0R5n8tE56XLRE6sy0S0sstEG7nLRA==</AssayXData><AssayYData Points="25">ZT5yPrfVYj4mlng+LRqJPsJJkD7vYpk+bW2hPumVpj4oXKw+SjuxPh8ptT6RP7o+u5q9Pvsx
wD72ncI+CxjDPrROxj4zAcg+ccrJPjDuyz76yM4+xR/QPi210T4BStM+3ZPTPg==</AssayYData></Step><Step><CommonData><SampleLocation>11</SampleLocation><SampleID></SampleID><SampleGroup></SampleGroup><SampleInfo></SampleInfo><SampleRow>H</SampleRow><SamplePlate>1</SamplePlate><WellType>REGENERATION</WellType><Concentration>-1</Concentration><ConcentrationUnits>µg/ml</ConcentrationUnits><MolarConcentration>-1</MolarConcentration><MolarConcUnits>nM</MolarConcUnits><MolecularWeight>-1</MolecularWeight><Temperature>25</Temperature><StartTime>7233887</StartTime><AssayTime>5</AssayTime></CommonData><FlowRate>1000</FlowRate><StepType>KREGENERATION</StepType><StepName>Regeneration</StepName><StepStatus>OK</StepStatus><ActualTime>5.00005</ActualTime><CycleTime>0.2</CycleTime><AssayXData Points="25">gb/LROfFy0ROzMtEtNLLRBvZy0SB38tE3+XLREbsy0S08stEG/nLRIH/y0TnBcxETgzMRLQS
zEQbGcxEqh/MRN8lzEROLMxErDLMRBs5zESBP8xE30XMRE5MzES0UsxEG1nMRA==</AssayXData><AssayYData Points="25">FHcnwLC7NMCAkznAAwM9wKbgPsAJDEHAG6FCwDD0Q8De4ETAdhxGwFv8RsCCO0jAYNZIwOly
ScCa9UnAbplKwFeyS8DS1kvAO1ZMwF0FTcDelE3AG8pNwFc9TsAFcE7Az6dOwA==</AssayYData></Step><Step><CommonData><SampleLocation>12</SampleLocation><SampleID></SampleID><SampleGroup></SampleGroup><SampleInfo></SampleInfo><SampleRow>H</SampleRow><SamplePlate>1</SamplePlate><WellType>BUFFER</WellType><Concentration>-1</Concentration><ConcentrationUnits>µg/ml</ConcentrationUnits><MolarConcentration>-1</MolarConcentration><MolarConcUnits>nM</MolarConcUnits><MolecularWeight>-1</MolecularWeight><Temperature>25</Temperature><StartTime>7250002</StartTime><AssayTime>5</AssayTime></CommonData><FlowRate>1000</FlowRate><StepType>KREGENERATION</StepType><StepName>Regeneration</StepName><StepStatus>OK</StepStatus><ActualTime>5.00005</ActualTime><CycleTime>0.2</CycleTime><AssayXData Points="25">gV/MROdlzERObMxEtHLMRBt5zESBf8xE54XMRE6MzESsksxEEpnMRIGfzETfpcxERqzMRKyy
zEQbucxEeb/MROfFzEROzMxEtNLMRBvZzER538xE5+XMRE7szES08sxEG/nMRA==</AssayXData><AssayYData Points="25">tg+GPkIJfD4KBYo+UzuUPiphoT49iKk+4h2uPkO8tT7LFLo+rrq/PvFKxj7LQ8o+rDTMPkGC
zz4KrdM+4t7WPnlL2D7noNo+ogvdPrCO3T6Ttd0+JWDjPuoo5D762eY+RXPmPg==</AssayYData></Step><Step><CommonData><SampleLocation>11</SampleLocation><SampleID></SampleID><SampleGroup></SampleGroup><SampleInfo></SampleInfo><SampleRow>H</SampleRow><SamplePlate>1</SamplePlate><WellType>REGENERATION</WellType><Concentration>-1</Concentration><ConcentrationUnits>µg/ml</ConcentrationUnits><MolarConcentration>-1</MolarConcentration><MolarConcUnits>nM</MolarConcUnits><MolecularWeight>-1</MolecularWeight><Temperature>25</Temperature><StartTime>7266085</StartTime><AssayTime>5</AssayTime></CommonData><FlowRate>1000</FlowRate><StepType>KREGENERATION</StepType><StepName>Regeneration</StepName><StepStatus>OK</StepStatus><ActualTime>5.00005</ActualTime><CycleTime>0.2</CycleTime><AssayXData Points="25">gf/MRN8FzURODM1ErBLNRBsZzUR5H81E5yXNRE4szUS0Ms1EGznNRIE/zUTfRc1ETkzNRLRS
zUQbWc1EgV/NROdlzURGbM1ErHLNRBt5zUSBf81E54XNRE6MzUSsks1EG5nNRA==</AssayXData><AssayYData Points="25">3MAnwBqBNcCl8jrAvNQ9wMJgQMC8ykHApWRDwI1zRMCUdUXA36FGwA+tR8D0n0jALNxIwCC2
ScBoRUrAeCBLwMuAS8COCEzACwJMwGDVTMBdK03A+HZNwGX5TcCHL07Agl5OwA==</AssayYData></Step><Step><CommonData><SampleLocation>12</SampleLocation><SampleID></SampleID><SampleGroup></SampleGroup><SampleInfo></SampleInfo><SampleRow>H</SampleRow><SamplePlate>1</SamplePlate><WellType>BUFFER</WellType><Concentration>-1</Concentration><ConcentrationUnits>µg/ml</ConcentrationUnits><MolarConcentration>-1</MolarConcentration><MolarConcUnits>nM</MolarConcUnits><MolecularWeight>-1</MolecularWeight><Temperature>25</Temperature><StartTime>7282229</StartTime><AssayTime>5</AssayTime></CommonData><FlowRate>1000</FlowRate><StepType>KREGENERATION</StepType><StepName>Regeneration</StepName><StepStatus>OK</StepStatus><ActualTime>5.00005</ActualTime><CycleTime>0.2</CycleTime><AssayXData Points="25">gZ/NROelzURGrM1ErLLNRBK5zUR5v81E38XNREbMzUS00s1EEtnNRHnfzUTf5c1ETuzNRKzy
zUQb+c1Egf/NRN8FzkRGDM5ErBLORBIZzkR5H85E3yXORE4szkSsMs5EGznORA==</AssayXData><AssayYData Points="25">UUmhPinrmz4JXKg+1jCzPgFEvD410sM+8mnNPhVt0D7ZSNk+ZrncPu7C4z6f9eU+I7PoPkOn
7D7kX+0+n3TyPinu8j4NG/c+QKX5Prpi/D6JR/4+YQH/PngDAD+9IgE/PA0BPw==</AssayYData></Step><Step><CommonData><SampleLocation>1</SampleLocation><SampleID></SampleID><SampleGroup></SampleGroup><SampleInfo></SampleInfo><SampleRow>H</SampleRow><SamplePlate>1</SamplePlate><WellType>BUFFER</WellType><Concentration>-1</Concentration><ConcentrationUnits>µg/ml</ConcentrationUnits><MolarConcentration>-1</MolarConcentration><MolarConcUnits>nM</MolarConcUnits><MolecularWeight>-1</MolecularWeight><Temperature>25</Temperature><StartTime>7296969</StartTime><AssayTime>30</AssayTime></CommonData><FlowRate>1000</FlowRate><StepType>BASELINE</StepType><StepName>Baseline</StepName><StepStatus>OK</StepStatus><ActualTime>29.999</ActualTime><CycleTime>0.2</CycleTime><AssayXData Points="150">gT/ORN9FzkRGTM5EtFLORBJZzkSaX85E32XOREZszkS0cs5EEnnORHl/zkTfhc5ERozORLSS
zkQbmc5EeZ/ORN+lzkRGrM5EtLLORBK5zkR5v85E38XOROnMzkSs0s5EEtnORIHfzkTf5c5E
RuzORKzyzkQS+c5Eef/ORN8Fz0RGDM9EtBLPRBIZz0R5H89E3yXPREYsz0SsMs9EEjnPRHk/
z0TnRc9ERkzPRKxSz0QbWc9EeV/PROdlz0RGbM9ErHLPRBJ5z0S6f89E34XPREaMz0S0ks9E
EpnPRHmfz0Tfpc9ERqzPRKyyz0QSuc9Eeb/PRN/Fz0RGzM9ErNLPRBLZz0Sa389E3+XPREbs
z0Ss8s9EEvnPRB0A0ETfBdBERgzQRLQS0EQSGdBEeR/QRN8l0ERGLNBErDLQRBs50ER5P9BE
30XQREZM0ESsUtBEElnQRHlf0ETfZdBERmzQRKxy0EQSedBEeX/QRN+F0ERGjNBErJLQRBuZ
0ER5n9BE36XQRE6s0ESsstBEErnQRHm/0ETfxdBERszQRKzS0EQS2dBEgd/QROfl0ERG7NBE
rPLQRBL50ESB/9BE5wXRREYM0UTNEtFEGxnRRHkf0UTfJdFERizRRKwy0UQSOdFEgT/RRN9F
0URGTNFErFLRRBJZ0UR5X9FE32XRREZs0USsctFEEnnRRHl/0UTnhdFETozRRLSS0UQSmdFE
eZ/RROel0URGrNFErLLRRBK50UR5v9FE38XRREbM0USs0tFEG9nRRIHf0UT45dFERuzRRKzy
0UQS+dFE</AssayXData><AssayYData Points="150">02QHPyywBz88aQg//coIP1FOCD/gVgk/zCgIP05FCT88awk/4zQKP4ihCT8UGws/lw0KPwJG
Cz/6Uws/BgsMP8pRDD+pMgs/fMkLP5DgCz+vAw0/rEQMP9MeDj+vKww/iV4NP2yvDT9rUw4/
01cNP90xDj+5UA4/92oOP8uSDj8tjg8/IPIOP5S+Dz9yDRA/NpYOP0ffDz9ylA8/D20QP/++
Dz9jbhA/8YoQP7sOET8e2BA/oiARP4hmET/ErxE//hcTPw0dET+cxBI/WQcSP0tUET8VCBM/
Ho0SP/4OEz//EhM/IBYTP17FEj/9ERM/cj8UP1doEz9eqRM/6w4UP8XEEz/aZxQ/hDMWP8kK
FT8bxxM/yjIVP5ZTFT+RmhU/V50UP2DfFD9MWRU/SOIWP0D6FD8okxY/SscVPwQuFT8+3hU/
FtwVP+C5FT8SLBc/KoUXP43ZFT85IhY/uFkWP1aFFj94ZxY/VLEWPzVSFj8lQxc/rksYP+/q
GD/s7Rc/XygZP8gBGD+08Rc/hEMYP+7kGD8/WRk/Fe4YP4PaGD+o4Rg/FXIYP/IkGj8ddBk/
ZMIYP8+dGj9gThk/59YZP0q8GT+GcBk/UAoaP+oUGj/ZYxg/iiobP7MAGj/Caxg/UcMaP727
Gj+soxo/XeQaP/chGz/J2hs/e3QZP+LFGj9qdho/z7QbPxbrGz+4mxo/HxoaP3Z0Gz91Yxs/
U/kaP/kyGz/DGBo/zLsbP9VlHD8V2Rs/6ScbP/0NHD8mKxs/W4wcP5xKHD9PBBw/uYEcPw76
Gz+orRs/</AssayYData></Step><Step><CommonData><SampleLocation>1</SampleLocation><SampleID></SampleID><SampleGroup></SampleGroup><SampleInfo></SampleInfo><SampleRow>H</SampleRow><SamplePlate>1</SamplePlate><WellType>BUFFER</WellType><Concentration>-1</Concentration><ConcentrationUnits>µg/ml</ConcentrationUnits><MolarConcentration>-1</MolarConcentration><MolarConcUnits>nM</MolarConcUnits><MolecularWeight>-1</MolecularWeight><Temperature>25</Temperature><StartTime>7327785</StartTime><AssayTime>80</AssayTime></CommonData><FlowRate>600</FlowRate><StepType>LOADING</StepType><StepName>Loading</StepName><StepStatus>OK</StepStatus><ActualTime>80</ActualTime><CycleTime>0.2</CycleTime><AssayXData Points="400">eP/RRN4F0kQ9DNJEoxLSRBIZ0kRwH9JE1iXSREUs0kSrMtJECTnSRHA/0kTWRdJEPUzSRKNS
0kQJWdJEcF/SRNZl0kQ9bNJEo3LSRAl50kRwf9JE3oXSRD2M0kSjktJEEpnSRHCf0kTWpdJE
RazSRKOy0kQSudJEeL/SRNbF0kQ9zNJEo9LSRBLZ0kSI39JE1uXSRD3s0kSj8tJECfnSRHD/
0kTWBdNERQzTRKMS00QJGdNEcB/TRNYl00Q9LNNEqzLTRAk500RwP9NE1kXTRD1M00SjUtNE
ElnTRNJf00TWZdNERWzTRKNy00QSedNEcH/TRNaF00Q9jNNEo5LTRBKZ00Rwn9NE1qXTRD2s
00SjstNEErnTRHC/00TWxdNERczTRKvS00QJ2dNEeN/TRN7l00Q97NNEo/LTRAn500Rw/9NE
1gXUREUM1ESjEtRECRnURHAf1ETWJdRERSzURKMy1EQSOdREcD/URNZF1EQ9TNREo1LURBJZ
1ERwX9RE1mXUREVs1ESjctRECXnURHB/1ETWhdREPYzURKuS1EQJmdREcJ/URNal1EQ9rNRE
o7LURAm51ERwv9RE1sXURD3M1ESj0tREEtnURHDf1ETW5dREPezURKvy1EQJ+dREcP/URNYF
1UQ9DNVEoxLVRAkZ1URwH9VE1iXVREUs1USjMtVECTnVRHA/1UTWRdVEPUzVRKNS1UQJWdVE
cF/VRNZl1UQ9bNVEo3LVRAl51URwf9VE1oXVRD2M1USjktVECZnVRHif1UTWpdVEPazVRKOy
1UQJudVEcL/VRN7F1URFzNVEo9LVRAnZ1URw39VE1uXVRD3s1USj8tVECfnVRHD/1UTWBdZE
PQzWRKMS1kQJGdZEeB/WRN4l1kQ9LNZEozLWRAk51kRwP9ZE1kXWRD1M1kSjUtZECVnWRHhf
1kTWZdZEPWzWRKNy1kQaedZEcH/WRNaF1kQ9jNZEs5LWRBKZ1kRwn9ZE1qXWRD2s1kSrstZE
CbnWRHi/1kTWxdZEPczWRKPS1kQJ2dZEeN/WRNbl1kQ97NZEo/LWRAn51kR4/9ZE1gXXRD0M
10SjEtdEEhnXRHAf10TWJddEPSzXRKMy10QSOddEcD/XRN5F10Q9TNdEo1LXRAlZ10RwX9dE
52XXREVs10SjctdECXnXRHh/10TWhddEVYzXRKOS10QJmddEcJ/XRN6l10RFrNdEo7LXRAm5
10Rwv9dE3sXXRD3M10Sr0tdEEtnXRHjf10TW5ddEPezXRKvy10QS+ddEeP/XRNYF2EQ9DNhE
qxLYRBIZ2ERwH9hE3iXYREUs2ESjMthECTnYRHg/2ETeRdhERUzYRKNS2EQSWdhEeF/YRN5l
2ERFbNhEq3LYRBJ52ER4f9hE3oXYREWM2ESrkthEEpnYRHif2ETepdhERazYRKuy2EQSudhE
eL/YRN7F2ERFzNhEq9LYRBLZ2ER439hE3uXYREXs2ESr8thEEvnYRHj/2ETeBdlERQzZRKsS
2UQSGdlEeB/ZRN4l2URFLNlEqzLZRBI52UR4P9lE3kXZREVM2USrUtlEElnZRHhf2UTeZdlE
RWzZRKty2UQSedlEeH/ZRN6F2URFjNlEq5LZRBKZ2UR4n9lE3qXZREWs2USzstlEErnZRHi/
2UTexdlERczZRKvS2UQS2dlEeN/ZRN7l2URF7NlEq/LZRBL52UR4/9lE3gXaREUM2kSrEtpE
EhnaRHgf2kTeJdpERSzaRLwy2kQSOdpEeD/aRNZF2kRFTNpEq1LaRBJZ2kSIX9pE3mXaREVs
2kSrctpEEnnaRHh/2kTehdpERYzaRKuS2kQSmdpEeJ/aRN6l2kQ9rNpEq7LaRBK52kR4v9pE
3sXaREXM2kSr0tpEEtnaRHjf2kTe5dpERezaRKvy2kQS+dpEeP/aRN4F20RFDNtEoxLbRBIZ
20R4H9tE3iXbREUs20SrMttEEjnbRHg/20TeRdtEPUzbRKtS20QSWdtEeF/bRPdl20RFbNtE
q3LbRBJ520R4f9tE3oXbREWM20SzkttEEpnbRHif20TepdtERazbRKuy20QJudtEeL/bRN7F
20RFzNtEkdPbRBLZ20R439tE1uXbREXs20Sr8ttEEvnbRA==</AssayXData><AssayYData Points="400">OGwdP6s5HD/qth0/nIwcPxQGHD8N4x0/bmYdP9U1HT/GyB4/7rodPw8OHT8cdx4/uXweP4CW
HT+TVx0/DpYdP3eoHD9TOx0/TwweP+gdHj9koR0/BZcdP/LrHj9zYR4/2JoeP1I9Hj8cwR4/
Ve4eP+pFHj+kgB8/ufEeP0pBHz/yuSA/AM0fP6xJHj+9nx8/1PQeP2T2Hj8e5h4/dJ0fP3d1
Hz/0AiA/ge8ePwKgHz9DRx8/PMofP17/ID9XQCA/B80fP94FIT9E5SA/sKUgP+KnID+3DiA/
UR0gPxy+Hz88NyE/lwshP24aID+KriA/Vg4gP0iwID+EsCA/acggP2yIIT9AsyE/RE0hP2Uz
IT91hyA//WAgP4rBIT+6ACE/e0QgP8r9ID9dyyE/Rk8hPxXDIT+GRSI/XzEhP9h8IT+6fiI/
THAhPx/ZIT+4WCA/NiEiP9pUIj/7tSE/RwoiP3ulIj/6wSI/DdYiP6XOID8IQyM/M6giP0el
Ij+wjCI/7echP6joIT/yUCI/2e4hP2BdIj/ppiI/VW0hP9j2Ij+CoyI/n6UjPyzVIj/5wiE/
jFEjP9M0Iz/CJSM/UbsjP76gIz+V0yM/MNciP+wMIz9kAiM/U5AiP5uSIz/b8CI/lDAkP7wa
Iz9M1iM/PzEkP97dIj8suSM/m8QjP5GtJD8hiiQ/YcskPwAPJD8YvCM/SN4jP4TbJD/vdSQ/
GmkkP4W3JD83MiQ/fbYkP1dSJT/19CQ/3dwlP1nvIz+dYiQ/cWwlP53sJD+uRSY/UL8jPwUm
JD+WyCQ/gowmP4JcJT8QjCQ/luYlP5B3JT8xvSQ/pZ0lPweSJT/5HCU/b4klP9y0JT/smyU/
RHcmP0plJT/icyY/OgomPxHWJT886CU/MN8kP5mdJT92GyU/zuElP1FAJz+AziU/FionP8Mh
JT+MriU/TxYmP75jJj8UESc/NlElP3HkJj/lbSY/hMwmP3FfJj8WcSY/WU0mP6xhJj981CU/
OocmP170JT9B9yY/zqgmP6rUJj/4tiY/Sw4nP9BvJz+Eayc/Z9kmP52xJj96wCc/1CYmP18Y
KD+VwCc/qcAmP87dJj/5XyY/eBIoP0meJz/mbCY/exwoP1GWJj8uTSg/puYmP9b3Jz9PNic/
QRMnPw87Jz/3fSc/PyQnP6duJz+L+ic/mG0nP6tuJz92rig/fzkoPxeVKT8Q9yc/jBgoP1BH
KD/rwSg/Jt0nPwlfKD+YESk/ozspP0r6Jz9BLik/afUoPw70KD/bhig/u78oPxDxKD8OSSg/
ZD4oP/sJKT/ZQCg/irwoP6+vJz/kJyk/2rsoP6wZKT/Cqyg/1AopP27DKD8itCc/MPkoP+OZ
KT8mkCk/MyspP/rIKT+L/Sk/TqIpP+vpKD/1Tik/HaspP+1QKT805Sk/cG8pPxZJKj9bGyk/
lCkpP1YvKT+Qvio/vsEpPzQeKj9ppig/N5cpP4/0KD/CtCo/8m8qP0xaKT9fNyo/BkoqP1mg
KT9rfik/mWoqP2xBKT/zTyo/Pt0pP8FEKj9CESk/Cy8rP4ZMKj9TjSk/eaErP2m6Kj8o6Ck/
lCkrPzp1Kj8Jlio/eQUrPzaVKj9JgSk/fL4pPz6NKT+tIis/njArP14OKT/qUCw/ySMrP954
Kz/EBys/F0grP9H8Kz8azSs/fEorP480Kj/02yo/r+0qPwG0Kj/ewyo/S58rPyvXKz/nVys/
Qk4rP8AxKz+reCo/X5orP/n0Kj+bdSw/Tp0rPwNbLD8MRSs/d3wrP2TRKz8ngCo/r0YsPxF8
Kj/x9yo/fXkrP3yQKj+fsCs/TiEsPy8SKz9MvSo/VKYrP9iELD9RtSo/TAktPzeqLD8NpSw/
FtEsP3fFKz9FJSw/4kcrP81bLD996Ss/2UMsPxYULD9lqSw/UyMsP66ILD/uYCw/TlcrP40p
LD/5ti0/+6wsPzTbKz+OqC0/VnErP2/iLD/RNCw/HT0sPz24Kz+4xSs/gWQsP0RtKz9hDyw/
w5MsP27vKz8HjSw/BAAtP9VTLD8Cki0/MiMsP3ynLD+3sSw/6J0sPyN7LD80Ji0/5PItPzjq
LD900yw/sgAtP9EbLT9WVy0/NLAsP43WLT8Cuiw/huUsPw==</AssayYData></Step><Step><CommonData><SampleLocation>1</SampleLocation><SampleID></SampleID><SampleGroup></SampleGroup><SampleInfo></SampleInfo><SampleRow>H</SampleRow><SamplePlate>1</SamplePlate><WellType>BUFFER</WellType><Concentration>-1</Concentration><ConcentrationUnits>µg/ml</ConcentrationUnits><MolarConcentration>-1</MolarConcentration><MolarConcUnits>nM</MolarConcUnits><MolecularWeight>-1</MolecularWeight><Temperature>25</Temperature><StartTime>7408781</StartTime><AssayTime>30</AssayTime></CommonData><FlowRate>1000</FlowRate><StepType>BASELINE</StepType><StepName>Baseline</StepName><StepStatus>OK</StepStatus><ActualTime>30</ActualTime><CycleTime>0.2</CycleTime><AssayXData Points="150">eP/bRN4F3ERFDNxEqxLcRAkZ3ER4H9xE3iXcREUs3ESrMtxEEjncRHg/3ETeRdxERUzcRKtS
3EQSWdxEeF/cRN5l3ERFbNxEo3LcRBJ53ER4f9xE3oXcREWM3ESrktxEEpncRHCf3ETepdxE
PazcRKuy3EQSudxEeL/cRN7F3ERFzNxEq9LcRBLZ3ER439xE5ebcREXs3ESr8txEEvncRHj/
3ETeBd1ERQzdRKsS3UQSGd1EeB/dRN4l3UQ9LN1EqzLdRBI53UR4P91E3kXdREVM3USjUt1E
ElndRHBf3UTeZd1ERWzdRKNy3UQJed1EeH/dRN6F3URFjN1Eq5LdRBKZ3UR4n91E3qXdREWs
3USrst1EErndRHi/3UTexd1ERczdRKvS3UQS2d1EeN/dRN7l3URF7N1Eq/LdRGz53UR4/91E
3gXeREUM3kSrEt5EEhneRIgf3kTWJd5ERSzeRKMy3kQSOd5EeD/eRN5F3kQ9TN5Eq1LeRBJZ
3kR4X95E3mXeRD1s3kSrct5EEnneRHh/3kTehd5EPYzeRKuS3kQSmd5EeJ/eRN6l3kRFrN5E
o7LeRBK53kR4v95E1sXeREXM3kSr0t5EEtneRHjf3kTW5d5ERezeRKPy3kQS+d5EeP/eRNYF
30RFDN9EqxLfRAkZ30R4H99E3iXfRD0s30SjMt9EEjnfRHg/30TWRd9ERUzfRLNS30QSWd9E
eF/fRN5l30RFbN9Eq3LfRBJ530Rwf99E3oXfREWM30Srkt9EEpnfRHif30Tepd9EPazfRKuy
30QSud9E</AssayXData><AssayYData Points="150">CRYsP8/wKz98aC0/5cctPz9+LT+h7iw/jUUsP0npLD+0BS0/xNosP2cuLT9U1iw/dJwuP4FE
LT99ji4/DWkuP2OBLT8XdSw/8MosP/wILz9QiC4/MQYuP7bnLD+H0C0/5pIvP5NELj+PIi4/
4+AtP3CKLj9RkS4/+jguPzzHLT8beS0/zX4vPx5eLj+4QS0/f/suP3jOLT/ouC4/EHouP+C1
Lj/70y0/1FIuP4I1Lj/MJi4/ARouP087Lz+bFy8/dI4uP57NLj/3KS8/9LQtP58BLj+9US4/
musuP0CILz8G9S0/TXwvPxCbLz84dy4/fvkuP72xLj8NEC8/kHUuP6RCLj+tIi8/vagvPy4Q
MD8yuy8/jK4uP3BzLz8MPS8/SeUvP4zpLj8BXC4/wCQuPzYaLj+BmC8/x+4uPwJfLz+2wC8/
3yQvP06dLz+NAi8/5dUuP2tkLz+NHjA/r2wvP+sCMD9eCi8/DjIwP849Lz9Zuy4/FW4vP56o
Lj+xHC8/gBswP0QkMD/ufi8/lVIvPx7NLz/VvC8/EnMuP1DBLz9Rqy8/HsIuPwcZMT8QeC8/
qGwuPxBTLz8Tyy4/89MwP0UuMD8oKzA/oXwxPwNELz8Zji8/afMwP6uoMD+MBDA/vi8wP45C
Lz8DSi8/9SMwPxxqMD+/BjE/fQQxP201Lz/oqi8/MMYvP8qNMD/IBDE/SVwxPwe+MD8pCzA/
lB8wP4sFMT9hODA/F7owP6uPMD82lS8/DTgxP3XnMD/+5DA/7vwvP9uUMD8+pTA/Tb8vP4XU
MD9pZTA/</AssayYData></Step><Step><CommonData><SampleLocation>10</SampleLocation><SampleID></SampleID><SampleGroup></SampleGroup><SampleInfo></SampleInfo><SampleRow>H</SampleRow><SamplePlate>1</SamplePlate><WellType>BUFFER</WellType><Concentration>-1</Concentration><ConcentrationUnits>µg/ml</ConcentrationUnits><MolarConcentration>-1</MolarConcentration><MolarConcUnits>nM</MolarConcUnits><MolecularWeight>-1</MolecularWeight><Temperature>25</Temperature><StartTime>7447894</StartTime><AssayTime>180</AssayTime></CommonData><FlowRate>600</FlowRate><StepType>ASSOC</StepType><StepName>Association</StepName><StepStatus>OK</StepStatus><ActualTime>179.999</ActualTime><CycleTime>0.2</CycleTime><AssayXData Points="900">eL/fRN7F30Q9zN9Eq9LfRBLZ30R4399E3uXfREXs30Sj8t9ECfnfRHD/30T3BeBEPQzgRKsS
4EQSGeBEcB/gRPcl4ERFLOBEozLgRAk54ER4P+BE1kXgREVM4ESjUuBECVngRHhf4ETWZeBE
RWzgRKty4EQSeeBEcH/gRNaF4ERFjOBEvJLgRAmZ4ERwn+BE1qXgRD2s4ETcsuBEErngRHi/
4ETexeBEPczgRKvS4EQJ2eBEeN/gRNbl4EQ97OBEq/LgRAn54ESI/+BE1gXhRD0M4USjEuFE
EhnhRHAf4UTWJeFERSzhRKMy4UQSOeFEcD/hROdF4URFTOFEo1LhRL5Z4URwX+FE3mXhREVs
4USrcuFECXnhRHB/4UTWheFEPYzhRKOS4UQJmeFEcJ/hRNal4UR+rOFEvLLhRAm54UR4v+FE
1sXhRD3M4USr0uFECdnhRHDf4UTW5eFEPezhRKPy4UQJ+eFEeP/hRN4F4kQ9DOJEqxLiRAkZ
4kR4H+JE1iXiRD0s4kSjMuJECTniRHA/4kTWReJEPUziRKNS4kQSWeJEcF/iRNZl4kRFbOJE
o3LiRBJ54kRwf+JE74XiRD2M4kSjkuJECZniRHif4kTepeJERaziRKOy4kQJueJEcL/iRNbF
4kQ9zOJEo9LiRBLZ4kR43+JE3uXiRD3s4kSj8uJECfniRHj/4kTWBeNEPQzjRKsS40QJGeNE
cB/jRN4l40Q9LONEqzLjRAk540RwP+NE1kXjREVM40SjUuNECVnjRHBf40TWZeNEPWzjRKNy
40QJeeNEiH/jRNaF40Q9jONEo5LjRBKZ40Rwn+NE1qXjRD2s40SrsuNECbnjRHi/40TWxeNE
RczjRKvS40Q42uNEeN/jRNbl40RN7ONE1PLjRAn540Rw/+NE3gXkRD0M5ESjEuREEhnkRHgf
5ETWJeRERSzkRKMy5EQJOeREcD/kRNZF5EQ9TOREo1LkRAlZ5ERwX+RE1mXkREVs5ESrcuRE
Q3nkRHB/5ETeheREPYzkRKOS5EQJmeREcJ/kRNal5ERFrOREo7LkRBK55ERwv+RE1sXkRD3M
5ESj0uREEtnkRHDf5ETW5eREPezkRKPy5EQJ+eREcP/kRN4F5UQ9DOVEqxLlRAkZ5URwH+VE
3iXlREUs5USjMuVECTnlRHA/5UTWReVERUzlRKNS5UQJWeVEcF/lRNZl5UQ9bOVEo3LlRBJ5
5URwf+VE1oXlRD2M5USjkuVECZnlRHCf5UTWpeVEPazlRKuy5UQJueVEcL/lRNbF5UQ9zOVE
o9LlRAnZ5URw3+VE1uXlREXs5USj8uVEEvnlRHD/5UTWBeZERQzmRKMS5kQYGuZEcB/mRN4l
5kRFLOZEszLmRBI55kRwP+ZE1kXmRD1M5kSrUuZECVnmRHBf5kTWZeZEPWzmRKNy5kQJeeZE
cH/mRNaF5kRmjOZEo5LmRBKZ5kRwn+ZE1qXmRD2s5kSrsuZECbnmRHC/5kTWxeZEPczmRKPS
5kQJ2eZEcN/mRNbl5kQ97OZEo/LmRBL55kR4/+ZE1gXnRD0M50SjEudECRnnRHAf50TWJedE
PSznRKMy50QJOedEeD/nRNZF50QBTedEo1LnRAlZ50RwX+dE1mXnRD1s50SjcudECXnnRHB/
50TWhedERYznRKuS50QJmedEeJ/nRNal50Q9rOdEo7LnRBK550Rwv+dE3sXnRD3M50Sj0udE
CdnnRHjf50TW5edEPeznRKvy50QJ+edEcP/nRN4F6EQ9DOhEoxLoRAkZ6ERwH+hE1iXoRD0s
6ESrMuhEGjnoRHA/6ETWRehERUzoRKtS6EQJWehEkV/oRN5l6EQ9bOhEq3LoRBJ56ERwf+hE
1oXoRD2M6ESrkuhECZnoRHif6ETnpehEPazoRKOy6EQJuehEeL/oRN7F6EQ9zOhEzNLoRAnZ
6ER43+hE3uXoRD3s6ESr8uhECfnoRHj/6ETeBelETQzpRKsS6UQSGelEeB/pRNYl6URFLOlE
qzLpRAk56USZP+lE3kXpREVM6USjUulECVnpRHBf6UTWZelERWzpRKNy6UQJeelEcH/pRNaF
6UQ9jOlExJLpRBKZ6UR4n+lE1qXpRD2s6USrsulEErnpRHC/6UTWxelEPczpRKvS6UQS2elE
eN/pRN7l6URF7OlEq/LpRBL56UR4/+lE3gXqRE0M6kSrEupEEhnqRHgf6kTeJepERSzqRKsy
6kQSOepEeD/qRN5F6kRFTOpEq1LqRBJZ6kR4X+pE3mXqREVs6kSrcupEEnnqRHh/6kTehepE
RYzqRKuS6kQSmepEeJ/qRN6l6kRFrOpEq7LqRBK56kR4v+pE7cbqREXM6kSr0upEEtnqRHjf
6kTe5epERezqRKvy6kQS+epEeP/qRN4F60RFDOtEqxLrRBIZ60R4H+tE3iXrREUs60SrMutE
CTnrRHg/60TeRetERUzrRKtS60QSWetEeF/rRN5l60RFbOtEq3LrRBJ560R4f+tE3oXrREWM
60SrkutEEpnrRKmf60TepetERazrRKuy60QSuetEeL/rRN7F60RFzOtEq9LrRHTZ60R43+tE
3uXrREXs60Sr8utEEvnrRHj/60TeBexERQzsRKMS7EQJGexEeB/sRN4l7ERdLOxEozLsRBI5
7ERwP+xE3kXsREVM7ESrUuxEElnsRHhf7ETeZexERWzsRKty7EQSeexEeH/sRN6F7ERFjOxE
q5LsRDKZ7ER4n+xE3qXsREWs7ESrsuxEErnsRHi/7ETexexEbszsRKvS7EQS2exEeN/sRN7l
7ERF7OxEq/LsRBL57ERw/+xE3gXtREUM7USrEu1ECRntRHAf7UTvJe1ERSztRKsy7UQSOe1E
eD/tRN5F7URFTO1Eo1LtRBJZ7URwX+1E3mXtREVs7USrcu1EEnntRHh/7UTehe1ERYztRMyS
7UQSme1EgJ/tRN6l7URFrO1Eq7LtRBK57UR4v+1E3sXtREXM7USr0u1EEtntRHjf7UTW5e1E
ReztRKvy7UQS+e1EeP/tRN4F7kRFDO5EoxLuRBIZ7kR4H+5E3iXuREUs7kSjMu5EEjnuRHg/
7kTeRe5ERUzuRKtS7kQSWe5EeF/uRN5l7kRFbO5Eq3LuRBJ57kR4f+5E3oXuRD2M7kQFk+5E
EpnuRHif7kTepe5EXazuRKuy7kQSue5EcL/uRN7F7kQ9zO5Eq9LuRAnZ7kR43+5E3uXuREXs
7kSr8u5EEvnuRHD/7kTWBe9ERQzvRKsS70QSGe9EcB/vRN4l70Q9LO9EqzLvRBI570R4P+9E
3kXvREVM70SrUu9ECVnvRHhf70TeZe9ERWzvRKty70QSee9EeH/vRN6F70RFjO9Eq5LvRAmZ
70R4n+9E3qXvREWs70Srsu9ECbnvRHC/70TWxe9ERczvRKPS70QS2e9EeN/vRN7l70RF7O9E
o/LvRBL570R4/+9E3gXwRD0M8ESrEvBEEhnwRHgf8ETeJfBERSzwRKsy8EQSOfBEcD/wRN5F
8ERFTPBEq1LwRBJZ8ERwX/BE1mXwREVs8ESrcvBECXnwRHh/8ETehfBEPYzwRKuS8EQSmfBE
eJ/wRNal8ERFrPBEo7LwRDK58ER4v/BE1sXwREXM8ESr0vBEEtnwRHjf8ETe5fBERezwRKvy
8EQJ+fBEcP/wRNYF8URVDPFEqxLxRBIZ8UR4H/FE3iXxREUs8USjMvFEEjnxRHg/8UTeRfFE
RUzxRKNS8UQSWfFEeF/xRNZl8URFbPFEq3LxRAl58UR4f/FE1oXxREWM8USrkvFECZnxRHif
8UTWpfFEPazxRKuy8UQSufFEcL/xRN7F8UQ9zPFEo9LxRAnZ8UR43/FE3uXxREXs8USr8vFE
EvnxRHj/8URqBvJERQzyRKMS8kQSGfJEeB/yRN4l8kRFLPJEqzLyRBI58kR4P/JE3kXyRD1M
8kSrUvJEElnyRHBf8kTWZfJEPWzyRKty8kQSefJEcH/yRN6F8kRFjPJEo5LyRAmZ8kR4n/JE
3qXyRD2s8kSjsvJECbnyRHi/8kTexfJERczyRKvS8kQJ2fJEeN/yRNbl8kRF7PJEs/LyRAn5
8kSA//JE1gXzRD0M80SrEvNECRnzRHAf80TWJfNERSzzRKMy80QJOfNEeD/zRN5F80Q9TPNE
1FLzRAlZ80R4X/NE3mXzRD1s80TEcvNEEnnzRHh/80TWhfNEZozzRKOS80QSmfNEgJ/zRN6l
80Q9rPNEo7LzRAm580Rwv/NE3sXzREXM80Sr0vNEEtnzRLrf80TW5fNERezzRKPy80QJ+fNE
cP/zRN4F9ERFDPREqxL0RBIZ9ER4H/RE3iX0RD0s9ESrMvRECTn0RHA/9ETeRfREKk30RKNS
9EQJWfREeF/0RN5l9ERFbPREo3L0RBJ59ER4f/RE3oX0RD2M9ESjkvRECZn0RHCf9ETWpfRE
Raz0RLyy9EQJufREeL/0RNbF9EQ9zPREq9L0RAnZ9ERw3/RE3uX0RD3s9ESr8vREEvn0RHj/
9ETeBfVEPQz1RGgT9UQSGfVEeB/1RNYl9URFLPVEozL1RBI59UQkQPVE/0X1RD1M9USjUvVE
Eln1RAxg9UTeZfVEPWz1RKNy9UQJefVEXYD1RN6F9UQ9jPVEq5L1RBKZ9URwn/VE1qX1REWs
9USrsvVECbn1RHC/9UTexfVERcz1RKvS9UQJ2fVEcN/1RN7l9URF7PVEo/L1RBL59UR4//VE
1gX2REUM9kSrEvZEEhn2RHgf9kTeJfZERSz2RKsy9kQJOfZE</AssayXData><AssayYData Points="900">8ewuPxIXLz8o0y8/dd4tP1ycLj/s8S8/HJAvP6qeLz99ETA/01ExPzHFLz+GCzA/UY0vP5NV
MT/i4jA/MGkxPw+RMD+/hzA/fSUvPwr1MD+0tzE/+uIwPyKGMT/MtjE/n5YxPyuAMT+NSTI/
Us0xPw6iMT9pIjE/cHMxP05XMT+TTzE/Wf0xP3SUMj/rdzA/Oi0yPxDvMT+ISDI/GdUyP0e0
Mj9DIzI/N9YxP6voMT++/zE/nNgxP/hbMz/GlzI/H1AxP+kjMj+KvjE/akgyP+5KMz89+DI/
jHwzPxiXMz+dRTM/fRMyPw2RMD/faDI/Dc0yP0SxMj9eIDM/apcyPyP7Mj/p5TI/MeUyP1EC
Mj8NyTE/Vu4yP7umMz+rgTM/EWkzP5CEND/TxDM/LgkzPxdkMz9NLzM/qH8zPxarMz9bgzM/
BAs0P1yxND/vuTM/FcYzP9W7Mz/lEDQ/g100P6IkMz9cXjQ/Loo0P60TND/u/DI/6Z4zP1yv
Mz+K9zI/Y6k0P8kDND/N7zQ/JFszP8yOND+QlDM/408zP9EqND+VnzM/pVQ0P6FhMz+Y3TQ/
EC00P2iSND+S0DM/dyg0P9DtND+cZzQ/qVU0Pw7eND/F9TU/xs40PzmEMz9oLjU/9IA1P1vf
Mz9/lDQ/m340P2W/ND/NATU/xVc0P6vaMz9u1zQ/umE0P5hQNT+U5DU/Rzw1P/gQNj/kXzU/
GxY1P3RSNT/4qzQ/nr81P5nXND+QcDU/t8w0P6lxND/ZoTU/3a41P3v5ND+kZTU/CrU1P1iU
NT86UDQ/vzo1P89JNT+HwjQ/AhA2P+7+ND/tmDQ/7OA1PwieNT90fzQ/1Tw1PyrVND+wRTU/
kRo1P3JSNT8TEzY/cXg0P3RyNj+RcTY/xcI1P17DND9pdjY/2gk1P4UQNj8IZTY/mCU1P6FQ
Nj83GTY/7s01P/pYNj90cTY/q5Y2P3KTNT8zrjU/Nck1PwatNj/xNTU/PrQ1P4RDNT+m4DU/
8ng1P1IGNj+kWzY/m2g2P19XNT9XgjY/OXk2P7HVNj8w/TY/UsQ2P2sRNz9X5DY/oEc1P39+
NT/WUTY/NZ41P1ezNj9SqTU/+Z43Pxn7NT8X8TU/1/k1P62dNj+rqTY/u7o2P1DFNj+ImzY/
Zsg2P8m3Nj+EyTY/gOw2P4ORNj+JYzc//zs3P922Nj+E6zY/RuI3Pxz+Nz94hTY/cJI2P/Iz
Nz+KsjY/sd42P3QPNz9zBTY/GI42Pw+INj9X3DY/OK82P5VTNz/M3TY/NpM2P4JyNz9g9DY/
UFY2P8gFNj9UUDc/TYM3PyDCNj+ktzU/jyc3P6pGNz9nJjc/wfU2P2yxNz+P3zY/Ex03P629
Nj9TcjY/AVE3P8njNj9e3Tc/k/Y3P+GVNz9AvTY/1Y03P9fbNj+c8TY/tdw3P7/jNj/YjDc/
E9s4P7BrNz+3uzc/nSk4PyD+Nz9LHDc/I3Q3PxzHNz+ZsTY//Bw4P7KANj/pDTc/sL03P+GH
Nz9P8zY/VdQ2P8hhNz/8Pjc/ejc3P7OsNz+44jY/+rM4P22yNz96tTg/ZYI4P1hcOD9QPDk/
pAc3P7sHOD8aWzc/tMA4P5z4Nz9qDjg/Ktc3P89BOD9A5jc/aBM4P7ZENz+oJDc/YYI4P5B1
Nz/j7jg/vzA4P0R2OD81Kjk/9g04P1LnNz91wzg/QdY2P6XKOT/jNzg/rmU5P+paOD9xCDk/
NdY4P7PoOD+E+zg/ExI5P+8zNz/Yujk/thA5P/zFNz9xkjk/LmU5P9kCOT9Pyzc/a1E5P2/R
OD9TBTk/hjY5P1qMOD+89Tg/8X85P7sdOT/emjg/vcQ4P3fNOD/+ITk/m7Y4P+teOD/6vDg/
G7w5P4IkOD9B1Dg/o9Q4P2s+OD/Ftjg//IA4P+/+Nz8Cnjk/Ql04P1vWOD9Qszg/qmY5P6Zq
OT9SsDg/k7E5P/nQOT+7Ozg/LYs4PzpWOT/+3Dk/fbY4P1wlOT/j1Dk/lYU5PwekOD9HKjk/
ZRI4P4V8OT/J3zk/jeY4P/6AOT9nEDk/BAY6P82+OD/YnDk/Edc4PyZbOT+kyzg/e3U4P/oy
OT9IoTg/54A6P21aOD95mTc/zDU6P/8NOT+6lzg/osg4P1r6OT/OXjo/0dA5P9t0OT9KCzo/
bDA6PwcZOT9XETk/9FY5P6zxOj9XvTk/OnQ4P3opOT8IFDo/49Y5P8C7OT+gaDo/4A07P8Nq
OT9wxjo/mRg6Pzl+Oj+3ozo/rew5P0FAOT/5TTk/ezk7P4CuOj8Rcjo/nNM6PxWhOT/C6zo/
mE46P94wOj/aazo/04w6P82JOT8B7To/XZM6P3/BOj9/5jk/O6E6P8VEOj9ApTo/sAY6P1cF
Oj9Tejs/Q0M6P7ogOz8z8jo/mo85P8FLOj9yADw/2Pg5P+T5OT+7tTo/XjI6P/DsOj/PZTs/
AGU6P8iROj+GMzo/F046PzN9OT8+8zo/fzU7PzxCOj/Mszs/AAc7P7LPOj+fqTk/0sk6PzcP
Oj+9Yzs/11M6P3QyOz+M/Ts/8pI7P81ZOz+5xDs/ino6P5RBOz9N0Do/x1Q5P8IBPD9sJjo/
QnE8P9/jOz9qyTk/zWM7PyqYOz+G9To/5O06P/RLOz8XxDs/poE7PzdwOj/X4zo/2XE7P/a5
Oj9CtTo/TbM6PwtzOj8QVTs/4vo6P5VtOj9Pljs/y6g6P/IWPD83vDo/T7o6P2nNPD8u9zo/
JuM7P7YNOz9FSDs/mE07P/gJPD8/vzw/NE87P/pCOz+phjs/Xa86P2YpOz9Rrzs/p2s7P5ZF
Oz8QgTw/Gjg8P9YyPD/sKTs/AQ48P1ODPD806Ts/Pzc7P4tNPD9jQTw/dHI7P7wSOz/vQzs/
+NE7P2eSOz/WzTs/rPM6P+ClOz+4Szs/2xM8Pxh9Oz+FkTs/zpM7P1YzOz9f2Dw/1sU7PxbM
Oz9Qqzo/6Io7Pwj6PD/U0zo/sz87P4I1Oz8leDw/+MY8P92eOz8N0zw/f6M7Pz/9Oj+ZNjs/
gqc7P1cTPD+T8Ts/FiY8PxpwOz9W4zw/7s48P+moPD8paTw/8/Y7P9zDOz+6yTo/6jM8P1yX
PD9GCjw/pKc7P2aCOj9PrTw/pGs8P6yWOz87vD0/txo8P/bAOz83vzw/6FI8PwBMPD8uhTw/
f2s7PzKIOz+dXzs/AVA8PxMQPD8y1Ts/P7I8P9sYPD/yXD0/Y7U7P10CPD9g+Ds/i547P0JT
PT/nEjs/2L08P0K3PT+WSTw/Suc7P/s4PT+dfD0/yp88P4QGPT/Bvzw/Xok8P8d9PD8i5zs/
WV08P8UXPT8I/js/33E8P9kIPD82iD0/hCY8P/70PD/Spjw/hys8P/GBPD+fmjw/foE9P562
PD8g9jw/52g8P1gxPT+u6js/ylc9P9YRPT/j+Dw/P948P4UCPD/c1z0/LgM9PzaNPD/0Tjw/
ynE8P5xVPT+3TD0/4rM8PwRCPj9CRT4/uF0+P+73Oz/qODw/W2Q8PyCtPD9EIj0/tq08P2NT
PT87TD0/qgs8P4rTPD90Nzw/GCk8P458PD/stTw/L3s7P5MvPT97ST0/YGA8P1zfPD/Iuz0/
LN48P2IOPT9JbT4/sTw9P+gAPT+IVD4/cpA8P7G+PD/fCT4/kN89PzqWPT83aD0/1nE9P/qG
PT/ldj0/Tpk9P6hmPD9Spz0/0VU8P72EPD88HT0/uFY+P80UPj8ncD0/HgM+P3BVPj+1pD0/
hOQ8P0DEPT8H8zw/Ifk8P4aVPD8Nwj0/dJc9PyTbOz/K4Dw/ndY9P2JVPD//Jz0/UFE+P0Tf
Pj+qeT0/Q7c9P6spPT/3Lz4/WDg9P+tzPj/UET4/L0k9P/DuPT+p/T0/iIM9P1nEPT/HPz0/
mUY+P7K5Pj8oKj4/QgI+P3S8PT+C1D0/clU+P6+fPT/t1j0/Ihk+P437PD/nmj0/COA9Pxtt
Pj/yjz0/dbA9P1Y4Pj8cjD0/VjI+P88tPj+XKD0/A+8+P1qrPT/tPz4/wU09Py+RPj84qD4/
XGE9P+08Pj8RlD4/zoc+PwnrPj8K1j4/DOU+P1BxPT+eTD0/6NM+P6EqPz9BlT0/A7w+P2O4
PT/3Nz8/BhI+P1IBPz+w1D8/zuI9Pz7hPT9KjT4/7rc+P4LjPj9JXj4/5H4+P8e3Pj/iDT4/
m9E9P263PT/InT0/5PA/P/YAPz/XSD8/NVQ+P4/MPj9PWz4/+HE/P+cWPj8YyT8/Cgo/P+EG
Pj/DVz8/os4/P06HPT8yjz0/QDY+P1QWPz9NkT4/i9c+P41bPj+oWj4/X3M+P+MFQD/Lvz0/
6Q8/P1gAPz++WUA/GWY+P6CDPj+65T4/GnY/PyFtPj/bND8/mCg+PwCCPj8RRz8/FEU+P98M
Pj90Jj8/TDA/P9VcPj8PL0A/fVFAP4SuPj+Uaz4/3gM/P+bIPT9inD8/4AZAPxX2Pj/LyD4/
DZw/PwhUPz/4Mj8/1q4+P1vmPT+v/T4/IRM/Px2YPj9X4j0/WtY/P4ZsPz9zhz8/8sA/P8fv
Pj+wPD4/tYc+Px+NPj97Pj4/FKE+P3VyPz8y8z4/H7Q/PzrqPj/T7D8/30pAP36+Pj/InT8/
M1k+P0NdPz/X7D4/U7w/P2nsPz/lRT8/HdQ/P60iPz+UIj8/IWI+P8oLPj9y1z4/cPo+PwP9
Pj/78j4/lmo/PwZ3Pz/cfD8/5Ho/PzPXQD/NmT4/OcI/P6z+Pz/65T4/Nqs/P/QqPz/fYEA/
fvg+P63uPj+hoz4/TKA/PzvZPj/ttj8/9SdAP7jFPj8SJj8/</AssayYData></Step><Step><CommonData><SampleLocation>1</SampleLocation><SampleID></SampleID><SampleGroup></SampleGroup><SampleInfo></SampleInfo><SampleRow>H</SampleRow><SamplePlate>1</SamplePlate><WellType>BUFFER</WellType><Concentration>-1</Concentration><ConcentrationUnits>µg/ml</ConcentrationUnits><MolarConcentration>-1</MolarConcentration><MolarConcUnits>nM</MolarConcUnits><MolecularWeight>-1</MolecularWeight><Temperature>25</Temperature><StartTime>7636876</StartTime><AssayTime>180</AssayTime></CommonData><FlowRate>600</FlowRate><StepType>DISASSOC</StepType><StepName>Dissociation</StepName><StepStatus>OK</StepStatus><ActualTime>180</ActualTime><CycleTime>0.2</CycleTime><AssayXData Points="900">bz/2RM1F9kQ8TPZEmlL2RAlZ9kRnX/ZEzWX2RDxs9kSicvZEAHn2RG9/9kTVhfZEPIz2RJqS
9kQJmfZEb5/2RM2l9kQ8rPZEorL2RAC59kRnv/ZE1cX2RDzM9kSi0vZEANn2RGff9kTV5fZE
POz2RJry9kQA+fZEb//2RM0F90Q8DPdEohL3RAkZ90RnH/dE1SX3RDQs90SiMvdEADn3RG8/
90TVRfdEPEz3RJpS90QAWfdEb1/3RNVl90Q8bPdEonL3RAB590Rvf/dEzYX3RDSM90SakvdE
AJn3RGef90TNpfdENKz3RJqy90QAufdEb7/3RNXF90Q8zPdEotL3RAnZ90Rn3/dEzeX3RDTs
90Sa8vdEAPn3RG//90TVBfhEPAz4RJoS+EQAGfhEZx/4RM0l+EQ0LPhEojL4RAk5+ERnP/hE
zUX4RDRM+ESaUvhECVn4RGdf+ETNZfhEPGz4RKJy+EQJefhEb3/4RM2F+EQ8jPhEopL4RAmZ
+ERnn/hEzaX4RLes+ESasvhECbn4RGe/+ETVxfhEPMz4RJrS+EQA2fhEb9/4RNXl+EQ07PhE
ovL4RAn5+ERv//hE1QX5RDQM+USaEvlEABn5RGcf+UTNJflEPCz5RLMy+UQAOflEbz/5RNVF
+UQ8TPlEmlL5RABZ+URvX/lEzWX5RDRs+USicvlECXn5RG9/+UTVhflEPIz5RJqS+UQJmflE
Z5/5RM2l+UQ8rPlEorL5RAC5+URnv/lEzcX5RDzM+USa0vlECdn5RG/f+UTV5flEPOz5RJry
+UQJ+flEZ//5RM0F+kQ0DPpEmhL6RAAZ+kR9IPpEzSX6RDQs+kSiMvpEADn6RGc/+kTVRfpE
PEz6RJpS+kQJWfpEZ1/6RNVl+kQ0bPpEonL6RAB5+kRvf/pE1YX6RDSM+kSakvpEAJn6RG+f
+kTNpfpEPKz6RKKy+kQJufpEZ7/6RM3F+kQ8zPpEmtL6RAnZ+kRn3/pEzeX6RDzs+kSa8vpE
Cfn6RGf/+kTNBftEPAz7RJoS+0QJGftEZx/7RNUl+0Q0LPtEDTP7RAk5+0RnP/tE1UX7RDxM
+0SiUvtECVn7RGdf+0TNZftENGz7RKJy+0QAeftEb3/7RNWF+0Q0jPtEmpL7RAmZ+0Rnn/tE
zaX7RDSs+0SisvtEALn7RG+/+0TNxftENMz7RJrS+0QA2ftEZ9/7RM3l+0Q87PtEovL7RAD5
+0Rn//tE1QX8RDwM/ESaEvxEABn8RGcf/ETVJfxENCz8RJoy/EQAOfxEZz/8RNVF/EQ0TPxE
olL8RABZ/ERnX/xEzWX8RDRs/ESacvxEAHn8RGd//ETVhfxENIz8RJqS/EQJmfxEZ5/8RM2l
/EQ8rPxEmrL8RAC5/ERnv/xE1cX8RDTM/ESa0vxECdn8RG/f/ETN5fxENOz8RJry/EQJ+fxE
Z//8RM0F/UQ0DP1EohL9RAAZ/URnH/1EzSX9RDws/USaMv1EADn9RGc//UTNRf1ENEz9RJpS
/UQAWf1EZ1/9RM1l/UQ0bP1EonL9RAB5/URvf/1EzYX9RDSM/USakv1ECZn9RGef/UTNpf1E
PKz9RKKy/UQAuf1EZ7/9RM3F/UQ0zP1EmtL9RAnZ/URv3/1EzeX9RDzs/USa8v1ECfn9RGf/
/UTVBf5ENAz+RKIS/kQAGf5Ebx/+RM0l/kQ8LP5EmjL+RAA5/kRnP/5EzUX+RDRM/kSaUv5E
CVn+RGdf/kTNZf5ENGz+RJpy/kQAef5EZ3/+RM2F/kQ0jP5EmpL+RACZ/kRnn/5EzaX+RLes
/kSasv5ECbn+RGe//kTNxf5ENMz+RJrS/kQA2f5EZ9/+RM3l/kQ07P5EovL+RAD5/kRv//5E
zQX/RDQM/0SaEv9EABn/RGcf/0TVJf9ENCz/RJoy/0QAOf9EZz//RM1F/0Q0TP9EmlL/RAlZ
/0RnX/9E1WX/RDRs/0Sacv9EAHn/RGd//0TNhf9ENIz/RJqS/0QAmf9EZ5//RM2l/0Q0rP9E
mrL/RAC5/0Rnv/9EzcX/RDTM/0Si0v9EANn/RGff/0TN5f9ENOz/RKLy/0QA+f9EZ///ROcC
AEUaBgBFTQkARYAMAEWzDwBF5xIARRoWAEVNGQBFgBwARbMfAEXrIgBFGiYARVEpAEWALABF
sy8ARecyAEUaNgBFVTkARYA8AEWzPwBF70IARRpGAEVRSQBFgEwARbNPAEXnUgBFGlYARU1Z
AEWAXABFuF8ARetiAEUaZgBFTWkARYBsAEW4bwBF53IARRp2AEXMeQBFgHwARbN/AEXnggBF
GoYARU2JAEWAjABFs48AReeSAEUalgBFTZkARYCcAEWznwBF56IARRqmAEVNqQBFgKwARQmw
AEXnsgBFGrYARU25AEWAvABFs78ARevCAEUexgBFUckARYDMAEWzzwBF89IARR7WAEVN2QBF
gNwARbPfAEXn4gBFGuYARU3pAEWA7ABFuO8ARe/yAEUa9gBFVfkARYT8AEW4/wBF5wIBRRoG
AUVNCQFFhAwBRbMPAUXnEgFFGhYBRVEZAUWEHAFFsx8BResiAUUaJgFFUSkBRYAsAUWzLwFF
5zIBRR42AUVNOQFFhDwBRbM/AUXnQgFFHkYBRU1JAUWETAFFs08BRetSAUUeVgFFUVkBRYBc
AUW4XwFF62IBRTJmAUVRaQFFhGwBRbhvAUXrcgFFHnYBRVF5AUWEfAFFuH8BReuCAUUehgFF
UYkBRYSMAUW4jwFF65IBRR6WAUVRmQFFhJwBRbifAUXrogFFHqYBRVGpAUWErAFFuK8BReuy
AUUetgFFUbkBRYS8AUW4vwFF68IBRR7GAUVRyQFFhMwBRbjPAUXr0gFFHtYBRVHZAUWE3AFF
uN8BReviAUUe5gFFUekBRYTsAUW47wFF6/IBRR72AUVR+QFFhPwBRbj/AUXrAgJFHgYCRVEJ
AkWEDAJFuA8CResSAkUeFgJFURkCRYQcAkW4HwJF6yICRR4mAkVRKQJFhCwCRbgvAkXrMgJF
qTYCRVE5AkWEPAJFuD8CRetCAkUeRgJFUUkCRYRMAkW4TwJF61ICRR5WAkVRWQJFhFwCRbhf
AkXrYgJFHmYCRVFpAkWEbAJFuG8CRetyAkUedgJFUXkCRYR8AkW4fwJF64ICRR6GAkVRiQJF
hIwCRcCPAkXrkgJFHpYCRVGZAkWEnAJFs58CReuiAkUepgJFUakCRYSsAkW4rwJF67ICRR62
AkVRuQJFhLwCRbi/AkXrwgJFHsYCRVHJAkWEzAJFuM8CRevSAkUe1gJFUdkCRYTcAkW43wJF
6+ICRR7mAkVR6QJFhOwCRbjvAkXn8gJFHvYCRVH5AkWE/AJFs/8CResCA0UeBgNFUQkDRYAM
A0W4DwNF6xIDRR4WA0VRGQNFhBwDRbgfA0XrIgNFHiYDRVEpA0WELANFuC8DResyA0UaNgNF
UTkDRYQ8A0W4PwNF60IDRR5GA0VNSQNFhEwDRbhPA0XrUgNFHlYDRVFZA0WEXANFuF8DRedi
A0UeZgNFUWkDRYBsA0W4bwNF53IDRR52A0VReQNFhHwDRbh/A0XrggNFHoYDRVGJA0WEjANF
uI8DReuSA0UelgNFUZkDRYScA0WznwNF76IDRR6mA0VRqQNFhKwDRbivA0XrsgNFHrYDRVG5
A0WEvANFuL8DRefCA0UaxgNFTckDRYDMA0WzzwNF59IDRR7WA0VR2QNFhNwDRbjfA0Xn4gNF
HuYDRVHpA0WE7ANFuO8DRevyA0Ue9gNFUfkDRYT8A0Wz/wNF6wIERR4GBEVRCQRFhAwERbgP
BEXnEgRFGhYERVEZBEWEHARF3B8EResiBEUeJgRF7SkERYQsBEW4LwRF6zIERR42BEVROQRF
gDwERbg/BEXrQgRFHkYERVFJBEWETARFuE8ERetSBEUeVgRFTVkERYRcBEW4XwRF62IERRpm
BEVNaQRFhGwERbhvBEXrcgRFGnYERU15BEWEfARFuH8EReuCBEUehgRFUYkERYSMBEW4jwRF
65IERR6WBEVRmQRFhJwERbOfBEXrogRFHqYERU2pBEWErARFuK8ERTCzBEUatgRFUbkERYS8
BEW4vwRF58IERR7GBEVRyQRFhMwERbjPBEXr0gRFHtYERVHZBEWE3ARFs98EReviBEUe5gRF
TekERYTsBEW47wRF5/IERR72BEVN+QRFhPwERbP/BEXrAgVFHgYFRVEJBUWMDAVFsw8FRecS
BUUeFgVFURkFRYQcBUWzHwVF5yIFRR4mBUVRKQVFgCwFRbgvBUXnMgVFGjYFRVE5BUWEPAVF
uD8FRetCBUUaRgVFTUkFRcpMBUW4TwVF61IFRR5WBUVRWQVFgFwFRRZgBUXrYgVFHmYFRU1p
BUWAbAVFuG8FRedyBUUedgVFTXkFRYB8BUWzfwVF64IFRRqGBUVRiQVFgIwFRbOPBUXrkgVF
HpYFRU2ZBUWEnAVFs58FReuiBUVHpgVFUakFRYCsBUW4rwVF67IFRRq2BUVRuQVFhLwFRbO/
BUXrwgVFJsYFRVHJBUWEzAVFuM8FRefSBUUe1gVFTdkFRYTcBUWz3wVF6+IFRR7mBUVN6QVF
gOwFRbPvBUXn8gVFGvYFRVH5BUWE/AVFuP8FResCBkUaBgZFTQkGRYAMBkW4DwZF5xIGRRoW
BkVNGQZFhBwGRbwfBkXrIgZFGiYGRVEpBkWELAZFuC8GRecyBkUaNgZFTTkGRYQ8BkWzPwZF
50IGRR5GBkVRSQZFhEwGRbxPBkXnUgZFHlYGRVFZBkWEXAZF</AssayXData><AssayYData Points="900">BoU9PziNPT8GXj4/eK8+PyLhPT/mcz4/qq0+P1esPj9JVj4/VmI/PyhtPT/FXT8/22k+P2QT
Pj8aVD4/uY09P3AVQD8hHD8/LLY/PxcXQD9lJj8/kAk/P5HoPz+tbz4/hoI/P7SWPj8d7z4/
+ZY/P249Pz/i2z4/6/E+PwoZPz/tYT8/AnxAP25QPz9/CD8/TlxAP7x3Pz/mWD8/iHo/Pz80
Pz84wD0/5dk+P7JGPz8aOT8/hxQ/Pza6Pz89wD0/xjI+P1tCPz+UbEA/0rU/P7EqPj8vuT4/
1VE/P3BSPj8ddD4/Now9P6bGPj/kFz8/AY4+P7EmPz9EQj8/DiM/P/jsPj+gCj8//AVAP+ol
Pj8+Iz8/10k/P0DQPT8xdT8/tk4/P92EPz/bQD8/KJQ+P2VwPz9Doz8/eMw+P4mjPz9eHD8/
/bQ+P8B+Pz+O5D4/I4k+P5VsPz9xF0A/ISo/P6nNPz9PjD4/Miw/PzF7Pz+rJj8/FJg/P/Ur
QD9tuj4/SAw/P2jNPz/D2j4//BY/P7GJPz+4CUA/Pms/P89yQD9tDD8/YWE/P9lWPz9BfT8/
NPQ/PwO0Pz9fVD8/ZgpAP6ZfPz/q00A/qGo/P4tUQD8gbj8/u/0+P3aPPz+CjD8/0tk/P3T5
Pz8Toj8/lLo+P8ihPz+vOz8/7uI/P/jLPz9q5T8/aWs/P4XOPz9P/j8/wLhAP5ycPz/q8D0/
VaY+P1Z8Pz9Zqz8/0rA/P5UmQD8sxD4/VIBAP40ZPz+tsT8/COw/P6lWQD/rbEA/F8Y/P4Il
Pz+eqD8/Zyo/P73yPj/KAj8/9Uw+P78XPz966D4/oLo/P/WAQD8acz4/iUk/P+YpQD+x8T8/
+lM/PxweQD+ZjT8/ExA/P27tPz/JWT4//6BBP/ZpPz/Gpz8/gcc/P+3DPz/U8D4/dcA/P+o8
Pz/kaEA/baE/PzgIPz+jqj8/pNI+P6uaPj8pcUE/9IFBP42+Pj8zEEA/vi8/P3s6Pz9bST8/
70w/P8HJPz8I2D8/22ZAPyZfPz84hD8/pmo/P2WHPz/q00A/YOA/P2jlPz/M6T8/K3Q/P5G1
Pz/Azz8/6O4/P/5GQD9aVEA/vVw/P7EFQD+PG0A/Dbc/P7iUPz8PHkA/dYg/P48mQD/Oqj8/
gS5AP1FOPz+q80A/FJFAP7fDQD8J5D8/IC9BP9VlPz+S/T4/Dsc/P0QjPz/Fgz8/2sxAPzNU
QD9qcz8/mUc/PzPdPz+/rj4/rQlAPwebQT9fyUA/CwtAP9rCPz8qGD8/bARAP6EEQD8I5EA/
IOQ/P5d8Pz/c6D4/hw1AP2+9Pz+0VD8/ukBAPz2pPz92Hj8/PANAPx5uPz/+DEA/8ydAPzrB
Pz/pGkA/5NdAP/jCPj+dLj8/zxhAP9mKQD/Wpj8/53FAP/k1Pz/PVz8/H3g/P8mbPz/ucEA/
RSNAP39IPz+NVUA/nelAP33xQD8JU0A/Bpk/P85sPz+J7j4/k1VAP5x+Pz9Qrj8/fHU/P81R
QD+vUEA/hyZBP5qIQT/PdT8/EWZAP9QjQD8Jhz8/23xAP2YhQD/VDEE/RItAPzk8Pz90CkE/
ZwNAP5jwQD8rFkA/9fhAP6rTPz8dH0A/LPI/P25iQD9PBD8/o4JAPxmhQD8unz8/oSpAP5tQ
QD+EqD8/2RBBPxTZPz8F5EA/ZOc/PzdCQT/5FEA/RGpAP/9xQT/AbkA/QJQ/Px70Pz8X+D8/
+Ec/P09qQD8HMkA/nx1AP/AvQD+l4EA/vopAP3F+QD/ol0A/bGtAPxANQT83I0A/hahAP8Sx
QD8dokA/P9VAPynXPz9NtD8/WQpAP+9fQD+oP0A/+DdBP0rRPz/M5z8/FPo/PzboPz+NU0A/
LVxBP+y7Pz+T0UA/a8JAP717Pz97hEA/6Jo/Pzy/QT9K70A/5OdAPwBAQD9WYT8/tvs/P/KF
QT92okA/hyU/P9YeQD8F00A/DdBAP2L/Pz9JW0A/hBJAP+SdQT+8bEE/j3lAP5snQT8rYUA/
3qU/P27MQD+Tz0A/uDBAPwoEQD9RdUA/FwdBP/tNQD9AkkA/MBNBP95iQD/S6UA/Pq9BP9rS
QD+r2kE/Sp5BP8iOQD8zFkI/3FhAP/4ZQD8XU0A/orxAP8kJQT+wp0A/NTtAPzZ2QD+I70E/
n9xAP896QT9P6UA/ZVhAPyKXPz9k6kE/bEpBP4x8QD8LaEE/3fRAPyRmQD/ntUA/UJRAP3wS
Qj+tGkI/rR5BPxc4QT+xx0A/nE9BPz9eQD/9JEA/pw5APyaoQD/+0UE/gLRAPxvsPz+bvkE/
eENBP6zVQD85nEA/8WhBPzrMQT97P0A/CpdAP/zGQD/4K0E/hKBBP2kPQT+FskA/rcRAP4sX
QT+bjUA/2E5BP3Y2QT8CL0E/8JdBP1YPQj/sIkA/fcdAP2mjPz+kvkA/UiNBPxlWQD/1Z0E/
PGNBP97wQD9SNkE/X+JAP7upQD8uWkI/1fBAP/6gQD/t+EA/u/JAP6wYQT+tK0I//JA/P6iL
QT+uukA/YVdCP3pMQT+DmkA//GlBP4YtQT+PhkA/ERRBP/O3Qj/RSEI/guVBP8ZMQj8+t0E/
sVFBP10MQT/yR0E/wFRBP4u0QD9qfkA/3OpBP+qUQT8E3UE/5EJBP+tzQj/0NUE/oIdBP/uQ
QT9fAkI/+KJBP880Qj9wP0I/Cc1BPyqiQT+sx0A/ORxAP3PMQj8jhUE/ZWpBP7bPQD+fqUE/
MVpAP20WQj8zt0E/MVpBP9ZdQT/++z8/c8dBP4lJQj8IgkA/EvBBPxnWQT+6tEA/qD1CPwJi
QT+zr0I/IFxBP01NQT8CjkE/M7ZAP/WCQT87HUI/iapAPyMwQT/jxUI/JQpCP2dnQT+APEI/
O9NBP8gEQj/qUEI/6KFBP7YIQj+hiEE/1mZBP/yEQT8djEE/3CtAP8ceQj88lUE/VwFBP83k
QT8N5kI/iQRCP3CLQT8SYUE/T0NBP1KsQT9Z8UI/40BBP843Qj+0fEI/QrpBPwuzQT/un0E/
3kRBPzHPQT8GDUI/APVAP2/TQT8nvkE/NlJBP8mcQj+kj0I/kupBP1ZIQj9YgEE/ubhAP7WT
Qj+PIEE/aGpCP7chQj8oVUE/PXxAP4WeQT9wB0E/r75BPy51QT+4pkE/z4xBP0r4Qj9uCkI/
zsJCP/xTQj+6YUE/NvJBP/sOQj8zEUI/k1xBP2yRQj/jKUI/Z1JBP7lXQj+u50E/SCNCP62W
QT8Nv0E/g1JBP8lNQT9V0UA/od5CP0xqQD+r7kE/I2xAPxeZQj91DkE/LrVCP0BEQj9npkI/
YBpCP6NuQz9XwUE/yDBCP4kkQT+4MEE/fJhBPwk1QT9OzkI/tl9CPwXlQT9pFEI/hyhCP21p
QT9E8UE/ixxDP7HFQj/OdkM/lSVDP/56QT/jtEI/MudBP/jjQT+Mk0I/jWtCP/bYQT/9vkI/
MX5BP2aBQj+k5UI/liRCP/MRQj+ic0I/HTRCP+7IQj9bTEM//4hDP0W+QT+p8kI/EsVCP0Un
Qj+D6UI/VFRCP1QzQz+H5EI/gHNCP9brQj9qSUI/JwVCP6uRQz+WOUI/tINCP+G4Qj9xFEI/
ehBCPyDEQT9/7UE/vGVDPwyeQj97fUI/p0pCPwIoQj9T3kI/zXJCP0gXQj9Hh0I/j2ZCPyfK
Qj8LhUI/y8hCP3fJQT8CgEI/WBNDP/A+Qj+Av0I/iEVCP+WiQj/Wd0I/DyFDP6MFQj/Lu0I/
S19DP23pQj85CkQ/Kv1CPxX+Qj+2VEI/AWRCP2aCQj8KF0I/LrZCP9fFQj9Dd0I/O5NCP3+i
Qj/AzkM/J3xCPxIcRD+xs0I/raRCP5DlQj8H4UE/DIJCP7EBQz8aRUM/lUFDP0qMQj8zdEM/
fMRCP3NjQj933UI/i/FAPwBjQj/Ey0E/7KpDP5jtQj+CA0M/b8RDP2TmQT8NiUI/3spDP/Jv
QT+NDUM/Bu5CPyVcQz+46EI/rhlDP1s1Qz9/fkI/AjNCP4PhQj+2r0I/VoFCP17HQj8R80I/
C3JDP4lpQj+PoUM/tzNCPxPtQj/lFkM/EYBDP1YQQz/Wb0M/zHFDP/riQj8+GkM/31lCP+Ej
Qz8+ukI/PnVCP6V4Qz/It0I/60RDP/guQz++50M/HZRCP7tsQz+3B0M/rehCP0dgQz8h80I/
yWBEP68FQj/WDEM/FQBEP35JQj+/skM/spdCPz/vQz8L2UM/p3tCPzYMQz9Y1EM/bABCP80g
Qz9wZEM/1YNEP4A5Qj9xjkI/6bZCPwnoQz9lxEI/OHpCP8ZXQj/cNkM/h/dDP/2LQz++NkI/
r95CP8G8Qj+c/UE/MCtDP2a/Qj/h4EM/rtVCP3mURD/cUEM/vI5DP/HDQz+IIkM/C+1DPz9r
Qz9p2EI/PqBCPxuHRD82ckM/7mFCP8JKRD8WO0M/CHFEPw14Qz+8KUQ/f1ZDP+wxQz9Y9kM/
ZZ5DPy56Qz+mAUM/Ge1DP7L8Qz+gS0M/xIhCP3E3Qz+kG0M/LWBDP+zJQj+JtkM/nUhDP9ZM
RD/3ykI/ABpEP2qPQz/Rh0M/WE1DPz7pQj/S0EI/ZO5DPxnvQz9B40I/EkZDP97KQz9zTkM/
c6dDPxRNRD9jBkM/AEBEP5cEQz9N4EI/02dDP4nqQj8em0M/y6pDP71jRD+OtkI/XsZDPxrG
RD/LX0Q/uHlDP5O8Qz+2zkM/TfhCP8D3Qj8fPkQ/AStEP/5nQj8bHEM/WmdDPxdJQz8pzEM/
pv9CP9yDRD/7rUQ/mtpCP1qvQz9GDUQ/W/hDPyV4Qz/aEEQ/</AssayYData></Step><Step><CommonData><SampleLocation>11</SampleLocation><SampleID></SampleID><SampleGroup></SampleGroup><SampleInfo></SampleInfo><SampleRow>H</SampleRow><SamplePlate>1</SamplePlate><WellType>REGENERATION</WellType><Concentration>-1</Concentration><ConcentrationUnits>µg/ml</ConcentrationUnits><MolarConcentration>-1</MolarConcentration><MolarConcUnits>nM</MolarConcUnits><MolecularWeight>-1</MolecularWeight><Temperature>25</Temperature><StartTime>7826056</StartTime><AssayTime>5</AssayTime></CommonData><FlowRate>1000</FlowRate><StepType>KREGENERATION</StepType><StepName>Regeneration</StepName><StepStatus>OK</StepStatus><ActualTime>5.00005</ActualTime><CycleTime>0.2</CycleTime><AssayXData Points="25">t18GRepiBkUZZgZFTWkGRYRsBkW3bwZF6nIGRR12BkVReQZFhHwGRbd/BkXqggZFHYYGRU2J
BkWEjAZFs48GReqSBkUdlgZFUZkGRYScBkW3nwZF5qIGRR2mBkVRqQZFhKwGRQ==</AssayXData><AssayYData Points="25">dXr0v49zCsARwBHAtgYXwH0tG8AEVR7AzMkgwH5/I8BtyyXAOFUnwFs4KcDiiSrABBAswHhX
LcAPgi7AZaQvwMvRMMDKrzHALoAywNlqM8BU/TPA7mI1wMIWNcCFEjbAcW02wA==</AssayYData></Step><Step><CommonData><SampleLocation>12</SampleLocation><SampleID></SampleID><SampleGroup></SampleGroup><SampleInfo></SampleInfo><SampleRow>H</SampleRow><SamplePlate>1</SamplePlate><WellType>BUFFER</WellType><Concentration>-1</Concentration><ConcentrationUnits>µg/ml</ConcentrationUnits><MolarConcentration>-1</MolarConcentration><MolarConcUnits>nM</MolarConcUnits><MolecularWeight>-1</MolecularWeight><Temperature>25</Temperature><StartTime>7842282</StartTime><AssayTime>5</AssayTime></CommonData><FlowRate>1000</FlowRate><StepType>KREGENERATION</StepType><StepName>Regeneration</StepName><StepStatus>OK</StepStatus><ActualTime>4.99907</ActualTime><CycleTime>0.2</CycleTime><AssayXData Points="25">t68GReqyBkUdtgZFUbkGRYC8BkW3vwZF5sIGRRnGBkVNyQZFgMwGRbPPBkXq0gZFGdYGRU3Z
BkWE3AZFt98GRebiBkUd5gZFTekGRYDsBkWz7wZF5vIGRRn2BkVN+QZFgPwGRQ==</AssayXData><AssayYData Points="25">9jTwPp+43j5SEeg+OXbzPqVf+j66ogI/OHUGP/49CD/5IAw/CDoNP/gPET8YdRE/T6ERPziF
FD+mzBY/X6cXP/BPFz8NvBg/KRsbP+4HGz+4YB0/5sMcP1ORHT8WhR4/x9UePw==</AssayYData></Step><Step><CommonData><SampleLocation>11</SampleLocation><SampleID></SampleID><SampleGroup></SampleGroup><SampleInfo></SampleInfo><SampleRow>H</SampleRow><SamplePlate>1</SamplePlate><WellType>REGENERATION</WellType><Concentration>-1</Concentration><ConcentrationUnits>µg/ml</ConcentrationUnits><MolarConcentration>-1</MolarConcentration><MolarConcUnits>nM</MolarConcUnits><MolecularWeight>-1</MolecularWeight><Temperature>25</Temperature><StartTime>7858365</StartTime><AssayTime>5</AssayTime></CommonData><FlowRate>1000</FlowRate><StepType>KREGENERATION</StepType><StepName>Regeneration</StepName><StepStatus>OK</StepStatus><ActualTime>4.99907</ActualTime><CycleTime>0.2</CycleTime><AssayXData Points="25">s/8GReYCB0UVBgdFTQkHRXwMB0WzDwdF5hIHRSYWB0VJGQdFgBwHRbMfB0XmIgdFGSYHRUkp
B0WALAdFry8HReIyB0UZNgdFSTkHRYA8B0WvPwdF5kIHRRlGB0VNSQdFfEwHRQ==</AssayXData><AssayYData Points="25">XPgUwAWwI8CjgCjA5mMrwIdSLsBPuy/AKHcxwIW9MsA5AjTALgs1wHL4NcD0dTbAU0s3wIDe
N8Dr5zjAUVw5wDHzOcBdXjrAzdU6wEUJO8Az1jvA6Fc8wL57PMCi9jzAThc9wA==</AssayYData></Step><Step><CommonData><SampleLocation>12</SampleLocation><SampleID></SampleID><SampleGroup></SampleGroup><SampleInfo></SampleInfo><SampleRow>H</SampleRow><SamplePlate>1</SamplePlate><WellType>BUFFER</WellType><Concentration>-1</Concentration><ConcentrationUnits>µg/ml</ConcentrationUnits><MolarConcentration>-1</MolarConcentration><MolarConcUnits>nM</MolarConcUnits><MolecularWeight>-1</MolecularWeight><Temperature>25</Temperature><StartTime>7874591</StartTime><AssayTime>5</AssayTime></CommonData><FlowRate>1000</FlowRate><StepType>KREGENERATION</StepType><StepName>Regeneration</StepName><StepStatus>OK</StepStatus><ActualTime>5.00005</ActualTime><CycleTime>0.2</CycleTime><AssayXData Points="25">r08HRd5SB0URVgdFRVkHRXhcB0WrXwdF4mIHRRFmB0VFaQdFfGwHRatvB0XecgdFEXYHRUl5
B0V4fAdFq38HRd6CB0URhgdFRYkHRXyMB0WrjwdF4pIHRRGWB0VFmQdFfJwHRQ==</AssayXData><AssayYData Points="25">BCv6PlXa6T5HBPg+fY4BP7SCBT+UpQo/+28OPw+fET+HCRQ/cKEWP8y0Fz+UeBs/c60bP+5y
HD/sBh8/Z4AfPy4SIj+WLyM/Y7IjPxHrJD9sESY/IzkmP1GXJz+TyCc/TnknPw==</AssayYData></Step><Step><CommonData><SampleLocation>11</SampleLocation><SampleID></SampleID><SampleGroup></SampleGroup><SampleInfo></SampleInfo><SampleRow>H</SampleRow><SamplePlate>1</SamplePlate><WellType>REGENERATION</WellType><Concentration>-1</Concentration><ConcentrationUnits>µg/ml</ConcentrationUnits><MolarConcentration>-1</MolarConcentration><MolarConcUnits>nM</MolarConcUnits><MolecularWeight>-1</MolecularWeight><Temperature>25</Temperature><StartTime>7890675</StartTime><AssayTime>5</AssayTime></CommonData><FlowRate>1000</FlowRate><StepType>KREGENERATION</StepType><StepName>Regeneration</StepName><StepStatus>OK</StepStatus><ActualTime>4.99907</ActualTime><CycleTime>0.2</CycleTime><AssayXData Points="25">r58HRd6iB0URpgdFRakHRXisB0WrrwdF4rIHRRW2B0VFuQdFfLwHRau/B0XewgdFEcYHRUXJ
B0V4zAdFr88HRd7SB0UR1gdFRdkHRXzcB0Wr3wdF3uIHRRHmB0VJ6QdFeOwHRQ==</AssayXData><AssayYData Points="25">i/QWwMrtJMARRyrAM+4swIRdL8B/GTHA61IywFl5M8A/gjTAK7s1wHBXNsB6CDfAeSQ4wOmv
OMByODnAno45wPofOsAYmTrAwfI6wJ82O8BNADzAnE08wFKwPMCpljzA0Dc9wA==</AssayYData></Step><Step><CommonData><SampleLocation>12</SampleLocation><SampleID></SampleID><SampleGroup></SampleGroup><SampleInfo></SampleInfo><SampleRow>H</SampleRow><SamplePlate>1</SamplePlate><WellType>BUFFER</WellType><Concentration>-1</Concentration><ConcentrationUnits>µg/ml</ConcentrationUnits><MolarConcentration>-1</MolarConcentration><MolarConcUnits>nM</MolarConcUnits><MolecularWeight>-1</MolecularWeight><Temperature>25</Temperature><StartTime>7906897</StartTime><AssayTime>5</AssayTime></CommonData><FlowRate>1000</FlowRate><StepType>KREGENERATION</StepType><StepName>Regeneration</StepName><StepStatus>OK</StepStatus><ActualTime>4.99907</ActualTime><CycleTime>0.2</CycleTime><AssayXData Points="25">q+8HRd7yB0UR9gdFQfkHRXj8B0Wr/wdF3gIIRQ0GCEVBCQhFdAwIRasPCEXeEghFDRYIRUEZ
CEV0HAhFpx8IRdoiCEURJghFRSkIRXgsCEWrLwhF3jIIRRE2CEVBOQhFdDwIRQ==</AssayXData><AssayYData Points="25">xWcLP7l+Aj9n6wY/pF4MP1M1Ej/QyBY/PfAaP/h8HT+tzyA/tIwiP0YsJT/b5iY/hTgpP+9T
Kj+d1iw/vpQtP4qeLT9MIDA//+MwP+/PMT/KbzI/lhE0PxeWND+U6jU/F+01Pw==</AssayYData></Step><Step><CommonData><SampleLocation>1</SampleLocation><SampleID></SampleID><SampleGroup></SampleGroup><SampleInfo></SampleInfo><SampleRow>H</SampleRow><SamplePlate>1</SamplePlate><WellType>BUFFER</WellType><Concentration>-1</Concentration><ConcentrationUnits>µg/ml</ConcentrationUnits><MolarConcentration>-1</MolarConcentration><MolarConcUnits>nM</MolarConcUnits><MolecularWeight>-1</MolecularWeight><Temperature>25</Temperature><StartTime>7921632</StartTime><AssayTime>30</AssayTime></CommonData><FlowRate>1000</FlowRate><StepType>BASELINE</StepType><StepName>Baseline</StepName><StepStatus>OK</StepStatus><ActualTime>30</ActualTime><CycleTime>0.2</CycleTime><AssayXData Points="150">pz8IRdZCCEUJRghFQUkIRXBMCEWnTwhF1lIIRQlWCEU9WQhFcFwIRaNfCEXWYghFCWYIRWFp
CEVwbAhFp28IRdZyCEUNdghFPXkIRXB8CEWnfwhF1oIIRQmGCEU9iQhFcIwIRaePCEXWkghF
CZYIRT2ZCEVwnAhFo58IRdqiCEUJpghFPakIRXCsCEWjrwhF2rIIRQm2CEU9uQhFhLwIRbO/
CEXWwghFCcYIRT3JCEVwzAhFo88IRdbSCEUJ1ghFPdkIRXDcCEWj3whF1uIIRQnmCEU96QhF
dOwIRaPvCEXa8ghFHvYIRT35CEVw/AhFo/8IRdYCCUUJBglFPQkJRXQMCUWjDwlF1hIJRQkW
CUU9GQlFcBwJRaMfCUXWIglFCSYJRUEpCUWILAlFoy8JRdYyCUUJNglFPTkJRXA8CUWjPwlF
1kIJRQlGCUU9SQlFcEwJRadPCUXWUglFCVYJRT1ZCUV0XAlFo18JRdpiCUUJZglFQWkJRXBs
CUWjbwlF63IJRQl2CUU9eQlFcHwJRad/CUXagglFCYYJRUWJCUVwjAlFp48JRdaSCUUJlglF
PZkJRXCcCUWjnwlF1qIJRQmmCUU9qQlFdKwJRaevCUXasglFCbYJRZO5CUVwvAlFo78JRdbC
CUUNxglFPckJRXDMCUWjzwlF1tIJRQ3WCUU92QlFcNwJRavfCUXW4glFDeYJRUHpCUVw7AlF
IvAJRdbyCUUJ9glFPfkJRXD8CUWj/wlF1gIKRQkGCkU9CQpFdAwKRacPCkXaEgpFCRYKRUEZ
CkV0HApF</AssayXData><AssayYData Points="150">dS46P7rKOT/ckzw/RzI7P8j0Oj+lzjw/IaA9P9fbPD9z5Dw/Y5o9P6AhPD8zAj8/jX89P6/l
PT8AED4/3S8/P8t4Pz+3jD4/+49APxZFPz92JUA/jPE/P9ABQD/YQkE/FNBAPyktQT+jg0E/
+ZVCP5IdQz/GeEI/SBNCP1RGQz+odkI/kdNEP5jSQz9cNkM/tqFDP4C8Qz/vPkM/pidEP02O
RD8bTUM/8gJFP6RBRD+ktEM/tCRFP8CNRT/YwkQ//FpFP/DcRD8N30U//15FP64RRT9T3kU/
GFRGPzV3Rj9yn0Y/379FPzEaRz+tEUg/ZahGPywFRz8eqkc/EshFP5ckSD/yqkY/rmBHPxcb
ST/np0Y/9O5IPx72SD80okg/EZdHP9aKST9V3kc/8G9IPwPiSD8DCEk/Wo9JP/YJSj/aGks/
jWtKP81OST9bBEo/HcRJP155ST/7y0o/L1VJPy7GSj/neUs/DBJKP1cWSj/BQUs/jXdLP6gX
Sz9O+Us/tq1LP9b9Sz/KPkw/K01MP41lSz+2WEo/D+FKP6E0TD953Uo/AURMP6oXSz9PqUs/
9TZNP+p8TT+ynkw/xwVMP0F2TT8FJ0w/HjJNP70ETT+dakw/IE9NP1MDTT/C7U0/WVNNP+/I
TT8MjEs/gABNP96qTj+p9Ew/q3JOPzWwTj/ouU0/KGlPP1RrTj/3oU0/ixdPP8cfTj94zU4/
aZNPP74KTz9qvU4/0shPP9HqTj8RcE4/O5VOP7LSTz+Pvk8/t9BPP7xZTz/6r04/37ZOP2TV
Tz8apk4/</AssayYData></Step><Step><CommonData><SampleLocation>1</SampleLocation><SampleID></SampleID><SampleGroup></SampleGroup><SampleInfo></SampleInfo><SampleRow>H</SampleRow><SamplePlate>1</SamplePlate><WellType>BUFFER</WellType><Concentration>-1</Concentration><ConcentrationUnits>µg/ml</ConcentrationUnits><MolarConcentration>-1</MolarConcentration><MolarConcUnits>nM</MolarConcUnits><MolecularWeight>-1</MolecularWeight><Temperature>25</Temperature><StartTime>7952741</StartTime><AssayTime>80</AssayTime></CommonData><FlowRate>600</FlowRate><StepType>LOADING</StepType><StepName>Loading</StepName><StepStatus>OK</StepStatus><ActualTime>79.9991</ActualTime><CycleTime>0.2</CycleTime><AssayXData Points="400">px8KRdoiCkUNJgpFQSkKRXQsCkWnLwpF2jIKRQ02CkU9OQpFdDwKRac/CkXaQgpFDUYKRUFJ
CkV0TApFp08KRdpSCkUNVgpFQVkKRXRcCkWnXwpF1mIKRQ1mCkVBaQpFdGwKRadvCkXacgpF
DXYKRUF5CkV0fApFp38KRdqCCkUNhgpFQYkKRXSMCkWnjwpF2pIKRQ2WCkVBmQpFdJwKRaef
CkXaogpFDaYKRUGpCkV0rApFp68KRdqyCkUNtgpFQbkKRXS8CkWjvwpF2sIKRQnGCkVByQpF
dMwKRafPCkXa0gpFDdYKRUHZCkV03ApFp98KRdriCkUN5gpFPekKRXTsCkWn7wpF2vIKRQ32
CkVB+QpFcPwKRaf/CkXaAgtFDQYLRUEJC0V0DAtFpw8LRdoSC0UNFgtFQRkLRXQcC0WnHwtF
2iILRQ0mC0VBKQtFdCwLRacvC0XaMgtFDTYLRUE5C0V0PAtFpz8LRdpCC0UNRgtFQUkLRXRM
C0WnTwtF1lILRQ1WC0VBWQtFdFwLRadfC0XaYgtFDWYLRfFpC0WEbAtFp28LRdpyC0UJdgtF
QXkLRXR8C0WnfwtF1oILRQ2GC0VBiQtFdIwLRaePC0XakgtFDZYLRUGZC0V0nAtFp58LRdqi
C0UJpgtFPakLRXSsC0WjrwtF2rILRQ22C0U9uQtFpbwLRae/C0UDwwtFDcYLRUHJC0V0zAtF
p88LRdbSC0UJ1gtFQdkLRXTcC0Wn3wtF2uILRQ3mC0VB6QtFdOwLRafvC0Xa8gtFDfYLRUH5
C0V0/AtFo/8LRdYCDEUNBgxFQQkMRXAMDEWnDwxF2hIMRQ0WDEVBGQxFcBwMRacfDEXaIgxF
DSYMRTwpDEV0LAxFpy8MRdoyDEUNNgxFQTkMRXQ8DEWnPwxF2kIMRQlGDEVBSQxFdEwMRadP
DEXaUgxFDVYMRTxZDEVwXAxFp18MRdZiDEUNZgxFPGkMRXRsDEWnbwxF1nIMRQ12DEVBeQxF
dHwMRaN/DEXaggxFCYYMRTyJDEXOjAxFp48MRdaSDEUJlgxFTZkMRXScDEWnnwxF2qIMRQmm
DEVBqQxFdKwMRaOvDEXasgxFDbYMRUG5DEVwvAxFp78MRdrCDEUNxgxFPMkMRXTMDEWnzwxF
2tIMRR7YDEWd2gxFFN0MRaPfDEXa4gxFCeYMRUHpDEV07AxFo+8MRdryDEUJ9gxFQfkMRXD8
DEWn/wxF2gINRQkGDUVBCQ1FdAwNRacPDUXaEg1FDRYNRUEZDUVwHA1Fox8NRdoiDUUJJg1F
QSkNRXQsDUWnLw1F1jINRQk2DUVBOQ1FdDwNRac/DUXWQg1FDUYNRUFJDUVFTQ1FyE8NRdZS
DUUNVg1FPFkNRXRcDUWnXw1F3mINRQ1mDUU8aQ1FdGwNRadvDUXacg1FDXYNRUF5DUV0fA1F
p38NRdaCDUUNhg1FPIkNRXSMDUWjjw1F2pINRQ2WDUVBmQ1FdJwNRaOfDUXaog1FCaYNRUGp
DUVwrA1Fp68NRdqyDUUNtg1FPLkNRXC8DUWjvw1F2sINRQ3GDUU8yQ1FdMwNRaPPDUXW0g1F
CdYNRTzZDUWZ3A1Fo98NRdbiDUUJ5g1FQekNRXTsDUWj7w1F2vINRQn2DUVB+Q1FdPwNRaf/
DUXWAg5FDQYORTwJDkV0DA5Fow8ORdoSDkUNFg5FQRkORXQcDkWjHw5F1iIORQkmDkVBKQ5F
dCwORaMvDkXWMg5FCTYORTw5DkVwPA5Fpz8ORdZCDkUNRg5FQUkORXRMDkWnTw5F1lIORQlW
DkVBWQ5FdFwORadfDkXWYg5FCWYORUFpDkV0bA5Fp28ORdZyDkUJdg5FPHkORXR8DkWnfw5F
2oIORQmGDkU8iQ5FdIwORaePDkXakg5FiJYORTyZDkVwnA5Fp58ORdaiDkUJpg5FPKkORXCs
DkWjrw5F2rIORQm2DkU8uQ5FcLwORae/DkXawg5FDcYORTzJDkVwzA5Fo88ORdbSDkUJ1g5F
QdkORXTcDkWj3w5F2uIORQ3mDkU86Q5FcOwORafvDkXa8g5FCfYORUH5DkV0/A5Fo/8ORdYC
D0UNBg9FPAkPRXAMD0WnDw9F1hIPRQ0WD0U8GQ9FcBwPRQ==</AssayXData><AssayYData Points="400">/IdOP0QwTz813E8/+htPP2pDTz+IiU8/tOBQP9TtUD/iBFE/U2tRPxYNUj+Eu1A/R9pRP6JN
UD+VN1A/LLtQP5WPUD+33VE/43pQP9fnUD/9MVA/wklRP0sCUj8rE1A/4jlSPzoUUT93lFE/
YyZSPyk8UD+umFA/6aFRP/naUT99ClI/BNpQP3dxUj/EO1I/xsZSP8KsUT/jpFI/oC5SP16u
Uj/KxFI/mtpRP14zUz/Gj1I/hutSP5d7Uj8I1FE/NQtTP1UYUz/Na1I/IAdTPxLRUj9tIlI/
wUJTPw48Uz9bC1M/Ik9SP/ygUz+2jVM/1FlTPwIlUz8YelM/825TPyg/Uj82zFM/cJVTP39b
Uz+LwFM/OExTP53KVD9HGVM/SgNTP3z7VD/j3lM/51hUP+MhVD9DmVM/5JBUP1SfVD8ALVQ/
Ee1VPy9bVD+/dlQ/dblUP45WVD+CWFQ/4mlUP+GMVD9/a1U/r0FVP1h2VT8KQlU/+WdVP0s9
VT+wqFQ/2+RVP2v8VT9PilQ/XGFVP1NwVj/RBVU/vBBWP8VxVT8hp1Q/WD1VP8dWVj94rlU/
LytWP5WhVT8z6FY/qMNVP7ikVj+Mz1U/+UJVPw5HVj8jAVg/6yRWP1qpVj/ZelU/JIpWPySI
Vj/gx1c/PB1VP/l3VT/TG1Y/JOpWP9NCVz+bM1c/IPRWP9dqVj9A0lQ/jXpWP5FJVj8e2Fc/
gfhXP5EhVz/MzFc/w31WP+JGVz9z3lY/b+pXPxhHVj/LuVY/dvZWP1PRVT8oa1c/tXBXP8w9
Vj/a2Vc/XIhXP3UrVz+KmFc/30JYP1eeWD+brlY/UXBYP+eGWD/GJFc/8pJYPwcfVz9lj1Y/
IjZYP4RHWD982lc/xVhYP8GrWD9Y0Vg/62tXP9LCVz/+EVg/irdXP1GDVz9TnFg/ejhZP/q5
WD9d51g/H9VYP4WfWD+Yn1k/xwRZP8twWT9mXFk/fg9YP0n4WD8irVg/OW5YP523WT8uX1g/
yolZP3sbWD9hSVk/wGRYPzvTWD+GY1k/uo9YPx47Wj8XwFc/pu9YP6+7WT8wtlk/Hl9ZP9tG
WT95x1g/fFJZP0A/WT8hQVo/9CRZP4s0Wj/3LFo/z29ZPxhnWj+t4Fk/dqpbP++BWD/dflk/
j8lYPwWQWT8kMlk/IHtYP2X1WD9YHFo/EXRaP8oxWj/dOFo/gApbP8CqWT9Z51g/Fl1ZP5yw
Wj+EHVo/NJJZP9AfWz9kfFo/iJRaPxa7Wj+fhFk/ibxZP7ILWz/dXFs/jepaP4k0Wj9zn1s/
xlhbPwVZWz94Jlo/g2tbPxUcWz9mB1s/769bP6oCWj+/Ils/IL5bPxrkWj9sLls/bAdcP6d9
Wj80Z1o/ertbP1l1Wz8E0Vs/X5hbP4XDWj9aN1w/5WtcP9lBWz8N5Fs/mnlaP6ZcWz98JFw/
WMVbP9E9Wz9lgFw/PcZbP6ijXD9TZlw/1yRcPyCWWz+83Vs/YZ5bP8gcWz/iUFw/qBpcPz8o
XT9EHV0/O7ZcP6hGXD+3I1w/imhcPzvlXD92u1s/+Q5bP/o6XD9YgFs/Jw9dPwbeXD/ExVw/
6KRcP2BuXT9abFs/FzVcP8zjXD+IdFw/2LddP+nmXD86glw/8W9bP4ohXT8Z6Fw/SwldP1td
XT8moFw/d3hdP4xzXT8kJV0/odtdP4sRXT8NFV0/J4NbP1FDXD+U41w/wp1cP5rZXT8VsF0/
X/5dP/xUXT+RtVw/BFNdP68QXT8gVl0/qLRdP2jnXD/mwV4/gphdPwKKXT9Z5F0/2ZxdP6CG
XT/t3l0/dhBePz9vXT81310/xeZdPyjMXT9VQV0/L7ddP24IXj8aSV4/TVRdP1xOXT87210/
EPteP8StXD8wKF4/1C1dP+YlXj/+wF4/UFRePwbJXT+raV0/EoNdPyQVXT+vEV0/AeZeP94G
Xz+4hV4/CRRfP+xYXj8XOF8/NylfPy5hXj/Lz14/vRteP4vYXT8CZV4/0N9fP8s4Xz8vS10/
1dddP2nDXj+EBl4/sa9eP5qwXj8/FF8/9TtePwFEXz+VKl4/IsRfP3T7Xj8ZfF8/3IxeP6CC
Xj9cdF4/i2ReP0jFXj953l4/DjpfPwUZXz9naV8/9GlfPw==</AssayYData></Step><Step><CommonData><SampleLocation>1</SampleLocation><SampleID></SampleID><SampleGroup></SampleGroup><SampleInfo></SampleInfo><SampleRow>H</SampleRow><SamplePlate>1</SamplePlate><WellType>BUFFER</WellType><Concentration>-1</Concentration><ConcentrationUnits>µg/ml</ConcentrationUnits><MolarConcentration>-1</MolarConcentration><MolarConcUnits>nM</MolarConcUnits><MolecularWeight>-1</MolecularWeight><Temperature>25</Temperature><StartTime>8033722</StartTime><AssayTime>30</AssayTime></CommonData><FlowRate>1000</FlowRate><StepType>BASELINE</StepType><StepName>Baseline</StepName><StepStatus>OK</StepStatus><ActualTime>30</ActualTime><CycleTime>0.2</CycleTime><AssayXData Points="150">ox8PRdYiD0UFJg9FPSkPRWwsD0WjLw9F1jIPRQU2D0U5OQ9FbDwPRZ8/D0XSQg9FBUYPRTlJ
D0VsTA9Fn08PRdJSD0UJVg9FOVkPRWxcD0WfXw9F0mIPRQVmD0U9aQ9FbGwPRZ9vD0XScg9F
CXYPRT15D0VsfA9Fn38PRdKCD0UFhg9FOYkPRWyMD0Wfjw9F0pIPRQWWD0U5mQ9FbJwPRaOf
D0XWog9FBaYPRa+pD0VwrA9Fo68PRdayD0UFtg9FObkPRXC8D0Wfvw9F0sIPRQnGD0U5yQ9F
bMwPRZ/PD0XW0g9FBdYPRT3ZD0Vw3A9Fo98PRdriD0UJ5g9FOekPRWzsD0Wj7w9F1vIPRQn2
D0U5+Q9FbPwPRaP/D0XWAhBFCQYQRT0JEEVsDBBFow8QRdYSEEUFFhBFPRkQRXAcEEWjHxBF
1iIQRQkmEEU9KRBFcCwQRaMvEEX3MhBFCTYQRT05EEVwPBBFoz8QRdZCEEUJRhBFPUkQRXBM
EEWjTxBF1lIQRQlWEEU9WRBFcFwQRaNfEEXWYhBFCWYQRT1pEEVwbBBFo28QRdZyEEUJdhBF
PXkQRXB8EEWjfxBF1oIQRQmGEEU9iRBFcIwQRaOPEEXWkhBFCZYQRT2ZEEVwnBBFo58QRdai
EEUJphBFPakQRXCsEEWjrxBF1rIQRQm2EEU9uRBFcLwQRaO/EEXWwhBFCcYQRT3JEEVwzBBF
o88QRdbSEEUF1hBFPdkQRXDcEEWj3xBF1uIQRQnmEEU96RBFcOwQRaPvEEXW8hBFCfYQRT35
EEVw/BBF</AssayXData><AssayYData Points="150">8FxfPxSCXz9J118/tIdfPyiSXz92cl8//UZfP0XoXj9rLV8/8ApfP32MXj/v3l8/BoRfP47L
Xz+DpmA/f6VfPxZ9Xz8DvV8/AZxfP/kZYD82cmA/zUVgPz6PYD9BqF4/AAZhP9+IYD9/1GA/
DSdgP14SXz+KmWA/ZCBgP+PGYT++EGA/JJhfP8ZUYT9evGA/26BfP1uWXz92R18/2wtfP/Du
Xz8gJGA/oPxfP9haYT9G4F8/bqBgP7HRXj/+jV8/pOBgP+GEXz8XP2A/tgdfP/0rYT8/3V8/
QPxfP+LRYD9gP2A/K3xgPwjuYD/m9WA//lNgP2WaYj9AUWE/oSxhP66jYD9jgGA/CVVgP1Mj
YT+EWWA/+w5gP3AfYT9dR2E/CgNiP4KsYD9kuGI/EPRgP3CIYT+E3F8/cMxhP25yYD/w+18/
sH1gP5uVYT/JrmA/GdZgPwV4YT9CrWE/oqVhP+LJYD9W+mA/p5BhP6qrYD82yF4/XUNiPy8c
Yj8cAWI/M3RgP869Yj+a4mE/pDZhP7naYD8agmA/7dxhP1fSXz+yoGI/5StiP8aZYT8uq2E/
IPVhP/lnYT9qgmI/4P1hP9efYD/ptmE/SgRiP5nbYT9u72E/qHJhPzPtYD/aJWE/+OhgP0c1
YT9Cj2I/8GJiP11/Yj8yUGI/UHhiPyBoYj8eTGE/cVhiPyRqYT8I5GI/70ViP1lDYj+d4GA/
8sZiP5PrYj+g02E/48phP9ZAYT+Gd2I/HsthP/gCYz+4kmI/F9hhP/n7Yj8UsGI/AmxiP95s
Yz8NmmI/</AssayYData></Step><Step><CommonData><SampleLocation>10</SampleLocation><SampleID></SampleID><SampleGroup></SampleGroup><SampleInfo></SampleInfo><SampleRow>H</SampleRow><SamplePlate>1</SamplePlate><WellType>BUFFER</WellType><Concentration>-1</Concentration><ConcentrationUnits>µg/ml</ConcentrationUnits><MolarConcentration>-1</MolarConcentration><MolarConcUnits>nM</MolarConcUnits><MolecularWeight>-1</MolecularWeight><Temperature>25</Temperature><StartTime>8072600</StartTime><AssayTime>180</AssayTime></CommonData><FlowRate>600</FlowRate><StepType>ASSOC</StepType><StepName>Association</StepName><StepStatus>OK</StepStatus><ActualTime>180</ActualTime><CycleTime>0.2</CycleTime><AssayXData Points="900">o/8QRdYCEUUJBhFFPQkRRXAMEUWfDxFF1hIRRQkWEUU9GRFFcBwRRaMfEUXWIhFFBSYRRTkp
EUVwLBFFny8RRdIyEUUJNhFFPTkRRXA8EUWjPxFF0kIRRQVGEUU9SRFFcEwRRaNPEUXSUhFF
BVYRRUlZEUVsXBFFn18RRdZiEUUFZhFFPWkRRWxsEUWjbxFF1nIRRQl2EUU9eRFFcHwRRaN/
EUX3ghFFCYYRRT2JEUVwjBFFn48RRdaSEUUFlhFFPZkRRXCcEUWjnxFF0qIRRQmmEUU9qRFF
bKwRRZ+vEUXSshFFCbYRRTm5EUVwvBFFo78RRdbCEUUJxhFFPckRRWzMEUWjzxFF1tIRRQnW
EUU92RFFcNwRRZ/fEUXS4hFFCeYRRTnpEUVw7BFFo+8RRdbyEUUF9hFFPfkRRWz8EUWj/xFF
0gISRQUGEkU5CRJFcAwSRaMPEkXWEhJFBRYSRT0ZEkVwHBJFox8SRdIiEkUJJhJFSSkSRWws
EkWfLxJF8zISRQU2EkU9ORJFcDwSRaM/EkXSQhJFBUYSRT1JEkVwTBJFn08SRUlTEkUFVhJF
PVkSRXBcEkWjXxJF1mISRRZmEkU5aRJFcGwSRaNvEkXWchJFBXYSRTl5EkVwfBJFo38SRdaC
EkUJhhJFPYkSRXCMEkWjjxJF0pISRQWWEkU9mRJFbJwSRaOfEkXSohJFBaYSRTmpEkVsrBJF
n68SRdayEkUJthJFPbkSRXi8EkWjvxJF1sISRQnGEkU9yRJFcMwSRaPPEkXS0hJFCdYSRT3Z
EkVw3BJFo98SRdLiEkUF5hJFPekSRXDsEkW37xJF1vISRQn2EkU5+RJFcPwSRaP/EkXWAhNF
BQYTRT0JE0VwDBNFow8TRdYSE0UFFhNFOBkTRXAcE0WfHxNF1iITRQkmE0U9KRNFcCwTRZ8v
E0XSMhNFCTYTRTg5E0VwPBNFnz8TRdZCE0UJRhNFOEkTRWxME0WfTxNF0lITRQVWE0U9WRNF
cFwTRZ9fE0XWYhNFCWYTRT1pE0VsbBNFo28TRdJyE0WddhNFPXkTRXB8E0WjfxNF0oITRQWG
E0U9iRNFcIwTRZ+PE0XWkhNFCZYTRUWZE0VwnBNFo58TRdKiE0UJphNFPakTRWysE0WjrxNF
0rITRQm2E0U4uRNFcLwTRaO/E0XWwhNFCcYTRTjJE0VwzBNFo88TRdLSE0UF1hNFPdkTRWzc
E0Wf3xNF0uITRQXmE0U46RNFbOwTRaPvE0XS8hNFCfYTRTj5E0Vs/BNFo/8TRdYCFEUJBhRF
PQkURXAMFEWjDxRF0hIURQUWFEU4GRRFcBwURaMfFEXSIhRFBSYURTgpFEVsLBRFoy8URdYy
FEUFNhRFODkURc48FEWjPxRF1kIURQlGFEU4SRRFbEwURZ9PFEXSUhRFBVYURThZFEVsXBRF
n18URdZiFEUFZhRFbmkURWxsFEWjbxRF1nIURQV2FEU4eRRFbHwURZ9/FEXWghRFBYYURUWJ
FEVwjBRFn48URdaSFEUJlhRFOJkURWycFEWjnxRF0qIURQmmFEU4qRRFbKwURZ+vFEXSshRF
BbYURT25FEVsvBRFq78URdLCFEUFxhRFPckURXDMFEWfzxRF0tIURTvWFEVJ2RRFbNwURZ/f
FEXS4hRFBeYURT3pFEVw7BRFn+8URdLyFEUF9hRFPfkURWz8FEWf/xRF0gIVRQUGFUU9CRVF
bAwVRZ8PFUXWEhVFBRYVRTgZFUVsHBVFnx8VRdIiFUUFJhVFOCkVRWwsFUW3LxVF0jIVRQU2
FUU4ORVFcDwVRc5AFUXlQxVFZEYVRT1JFUVwTBVFo08VRdJSFUUFVhVFPVkVRWxcFUWfXxVF
1mIVRQlmFUU9aRVFbGwVRZ9vFUXSchVFBXYVRTh5FUVsfBVFn38VRdKCFUUFhhVFOIkVRXCM
FUWfjxVF0pIVRQWWFUU4mRVFbJwVRZ+fFUXSohVFBaYVRT2pFUVwrBVFn68VRdKyFUUJthVF
OLkVRWy8FUWfvxVF0sIVRQnGFUU4yRVFcMwVRZ/PFUXW0hVFBdYVRTjZFUVs3BVFn98VRdLi
FUUF5hVFOOkVRXDsFUWf7xVF1vIVRQX2FUU9+RVFbPwVRZ//FUXSAhZFBQYWRT0JFkVsDBZF
nw8WRdISFkUFFhZFOBkWRWwcFkWfHxZF0iIWRQUmFkU4KRZFcCwWRZ8vFkXSMhZFCTYWRT05
FkVsPBZFnz8WRdJCFkUFRhZFOEkWRWxMFkWfTxZF0lIWRQVWFkU4WRZFbFwWRZ9fFkXSYhZF
BWYWRThpFkVsbBZFn28WRdZyFkUFdhZFOHkWRWx8FkWffxZF0oIWRQWGFkU9iRZFbIwWRaOP
FkXSkhZFCZYWRTiZFkVsnBZFn58WRdKiFkUJphZFPakWRWysFkWfrxZF0rIWRQm2FkU4uRZF
cLwWRZ+/FkXSwhZFBcYWRTjJFkVszBZFn88WRdLSFkUF1hZFONkWRWzcFkWf3xZF0uIWRQXm
FkU46RZFbOwWRZ/vFkXS8hZFBfYWRT35FkVs/BZFn/8WRdICF0UJBhdFOAkXRWwMF0WfDxdF
0hIXRQUWF0U4GRdFbBwXRZ8fF0XSIhdFBSYXRT0pF0VsLBdFny8XRdIyF0UFNhdFODkXRWw8
F0XcPxdF1kIXRQVGF0U9SRdFbEwXRaNPF0XWUhdFBVYXRThZF0VsXBdFn18XRdZiF0UFZhdF
OGkXRWxsF0WfbxdF0nIXRQl2F0U4eRdFbHwXRZ9/F0XSghdFBYYXRTiJF0VsjBdFo48XRdKS
F0UFlhdFPZkXRWycF0WjnxdF0qIXRQmmF0U4qRdFbKwXRZ+vF0XeshdFBbYXRT25F0VsvBdF
n78XRdLCF0UJxhdFOMkXRWzMF0WjzxdF0tIXRQXWF0U42RdFbNwXRaPfF0XW4hdFCeYXRT3p
F0Vs7BdFo+8XRdbyF0UF9hdFk/kXRWz8F0Wj/xdF0gIYRQUGGEU4CRhFbAwYRZ8PGEXSEhhF
CRYYRT0ZGEVwHBhFnx8YRdYiGEUJJhhFPSkYRWwsGEWfLxhF1jIYRQk2GEU9ORhFbDwYRZ8/
GEXWQhhFCUYYRT1JGEVwTBhFo08YRd5SGEUJVhhFPVkYRXBcGEWjXxhF1mIYRQlmGEU9aRhF
cGwYRaNvGEXWchhFCXYYRT15GEVwfBhFo38YRdaCGEUJhhhFPYkYRXCMGEWjjxhF1pIYRQmW
GEU9mRhFcJwYRaOfGEXWohhFCaYYRT2pGEVwrBhFo68YRdayGEUJthhFPbkYRXC8GEWjvxhF
1sIYRQnGGEU4yRhFcMwYRaPPGEXW0hhFCdYYRT3ZGEV43BhFo98YRdbiGEUJ5hhFPekYRXDs
GEWj7xhF1vIYRQn2GEU9+RhFbPwYRaP/GEXWAhlFCQYZRT0JGUVwDBlFow8ZRdYSGUUJFhlF
PRkZRXAcGUWjHxlF1iIZRQkmGUU9KRlFcCwZRaMvGUXWMhlFCTYZRT05GUVwPBlFoz8ZRdZC
GUUJRhlFPUkZRXBMGUWjTxlF1lIZRQlWGUU9WRlFcFwZRaNfGUXSYhlFCWYZRT1pGUVwbBlF
p28ZRdZyGUUJdhlFOHkZRXB8GUWjfxlF1oIZRQmGGUU9iRlFcIwZRaOPGUXWkhlFBZYZRT2Z
GUVwnBlFo58ZRdaiGUUJphlFPakZRXCsGUWjrxlF1rIZRQm2GUU4uRlFcLwZRZ+/GUXWwhlF
CcYZRT3JGUVwzBlFo88ZRdbSGUUJ1hlFPdkZRXDcGUWj3xlF0uIZRQnmGUU96RlFcOwZRcjv
GUXW8hlFCfYZRT35GUVw/BlFo/8ZRdICGkUJBhpFOAkaRXAMGkWjDxpF1hIaRQkWGkU9GRpF
cBwaRaMfGkXWIhpFCSYaRT0pGkVwLBpFoy8aRdIyGkUJNhpFPTkaRXA8GkWjPxpF1kIaRQlG
GkU9SRpFcEwaRaNPGkXSUhpFCVYaRT1ZGkVwXBpFo18aRdZiGkUFZhpFPWkaRXBsGkWjbxpF
1nIaRQl2GkU9eRpFcHwaRaN/GkXSghpFCYYaRT2JGkVsjBpFo48aRdaSGkUJlhpFPZkaRXCc
GkWfnxpF1qIaRQmmGkU9qRpFcKwaRZ+vGkXWshpFBbYaRT25GkVsvBpFo78aRdbCGkUJxhpF
OMkaRXDMGkXAzxpF1tIaRQXWGkU42RpFcNwaRaPfGkXW4hpFCeYaRT3pGkVw7BpFo+8aRdLy
GkUJ9hpFOPkaRWz8GkWj/xpF1gIbRQUGG0U9CRtFcAwbRfkPG0XWEhtFBRYbRT0ZG0VwHBtF
ox8bRdYiG0UJJhtFOCkbRXAsG0WjLxtF0jIbRQU2G0U4ORtFcDwbRZ8/G0XWQhtFCUYbRT1J
G0VwTBtFo08bRdZSG0UFVhtFPVkbRWxcG0WjXxtF1mIbRQVmG0VRaRtFbGwbRaNvG0XWchtF
CXYbRT15G0VsfBtFo38bRdaCG0UFhhtFOIkbRXCMG0WfjxtF0pIbRQmWG0U9mRtFbJwbRaOf
G0XWohtFBaYbRT2pG0VwrBtFn68bRdKyG0UJthtFPbkbRWy8G0WfvxtF1sIbRQnGG0U9yRtF
bMwbRaPPG0XW0htFCdYbRT3ZG0Vs3BtFo98bRdbiG0UF5htFPekbRXDsG0Wj7xtF7/IbRQX2
G0U9+RtFcPwbRaP/G0XWAhxFCQYcRTgJHEVsDBxFnw8cRdoSHEUJFhxFPRkcRXAcHEWjHxxF
0iIcRQkmHEU4KRxFbCwcRaMvHEVRMxxFCTYcRT05HEVwPBxF</AssayXData><AssayYData Points="900">a/NfP1r3Xz+YIGE/HTthPxOvYj/GcmA/l6BhPzUPYj8182E/FVJjP1rdYD+AbWI/ceBiP4HM
YT/g2GE/2gRiPx5gYj8hKGQ/E1RjP7vgYz/YRmU/W8ZjP3hGYz+YMGQ/japiPyEKYz9bVmQ/
xMFjP+ryYj8ELmQ/7jNjPx3+Yz/p3mM/kCVkP7D9Yj/YLGU/yR9kPylCZD8BkGM/pgZjP8MT
Yj/qHWQ/olFjP08GZD9gpWQ/inNjP1MzZD8W42M/JjxlP6sWZD/COWU/yhtkPwPUYz/gOmQ/
v0plPwOhZD9sXWU/HMJlP7nGZD9u82Q/j3JkPyXCZT/jF2Q/xp5jP8sEZj8PQWU/K91kP53v
ZD+jcmU/iMxkP8C0ZT9rE2Y/I8hkP9hUZT9GqGQ/ax1lPzJIZT8g8GU/3uRkP8TtZT+qiGU/
Y0xlPxw+Zj/oTGU/R8RlPwf3ZT8Np2U/vcdmP+cCZT91KWU/JDJkP3puZj/v1mU/+QRmPwd9
Zj/QR2U/u+RlP30LZT8PsWU/Xh9nPyRxZj91PWY/hutlP9NYZT+Q42U/DkRlP7XlZT9k32Q/
RQVnP/6iZj9xXWU/jnxmP7uQZT+YmmU/XDFmPxWXZj9F8GU/vOBmPxT7ZT+kr2U/UhtmP1BZ
Zj87mGc/DyFmP3m4Zj80MGc/gitmP5NCZz8P+2U/Z/tmP1rwZT8MPmc/shpmP+WhZj9LnGU/
wG9mP+5NZz+7rGY/XHhoP1DtZT/50Gc/SzZnP7f9ZT+D2Wc/ztxmP/hjZj+wAmg/nCxnPyrF
Zz+Vz2c/zlFmPzV6Zj95qmY/U69mP2jvZj8dw2c/3w9nP13oZT8j4GY/lfNnP2GEZz9b+mY/
eQloP+1JZz8SMGc/2PpnP4lvZz+aWWc/NZhnP1+iZz9Kd2Y/pv5mP67mZj8CbWc/sq1nP+4/
Zz/myWc/B4VnP/sMZz9GW2U/sOZnP4V9Zz+DYGc/C5FnP0wbZz/DtWY/rLpnPxTJZz8OSWc/
+fVnP3fpaD/3N2g/53FoP0+DaD+4uGc/wnpnP+wkaD+nCmk/UtJnP707aD/HKWg/mZ1oPxiV
Zz8gsGc/8xVoP7RXaD+1hGg/VwFoP/unZj99S2c/yjNpPz5DaD/kVWg/yxFpP5YRaD/I2Wg/
RcFnPxQRaD+dPGg/3FRoP9pLaD+FCGk/eHFpP6kPZz9vmGc/8+5nP8ovaT9YkWk/PORnPyw4
aD8Jsmg/kLdoP9yoaD83oGg/+pVoPzEiZz+icGg/f7NoPyZqaD8DwGk/+5NpP+n4aD99Zmg/
+mVoP9LwZz/m3mg/2dBnP5ETaT+BfGk/21xoP3bRaD/xwWc/HMhoP18naD/3Zmk/tSpoP14p
aD+BVGg/7H1mP0sGaj/ilmc/iahnP7b7aD8492g/aZJpP5uJaD+kDGk/l4lpP9YPZz/S8Gg/
OlRqP82ZaT8ROGg/dbNpPwT8aD/1Z2k/3stoP4hBaT9QXWg/3PJqP9pfaD+FkWk/ZQVqPzwq
aT9PAWk//z9oPw92aD+QZmo/cyVpP57LaD8PK2o/2qVpPykbaj8fc2k/LdJoP72haD9aQ2k/
MvZpP2T9aT+EPGk/n49pP+qOaj96U2o/EAVqP2WFaT/aa2k/TPhpP1cQaj/GuGk/6iJqP523
aj93cGk/rD1qP+FPaD8UP2o/IcBqP9zIaT+QD2k/MqJqP3traj/Ng2k/yHhpPyeXaT9hfWo/
E/dpP45eaT+YKWs/nFFqP6I8aj/JUWo/R2FqP62jaj+2yWk/cA9qP0gUaj88/mk/hoxpP0qo
aj/U92k/yF9qP6F6aT9Gu2o/m19pP5AHaj96xmk/RttqP8vNaj/7IWo/e2FqPwR1az+FAGo/
6bJqPz/Laj97Pmo//hhrP07haT/Y1Go/OnNqP7peaj9Y4mk/gQ9qPx7saj9k2Wo/FOhqP2u/
aj9Nr2o/n1xqP93Iaj95FGk/4nRqPyZKaj/2Xms/1V9qP085aj/m+2o/scRqP5t9aj/3E2o/
k7drPyzraj+dCWo/5iJrPwA5aj8rMms/iiFsPzKKaz+XXmo/+TZrP3eVaj+KCms/N3RsP7y2
aj/ifGo/wuFrP/vWaj/k6Gk/CkdrP4JbaT8p0Ws/RQxqPz79az+E1Ws/GvlrP2EMaj9rHWs/
A0ZrP9gLaz/HZ2s/unVrP0Ekaz9Como/Cl5rP+Rgaz/zpWs/COFrPw+Baz+RsGo/aQhrP5UN
bD+4JWo/IQ5rP5SOaz+w/mo/IpRsPw2caz9qgmw/w79rP5Wuaz8j4ms/UXRsP14iaz/U+mo/
yuNrP7rnaz/+vGs/V6ZrP1ItbD9pdmw/saFrPxHEaz9zRmw/xqBrPwXKaz9pqGw/5N9rP8RV
bD8K32s/gyFsP2N1az8Jt2w/GfJrPy3Aaz81pGs/S95rPwbtaz8vJGw/FCBtPzJwaz9i6Gs/
PnxsP9lYaz8xw2s/n2VrP7ZtbD+sqWo/E65tP/SrbD9f5Gw/Ux5sP+mxbD/5+Gs/NuxsPw0x
bD/PO20/CsVsP6BJbT+otWw/wNdsPwhwbD9J+Go/kS9tP5Ydaz8Mu2s/rSZsPz5RbT8Wg2w/
L2RsP5RnbD+D2m0/imZrP1ydbD9nnmw/TetsP3rhbD/lM20/IENtP4ZobD8h52s/+D9tP8HS
bD/uhW0/5YdsPyPoaz8NqGw/qOtsP3p7bD/uwWs/e0ZtP1GqbD91cW4/P5JsP6UfbT9FEmw/
8SBtP2InbD+ZS20/CJFsP9MYbT+cQm4/5pVsP4gubD/lwGw/aU9sP73Oaz+ZXGw/k4BtPxYD
bT8jPGw/B3dtPx04bT93QW0/wMtuP3+7bD+nHW4/LetsP4ptbD8veW0/1QRuP38AbD8lhWw/
989sP+U9bT/rwm0/kE9tP0CEbT+3QW4/JSZsP3kzbT8kTW0/x/5sP6D5bT/y620/PLNtP9C7
bD8m3mw/SztsP04SbT9dlW0/FpZtPzvTbD8IH2w/T1RtP1WxbD//Am0/o3NuPwiybT9Y+G0/
EUltPxvUbT80km0/9Z5tPy4+bT9Z5Gw/DBRtP+9Pbj+2XG0/8+ZsP1PNbD/l7W4/T/hsPyAd
bT+oZm0/6ENtP+gxbj+00Gw/0ftuP19HbT8iim0/P4huPzAjbj8sf20/wNVtPyJibT8pQW0/
rdxtP9Rybj9C0Ww/+fRuP57vbD8ZmW4/76prPyIObT92w20/0GltPxfVbj9XAG4/J6dtP5OK
bT/uTm4/eUtvP1XTbj/IQ24/LBVvP7yUbT9zMW0/1jduPy86bz/6nm0/+cZuPw02bj9HW24/
4ntuP1Hbbj/8jW0/ia9uP+IqbT8Vw24/q1xvP5vLbj9tRW4/PGdvP5pNbj84FG4/s7dtP9th
bj+qQG0/tn5uP46SbT8u2m4/JdtuPxeWbj+xYG0/zkFuP/k3bT/qJ28/X6RuP8aBbz9Hfm0/
iUpvPyyXbT8M824/9nVuPzXsbj9MB28/3ypvP4irbj/qbW4/tc9uPy+0bT+pcW4/W7VuP4LV
bj+BsW8/UmxuP8nTbT8wWG4/3ZFvP6CMbj9L2G4/jRhwP4Rkbj+1HG4/CRNuP8EMbz/fAm4/
Ef5uP7EObz+/u24/O5xvP9d1bj/uJm4/bEVvP/nHbj+DNm8/NdFuP0oRbz/N7m4/y79uP1j6
bj/kcG4/kXBuPxPjbj/PgW8/a3BvP3sibj8hxHA/njhuP2iJbz+kNm8/NvluP7r6bj81L28/
pmxuP26Dbj97RG8/Ec5uP1P4bj8mUm4/2cJuP9Cobj81r28/C5tvP8HSbj/Gb28/71tuP1Bg
bz+GLm8/zMVtP/IDbj+JtG4/f0VvP7Lhbz9wHHA/AJVwPwhGbz/nd28/zZdvP8fNbz8zmm4/
7ldvPzNXbz+9tW4/cdpvP2RBbz8Gf28/U9JvP9onbz8OQW4/EEBvPyZ8bj8glW4/DldvP/QO
cD/UDG8/ZzFvPzRfbz+/rm8/sTFwP3Ysbj/qaG8/7F5vP/cdbz9eSm8/9DFvP47ubz806G4/
3E9wP8a2bz/RIG8/rklvP15ybz/bxG4/0ZRuPz8BcT9nOm8/JY5vP5BUbz+pH28/x7hvP2/J
bz81S3A/RENvPwWYbz+CvW8/IvBvP58nbz8MlHA/6NFvP0HAbj/oXnA/FCtvPwsTcD/I228/
ZTxwP3Xmbz+5O3A/5K9uP5DPbz/Kv28/VUZwP/s+cD/tmG4/Q3NwP6OBcD+VSXA/cflvP43z
bz+RbG8/8xRwP0mZbz/CY28/6/lvP3OGcD9zX28/7s5vP6h1bz+18m4/5ZtvP6utbz+Fi3A/
IApwP09YcD+HvHA/PH9vP3sDbz9WtXA/ExdwP9Drbz8ucG8/KTpvPxjebj9zEHA/NZxwP1o6
cD+pDnA/1GxuP5b3cD9xGXA/ut1wP/fxcD/X1nA/9sZwPznfbz+0tm8/f/RuP55FcT9cQHA/
GWhvP5kDcD8l9nA/9FxwPw8ScD/iH3A/xMlwP/9BcT8MEnE/F4JvP4IecT+TT3E/HS5wP/x5
cD+s7HA/bgpxP6A0cD+1THA/+3pwP/IjcD9tHXE/bs5wP/EzcT+mr3A/f+RxP1nnbz+N53E/
6qZxPxhFcT/zOXA/j81vP9c0cT/+QXA/Rl9xP5fAcT/u2HE/9EFxP2MVcT9wsHE/vZpwP+1G
cD8vJ3A/pONvP96Zbz9dKHA/So5xP4SqcD/2d3A/s95wP45RcT8canE/Q9FxP6H1cT94x3A/
HcRwP4XjcD9NKnA/LtBwPwDxbz+Yq3E/WcJxP+jPcD+NzHA/</AssayYData></Step><Step><CommonData><SampleLocation>1</SampleLocation><SampleID></SampleID><SampleGroup></SampleGroup><SampleInfo></SampleInfo><SampleRow>H</SampleRow><SamplePlate>1</SamplePlate><WellType>BUFFER</WellType><Concentration>-1</Concentration><ConcentrationUnits>µg/ml</ConcentrationUnits><MolarConcentration>-1</MolarConcentration><MolarConcUnits>nM</MolarConcUnits><MolecularWeight>-1</MolecularWeight><Temperature>25</Temperature><StartTime>8261364</StartTime><AssayTime>180</AssayTime></CommonData><FlowRate>600</FlowRate><StepType>DISASSOC</StepType><StepName>Dissociation</StepName><StepStatus>OK</StepStatus><ActualTime>180.005</ActualTime><CycleTime>0.2</CycleTime><AssayXData Points="900">oz8cRdJCHEUFRhxFOUkcRXBMHEWfTxxF1lIcRQVWHEVBWRxFbFwcRZ9fHEXSYhxFBWYcRTlp
HEVsbBxFo28cRdJyHEUJdhxFPXkcRWx8HEWffxxF1oIcRQWGHEU5iRxFbIwcRZ+PHEXSkhxF
CZYcRTmZHEVsnBxFn58cRdKiHEUFphxFOakcRWysHEWjrxxF0rIcRQW2HEU5uRxFbLwcRZ+/
HEXSwhxFBcYcRT3JHEVszBxFn88cRdbSHEUF1hxFOdkcRWzcHEWf3xxF0uIcRQXmHEU96RxF
bOwcRafvHEXS8hxFBfYcRT35HEVs/BxFn/8cRdYCHUUNBh1FOQkdRWwMHUWfDx1F0hIdRQUW
HUU5GR1FbBwdRYYhHUVwJB1F6yYdRWYpHUVsLB1Fny8dRdIyHUUFNh1FOTkdRXA8HUWfPx1F
0kIdRQVGHUU5SR1FcEwdRZ9PHUXWUh1FBVYdRTlZHUVsXB1Fn18dRdJiHUUFZh1FPWkdRWxs
HUWfbx1F0nIdRQl2HUU5eR1FiHwdRZ9/HUXSgh1FBYYdRT2JHUVwjB1Fn48dRdaSHUUFlh1F
OZkdRWycHUWjnx1F86IdRQWmHUU5qR1FcKwdRZ+vHUXSsh1FBbYdRUG5HUVsvB1Fn78dRdLC
HUUFxh1FOckdRWzMHUWjzx1F1tIdRQnWHUU52R1FbNwdRZ/fHUXW4h1FBeYdRTnpHUVw7B1F
o+8dRdLyHUUJ9h1FOfkdRXD8HUWf/x1F0gIeRQUGHkU5CR5FbAweRaMPHkXSEh5FCRYeRT0Z
HkVwHB5Fnx8eRdYiHkUJJh5FOSkeRWwsHkWfLx5F1jIeRQk2HkU9OR5FbDweRZ8/HkXWQh5F
CUYeRThJHkVwTB5Fn08eRdZSHkUFVh5FPVkeRXBcHkWjXx5F0mIeRUNmHkU9aR5FcGweRaNv
HkXWch5FCXYeRT15HkVsfB5Fn38eRfOCHkUFhh5FOIkeRXCMHkWjjx5F0pIeRQmWHkU9mR5F
tZweRaOfHkXWoh5FCaYeRT2pHkVwrB5Fo68eRdayHkUJth5FPbkeRXy8HkWjvx5F1sIeRQnG
HkU9yR5FcMweRaPPHkXW0h5FCdYeRT3ZHkVw3B5Fo98eRdbiHkUJ5h5FPekeRXDsHkWj7x5F
0vIeRQn2HkU9+R5FcPweRUMAH0XWAh9FCQYfRT0JH0VwDB9Fow8fRdYSH0UJFh9FSRkfRXAc
H0WjHx9F1iIfRQkmH0U9KR9FcCwfRaMvH0XWMh9FCTYfRT05H0VwPB9Foz8fRdZCH0UJRh9F
QUkfRXBMH0WzTx9F1lIfRQlWH0U9WR9FcFwfRaNfH0XWYh9FCWYfRT1pH0VwbB9Fo28fRdZy
H0UFdh9FPXkfRWx8H0Wjfx9F1oIfRQmGH0U4iR9FcIwfRaOPH0XWkh9FFpYfRT2ZH0VwnB9F
o58fRdaiH0UJph9FOKkfRXCsH0Wjrx9F1rIfRQm2H0U9uR9FcLwfRaO/H0XWwh9FCcYfRT3J
H0VwzB9Fn88fRdbSH0UJ1h9FPdkfRXDcH0Wn3x9F1uIfRQnmH0U96R9FcOwfRaPvH0XW8h9F
CfYfRT35H0Vw/B9Fo/8fRdoCIEUJBiBFPQkgRXAMIEWjDyBF1hIgRQkWIEU9GSBFcBwgRaMf
IEXWIiBFCSYgRT0pIEVwLCBFqy8gRdYyIEUJNiBFPTkgRXA8IEWfPyBF1kIgRQlGIEU9SSBF
bEwgRaNPIEXSUiBFCVYgRW5ZIEVwXCBFo18gRdZiIEUJZiBFPWkgRXBsIEWjbyBF1nIgRQV2
IEU4eSBFcHwgRaN/IEXWgiBFCYYgRTiJIEVwjCBFo48gRdaSIEUqliBFPZkgRXCcIEWnnyBF
1qIgRQmmIEU9qSBFuqwgRaOvIEXSsiBFCbYgRT25IEVwvCBFo78gRdbCIEUJxiBFOMkgRXDM
IEWjzyBF2tIgRQXWIEU92SBFbNwgRaPfIEXW4iBFCeYgRT3pIEVs7CBFo+8gRdLyIEUy9iBF
OPkgRWz8IEWj/yBF1gIhRS4GIUU9CSFFfAwhRaMPIUXSEiFFLhYhRT0ZIUWEHCFFox8hRdYi
IUUJJiFFPSkhRWwsIUWjLyFF1jIhRQk2IUU9OSFFcDwhRaM/IUXiQiFFFkYhRT1JIUVwTCFF
o08hRdZSIUUJViFFPVkhRZFcIUWfXyFF1mIhRQlmIUU9aSFFdGwhRaNvIUXWciFFCXYhRT15
IUXGfCFFo38hRdaCIUVohiFFcokhRXCMIUWjjyFF1pIhRQmWIUU4mSFFcJwhRbyfIUXSoiFF
CaYhRT2pIUVwrCFFs68hRdayIUUFtiFFQbkhRWy8IUXQwSFF4sQhRWHHIUXYySFFkcwhRaPP
IUUs0yFFCdYhRT3ZIUVs3CFFo98hRdLiIUUF5iFFOOkhRXDsIUWf7yFF1vIhRQn2IUU4+SFF
ofwhRaP/IUXSAiJFBQYiRT0JIkVsDCJFow8iRdYSIkUFFiJFOBkiRWwcIkWjHyJF0iIiRQkm
IkU9KSJFcCwiRaMvIkXWMiJFCTYiRT05IkVsPCJFnz8iRdZCIkUFRiJFOEkiRWxMIkWjTyJF
1lIiRQVWIkU9WSJFbFwiRaNfIkXWYiJFBWYiRT1pIkXCbCJFo28iRdZyIkUFdiJFPXkiRWx8
IkWffyJF1oIiRQWGIkU9iSJFbIwiRZ+PIkXSkiJFBZYiRT2ZIkVwnCJFn58iRdaiIkUJpiJF
PakiRXCsIkWfryJF0rIiRQW2IkU4uSJFcLwiRaO/IkXSwiJFCcYiRT3JIkWEzCJFo88iRdbS
IkUF1iJFONkiRXDcIkWj3yJF1uIiRQnmIkU96SJFbOwiRZ/vIkXW8iJFBfYiRT35IkVs/CJF
n/8iRdYCI0UJBiNFPQkjRWwMI0WjDyNF4hIjRQUWI0U9GSNFmRwjRaMfI0XWIiNFCSYjRT0p
I0W+LCNFoy8jRdYyI0UJNiNFPTkjRWw8I0WjPyNF0kIjRQVGI0U9SSNFbEwjRaNPI0XSUiNF
CVYjRT1ZI0VwXCNFn18jRdZiI0UWZiNFOGkjRXBsI0XEbyNF0nIjRQV2I0U9eSNFcHwjRaN/
I0XSgiNFCYYjRT2JI0VwjCNFo48jRdKSI0UFliNFPZkjRWycI0WfnyNF1qIjRQmmI0U9qSNF
cKwjRZ+vI0XWsiNFBbYjRT25I0VwvCNFo78jRdbCI0UFxiNFPckjRWzMI0WfzyNF1tIjRQXW
I0U92SNFbNwjRZ/fI0XS4iNFBeYjRTjpI0Vw7CNFn+8jRdbyI0UF9iNFPfkjRXD8I0Wf/yNF
2gIkRQUGJEU9CSRFdAwkRZ8PJEXSEiRFCRYkRT0ZJEVwHCRFox8kRdYiJEUJJiRFPSkkRWws
JEWfLyRF1jIkRQU2JEU4OSRFcDwkRZ8/JEXWQiRFCUYkRThJJEVwTCRFo08kRdJSJEUFViRF
PVkkRXxcJEWfXyRF0mIkRQVmJEU9aSRFbGwkRaNvJEXSciRFCXYkRT15JEVsfCRFn38kRdKC
JEUFhiRFQYkkRXCMJEWjjyRF0pIkRQWWJEU9mSRFcJwkRaOfJEXeoiRFBaYkRT2pJEVsrCRF
n68kRdayJEUFtiRFPbkkRWy8JEWjvyRF1sIkRQXGJEU4ySRFbMwkRZ/PJEXS0iRFCdYkRTjZ
JEVw3CRFo98kRdLiJEUF5iRFfukkRWzsJEWj7yRF1vIkRRL2JEU9+SRFcPwkRaP/JEXSAiVF
BQYlRT0JJUWRDCVFnw8lRdISJUUFFiVFOBklRWwcJUWfHyVF0iIlRQkmJUU9KSVFcCwlRaMv
JUXWMiVFBTYlRTg5JUVsPCVFoz8lRdJCJUUJRiVFPUklRWxMJUWjTyVF0lIlRQVWJUU9WSVF
bFwlRZ9fJUXSYiVFBWYlRThpJUVwbCVFn28lRdZyJUUFdiVFPXklRWx8JUWffyVFC4MlRQmG
JUU9iSVFcIwlRZ+PJUXWkiVFDpYlRT2ZJUVwnCVFn58lRdKiJUUFpiVFPaklRYCsJUWfryVF
1rIlRQm2JUU4uSVFbLwlRZ+/JUXSwiVFBcYlRTjJJUVwzCVFo88lRdbSJUUF1iVFONklRWzc
JUWf3yVF0uIlRQnmJUU96SVFbOwlRaPvJUXS8iVFCfYlRTj5JUVs/CVFn/8lRdoCJkUFBiZF
OAkmRYgMJkWfDyZF1hImRQkWJkU4GSZFbBwmRaMfJkXSIiZFBSYmRT0pJkVsLCZFny8mRdIy
JkUJNiZFODkmRWw8JkWfPyZF0kImRQVGJkU9SSZFbEwmRZ9PJkXWUiZFBVYmRT1ZJkVsXCZF
oWAmRSBjJkUFZiZFPWkmRWxsJkWfbyZF1nImRQV2JkU9eSZFbHwmRaN/JkXWgiZFCYYmRTiJ
JkVsjCZFn48mRdKSJkUFliZFOJkmRWycJkWfnyZF0qImRQWmJkU9qSZFcKwmRZ+vJkXWsiZF
BbYmRTi5JkVsvCZFn78mRdLCJkUFxiZFcskmRWzMJkWfzyZF1tImRQnWJkU42SZFbNwmRZ/f
JkXS4iZFBeYmRTjpJkVw7CZFn+8mRdLyJkUF9iZFOPkmRWz8JkWj/yZF1gInRQUGJ0U4CSdF
lQwnRaMPJ0XSEidFBRYnRTgZJ0VsHCdFnx8nRdIiJ0UFJidFOCknRWwsJ0WfLydF0jInRQU2
J0U4OSdFbDwnRZ8/J0XSQidFCUYnRThJJ0VsTCdFo08nRd5SJ0UFVidFOFknRWxcJ0WfXydF
MGMnRQVmJ0U9aSdFbGwnRZ9vJ0XScidFBXYnRTh5J0WEfCdF</AssayXData><AssayYData Points="900">sPpuP/WIcD8k924/Hg9vP3rBbz+rxHA/TYBvPzsqcD+FdHA/UHpxP7sZcT+kLHA/J2pwP/jR
bz8OgXA/2BRxP9TKbz8cLXE/KwlwP++/cD+Zi3A/0AhvP56GcD9kL3E/GBpxP07fbz/K2nA/
VDJvP9/ocD/al3E//RlxP4PmcD/dr28/Uu1wP7MwcD9F4m8/twtwP0fNbz+AmXA/UiNwPzKc
cD/FW3A/YhZwPwsEcT8AfXA/6kJwPxu6cD8AzHE/pmlxPw9VcD9eB28/GxhwP2eHcD+gh3A/
9ptwP6Gubz8BbnA/x5NwP/Lubz/m8XA//o1wP48KcD80OHE/iedwP9VQcD8z1m8//HhvPzEs
cT/MrXA/YJJxP5QFcT/DSXA/XGxvP2ZFcD+UZnA/n1xwPwIicD8m8W8/PwNxPzICcD98enA/
EFNvP2HBcD/+5HA/7gtxP94mcD8HFnE/i7tvPxlvcT98+W8/j/1uP1AvcD+cMHE/BopvPy1y
cD+H4XA/nYtwP/bwbz+A8W8/pMJvP60gcD/Q728/80VxP/JicD/PGHE/ijhvPwjccT9E6nA/
l9twP25WcD9iJXA/JYdwP6mybz+V63E/9GRwPzqdcD8grnA/41twPye/bz88AnE/z1dwP1Fg
cD+oSXA/mcNwPwwccD/tSHE/yzdxP5pLcD+zEXE/CbhvPzKDcT8DQHA/IRlwP6sRbz9BBXE/
fp9wP8KGcD8fy3A/hXhwP5wbbz9YS3A/IPRvPwa1bz8UEXE/r1lxPyCPcD+uKXA/Y6ZwP0O3
cD9mb3A/8z5wP2dscD98qHA//NFwP2tScD9wpXA/9UFwPyc8cD9fIHA/UHRvPzSvcD9bEXA/
HC5wP8Xsbz/QrHA/vl1xP93ocD+CZ3A/1aRxPzCVcD+r+W8/Qo1wP756cD/t928/3IFwPz0q
cj8o7nA/B0JwP0C+bz8w7W8/+oxwP1D2bz//3m8/RFlvP9GqcD9Kz3E/hzJwP/LTcD8wenA/
zsVwP2ZvcT9iV3A/i6JvP//hcD9YGXE/0t1vP7Z2cD++vm8/r+BwP1LKbz82knA/YCpwP4CF
cT9+qHE/kudwP/MEcD8PBXI/kONwPyYIbz/71nA/SldwPzbPcD+Z1XA/eOpwP7gNcD8+03A/
5UxwP7/2cD/AhXE/XwpwP2HrcD+Kp3A/GRJxP+1pcD8mwnA/S1hvP3JScT/De3E/g5ZwPweN
cD93a3E/guJwP3cxcT942HA/8P9vPzUycD/9iXE/DORwP1i9cT+IEHA/xptwP6t2cT8Pt3A/
rplwP8/bcD8D1XA/VCZxPzDpcD+hu3A/e9pxPx7ncT90MXA/NkhwPyqIcD8INnA/KcduPzNh
cD9PR3E/UiBxPxzqbj+QiXA/66pwP6f9cD8HInA/XhBwPynmcT/HGnE/ZqBwPwtFcT+L3HA/
CuRvP2PrcD++8nA/gKVvP1kVcT8t43A/wjpwPyducT9d0HA/nR9xP4ptcD/uqXA/w2dyPzcU
cD+rfXI/jZZwP0tVcT/WInA/nLVvP26JcD/whHA/jD5wP75lcD8C53A/XYhvP3BccD9sVXI/
A/FwPxnHcD/6EHI/mcdxP2CAbz8irXA/uShxP+HLbz8OCHA/QGxwP2qabz8iUnE/VShwP3P+
cD+xV3E/uNRxP3GxcD8/0HA/gu5wP0FpcD+76HA/KA1xP6IqcT/b/m8/tJFyP2l7cD9gCXE/
2L5xP599cD/ft3A/RURxPzZDcT/q/nA/fHBxPwnAcT97fXI/PJtwPxzucD80U3A/q2BxP5pd
cT8XO3I/A8JxP9j/cD+mfHE/5rhvP2bvcD/oYnE/X7xwP7klcT84NHE/QDlxP2h5cD8eM3E/
9X1xPykNcT8cbHE/x49wP2rMcT8Y93E/ZuJyPxeOcz+Ku3A/S3lwP3RjcD+hzXA/g3lxPyso
cT/VcHE//GJxP7AScD/sunA/ixBxPzw9cT+Ub3E/jKxwP381cT8ZWHE/pmBxP0Bzcj9bO3A/
e55xP4ZRcT8i03I/52NyPxx8cT/Oh3E/QtBwP06scT9hQ3A/HRRxP6c+cT8KgnE/Ux1wPwL4
cD80f3E/QE9xP10RcT/rEnI/NhByPxgxcD/WWnI/CUhxP+SgcT/3U3I/e0VxP88ccT8J5XA/
Ur1yP4nkbz/HcXE/lhNxPyD1cT9MsnA/dt1xP5v3cD94FHE/75pxP2XycT/eyXE/ZsxxP8US
cj9ClXI/t0JxP9x5cT/GPHE/vfFxP89zcD/pJHI/hlByP+RJcj9UdXI/FuxwPycRcT+RR3E/
RmBxP4GfcT+2GHI/XT5xP7dccT9EW3E/mo5xP/YOcj88W3E/tgNyP8xucD8T9XE/pVZwP7O7
cj91a3I/GCxxP/SwcT+OtnE/kc1xP0Q/cz8KznI/90pwP6tGcz+VbXE/yPVyPzdhcT/BAXI/
ZM9wP2kScT+y43A/53FyP9MecT8AsXE//w9yP/yHcj+NWnA/jy9xPxsbcj+nmHE/Z/NxP/C4
cz+4W3I/mwNyP1B9cj9IyXE/QcZxP9eFcj8ggXE/zqVyP47zcD8Xa3I/USVyP8+lcj9tVXE/
quhyP7cfcj/OqnE/XYxxP12fcT+GznA/91pyP0b0cT9bQXE/zwpyPyjYcT/1jHI/JdFxPwLB
cT+JxHE/GWNyP0tecj+wynI/4MdyPwuKcj9lcXI/FwdyPw/Xcj9cDXE/rp1xP42wcz8s4nI/
AfRxP9yRcj93lXI/HJ9xPxjacT/dNnI/ZxJyP8PlcT8wIHI/hTBxP2D6cT9tG3M/vB9yPwOn
cT+Wm3E//i1yP30Rcj87/XE/CtlyP07Ccj9kZnI/IhF0P/lecj+y+XE/iQ9zP/Z2cT8Kv3E/
fz1yP9LIcT/6xnE/A1pyPx+qcj8+JnI/qlZzP/VYcT8zU3M/u1ZyP29ccj/u5nE/MnRxP1gi
cj8s0HM/2XByP9VJcz90/XM/KapxP+kmcj/wRnI/6oVyP+IgcT+QcnE/IlxyP82hcj9+A3I/
w49zPwCJcT+yenI/gC5zP6fpcj9TNXE/4hJyP6b7cT/A/HI/hZZyP+PpcT9kq3I/y6pyP6Zb
cj+dKHI/UYFyP6jZcj++gHI/3I9yP2t1cj8Ov3E/NLhyP/0acj9efXI/vORwP2LycT/CJXI/
tBh0P0QrcT8JG3M/YElzP28bcz/N4HI/2X5yP1u+cT/bmnM/V21yP8Vdcj/Y2HI/oMpzP/77
cj+0CHM/19FxP9yGcj+jTnI/0XBzPy97cj9UrXI/6qVxP5Pqcj/5JnI/dgxzP0zKcj/dJnM/
1upyPxdScz9aT3E/iupyP5COcz9mgXI/7UxyP1A0cT8IPXI/3bNyP/KZcT/gxnI/hu1yPxEu
cj/vrHI/paVxP0i4cj+3CHM/dbdyP+X/cz/1xnI/HeNyP4yYcT/wmHM/8t9xP/hEcz86rXM/
MR9yP/KAcz9MWXI/tsRyP9/Lcj+sTXI/YvdyP9VZcj/KEXI/Q7pzP0Lncj8BunM/Af9yP2MF
cz9VunI/mcZzP2DscT/z4HM/P+ZxP7u0cj8xOXI/PiRzP41MdD9UhXM/5khzPxutcj/dEXI/
4VpzP1excj9DI3M/zXtzP63rcj/aPXQ/hU1zPz4wcz/Jh3I/hcdyP5Sgcj9wcXQ/74tzP2SS
dD//lHM/Z1ZzPzTNcz/O9HI/DU1zP77Tcz8TCXQ/lSt0P1gQcz9mUHM/NLJyP/Q8cj8YrnI/
fttzP30Tcz81K3Q/7DhzPxfZcj/W1nM/5fFyP0kPcz+033I/Jx1zPyb2cz8b03M/2RtzP09E
cj/ekHM/bK9yP5kWcz/++XE/y9lyPy46cz+D33M/bGB0PyZccz8ltXI/rKhzP/xtcj/6mHM/
JQBzPzVWdD/6K3M/FvJzP8mkcz+LMnQ/g2BzPxKEcj+XwHM/SzF0P2OOdD+kNHI/8qR0PwQ7
cz8b03M/T45zP1Nzcj+vCHM/S6RzP4E5dT99l3Q/dSt0P0CZcj8ot3M/OJFzP9cTdD+fF3M/
jZ90P7nWcz98D3Q/u5BzP+GZdD/zjHM/n8FzPxnicj+CKHM/cZVzP1Fvcj8pJnQ/AnJ0Pxn0
cz9McXI/UeFyP1h3cz9KPHM/8X1zP/+Kcz9f7nM/mRl0P7XLcz9SXXM/AJpzP2SVcz89SnM/
0XZzP7uncz+1ZnM/LjBzPwCUcz9XSXM/R/xzP8Kjcz9XLnQ/q+RzPwtxcj+AYXQ/L5BzP7Ps
cz8+vXQ/HglzP7kLdD8y0XM/L39zPz6qcz8/pnM/DY1zP+Uycz9T3XM/nxtzPy3EdD8nv3M/
CPVyP475dD9Po3M/eFx0PzPRcz8+QXQ/4P5yP+x8cz+IvHI/uTNzP/Xrcz8SqHQ/55h0P5rk
cj97DnQ/RcVzP/D1cz8GWXM/b5dzP9lBdD+De3Q/dvV0PzqFcz8aKHQ/oGpzP7IVdT8XrnM/
oUV0P+Zxcz8JUHU/XNxzP+EcdD9aCnQ/BU10PyYadT+yOHQ/kGd0P6XKcz/EV3Q/35tzPzyv
dD9JqHQ/IE10P/6pcz/XMnQ/Z+B0P/qwcz83rnQ/K7p0P7ebdD+hoXM/eKR0P/ENdD/cB3Q/
imx0P4uSdD/Jy3M/j5RzP+Y+dT+danQ/C3V0P+Hpcz9UWHU/KORzP7b4cz+ta3M/4udzP3D2
cz8r0nM/tqJ0P7FrdD9SUHQ/6lB0P0czdD9WDXM/4Vp0P4czdT8ICXQ/0nl0P3WKcz/ef3Q/
Oz10P6kZdT83AnQ/nbh0Px8ndD92xHM/FR50P27sdD+fAnQ/</AssayYData></Step><Step><CommonData><SampleLocation>11</SampleLocation><SampleID></SampleID><SampleGroup></SampleGroup><SampleInfo></SampleInfo><SampleRow>H</SampleRow><SamplePlate>1</SamplePlate><WellType>REGENERATION</WellType><Concentration>-1</Concentration><ConcentrationUnits>µg/ml</ConcentrationUnits><MolarConcentration>-1</MolarConcentration><MolarConcUnits>nM</MolarConcUnits><MolecularWeight>-1</MolecularWeight><Temperature>25</Temperature><StartTime>8450458</StartTime><AssayTime>5</AssayTime></CommonData><FlowRate>1000</FlowRate><StepType>KREGENERATION</StepType><StepName>Regeneration</StepName><StepStatus>OK</StepStatus><ActualTime>5.00005</ActualTime><CycleTime>0.2</CycleTime><AssayXData Points="25">t38nReaCJ0UZhidFTYknRYCMJ0WzjydF5pInRRmWJ0VNmSdFgJwnRbefJ0XmoidFGaYnRU2p
J0WArCdFt68nReqyJ0UZtidFTbknRYS8J0W3vydF6sInRRnGJ0VRySdFhMwnRQ==</AssayXData><AssayYData Points="25">ZVzYv+cv97/zDgPAQDoIwGhLDMAOag/AQ8ARwP5vFMCjKBbAFjEYwDQGGsAXFRvAj5ocwOKx
HcDJFB/AkrUfwGIaIcA/uCHA690iwDR5I8ATUiTAVDMlwBC2JcBUQCbAL6kmwA==</AssayYData></Step><Step><CommonData><SampleLocation>12</SampleLocation><SampleID></SampleID><SampleGroup></SampleGroup><SampleInfo></SampleInfo><SampleRow>H</SampleRow><SamplePlate>1</SamplePlate><WellType>BUFFER</WellType><Concentration>-1</Concentration><ConcentrationUnits>µg/ml</ConcentrationUnits><MolarConcentration>-1</MolarConcentration><MolarConcUnits>nM</MolarConcUnits><MolecularWeight>-1</MolecularWeight><Temperature>25</Temperature><StartTime>8466526</StartTime><AssayTime>5</AssayTime></CommonData><FlowRate>1000</FlowRate><StepType>KREGENERATION</StepType><StepName>Regeneration</StepName><StepStatus>OK</StepStatus><ActualTime>4.99907</ActualTime><CycleTime>0.2</CycleTime><AssayXData Points="25">t88nRebSJ0Ud1idFTdknRYDcJ0Wz3ydF5uInRR3mJ0VN6SdFgOwnRbPvJ0Xq8idFGfYnRVH5
J0WA/CdFt/8nReoCKEUhBihFTQkoRYAMKEW3DyhF8hIoRR0WKEVNGShFgBwoRQ==</AssayXData><AssayYData Points="25">QksqP1HTIT9SMyY/M50rP04GMD+L7zM/NQY5P2c6PD+iyj0/30hAPwgQQj9jEUQ/YZBFP8Xx
Rj/wM0g/9blIP8Q4Sj/kREs/J/9MP513Tz/RIU4/VYtPP7s1UT/QUVA/aDJSPw==</AssayYData></Step><Step><CommonData><SampleLocation>11</SampleLocation><SampleID></SampleID><SampleGroup></SampleGroup><SampleInfo></SampleInfo><SampleRow>H</SampleRow><SamplePlate>1</SamplePlate><WellType>REGENERATION</WellType><Concentration>-1</Concentration><ConcentrationUnits>µg/ml</ConcentrationUnits><MolarConcentration>-1</MolarConcentration><MolarConcUnits>nM</MolarConcUnits><MolecularWeight>-1</MolecularWeight><Temperature>25</Temperature><StartTime>8482747</StartTime><AssayTime>5</AssayTime></CommonData><FlowRate>1000</FlowRate><StepType>KREGENERATION</StepType><StepName>Regeneration</StepName><StepStatus>OK</StepStatus><ActualTime>4.99907</ActualTime><CycleTime>0.2</CycleTime><AssayXData Points="25">sx8oReIiKEUVJihFSSkoRXwsKEWvLyhF4jIoRRU2KEVJOShFgDwoRbM/KEXiQihFFUYoRU1J
KEV8TChFr08oReJSKEUVVihFSVkoRXxcKEWvXyhF4mIoRRVmKEVJaShFfGwoRQ==</AssayXData><AssayYData Points="25">95IFwNWLE8DZsRjAdRQcwB4jHsCC0h/ArG8hwOlCIsDQ+iPA/cskwIUJJsAngCbAp0UnwP/r
J8AVpyjAODcpwMmfKcAenCrA54IqwC9TK8CudCvAgScswOFmLMAQXSzAUQ0twA==</AssayYData></Step><Step><CommonData><SampleLocation>12</SampleLocation><SampleID></SampleID><SampleGroup></SampleGroup><SampleInfo></SampleInfo><SampleRow>H</SampleRow><SamplePlate>1</SamplePlate><WellType>BUFFER</WellType><Concentration>-1</Concentration><ConcentrationUnits>µg/ml</ConcentrationUnits><MolarConcentration>-1</MolarConcentration><MolarConcUnits>nM</MolarConcUnits><MolecularWeight>-1</MolecularWeight><Temperature>25</Temperature><StartTime>8498847</StartTime><AssayTime>5</AssayTime></CommonData><FlowRate>1000</FlowRate><StepType>KREGENERATION</StepType><StepName>Regeneration</StepName><StepStatus>OK</StepStatus><ActualTime>4.99907</ActualTime><CycleTime>0.2</CycleTime><AssayXData Points="25">r28oRd5yKEURdihFbXkoRXh8KEWrfyhF3oIoRRGGKEVFiShFeIwoRauPKEXekihFEZYoReSZ
KEWEnChFr58oRd6iKEURpihFRakoRXysKEWrryhF3rIoRRG2KEVFuShFeLwoRQ==</AssayXData><AssayYData Points="25">8rowP29cKT9zaC0/qM8zP2IKNz+K7Dw/2g5AP0eWRD/V1kY/q/5HP3rsST8n3ks/d7xNPxMF
Tz/RbFE/Ey5TP/JVUz+sPlU/st1WP2yMVj+8hlc/walZP7FCWT9/7Vk/aSVbPw==</AssayYData></Step><Step><CommonData><SampleLocation>11</SampleLocation><SampleID></SampleID><SampleGroup></SampleGroup><SampleInfo></SampleInfo><SampleRow>H</SampleRow><SamplePlate>1</SamplePlate><WellType>REGENERATION</WellType><Concentration>-1</Concentration><ConcentrationUnits>µg/ml</ConcentrationUnits><MolarConcentration>-1</MolarConcentration><MolarConcUnits>nM</MolarConcUnits><MolecularWeight>-1</MolecularWeight><Temperature>25</Temperature><StartTime>8515073</StartTime><AssayTime>5</AssayTime></CommonData><FlowRate>1000</FlowRate><StepType>KREGENERATION</StepType><StepName>Regeneration</StepName><StepStatus>OK</StepStatus><ActualTime>5.00005</ActualTime><CycleTime>0.2</CycleTime><AssayXData Points="25">q78oRdrCKEUNxihFQckoRXTMKEWrzyhF3tIoRRHWKEVB2ShFdNwoRaffKEXe4ihFDeYoRUHp
KEWU7ChFq+8oRdryKEUN9ihFQfkoRXT8KEWn/yhF2gIpRQ0GKUVFCSlFeAwpRQ==</AssayXData><AssayYData Points="25">4FMGwB3yFMBWahrAkQgdwBkIH8BcqSDA7cgiwAK0I8COxiTAfHclwPo5JsAKRSfARpknwEx/
KMAVmijAGrEpwPvgKcCWPirA3tIqwBZpK8D9pSvAXTEswOOcLMAWfSzACA0twA==</AssayYData></Step><Step><CommonData><SampleLocation>12</SampleLocation><SampleID></SampleID><SampleGroup></SampleGroup><SampleInfo></SampleInfo><SampleRow>H</SampleRow><SamplePlate>1</SamplePlate><WellType>BUFFER</WellType><Concentration>-1</Concentration><ConcentrationUnits>µg/ml</ConcentrationUnits><MolarConcentration>-1</MolarConcentration><MolarConcUnits>nM</MolarConcUnits><MolecularWeight>-1</MolecularWeight><Temperature>25</Temperature><StartTime>8531158</StartTime><AssayTime>5</AssayTime></CommonData><FlowRate>1000</FlowRate><StepType>KREGENERATION</StepType><StepName>Regeneration</StepName><StepStatus>OK</StepStatus><ActualTime>5.00005</ActualTime><CycleTime>0.2</CycleTime><AssayXData Points="25">qw8pRd4SKUUNFilFRRkpRXQcKUWnHylF3iIpRREmKUVBKSlFeCwpRacvKUXaMilFDTYpRUU5
KUV4PClFpz8pRdpCKUUNRilFRUkpRXRMKUWrTylF3lIpRUNWKUVBWSlFeFwpRQ==</AssayXData><AssayYData Points="25">8Ws7P2LgND+ldDs/qdVAP5WxRT/+g0k/F6JNP1FJUD//FlM/qlBWP7cYWD/aqVg/HZJbP+AB
XT+R1lw/Fj1fP8POYT8ix2E/OephP0jyYz9VSWU/F4RkP5aIZj9JzWY/CqhnPw==</AssayYData></Step><Step><CommonData><SampleLocation>1</SampleLocation><SampleID></SampleID><SampleGroup></SampleGroup><SampleInfo></SampleInfo><SampleRow>H</SampleRow><SamplePlate>1</SamplePlate><WellType>BUFFER</WellType><Concentration>-1</Concentration><ConcentrationUnits>µg/ml</ConcentrationUnits><MolarConcentration>-1</MolarConcentration><MolarConcUnits>nM</MolarConcUnits><MolecularWeight>-1</MolecularWeight><Temperature>25</Temperature><StartTime>8545853</StartTime><AssayTime>30</AssayTime></CommonData><FlowRate>1000</FlowRate><StepType>BASELINE</StepType><StepName>Baseline</StepName><StepStatus>OK</StepStatus><ActualTime>29.9991</ActualTime><CycleTime>0.2</CycleTime><AssayXData Points="150">q18pRdpiKUUNZilFRWkpRXRsKUWnbylF3nIpRRF2KUVFeSlFdHwpRat/KUXagilFEYYpRUGJ
KUV0jClFp48pRdqSKUUNlilFQZkpRXicKUWnnylF2qIpRQ2mKUVFqSlFzqwpRaevKUXesilF
EbYpRUW5KUUgvSlFq78pRd7CKUURxilFQckpRXTMKUWnzylF2tIpRRHWKUVB2SlFdNwpRaff
KUXe4ilFEeYpRUHpKUV47ClFp+8pRdryKUUN9ilFQfkpRXT8KUWn/ylF3gIqRQ0GKkVBCSpF
eAwqRacPKkXaEipFERYqRUEZKkV0HCpFpx8qRd4iKkURJipFQSkqRXQsKkWrLypF2jIqRRE2
KkVBOSpFeDwqRac/KkXeQipFY0YqRUFJKkV0TCpFp08qRdpSKkUNVipFQVkqRXRcKkWnXypF
3mIqRRFmKkVBaSpFdGwqRadvKkXecipFEXYqRUV5KkV4fCpFq38qRdqCKkURhipFQYkqRXiM
KkWnjypF3pIqRRGWKkVFmSpFdJwqRaefKkXaoipFEaYqRUGpKkV4rCpFp68qRdqyKkURtipF
RbkqRXS8KkWnvypF2sIqRRHGKkVBySpFdMwqRafPKkXe0ipFDdYqRUHZKkV03CpFp98qRdri
KkUN5ipFQekqRXTsKkWn7ypF3vIqRQ32KkVF+SpFePwqRaf/KkXeAitFDQYrRUEJK0V0DCtF
pw8rRdoSK0URFitFQRkrRXgcK0WrHytF3iIrRREmK0VBKStFdCwrRacvK0XaMitFDTYrRUE5
K0V0PCtF</AssayXData><AssayYData Points="150">p8xrP0YabD8VBWs/uaBtP+14bD8jjW0/VQluP2W0bT8EOG4/gVduP5Y6bj/LoG4/WqhvPxhR
bz+mu28/zV1wPz7Qbz8Acm8/WwxxP1jJbz/brXA/NB9xP3DPcD+V13E/GnpxP7ftcT8Lz3I/
Hz9zP+Picj/dcnM/uDpzP2w+cz+BunQ/qFtzP/mucz/Xv3M/lY5zP8XGcj9ganU/LXd0P+wJ
dT8K/nQ/xIh1P+t/dD+TmnU/97d1P1eUdT9Xk3U/Rxp2P5qldT+zrHU/tnx2P1cVdj9n0HY/
Zp93P+vTdT8M9HY/UmR3P/BDeD/dlnc/K7h2PwdJdz9On3c/q4p4P+1Xdj/jd3c/AHR4P1nX
eD+GB3k/TgR5P5ILeT+taHc/kIN4P0sTeD/ELHo/pFR5P3fJeD8xbXk/cl55P3bceD/jnXk/
uil7P/5Lej8Nink/ea95P4tBez9qFXs/0+96P5J/ej/9Ano/f5F6P9Oxej+EXns/jqZ6Pwy0
ez+ybns/l8B7P3s2fD+myns/SKB7P6tAez9rkns/D457P56gez/fb3s/mAF7P36oez8Q7Xs/
tul7P07hfD/AwXs/j/V9PwvhfT8FwH0/Mp99P4iBfD+ksnw/63x9P41lfT8Hen0/tjN+PxuN
fT/PyHw/2kx+PzpCfT8uAn4/Bvx9P5YzfT+wNn4/WTV/P31cfj/UPH8/g9F9P7lcfz/5y34/
mOV+P2Hmfj/KA38/BSJ/P0xPfj+UmH8/iFiAP5cVfj9V9H8/+1SAP8vLfz94XH8//huAP5bq
fz8ui34/</AssayYData></Step><Step><CommonData><SampleLocation>1</SampleLocation><SampleID></SampleID><SampleGroup></SampleGroup><SampleInfo></SampleInfo><SampleRow>H</SampleRow><SamplePlate>1</SamplePlate><WellType>BUFFER</WellType><Concentration>-1</Concentration><ConcentrationUnits>µg/ml</ConcentrationUnits><MolarConcentration>-1</MolarConcentration><MolarConcUnits>nM</MolarConcUnits><MolecularWeight>-1</MolecularWeight><Temperature>25</Temperature><StartTime>8576658</StartTime><AssayTime>80</AssayTime></CommonData><FlowRate>600</FlowRate><StepType>LOADING</StepType><StepName>Loading</StepName><StepStatus>OK</StepStatus><ActualTime>79.9991</ActualTime><CycleTime>0.2</CycleTime><AssayXData Points="400">pz8rRdZCK0UNRitFPUkrRXBMK0WnTytF2lIrRQ1WK0U9WStFcFwrRaNfK0XWYitFDWYrRT1p
K0VwbCtFo28rRdpyK0UJditFQXkrRXB8K0WnfytF2oIrRSKGK0U9iStFdIwrRaOPK0UUkytF
CZYrRUGZK0V0nCtFp58rRdqiK0UNpitFPakrRXSsK0WjrytF1rIrRQ22K0VFuStFcLwrRaO/
K0XWwitFDcYrRT3JK0VwzCtFo88rRdbSK0UN1itFQdkrRaXcK0Wn3ytF1uIrRQ3mK0VB6StF
cOwrRafvK0XW8itFCfYrRUH5K0V0/CtFp/8rRdYCLEUNBixFQQksRRgNLEUmECxF2hIsRQ0W
LEU9GSxFeBwsRaMfLEXWIixFDSYsRUEpLEVwLCxFpy8sRdYyLEUJNixFUTksRXA8LEWjPyxF
1kIsRQ1GLEVJSSxFcEwsRadPLEXWUixFCVYsRT1ZLEV0XCxFo18sRdpiLEUJZixFPWksRXRs
LEWvbyxF2nIsRQl2LEU9eSxFcHwsRbd/LEXWgixFCYYsRUGJLEV0jCxFo48sRdaSLEUJlixF
PZksRXScLEWjnyxF2qIsRQ2mLEU9qSxFdKwsRaevLEXWsixFbLYsRT25LEVwvCxFo78sRdrC
LEUNxixFPcksRXDMLEWjzyxF2tIsRQnWLEU92SxFdNwsRaPfLEXW4ixFDeYsRT3pLEVw7CxF
o+8sRdbyLEUN9ixFPfksRXD8LEWn/yxF2gItRQkGLUU9CS1FcAwtRacPLUXWEi1FCRYtRWEZ
LUVwHC1Fpx8tRdoiLUUJJi1FPSktRXAsLUWjLy1F2jItRQ02LUVBOS1FdDwtRaM/LUXWQi1F
CUYtRTxJLUV0TC1FBVAtRdZSLUUNVi1FQVktRXBcLUWnXy1F1mItRQlmLUVBaS1FdGwtRaNv
LUXWci1FDXYtRU15LUVwfC1Fo38tRdaCLUUJhi1FPIktRXCMLUWnjy1F1pItRQmWLUVBmS1F
dJwtRaefLUXaoi1FCaYtRTypLUVwrC1Fo68tRdayLUUJti1FQbktRXS8LUWjvy1F1sItRQ3G
LUU8yS1FcMwtRaPPLUXW0i1FDdYtRUnZLUV03C1Fo98tRdbiLUUJ5i1FPOktRXTsLUWn7y1F
2vItRQn2LUU8+S1FdPwtRaP/LUXWAi5FCQYuRTwJLkVwDC5Fow8uRdYSLkUNFi5FPBkuRXAc
LkWjHy5F2iIuRQkmLkU8KS5FcCwuRaMvLkXWMi5FCTYuRTw5LkVwPC5Foz8uRdpCLkUJRi5F
QUkuRXRMLkWnTy5F1lIuRQlWLkU8WS5FcFwuRaNfLkXWYi5FCWYuRUFpLkVwbC5Fo28uRdZy
LkUJdi5FQXkuRXB8LkWjfy5F1oIuRQmGLkU8iS5FdIwuRaOPLkXWki5FDZYuRTyZLkVwnC5F
p58uRdqiLkUJpi5FPKkuRYysLkWjry5F1rIuRQm2LkVBuS5FcLwuRaO/LkXawi5FCcYuRTzJ
LkVwzC5Fo88uRdbSLkUJ1i5FPNkuRXDcLkWv3y5F1uIuRQ3mLkU86S5FdOwuRafvLkXW8i5F
CfYuRUH5LkVw/C5Fo/8uRdYCL0UJBi9FPAkvRfMML0WjDy9F1hIvRQkWL0U8GS9FcBwvRaMf
L0XWIi9FGiYvRUEpL0VwLC9Foy8vRdYyL0UJNi9FPDkvRXA8L0WjPy9F1kIvRQlGL0U8SS9F
cEwvRaNPL0XWUi9FCVYvRTxZL0VwXC9FyF8vRdZiL0UJZi9FPGkvRXBsL0Wjby9F1nIvRQl2
L0U8eS9FeHwvRaN/L0XWgi9FCYYvRUGJL0V0jC9Fo48vRdaSL0U/li9FPJkvRXCcL0Wnny9F
4qIvRQ2mL0U8qS9FcKwvRaOvL0Xesi9FCbYvRTy5L0VwvC9Fo78vRdbCL0UNxi9FQckvRXDM
L0Wjzy9F2tIvRQnWL0U82S9FcNwvRaffL0XW4i9FDeYvRUXpL0V07C9FwO8vRdryL0UJ9i9F
PPkvRXD8L0Wj/y9F1gIwRQkGMEU8CTBFcAwwRaMPMEXWEjBFDRYwRUEZMEVwHDBFox8wRZMl
MEXOKDBFTSswRfktMEWtMDBFWTMwRQ02MEU8OTBFcDwwRQ==</AssayXData><AssayYData Points="400">byyAP2Tpfz+DbIA/+0iAP2Kgfz8c2X8/+5aAP3fufz9hxIA/0HSAPzr9fz/4AYA/vliAPw90
gD9uXIA/gFKAP8KWgD9n0IA/gIiAP91UgD9ADoA/gFSAP+G9gD/wR4A/g6uAP83LgD84cYA/
sluBP832gD+vzoA/dcOAP3EXgT8eZYA/mcSAP4BagT/pjIA/9n+BPyl2gT8f4oA/JBuBP1Vx
gD/49oA/6QmBP9VwgT/xU4E/EDKBP/BCgT8nU4E/GUGBP/s9gT8XHYI/zc6BPx99gT/J84E/
XIiBP97MgT9QXIE/z5yBPzSUgT+bNII/+8yBPxQpgj/PwoE/ceaBPy37gT8WFII/PTOCPyNB
gT+ozIE/9CyCP40Xgj/tNYI/LyWCP2JEgj+Ei4I/MZWCP0Qzgj+LU4I/0liCP7CAgj8WcoI/
fBiCP6Mdgj/DcYI/eZ+CP32jgj9by4I/9SqCP2Obgj+9l4I/9GGCPxC9gj90H4I/oeaBP2Z7
gz+eA4M/2KmCPxHUgj8Du4I/I6SCP32sgj+QIoM/M6aCP6M/gz8/0II/3YOCP6Lcgj88BoI/
xZCCP4j8gj9b6oI/cWOCP4Wngj82zYI/mgqDP9/4gj+G/YI/3TeDP7t3gz/wo4I/zUCDP2SU
gz/yaIM/c2qDP/xegz85mYM/QyGDP0mLgz+1BYM/kUKDP000gz+rZYM/wp6DP6Lzgj+JTIM/
q1qDP89dgz9HX4M/EIKDP+rvgj8vQYM/D0WDP0h5gz/JPIM/zIiDP+Xmgj8Hv4M/WfWDPzCB
gz9UD4Q/tr2DP2U6gz9Xo4M/Z7uDP8H6gz81m4M/upmDP6fjgz+24IM/KOCDPwOehD962oM/
DdCDP2J9hD+SboQ/uDCEP2umgz/anoM/x0+EPxhMhD91XoQ/R+KDP7mZhD+4moQ/K/CDPwPQ
gz9hbIQ/LyGEP1zdgz9q64Q/rkKEPxdAhD8mwIM/XTeEP/ddhD98MYQ/tlaEP40mhD+0Z4Q/
wGSEP37dhD/kmIQ/CESEPxTthD94bYQ/vfuDPw6RhD/8bIQ/2hiFP4+jhD8PfYQ/QkmEP3tI
hD8ZcoQ/qoCEP9lPhT9w+YQ/bRaFP6rehD8BmIQ/AXOEPyUjhD96s4Q/i9SEPyruhD805IQ/
1i2FPxfXhD/BJYU/TqeEP1ZGhT+fBoU/pwWFP43ChD8f34Q/KiSFP8DXhT/A+YQ/G5iFP1ws
hT9DwIQ/pDSFPyAzhT84hoU/fBWFP4PuhD+Av4Q/mJGFP34WhT9/pYU/+bWEP1oNhT+XNYU/
fgWFP3HwhD/tBIU/5yeFP6r/hD8ylYU/qDeFP55nhT8qoYU/TvCFPx6rhT9yrYU/5S6FP9qZ
hT8qH4U/FxyGP2J5hT+PLoU/IQWGP6C7hT+TKYY/3A2GP3ykhD8dYoU/JtuFPxedhT/Nz4U/
DcmFP0SHhT+df4U/s2+FP4SYhT+BC4Y/53mFP4OshT8cL4Y/SveFP4GUhT9GOYY/uvCFP+U4
hj/pkoU/vCeGP77xhT/O3YU/E6eFP/OGhT/zzoU/4JqFP87YhT+AIIY/fk6GPwX7hT+j5oU/
+/uFP0H8hT96qIU/6e+FP4sthj9sgYY/e5GFP7vshT9jv4U/pSeGP0LthT/0dYY/fUuGPzFQ
hj+Nk4Y/v5CGP8Smhj81aYY/8zSGP1sShj8uS4Y/CSSGP65shj+ErYY/cXqGP781hj/KPoY/
neyFPyDChT/8X4Y/XhKGP4Cohj9yuIY/fwmGP5gbhz+VsoY/zj+GPxQmhj+prIY/tXiGP8tM
hj/J94Y/TaOGP31Qhj/NGIc/qa+GPzDKhj/n1oY/FUqHP2CQhj/KtYY/41iGP6ashj/+m4Y/
AXOHP6Rrhj9vAoc/VqiGP0NXhj+n0YY/lwKHPwwMhz9/0oY/xT+HPyzxhj8rWYc/VveGPxYQ
hz8I0YY/1HqGPz0Zhz9avYY/4OeGP3Xphj9E7IY/4jiHP4G0hz/mFoc/nRKHP6Hohj/nI4c/
8y2HP0Jwhz8m64Y/4aqGP6VYhj9aX4c/MhCHP2Qfhz86TYc/a7yGP6mChz9Y/4Y/k06HPzO5
hz/hnoY/d9yGP9hLhz81Roc/036HP/j3hj9vTYc/1VeHPw==</AssayYData></Step><Step><CommonData><SampleLocation>1</SampleLocation><SampleID></SampleID><SampleGroup></SampleGroup><SampleInfo></SampleInfo><SampleRow>H</SampleRow><SamplePlate>1</SamplePlate><WellType>BUFFER</WellType><Concentration>-1</Concentration><ConcentrationUnits>µg/ml</ConcentrationUnits><MolarConcentration>-1</MolarConcentration><MolarConcUnits>nM</MolarConcUnits><MolecularWeight>-1</MolecularWeight><Temperature>25</Temperature><StartTime>8657782</StartTime><AssayTime>30</AssayTime></CommonData><FlowRate>1000</FlowRate><StepType>BASELINE</StepType><StepName>Baseline</StepName><StepStatus>OK</StepStatus><ActualTime>29.9991</ActualTime><CycleTime>0.2</CycleTime><AssayXData Points="150">oz8wRdJCMEUFRjBFOUkwRXBMMEWfTzBF0lIwRQVWMEU9WTBFcFwwRZ9fMEXSYjBFCWYwRTlp
MEVsbDBFn28wRdJyMEUNdjBFOXkwRal8MEWffzBF0oIwRQWGMEU5iTBFbIwwRaOPMEXSkjBF
BZYwRTmZMEVsnDBFn58wRdKiMEUJpjBFOakwRXCsMEWfrzBF1rIwRQW2MEU5uTBFcLwwRci/
MEXSwjBFBcYwRTnJMEVwzDBFn88wRdLSMEUF1jBFOdkwRWzcMEW83zBF0uIwRQXmMEU56TBF
bOwwRaPvMEXS8jBFBfYwRTn5MEVs/DBFo/8wRdICMUUJBjFFOQkxRWwMMUWfDzFF1hIxRQUW
MUU5GTFFbBwxRZ8fMUXSIjFFBSYxRTkpMUVsLDFFny8xRdIyMUUFNjFFOTkxRXA8MUWfPzFF
0kIxRQVGMUU9STFFbEwxRaNPMUXSUjFFCVYxRTlZMUVsXDFFn18xRdJiMUUFZjFFQWkxRXBs
MUWjbzFF0nIxRQl2MUU5eTFFbHwxRZ9/MUXSgjFFBYYxRTmJMUVwjDFFo48xRdKSMUUFljFF
OZkxRWycMUWfnzFF0qIxRQmmMUU5qTFFbKwxRZ+vMUXSsjFFBbYxRTm5MUXrvDFFn78xRdLC
MUUFxjFFOckxRWzMMUWjzzFF4tIxRQXWMUU52TFFbNwxRZ/fMUXS4jFFBeYxRT3pMUVs7DFF
n+8xRdLyMUUF9jFFPfkxRWz8MUWf/zFF0gIyRQkGMkU5CTJFcAwyRZ8PMkXSEjJFBRYyRTkZ
MkVsHDJF</AssayXData><AssayYData Points="150">jPCHP+W+hz8XsYc/GiiHP2A6hz+3NYc/AeyHP2v/hj+w3Ic/eG+HP3DPhz+qxYc//m2HP/p7
hz9GSoc/UIeHP4/ihz9aPYc/hhGHPwCChz8VHIg/AZKHP7O9hz+mdoc/xEmHP7KChz/VoYc/
hhiIP+R9iD92MIg//YqHP6jzhz/UMYg/tayHP/u8hz+WR4g/mtKHP/EdiD8GpYc/gACIP9Xt
hz+Vooc/Ju6HP3FFhz+i+4c/eM6HP2FUhz/iY4g/UIWIP1/xhz9SOYg/+LyHP2eWiD9HHog/
semHP0+jhz8FM4g/+dWHP30CiD9CCYg/iIWIP7gdiD9LMIg/pDmIP+sniD8bkoc/z2eIP/L2
hz/WIIg/V1WIP6Lohz/bRIg/DXWIP72CiD+phIg/WHiIPykpiD9ce4g/IA6JPyUpiD+qH4g/
8GGIP+mmiD9t3Ig/qneIPxg9iD/jIog/PmmIP3teiD9Tlog/OzyIPyBkiD9uboc/jJOIP/hn
iD8rsog/IPeHP/Q9iD+uoIg/l7GIPybViD9Spog/vgeJP4cliD9xbIg/yEGIP4fxhz9fHYk/
zRmJP5WliD/6dYg/ovKIP5zciD/UNok/oyeJP+JkiD+ndIg/gKyIP2hPiT+qVIg/hQSJP2TB
iD+sbog/vCyJP1HHiD99uYg/QPSIPxDyiD9rAIk/AVeIP+zPiD+5xYg/s7mIPw0GiT81uIg/
gOKIP9A9iT8TWIk/0gKJP5C4iD9lOYk/Vv2IP5uiiD8jHok/WwOJP8XJiD8QE4k/UA+JPwH6
iD9aXok/</AssayYData></Step><Step><CommonData><SampleLocation>10</SampleLocation><SampleID></SampleID><SampleGroup></SampleGroup><SampleInfo></SampleInfo><SampleRow>H</SampleRow><SamplePlate>1</SamplePlate><WellType>BUFFER</WellType><Concentration>-1</Concentration><ConcentrationUnits>µg/ml</ConcentrationUnits><MolarConcentration>-1</MolarConcentration><MolarConcUnits>nM</MolarConcUnits><MolecularWeight>-1</MolecularWeight><Temperature>25</Temperature><StartTime>8696793</StartTime><AssayTime>180</AssayTime></CommonData><FlowRate>600</FlowRate><StepType>ASSOC</StepType><StepName>Association</StepName><StepStatus>OK</StepStatus><ActualTime>180</ActualTime><CycleTime>0.2</CycleTime><AssayXData Points="900">nx8yRdIiMkUFJjJFOSkyRWwsMkWbLzJFzjIyRQU2MkU5OTJFbDwyRZs/MkXSQjJFBUYyRTlJ
MkVsTDJFn08yRdJSMkUFVjJFOVkyRWxcMkWfXzJFzmIyRQVmMkU5aTJF82wyRZ9vMkXOcjJF
AXYyRTl5MkVsfDJFm38yRdKCMkUFhjJFOYkyRWiMMkWfjzJF0pIyRQWWMkU5mTJFaJwyRZ+f
MkXSojJFBaYyRTWpMkVsrDJFn68yRdKyMkUFtjJFObkyRWy8MkWfvzJFzsIyRQHGMkU5yTJF
bMwyRZvPMkXO0jJFBdYyRTnZMkXK3DJFm98yRdLiMkUF5jJFTekyRWjsMkWf7zJF0vIyRQH2
MkU1+TJFbPwyRaf/MkXSAjNFAQYzRTkJM0VsDDNFnw8zRdISM0UFFjNFNRkzRWgcM0WfHzNF
ziIzRQUmM0U1KTNFbCwzRZsvM0XOMjNFATYzRTU5M0VsPDNFnz8zRdJCM0UFRjNFOUkzRWhM
M0WfTzNF0lIzRQVWM0U1WTNFaFwzRZ9fM0XOYjNFBWYzRTlpM0VobDNFn28zRdJyM0UBdjNF
NXkzRWx8M0WbfzNFzoIzRQGGM0U5iTNFaIwzRZ+PM0XSkjNFBZYzRTmZM0VonDNFn58zRc6i
M0UFpjNFOakzRWysM0WfrzNF0rIzRQW2M0U5uTNFbLwzRZu/M0XSwjNFAcYzRTXJM0VozDNF
m88zRc7SM0UB1jNFNdkzRWzcM0Wf3zNFzuIzRQXmM0U56TNFbOwzRZ/vM0XS8jNFBfYzRTn5
M0Vs/DNFn/8zRdICNEUFBjRFNQk0RWwMNEWbDzRFzhI0RQEWNEU1GTRFaBw0RZsfNEXOIjRF
ASY0RTkpNEVsLDRFny80RdIyNEUFNjRFOTk0RWw8NEWfPzRF0kI0RQVGNEU0STRFaEw0RZ9P
NEXSUjRFAVY0RTRZNEVsXDRFn180RTljNEUFZjRFNGk0RWhsNEWbbzRF0nI0RQV2NEU5eTRF
aHw0RZ9/NEXOgjRFBYY0RTSJNEVojDRFn480RdKSNEUBljRFm5k0RWicNEWfnzRF0qI0RQGm
NEU0qTRFaKw0RZuvNEXOsjRFAbY0RTS5NEVovDRFm780Rc7CNEVsxjRFOck0RanMNEWfzzRF
ztI0RQXWNEU52TRFbNw0RZ/fNEXO4jRFAeY0RTTpNEVo7DRFm+80Rc7yNEUF9jRFNPk0RWj8
NEWf/zRF0gI1RQUGNUU5CTVFaAw1RZsPNUXOEjVFBRY1RTQZNUVoHDVFmx81Rc4iNUUFJjVF
NCk1RWwsNUWbLzVFUTM1RQE2NUU0OTVFbDw1RZs/NUXOQjVFAUY1RTRJNUVoTDVFm081RdJS
NUUFVjVFNFk1RWxcNUXIXzVFzmI1RQVmNUU0aTVFbGw1RZtvNUXOcjVFAXY1RTR5NUVsfDVF
m381Rc6CNUUFhjVFNIk1RWiMNUWbjzVF0pI1RQWWNUU0mTVFaJw1RZufNUXOojVFAaY1RTSp
NUVorDVFn681Rc6yNUUBtjVFObk1RZm8NUWbvzVFzsI1RQXGNUU0yTVFhMw1RZ/PNUXO0jVF
BdY1Re3ZNUVw3DVFm981Rc7iNUUB5jVFNOk1RWjsNUWb7zVFzvI1RQX2NUU5+TVFaPw1RZv/
NUXSAjZFAQY2RTQJNkVoDDZFmw82RdISNkUBFjZFORk2RWwcNkWbHzZF0iI2RQEmNkU5KTZF
aCw2RZsvNkXOMjZFATY2RTk5NkVsPDZFnz82Rc5CNkUFRjZFOUk2RWhMNkWfTzZF0lI2RQVW
NkU5WTZFaFw2RZtfNkXOYjZFAWY2RTlpNkVsbDZFm282RdJyNkUFdjZFNHk2RWh8NkWbfzZF
0oI2RQGGNkU0iTZFaIw2RbyPNkXOkjZFBZY2RTmZNkVonDZFm582Rc6iNkUBpjZFNKk2RWys
NkWbrzZFzrI2RQG2NkU0uTZFaLw2RZu/NkXSwjZFAcY2RTTJNkVozDZFm882Rc7SNkUB1jZF
Odk2RWjcNkWb3zZFzuI2RQXmNkU06TZFaOw2RZ/vNkXO8jZFAfY2RTT5NkVo/DZFm/82Rc4C
N0UeBjdFOQk3RWwMN0WbDzdFzhI3RQEWN0U0GTdFaBw3RZsfN0XOIjdFASY3RTQpN0V8LDdF
my83Rc4yN0UBNjdFNDk3RWg8N0WbPzdFzkI3RQFGN0VdSTdFaEw3RZtPN0XOUjdFAVY3RTRZ
N0VsXDdFm183Rc5iN0UBZjdFNGk3RWhsN0WbbzdF0nI3RQF2N0U0eTdFaHw3RZ9/N0XOgjdF
AYY3RTSJN0VsjDdFm483Rc6SN0UBljdFNJk3RWycN0WbnzdFzqI3RQGmN0U5qTdFaKw3RZuv
N0XOsjdFAbY3RTS5N0VovDdFm783Rc7CN0UBxjdFOck3RWzMN0WbzzdF0tI3RQHWN0U52TdF
aNw3RZvfN0XO4jdFAeY3RTTpN0Vo7DdFm+83RdLyN0UF9jdFNPk3RWj8N0Wb/zdF1gI4RQEG
OEU0CThFaAw4RZ8POEXOEjhFARY4RTQZOEVoHDhFnx84Rc4iOEUFJjhFNCk4RWgsOEWbLzhF
0jI4RQE2OEU0OThFaDw4RZs/OEXOQjhFAUY4RTRJOEVoTDhFm084Rc5SOEUBVjhFNFk4RWhc
OEWbXzhFzmI4RQFmOEU5aThFaGw4RZ9vOEXOcjhFAXY4RTR5OEVofDhFm384Rc6COEUBhjhF
NIk4RWiMOEWfjzhF0pI4RQGWOEU0mThFiJw4RZ+fOEXOojhFAaY4RTSpOEVorDhFm684Rc6y
OEUBtjhFNLk4RXC8OEWbvzhFzsI4RQHGOEU5yThFaMw4RZvPOEXO0jhFBdY4RTTZOEVo3DhF
m984Rc7iOEUB5jhFNOk4RWjsOEWb7zhFzvI4RQH2OEU0+ThFbPw4RZ//OEXSAjlFAQY5RTQJ
OUVoDDlFmw85RdISOUUBFjlFNBk5RWwcOUWbHzlFziI5RQEmOUU5KTlFbCw5RZ8vOUXOMjlF
ATY5RTk5OUVsPDlFmz85Rc5COUUKRjlFOUk5RWxMOUWbTzlF0lI5RQVWOUU5WTlFaFw5RZ9f
OUXSYjlFBWY5RTRpOUW2bDlFn285RdJyOUUFdjlFNHk5RWx8OUWffzlFzoI5RQWGOUU5iTlF
bIw5RZ+POUXSkjlFBZY5RTmZOUVsnDlFn585RdKiOUUFpjlFOak5RWysOUWfrzlF0rI5RQW2
OUU5uTlFbLw5RZ+/OUXSwjlFBcY5RTnJOUVszDlFn885RdLSOUUF1jlFOdk5RWzcOUWf3zlF
0uI5RQXmOUU56TlFbOw5RZ/vOUXS8jlFBfY5RTn5OUVo/DlFn/85RdICOkXKBjpFXQk6RWwM
OkWfDzpF0hI6RQUWOkU5GTpFbBw6RZ8fOkXSIjpFBSY6RTkpOkVsLDpFny86RdIyOkUFNjpF
OTk6RWg8OkWfPzpF0kI6RQVGOkU5STpFbEw6RZ9POkXSUjpFBVY6RTlZOkVsXDpFn186RdJi
OkUFZjpFOWk6RWxsOkWfbzpFznI6RQV2OkU5eTpFbHw6RZ9/OkXSgjpFBYY6RTSJOkVsjDpF
DpA6RdKSOkUFljpFOZk6RWycOkWfnzpF0qI6RQWmOkU5qTpFbKw6RZ+vOkXSsjpFBbY6RTm5
OkVsvDpFn786RdLCOkUFxjpFOck6RWzMOkWfzzpF0tI6RQXWOkU52TpFbNw6RZ/fOkXS4jpF
BeY6RTnpOkVs7DpFn+86RdLyOkUF9jpFOfk6RWj8OkWf/zpF0gI7RQUGO0U5CTtFbAw7RZsP
O0XSEjtFBRY7RTkZO0VsHDtFnx87Rc4iO0UFJjtFOSk7RWwsO0WbLztF0jI7RQU2O0U5OTtF
bDw7RZ8/O0XSQjtFBUY7RTlJO0VsTDtFn087RdJSO0UFVjtFNFk7RWxcO0WfXztF0mI7RQVm
O0U5aTtFbGw7RZ9vO0XOcjtFBXY7RTl5O0VsfDtFn387RdKCO0UFhjtFOYk7RWyMO0WfjztF
zpI7RQWWO0U5mTtFbJw7RZ+fO0XWojtFBaY7RTSpO0VsrDtFn687ReuyO0UBtjtFObk7RWy8
O0WfvztF0sI7RQrGO0U5yTtFbMw7RZ/PO0XS0jtFBdY7RTnZO0Vs3DtFm987RdLiO0UF5jtF
NOk7RWjsO0Wf7ztF0vI7RQX2O0U5+TtFbPw7RZ//O0XOAjxFBQY8RTkJPEWRDDxFmw88RdIS
PEUBFjxFORk8RWwcPEWfHzxF0iI8RQUmPEU5KTxFkSw8RZ8vPEXSMjxFBTY8RTk5PEVsPDxF
nz88RdJCPEUBRjxFOUk8Rf9MPEWfTzxF0lI8RQVWPEU0WTxFbFw8RZ9fPEXSYjxFBWY8RTlp
PEVsbDxFm288Rc5yPEUFdjxFOXk8RWx8PEWffzxFzoI8RQWGPEU5iTxFbIw8RZ+PPEXOkjxF
AZY8RTSZPEVonDxFn588Rc6iPEUFpjxFNKk8RWysPEWfrzxFzrI8RSa2PEU5uTxFbLw8RZ+/
PEXSwjxFAcY8RTnJPEVszDxFm888Rc7SPEUF1jxFOdk8RWzcPEWb3zxF0uI8RQHmPEU56TxF
bOw8RZ/vPEXS8jxFBfY8RTn5PEVs/DxFm/88RdICPUUFBj1FOQk9RWgMPUWfDz1F0hI9RQEW
PUU5GT1FbBw9ReUfPUXSIj1FBSY9RTkpPUVsLD1Fmy89Rc4yPUUFNj1FOTk9RWw8PUW4Pz1F
0kI9RQVGPUU0ST1FaEw9RZ9PPUXSUj1FAVY9RTlZPUVsXD1F</AssayXData><AssayYData Points="900">PQCIPzLghz9WaYc/JV6IP95MiD/GZYg/QFSIP4RviD86qYg/G9KIPzf9iD/+JIk/sM+IPwLq
iD8ofIk/ePKIPxdgiD/UaYk/oe6IP4w7iT/iPYk/slCJP+8IiT88VIk/JB+JPyH5iD/gLIk/
o4eJP5V9iT95gYk/C/KJPx2ziT9f5ok/blOJP/pciT/N8ok/qtuJP2J7iT/0vIk/eB2KPyL+
iT8x0Ik/s+6JP2TZiD8Jmok/x46JP/a/iT+U2Ik/mReKP02LiT+d6ok//9eJP8RWij9d2Ik/
VSqKPyERij/a0ok/PKOJPzxgij/NE4o/262JP+cJij+mcIo/HrOJP+Ckij/zJIo/DZCKP3cW
ij/GCoo/41uKP/h/ij/F0Ik/tYCKP2aXij/HdYo/j7KKP8Grij9hc4o/1hOKP95Qij/Tdoo/
NJaKP0VLij+VToo/JI+KPwFIij8LS4o/5POKP6Kdij8TzIo/QCOLP2m6ij/cO4o/FMCKP+XF
ij9bwYo/yPuKP3m4ij+s5Yo/b/GKP6v2ij82YIo/8a2KP2dvij9w5oo/jW+KP2Htij/fAIs/
I6yLPxi5ij/gIIs/D96KP1W5ij/vI4s/ZYeKP0rRij9Vyos/hMyKP2e1ij9pm4o/jkCLP6rC
ij9I5Io/gYGKPymkij8RZos/Xf6KP5Diij+11oo/iz+LP7XPij9qJos/4PiKP6rmiz+Jp4s/
yuOKP/4Hiz+R74o/YAyLPwzFij8Auoo/1uaKPx9iiz8l24o/WA2LPytziz+Ynos/VFOLP6Oh
iz9OcYs/Vz2LP2EIiz/aV4s/mAuLP8RUiz/ebIs/tiWLP9Nliz95R4s/u/+KP1Z5iz/rSIs/
eR+LP5Eoiz9xl4s/7bSLP+m9iz8T4Is/YJ+LP/Dpiz/9zIs/0nyLP/Ymiz//VIs/DrqLPxaw
iz9t/os/ioKLP4YbjD/FD4w/AgmLP+bWiz/rcos/smyLPw5oiz+02Is/1DaLPwrXiz+b7Io/
cJiLP+uIiz/wc4s/Y62LPxJpiz98T4s/zZ+LP4YZiz8WVow/5p+LP+qKiz/ohos/GDOLPxUf
iz99B4s/IoaLP5EBjD+G3Ys/73yLP1O2iz9uKow//qSMPxr0iz/rnos/Qm6LP7H8iz9gqIs/
gbWLP0c5jD/3+Ys/PZqLP047jD/Y34s/nsGLP6zXiz933Ys/3l+MP8DFiz/3o4s/fxKMP10O
jD+ktIs/BlCMP29TjD+Nxos/XhOMP6ICjD8rkYw/tliMP39ZjD/oMIw/Y1uMP6fniz8QBYw/
dJOLPwspjD8WQow/csKLP23WjD8xLYw/yxOMP95GjD9OmIw/kN2LPyn4iz/NP4w/tIuMPxrV
jD/3iYw/P8aMP719jD/PGYw/LYCMP4ZLjD+NjIs/UleMP5RvjD/1+os/VBiMP1KdjD9AEYw/
wGaMP5gnjD88FI0/q8iMP1WejD/gS4w/1puMPz+2jD+CaYw/m7OMP/4QjD8L34w/S6CMPwPC
jD/a7ow/lmSMP5MNjD8wS4w/0VSMP86qjD/MPIw/I96MP/k6jT8SdYw/YsGMP2KajD8Biow/
/e6MP/FVjD/0E40/6tyMPzu+jD/7j4w/eXeMP6s+jT+50Yw/nPWMP2o+jT9u/ow/eJyNP5hK
jD8sFo0/0nCNP/e6jD+jmow/etqMP3UejT+LRo0/U7KMPwyrjD9vIow/vmuMPzOhjD8FP4w/
FJ+MP7eJjD8FI40/nO2MPw8BjT+OmYw/L/OMP4efjD8Atow/k1mNP++wjD/4yYw/7SiNP2K1
jD8Gw4w/k76MPxHZjD9nQI0/FeeMP3rejD9gao0/oWyNP/a7jD8zNI0/8BqNP2cmjD8eFY0/
4DmNP0jKjD/Paow/x/uMP6pvjD++lIw/v+mMP5cEjT/AYo0/tj2NPz/YjD8LbI0/nB6NP8NC
jT8K+4w/CMuMPydIjT+aeY0/rZWMP2YxjT9uuow/jieNP+ASjj+sh40/3yGNP8IajT9cH40/
EPGMPwaojT9TYo0/qjCNP+jtjD+R0Yw/A4iMP9oPjT8X94w/OcKMP4bNjD+hao0//SCNP7km
jT98f40/BkaOP5WvjT/ZWI0/7xyNPxaDjT/UQo0/JYeNP9krjT+vXI0/m7eNP4wcjT8d7o0/
FcyNP2/LjT8M+I0/3pmNP8zVjD+Fbo0/pD+NP9nLjT+VWo0/kcONP7ubjT9GJ40/ri+NP1no
jT9UyI0/E3aNP/2wjT8siY0/YdaNP7qAjT8yM40/BRWNP2IHjj9qeY0/CDONP9MSjj+NF44/
+4iNP10ojT+Odo0/1NiNP2+VjT9Wv40/v5KNP4DljT8pyYw/C5yNP2aVjT+1l40/GVqNP1Yv
jj9R0o0/dwGOP2ipjT95Q40/lG6NPwhyjT9K6o0/vOaNP4K+jT952I0/N/SNP2LvjT8OS40/
mX2OP+IHjj8VGY4/UDKOPwR8jT+aRY4/FHiNP//YjT+6e40/e+aNP+ePjT9By40/ka+NP3Cr
jT/s0I0//2uOP/Q+jj+Z/o0/usuNP4Njjj+h140/bZ+NP+7KjT+/pY0/Y2ONP1oJjj/ar40/
A+GNP8+5jT/q/I0/q9uNP0g1jj/qNo4/0iqOPxzbjT8Uco0/vxmOP4HLjT+NCo4/WhaOP6dX
jj8+Co4//4GNP1d1jT8tQo4/pqGNP5hHjj/T+I0/Q/GNPxJhjj97OI4/veWOP8Uojj/VLI4/
1kGOP2HNjT+FgI4/PaaNP5nbjT90Oo4/NPONP1oPjj9P6o0/kB2OPwIpjj+PMY4/v/yNP8YA
jj8Iso4/+qKNP2wQjj+lH44/qpWOP4bPjT9cP44/WiKOPyjajT+IqI4/9gmOPzUujj+fGY4/
ZH+OP1Vijj8+jI4/bFqOPxqOjj8COI4/43yOP5pljj/Ly44/SrCOP8Yujj+HWo4/jIGOPxjt
jT9gK44/kA2OPw79jT/ASI4/mhWOPxnRjT//UY4/D62OP59Sjj8jPI4/lBOOP7xcjj/AkI4/
ECOOPyZejj8GmY4/PK2OP+LAjj9jPY4/czGOP9Unjj/YW44/F6qOP8lOjj//SY4/YluOP3QN
jz+q9I4/YFWOP4jgjj8PKo4/376OP8y5jj/osY4/6dmNPzR5jj/bcI4/ZPGOP77fjj+maI4/
pPKOP4/ojj+CXY4/PeGOPw4jjj+4y44/WteOP1xKjj/5fI4/EKuOP6sSjz8Jwo4/UuqOP9i4
jj/E1o4/ItqOP/T/jj8X244/a4iOP2SOjj+4wo4/QjOOP48ejj8F2o4/DMeOP0jfjj8+Jo4/
892OP+zkjj/hJY8/eHeOP4MPjz/IAo8/M4mOP4Ikjz81l48/KG+OP0w6jj/U0Y4/ZOqOP61G
jj+cFo8/3/aOPwGIjj8nZI4/g/SOP10Jjz+UjY4/PjKPP7r1jj/aDo8/65GOP0pejz/0xI4/
PLiOPzwgjz+a/44/BOGOP9Zpjz8DQI8/7uiOP5AJjz95aI4/hiCPP+tVjz92VI8/pwKPP3ZL
jz+L0I4/t8KOPygijz+oGI8/H1GPPxq2jj/3+Y4/bSSPP5jnjj+ZNo8/7w+PPxtVjz+y844/
g+yOP0Kpjj9BSo8/2yGPP5YZjz+LGo8/F8CPP7UZjz+5FY8/RuSOP7gDjz8imY8/MvaOP69e
jz8i6I4/lkGPP+Tejj8oL48/WQiPPyoMjz9IuY8/CeWPP7Fdjz8qPI8/4aWPPxcJjz8V4Y4/
jouPP327jj/oD48/VvuOP6mYjz/fZo8/plqPP8bAjz/ENo8/9x+PPyIhjz8MlI4/dvGOP/+Q
jz9rfo8/jbKPP5dhjz+DUY8/03KPP78bjz/QXY8/gHqPP7J7jz+7EY8/WHyPP7+Sjz8Lko8/
3zmPP1Uqjz/P9I8/T46PP5bmjz+yW48/TFePP8tFjz/5nY8/GzGPP93Fjz/KQ48/lNqPP9JH
jz9YVI8/AzWPP+spjz+kVo8/+bKPP8Oxjz+6gI8/GhWQPyaJjz+bTI8/NPeOP4i5jz+Ruo8/
TEWQP/Ptjj/V3Y8/KvaPP6r3jz8VnY8/DnyPPx+0jz/8qI8/uYKPP2/Fjz9LBo8/IKKPP+aH
jz9K0I8/e0ePP6Nujz/iWo8/GLuPP9u+jz9eEpA/F7uPP/9Hjz9xuY8/CwaQP2YXkD+Wj48/
+mSPP1tWjz9gE5A/G52PP0uRjz88BZA/dRSQP+SBjz8xCZA/MtKPPx+4jz9S248/jXWPP9KM
jz/LzY8/sXWPP+EfkD+xoY8/fbCPP368jz9b248/CjiQP/4Wjz+lBZA/iLaPPy23jz8Me48/
JmqQP6SdkD+gz48/FCKQP87+jz/o0I8/Pv+PP7EXjz/O7I8/o46PP7fhjz+wu48/y2GPP6B7
kD9FWpA/T+OPP0NUkD9pVpA/yXuPP6O+jz/BnZA/8t+PP6kCkD9tUpA/4CuQP4b+jz/Q848/
U72PP9odkD/rWo8/rOuPP8F3jz/xz48/kEKQP87fjz82AZA/k46QP19cjz8Qto8/rx+QP/en
jz/5GpA/xLqPP9jcjz9VJ5A/S1uQP+Dwjz9+CpA/c7SPP0QIkD8t2I8/otaPP3ztkD8PKZA/
vOWPP/8vkD/P0o8/nSGQP5j/jz+V5Y8/q4KQP2RdkD+uko8/s+mQPzNUkD9RAZA/SBuQP0J/
kD+8W5A/C8OPP7Tqjz9gpo8/pkGQP8swkD9nu5A/41iQPzkZkD8Qh5A/TQOQP46+jz/CRJA/
dt+PP0T3jz9Lg5A/2KKQPzxakD+DQpA/8oCQP8c7kD+JpZA/</AssayYData></Step><Step><CommonData><SampleLocation>1</SampleLocation><SampleID></SampleID><SampleGroup></SampleGroup><SampleInfo></SampleInfo><SampleRow>H</SampleRow><SamplePlate>1</SamplePlate><WellType>BUFFER</WellType><Concentration>-1</Concentration><ConcentrationUnits>µg/ml</ConcentrationUnits><MolarConcentration>-1</MolarConcentration><MolarConcUnits>nM</MolarConcUnits><MolecularWeight>-1</MolecularWeight><Temperature>25</Temperature><StartTime>8885691</StartTime><AssayTime>180</AssayTime></CommonData><FlowRate>600</FlowRate><StepType>DISASSOC</StepType><StepName>Dissociation</StepName><StepStatus>OK</StepStatus><ActualTime>180</ActualTime><CycleTime>0.2</CycleTime><AssayXData Points="900">n189RdJiPUUFZj1FNWk9RWxsPUWfbz1F0nI9RQV2PUU5eT1FbHw9RZ9/PUXSgj1FBYY9RTmJ
PUVsjD1Fn489RdKSPUUFlj1FOZk9RZWcPUWfnz1F86I9RQWmPUU5qT1FbKw9RZ+vPUXOsj1F
BbY9RTm5PUVsvD1Fm789RfPCPUUFxj1FOck9RWzMPUWfzz1F69I9RQXWPUU52T1FbNw9RZ/f
PUXO4j1FAeY9RTnpPUVo7D1Fn+89RdLyPUUB9j1FOfk9RWz8PUWb/z1F0gI+RQEGPkU5CT5F
bAw+RZ8PPkXSEj5FBRY+RTkZPkVsHD5Fnx8+RdIiPkUFJj5FNSk+RWwsPkWfLz5FzjI+RQU2
PkU5OT5FbDw+RZ8/PkXSQj5FBUY+RTVJPkVsTD5Fm08+RdJSPkUFVj5FOVk+RWhcPkWfXz5F
zmI+RQVmPkU5aT5F42w+RZtvPkXScj5FBXY+RTl5PkVofD5Fn38+Rc6CPkUBhj5FOYk+RWyM
PkWfjz5FzpI+RQWWPkU5mT5FaJw+RZufPkXSoj5FBaY+RTWpPkVsrD5Fn68+RdKyPkUBtj5F
Obk+RWy8PkWfvz5F0sI+RQXGPkU5yT5FaMw+RZ/PPkXS0j5FDtY+RTnZPkVs3D5Fn98+RdLi
PkUF5j5FOek+RWjsPkWf7z5F0vI+RQX2PkU5+T5FbPw+RZ//PkXOAj9FBQY/RTUJP0VsDD9F
nw8/Rc4SP0UFFj9FORk/RWgcP0WfHz9FziI/RQUmP0U1KT9FbCw/RZ8vP0XSMj9FBTY/RTk5
P0VsPD9Fmz8/RdJCP0UFRj9FOUk/RWhMP0WbTz9FzlI/RQVWP0U5WT9FbFw/RZ9fP0XSYj9F
AWY/RTRpP0VobD9Fm28/RdJyP0UFdj9FNHk/RWx8P0Wffz9FzoI/RQWGP0U5iT9FbIw/RZ+P
P0XSkj9FBZY/RTSZP0VonD9Fm58/Rc6iP0UFpj9FOak/RWysP0Wbrz9FzrI/RQG2P0U0uT9F
bLw/RZ+/P0XOwj9FBcY/RTnJP0VszD9Fm88/RdLSP0UB1j9FOdk/RWzcP0Wb3z9FzuI/RQHm
P0U56T9FaOw/RZ/vP0XO8j9FBfY/RTT5P0Vo/D9Fm/8/RdICQEUFBkBFOQlARWwMQEWfD0BF
zhJARQEWQEU0GUBFbBxARZ8fQEXSIkBFASZARTkpQEVsLEBFny9ARdIyQEUFNkBFNDlARWw8
QEW8P0BF0kJARQVGQEU5SUBFbExARZtPQEXOUkBFAVZARTlZQEVoXEBFn19ARc5iQEUFZkBF
NGlARWhsQEWbb0BF0nJARQF2QEU5eUBFbHxARZ9/QEXOgkBFBYZARTmJQEVsjEBFm49ARdKS
QEUFlkBFNJlARWicQEWfn0BF0qJARQWmQEU5qUBFaKxARZ+vQEXOskBFBbZARTS5QEVovEBF
n79ARdLCQEUFxkBFOclARWzMQEWfz0BFztJARQXWQEU02UBFbNxARZ/fQEXO4kBFAeZARTTp
QEVo7EBFn+9ARdLyQEUF9kBFOflARWz8QEWf/0BF0gJBRQEGQUU5CUFFaAxBRZ8PQUXSEkFF
BRZBRTkZQUVsHEFFmx9BRc4iQUUFJkFFOSlBRWwsQUWfL0FF0jJBRQU2QUU0OUFFaDxBRZs/
QUXOQkFFBUZBRTlJQUWVTEFFm09BRc5SQUUBVkFFOVlBRWhcQUWbX0FF0mJBRQFmQUU5aUFF
bGxBRZ9vQUXOckFFBXZBRTR5QUVofEFFn39BRc6CQUUBhkFFNIlBRWyMQUWbj0FF0pJBRQWW
QUU5mUFFaJxBRZufQUXSokFFAaZBRTSpQUVsrEFFn69BRdKyQUUFtkFFOblBRWi8QUWbv0FF
0sJBRQXGQUU5yUFFaMxBRZvPQUXO0kFFDtZBRTTZQUVs3EFFm99BRc7iQUUB5kFFOelBRWjs
QUWb70FFzvJBRQH2QUU0+UFFaPxBRZ//QUXSAkJFAQZCRTkJQkVoDEJFnw9CRc4SQkUBFkJF
ORlCRWgcQkWfH0JFziJCRQEmQkU0KUJFbCxCRZsvQkXSMkJFATZCRTQ5QkVsPEJFnz9CRc5C
QkUFRkJFOUlCRWhMQkWfT0JF0lJCRQVWQkU0WUJFaFxCRZ9fQkXOYkJFBWZCRTRpQkVobEJF
m29CRc5yQkUFdkJFOXlCRWx8QkWff0JFzoJCRQGGQkU0iUJFaIxCRZuPQkXOkkJFAZZCRTSZ
QkVonEJFm59CRc6iQkUSpkJFNKlCRWisQkWfr0JFzrJCRQG2QkU0uUJFaLxCRZu/QkXOwkJF
AcZCRTTJQkVszEJFm89CRc7SQkUF1kJFNNlCRWzcQkWb30JFzuJCRQHmQkU06UJFaOxCRZ/v
QkXS8kJFAfZCRTT5QkVs/EJFm/9CRc4CQ0UFBkNFNAlDRWgMQ0WbD0NF0hJDRQEWQ0U0GUNF
aBxDRZsfQ0XOIkNFASZDRTkpQ0VoLENFpy9DRc4yQ0UBNkNFOTlDRWg8Q0X1P0NFzkJDRQVG
Q0U0SUNFaExDRZtPQ0XSUkNFAVZDRTRZQ0VsXENFm19DRc5iQ0UFZkNFOWlDRWhsQ0Wbb0NF
znJDRQF2Q0U0eUNFaHxDRZt/Q0XOgkNFAYZDRTmJQ0VojENFn49DRc6SQ0UFlkNFNJlDRWic
Q0Wbn0NFzqJDRQGmQ0VZqUNFaKxDRZuvQ0XSskNFAbZDRTS5Q0VovENFn79DRc7CQ0UFxkNF
NMlDRWjMQ0Wfz0NFztJDRQHWQ0U02UNFbNxDRZvfQ0XO4kNFBeZDRTTpQ0WI7ENFn+9DRdLy
Q0UF9kNFNPlDRWj8Q0Wb/0NF0gJERQEGREU0CURFaAxERZsPREXOEkRFARZERTkZREVoHERF
mx9ERc4iREUBJkRFNClERWgsREWbL0RFzjJERQE2REU0OURFaDxERZs/REXSQkRFAUZERTRJ
REVoTERFm09ERc5SREUFVkRFOVlERWhcREWbX0RFzmJERQFmREU0aURFaGxERZtvREXOckRF
BXZERTR5REVofERFm39ERc6CREUBhkRFNIlERWiMREWfj0RFzpJERQGWREU0mURFaJxERZuf
REXOokRFAaZERTSpREVwrERFm69ERc6yREUFtkRFNLlERWi8REWbv0RFzsJERQHGREU5yURF
aMxERZvPREXO0kRFAdZERTTZREVo3ERFm99ERc7iREUB5kRFOelERWjsREWb70RFzvJERQX2
REU0+URFaPxERZ//REXOAkVFAQZFRTQJRUVsDEVFnw9FRc4SRUUBFkVFNBlFRWgcRUWbH0VF
ziJFRQEmRUU5KUVFbCxFRZ8vRUXOMkVFBTZFRTQ5RUVoPEVFmz9FRc5CRUUBRkVFNElFRWhM
RUWbT0VF0lJFRQFWRUU0WUVFaFxFRZtfRUXOYkVFAWZFRTlpRUVobEVFm29FRc5yRUUOdkVF
OXlFRWx8RUWff0VFzoJFRSqGRUU5iUVFbIxFRZuPRUXOkkVFAZZFRTmZRUVonEVFm59FRdKi
RUUFpkVFOalFRWisRUWbr0VF0rJFRQW2RUU0uUVFaLxFRZ+/RUXOwkVFBcZFRTTJRUVozEVF
n89FRc7SRUUK1kVFOdlFRWzcRUWf30VF0uJFRQXmRUU06UVFbOxFRZ/vRUXS8kVFBfZFRTn5
RUVs/EVFr/9FRdICRkUFBkZFOQlGRWwMRkWfD0ZF0hJGRQUWRkU5GUZFbBxGRZ8fRkXSIkZF
BSZGRTkpRkVsLEZFny9GRdIyRkUFNkZFOTlGRWw8RkWfP0ZF0kJGRQVGRkU5SUZFbExGRZ9P
RkXSUkZFBVZGRTlZRkVsXEZFn19GRdJiRkUFZkZFOWlGRWxsRkWfb0ZF0nJGRQV2RkU5eUZF
bHxGRZ9/RkXSgkZFBYZGRTmJRkVojEZFn49GRdKSRkUFlkZFOZlGRWycRkWfn0ZF0qJGRQWm
RkU0qUZFbKxGRZ+vRkXSskZFBbZGRTm5RkVsvEZFn79GRdLCRkUFxkZFOclGRWzMRkWfz0ZF
0tJGRQXWRkU52UZFbNxGRZvfRkXS4kZFBeZGRTnpRkVs7EZFn+9GRdLyRkUF9kZFOflGRWz8
RkWf/0ZF0gJHRQUGR0U5CUdFbAxHRZ8PR0XzEkdFBRZHRTkZR0VsHEdFmx9HRdIiR0UFJkdF
OSlHRWwsR0WfL0dF0jJHRQU2R0U5OUdFbDxHRZs/R0XSQkdFBUZHRVVJR0VsTEdFn09HRdJS
R0UFVkdFOVlHRWxcR0WfX0dF0mJHRQVmR0U5aUdFbGxHRZ9vR0XSckdFBXZHRTl5R0VsfEdF
n39HRdKCR0UFhkdFOYlHRWyMR0Wfj0dF0pJHRQWWR0U5mUdFaJxHRZ+fR0XSokdFAaZHRTmp
R0VsrEdFn69HRdKyR0UFtkdFOblHRWy8R0Wfv0dF0sJHRQXGR0U5yUdFbMxHRZ/PR0XO0kdF
BdZHRTTZR0Vs3EdFn99HRdLiR0UF5kdFOelHRWzsR0Wb70dFzvJHRQX2R0U5+UdFbPxHRZ//
R0XSAkhFBQZIRTkJSEVoDEhFnw9IRdISSEUFFkhFNBlIRWgcSEWfH0hF0iJIRQUmSEU5KUhF
aCxIRZ8vSEXOMkhFBTZIRTk5SEVsPEhFnz9IRdJCSEUFRkhFOUlIRWhMSEWfT0hF0lJIRQVW
SEU0WUhFbFxIRZ9fSEXOYkhFAWZIRTlpSEVsbEhFm29IRc5ySEUFdkhFOXlIRWx8SEWbf0hF
0oJIRQWGSEU5iUhFaIxIRZuPSEXSkkhFBZZIRTmZSEVsnEhF</AssayXData><AssayYData Points="900">KZGPP10ljz+va48/S6KPP9jbjz9ZMZA/REOQP0EWkD+GIJA/N1OQPwDFjz9AUpA/c5KPPz9Q
kD8Lwo8/jBCQPw7Fjz+YTZA/O3+QPxU5kD/1CpA/VXGQP5XAjz+ZMZA/Bt6PP6QgkD8lPJA/
rmqQP/32jz8pfY8/JGCPP7RPjz8H5Y8/ZhOQP4fOjz/Cyo8/VSqQP+jCjz+e7I8/g/qPP2R7
kD+e/Y8/YJSQPzXsjz/qh5A/S3qQP0U8kD/Zvo8/lzWQPxTIjz+hYZA/yK2PPynojz9ctY8/
VZqPP1eikD8N+o8/TReQP+/xjz8Dlo8/5B6QP4RqkD8OLZA/M/WPP48UkD/pCZA/ajWQP5MZ
kD+bNZA/VymQPwQBkD+0r48/QEiQP3IUkD9Ht48/9HSPP2PGjz9qRJA/kkePP8iRkD9XdpA/
mF+QP/z+jz/9dpA/XaaPP99TkD+vTpA/DNCPP8/hjz9Ls5A/si2QP3GIkD9m2o8/ul+QPxpZ
kD9xyY8/hV6QP3r1jz9AQpA/MMuPPy8TkD8HN5A/xuaPP+ptkD924I8/vtuPP5Xyjz+8QpA/
+LOPP78gkD+a1I8/RSKQP28HkD8WZ48/CimQP1+/jz8y+48/ryGQP2pdkD+0OZA/OciPP0NL
jz9a148/p6iPP3Q1kD/q/Y8/OO+PP5nxjz8JMZA/zQ6QPyNckD+83I8/hfiPP5zijz8NbJA/
UbSPPwetjz8K7o8/hH+QP/Xmjz/I5I8/L5+QP+Hmjz/tzI8/yTCQP1Hkjz9nKpA/AwCQP5OA
jz+x948/UQCQP8zQjz8VNJA/S2yQP+2mjz/5lY8/0BWQPw7rjz/78o8/jJSPPwMekD9cQZA/
TCaQP3bejz/z5Y8/r+OPP0O6jz8/IJA/CtmPP1uPjz/oKJA//dyPP8Pqjz83wI8/UACQP29H
kD+sNZA/CBGQPx8MkD8OopA/p62PPxkBkD/3248/NDmQP/mMjz/nr48/N4qQPyjDjz+1GJA/
LPmPPypMkD8WDpA/mH2QP0MkkD9hkpA/uCGQPxfqjz//HpA/CdGPPxLGjz/qnY8/GDOQP88G
kD+/+o8/24qPPy31jz+/4Y8/LhqQP38zkD8Mbo8/IsaPP9IskD94EJA/R5aPP8gnkD8RdJA/
meiPPxzrjz8HpJA/6waQP10ckD+5TZA/BvyPP0D5jz8F+o8/7uuPP6UQkD/eGZA/tyWQPw8v
kD8vwY8/yGCPPw/NkD+xcI8/bUiQP6hhkD/L7o8/c6iPP4MrkD9kuo8/lZyPP4F3kD9eCJE/
KwuQPwYckD9NxY8/fKWPP/UYkD9AxI8/BSqQPzP+jz+a6o8/jq6PPyOvjz8mfo8/hPGPPw4F
kD/sXJA/N7SPP+sekD//BJA/QbKPPzNNkD8TyI8/RuyPP7khjz8Gro8/2gaQPzt/jz//fZA/
YHyQPyLbjz+W948/CfyPP5TEjz96lI8/NkWQP2Z+kD+p4o8/L1qQPwetkD9OtI8/zfaPPwHR
jz9wFJA/ni2QP4omkD+7UJA/1t2QP8kRkD9r+Y8/BRiQP8NdkD9cWpA/gS+QP8x9kD/FFZA/
7AuQP97fjz8GZZA/FDCQP/G4jz/BGZA/AyWQP92Ijz8ow48/EGqQPyDWjz8GIZA/zJyQP5Mi
kD/rXpA/sd6PP4EOkD/8dZA/nlOQP5xokD8NP5A/cwKQP3+lkD/2948/MGmQP8WQkD9Fe5A/
qqWPP4Z4kD8pdpA//CCQP1BBkD/I1o8//mCQP7pDkD/e7I8/df6PPzs0kD/fQJA/LSaQP5zE
jz/6HpA/mxWQP2gSkD+BL5A/gUqQP6l5jz+bcpA/F6SQP+A8kD9wl5A/MkSQP4cikD8BKJA/
5i2QP1D6jz/GSZA/6qKQPwchkD+bJpA/U+iPP/gKkD8I1I8/mTaQPxZpkD+y+Y8//kmQPwI8
kD8ZbJA/64mQP03+jz/2zo8/bjuQP5OzkD/sQ5A/r4aQPyIpkD/pl5A/OFyQPzAykD/5iZA/
hG6QPwXljz8B0o8/u3mQP6RLkD9mlJA/am2QP5iNkD/pmZA/kUqQP2JrkD8kK5A/zb2PP5Gm
jz9iKpA//IeQP7x8kD+6HZA/qkWQP5+CkD/Ku5A/dj+QP6mzkD/eaJA/ioeQP90ZkD9uFJA/
djyQPxAUkD8mlJA/fkKQPxdtkD8c3JA/tT+QPzS1kD9EzJA/t/CQP7Lcjz/y/o8/ohuQP5O+
kD/XDJA/8IyQP36ukD+6XpA/t6CQP4WfkD/WkJA/mdGQP/rijz+u35A/v2yQP6Kgjz95NZA/
xmCQPzjKkD+uZJA/iX2QP3y9jz+gmpA/mGGQP8w1kT8BVZA/00yQPxEZkT9x0JA/lVGQP1eB
kD95i5A/CQKRP4CPkD93ZI8/x6SQP3ZikD8voZA/YNiQP5q6kD8imJA/QreQP+ZEkD/aUJA/
YHCRP9yQkD+H3ZA/G1KQPw23kD/acZA/NcOQP9bdkD9fnpA/nGeQP+G7kD/pqJA/CEKQP3Yz
kD9Af5A/5syQP9vbkD9l1JA/Gz2QP9LmkD+um5A/mCSQP7F4kD+4CpE/lbiQP+OskD8c9o8/
D9iQP2mUkD+TV5E/XeSQP00NkD/i/pA/3iGQP223kD87tpA/E4SQP4FLkD8b0ZA/IpuQPyeH
kD8SlZA/CiWRPzpokD++yJA/wsmQP2lhkD/vOZA/M5SQP+SokD9Yg5A//t2QP97skD8qW5A/
qd6QP93gkD9mqJA/6b+QP1xCkT8QO5A/T8OQP26ckD9m1pA/jtGQPxiDkD/SlZA/WFCRPyAW
kT+ySZA/8xSRP/RakD/7CJE/EhyRPz0YkT+qwpA/HIOQPzHrkD8/3ZA/LQKRP0OvkD/c+ZA/
+k6QP6G7kD+83ZA/sGORP7qdkD97u5A/V9aQP1DKkD9oNZE/8qaQPynHkD9GHpE/DKOQP1sW
kD9dxpA/RBKRP3yekD8Sw5A/W2iRPwb0kD/UrZA/pLqQP4AakT8ldpA/qOaQP/AHkT9bEZE/
QJ+QP5dnkD/VmpA/GQeRPxP1kD/bPpE/WsaQPzTzkD+BxpA/EO+QPzzykD9T6JA/OsKQP4XF
kD/TApE/jfOQP2L7kD8635A/td2QP+IkkT8toZA/lyiRP2pbkT+Ov5A/jr6QP3vikD80U5E/
I6GQP0QvkT9M0ZA/lviQP3KZkD/dPJA/DcmQP+l6kD/5FpE/h26RP84+kT+zc5A/3JyQP1/y
kD+kYZA/SNOQP68RkT9f+pA/R+mQP7vqkD+9hJA/aOiQPyTykD89epA/8RqRPy2LkT9fdZE/
EvqQP3YWkT8v95A/BHWRP7mVkD8krJA/OqWQPy54kD+cv5A/80yRPz84kD+idZE//KSQP9G0
kD/wo5A/rcOQPyG8kD+00JA/ml2QP+MTkT+I6pA/9MSQPzSUkT83i5A/bOuQP/AikT8LFZE/
ZtSQPxsgkT+hqZA/WM+QP7xQkT8XtpA/dw+RP5j8kD+NDJE/uxuRP1rMkT/aHpE/xZiQP51J
kT+s5pA/BvyQP4VAkT9rBpE/xL2RPwLbkD+QBZE/9JqQP8+9kD8l2pA/dRWRP6S3kD9nRJE/
+xeRP7D3kD83YJE/4N6QPxI4kT8A2ZE/R9iQPyTQkD+uBZE/zweRP94jkT86npA/zhiRP8oV
kT+Hx5A/6A+RP7LjkD+rmZA/ui+RPyJkkT+uSpE/302RP2HhkT8T+pA/yCWRP7Q0kT9b0ZA/
pxuRPyQXkT9/r5A/HdqQP0AGkT/QKpE/ocOQP/9zkT/E8JA/En6RP2c8kT+XGJE/3DyRPwJU
kT/sPpE/MjWRP3QKkT97A5E/T0eRPzOLkT++4pA/JQORPxgNkT+7fpE/cH2RP6IPkT+rupA/
1PmQP511kT97qJE/fK2RP8GikD/VipE/qVORP/K5kD/iP5E/G12RP4aTkT9xVZE/a0yRP69Z
kT/4mZE/HWqRP1WnkT8qWJE/j36RP79ikT+GypA/vH2RPxFtkT+KtZE/U/OQP0H+kD/fXJE/
rzKRP47OkT9sDJE/BkmRP+JVkT9c0JE/qfCRP0VkkT+Dg5E//PeRP/5hkT91XJE/mCuRP5dq
kT+h6pE//XWRPweikT8QxZE/NjORPwpnkT9ufpE/Yw6RPy6jkT9wf5E/yi6RPwR7kT8ziJE/
7oWRP70ZkT+aN5E/QXyRP12GkT+cgZE/dBSRP7GykT/NcpE/soiRP9NZkT+Np5E/B/+RPyWE
kT+BZpE/MoqRP9phkT/4j5E/6YWRP3PYkT9itZE/u2ORP2DVkD/5ApE/DxyRPyi7kT86W5E/
NBiRP0cvkT++FZI/rWiRPxVZkT+gYpE/vXiRP6aMkT+SXpE/ujyRP5F6kT9y6ZE//deRP4uO
kT+XnpE/pPGQP8iVkT/baJE/oKaQP1AfkT+QJJE/emGRPyDLkT8xOJE/FveQPyyjkT8gbpE/
5gaSP/ebkT+UZ5E/PQaRPxs+kT+OIJE/NHKRP2uLkT8IKJE/UPmRPzQqkT82E5I/Q5ORP/NQ
kT+pLZI/id2RP4bskT9l2ZE/Pb6RPx9hkT8RhZE/UkuRP0FHkT/1VpE/H3KRP1mxkT/zxZE/
f7uRP9B7kT9r4ZE/8ryRP8zQkT8VYJE/si+SP+kHkj8qbZE/NW+RPy4kkj9SNpI/xgKRP/gE
kT+MvJE/qlWRP5wkkT+1lpE/T6uRPzWikT/XLJI/imCRP3r8kT9NT5E/XbuRP9zTkT92M5E/
F6CRP/+dkT87bJE/djSRP8WtkT9+8pE/k+yRP4F9kT+7l5E/</AssayYData></Step><Step><CommonData><SampleLocation>11</SampleLocation><SampleID></SampleID><SampleGroup></SampleGroup><SampleInfo></SampleInfo><SampleRow>H</SampleRow><SamplePlate>1</SamplePlate><WellType>REGENERATION</WellType><Concentration>-1</Concentration><ConcentrationUnits>µg/ml</ConcentrationUnits><MolarConcentration>-1</MolarConcentration><MolarConcUnits>nM</MolarConcUnits><MolecularWeight>-1</MolecularWeight><Temperature>25</Temperature><StartTime>9074750</StartTime><AssayTime>5</AssayTime></CommonData><FlowRate>1000</FlowRate><StepType>KREGENERATION</StepType><StepName>Regeneration</StepName><StepStatus>OK</StepStatus><ActualTime>5.00005</ActualTime><CycleTime>0.2</CycleTime><AssayXData Points="25">n59IRdKiSEUFpkhFOalIRWisSEWfr0hF0rJIRRK2SEU5uUhFbLxIRZ+/SEXSwkhFBcZIRTXJ
SEVszEhFm89IRdLSSEUF1khFNdlIRWzcSEWf30hF0uJIRQHmSEU56UhFbOxIRQ==</AssayXData><AssayYData Points="25">xNq2v6Oy2b92Wei/qIjyv7dh+r8YPQDAcHACwMhGBcACHAfAjwsJwOFPCsAX+QvAnHQNwJZ5
DsAnyg/ABLMQwAX5EcDLlRLAt0cTwEsmFMAA3RTAXNcVwEI1FsC7kRbA0CMXwA==</AssayYData></Step><Step><CommonData><SampleLocation>12</SampleLocation><SampleID></SampleID><SampleGroup></SampleGroup><SampleInfo></SampleInfo><SampleRow>H</SampleRow><SamplePlate>1</SamplePlate><WellType>BUFFER</WellType><Concentration>-1</Concentration><ConcentrationUnits>µg/ml</ConcentrationUnits><MolarConcentration>-1</MolarConcentration><MolarConcUnits>nM</MolarConcUnits><MolecularWeight>-1</MolecularWeight><Temperature>25</Temperature><StartTime>9090663</StartTime><AssayTime>5</AssayTime></CommonData><FlowRate>1000</FlowRate><StepType>KREGENERATION</StepType><StepName>Regeneration</StepName><StepStatus>OK</StepStatus><ActualTime>4.99907</ActualTime><CycleTime>0.2</CycleTime><AssayXData Points="25">n+9IRc7ySEUB9khFNflIRWj8SEWf/0hFzgJJRQEGSUU1CUlFaAxJRZsPSUXOEklFBRZJRTkZ
SUVoHElFmx9JRdIiSUUFJklFOSlJRWgsSUWbL0lF0jJJRQE2SUU5OUlFaDxJRQ==</AssayXData><AssayYData Points="25">k+FXP5BoUz+m6Fc/ICpdP42pYT/5/2U/CmVpPyhMbD/1yW0/gMpxP+uwcj/QaHU/sQZ3P4/P
dz9/S3c/6kl7P1KPej/B2H0/B517P65Sfz+NuH0/2qZ/P71XgD9HmYA/yAmBPw==</AssayYData></Step><Step><CommonData><SampleLocation>11</SampleLocation><SampleID></SampleID><SampleGroup></SampleGroup><SampleInfo></SampleInfo><SampleRow>H</SampleRow><SamplePlate>1</SamplePlate><WellType>REGENERATION</WellType><Concentration>-1</Concentration><ConcentrationUnits>µg/ml</ConcentrationUnits><MolarConcentration>-1</MolarConcentration><MolarConcUnits>nM</MolarConcUnits><MolecularWeight>-1</MolecularWeight><Temperature>25</Temperature><StartTime>9106907</StartTime><AssayTime>5</AssayTime></CommonData><FlowRate>1000</FlowRate><StepType>KREGENERATION</StepType><StepName>Regeneration</StepName><StepStatus>OK</StepStatus><ActualTime>4.99907</ActualTime><CycleTime>0.2</CycleTime><AssayXData Points="25">mz9JRcpCSUX9RUlFMUlJRWhMSUWXT0lFylJJRf1VSUUxWUlFaFxJRZdfSUXOYklF/WVJRTFp
SUVkbElFm29JRcpySUUBdklFMXlJRWR8SUWbf0lFzoJJRQGGSUUxiUlFZIxJRQ==</AssayXData><AssayYData Points="25">dYzwvzXaBMC3qQnALs8MwO1FD8CrxBDAEzISwIY7E8AvbxTA/aIVwKFuFsChLBfA7fYXwMql
GMC8KBnArrYZwE2CGsBLrBrAlHAbwB0CHMDASBzAC3ccwJ8BHcC3KR3AY4EdwA==</AssayYData></Step><Step><CommonData><SampleLocation>12</SampleLocation><SampleID></SampleID><SampleGroup></SampleGroup><SampleInfo></SampleInfo><SampleRow>H</SampleRow><SamplePlate>1</SamplePlate><WellType>BUFFER</WellType><Concentration>-1</Concentration><ConcentrationUnits>µg/ml</ConcentrationUnits><MolarConcentration>-1</MolarConcentration><MolarConcUnits>nM</MolarConcUnits><MolecularWeight>-1</MolecularWeight><Temperature>25</Temperature><StartTime>9123010</StartTime><AssayTime>5</AssayTime></CommonData><FlowRate>1000</FlowRate><StepType>KREGENERATION</StepType><StepName>Regeneration</StepName><StepStatus>OK</StepStatus><ActualTime>5.00005</ActualTime><CycleTime>0.2</CycleTime><AssayXData Points="25">l49JRcaSSUX5lUlFLZlJRWScSUWXn0lFxqJJRf2lSUViqUlFZKxJRZevSUXKsklF/bVJRS25
SUVkvElFl79JRcrCSUX5xUlFLclJRWTMSUWXz0lFxtJJRfnVSUUx2UlFZNxJRQ==</AssayXData><AssayYData Points="25">EbpbP4RpWT81114/ojpjP2PKaT9IZW0/+YVwP8BYcz8d/Hc/qux4PyFeej/+0Xs/3CN+P14a
fz/fO4E/IfGAPwimgT+3UoI/U/eCP8Jegz8ekoQ/cwqEP2XshD9QMoU/HISFPw==</AssayYData></Step><Step><CommonData><SampleLocation>11</SampleLocation><SampleID></SampleID><SampleGroup></SampleGroup><SampleInfo></SampleInfo><SampleRow>H</SampleRow><SamplePlate>1</SamplePlate><WellType>REGENERATION</WellType><Concentration>-1</Concentration><ConcentrationUnits>µg/ml</ConcentrationUnits><MolarConcentration>-1</MolarConcentration><MolarConcUnits>nM</MolarConcUnits><MolecularWeight>-1</MolecularWeight><Temperature>25</Temperature><StartTime>9139095</StartTime><AssayTime>5</AssayTime></CommonData><FlowRate>1000</FlowRate><StepType>KREGENERATION</StepType><StepName>Regeneration</StepName><StepStatus>OK</StepStatus><ActualTime>4.99907</ActualTime><CycleTime>0.2</CycleTime><AssayXData Points="25">l99JRcbiSUX55UlFMelJRWDsSUWT70lFxvJJRfn1SUUt+UlFZPxJRZP/SUXGAkpF/QVKRS0J
SkVgDEpFkw9KRcYSSkUBFkpFoxlKRWAcSkWTH0pFxiJKRQEmSkUtKUpFYCxKRQ==</AssayXData><AssayYData Points="25">MCL0v1YnB8DKngvALEMOwDqQEMBw/BHA0+ISwGp9FMC4pxXA01cWwIIeF8D/1BfADwYYwB08
GcBkphnALhsawG1PGsBorxrA9YcbwDXRG8BlLBzAOagcwPfPHMDzPR3APmgdwA==</AssayYData></Step><Step><CommonData><SampleLocation>12</SampleLocation><SampleID></SampleID><SampleGroup></SampleGroup><SampleInfo></SampleInfo><SampleRow>H</SampleRow><SamplePlate>1</SamplePlate><WellType>BUFFER</WellType><Concentration>-1</Concentration><ConcentrationUnits>µg/ml</ConcentrationUnits><MolarConcentration>-1</MolarConcentration><MolarConcUnits>nM</MolarConcUnits><MolecularWeight>-1</MolecularWeight><Temperature>25</Temperature><StartTime>9155164</StartTime><AssayTime>5</AssayTime></CommonData><FlowRate>1000</FlowRate><StepType>KREGENERATION</StepType><StepName>Regeneration</StepName><StepStatus>OK</StepStatus><ActualTime>4.99907</ActualTime><CycleTime>0.2</CycleTime><AssayXData Points="25">ky9KRcIySkX1NUpFKTlKRVw8SkWTP0pFwkJKRfVFSkUpSUpFYExKRY9PSkXCUkpF9VVKRSlZ
SkVcXEpFj19KRcJiSkX5ZUpFLWlKRWBsSkWPb0pFwnJKRfV1SkUteUpFXHxKRQ==</AssayXData><AssayYData Points="25">MZhsP9JYZj8c82s/8ZZvPwA2dj8sQnk/b1l8P8G3fz82MYE/aBeDPzfagz+r54M/8WuFPx/6
hT9Eb4Y/e4mHP0M3iD+id4g/SDWJP07DiT9PKYo/Vq2KP5s+iz8L3Io/UJaLPw==</AssayYData></Step><Step><CommonData><SampleLocation>1</SampleLocation><SampleID></SampleID><SampleGroup></SampleGroup><SampleInfo></SampleInfo><SampleRow>H</SampleRow><SamplePlate>1</SamplePlate><WellType>BUFFER</WellType><Concentration>-1</Concentration><ConcentrationUnits>µg/ml</ConcentrationUnits><MolarConcentration>-1</MolarConcentration><MolarConcUnits>nM</MolarConcUnits><MolecularWeight>-1</MolecularWeight><Temperature>25</Temperature><StartTime>9169990</StartTime><AssayTime>30</AssayTime></CommonData><FlowRate>1000</FlowRate><StepType>BASELINE</StepType><StepName>Baseline</StepName><StepStatus>OK</StepStatus><ActualTime>29.9991</ActualTime><CycleTime>0.2</CycleTime><AssayXData Points="150">j39KRcKCSkX1hUpFKYlKRVyMSkWPj0pFwpJKRfGVSkUpmUpFXJxKRY+fSkXCokpF9aVKRSmp
SkVcrEpFj69KRcKySkX1tUpFJblKRVi8SkWLv0pFwsJKRfXFSkUlyUpFXMxKRY/PSkW+0kpF
9dVKRSnZSkVc3EpFj99KRb7iSkX15UpFJelKRVjsSkWL70pFwvJKRfX1SkUp+UpFXPxKRY//
SkXCAktF8QVLRSkJS0VcDEtFjw9LRcISS0X1FUtFKRlLRVwcS0WPH0tFwiJLRfUlS0UpKUtF
XCxLRY8vS0XCMktF9TVLRSk5S0VcPEtFiz9LRcJCS0X1RUtFKUlLRVxMS0WPT0tFwlJLRfVV
S0UpWUtFXFxLRY9fS0XCYktF9WVLRSlpS0VYbEtFj29LRcJyS0XxdUtFJXlLRVx8S0WPf0tF
woJLRfWFS0UpiUtFWIxLRY+PS0XCkktF9ZVLRSmZS0VcnEtFj59LRcKiS0XxpUtFKalLRVys
S0WPr0tFwrJLRfG1S0UpuUtFXLxLRY+/S0W+wktF8cVLRSnJS0VczEtFi89LRcLSS0Xx1UtF
JdlLRVzcS0WP30tFwuJLRfXlS0Up6UtFXOxLRY/vS0XC8ktF9fVLRSn5S0Vc/EtFi/9LRcIC
TEXxBUxFKQlMRVwMTEWLD0xFvhJMRfUVTEUpGUxFWBxMRYsfTEXCIkxF8SVMRSkpTEVYLExF
iy9MRcIyTEX1NUxFKTlMRVw8TEWPP0xFwkJMRfVFTEUpSUxFXExMRYtPTEXCUkxF9VVMRSlZ
TEVYXExF</AssayXData><AssayYData Points="150">IFCNP5mJjT9qY40/m86NP1oBjj+aVY4/fGuOP8dtjj/mvI4/GIiOP1g6jj/D4I4/o06PP5QM
jz8voo8/yFmPPxqxjz8apI8/2G2QP6TDjz/jYJA/2liQP9ZskD9EsY8/9AGQPy37kD/3NZA/
NgeQP+9akD8wIJE/BC2RPx4CkT9/AJE/hm2RP/EQkT/hV5E/oxmRPyzzkD9wuZE/lR6RPylb
kT/GOZI/oPGRP/Jpkj8krZI/y8aRP4Zdkj/4uJI/5MyRP2Gvkj/DopI/mFGSPysgkz9mVpI/
0n+SP/zKkj9YrZI/ecaSPx4pkz9XJZM/RtKSPwydkj9OBZM/Q9KSP0S2kz9rWZM/abqTP31j
kz/TdZM/1VKTPyu/kz9dZpM/NnuTPz+rkz9H9ZM/ohOUP2Lpkz/7VJQ/BlqUPzk/lD+J4ZQ/
BWKUPye+kz+Kv5Q/5nSUP7DclD+dsZQ/M16UP4qElD/sI5U/tciUP3rWlD8pM5U/myOWPwXf
lD/tQZU/zmyVP71llT+c/pU/Un6VPxs4lT8PgZU/NMeVPwoqlT+PQZY/tHeVP7t3lT+ZvpU/
bYmVP6M5lj+NypU/YDOWP9Qzlj84IpY/u8KVPwHLlT9btZU/+yeWP9aTlj9Cs5U/d/GVPypQ
lj8N75U/XPqVPzmOlj8+v5Y/bXeWP1lnlj+i5JU/TTiWP5YTlz+hgZY/zxqXP8P0lj9RrZY/
o4CWP6C5lj9U8ZY/cdCWP+Z6lj9EjpY/WqWWP0dilj+8O5c/MyGXP60xlz+ZzpY/BTmXP3tC
lz/FOJc/</AssayYData></Step><Step><CommonData><SampleLocation>1</SampleLocation><SampleID></SampleID><SampleGroup></SampleGroup><SampleInfo></SampleInfo><SampleRow>H</SampleRow><SamplePlate>1</SamplePlate><WellType>BUFFER</WellType><Concentration>-1</Concentration><ConcentrationUnits>µg/ml</ConcentrationUnits><MolarConcentration>-1</MolarConcentration><MolarConcUnits>nM</MolarConcUnits><MolecularWeight>-1</MolecularWeight><Temperature>25</Temperature><StartTime>9200989</StartTime><AssayTime>80</AssayTime></CommonData><FlowRate>600</FlowRate><StepType>LOADING</StepType><StepName>Loading</StepName><StepStatus>OK</StepStatus><ActualTime>80</ActualTime><CycleTime>0.2</CycleTime><AssayXData Points="400">i19MRb5iTEXtZUxFIWlMRVRsTEWHb0xFunJMRe11TEUheUxFVHxMRYt/TEW6gkxF8YVMRSGJ
TEVUjExFh49MRb6STEXtlUxFIZlMRVicTEWLn0xFuqJMRfGlTEUhqUxFWKxMRYuvTEW6skxF
7bVMRSG5TEVYvExFh79MRb7CTEXxxUxFJclMRVTMTEWHz0xFutJMRe3VTEUh2UxFVNxMRYff
TEW+4kxF7eVMRSHpTEVU7ExFh+9MRb7yTEXt9UxFIflMRVj8TEWH/0xFugJNRe0FTUUhCU1F
VAxNRYcPTUW+Ek1F7RVNRSEZTUVUHE1Fhx9NRboiTUXxJU1FJSlNRVQsTUWHL01FujJNRe01
TUUhOU1FWDxNRYc/TUW6Qk1F7UVNRSVJTUVYTE1Fh09NRbpSTUXtVU1FJVlNRVRcTUWLX01F
vmJNRe1lTUUhaU1FVGxNRYdvTUW+ck1F7XVNRSV5TUVUfE1Fh39NRbqCTUXthU1FIYlNRViM
TUWHj01FupJNRe2VTUUhmU1FVJxNRcCfTUW6ok1F7aVNRSGpTUVUrE1Fh69NRbqyTUXxtU1F
JblNRVS8TUWHv01FusJNRfHFTUUhyU1FVMxNRYfPTUW60k1F7dVNRSXZTUVY3E1Fh99NRbri
TUXt5U1FJelNRVjsTUWH701FuvJNRe31TUUl+U1FVPxNRYv/TUW6Ak5F7QVORSEJTkVUDE5F
iw9ORboSTkXtFU5FIRlORVgcTkWHH05FuiJORe0lTkUlKU5FVCxORYsvTkW6Mk5F7TVORSU5
TkVUPE5Fhz9ORbpCTkXtRU5FIUlORVRMTkWHT05FulJORe1VTkUhWU5FgVxORYdfTkW6Yk5F
7WVORSBpTkVUbE5Fh29ORb5yTkXtdU5FIHlORVR8TkWLf05FuoJORe2FTkUgiU5FVIxORYuP
TkW6kk5F7ZVORSCZTkVUnE5Fh59ORbqiTkX2pU5FIKlORVSsTkWHr05FurJORe21TkUguU5F
VLxORYe/TkW6wk5F7cVORSDJTkVUzE5Fh89ORbrSTkXx1U5FINlORVjcTkWH305FVuNORe3l
TkUg6U5FWOxORYfvTkW68k5F8fVORSD5TkVU/E5Fi/9ORboCT0XtBU9FIAlPRVgMT0WHD09F
uhJPRe0VT0UgGU9FWBxPRYcfT0W+Ik9F7SVPRSApT0VYLE9Fiy9PRboyT0XtNU9FIDlPRVQ8
T0WHP09FukJPRe1FT0UgSU9FVExPRYdPT0W+Uk9F8VVPRSBZT0VUXE9Fh19PRb5iT0XxZU9F
JWlPRaJsT0WPb09FunJPRfZ1T0UleU9FWHxPRYt/T0W+gk9F8YVPRSWJT0VYjE9Fi49PRb6S
T0XtlU9FJZlPRVicT0WLn09FvqJPRfGlT0UgqU9FWKxPRYuvT0W+sk9F8bVPRSW5T0VYvE9F
i79PRb7CT0XxxU9FJclPRVjMT0WLz09FvtJPRfbVT0Ul2U9FWNxPRYvfT0W+4k9F8eVPRSXp
T0VY7E9Fi+9PRb7yT0UW9k9FJflPRVj8T0WL/09FvgJQRS8GUEUlCVBFWAxQRYsPUEW+ElBF
8RVQRS0ZUEVYHFBFix9QRb4iUEXxJVBFJSlQRVgsUEWLL1BFvjJQRfE1UEUlOVBFWDxQRYs/
UEW+QlBF7UVQRSVJUEVYTFBFi09QRb5SUEXxVVBFJVlQRVhcUEWPX1BFvmJQRfFlUEUlaVBF
WGxQRYtvUEW+clBF8XVQRSV5UEVYfFBFi39QRb6CUEXxhVBFJYlQRViMUEWkj1BFvpJQRfGV
UEUlmVBFWJxQRYufUEW+olBF8aVQRSWpUEVYrFBFi69QRb6yUEXttVBFJblQRVi8UEWLv1BF
vsJQRfHFUEUlyVBFWMxQRYvPUEW+0lBF8dVQRSXZUEVY3FBFi99QRb7iUEXx5VBFJelQRVjs
UEWH71BFvvJQRfH1UEUl+VBFWPxQRYv/UEW+AlFF8QVRRSUJUUVYDFFFiw9RRb4SUUXxFVFF
JRlRRVgcUUWLH1FFviJRRe0lUUUlKVFFWCxRRYsvUUW+MlFF8TVRRSU5UUVYPFFFhz9RRbpC
UUXxRVFFJUlRRTVNUUWRUFFFDFNRRfFVUUUlWVFFWFxRRQ==</AssayXData><AssayYData Points="400">uEqXP6vTlz+qV5c/gFWXP6gHmD/4jJc/gc6XPz8Alz+xDpg/zFiXP6Wrlz9lZJg/YquXPzi8
lz/vr5c/MROYP59Vlz+FAZg//QKYPyZZmD9krpc/Y9eXP/4+mD9gzpg/3TSYP6cTmD/uDJg/
/62YP46JmD9EL5g/CTeYP+5XmD+Qr5g/dF6YP8pymD8FsJg/E/+XP361mD+a3Zc/E46YP8iT
mD9VtJg/Wb6YP5cWmT9ffZg/q1uZP7xwmD8Vqpg/4OqYP/10mT9yvJg/FeqYP1j/mD/cVpk/
ZymZP/XvmD/FxJg/SsyYPzoemT+xfpk/WJqZPxPxmD9SwZg/GNqYPyx0mT+1s5k//kqZPzRK
mT9eQJk/rwaZP6hfmT8lX5k/ruOZPxDVmD+Ke5k/xm6ZPy8KmT9fhZk/SkiZP8/ImT9aW5k/
z4iZP3NqmT8uoZk/yeOZP/KomT9G35k/NTCaP1m1mj8YNZo/O0WaP2symj/Sg5k/e16ZP6Yh
mj91UJo/vA6aP7CzmT+VKJo/R+aZP3V5mj93Rpo/MkiaP6Ezmj9lDpo/qWSaP2VQmj82G5o/
qRmaP/xWmj9bLZo/li+aP9Limj+/nZo/ZDaaPzUkmj/qbJo/IbyaP3HtmT9EAZs/36WaP9gB
mj+X5Zo/KYOaP7Bomj9XX5o/OcyaP47pmj/I4po/VSWbPywhmz94w5o/GlGbPwTPmj+Vf5o/
ISWbP5q6mj+CKps/DZiaPwFsmz84wZo/iYGaP0mxmj9ybJo/dVabP2D6mj/1vZs/N6eaP7MF
mz9oEJs/h5qbPweLmz8W35o/yO6aPz4ymz8SPps/SdiaP/TCmj/iQZs/MfOaP770mj/rNZs/
5QmbPz/Dmz95gZs/m6WbP1Npmz9xM5w/alKbP8Ptmj/245s/EbybPwX9mz/0wps/5AKbP1o0
mz91ZZs/WsqbP51fmz8Fc5s/o2ecP8Ejmz8UCZw/ifCbP40lnD9A7ps/aWWbP1xQnD9ZBpw/
NQGcPzvPmz+Q1ps/FZqbP4MEnD98VJw/DxucP39/mz9St5s/pK6bP39enD+17Zs/tmacP148
nD+ALpw/53acP47zmz9sEZw/OiecPxrgmz9arps/SEScP+4snD+KTJw/DjucP8DPnD/6fZw/
/g2cP98/nD/LEpw/tg+cP9XanD/B9Jw/yTGcPyZnnD+U8pw/4NmcP1dqnD+wBJw/rzucP0my
nD9r4Zw/u22cP8TZnD/RDJ0/h1icP42GnD8hwpw/tAqcP9WbnD8v2pw/DUycP4jUnD+SvJw/
ea6cP1HWnD/1V5w/J2mcP3xonD92i5w/wJScP3vLnD88lJw/jy+cP9wcnT8um5w/wOqcP7GJ
nD/tQJ0/wfqcP3AvnD+t6Jw/bIucPzQsnT9VB50/jMucP+7nnD91KZ0/ptOcPzdBnT8Y6Jw/
UlKdP9O7nD/PoJw/qrycP4vKnD+XZJ0/Ue6cP1LmnD/L0Jw/pmedP9shnT86zJw/IjqdP+TF
nD85xp0/educP88enT9Dlp0/F7GcP+DXnD/kI50/zJGdPwvfnD8QYJ0/nWidP1FcnT9kOp0/
31WdP+IKnT++cJ0/PEudP/01nT/ceZ0/jAedP07bnT+K8pw/h0idPyesnT+lSJ0/S3CdP0mC
nT8BfJ0/+omdP0wHnT+ifJ0/u9edPy3jnT95Yp0/coKdP6ufnT+cP50//mCdP1g0nj/a450/
GyudP6qxnT++/J0/5bidPxgGnT+vb50/6/CdPwHenT9XPp0/xr2dP2XpnT8CUp0/xgaeP1vl
nT8qGJ4/U7OdP2MInj80b54/TxCdP2innT9nj50/eumdPwKgnT8wn50/9oGePzfAnT/e+p0/
hgeeP2bhnT+QDZ4/3RCeP7zenT/7M54/0kGeP67lnT9PXZ4/QZGeP0W1nj/5X54/3NadPxjl
nT/LfJ4/Mq6eP+5Inj+VBZ4/n7aePyb5nT9d4p4/6AyeP1EJnj9DMp4/YsOdPxZ2nT9lfZ4/
VCmeP/ydnj/xwp4/JVOeP0l8nj+oJ54/llWeP6mTnj8NaZ4/o0mePy7fnj8wRZ4/AEieP/xN
nj9tfZ4/zcyeP6csnj8W1J0/hWKeP/1Bnj+3TZ4/1WiePw==</AssayYData></Step><Step><CommonData><SampleLocation>1</SampleLocation><SampleID></SampleID><SampleGroup></SampleGroup><SampleInfo></SampleInfo><SampleRow>H</SampleRow><SamplePlate>1</SamplePlate><WellType>BUFFER</WellType><Concentration>-1</Concentration><ConcentrationUnits>µg/ml</ConcentrationUnits><MolarConcentration>-1</MolarConcentration><MolarConcUnits>nM</MolarConcUnits><MolecularWeight>-1</MolecularWeight><Temperature>25</Temperature><StartTime>9281906</StartTime><AssayTime>30</AssayTime></CommonData><FlowRate>1000</FlowRate><StepType>BASELINE</StepType><StepName>Baseline</StepName><StepStatus>OK</StepStatus><ActualTime>30</ActualTime><CycleTime>0.2</CycleTime><AssayXData Points="150">i19RRbpiUUXxZVFFIWlRRVRsUUWLb1FFunJRRe11UUUheVFFVHxRRYd/UUW+glFFDoZRRSWJ
UUVYjFFFi49RRbqSUUXtlVFFIZlRRVScUUWHn1FFuqJRRfGlUUUpqVFFWKxRRYevUUW+slFF
7bVRRSm5UUVUvFFFh79RRbrCUUXxxVFFIclRRVTMUUWLz1FFvtJRRfHVUUUp2VFFWNxRRYvf
UUW+4lFF7eVRRSHpUUVY7FFFi+9RRb7yUUXx9VFFJflRRVj8UUWH/1FFvgJSRfEFUkUlCVJF
WAxSRYcPUkXKElJF8RVSRSUZUkVYHFJFix9SRb4iUkXxJVJFJSlSRVgsUkWLL1JFvjJSRfE1
UkU5OVJFWDxSRYs/UkW+QlJF8UVSRSVJUkVYTFJFi09SRb5SUkXxVVJFJVlSRVhcUkWLX1JF
02JSRfFlUkUlaVJFWGxSRYtvUkW+clJF8XVSRSV5UkVYfFJFi39SRb6CUkXxhVJFJYlSRViM
UkWbj1JFvpJSRfGVUkUlmVJFWJxSRYufUkW+olJF8aVSRSWpUkVYrFJFi69SRb6yUkXxtVJF
JblSRVi8UkWLv1JFvsJSRfHFUkUlyVJFWMxSRYvPUkW+0lJF8dVSRSXZUkVY3FJFi99SRb7i
UkXt5VJFJelSRX3sUkWL71JFvvJSRfH1UkUl+VJFWPxSRYv/UkW+AlNF8QVTRSUJU0VgDFNF
iw9TRb4SU0XxFVNFJRlTRVgcU0WLH1NFviJTRfElU0UlKVNFWCxTRYsvU0W6MlNF7TVTRSU5
U0VYPFNF</AssayXData><AssayYData Points="150">qc6eP5FTnj+r2p4/ui6eP1panj+iAp8/1QufPyNlnj/EQp4/cAWfPziZnj+Mc54/4JyePyvs
nj8saZ4/TK6ePyKpnj+/Bp8/bAueP+canz+cdJ4/3RafPwf2nj94854/GQafP6q2nj9BRZ4/
0pmeP/xMnz/uJp8/D7aeP4adnz+CtZ4/hhqfP08inz/gH58/7XOeP+HHnj8TCZ8/XWeeP1vu
nj9UQJ8/CfKePyvRnj/yW58/PlmfPx4Knz95Np8/zxafP6Bcnj+he58/L5GeP73Bnj9WPJ8/
JFWfP1W+nj/pdJ8/0zCfP/w/nz8tC58/VKWfP2dBnz+m/p4/fy6fP1g/nz/cgZ8/6VufP8tM
nz9yi58/m6qfP7u8nz/iWJ8/wx6fP+L4nj/pwJ8/Z7ifP47Vnz9VkZ4/k3ufP4yJnz8vyJ8/
MVufP688nz+ZU58/eVafPwD3nj/8U58/7pufP/CZnz+mY58/zK6fP//8nz/8xJ8/wLyfP/X4
nz80e58/dnifP4jSnz/UFJ8/EmGfPzfTnz8si58/duWfP5yBnz+uw58/nuafP356nz/9LaA/
PIGfP6W6nz/BRZ8/V0KgP9DInz8bBaA/GwGgPyAYoD/qi58/Cg6gP7OKnz8+dZ8/dOufP+vA
nz9cf58/o8WfP7TRnz9SJKA/Z6ifP3rLnz8piJ8/D8mfPzfRnz+oz58/Ze6fPwMDoD9oB6A/
kKugP6H7nz+bJaA/Nx+gP3lCoD8WLKA/h9CfP9nHnz9ysp8/w4igP25yoD9WUKA/wtKfP5yh
oD9BFqA/</AssayYData></Step><Step><CommonData><SampleLocation>10</SampleLocation><SampleID></SampleID><SampleGroup></SampleGroup><SampleInfo></SampleInfo><SampleRow>H</SampleRow><SamplePlate>1</SamplePlate><WellType>BUFFER</WellType><Concentration>-1</Concentration><ConcentrationUnits>µg/ml</ConcentrationUnits><MolarConcentration>-1</MolarConcentration><MolarConcUnits>nM</MolarConcUnits><MolecularWeight>-1</MolecularWeight><Temperature>25</Temperature><StartTime>9320747</StartTime><AssayTime>180</AssayTime></CommonData><FlowRate>600</FlowRate><StepType>ASSOC</StepType><StepName>Association</StepName><StepStatus>OK</StepStatus><ActualTime>180</ActualTime><CycleTime>0.2</CycleTime><AssayXData Points="900">iz9TRbpCU0XtRVNFJUlTRVhMU0WLT1NFMVNTRfFVU0UlWVNFWFxTRYtfU0W+YlNF8WVTRSVp
U0VYbFNFi29TRb5yU0XxdVNFJXlTRVh8U0WLf1NFvoJTRTuGU0UliVNFWIxTRYuPU0W+klNF
7ZVTRSWZU0VYnFNFi59TRb6iU0XxpVNFJalTRVisU0WLr1NFvrJTRfG1U0UluVNFWLxTRYe/
U0W+wlNF7cVTRSXJU0VUzFNFi89TRb7SU0Xx1VNFJdlTRVTcU0WH31NFvuJTRfHlU0Ul6VNF
WOxTRYvvU0W+8lNF8fVTRSX5U0Vk/FNFh/9TRb4CVEXxBVRFIQlURVgMVEWHD1RFvhJURfEV
VEUlGVRFWBxURYsfVEW+IlRF8SVURSUpVEVULFRFiy9URb4yVEXxNVRFJTlURVg8VEWLP1RF
vkJURfFFVEUlSVRFWExURYtPVEW+UlRF8VVURSFZVEVYXFRFi19URbpiVEXxZVRFJWlURVhs
VEWLb1RFvnJURe11VEUleVRFWHxURYt/VEW6glRF8YVURSWJVEVYjFRFi49URbqSVEXxlVRF
JZlURVicVEWLn1RFvqJURfGlVEUhqVRFWKxURYuvVEW+slRF8bVURSW5VEVYvFRFi79URb7C
VEXxxVRFIclURVjMVEWLz1RFutJURfHVVEUh2VRFWNxURYffVEW+4lRF8eVURSHpVEVY7FRF
i+9URb7yVEXx9VRFJflURVj8VEWL/1RFvgJVRfEFVUUlCVVFWAxVRYsPVUW6ElVF7RVVRSUZ
VUVYHFVFix9VRb4iVUXxJVVFJSlVRVgsVUWfL1VFvjJVRfE1VUUlOVVFWDxVRYs/VUW+QlVF
7UVVRSVJVUVYTFVFi09VRb5SVUXxVVVFJVlVRVhcVUWLX1VFvmJVRe1lVUUlaVVFWGxVRYdv
VUW+clVF8XVVRSV5VUVUfFVFi39VRb6CVUXxhVVFJYlVRVSMVUWHj1VFvpJVRfGVVUUlmVVF
VJxVRYefVUW+olVFM6ZVRSWpVUVUrFVFh69VRb6yVUXxtVVFJblVRVi8VUWLv1VFvsJVRe3F
VUUlyVVFVMxVRYvPVUW+0lVF7dVVRSXZVUVY3FVFh99VRbriVUXx5VVFIOlVRVjsVUWL71VF
uvJVRe31VUUl+VVFVPxVRYf/VUW6AlZF7QVWRSUJVkVYDFZFiw9WRboSVkXtFVZFJRlWRVgc
VkWPH1ZFviJWRfElVkUgKVZFWCxWRYcvVkW+MlZF7TVWRSA5VkVUPFZFmz9WRb5CVkXxRVZF
JUlWRVRMVkWHT1ZFvlJWRfFVVkUlWVZFWFxWRYtfVkW6YlZF8WVWRSVpVkVYbFZFi29WRb5y
VkXtdVZFIHlWRVh8VkWHf1ZFuoJWRfGFVkUliVZFVIxWRYuPVkW+klZF7ZVWRSWZVkVUnFZF
i59WRb6iVkXtpVZFOalWRVSsVkWLr1ZFvrJWRfG1VkUluVZFWLxWRYe/VkW+wlZF8cVWRSXJ
VkVYzFZFh89WRb7SVkXx1VZFINlWRVjcVkWH31ZFz+JWRe3lVkUl6VZFWOxWRYfvVkW+8lZF
7fVWRSX5VkVY/FZFh/9WRboCV0XxBVdFIAlXRVQMV0WHD1dFuhJXRfEVV0UgGVdFWBxXRYcf
V0W+IldF8SVXRSApV0VULFdFhy9XRb4yV0XtNVdFJTlXRVQ8V0WHP1dFukJXRfFFV0UlSVdF
VExXRYdPV0W+UldF7VVXRSVZV0VYXFdFh19XRRxjV0XxZVdFJWlXRVhsV0WHb1dFvnJXRe11
V0UleVdFWHxXRYd/V0W+gldF8YVXRSCJV0VYjFdFi49XRbqSV0XxlVdFIJlXRVScV0WHn1dF
uqJXRe2lV0UgqVdFVKxXRYevV0W6sldF9rVXRSW5V0VYvFdFi79XRbrCV0XxxVdFJclXRVTM
V0WHz1dFvtJXRe3VV0Ul2VdFWNxXRYvfV0W+4ldF7eVXRSDpV0Vo7FdFh+9XRb7yV0Xt9VdF
IPlXRVT8V0WH/1dFugJYRe0FWEUgCVhFWAxYRYcPWEW+ElhF8RVYRSAZWEVUHFhFix9YRboi
WEXtJVhFIClYRVgsWEWHL1hFujJYRfE1WEUgOVhFVDxYRYc/WEW6QlhF8UVYRSBJWEVYTFhF
i09YRbpSWEXxVVhFIFlYRVRcWEWLX1hFvmJYRe1lWEUgaVhFVGxYRYtvWEW+clhF7XVYRSV5
WEVYfFhFh39YRbqCWEXthVhFJYlYRVSMWEWHj1hFupJYRe2VWEUgmVhFVJxYRYefWEW6olhF
7aVYRSWpWEVUrFhFpK9YRbqyWEXttVhFILlYRVi8WEWHv1hFusJYRfHFWEUgyVhFWMxYRYfP
WEW60lhF7dVYRSXZWEVU3FhFh99YRbriWEXx5VhFJelYRVTsWEWH71hFuvJYRfH1WEUg+VhF
WPxYRYf/WEW6AllF8QVZRSUJWUVUDFlFhw9ZRboSWUXtFVlFJRlZRVQcWUX2H1lFviJZRfEl
WUUgKVlFVCxZRbwvWUW6MllFEjZZRSA5WUVUPFlFiz9ZRbpCWUXtRVlFIElZRVhMWUWHT1lF
ulJZRe1VWUU5WVlFVFxZRYtfWUW6YllF7WVZRSVpWUVUbFlFi29ZRb5yWUXtdVlFIHlZRVR8
WUWHf1lFuoJZRe2FWUUgiVlFWIxZRYuPWUW6kllF7ZVZRSCZWUVUnFlFh59ZRbqiWUXtpVlF
IKlZRVSsWUWHr1lFvrJZRfG1WUUluVlFWLxZRbi/WUW+wllF7cVZRSDJWUVUzFlFh89ZRbrS
WUXt1VlFINlZRVTcWUWL31lFuuJZRe3lWUUg6VlFVOxZRYvvWUW68llF7fVZRSX5WUVU/FlF
i/9ZRb4CWkXxBVpFJQlaRVgMWkWHD1pFuhJaRfEVWkUgGVpFiRxaRYcfWkXjIlpF7SVaRSUp
WkVYLFpFhy9aRb4yWkXtNVpFIDlaRVQ8WkWHP1pFvkJaRe1FWkUgSVpFVExaRYdPWkW+UlpF
7VVaRSBZWkVUXFpFh19aRb5iWkXtZVpFIGlaRVRsWkWHb1pFvnJaRfF1WkUgeVpFWHxaRYd/
WkW6glpF7YVaRSWJWkVUjFpFh49aRbqSWkXtlVpFIJlaRVScWkWHn1pFuqJaRe2lWkUgqVpF
WKxaRYevWkW6slpF7bVaRSC5WkVUvFpFh79aRbrCWkXtxVpFIMlaRVjMWkWHz1pFutJaRe3V
WkUg2VpFVNxaRYffWkW64lpF7eVaRSXpWkVY7FpFh+9aRbryWkXt9VpFJflaRVj8WkWH/1pF
6wJbRfEFW0UgCVtFVAxbRYcPW0W6EltF7RVbRSAZW0VUHFtFhx9bRboiW0XtJVtFIClbRVQs
W0WHL1tFvjJbRe01W0UgOVtFVDxbRYc/W0W+QltF7UVbRSBJW0VUTFtFh09bRbpSW0XxVVtF
IFlbRVhcW0WHX1tFumJbRfFlW0UgaVtFWGxbRYdvW0W6cltF7XVbRSB5W0VUfFtFh39bRb6C
W0XthVtFIIlbRVSMW0WHj1tFupJbRfGVW0UgmVtFWJxbRYufW0W6oltF7aVbRSCpW0VYrFtF
h69bRbqyW0XttVtFILlbRVS8W0WHv1tFvsJbRe3FW0UgyVtFWMxbRYfPW0W60ltF7dVbRSDZ
W0VU3FtFh99bRbriW0Xx5VtFIOlbRVTsW0WL71tFvvJbRe31W0Ug+VtFVPxbRYf/W0W+AlxF
EgZcRSAJXEVYDFxFhw9cRboSXEXtFVxFJRlcRVgcXEWHH1xFviJcRfElXEUgKVxFWCxcRYsv
XEW6MlxF8TVcRSU5XEVYPFxFhz9cRb5CXEXxRVxFJUlcRVRMXEWLT1xFulJcRe1VXEUgWVxF
VFxcRYtfXEW+YlxF8WVcRSVpXEVYbFxFi29cRc9yXEXtdVxFJXlcRVh8XEXRf1xFvoJcRfaF
XEUliVxFWIxcRZePXEW+klxF8ZVcRSWZXEVYnFxFi59cRb6iXEXxpVxFJalcRVisXEWLr1xF
vrJcRfG1XEUluVxFWLxcRYu/XEW+wlxF8cVcRSXJXEVYzFxFi89cRb7SXEXx1VxFJdlcRVjc
XEWL31xFvuJcRfHlXEUl6VxFWOxcRYvvXEW+8lxF8fVcRSX5XEVY/FxFi/9cRb4CXUXxBV1F
JQldRVgMXUWLD11FvhJdRfEVXUVOGV1FWBxdRYsfXUW+Il1F8SVdRSUpXUVYLF1Fiy9dRb4y
XUXxNV1FJTldRVg8XUWLP11FvkJdRfFFXUUlSV1FWExdRYtPXUW+Ul1F8VVdRSVZXUVYXF1F
i19dRb5iXUXxZV1FIGldRVhsXUWLb11FvnJdRfF1XUUleV1FWHxdRYt/XUW+gl1F8YVdRSWJ
XUVYjF1Fi49dRb6SXUXxlV1FJZldRVicXUWLn11F36JdRfGlXUU5qV1FWKxdRYuvXUW+sl1F
8bVdRSW5XUVYvF1Fi79dRb7CXUXxxV1FJcldRVjMXUWLz11FvtJdRfHVXUUl2V1FWNxdRYff
XUW+4l1F8eVdRSXpXUVY7F1Fi+9dRb7yXUXx9V1FJfldRVT8XUWL/11FugJeRe0FXkUgCV5F
VAxeRYsPXkW6El5F8RVeRSAZXkVYHF5Fix9eRb4iXkXxJV5FICleRVgsXkWLL15FvjJeRfE1
XkUlOV5FWDxeRYs/XkW+Ql5F8UVeRSBJXkVcTF5Fi09eRb5SXkXxVV5FIFleRVhcXkWLX15F
vmJeRfFlXkUlaV5FWGxeRYtvXkW+cl5F8XVeRSV5XkVYfF5F</AssayXData><AssayYData Points="900">6YWePzPSnj++h58/mIqfP/jRnz8TvJ8/7cmfP1LVnz/0T6A/p0CgP55CoD/hBKA//D2gP9Mm
oD+mPaA/O0+gP3edoD92NaA/QwCgP8qKoD8AvaA/rDqgP/a1oD/tbKA/4cGgP0dsoD8BI6A/
LtSgP0mOoD93T6A/DSigP4pBoD9oi6A/ZpCgP9/koD9m1aA/2cSgPxhLoD+z2KA/56CgP3Tn
oD8nXaA/QtigP8SsoD/n+aA/jmWgP+7HoD9kK6A/CwegPw2soD+PIaE/armgP30HoT8FoKA/
9gOhP8eVoD/dc6A/jNCgP687oD875KA/BeOgP0QSoT9sgKA/SdSgP9BdoD9aTKE/NrWgP0wk
oT9FQ6E/RsygP0s3oT+g7KA/jsqgP8pqoT/qU6E/kHShP1V2oT/bKaI/RiShP7BeoT8YnqE/
x7mhP01WoT+Dx6A/yUqgP5OPoT96caE/CsOgP7dnoT8AkqE/NhahP69soT/1ZaE/PGOhP76g
oT8pqqE/LLChP+xsoT8qk6E/TK6hP+xEoT9qfaE/b2ehP0ljoT/RWKE/67uhP/WDoT+3W6E/
IXWhP9e3oT/yBKI/p9qhP+WBoT9h5qE/wvyhP5xNoj857aE/YzGiP7v5oT+IA6I/KESiP+n8
oT/cFaI/n02iP3rboT+bMaI/sQaiP/37oT/gOKI/JsihP9bDoj9KDqI/ZtShP64Boj+YFaM/
BBiiP1lsoj8fP6I/15WiP3yEoj809KE/CCyiP3qAoT/HL6I/B0miP+i0oT+u2qE/REeiP1YX
oj/oxqI/VGmiP8CYoj82IaI/ECqiPxh3oj9v8qE/Y+ahP/tGoj/fLKI/w0eiP1/Voj91QKI/
+FeiPzQxoj9s2aI/e/2hP9Jkoj/W7aE/OBWiPzyioj/le6I/r/ChP2N2oj9ZiaI/BLOiPymb
oj/kn6I/JOihP1aEoj/7f6I/X12iP5Zioj+9lKI/r4WiP+mGoj8Vy6I/hmuiPxR3oj9f06I/
c4yiP/NAoj+NU6M/YOmiP8y/oj+9v6I/n66iP2ORoj8laaI/qtiiPyK+oj9cT6M/EYuiP6OU
oj8w8aI/aOqiP3+foj/046I/5LWiP7/poj/m5qI/NKyiP7rkoj/asKI/Y6GiP11+oz/4H6M/
guWiP0Hxoj86SqM/zzCiP1LQoj+oTaM/5TujP4B9oj9/B6M/PiCiPzkZoz+99KI/fcOiPxkG
oz9ch6I/SiGjP8Hjoj+LdaM/exOjP3mnoj+d3KI/IveiP1PCoj+BZaM/te2iPyQDoz+10aI/
NqmiP0HSoj9lp6M/qOKiP94loz8M6qI/YoijP5ynoz8AvqI/V9uiP/EQoz+HLKM/IWijP7ne
oj9rCaM/6TGjP0b9oj8zVKM/K26jP0g0oz+WxqM/856jP7Sjoz86cKM/GyWjP8bMoj+h66I/
i+2jP2sLpD+nT6M/pZejP4Myoz/GjqM/vSOjPwQMoz/bIKM/sTqjP/hjoz/PRaM/Nw6kP3GV
oz/OD6M/NmejP4SXoz/DXKM/ciSjP348oz+icqM/wm2jPze0oz8sIaM/MRekPzjOoz9HmKM/
KXqjP7FFoz8j16M/bzqjPySYoz8hDKQ/piSkPwPZoz9vfqM/dLWjPyLeoz+mUaM/jRijP1G8
oz8UGaM/L5qjP8POoz83JqM/doyjP3Dwoz/KaqM/GhikP66eoz8Kk6M/rXGjP8qSoz9G0aM/
DdCjP99YpD/XdKM/8PmjPxeGoz8kk6M/TkijPzDboz9o16M/isWjP2IhpD8OAKQ/UEqjP9Di
oz+kwqM/f0akPxvioz/IWaM/4o6jP3e6oz8bR6Q/bLOjP0wepD9gb6Q/fUWjP8X0oz/kh6M/
x+6jP1Tzoz8DV6Q/s/mjPwbsoz9tFKQ/Iv6jP3dApD9nTKM/AVekP4AtpD/I6aM/ACmkPxq+
oz8P0KM/7O6jPyHNpD8+sKM/HuyjP7ZopD8aDKQ/veKjP5typD+bNaQ/OPajP68vpD9i8qM/
AvKjP8zWoz/3gKQ/9/yjP4Tsoz9Zq6M/l2qkP/J7pD/gRKQ/wCSkP35WpD/u76M/a7WjP3ZQ
pD/NCKQ/KxmkPztrpD+oXaQ/+HKjPz5KpD9KyqM/e1ikP8aMoz9pTqQ/YySkP2LIoz+VJ6Q/
9ySkP1lcpD+CIaQ/iBCkPwxjpD/BnKQ/PuqkP1V8pD+ZKKQ/53GkP6eOpD99z6Q/miGkPw1V
pD8PKqQ/4A+kP91kpD/zfqQ/55+kPwqNpD+zVaQ/iiekP3xspD/ZGKQ/Rq+kP473pD+JzKQ/
/V+kP/eApD/XAaQ/BOGkP4+TpD+H66Q/QVekP51KpD8ndKQ/x5ukP6rvpD+T46Q/OySkP/eL
pD8ipaQ/d4qkP9SbpD8uy6Q/JcykPxSIpD9k6KQ/GbekP+cGpD8uRqQ/0IOkP5s5pD+TzaQ/
EaakP6ofpT/kBqU/6NSkPzsEpT8VuaQ/msKkP4RspD96fqQ/RXGkPy+vpD+l5qQ/fCilP1/I
pD/YE6U/NvmkPxCKpD8x5KQ/j+WkPxLHpD/4XaU/jh2lP6V4pD9BDaQ/idykP9TTpD/hLqU/
VJWkP0XwpD+aq6Q/4NukPwoepT8TuqQ/jDalP1z3pD/S/KQ/OImkPx2tpD/0KaU/AfWkPxnX
pD8zQqU/64ukP+K6pD8sN6Q/5E+lP0sXpT+sNqU/tcOkPxHHpD+28qQ/GBmlPzpgpT/vhqQ/
L6akPwP7pD8ln6Q/FdOkP7tjpD+h1KQ/ZgulP9oXpT8XnqU/3jSlP/udpD9W26Q/hd+kP32Z
pD/og6U/r5GkPwq9pD+hhaU/YOKlPyVmpT/kF6U/oAWlP/BDpT9KT6U/FWSkPx7qpD/wY6U/
J/WkPyMipT9/fqQ/6XOlP1Y/pT925KQ/IDalP8jEpT8/FqU/54+lP9KwpT+xeKU/ER6lP1lA
pT/maKU/+xalP58NpT+vN6U/kEalP0eHpT8dPaU/nbykP44bpT+HMaU/7kOlP+LLpT/Pa6U/
fHGlP0ZfpT8pOKU/8belP4snpT9BG6U/fDSlPyTapT+ohaU/hWGlP9ogpT/DRKU/dDylP5ub
pT+piaU/EhKlP1awpT8PjqU/sIulP2zEpT90O6Y/evilP+5apT8jraU/G2WlP/UjpT9NZaU/
5HGlP0B5pT/L16Q/f4+lP1JzpT+fj6U/snKlP2mZpT8H0KQ/WyemP9CPpT+XJKU/u6qlP2TD
pT8a9aU/TpalP/nwpT9rIaY/an6lP2H5pT8DR6Y/TEulPxzQpT+fSKY/DyalP1Y6pj+YtKU/
yVmlP8ZKpT/To6U/ia2lPxTppT/0cqU/yjqlPw5XpT+806U/JpelP0CepT80vKU/zL6lPxI8
pj8WMaY/bMqlP1iWpT8f7qU/GoilP9pUpT/DwqU/RaalP/gQpj+9HKY/lPGlP9G8pT/tCqY/
rrelP47UpT9X3qU/iq6lP8impT/uA6Y/AO2lP/SMpj+pEqY/rD6mPx1rpT+qz6U/5vmlPzAC
pj8mtKU/KnKlPyjvpT9vZKY/wLilP9hCpj+6GaY/UYKlPyafpT+X7aU/s2+lP260pT/j/qU/
YnmlP365pj+2bqY/wfqlP3Wppj8xS6Y/uNKlP/AUpj8v56U/eAamP1x7pj+itKU/86WlP2uU
pj978qU/DBimP7x4pj+Hw6Y/QfilP9XUpT9iRaU/Sw+mPxIEpj+vzqY/odmlPyEnpj/OnaY/
3XimP4eipT/4P6Y/4YGmP5YLpj8cO6Y/5z6mP9Inpj91UaY/hR+mP8impj8Bq6U/ndalP6b+
pT99SqY/cgymP+mzpT/3d6Y/RCymP8CupT9zIKY/Pk6mP3nFpT+JMqY/A5CmP+Zlpj+x2qU/
l7ilP44Fpj+97KU/HVKmP9GNpj9t1KU/sfKmP3OApj9NO6Y/cUGmPxjtpT+Eh6Y/8m2mP1vX
pj8LzaU/8MqmP0wCpj+64KY/y+SmP3J0pj+0IKY/ShmmP9LSpj8I2aY/9q2mP1jEpT+ZNKY/
cdGmPy+Mpj/PY6Y//DWmP4SNpj9akqY/3k2mP6wDpj9UM6Y/EnSmP8zopj9QUaY/IIemP1Mv
pj+hjaY/HaGmP7wtpj+3Q6Y/FZSmP/kDpj8LoKY/YEWmPyvnpT+uX6Y/NvSmP38apj9FaaY/
5FGmPx1Ipj/rY6Y/0pimP+Thpj9XyKY/iMSmP7eipj+IZaY/HnymPzo/pj/JgaY/61unP9ZK
pj/D3KU/AA+mP0JDpj+BzKY/6WemP61kpj96raY/SySnPy8rpz/y9KY/KrOmP1KUpj9PrKY/
BtqmP2YTpj/AVaY/6/qmPwOnpj8lp6Y/tKumP0rjpj+JwaY/J7umP/2Spj/np6Y/LCCnP7Iw
pj9mXqY/UBqnPwtPpj+QtKY/ueamPwEFpj9+Gac/rM2mP/Dvpj+3lqY/vbumP13cpj82raY/
5kKmP28ppz/5w6Y//8imP0Acpz+gX6c/fjCnP6f0pj9FI6c/T+imP3Ispz8n5qY/ABWnP5gY
pz/GtKY/5jWnP8iPpj/5l6Y/wymnPyjPpj8zBac/4/umP3C1pj8kCac/0sOmP5MXpz/F8aY/
HsCmP7odpz8MJqc/91GnP6vPpj/OvKY/YG+mP/dMpz8nqqY/ox6nP9e9pj8c8aY/z0SnP8Hs
pj+6Nac/MbGmP8Gapj8vFac/ju+mP3FMpz9BIKc/NYKmPzDIpj9xpKY/NyWnP8H2pj92jqc/
eAenP9Qppz+s+KY/CcynP4EDpz+/MKc/w8qmP0UPpz/PMac/</AssayYData></Step><Step><CommonData><SampleLocation>1</SampleLocation><SampleID></SampleID><SampleGroup></SampleGroup><SampleInfo></SampleInfo><SampleRow>H</SampleRow><SamplePlate>1</SamplePlate><WellType>BUFFER</WellType><Concentration>-1</Concentration><ConcentrationUnits>µg/ml</ConcentrationUnits><MolarConcentration>-1</MolarConcentration><MolarConcUnits>nM</MolarConcUnits><MolecularWeight>-1</MolecularWeight><Temperature>25</Temperature><StartTime>9509646</StartTime><AssayTime>180</AssayTime></CommonData><FlowRate>600</FlowRate><StepType>DISASSOC</StepType><StepName>Dissociation</StepName><StepStatus>OK</StepStatus><ActualTime>180.002</ActualTime><CycleTime>0.2</CycleTime><AssayXData Points="900">i39eRb6CXkXthV5FJYleRViMXkWHj15FvpJeRfGVXkUhmV5FWJxeRYufXkW+ol5F7aVeRSWp
XkVYrF5Fi69eRb6yXkXxtV5FJbleRVi8XkXRv15FvsJeRfHFXkUlyV5FWMxeRYvPXkW+0l5F
7dVeRSXZXkVU3F5F2d9eRbriXkXt5V5FIeleRVjsXkWL715FuvJeRfH1XkUl+V5FWPxeRYv/
XkW+Al9F8QVfRSUJX0VUDF9Fiw9fRb4SX0XxFV9FJRlfRVgcX0WLH19FviJfRfElX0UlKV9F
VCxfRYsvX0W6Ml9F8TVfRU45X0VYPF9Fhz9fRb5CX0XxRV9FIUlfRVRMX0WLT19FulJfRe1V
X0UlWV9FWFxfRYtfX0W+Yl9F8WVfRSVpX0VYbF9Fi29fRbpyX0XxdV9FJXlfRVR8X0WLf19F
voJfRfGFX0UhiV9FWIxfRYuPX0W+kl9F8ZVfRSWZX0VYnF9Fi59fRbqiX0XxpV9FJalfRVis
X0WLr19FvrJfRfG1X0UluV9FVLxfRYu/X0XTwl9F8cVfRSXJX0VYzF9Fh89fRbrSX0Xt1V9F
IdlfRVTcX0WL319FuuJfRe3lX0Ul6V9FVOxfRYfvX0W68l9F7fVfRSX5X0VU/F9Fi/9fRb4C
YEXxBWBFJQlgRVQMYEWLD2BFuhJgRfEVYEUhGWBFVBxgRYsfYEW+ImBF8SVgRSUpYEVYLGBF
hy9gRb4yYEXxNWBFJTlgRVQ8YEWLP2BFukJgRfFFYEUlSWBFVExgRYtPYEW6UmBF8VVgRSVZ
YEVUXGBFi19gRbpiYEXxZWBFJWlgRWBsYEWHb2BFvnJgRfF1YEUleWBFVHxgRYt/YEW+gmBF
8YVgRSCJYEVUjGBFh49gRbqSYEXxlWBFJZlgRVicYEWLn2BFuqJgRfGlYEUgqWBFWKxgRYev
YEW6smBF8bVgRSW5YEVUvGBFh79gRb7CYEXtxWBFIMlgRVTMYEWLz2BFvtJgRe3VYEUl2WBF
WNxgRYvfYEW+4mBF9uVgRSXpYEVY7GBFh+9gRbryYEXt9WBFJflgRVj8YEWH/2BFvgJhRfEF
YUUlCWFFWAxhRYcPYUW+EmFF8RVhRSUZYUVYHGFFix9hRb4iYUUCJmFFIClhRVgsYUWLL2FF
vjJhRe01YUUlOWFFWDxhRYc/YUW6QmFF7UVhRSVJYUVYTGFFh09hRb5SYUXtVWFFIFlhRVRc
YUWHX2FFvmJhRe1lYUUlaWFFVGxhRYtvYUW+cmFF7XVhRSB5YUVUfGFFk39hRbqCYUXxhWFF
IIlhRViMYUWLj2FFupJhRfGVYUUlmWFFWJxhRYufYUW+omFF7aVhRSCpYUVYrGFFh69hRbqy
YUXxtWFFILlhRVi8YUWLv2FFusJhRfHFYUUgyWFFVMxhRYfPYUW60mFF8dVhRSDZYUVY3GFF
h99hRbriYUXt5WFFIOlhRVjsYUWH72FFuvJhRe31YUUg+WFFVPxhRYf/YUW+AmJF7QViRSAJ
YkVUDGJFhw9iRboSYkXxFWJFJRliRWAcYkWHH2JFuiJiRfElYkUgKWJFWCxiRYcvYkW+MmJF
7TViRSA5YkVYPGJFhz9iRb5CYkXtRWJFJUliRVhMYkWHT2JFvlJiRe1VYkUgWWJFWFxiRYtf
YkW6YmJF7WViRSBpYkVUbGJFh29iRbpyYkXxdWJFJXliRVh8YkWTf2JFvoJiRe2FYkUliWJF
VIxiRfaPYkW6kmJF7ZViRSCZYkVYnGJFi59iRbqiYkXxpWJFJaliRVSsYkWHr2JFurJiRe21
YkUguWJFVLxiRYu/YkW+wmJF7cViRSXJYkVUzGJFh89iRbrSYkXt1WJFINliRVTcYkWH32JF
uuJiRfHlYkUg6WJFWOxiRYvvYkW68mJF7fViRSD5YkVY/GJFh/9iRboCY0XtBWNFXgljRVQM
Y0WHD2NFvhJjRfEVY0WoGWNFVBxjRYcfY0W6ImNF7SVjRSApY0VULGNFhy9jRboyY0XxNWNF
JTljRVQ8Y0WHP2NFukJjRe1FY0UgSWNFVExjRYdPY0W6UmNF7VVjRSVZY0VUXGNFh19jRRhj
Y0XtZWNFIGljRVRsY0WHb2NFvnJjRe11Y0UgeWNFVHxjRYd/Y0W6gmNF7YVjRSWJY0VUjGNF
h49jRbqSY0XtlWNFIJljRVScY0WHn2NFuqJjRe2lY0UgqWNFVKxjRYuvY0X4smNF7bVjRSC5
Y0VUvGNFh79jRb7CY0XxxWNFIMljRVTMY0WHz2NFvtJjRe3VY0Ul2WNFVNxjRYffY0W+4mNF
7eVjRSXpY0VY7GNFi+9jRb7yY0Xt9WNFIPljRVT8Y0WH/2NFvgJkRe0FZEUgCWRFWAxkRYcP
ZEW+EmRF7RVkRSAZZEVUHGRFix9kRboiZEXtJWRFIClkRVQsZEWHL2RFujJkRe01ZEUgOWRF
kTxkRYc/ZEW+QmRF8UVkRSBJZEVUTGRFi09kRbpSZEXtVWRFIFlkRVRcZEWHX2RFumJkRe1l
ZEUgaWRFVGxkRYdvZEW6cmRF7XVkRSV5ZEVUfGRFi39kRbqCZEXthWRFIIlkRViMZEWHj2RF
upJkRe2VZEUlmWRFVJxkRYefZEW6omRF7aVkRSCpZEVUrGRFh69kRb6yZEXttWRFJblkRVi8
ZEWLv2RFusJkRfHFZEUgyWRFVMxkRYfPZEW60mRFJ9ZkRSDZZEVU3GRFh99kRbriZEXt5WRF
JelkRVTsZEWH72RFuvJkRe31ZEUg+WRFVPxkRYf/ZEW+AmVF7QVlRSAJZUVUDGVFhw9lRboS
ZUXxFWVFIBllRVQcZUWHH2VFuiJlRe0lZUUlKWVFVCxlRYsvZUW6MmVF7TVlRSA5ZUVUPGVF
hz9lRbpCZUXtRWVFJUllRVhMZUWHT2VFulJlRfFVZUUlWWVFVFxlRYdfZUW6YmVF7WVlRSBp
ZUVYbGVFj29lRbpyZUXtdWVFIHllRVh8ZUWHf2VFuoJlRe2FZUUgiWVFVIxlRYePZUW6kmVF
7ZVlRSCZZUVUnGVFh59lRbqiZUXtpWVFIKllRVSsZUWHr2VFurJlRe21ZUUpuWVFVLxlRYu/
ZUW6wmVF7cVlRSDJZUVUzGVFh89lRbrSZUXt1WVFINllRVTcZUWH32VFuuJlRe3lZUUg6WVF
XOxlRY/vZUW68mVF7fVlRSD5ZUVU/GVFh/9lRboCZkXtBWZFIAlmRVgMZkWHD2ZFuhJmRe0V
ZkUgGWZFVBxmRYcfZkW6ImZF7SVmRSUpZkVULGZFhy9mRboyZkXtNWZFIDlmRVQ8ZkWHP2ZF
vkJmRe1FZkUgSWZFVExmRYtPZkW+UmZF7VVmRSVZZkVUXGZFh19mRcZiZkXtZWZFIGlmRVRs
ZkWLb2ZFunJmRfF1ZkUleWZFVHxmRYd/ZkW6gmZF8YVmRSWJZkVcjGZFi49mRbqSZkXxlWZF
JZlmRVicZkWPn2ZFvqJmRfGlZkUgqWZFWKxmRYuvZkW+smZF8bVmRSm5ZkVYvGZFi79mRb7C
ZkXtxWZFJclmRVjMZkWLz2ZFvtJmRfHVZkUl2WZFWNxmRYvfZkW+4mZF8eVmRSXpZkVY7GZF
i+9mRb7yZkXx9WZFJflmRVj8ZkWL/2ZFvgJnRfEFZ0UlCWdFWAxnRYsPZ0W+EmdF8RVnRSUZ
Z0VYHGdFix9nRb4iZ0XxJWdFJSlnRVgsZ0WLL2dFvjJnRfE1Z0UlOWdFWDxnRYs/Z0W+QmdF
8UVnRSVJZ0VYTGdFi09nRb5SZ0XxVWdFJVlnRVhcZ0WLX2dFvmJnRfFlZ0UlaWdFWGxnRYtv
Z0W+cmdF8XVnRSV5Z0VYfGdFi39nRb6CZ0XxhWdFJYlnRViMZ0WLj2dFvpJnRfGVZ0UlmWdF
WJxnRYufZ0W+omdF8aVnRSWpZ0VYrGdFi69nRb6yZ0XxtWdFILlnRVi8Z0WLv2dFusJnRfHF
Z0UlyWdFWMxnRYvPZ0W+0mdF8dVnRSDZZ0VY3GdFi99nRb7iZ0Xx5WdFJelnRbLsZ0WL72dF
vvJnRfH1Z0Ul+WdFWPxnRaT/Z0W+AmhF8QVoRSUJaEVYDGhFhw9oRb4SaEXxFWhFJRloRVgc
aEWLH2hFuiJoRfElaEUlKWhFWCxoRYsvaEW+MmhF8TVoRSU5aEVYPGhFiz9oRbpCaEXxRWhF
JUloRVhMaEWLT2hFvlJoRfFVaEUlWWhFWFxoRYtfaEW+YmhF8WVoRSVpaEVYbGhFi29oRb5y
aEXxdWhFJXloRVh8aEWLf2hFvoJoRcKGaEVFiWhFWIxoRYuPaEW+kmhF7ZVoRSWZaEVYnGhF
i59oRbqiaEXxpWhFKaloRVSsaEWHr2hFvrJoRe21aEUluWhFWLxoRYu/aEW+wmhF7cVoRSXJ
aEVUzGhFh89oRb7SaEXt1WhFJdloRVjcaEWL32hFvuJoRfHlaEUl6WhFWOxoRYvvaEW+8mhF
8fVoRSX5aEVU/GhFh/9oRb4CaUXxBWlFJQlpRVgMaUW4D2lFvhJpRfEVaUUlGWlFWBxpRYsf
aUW+ImlF8SVpRSUpaUVYLGlFiy9pRb4yaUXxNWlFJTlpRZ08aUWHP2lFvkJpRfFFaUUlSWlF
VExpRYtPaUW+UmlF8VVpRSVZaUVUXGlFh19pRb5iaUXxZWlFJWlpRVhsaUWLb2lFunJpRe11
aUUleWlFWHxpRYt/aUW+gmlF8YVpRSWJaUVYjGlFi49pRb6SaUXxlWlFIJlpRVScaUWHn2lF
uqJpRe2laUUlqWlFWKxpRYuvaUW6smlF7bVpRSW5aUVgvGlF</AssayXData><AssayYData Points="900">BkWmP34Npz+whqY/sI+mP9z9pT/+5KY/G+WmP9Z0pj8XAqc/qbymP8hfpj8RpaY/zsCmP+Dt
pj8QzqY/A7amPyippj8WuKY/yFWmP5dspj/3xKY/vK+mPwr7pj+HUqY/hoqmPxjapj/P46Y/
7oqnPx8spz819qY/TXKmPyHEpj/VpaY/vwWmPx3Apj+7Vqc/dk6mPwgMpj/+tqY/gfWmP5p9
pj/wIqc/J4GmP8Wdpj9+w6Y/zGamP9qhpj/8vqY/0P2mP+cTpz8IaKY/yfymP5fdpj8TRqY/
FtWmP79Wpj8DhaY/iz+nP+dCpz+7/KY/pqumP3f4pj/OUKY/HeamPx/gpj/fc6Y/4h2nP9ac
pj8vPac/y2SmP2FOpj8ozqY/NOWmP6uIpj8CrKY/Mo2mP7x3pj8XiKY/nJ6mPyKLpz9D9aY/
IH+nPzQHpz+M96Y/yf+lP1fhpj+z+KY/GdGmP10Cpz+O3KY/BVimP3MRpz+XoqY/04mmP/n/
pj/TOaY/VzCmPwaTpj+5F6c/XXamPw//pj/ZF6c/MUemP8aZpj/gz6Y/xNOmPymipj/bCqY/
gEKmPxfJpj921KY/UdymP3mSpj93JKc/KGKnP9fSpj8mqaY/Iv2mP+8Epj/c2KY/kdmmPxyM
pj/wt6Y/pEimP1ltpj8AmaY/YoimPyFmpj8voKY/SISmP7xopj/yVKc/g/umP7qSpj/F1aY/
lnGmP882pj+AsaY/xLOmPxmlpj8v56U/3zynPwSfpj8Bj6Y/D6SmP7ddpj8QLKY/HO+mP+vS
pj9djqY/t5mmPzK8pj8DxqY/P2KmP0uGpz+I+6Y/uPumPyOXpj8p3qY/jcGmP1KNpj8GtqY/
O9GmP2lHpz/mq6Y/jn+mP9bdpj8kS6c/WNOmP1APpz+ogaY/gjmmP0U8pz/Fl6Y/bwinP0i2
pj9L2aY/UdamP89hpj+306Y/cS2mPwWtpj8XLaY/PQGnP0mkpj8D2KY/xL+mP543pz+uRqY/
zpKmPxTIpj8p3qY/e+GmP6WYpj9JVKc/Ps+mP+WNpj83Q6c/z+WmP1Xupj/xRqc/pMCmP54x
pj/zaqY/ShanPx+Ppz/yiqY/usSmP3wSpz/FhKY/UYimPxZ3pj/6RKY/VMOmP223pj9W1aY/
f3emP7bmpj+V76Y/dO2mP7uppj8AUKc/2ZamP9mypj9CqaY/48ymP8bhpj+z/6Y/ZvumP28t
pj+Teac/wbymP4Kppj8NsqY/bg+nPw4Epz99eqY/9KemP7/vpj9U/6Y/+MGmP3nmpj9bbaY/
iFmnP4i6pj8KQ6c/AOumP4Atpz+ox6Y/wiqnP7Kepj8Jz6Y/W0mnP7ORpj8ZsKY/DCanPysG
pz8Zw6Y/Y7umP9X1pj+cf6c/0xSnPz93pj/q1KY/bsmmP/8lpz9NMqc/UUSnP31Bpz+ad6c/
Rx6mP1zjpj+WFKc/BW+mP7Lhpj+l7qY/rjenPzASpz/U1qY/KTKnPyWgpj9ngqY/q6CmP7vl
pj/BFac/qUCnP1wlpz8UJKc/UTunP7C8pj9Y8aY/LKGmP1bhpj9Q9aY/d86mP6YYpz/ezqY/
Ik6mP80Npz92w6Y/trqmP4/Upj/wXqY/+B2nP+p3pz+A2aY/Q1OnPwQnpz/IaaY/FmSnP6wY
pz8oOKc/CS+nP7Tfpj/5/qY/tEunPya1pj/Xs6Y/DhOnP7f1pj9I/KY/nE2nPyMNpz++jKY/
3simP2NOpz8JzqY/zJCnP+U5pz8IrqY/k+SmPy35pj9gWKc/YqumP4gLpz+MX6c/0gOnPxNJ
pz8DX6c/6rqmP2qUpz/9D6c/LBOnP+Mupz9J06Y/M52nP6sypz8m4aY/f4emP2/8pj96jqc/
I9CmP6NDpz8nAKc/8EKnP9W2pj+D56Y/mR6nPwIIpz/97qY/+NunP1/opj9xBqc/AjKnPzcG
pj/2Bqc/tsKnP9wBpz++BKc/QRKnP/Idpz/INKc/Ou2mP7Llpj+8Xac/BBanP8o4pz/KM6c/
B8amP57dpz+6pac/B9mmP0bppj9JDKc/9E6nP1o7pz+3Xac/fRunP1Wvpj9wpKY/GDqnP1aN
pz+nNac/00SnP4kKpz9nLKc/8TOnP1d1pj8gmKc/4HSnP7d2pz8AOKc/qnynPxPtpj/Qrqc/
ZjCnP891pz91/qY/Q8umP3AZpz/EZac/kIumP9Tdpj+SG6c/hQCnPxn9pj9v2aY/W/umP2hU
pz9gP6c/1SOnP8eHpz9ypac/2LunPxe/pj8IIac/afCmPwxtpz+506Y/8pKnP8CXpz+/oKc/
9jKnP+8Upz+gHac/uXOnP5V3pz9CFKc/bESnP6Qspz/wvac/+OWnPz7Fpz8aiKc/dc2nPyxM
pz8Nwqc/yFunP2eepj8xR6c/Fe+nP5c7pz/S2qc/VkSnP6fepz+iv6c/U5anP55qpz+wpKc/
GlenP/ejpz/P4ac/x2OnP7Egpz8IPKc/gpenPzCdpz/iFKc/8n6nPzZ7pz9RP6c/HGinP47g
pj+Neqc/UkCnPznVpz9zQ6c/hNinP1PApz8pNqc/rzunPw7zpj8r0ac/JvamP4Szpz+CJKc/
5MmmPyYPpz+nfac/fUSnP85lpz+PfKc/042nP5k8pz9Vdqc/LDqnP5hcpz9K0Kc/6LWnP8NS
pz/Miqc/N6+nPw1Spz/nHKg/4WSnP/lzpz9nTac/iKynP2TQpz8gmqc/tJ2nP4txpz+Hj6c/
DaenPzNLpz/6y6c/UGanPyZ2pz97yKc/ztmnP7Bspz9KtKc/c4CnP8YTqD9Ymqc/YgOoPyy/
pz96Jqc/uPamP1efpz/4+6c/MrKnP+qxpz/ChKc/Y5KnP3e8pz82rqc/UzinP7Rrpz8U56c/
eQ2oPwRdqD8GVqc/+PCnP6BHpz+DP6g/x5+nP7ykpz9shac/ipKnP/W8pz/T5qc/HNynPyE8
pz/Ajqc/nuGnPzSrpz+qMKg/0venPzhvpz9TP6c/y5WnP9yFpz9Fe6c/EhKoP8vTpz9466c/
BWynP67Gpz/hHqc/G0unP+gRqD8cv6c/Ht6nPwYhqD91zac/EqynP3zmpz/w4ac/dQOoP/aK
pz8v/6c/x1CnP9Wkpz+QVKg/FUenP1t9pz+3+ac/9u6nP+fPpz+A/qc/ngaoP+uGpz9oBac/
pgmoP3pXpz9jsqc/uYWnP3v+pz8gQKc/G1+oP8b3pz9PBag/8ROoP0i1pz8i0Kc/6einP0Lk
pz9xxac/6TuoP/47pz8cDac/R2WnP/j6pz8ro6c/9qunPzX6pz9Tzac/s4unPzR4pz9Zs6c/
vs2nP0bVpz+Ieqc/NGinP426pz9Doqc/yf+nP8B4pz8jfqc/1++nP1gcqD9hEag/Yv6nP5Au
qD8yEag/srunP+5KqD8dYac/YaynP+/tpz/+z6c/bv+nP1iTpz8nVqg/OHWoP3l0pz9moKc/
8cqnP82Spz9j4Kc/K4anP1AUqD98Mac/9uCnP8S+pz/K2ac/YSWoP3zQpz/726c/ywuoP9EV
qD/uOag/+BenP2ynpz9e/qc/wn6nP5ojpz/cBqg/3kSnP7alpz8lAKg/fc6nPwPrpz9c4qc/
OrKnPzbPpz9p2Kc/9lmoPyX/pz/876c/riyoP6sYqD+lCag/iMynP8lzqD+w7ac/U82nP+3r
pz8Iu6c/61eoP2QmqD+0Uag/fsKnP1k4qD/91ac/JH+nPxK2pz/J76c/C/CnP6PCpz+V5ac/
acmnP1uNpz+5C6g/qLKnP9mtpz/tE6g/Od6nPw0JqD/Pyag/evmnP7ccqD/l4qc/kG+nP90+
qD9rA6g/KrOnP/khqD8vI6g/z3SnP4yFqD/wyKc/zJKoPzILqD/Prac/s/+nP0IVqD+zcKg/
4KenP6Z9qD/V7ac/eS2oPwDQpz+Onac/yOKnP63cpz8Za6g/vkGoP2nWpz8KHqg/EuOnP5As
qD8/T6g/HdanP973pz9uC6g/IGioPx8DqD/jSag/NeanP25vqD/ktag/jx+oPxgVqD8miKg/
ekuoP43+pz/Hpag/rgKoP5zOpz82Hag/wGeoP6YvqD9rK6g/l+WnPzxsqD/mBqg/chCoP4t7
pz+AGKg/20CoP+EXqD+p9qc/Ur2oP+Xgpz9y1Kc/u7SnP+YRqD+xWag/IfinP+hvqD+8Z6g/
koaoP2/npz8E4Kc/FOSnP6AZqD+NMag/EyaoP0G3qD9IFKg/6l2oP9w4qD+4V6g/RC6oP3Vn
qD9Dmqg/SleoP+DXpz+KmKg/SK2nP72sqD8dGKg/XHyoP9X6pz9Caqg/h3OoP2s1qD8+KKg/
kxaoP8ZgqD8n26c/o5eoP9TZpz+z+ac/ikaoPwcjqD/866c/jP+nPxBDqD+aVag/tbioPy2n
qD+qEKg/8a6oP357qD8hzKc/SAyoP4CSqD/N+Kc/XlKoP5wlqD+uYqg/XzCoP2o1qD/Xeqg/
O7inP3MdqD82B6g/0lOoP/YyqD8tQag/WIWoP+M9pz9n1ac/obioP1zzqD9Naqg/ZhioP8Jr
qD97Hqk/qEaoP2ZTqD80Tqg/YuynP9MUqD/UdKg/u4yoP1UjqD/Mq6g/n6+oP6U5qD8FTag/
OeSoP62cqD/rXKg/VUKoP62ypz8aRag/ZBaoP0C+qD9Mxqg/q2yoP8yiqD/xgKg/S+6nP69E
qD9WUKg/TrmnP05rqD98kqg/2bWoPz92qD8pTag/zNaoP6v5pz/q3ac/VFqoP0GlqD8e26c/
iGaoP8d4qD+Cr6g/vVWoP3a+qD9wL6g/S5CoP0VtqD8GR6g/</AssayYData></Step><Step><CommonData><SampleLocation>11</SampleLocation><SampleID></SampleID><SampleGroup></SampleGroup><SampleInfo></SampleInfo><SampleRow>H</SampleRow><SamplePlate>1</SamplePlate><WellType>REGENERATION</WellType><Concentration>-1</Concentration><ConcentrationUnits>µg/ml</ConcentrationUnits><MolarConcentration>-1</MolarConcentration><MolarConcUnits>nM</MolarConcUnits><MolecularWeight>-1</MolecularWeight><Temperature>25</Temperature><StartTime>9698838</StartTime><AssayTime>5</AssayTime></CommonData><FlowRate>1000</FlowRate><StepType>KREGENERATION</StepType><StepName>Regeneration</StepName><StepStatus>OK</StepStatus><ActualTime>4.99907</ActualTime><CycleTime>0.2</CycleTime><AssayXData Points="25">k79pRcLCaUX1xWlFKclpRVzMaUWPz2lFwtJpRfXVaUUt2WlFXNxpRY/faUXC4mlF9eVpRSnp
aUVc7GlFj+9pRcLyaUX19WlFKflpRVz8aUWP/2lFxgJqRfUFakUpCWpFXAxqRQ==</AssayXData><AssayYData Points="25">rNecvw43vb9isMy/ryfWv4fB3b/BneO/+Afpv9WG7b+Q3vG/Ghr1v+Lw979Zm/q/mFX+vyXO
/7/ZwgDAEGYCwNooA8AG5gPAIwsFwB87BcBVcgbAe/EGwBuBB8CbCAjAliIIwA==</AssayYData></Step><Step><CommonData><SampleLocation>12</SampleLocation><SampleID></SampleID><SampleGroup></SampleGroup><SampleInfo></SampleInfo><SampleRow>H</SampleRow><SamplePlate>1</SamplePlate><WellType>BUFFER</WellType><Concentration>-1</Concentration><ConcentrationUnits>µg/ml</ConcentrationUnits><MolarConcentration>-1</MolarConcentration><MolarConcUnits>nM</MolarConcUnits><MolecularWeight>-1</MolecularWeight><Temperature>25</Temperature><StartTime>9714866</StartTime><AssayTime>5</AssayTime></CommonData><FlowRate>1000</FlowRate><StepType>KREGENERATION</StepType><StepName>Regeneration</StepName><StepStatus>OK</StepStatus><ActualTime>5.00005</ActualTime><CycleTime>0.2</CycleTime><AssayXData Points="25">jw9qRcISakX1FWpFKRlqRVwcakWLH2pFECNqRfUlakUpKWpFWCxqRY8vakXCMmpF9TVqRSU5
akVcPGpFjz9qRcJCakX1RWpFKUlqRVhMakWPT2pFwlJqRfVVakXEWWpFXFxqRQ==</AssayXData><AssayYData Points="25">oAGCP8qxgT/8PoQ/2fOGP6vHiT9BmIs/W2aNP2eXjj8JFo8/HpuQP+HBkT97lpI/ABaTP5IE
lD+eIpQ/n/yUP/IslT9KE5Y/NF6VPwyMlj/mA5c/LXKXPwtLmD8ljpc/CLqYPw==</AssayYData></Step><Step><CommonData><SampleLocation>11</SampleLocation><SampleID></SampleID><SampleGroup></SampleGroup><SampleInfo></SampleInfo><SampleRow>H</SampleRow><SamplePlate>1</SamplePlate><WellType>REGENERATION</WellType><Concentration>-1</Concentration><ConcentrationUnits>µg/ml</ConcentrationUnits><MolarConcentration>-1</MolarConcentration><MolarConcUnits>nM</MolarConcUnits><MolecularWeight>-1</MolecularWeight><Temperature>25</Temperature><StartTime>9730930</StartTime><AssayTime>5</AssayTime></CommonData><FlowRate>1000</FlowRate><StepType>KREGENERATION</StepType><StepName>Regeneration</StepName><StepStatus>OK</StepStatus><ActualTime>5.00005</ActualTime><CycleTime>0.2</CycleTime><AssayXData Points="25">j19qRcJiakX1ZWpFKWlqRVxsakWPb2pFwnJqRfV1akUpeWpFXHxqRY9/akXCgmpF9YVqRSmJ
akVcjGpFj49qRcKSakX1lWpFKZlqRVycakWPn2pFwqJqRfWlakUpqWpFXKxqRQ==</AssayXData><AssayYData Points="25">5j/Nv4W46r+2Y/W/L0T7v4kCAMB26gHAUjYDwK1pBMDtcgXAcbgGwKUyB8B6EAjAeOAIwC3I
CcCxSQrAwcMKwEEPC8C06gvAXHIMwNzDDMB68wzA7UkNwC3ODcBbtw3Ash8OwA==</AssayYData></Step><Step><CommonData><SampleLocation>12</SampleLocation><SampleID></SampleID><SampleGroup></SampleGroup><SampleInfo></SampleInfo><SampleRow>H</SampleRow><SamplePlate>1</SamplePlate><WellType>BUFFER</WellType><Concentration>-1</Concentration><ConcentrationUnits>µg/ml</ConcentrationUnits><MolarConcentration>-1</MolarConcentration><MolarConcUnits>nM</MolarConcUnits><MolecularWeight>-1</MolecularWeight><Temperature>25</Temperature><StartTime>9747208</StartTime><AssayTime>5</AssayTime></CommonData><FlowRate>1000</FlowRate><StepType>KREGENERATION</StepType><StepName>Regeneration</StepName><StepStatus>OK</StepStatus><ActualTime>5.00005</ActualTime><CycleTime>0.2</CycleTime><AssayXData Points="25">j69qRb6yakX1tWpFJblqRVi8akWPv2pFvsJqRfHFakUpyWpFWMxqRY/PakW+0mpF9dVqRSXZ
akVc3GpFi99qRcLiakXx5WpFJelqRVjsakWL72pFvvJqRfH1akUl+WpFXPxqRQ==</AssayXData><AssayYData Points="25">3yqJP6W4hD9ZLYc/WcCJP7yNjD+VTo4/7U+QPyvNkT/uiJI/8YuTPzholD8Sw5U/a2uWPwuL
lz+Tapg/9fOYP7gamT/5gJk/NsOaP+mWmj9r+po/OqWbPxYOnD9Ntpw/DRycPw==</AssayYData></Step><Step><CommonData><SampleLocation>11</SampleLocation><SampleID></SampleID><SampleGroup></SampleGroup><SampleInfo></SampleInfo><SampleRow>H</SampleRow><SamplePlate>1</SamplePlate><WellType>REGENERATION</WellType><Concentration>-1</Concentration><ConcentrationUnits>µg/ml</ConcentrationUnits><MolarConcentration>-1</MolarConcentration><MolarConcUnits>nM</MolarConcUnits><MolecularWeight>-1</MolecularWeight><Temperature>25</Temperature><StartTime>9763137</StartTime><AssayTime>5</AssayTime></CommonData><FlowRate>1000</FlowRate><StepType>KREGENERATION</StepType><StepName>Regeneration</StepName><StepStatus>OK</StepStatus><ActualTime>4.99907</ActualTime><CycleTime>0.2</CycleTime><AssayXData Points="25">j/9qRb4Ca0XxBWtFJQlrRVwMa0WLD2tFvhJrRfEVa0UlGWtFXBxrRYsfa0W+ImtF8SVrRSkp
a0VcLGtFiy9rRb4ya0XxNWtFKTlrRVg8a0WLP2tFvkJrRQ5Ga0UpSWtFWExrRQ==</AssayXData><AssayYData Points="25">Y9LRv0JY77+Lh/m/x3L+v1pQAcCydgPAOY4EwK+ZBcBCpgbAa40HwB9uCMBc8wjAX6cJwBd5
CsAZsArAijkLwFDbC8ABBgzABN4MwJImDcB3Kw3AR4sNwC4tDsCBYw7Ado4OwA==</AssayYData></Step><Step><CommonData><SampleLocation>12</SampleLocation><SampleID></SampleID><SampleGroup></SampleGroup><SampleInfo></SampleInfo><SampleRow>H</SampleRow><SamplePlate>1</SamplePlate><WellType>BUFFER</WellType><Concentration>-1</Concentration><ConcentrationUnits>µg/ml</ConcentrationUnits><MolarConcentration>-1</MolarConcentration><MolarConcUnits>nM</MolarConcUnits><MolecularWeight>-1</MolecularWeight><Temperature>25</Temperature><StartTime>9779051</StartTime><AssayTime>5</AssayTime></CommonData><FlowRate>1000</FlowRate><StepType>KREGENERATION</StepType><StepName>Regeneration</StepName><StepStatus>OK</StepStatus><ActualTime>5.00005</ActualTime><CycleTime>0.2</CycleTime><AssayXData Points="25">i09rRbpSa0XxVWtFJVlrRVRca0WHX2tFvmJrRfFla0UpaWtFVGxrRYtva0W+cmtF8XVrRSF5
a0VYfGtFh39rRb6Ca0XxhWtFJYlrRVSMa0WLj2tFupJrRQ6Wa0UlmWtFWJxrRQ==</AssayXData><AssayYData Points="25">eraPP8XRij9QWo0/TXuPP7RlkT/eV5Q/GpKVP31Zlz/RGZk/vauZPyHOmj+/Bpw/s8acP7lg
nT8UVJ4/tPKePx+/nz/ILKA/fvagP5AroT/XlqE/6FWiP/EIoj/LDqM/TPqiPw==</AssayYData></Step><Step><CommonData><SampleLocation>1</SampleLocation><SampleID></SampleID><SampleGroup></SampleGroup><SampleInfo></SampleInfo><SampleRow>H</SampleRow><SamplePlate>1</SamplePlate><WellType>BUFFER</WellType><Concentration>-1</Concentration><ConcentrationUnits>µg/ml</ConcentrationUnits><MolarConcentration>-1</MolarConcentration><MolarConcUnits>nM</MolarConcUnits><MolecularWeight>-1</MolecularWeight><Temperature>25</Temperature><StartTime>9793742</StartTime><AssayTime>30</AssayTime></CommonData><FlowRate>1000</FlowRate><StepType>BASELINE</StepType><StepName>Baseline</StepName><StepStatus>OK</StepStatus><ActualTime>30</ActualTime><CycleTime>0.2</CycleTime><AssayXData Points="150">i59rRbqia0XxpWtFIalrRVSsa0WHr2tFurJrRfG1a0UluWtFWLxrRYe/a0W6wmtF7cVrRSHJ
a0VUzGtFh89rRbrSa0Xt1WtFIdlrRVTca0WL32tFuuJrRe3la0Uh6WtFVOxrRYfva0W68mtF
7fVrRSH5a0VU/GtFh/9rResCbEXtBWxFJQlsRVQMbEWHD2xFvhJsRe0VbEUhGWxFVBxsRYcf
bEW+ImxF8SVsRSEpbEVULGxFhy9sRb4ybEXtNWxFJTlsRVQ8bEWHP2xFukJsRe1FbEUhSWxF
WExsRYdPbEW6UmxF7VVsRSFZbEVUXGxFh19sRb5ibEXtZWxFIWlsRVhsbEWLb2xFunJsRfF1
bEUleWxFWHxsRYd/bEW6gmxF7YVsRSGJbEVUjGxFh49sRbqSbEXtlWxFIZlsRVScbEWHn2xF
uqJsRe2lbEUhqWxFVKxsRYevbEW6smxF7bVsRSW5bEVUvGxFh79sRb7CbEXtxWxFIclsRVTM
bEWLz2xFvtJsRe3VbEUh2WxFVNxsRYvfbEW64mxF7eVsRSHpbEVU7GxFh+9sRbrybEXt9WxF
JflsRVj8bEWH/2xFugJtRe0FbUUlCW1FVAxtRYcPbUW6Em1F8RVtRSEZbUVUHG1Fhx9tRboi
bUXtJW1FISltRVQsbUWLL21FujJtRRI2bUUlOW1FVDxtRYc/bUW6Qm1F8UVtRSFJbUVYTG1F
h09tRbpSbUXtVW1FIVltRVhcbUWHX21FvmJtRe1lbUUlaW1FWGxtRYdvbUW6cm1F7XVtRSV5
bUVYfG1F</AssayXData><AssayYData Points="150">jeGkPyb8oz9SCqQ/bxilP+TppD8DFaU/tOukPxkUpT+ULKU/RjGlPx6lpT8szKU/pjOmP6Vj
pj8nCKY/BhmmP82Mpj/blqY/huumP4oYpz8I7qY/NE6nPzCXpz+Ft6Y/cOWmP3pTpz+omqc/
4RioP9oKqD8C86c/OI+oP/BcqD8o7qc/X0moP2nOpz86yag/A2moPyJiqD9z3Kg/d2aoP4q7
qD8Rzag/k3GpP3iKqD8o6qg/OgapP7pEqT9eTKk/Qs2pP1DhqD+oVak/FO6oP2pXqT8ZH6o/
t3apP+rAqT9AS6o/l8apP5Jgqj8G66k/WzyqPzACqj//Sqo/JieqPyZ1qj9dbqo/vKeqP2+V
qj/fAao/LaiqP+oWqj/Vqao/GAqrPzpDqz9j6qo/XGyrP0izqj/aNqs/V4WrPzmjqz+3oas/
iUKrP+g1qz8DJKs/7BSrPy3Sqz+R2qs/bk2rP9tRqz/9s6s/JdmrP/AVrD+aR6w/HHqrPwTS
qz9EH6w/eVqsP/9frD9jyqw/5HGsP5/Hqz/ZY6w/YhKsP4eeqz/vF6w/rqmsP9w4rD8ufqw/
FvesP2aGrD+Hh6w/tXmsP45TrD/1v6w/whOsP+8GrT8XEK0/ViKtPyiSrD/MJ60/MFatP8g4
rT8rUK0/agWtPwH/rD/Vna0/zoCtP470rD+snK0//5mtP4B/rT8dka0/2COtP0m0rT8ubK0/
MIutP3hprT8XpK0/5KGtP+farT+so60/snWtPy25rT/Hhq0/LVmuP4rtrT/vAa4/KOitP3H/
rT+y4K0/</AssayYData></Step><Step><CommonData><SampleLocation>1</SampleLocation><SampleID></SampleID><SampleGroup></SampleGroup><SampleInfo></SampleInfo><SampleRow>H</SampleRow><SamplePlate>1</SamplePlate><WellType>BUFFER</WellType><Concentration>-1</Concentration><ConcentrationUnits>µg/ml</ConcentrationUnits><MolarConcentration>-1</MolarConcentration><MolarConcUnits>nM</MolarConcUnits><MolecularWeight>-1</MolecularWeight><Temperature>25</Temperature><StartTime>9824867</StartTime><AssayTime>80</AssayTime></CommonData><FlowRate>600</FlowRate><StepType>LOADING</StepType><StepName>Loading</StepName><StepStatus>OK</StepStatus><ActualTime>80</ActualTime><CycleTime>0.2</CycleTime><AssayXData Points="400">i39tRb6CbUXxhW1FJYltRVSMbUWLj21FvpJtRe2VbUUlmW1FWJxtRYufbUW6om1F8aVtRSGp
bUVYrG1Fi69tRb6ybUXttW1FJbltRVi8bUWHv21FusJtRe3FbUUhyW1FrsxtRYfPbUW60m1F
8dVtRSHZbUVU3G1Fi99tRb7ibUXx5W1FOeltRVjsbUWL721FvvJtRe31bUUl+W1FWPxtRYv/
bUW6Am5F7QVuRSUJbkVYDG5Fiw9uRb4SbkXxFW5FJRluRVQcbkWfH25FuiJuRfElbkUhKW5F
VCxuRYcvbkW+Mm5F+jVuRSU5bkVUPG5Fhz9uRb5CbkXtRW5FIUluRVhMbkWLT25FvlJuRfFV
bkUhWW5FVFxuRYtfbkW+Ym5F8WVuRSVpbkVYbG5Fh29uRb5ybkXtdW5FJXluRVh8bkWHf25F
uoJuRe2FbkUhiW5FVIxuRYePbkW+km5F7ZVuRSWZbkVYnG5Fi59uRb6ibkXxpW5FIaluRVis
bkWLr25FurJuRfG1bkUluW5FWLxuRai/bkW+wm5FFsZuRSXJbkVYzG5Fh89uRbrSbkXx1W5F
JdluRVTcbkWH325FvuJuRe3lbkUh6W5FVOxuRY/vbkW68m5F7fVuRSX5bkVU/G5Fh/9uRb4C
b0XtBW9FIQlvRVgMb0WLD29FvhJvRe0Vb0UlGW9FWBxvRYsfb0W+Im9FQyZvRSUpb0VYLG9F
iy9vRb4yb0XxNW9FITlvRVQ8b0WLP29FvkJvRfFFb0U9SW9FVExvRYtPb0W6Um9F8VVvRSFZ
b0VYXG9Fi19vRbpib0XxZW9FJWlvRVhsb0WHb29FvnJvRe11b0UleW9FVHxvRYt/b0W6gm9F
7YVvRSCJb0VUjG9Fi49vRbqSb0XxlW9FJZlvRVScb0WHn29FvqJvRe2lb0UgqW9FWKxvRYuv
b0W+sm9F7bVvRSC5b0VUvG9Fh79vRbrCb0XxxW9FIMlvRVTMb0WLz29FvtJvRe3Vb0Ug2W9F
YNxvRYffb0W+4m9F8eVvRSDpb0VU7G9Fi+9vRcbyb0Xx9W9FIPlvRVj8b0WH/29FvgJwRe0F
cEUlCXBFWAxwRYsPcEW+EnBF7RVwRSUZcEVYHHBFhx9wRboicEXtJXBFIClwRVgscEWHL3BF
ujJwRfE1cEUgOXBFWDxwRYs/cEW+QnBF7UVwRSBJcEVUTHBFh09wRbpScEXtVXBFl1lwRWBc
cEWHX3BFumJwRe1lcEUgaXBFVGxwRYtvcEW6cnBF8XVwRSV5cEVUfHBFh39wRbqCcEXxhXBF
IIlwRViMcEWHj3BFvpJwRe2VcEUlmXBFVJxwRYufcEW+onBF7aVwRSCpcEVUrHBFi69wRb6y
cEXttXBFJblwRVi8cEWHv3BFusJwRe3FcEUgyXBFVMxwRYvPcEW60nBF7dVwRSDZcEVU3HBF
h99wRfzicEXt5XBFJelwRVTscEWH73BFuvJwRe31cEUg+XBFVPxwRYf/cEW6AnFF7QVxRSAJ
cUVYDHFFiw9xRboScUU3FnFFIBlxRVgccUWHH3FFuiJxRe0lcUUlKXFFVCxxRYsvcUW6MnFF
7TVxRSU5cUVYPHFFhz9xRb5CcUXtRXFFIElxRVRMcUWHT3FFulJxRfFVcUUlWXFFWFxxRYdf
cUW6YnFF7WVxRSBpcUVUbHFFi29xRb5ycUXxdXFFIHlxRcp8cUWHf3FFvoJxRe2FcUUgiXFF
WIxxRYePcUW+knFF8ZVxRSWZcUVYnHFFh59xRbqicUXtpXFFIKlxRVSscUWLr3FFvrJxRe21
cUUguXFFWLxxRZu/cUW6wnFF8cVxRSXJcUVUzHFFh89xRbrScUXt1XFFINlxRVTccUWL33FF
uuJxRfHlcUUg6XFFVOxxRYvvcUW68nFF8fVxRSD5cUVU/HFFi/9xRboCckVoBnJFIAlyRVQM
ckWHD3JFuhJyRe0VckUlGXJFVBxyRYcfckW6InJF7SVyRSApckVULHJFiy9yRboyckXtNXJF
JTlyRVQ8ckWLP3JFvkJyRe1FckUlSXJFWExyRYtPckW6UnJF7VVyRSBZckVUXHJFh19yRb5i
ckXxZXJFIGlyRVhsckWHb3JFunJyRe11ckUgeXJFWHxyRQ==</AssayXData><AssayYData Points="400">ViauP04xrj/9f64/Dt6uP+rcrj/TLK4/flSuPwyVrj8Nk64/iOCuP/itrj8UzK4/QfetP8et
rj9wGq8/ZxOvP8RPrj8pZa4/AMmuPx+drj+Pta4/vuOuPyvrrj8Cta4/IoauP+FNrj/dLa8/
nTCvP/Lvrj9BXa8/f22vP65orz/NUq8/hIOuPxl8rz/3z68/wG+vP8p4rz+ptq4/7LivP56T
rz+4uq8/kByvPwVfrz98MK8/LJ6vPyz4rj/unq8/PjqvP1JArz9WxK8/iq+vP3yfrz9x+K8/
gimvP/Alrz9JBLA/9++vP4MksD8ZKLA/3tCvPySqrz+W7K8/V7OvP0Pxrz+YPK8/mFWwP7bP
rz86cLA/ddewP+JPsD83Xa8/tHWwP5VbsD/FeLA/o5iwP2dlsD+lcbA/P6OwP2dRsD8zvq8/
nyKwP7EXsD/+1rA/lsOwP24ysD9SALA/QRWwP66nsD9rQrA/5MSvP1jQsD/k9LA/J0axP3iL
sD94erA/SiixP3XUsD9tWLA/UPOwP7TSsD+8HrE/Vn6wP6/ssD+/urA/yP6wP1gFsT9babA/
oZexP7g9sT9KD7E/d92wPyEZsT8OhrE/E7mwP+/jsD9EIrE/NgmyP3pQsT9IrLE/BkaxP0UJ
sT8IGbE/V5yxP/SQsT9uK7E/6gGxP7ESsT8Ml7E/KIqxP9YVsT+lVrE/9f6wP7iqsT9W97E/
KB2xP+DvsT+VvbE/mFCxP1UwsT8r+7E/O52xP/zwsT+Y8rE/2UGyP5OCsT94tLE/8FGyP9uR
sT9G6bE/dbKxP1H2sT9CVbE/RxyyP1O+sT8AkrE/nuWxPxOtsT85TrI/8NixP0BUsj8vG7I/
xNexP5N1sT9gKLI/VhSyPz8Hsj+bcbI/+1SyPzmQsT8ssbI/2PCxPxCOsj9EI7I/0myyPwip
sj8tLrI/t62yP7Vtsj+u2bI/BEWyP6LMsj92TLI/X7OyPz4msj/4gLI//5GyP1Vwsj9X0LI/
Us6yP3HHsj/IsLI/uNOyPxCasj+R/bI/cu2yP22Tsj8JurI/nD2zPwgPsz918bI/kZGyP92S
sj93zbI/JvKxP7OCsz+DiLI/a/WyP4Kssj9O07I/ZgGzP6FIsj8owrI/m9qyP/jnsj+F9bI/
4NKyPyfTsj+curI/V5GyPzREsz+WRrI/POOyPymPsj9U6rI/oZGyP8zLsj8LN7M/wUCzP2a2
sj9C5rI/v32zP24ksz9N2LM/cPeyP0Bjsz/oXbI/PASzP7vZsz8TjbM/8C2zP6a+sj8v27I/
V9uyP9VTsz++h7M/g4izP4Xfsj/1JLM/nZGzP5F8sz+JM7M/4/SyP/KMsz+XX7M/MOezP7WJ
sz8/obM/kbSzP5l1sz9ac7M/vbezP6lesz8QSrQ/mxezP2IutD+nsrM/pga0P1Pusz+/a7M/
5cazP0aNsz/BCbQ/ZZGzP4k0tD86SrM/byW0P4O6sz+m9rM/Oz6zP3C6sz/Nv7M/OaOzPzzd
sz9yO7Q/ijG0Pzv8sz8UlrM/EPKzPwl4tD+OGrQ/Y1u0P1ifsz9etrM/kA20Pxjpsz9PXrQ/
bzO0P6VntD+GSrQ/Xxa0PyGftD9BRrQ/MyC0P933sz/i07M/492zP368sz9UA7Q/2F60P35I
tD8VObQ/yzy0P5Xhsz9Yb7Q/cRy0P/gotD9PGbQ/sBm0P08atD9UNLQ/qDS0P4KLtD8C0bQ/
6eG0P3B9tD/5UbQ/SmK0P/CrtD/PR7Q/HLW0P8CdtD9ms7Q/5rq0PwdNtD/ynLQ/MmO0P49n
tD/h8LQ/njW0PxpztD9sz7Q/Myu1P4H0tD/jfrQ/0Dm1PyXKtD/x7LQ/6Ve1PzYFtT8fK7Q/
s/q0P5pHtD9pbLQ/LIy0P5fJtD+BkLQ/yOK0Pzp9tT9yArU/Uu+0P7L8tD8UHLU/ncu0P5Ee
tT8/xLQ/JEq1P1eJsz95X7Q/GfO0P3fCtT9JPLU/f7K0P7yvtD+l/LQ/oSm1PwIItT9perU/
zt20P9DGtD/XMLU/dB61P0iktD+y8bQ/Ys+0P8b5tD8FdrU/MdK0P72UtD8wCrU/vC+1P762
tT/+8bQ/z/C1P5uatT9aErU/y1W1P5k0tT/oQrU/fhG1Pw==</AssayYData></Step><Step><CommonData><SampleLocation>1</SampleLocation><SampleID></SampleID><SampleGroup></SampleGroup><SampleInfo></SampleInfo><SampleRow>H</SampleRow><SamplePlate>1</SamplePlate><WellType>BUFFER</WellType><Concentration>-1</Concentration><ConcentrationUnits>µg/ml</ConcentrationUnits><MolarConcentration>-1</MolarConcentration><MolarConcUnits>nM</MolarConcUnits><MolecularWeight>-1</MolecularWeight><Temperature>25</Temperature><StartTime>9905807</StartTime><AssayTime>30</AssayTime></CommonData><FlowRate>1000</FlowRate><StepType>BASELINE</StepType><StepName>Baseline</StepName><StepStatus>OK</StepStatus><ActualTime>29.9981</ActualTime><CycleTime>0.2</CycleTime><AssayXData Points="150">j39yRb6CckXthXJFJYlyRViMckWLj3JFvpJyRe2VckUlmXJFWJxyRYufckW+onJF8aVyRSGp
ckVYrHJFi69yRb6yckXxtXJFJblyRVi8ckWLv3JFvsJyRe3FckUlyXJFWMxyRYvPckW+0nJF
7dVyRSHZckVY3HJFi99yRb7ickXx5XJFJelyRVjsckWH73JFvvJyRfH1ckUl+XJFVPxyRYv/
ckW+AnNF8QVzRW4Jc0VYDHNFiw9zRboSc0XtFXNFIRlzRVgcc0WLH3NFviJzRe0lc0UlKXNF
WCxzRYsvc0W6MnNF8TVzRSU5c0VYPHNFhz9zRbpCc0XtRXNFJUlzRVhMc0WHT3NFvlJzRfFV
c0UlWXNFWFxzRYtfc0W+YnNF7WVzRSFpc0VYbHNFi29zRb5yc0XxdXNFJXlzRVR8c0WHf3NF
voJzRe2Fc0UliXNFVIxzRYuPc0XbknNF8ZVzRSWZc0VYnHNFi59zRb6ic0XxpXNFJalzRVis
c0WHr3NFvrJzRfG1c0UluXNFWLxzRYu/c0W+wnNF8cVzRSHJc0VYzHNFi89zRbrSc0Xx1XNF
JdlzRVjcc0WL33NFuuJzRe3lc0Ul6XNFVOxzRYfvc0W+8nNF7fVzRSX5c0VY/HNFi/9zRboC
dEXxBXRFJQl0RVgMdEWLD3RFvhJ0RfEVdEUlGXRFVBx0RYsfdEW+InRF8SV0RSUpdEW6LHRF
iy90Rb4ydEXtNXRFJTl0RVg8dEWHP3RFvkJ0Re1FdEUlSXRFVEx0RYtPdEW6UnRF8VV0RSVZ
dEVUXHRF</AssayXData><AssayYData Points="150">8Fy1Pw2TtT9Y0bU/4Vy1P5R8tT+EUbU/waG1P+h2tT/dw7U/Ozu1PzchtT9zSLU/Gg61P4dj
tT94g7U/WKK1P7K6tT/5L7U/rpi1P5XmtT8QObY/+3u1P85MtT+/0rU/gm21P1RhtT9c6LQ/
PUu2P5+LtT/iT7U/wZ+1P3+stT/tXbY/8cK1P8x8tT8gWbU/Uwi2P0OHtT+mZ7Y/nfy1P6z1
tT9+abU/T3m1P6O4tT/73bU/YAm2PxrYtT9yVbU/zR62Px3qtT/S0bU/rwO2P0vstT928bU/
OsK1PzaStT+TfrY/Aku2P4H4tT/eELY/9te1P/bJtT8RIbY/PNa1P38Rtj9AxbU/EC+2Pzns
tT/sM7Y/PLu1P8xStj+yMbY/RQy2P0sVtj+wFbY/kDS2P8/4tT/N1bU/6ea1P+vQtT/vC7Y/
l0+2P1sLtj9slLU/8Ga2P+tztj8HBLc/eki2P6DytT8m1LY/Y7+2PzZUtj9kl7Y/G022P6xe
tj+9drY/6Vm2P8BHtj80QLY/61q2P1wVtj+zorY/o+a2P/97tj+S3rU/CvG2P1lTtj8M3rU/
moy2P+M+tj/NzbU/kiq2P4dktj/K27Y/5g23P0aQtj8xhbY/3ZG2P5JUtj9oRrY/J0W2P5k/
tz/ZrLY/voy2P9Iwtj/LFrY/qYm2P8U3tz/9drY/Xcy2P5sLtz+ie7Y/rWm2P1qZtj/bi7Y/
/E+2P3Zztj8LT7Y/Qx+3P/Vptj9ZBrc/p7+2P0NGtz8JrLY/a3e2PzEStz+fkbY/Cgq3P8ri
tj9eurY/</AssayYData></Step><Step><CommonData><SampleLocation>10</SampleLocation><SampleID></SampleID><SampleGroup></SampleGroup><SampleInfo></SampleInfo><SampleRow>H</SampleRow><SamplePlate>1</SamplePlate><WellType>BUFFER</WellType><Concentration>-1</Concentration><ConcentrationUnits>µg/ml</ConcentrationUnits><MolarConcentration>-1</MolarConcentration><MolarConcUnits>nM</MolarConcUnits><MolecularWeight>-1</MolecularWeight><Temperature>25</Temperature><StartTime>9944674</StartTime><AssayTime>180</AssayTime></CommonData><FlowRate>600</FlowRate><StepType>ASSOC</StepType><StepName>Association</StepName><StepStatus>OK</StepStatus><ActualTime>180</ActualTime><CycleTime>0.2</CycleTime><AssayXData Points="900">h190RctidEXtZXRFIWl0RVRsdEWHb3RFz3J0Rel1dEUheXRFUHx0RYd/dEW6gnRF7YV0RSGJ
dEVQjHRFh490RbqSdEXtlXRFHZl0RVCcdEWHn3RFtqJ0Re2ldEUxqXRFUKx0RYOvdEW6snRF
9rV0RR25dEVQvHRFh790RbrCdEXpxXRFHcl0RVTMdEWHz3RFvtJ0Re3VdEUh2XRFVNx0RZPf
dEUh43RF6eV0RU7pdEVU7HRFg+90RbrydEXt9XRFIfl0RVT8dEWH/3RFtgJ1Re0FdUUhCXVF
UAx1RYcPdUW2EnVF6RV1RR0ZdUVQHHVFhx91RboidUX+JXVFHSl1RVAsdUWHL3VFujJ1Rek1
dUUdOXVFVDx1RYM/dUW6QnVF6UV1RSFJdUVUTHVFg091RbpSdUXtVXVFHVl1RVBcdUWHX3VF
tmJ1Re1ldUUdaXVFVGx1RYdvdUW2cnVF7XV1RSF5dUVUfHVFg391RbaCdUXthXVFHYl1RVCM
dUWDj3VFtpJ1RemVdUUdmXVFUJx1RYefdUW6onVF6aV1RSGpdUVUrHVFh691RbaydUXttXVF
Hbl1RVC8dUWHv3VFusJ1Re3FdUUdyXVFVMx1RYfPdUW20nVF6dV1RR3ZdUVU3HVFg991Rbri
dUXt5XVFIel1RVDsdUWH73VFtvJ1Ren1dUUh+XVFUPx1RYP/dUW6AnZFNwZ2RR0JdkVQDHZF
hw92RboSdkXpFXZFIRl2RVAcdkWDH3ZFtiJ2RekldkUdKXZFUCx2RYMvdkW2MnZF7TV2RSE5
dkWZPHZFhz92RbZCdkXpRXZFIUl2RVBMdkWDT3ZFtlJ2RelVdkUdWXZFUFx2RYNfdkW2YnZF
7WV2RRxpdkVQbHZFh292RbpydkXpdXZFIXl2RVR8dkWDf3ZFtoJ2RemFdkUhiXZFVIx2RZOP
dkW2knZF7ZV2RRyZdkVQnHZFg592RbaidkXtpXZFHKl2RVSsdkWHr3ZFurJ2Re21dkUcuXZF
VLx2RYO/dkW2wnZF9sV2RSHJdkVUzHZFh892RbbSdkXt1XZFHNl2RVDcdkWD33ZFtuJ2Renl
dkUc6XZFUOx2RYPvdkW28nZF7fV2RRz5dkVQ/HZFi/92RbYCd0XpBXdFIQl3RVAMd0WDD3dF
thJ3RekVd0UcGXdFUBx3RYMfd0W6IndF6SV3RTkpd0VQLHdFhy93RbYyd0XtNXdFITl3RVA8
d0WHP3dFtkJ3Re1Fd0UcSXdFUEx3RYNPd0W6UndF6VV3RRxZd0VQXHdFg193RbZid0XpZXdF
IWl3RVBsd0WDb3dFunJ3Rel1d0UheXdFUHx3RYd/d0W2gndF7YV3RRyJd0VQjHdFg493RbqS
d0XplXdFNZl3RVCcd0WDn3dFtqJ3Remld0UhqXdFUKx3RYevd0W6sndF6bV3RRy5d0VQvHdF
g793RbbCd0XtxXdFHMl3RVTMd0WDz3dFttJ3RenVd0Uc2XdFVNx3RYPfd0W24ndF6eV3RRzp
d0VU7HdFg+93Rbbyd0Xp9XdFi/l3RVD8d0WD/3dFvgJ4Re0FeEUcCXhFVAx4RYMPeEW6EnhF
/hV4RRwZeEVQHHhFgx94RbYieEXpJXhFHCl4RVAseEWDL3hFtjJ4Re01eEUhOXhFUDx4RYM/
eEW2QnhF7UV4RRxJeEVQTHhFg094RbZSeEXpVXhFIVl4RVBceEWDX3hFvmJ4Re1leEU1aXhF
VGx4RYdveEW2cnhF6XV4RRx5eEVUfHhFh394ReeCeEXphXhFIYl4RVSMeEWPj3hFtpJ4RemV
eEUcmXhFUJx4RYefeEW6onhF6aV4RRypeEVUrHhFh694RbayeEXptXhFHLl4RVS8eEWDv3hF
tsJ4RenFeEUcyXhFVMx4RYPPeEW60nhF6dV4RRzZeEVQ3HhFg994RbbieEXt5XhFHOl4RVDs
eEWD73hFtvJ4Ren1eEUh+XhFVPx4RYP/eEW2AnlF7QV5RSEJeUV5DHlFhw95RbYSeUXtFXlF
HBl5RWQceUWDH3lFtiJ5RekleUUhKXlFUCx5RYMveUW2MnlF/jV5RRw5eUVQPHlFgz95RbpC
eUXtRXlFIUl5RVBMeUWDT3lFtlJ5RelVeUUcWXlFUFx5RYNfeUW6YnlF7WV5RRxpeUVUbHlF
i295RbZyeUXpdXlFHHl5RVB8eUWDf3lFtoJ5Re2FeUUciXlFVIx5RYOPeUW2knlFDpZ5RRyZ
eUVQnHlFg595RbaieUXppXlFHKl5RVCseUWHr3lFz7J5Rem1eUUcuXlFULx5RYO/eUXjwnlF
6cV5RRzJeUVQzHlFg895RbbSeUXp1XlFHNl5RVDceUWD33lFtuJ5RenleUUc6XlFUOx5RYfv
eUW28nlF7fV5RRz5eUVU/HlFh/95RbYCekXtBXpFMQl6RVQMekWDD3pFuhJ6RekVekUcGXpF
VBx6RbAfekW2InpF7SV6RRwpekVQLHpFgy96RbYyekXpNXpFHDl6RVA8ekW8P3pFtkJ6Re1F
ekUhSXpFUEx6RYNPekW2UnpF6VV6RRxZekVQXHpFh196RbZiekXpZXpFHGl6RVhsekWLb3pF
tnJ6Rel1ekUheXpFUHx6RYd/ekW2gnpF8oV6RSmJekVQjHpFh496RbaSekXtlXpFHJl6RVCc
ekWDn3pFtqJ6Re2lekU9qXpFUKx6RYOvekW2snpF7bV6RRy5ekVQvHpFh796RbrCekXtxXpF
Jcl6RVTMekWHz3pFutJ6Re3VekUh2XpFVNx6RYffekW64npF7eV6RSHpekVU7HpFh+96Rbry
ekXt9XpFIfl6RVT8ekWH/3pFvgJ7Re0Fe0UhCXtFVAx7RYcPe0W6EntF7RV7RSEZe0VUHHtF
hx97Rboie0XtJXtFISl7RVQse0WHL3tF3zJ7Re01e0UhOXtFVDx7RYc/e0W6QntF7UV7RSFJ
e0VUTHtFh097RbpSe0XtVXtFIVl7RVRce0WHX3tFumJ7Re1le0UhaXtFVGx7RZtve0W6cntF
7XV7RSF5e0VUfHtFh397RbqCe0XyhXtFIYl7RVSMe0WHj3tFupJ7Re2Ve0VWmXtFVJx7RYef
e0W6ontF7aV7RSGpe0VUrHtFh697Rbqye0XttXtFIbl7RYm8e0WDv3tFusJ7Re3Fe0UcyXtF
VMx7RYfPe0W60ntF7dV7RSHZe0VU3HtFh997Rbrie0Xt5XtFIel7RVTse0WH73tFuvJ7Re31
e0Uh+XtFVPx7RYf/e0W6AnxF7QV8RSEJfEVUDHxFhw98RboSfEXtFXxFIRl8RVQcfEWHH3xF
uiJ8Re0lfEUhKXxFVCx8RYcvfEXvMnxF7TV8RSE5fEVUPHxFhz98RbpCfEUWRnxFIUl8RVRM
fEWHT3xFulJ8Re1VfEUhWXxFVFx8RYdffEW6YnxF8mV8RSFpfEVUbHxFh298RbpyfEXtdXxF
IXl8RVR8fEWHf3xFuoJ8RfaFfEUhiXxFVIx8RYOPfEW6knxF7ZV8RSGZfEVUnHxFh598Rbqi
fEXtpXxFIal8RVSsfEWLr3xFtrJ8Re21fEUhuXxFVLx8RYe/fEW6wnxF7cV8RSHJfEVUzHxF
h898RbrSfEXt1XxFHNl8RVTcfEWH33xFuuJ8RfLlfEUh6XxFVOx8RY/vfEW68nxF7fV8RSH5
fEVU/HxFh/98RbYCfUXtBX1FIQl9RVQMfUWLD31FuhJ9Re0VfUUcGX1FVBx9RYcffUW6In1F
7SV9RSEpfUVULH1Fhy99RboyfUXtNX1FHDl9RVQ8fUWHP31FukJ9Re1FfUUhSX1FVEx9RYdP
fUW6Un1F7VV9RSFZfUVUXH1Fh199RbpifUXtZX1FIWl9RVRsfUWHb31FunJ9Rel1fUUheX1F
VHx9RYN/fUW6gn1F7YV9RSGJfUVUjH1Fh499RbqSfUXtlX1FIZl9RVCcfUWHn31FuqJ9Reml
fUU9qX1FUKx9RYOvfUW6sn1F7bV9RSG5fUVUvH1Fl799RbbCfUXtxX1FIcl9RVDMfUWHz31F
utJ9Re3VfUUh2X1FUNx9RYvffUW24n1F6eV9RSHpfUVQ7H1Fg+99RbryfUXp9X1FIfl9RVT8
fUWH/31FugJ+Re0FfkUhCX5FVAx+RYcPfkW6En5F6RV+RTEZfkVQHH5Fhx9+RboifkXtJX5F
HCl+RVQsfkWDL35FtjJ+Re01fkUhOX5FVDx+RYc/fkW2Qn5F6UV+RSFJfkVQTH5Fh09+RbZS
fkXpVX5FHFl+RVRcfkWTX35FumJ+Re1lfkUhaX5FVGx+RYNvfkW2cn5F7XV+RSV5fkVQfH5F
h39+RbqCfkXphX5FIYl+RWCMfkWHj35FwpJ+Rf6VfkUcmX5FVJx+RYeffkW2on5F7aV+RSGp
fkVUrH5Fg69+RbqyfkXttX5FIbl+RVC8fkWDv35FusJ+RenFfkUhyX5FUMx+RYfPfkW60n5F
6dV+RSHZfkVQ3H5Fg99+RbrifkXt5X5FIel+RVTsfkWD735FuvJ+Ren1fkUc+X5FVPx+RYP/
fkW2An9F7QV/RSEJf0VUDH9Fhw9/RTUTf0XpFX9FIRl/RVQcf0WHH39FuiJ/Re0lf0UcKX9F
UCx/RYcvf0W6Mn9F8jV/RRw5f0VUPH9Fhz9/RbZCf0XtRX9FHEl/RVRMf0WHT39FulJ/Re1V
f0UhWX9FVFx/RYdff0W6Yn9F7WV/RSFpf0VQbH9Fh29/Rbpyf0XtdX9FIXl/RVB8f0WDf39F
toJ/Re2Ff0UhiX9FUIx/RYOPf0W6kn9F6ZV/RRyZf0VUnH9F</AssayXData><AssayYData Points="900">d3O1P26RtT+EY7U/Phm2P05Atj8M/7U/Qky2P8+stj+0kbY/ljy2P+2etj+UubY/ENu2P/00
tj/10LY/mD62P3fPtj+LGbc/bxG3P7gMtz8ZnLY/Wta2P2Sdtz/gQbc/QcK2Px/Utj/iH7c/
6+62P1a9tj+lRrc/FgG3PysCtz+Nr7Y/29y2P4Wutz/0orc/bBW3P+zNtz8lmbc/m463P/5l
tz9SRbc/3oe3P57xtz+1eLc/d2i3PyxMtz/4orc/zr+2P2eutz9j5LY/PsC3P8yEtz8JZbc/
u0y3P0Ditz+wJ7c/xXa3Pw8PuD+vxrc/Q/O3PxnAtz8eP7g/Kuy3P/cIuD8xdbc/jra3P0GT
tz8H6Lc/48O3PwFqtz9y4rc/MNO3P0IPuD8bqrc/auq3P6c9uD9vZLc/Dg64P21UuD/yhbc/
h9e3P60WuD8M4rc/vc23P9+0tz/Dnrc/1EG4P81euD+nibg/vRq4Pz8zuD8ZErg/r2u4P20X
uD+l+rg/u5i4P3BvuD92OLg/UkG4P5s+uD86ibg/GDO4P9xDuD+0A7g/Pi+4P1qhuD+F5bc/
gYG4P75guD90krg/WMy4P8fgtz/8qLg/a2O4P7dDuD/Vcbg/TkW5P/9/uD9RXLg/2a+4P2YA
uT/FULg/SFe4P0+HuD8Yk7g/eJ+4P7qXuD/7nbg/SXa4P46SuD9W9Lg//sS4P7ytuD/75Lg/
fsu4PzoTuT/D/7g/pfe4P3HZuD8pyLg/XUW5P7CCuD/MQ7g/1bG4P7XYuD9/uLg/3Nm4P3nF
uD/ECLk/b324P4UxuT/H7Lg/HBu5P+nsuD/ZTLk/6SG5P/I0uT9KiLk/HUO5P7UduT+ZVLk/
NyS5P4E0uT+SL7k/FV65P5hjuT9rurg//H25P23luD9CU7k/jpa5P4WIuT9wf7k/iNq4P+FR
uT/G97g/8xK5P3WFuT+VQrk/Af+4PyLhuD+ioLg/exm5P7fHuD+alrg/GgW5P33suD/dabk/
fGG5P/xLuT/HuLg/m6O4P3vbuT+Sdbk/VIe5P+F8uT8vKLk/94S5P/n+uT8fsbg/Y4m5P7A6
uT8Zbbk/R3e5P8+luT+7i7g/vmm5P49LuT8q27g//xy5P1fluT+y8rk/a0+6PzCWuT+nk7k/
t3q5P2RNuT9HO7k/BBm6Pw2yuT/Kkrg/lxi5P7xyuT8iG7k/w425P7Z+uT9wybk/Q6+5P6Ls
uT//Lbo/n0+5P2LfuT/0VLk/ypO5P6hDuj8oGbo/3Gu6P+MRuj+j7rk/jay5PxPpuT8tP7o/
QfO5PyzEuT8dQrk/ta+5P275uT+l3Lk/GUK6Pydquj+d67k/fWO6P78vuj9ocLk/3TC6P5nZ
uT9HCLo/jpa6P+zZuT9eTbo/lf+5PxwQuj885Lk/+Fy6PzFLuj9qs7k/q/y5P50puj+L0rk/
iDG6P1PXuT8beLo/jke6P6TiuT+FS7o/FGe6Pxh0uj8Crbo/ZgC6P+DtuT+csrk/pUK6PzQ4
uj+iYro/gC66P1Yvuj8mYbo/z5G6PxQTuj8xQ7o/85G6P/9muj+4xLo/zS26P1avuj/JX7o/
JEO6P6Eiuj8q2bo/9Cu6Pylauj9ibbo/iqa6P7yPuj+OO7o/MmO6P854uj/x5rk/rli6P6IU
uz+f3Lo/29W6P/WZuj+qd7o/amm6P0aMuj8o0ro/+eS6P6qpuj90Cbs//pi6PzKPuj8xzLo/
bpW6P7sluj+QPbo/k3a6PzFruj8X97o/6u+6P02tuj+go7o/ffW6P9p4uj8Y3bo/Yti6Pzvr
uj98hLo/vqS6PzXnuj+z/bo/grW6P+fYuj+oLrs/+Aq7PxyUuj9wB7s/HzK7P0lmuj9W1bo/
UyS7P8luuj9h2ro/V+u6PyTHuj+k1bo/Dce6P+cTuz+Xsbo/47S6P2Ezuz/Varo/AvK5P5PR
uj/Dnro/qXu6P0Gnuj+Eqbo/Ihm7P13Xuj/AK7o/8nm6PwT1uj8A8bo/iS+6P7SAuj/cWro/
oBu7P9kGuz9Rk7o/EP66P/mGuj+5hLo/K/m6P+Cbuj+qzbo/WBG7P8ybuj8e/ro/mBS7P/dK
uz8TnLo/Uuy6P9gauz/zA7s/GIW6P+9Xuz84Srs/B7S6P21Xuj++y7o/uUq7Pz3guj+7bbo/
CUu7Pxeduz/Csro/2Hm7PyjWuj90hLo/Kk27P+YSuz/3MLs/i+O6P2s0uz9n+Lo/Sni7Pxno
uj9V0bo/WCe7Py2xuz8YYLs/V0i7P6l6uz8t6ro/5jm7P+SAuz94YLs/7yK7P+kKuz+WRbs/
g2S6P7QVuz8b87o/Vem6P534uj8gVrs/2Dq7P9kyuz+rm7s/75i7P/Reuz9Fjbo/FIO6P0Nm
uz/vebs/iCu7P4Hhuj8Bwrs/CYC7P6kfuz+XYbs/x7O7P/pbuz/ZmLs/uHG7P6vBuz9i5Ls/
Igu7P6sKvD9Jobs/msm6P/U5uz9ao7s/3dW7Pw2Juz+8o7s/rkS7PzuUuz/xVLs/Zj+7P9Kc
uz/QALs/P0m7PwKFuz9lzro/iSS7Pystuz9tybs/N2C7PxpLuz/EhLs/wCq7P4P4uj+0TLs/
FaW7PydIuz+Ynrs/53C7P1Pguz9jzbs/EYO7P/6suz9b+7s/tRG8P9ahuz/JE7s/HaG7P6oP
vD+/Brw/zp+7P5V2uz9qw7s/pXO7P6Niuz9lrrs/cAK8P1ajuz/4+bs/b567P9TRuz+Km7s/
/ie8Pxn0uz9GEbw/Bmi8P5Tjuz+7jbs/uJy7P4sJuz98Cbw/1ve7P9qfuz+2/Ls/XPG7P4Ip
uz/6ybs/7V67P12guz8Yprs/ZmS8P3evuz8IdLs/8M+7P8kVvD9N/bs/yee7PzVvuz8oAbw/
nbS7P5i8uz8FKbw/juO7P0DQuz9uIbw/oi+8P5f+uz8Xdrs/NHK8P2t1uz+IC7w/kgW8P14d
vD+AArw/TwO8P79VvD+z5rs/s2a8P+2/vD/VUbw/qn68P9bpuz825rs/Mu+7PyQ5vD9arrs/
cX27P0hRuz+r+7s/Y+W7P3FzvD96Grw/GeW8P3Ofuz/wwrs/2FC8P6QgvD9GO7w/ej+8PwE7
vD/XRbw/DS68P6gLvD/f7rs/tuW7P6/EvD8xCbw/7yC8P343vD+7fLw/9028P47Xuz/FPLw/
CIC8P2clvD87W7w/TDa8P9dKvD/TULw/6Lq8Pwg1vD+AoLs/78e7Pz40vD/zarw/tY68P4lU
vD9+NLw/ep+8P8sLvD9MQbw/T0i8Pz1IvD8CErw/d4q8P2UrvD8Xj7w/3m68PydmvD/8X7w/
qEG8Pw/SvD/BXLw/Kk28P2w9vD+C37s/hQS9P5ppvD8Ju7s/qlm8P6iJvD/Jpbw/ZWC8P/rj
vD+16bw//3i8P7K+vD+kMrw/J6S8P15lvD+Bdrw/FOm8P2O+vD/ruLw/CBO9P82kvD/z6rw/
2LO8P/h7vD/Murw/VJK8P68fvD9Cm7w/PaS8P58rvD/TQ7w/uTG8P9PhvD8Rabw/gXq8P/+Q
vD9UfLw/14q8P6fCvD/5kLw/Eoa8PxvavD+chrw/hJW8PxJwvD+n2bw/TI+8P9r6vD/iZbw/
Uay8P7XWvD/Qfbw/u7q8P47XvD9fqrw/PtW8P0BMvT9nZLw/TaW8P3qavD+xdrw/Rrm8P9aF
vD9myLw/6a28P1RDvT8rb7w/8EC8P31avT9dEL0/tX29PwrLvD92R7w/Eri8P29cvT9xu7w/
u+68PxcKvT/cPb0/L4O8P2mUvD/ar7w/25u8P418vD+oCb0/lVi8P+evvD8xBb0/wNi8Pysg
vD9ORb0/cca8P9UgvT85prw/1KO8P+oEvT+X6bw/4s+8P99NvT/xx7w/5Vi9P5IHvT91F70/
+4e8P+GgvD+Lm70/hl29PzhSvT9G2Lw/ADC9P3f5vD8a8rw/uum8P6EDvT8M6bw/Xoi8PwfG
vD+MUr0/1ee8Pw65vT/uFL0/GsW8P25pvD/WPL0/NFu9P2RFvT+7c70/j1u9P4AhvT+Qr7w/
FUW9P4ZYvT+kXr0/tJ29P6uAvT9o2rw/cS+9PzoavT8iVr0/Sd68P939vD/Wtrw/5Du9P+oG
vT84kL0/oK+9P/HavD+++Lw/veG8P5CTvT9yNL0/IkC9P+tvvT9ARL0/YCq9P35NvT/fmL0/
f7y9P+URvT900rw/lPm8P2+evT+mS70/gNS8P6v8vD/U+7w/SYC9P9rxvT8AP70/gmy9PyUs
vT/M1Lw/cyK9Pww7vT/+cL0/Vfu8P6DwvD9T17w/QDS9PyatvT/Rw70/miG9P9BOvT8wjr0/
+W+9P3s9vT8uLb0/irC9P2PxvD9Zgr0/gKa9P/1+vT+jBb0/rKS9P3D1vT80J70/ecS9P/2x
vT/oQ70/8jK+P1p5vT9NWL0/CM+9PwHYvT/kfL0/v7O9PyO7vT9KeL0/HPW8PwmZvT+z4r0/
vwG9P8kxvT9mxr0/fUG9Py82vT9Bmr0/Aj69P7RrvT+m6L0/T5S9P3sRvT/Sob0/eyK9P29q
vT/Ns70/q6i9P+msvT+Sob0/b3+9P4fWvT/geL0/VxG+P34tvT8A7r0/OKe9P2qEvT+h8r0/
aF69P+bavT8/OL4/s4a9PzV5vT+jur0/P5e9P2aKvT9r/b0/17u9P3TcvT8i170/ywm+P5pW
vj+yt70/GRS+PxFRvj8k4r0/Yv69P1yYvT/Gc70/Phi+P0urvj/f670/Cqe9P4MLvj/VGL4/
wCG+P/N9vj+zK74/pMq9P1FtvT/jDL4/nxm+P/5evj+qLr4/</AssayYData></Step><Step><CommonData><SampleLocation>1</SampleLocation><SampleID></SampleID><SampleGroup></SampleGroup><SampleInfo></SampleInfo><SampleRow>H</SampleRow><SamplePlate>1</SamplePlate><WellType>BUFFER</WellType><Concentration>-1</Concentration><ConcentrationUnits>µg/ml</ConcentrationUnits><MolarConcentration>-1</MolarConcentration><MolarConcUnits>nM</MolarConcUnits><MolecularWeight>-1</MolecularWeight><Temperature>25</Temperature><StartTime>10133283</StartTime><AssayTime>180</AssayTime></CommonData><FlowRate>600</FlowRate><StepType>DISASSOC</StepType><StepName>Dissociation</StepName><StepStatus>OK</StepStatus><ActualTime>180</ActualTime><CycleTime>0.2</CycleTime><AssayXData Points="900">h59/Rbqif0XtpX9FHal/RVCsf0WHr39FurJ/Re21f0UduX9FVLx/RYe/f0W2wn9F7cV/RSHJ
f0VQzH9Fh89/RbrSf0Xt1X9FIdl/RVTcf0WH339FtuJ/Re3lf0Uh6X9FUOx/RYfvf0W68n9F
6fV/RR35f0VQ/H9Fh/9/RVsBgEX3AoBFkASARSoGgEXEB4BFXQmARfUKgEWQDIBFKA6ARcQP
gEVdEYBF9xKARY4UgEUqFoBFxBeARV0ZgEX1GoBFkByARSoegEXEH4BFWyGARfcigEWOJIBF
KiaARcQngEVdKYBF9yqARY4sgEUoLoBFxC+ARV0xgEX1MoBFjjSARSg2gEXEN4BFWzmARfc6
gEWOPIBFKj6ARcE/gEVdQYBF90KARY5EgEUqRoBFxEeARV1JgEX3SoBFkEyARShOgEXET4BF
XVGARfVSgEWOVIBFKFaARcFXgEVbWYBF91qARZBcgEUoXoBFxF+ARV1hgEX3YoBFjmSARSpm
gEXBZ4BFXWmARfdqgEWObIBFKm6ARf9vgEVdcYBF9XKARY50gEUqdoBFxHeARVt5gEX1eoBF
kHyARSh+gEXEf4BFXYGARfeCgEWOhIBFKIaARcGHgEVdiYBF94qARY6MgEUqjoBFxI+ARV2R
gEX3koBFjpSARSiWgEXBl4BFXZmARfeagEWOnIBFKp6ARcSfgEVdoYBF96KARaOkgEUqpoBF
xqeARV2pgEX1qoBFjqyARSqugEXBr4BFXbGARfeygEWQtIBFKLaARcG3gEVduYBF97qARZC8
gEUqvoBFwb+ARV3BgEX1woBFkMSARSjGgEXEx4BFW8mARfXKgEWQzIBFKM6ARcTPgEVb0YBF
99KARY7UgEUq1oBFwdeARVvZgEX12oBFkNyARSregEXB34BFfuGARfXigEWQ5IBFKuaARcTn
gEVb6YBF9+qARZDsgEUo7oBFwe+ARV3xgEX38oBFkPSARSr2gEXE94BFW/mARfX6gEWO/IBF
KP6ARcH/gEVdAYFF9QKBRZAEgUUqBoFFwQeBRV0JgUX3CoFFkAyBRSgOgUXED4FFWxGBRfcS
gUWOFIFFKhaBRcQXgUVdGYFF9RqBRZAcgUUqHoFFxB+BRVshgUX1IoFFkCSBRSgmgUXBJ4FF
XSmBRfUqgUWQLIFFKC6BRcQvgUVdMYFF9zKBRZA0gUUoNoFFxDeBRV05gUX3OoFFkDyBRSg+
gUXEP4FFW0GBRfdCgUWQRIFFKEaBRcFHgUVdSYFF9UqBRY5MgUUqToFFwU+BRV1RgUX1UoFF
kFSBRSpWgUXBV4FFXVmBRfVagUWQXIFFKl6BRcRfgUVbYYFF92KBRZBkgUUoZoFFwWeBRV1p
gUX3aoFFkGyBRShugUXBb4FFW3GBRfVygUWOdIFFKnaBRcR3gUVdeYFF9XqBRZ18gUV2foFF
4H+BRVuBgUX1goFFkISBRSiGgUXBh4FFW4mBRfeKgUWOjIFFKI6BRcGPgUVdkYFF95KBRZCU
gUUqloFFwZeBRV2ZgUX3moFFkJyBRSiegUXBn4FFXaGBRfeigUWQpIFFKqaBRcSngUVbqYFF
9aqBRZCsgUUqroFFwa+BRVuxgUX1soFFjrSBRSi2gUXBt4FFW7mBRfW6gUWOvIFFKr6BRcG/
gUVbwYFF98KBRY7EgUUoxoFFxMeBRV3JgUX3yoFFjsyBRSjOgUXBz4FFW9GBRffSgUWQ1IFF
KtaBRcTXgUVb2YFF9dqBRY7cgUUo3oFFxN+BRV3hgUX34oFFjuSBRSjmgUXE54FFXemBRffq
gUWQ7IFFKu6BRcHvgUVd8YFF9/KBRY70gUUq9oFFxPeBRVv5gUX3+oFFjvyBRSj+gUXE/4FF
WwGCRfUCgkWWBIJFKgaCRcEHgkVbCYJF9wqCRZAMgkUoDoJFyA+CRV0RgkX1EoJFjhSCRSgW
gkXBF4JFWxmCRfUagkWxHIJFKB6CRcQfgkVdIYJF9SKCRY4kgkUqJoJF0CeCRV0pgkX1KoJF
jiyCRSgugkXBL4JFWzGCRfcygkWQNIJFKDaCRdA3gkVbOYJF9TqCRZg9gkUqP4JFZ0CCRadB
gkX3QoJFjkSCRShGgkXER4JFXUmCRfVKgkWQTIJFKE6CRcFPgkVbUYJF9VKCRY5UgkUoVoJF
xFeCRVtZgkX1WoJFjlyCRShegkXBX4JFXWGCRfVigkWQZIJFKGaCRcFngkVbaYJF9WqCRY5s
gkUqboJFxG+CRVtxgkX1coJFjnSCRSh2gkXBd4JFXXmCRfV6gkWOfIJFKH6CRcF/gkVbgYJF
+YKCRY6EgkUohoJFwYeCRVuJgkX3ioJFkIyCRSiOgkXBj4JFW5GCRfeSgkWOlIJFKJaCRcGX
gkVbmYJF9ZqCRY6cgkUsnoJFxJ+CRV2hgkX1ooJFkKSCRSimgkXBp4JFW6mCRfWqgkWQrIJF
KK6CRcGvgkVbsYJF9bKCRY60gkUotoJFxLeCRVu5gkX1uoJFjryCRSi+gkXBv4JFW8GCRfXC
gkWOxIJFKMaCRcTHgkVbyYJF9cqCRY7MgkUozoJFwc+CRV3RgkX30oJFkNSCRSrWgkXB14JF
XdmCRfXagkWO3IJFKt6CRcHfgkVb4YJF9eKCRY7kgkUq5oJFweeCRVvpgkX16oJFjuyCRSju
gkXB74JFZfGCRfXygkWQ9IJFKPaCRcH3gkWU+YJF9fqCRav8gkUo/oJFwf+CRVsBg0X1AoNF
ygSDRTgGg0XBB4NFWwmDRfUKg0WUDINFKA6DRcEPg0VbEYNF9xKDRY4Ug0UoFoNFwReDRVsZ
g0X1GoNFjhyDRSgeg0XBH4NFWyGDRfUig0WOJINFKCaDRcEng0VbKYNF9SqDRZAsg0UoLoNF
wS+DRV8xg0X1MoNFjjSDRSo2g0XBN4NFXzmDRfc6g0WOPINFKD6DRfU/g0VbQYNF9UKDRY5E
g0UoRoNFxEeDRVtJg0X1SoNFjkyDRShOg0XBT4NFW1GDRfdSg0WOVINFKFaDRcFXg0VbWYNF
9VqDRZBcg0UoXoNFwV+DRVthg0X1YoNFkGSDRShmg0XBZ4NFW2mDRfVqg0WObINFKG6DRcFv
g0VbcYNF9XKDRZB0g0UodoNFwXeDRV15g0X1eoNFjnyDRSh+g0XEf4NFXYGDRfWCg0WOhINF
KoaDRcSHg0VdiYNF+4qDRb+Mg0UqjoNFwY+DRV2Rg0X1koNFkJSDRSyWg0XBl4NFW5mDRfWa
g0WQnINFKp6DRcSfg0VboYNF9aKDRZCkg0UopoNFxKeDRV2pg0X1qoNFkKyDRSiug0XEr4NF
XbGDRfeyg0WQtINFKraDRcS3g0VduYNF97qDRZC8g0UqvoNFxL+DRV3Bg0X3woNFkMSDRSrG
g0XEx4NFXcmDRffKg0WQzINFKs6DRcTPg0Vd0YNF99KDRZDUg0Uq1oNFxNeDRWnZg0X32oNF
kNyDRSreg0XE34NFXeGDRffig0WQ5INFKuaDRcTng0Vd6YNFIuuDRZDsg0Uq7oNFxO+DRV3x
g0X38oNFkPSDRSr2g0XE94NFXfmDRff6g0WQ/INFKv6DRcT/g0VdAYRF9wKERZAEhEUqBoRF
xAeERV0JhEX3CoRFjgyERSoOhEXED4RFXRGERfcShEWQFIRFKhaERcQXhEVdGYRF9xqERZAc
hEUwHoRFxB+ERV0hhEX3IoRFliSERSomhEXiJ4RFWymERfcqhEWQLIRFKi6ERcQvhEVdMYRF
9zKERZA0hEUqNoRFwTeERV05hEX3OoRFkDyERSo+hEXEP4RFXUGERfdChEWQRIRFKkaERcRH
hEVdSYRF90qERZBMhEUqToRFzE+ERV1RhEX7UoRFkFSERSpWhEXEV4RFXVmERfdahEWQXIRF
KF6ERcRfhEVdYYRFEWOERZBkhEUqZoRFxGeERV1phEU6a4RFkGyERSpuhEXEb4RFXXGERfdy
hEWUdIRFKHaERcR3hEWEeYRF93qERZB8hEUqfoRFwX+ERV2BhEX3goRFjoSERSqGhEXEh4RF
XYmERfeKhEWOjIRFKI6ERcSPhEVdkYRF95KERZCUhEUqloRFxJeERV2ZhEX3moRFkJyERSqe
hEXEn4RFW6GERfeihEWQpIRFKqaERcSnhEVdqYRF96qERZCshEUqroRFxK+ERV2xhEX3soRF
kLSERSq2hEXEt4RFXbmERfe6hEWQvIRFKL6ERcS/hEVwwYRF98KERZDEhEUqxoRFxMeERWHJ
hEX3yoRFkMyERSrOhEXEz4RFYdGERffShEWQ1IRFKtaERcTXhEVd2YRF9dqERZDchEUo3oRF
xN+ERV3hhEX34oRFkOSERSrmhEXE54RFW+mERffqhEWO7IRFKu6ERcTvhEVd8YRF//KERZD0
hEUo9oRFxPeERVv5hEUF+4RFkPyERS7+hEXB/4RFXQGFRfcChUWQBIVFKAaFRcQHhUVdCYVF
9wqFRZAMhUUqDoVFwQ+FRV8RhUX3EoVFkBSFRSoWhUXEF4VFXRmFRfcahUWOHIVFKh6FRcQf
hUVdIYVF9SKFRZAkhUUoJoVFxCeFRV0phUX3KoVFkCyFRSouhUXBL4VFbTGFRfcyhUWQNIVF
KDaFRcE3hUVdOYVF9zqFRZA8hUUqPoVFwT+FRV1BhUX1QoVFkESFRSpGhUXER4VFXUmFRfVK
hUWOTIVFKk6FRcRPhUVdUYVF91KFRZBUhUUqVoVFxFeFRVtZhUX3WoVFkFyFRSpehUXEX4VF
XWGFRfdihUWQZIVFKGaFRcRnhUVdaYVF9WqFRY5shUUqboVF</AssayXData><AssayYData Points="900">n768P7UyvT8Kv70/WVS9P9n8vD8xI70/ccC9Py9kvT9oQr0/L3W9P0jSvT/sI70/Pd29Pzcw
vT91kb0/8w69P+r3vT94qb0/VYi9P2YvvT8KDr4/P4W9P6w9vT9P7L0/awO+Pwm4vT90Q70/
DPW9P7CXvT/Esb0/sCm+P+HXvT/4kr0/aHK9P/WNvT+kmr0/xVu9P+29vT/E770/w5S9P/+D
vT+4qL0/dvu9P285vT8TYb0/xCq9P5j5vT/dh70/L+m9Pwv7vT+aTL0/0Ea9P0YWvj/Xi70/
lWi9P88PvT+WwL0/z9+9P7Y4vT+oO70/Di+9P4DAvT8OqL0/Ajm9PwN+vT+GaL0/gYC9PyeE
vT9cfb0/pju9P64nvT9Txr0/+cy9P1/AvT8vDr0/w/u9P8afvT9GAr0/UEu9PynCvT+syL0/
/5a9P+RWvT9Gjb0/rtK9P53fvT9brL0/64+9Pw2SvT93870/BKS9P0tHvj8bbL0/N7q9P081
vT85Zr0/xVC9P+DIvT/fVL0/FDe9P+jBvT+gcr0/RIy9P01cvT/YRr0/t8O9P93fvT/SOL0/
SdG9Pw5mvT8Wm70/5OS9P2m+vT9EhL0/l6m9P4zcvT9bsL0/a7K9P7+/vT8okr0/CWy9P9Cu
vT8fKL0/x6W9P0tQvj/LA74/rLe9P4B7vT96ab0/XGO9P4eSvT+Mt70/LQq+P0v9vT+CzL0/
Tiy+P5t0vT8Gg70/RhW+P6a3vT9uGr4/dda9P3OivT8RAL4/eDe9P/GFvT+k8L0/UMS9P6B4
vT9KA74/jUu+P8fYvT8E2r0/SIO9P4d5vT+aSb0/B+m9P0J5vT9Aw70/GxS+P5htvT9vZ70/
lWG9P3nNvT80+70/gKK9PyKAvT/iD74/C6K9P2OfvT/t4b0/MVK9P6XnvT9VQr0/ILm9P49y
vT8ui70/NAW9P6qovT/K3b0/o3W9P8CIvT9yxb0/EC29P+qmvj/z2r0/6DK9P4QJvj+tFb4/
GcC9P1LQvT/wDb4/LdS9P6glvT/BbL4/Rke9P8ZLvj+xb70/Gri9P8ZzvT8Y+b0/SLO9P9sy
vj99C74/Sb29P9bdvT/31b0/ceO9P/TBvT+QyL0/lse9P7GMvT8zJb4/cEG+P+jgvT+F970/
1UO9P0nOvT+K8b0/0A6+P9oovj+F7L0/Os69P+HmvT8hNr0/vZW9P27zvT/J/r0/Foe9P/i/
vT80Cr4/Pj++P2BBvj8Yib0/3QC+P5vUvT+onb0/1C+9P9CvvT8fVL4/4Ia9P5FivT8hxr0/
Hwi+Pya4vT9FAb0/+JG9P1U+vj/D770/cle9PwUMvj+pNb4/tde9P9ZsvT+AHb4/j7i9P0bL
vT+Mur0/LhO+P43lvD+TW74/rAG+PwDUvT/7yL0/Tbu9P5XTvT+v9bw/ms29P3qKvT9yPb4/
XFS9P4CNvT/kmL0/gxW+P+h3vj8Du70/5sa9P8L2vT8Dvb0/qMu9Pz+9vT98kL0/T129P0rY
vT/hyr0/awO+PwFwvT+N+70/CL69P9sTvj9dXr0/eSS+PyUvvT/8tr0/GU6+P9+IvT80Rr0/
Ne+9P48nvj80c70/rA6+P5eWvT9mub0/7ZC9P5vAvT9lC74/qJC+P4ZTvj+JLb4/RM+9Pyfk
vT+df70/J4W+P4cSvj//M74/RWO9P3k2vj8P4r0/GOq9PzJ5vT+fHL4/FGq9P34Vvj/FAr4/
Mn+9PxDnvT/cRr4/yhG+P97svT+89b0/WKq9P7sWvj9LO74/thu+PwFAvj/Kn70/jRK+PyXW
vT+/870/8zW+P0IIvj+Njb0/+12+PwEuvj8z1r0/NK69PwGRvT+pkL4/D0O+Py2uvT8IP74/
k/+9P2SQvT9R/70/1hy+P/UOvj9wHb4/4V29Pw/EvT+W570/3vG8P8H6vT8JA74/AW29P18a
vj/Nr70/h8G+P3gFvj9IEL4/3cW9P7K+vj8pCL4/xke+P1TavT9ySb4/YwS+P7ybvT9AML4/
hzO+PwjfvT9CGL4/Xim+Pz62vT8M3L0/kDW+P0LRvT/6Yb4/pIy+P/m2vT/vFL4/b2S+P4NC
vj9B070/N/i9P4SpvT/Ss70/Dgi+P4RJvj+jw70/r2y9P+HfvT9OLL4/Q6+9P3nevT9Ujb0/
9VC+PzQmvj93BL4/TGi+P8Zevj/j9r0/IQ2+P565vj/Okb4/tGq+P67MvT+XFr4/74C+Px+O
vT+rGb4/k3O+P0E9vj8k/b0/2vC9P49qvj92NL4/fmi+Px4Cvj/cKL4/VOe9Pxsxvj9QoL0/
rPW9P265vT+7Sr4/7FO+P7OavT8NuL0/nfG9P2tzvj8LW74/isC9P2gtvj9vEL4/yFS+P4X/
vT9wGL4/bU6+P+n4vT8je74/IBa+P7V6vT9NIr4/MJ2+P8SNvj+qnL4/eE6+P8csvj/0Jr4/
8ku+PzvMvT/z4L0/gsm9PwHvvT8xv70/egO+P3rGvT95Tr4/Lyy+PwInvj/rRL4/Rby9P/kK
vj8rV74/Bya+PzVIvj8s9L0/fyS+P8k7vj/bx70/0xu+P2povj9Ia74/DpW+P1JFvj9Bhb4/
Jcy9P9gKvj9gX74/n5S+P/SHvj8aa74/y7++PyEYvj8x5r0/6W6+P8K8vj/xu74/OGq+P4qx
vj/A1b0/fMS9P708vj9M2L4/pMu+P3Udvj+fGb4/3Cy+P4rtvj82db0/ZYq+P+Zuvj99tL0/
nqC9P5Zgvj9MdL4/ZUO+P5Gavj+gSr4/zAu/P/o0vj8BFb4/xWO+P+uLvj8wLb4/ZlC+Pz4y
vj9v1b0/s9e+P9PgvT+LiL4/clq+P4pEvj/6bL4/b829P4kHvj/BM74/jly+P1G6vT8ocr4/
edq9P6SCvj8IML4/UCG+P5v2vT+Uf74/4BS+Pzlovj+MR74/KQC/P1cZvj/6ar8/16m+P5Rb
vj/yR74/LMW+P74qvj99M74/0GC+P9w9vj83xr4/2nS+PwZXvj/tPL4/Mx2+PwjOvj+Tmr4/
vo2+P7Ywvj+EML4/xHm+P1sMvj8C5r0/EOi9PxYUvj+ci74/7xW/P5wrvj+F870/qSq+P9BS
vj9IuL4/J4G+P26bvj+qp74/g6a+P/kcvj/uvL4/ade9P7wOvz9w374/F3S+P4Eqvj8lYb4/
G2W+P7Fovj/DYb4/OFO+P7mevj8Uc74/xfe9P1Azvj/rv74/e42+P2Z3vj9Ofr4/5M2+P6Ef
vj85eL4/DIu+PxrzvT9XJb4/N2m+P81cvj+9uL4/t52+P3nTvj+9xr4/ZZe+PwdMvj/Clr4/
gFq+P0tfvj9Nkr4/4Km+P9Novj96L74/WKO+P0cFvz95mL4/mgm/PyYPvz+0ab4/htG+Pz/s
vj+q1b4/fC+/P+ikvj9Dj74/eta9Pz1Xvz/w/b4/ECC/P45vvj9MGr4/3MG+P+Lovj8EL78/
Gqy+P6uWvj+LUb4/f/K+P2ZGvj+er74/WI2+P+7ivj9Yjb4/Xyu+P7d0vj/Pzr4/HyS/P9gA
vz9Qfr4/1WW+P9d8vj+dzr4/5AO/P5txvj81zb4/Eri+P1HKvj/T0L4/C+q+P841vz/KCb4/
j/m+PxlEvz9Aob4/vJ6+P3XMvj+P974/IcC+P2+Dvj8ij74/rta+P2upvj+v1L4/F1++Px6c
vj8jBb8/40++P0CVvj/ML78/qOi+P9y7vj/gCr8/k76+Px10vj/hFr8/Ugi/P3kZvz9F174/
EjS+P2EHvz8u0r4/V1m+P9E7vj+ier4/ULS+P9hwvj+w2L4/0dy+P2Povj+Rer8/nm2+P6z4
vj9Wab4/ikO/P/N3vj9k1L4/1Yq+P46dvj9sRr4/tiW/P6Pxvj+fCL8/n/2+P+v7vj/m0L4/
E3W+P8Javj9P8r4/ZqS+P6qcvj+EL78/Lea+P4U4vj/Zfb4/LKe+Pw+Kvz+Peb4/TQC/P3iE
vz+b6r4/JpC+P9cPvz8+074/nSu/P1UHvz9QWb8/SKK+P7Urvz8Z/r4/G5W+P6Dqvj94YL4/
aWi+P5MKvz/Cwr4/2s2+P6Javz90Lr8/J6W+P8+7vj+zrL4/fGy/P6djvz+qvr4/Q0m/Pydj
vj8W+b4/Rm2/P5gcvz+Wub4/zZ6+P0ybvj9wZr8/HU+/P7Tmvj8HD78/Hj6/PyDkvj93574/
piK/Pyghvz9g374/voi/P0qVvz/hcb8/BR2/P7Utvz9lzb4/pAO/P1Pevj/6IL8/Z5a/P5oW
vz9lPL8/XuC+PwHnvj8wEL8/dQm/P9Jrvz8trL4/WkW/Pz8Zvz8EL78/qiy/PyICvz+ap74/
0Yy/P4/Kvj+JJb8/aNi+P3w1vz9MB78/7ga/PzdAvz+dIb8/+Z2/PyrBvz+jjb8/Ng+/P6d3
vz/Yy74/G+y+P5f3vj+cob8/OR2/P8VUvz+WV74/+Tm/P9smvz95l78/lCi/PyVnvj8GBL8/
w2G/P/3nvj9p+r4/jI2+P1iAvz8u3r8/opa/P1bEvz/Lr78/bw2/P+h9vz9Jk78/exfAPzt3
vz/iKb8/Ew2/P+S5vj8ThL8/yL2+P6a8vj/9Ur8/nCu/P4Ejvz8NXL8/EVu/P1mHvz+uOL8/
SqG/PwdCvz/ikb8/ye++PzUAvz8+b78/L2u/P63Tvz/ztL8/NRq/P9VIvz9NJL8/DE6/P1fJ
vj9scb8/Qs2+P89Avz+KPb8/l3W/PxVuvz/zkL8/J3G/P/AMvz9+ML8/LUG/P++6vj9ARr8/
K0q/P5dfvz8TZr8/Hlu/P5qHvz9HFL8/xUC/P55Hvz+7Tb8/</AssayYData></Step><Step><CommonData><SampleLocation>11</SampleLocation><SampleID></SampleID><SampleGroup></SampleGroup><SampleInfo></SampleInfo><SampleRow>H</SampleRow><SamplePlate>1</SamplePlate><WellType>REGENERATION</WellType><Concentration>-1</Concentration><ConcentrationUnits>µg/ml</ConcentrationUnits><MolarConcentration>-1</MolarConcentration><MolarConcUnits>nM</MolarConcUnits><MolecularWeight>-1</MolecularWeight><Temperature>25</Temperature><StartTime>10322493</StartTime><AssayTime>5</AssayTime></CommonData><FlowRate>1000</FlowRate><StepType>KREGENERATION</StepType><StepName>Regeneration</StepName><StepStatus>OK</StepStatus><ActualTime>4.9998</ActualTime><CycleTime>0.2</CycleTime><AssayXData Points="25">xG+FRVxxhUX1coVFj3SFRSp2hUXEd4VFXnmFRfd6hUWRfIVFKn6FRcR/hUVegYVF9YKFRZGE
hUUqhoVFwoeFRV6JhUX1ioVFkYyFRSiOhUXEj4VFXJGFRfeShUWPlIVFKpaFRQ==</AssayXData><AssayYData Points="25">lVSAv1Ocob+PULC/HB+6vzVYwb+WQci/X8PMv6wt0b/ee9W/t4zYvxew27+3Rd6/dfDgv0OM
47/32+W//0rnv9eI6b9E6uq//07sv+9n7b/axe+/MJXwv4Mn8r+UhPK/J9jzvw==</AssayYData></Step><Step><CommonData><SampleLocation>12</SampleLocation><SampleID></SampleID><SampleGroup></SampleGroup><SampleInfo></SampleInfo><SampleRow>H</SampleRow><SamplePlate>1</SamplePlate><WellType>BUFFER</WellType><Concentration>-1</Concentration><ConcentrationUnits>µg/ml</ConcentrationUnits><MolarConcentration>-1</MolarConcentration><MolarConcUnits>nM</MolarConcUnits><MolecularWeight>-1</MolecularWeight><Temperature>25</Temperature><StartTime>10338423</StartTime><AssayTime>5</AssayTime></CommonData><FlowRate>1000</FlowRate><StepType>KREGENERATION</StepType><StepName>Regeneration</StepName><StepStatus>OK</StepStatus><ActualTime>4.99883</ActualTime><CycleTime>0.2</CycleTime><AssayXData Points="25">xpeFRVyZhUX3moVFj5yFRSqehUXEn4VFXqGFRUOjhUWRpIVFKqaFRcSnhUVeqYVF96qFRZGs
hUUqroVFxK+FRV6xhUX3soVFkbSFRSq2hUXEt4VFXrmFRfe6hUWRvIVFKr6FRQ==</AssayXData><AssayYData Points="25">LcScPzv6mD/UOZs/U0SeP4b6oD9AK6I/qeejPy25pT8/L6Y/n2anP+MqqT+yzak/NkyqPxxC
qz/kqKs/XEWsPwv+rD+HIK0/JXquP2oXrj8tJ68/SyCvP2omrz9J668/ceqvPw==</AssayYData></Step><Step><CommonData><SampleLocation>11</SampleLocation><SampleID></SampleID><SampleGroup></SampleGroup><SampleInfo></SampleInfo><SampleRow>H</SampleRow><SamplePlate>1</SamplePlate><WellType>REGENERATION</WellType><Concentration>-1</Concentration><ConcentrationUnits>µg/ml</ConcentrationUnits><MolarConcentration>-1</MolarConcentration><MolarConcUnits>nM</MolarConcUnits><MolecularWeight>-1</MolecularWeight><Temperature>25</Temperature><StartTime>10354640</StartTime><AssayTime>5</AssayTime></CommonData><FlowRate>1000</FlowRate><StepType>KREGENERATION</StepType><StepName>Regeneration</StepName><StepStatus>OK</StepStatus><ActualTime>4.9998</ActualTime><CycleTime>0.2</CycleTime><AssayXData Points="25">xL+FRV7BhUX3woVFkcSFRSrGhUXEx4VFasmFRffKhUWRzIVFKs6FRcTPhUVe0YVF99KFRZHU
hUUq1oVFxNeFRV7ZhUX32oVFkdyFRSrehUXE34VFXuGFRffihUWR5IVFKuaFRQ==</AssayXData><AssayYData Points="25">z/auv/cFz79BnNi/XY3fv+xr478KP+e/qhDqv2dh7L8tYO6/l6Dwv6KT8r+kqfO/FHH0v+i/
9r8r4fa/N3/4v2I8+b/Ebfq/nz37vyph/L+dkPy/GDf+v7rC/r+akf6/Zbf/vw==</AssayYData></Step><Step><CommonData><SampleLocation>12</SampleLocation><SampleID></SampleID><SampleGroup></SampleGroup><SampleInfo></SampleInfo><SampleRow>H</SampleRow><SamplePlate>1</SamplePlate><WellType>BUFFER</WellType><Concentration>-1</Concentration><ConcentrationUnits>µg/ml</ConcentrationUnits><MolarConcentration>-1</MolarConcentration><MolarConcUnits>nM</MolarConcUnits><MolecularWeight>-1</MolecularWeight><Temperature>25</Temperature><StartTime>10370789</StartTime><AssayTime>5</AssayTime></CommonData><FlowRate>1000</FlowRate><StepType>KREGENERATION</StepType><StepName>Regeneration</StepName><StepStatus>OK</StepStatus><ActualTime>4.99883</ActualTime><CycleTime>0.2</CycleTime><AssayXData Points="25">xOeFRV7phUX36oVFj+yFRSruhUXC74VFXvGFRfXyhUWR9IVFKvaFRcT3hUVe+YVF9fqFRZH8
hUUq/oVFxP+FRV4BhkX3AoZFkQSGRSgGhkXCB4ZFXgmGRfcKhkWRDIZFKA6GRQ==</AssayXData><AssayYData Points="25">UTicPw/Omz8KRJ4/RaqhP4QvpD9CKqY/24ynPxRsqD8gIqo/y7mrP9aFrD/rU60/muytP3Zp
rj88xq4/UJqvP7PUsD8m0bA/XRiyP4qksT+JS7I/TiGzP5KOsz+XArQ/gAK0Pw==</AssayYData></Step><Step><CommonData><SampleLocation>11</SampleLocation><SampleID></SampleID><SampleGroup></SampleGroup><SampleInfo></SampleInfo><SampleRow>H</SampleRow><SamplePlate>1</SamplePlate><WellType>REGENERATION</WellType><Concentration>-1</Concentration><ConcentrationUnits>µg/ml</ConcentrationUnits><MolarConcentration>-1</MolarConcentration><MolarConcUnits>nM</MolarConcUnits><MolecularWeight>-1</MolecularWeight><Temperature>25</Temperature><StartTime>10386916</StartTime><AssayTime>5</AssayTime></CommonData><FlowRate>1000</FlowRate><StepType>KREGENERATION</StepType><StepName>Regeneration</StepName><StepStatus>OK</StepStatus><ActualTime>5.00322</ActualTime><CycleTime>0.2</CycleTime><AssayXData Points="25">wg+GRVwRhkX1EoZFjRSGRSYWhkXCF4ZFWhmGRfMahkWNHIZFKB6GRcIfhkVcIYZF9SKGRY0k
hkUmJoZFwCeGRVwphkXzKoZFjSyGRSguhkXAL4ZFXDGGRfMyhkWPNIZFLzaGRQ==</AssayXData><AssayYData Points="25">+NG2v/YR07+jUdy/FyHiv2Ps5r9jzem/krrsv71f7r94XPC/EWDyv3rt879zA/a/9bn2v+oM
9795vfi/d3T5v7lx+r/qPvu/a4z8vxnt/L8mfP2/3jD+vxOk/r+rZv+/JH7/vw==</AssayYData></Step><Step><CommonData><SampleLocation>12</SampleLocation><SampleID></SampleID><SampleGroup></SampleGroup><SampleInfo></SampleInfo><SampleRow>H</SampleRow><SamplePlate>1</SamplePlate><WellType>BUFFER</WellType><Concentration>-1</Concentration><ConcentrationUnits>µg/ml</ConcentrationUnits><MolarConcentration>-1</MolarConcentration><MolarConcUnits>nM</MolarConcUnits><MolecularWeight>-1</MolecularWeight><Temperature>25</Temperature><StartTime>10403035</StartTime><AssayTime>5</AssayTime></CommonData><FlowRate>1000</FlowRate><StepType>KREGENERATION</StepType><StepName>Regeneration</StepName><StepStatus>OK</StepStatus><ActualTime>4.9998</ActualTime><CycleTime>0.2</CycleTime><AssayXData Points="25">yTeGRWM5hkX6OoZFljyGRS8+hkXPP4ZFY0GGRfxChkWWRIZFL0aGRclHhkVjSYZF/EqGRZZM
hkUvToZFzU+GRWNRhkX8UoZFllSGRS9WhkXJV4ZFY1mGRfpahkWWXIZFL16GRQ==</AssayXData><AssayYData Points="25">4yKjP140oj81uqQ/sYWnP3aAqT80DKw/fSetP/f0rj+mgbA/5gOxPwd9sj/fbbM/hpizP/l/
tD9hjbU/vtO1P3p1tj8K6bY/nV23P6lFuD/Irbg/TOm4Pz8suT+CUrk/4da5Pw==</AssayYData></Step></KineticsData></ExperimentResults>
