# Supplementary material for: Functional development of a V3/glycan-specific broadly neutralizing antibody isolated from a case of HIV superinfection
Source: eLife. 2021 Jul 15;10:e68110. doi: 10.7554/eLife.68110 (PMC8376252; doi:10.7554/eLife.68110)
Supplement: Figure 4—source data 2. [file elife-68110-fig4-data2.zip › QA013.2 Dbl Ref_01.28.21/QA013.2_Lineage Replicates_BG505 SOSIP trimer/210128_ExpMethod.fmf]

<?xml version="1.0" encoding="UTF-8" standalone="yes"?>
<MethodFileDescription><MethodFileVersion>2.0</MethodFileVersion><ExperimentInfo><ExperimentType>KINETICS</ExperimentType><ExpSubType>KBASIC</ExpSubType><ExpName>QA013.2_Lineage Replicates_BG505 SOSIP trimer</ExpName><ExpDescription></ExpDescription><ExpDateTime>2021-01-28T15:04:49</ExpDateTime><ExpTemperature>25</ExpTemperature><RunID>4DC7E9FF-8D3C-4B98-A6A1-F295B1DD8D1E</RunID><UserName>Labuser</UserName><ConcUnits>µg/ml</ConcUnits><MolarConcUnits>nM</MolarConcUnits><FlowRateUnits>RPM</FlowRateUnits><MachineName>886RGX1</MachineName><MethodTemplate></MethodTemplate><StartIndex>1</StartIndex><AutoRuntimeChart>True</AutoRuntimeChart><SaveRuntimeChart>True</SaveRuntimeChart><SetPlateTemp>True</SetPlateTemp><HoldPlateTempAfter>False</HoldPlateTempAfter><DelayedStart>False</DelayedStart><StartDelay>600</StartDelay><ShakeWhileWaiting>True</ShakeWhileWaiting><EjectToSensorTray>True</EjectToSensorTray><CycleTimeMS>200</CycleTimeMS><AverageCount>20</AverageCount><SensorOffset>3000</SensorOffset><ActiveSensors>8</ActiveSensors><LoadingSensors>8</LoadingSensors><LoadingCycleTimeMS>200</LoadingCycleTimeMS><LoadingAverageCount>20</LoadingAverageCount><PresentWhenDone>False</PresentWhenDone></ExperimentInfo><SensorPlateData Rows="8" Cols="12"><SensorData><SensorLoc>A1</SensorLoc><SensorState>2</SensorState><SensorType>AHC (Anti-hIgG Fc Capture)</SensorType><SensorFlags>0</SensorFlags><SensorLot></SensorLot><SensorInfo></SensorInfo></SensorData><SensorData><SensorLoc>A2</SensorLoc><SensorState>2</SensorState><SensorType>AHC (Anti-hIgG Fc Capture)</SensorType><SensorFlags>0</SensorFlags><SensorLot></SensorLot><SensorInfo></SensorInfo></SensorData><SensorData><SensorLoc>A3</SensorLoc><SensorState>1</SensorState><SensorType>AHC (Anti-hIgG Fc Capture)</SensorType><SensorFlags>0</SensorFlags><SensorLot></SensorLot><SensorInfo></SensorInfo></SensorData><SensorData><SensorLoc>A4</SensorLoc><SensorState>1</SensorState><SensorType>AHC (Anti-hIgG Fc Capture)</SensorType><SensorFlags>0</SensorFlags><SensorLot></SensorLot><SensorInfo></SensorInfo></SensorData><SensorData><SensorLoc>A5</SensorLoc><SensorState>1</SensorState><SensorType></SensorType><SensorFlags>0</SensorFlags><SensorLot></SensorLot><SensorInfo></SensorInfo></SensorData><SensorData><SensorLoc>A6</SensorLoc><SensorState>1</SensorState><SensorType></SensorType><SensorFlags>0</SensorFlags><SensorLot></SensorLot><SensorInfo></SensorInfo></SensorData><SensorData><SensorLoc>A7</SensorLoc><SensorState>1</SensorState><SensorType></SensorType><SensorFlags>0</SensorFlags><SensorLot></SensorLot><SensorInfo></SensorInfo></SensorData><SensorData><SensorLoc>A8</SensorLoc><SensorState>1</SensorState><SensorType></SensorType><SensorFlags>0</SensorFlags><SensorLot></SensorLot><SensorInfo></SensorInfo></SensorData><SensorData><SensorLoc>A9</SensorLoc><SensorState>1</SensorState><SensorType></SensorType><SensorFlags>0</SensorFlags><SensorLot></SensorLot><SensorInfo></SensorInfo></SensorData><SensorData><SensorLoc>A10</SensorLoc><SensorState>1</SensorState><SensorType></SensorType><SensorFlags>0</SensorFlags><SensorLot></SensorLot><SensorInfo></SensorInfo></SensorData><SensorData><SensorLoc>A11</SensorLoc><SensorState>1</SensorState><SensorType></SensorType><SensorFlags>0</SensorFlags><SensorLot></SensorLot><SensorInfo></SensorInfo></SensorData><SensorData><SensorLoc>A12</SensorLoc><SensorState>1</SensorState><SensorType></SensorType><SensorFlags>0</SensorFlags><SensorLot></SensorLot><SensorInfo></SensorInfo></SensorData><SensorData><SensorLoc>B1</SensorLoc><SensorState>2</SensorState><SensorType>AHC (Anti-hIgG Fc Capture)</SensorType><SensorFlags>0</SensorFlags><SensorLot></SensorLot><SensorInfo></SensorInfo></SensorData><SensorData><SensorLoc>B2</SensorLoc><SensorState>2</SensorState><SensorType>AHC (Anti-hIgG Fc Capture)</SensorType><SensorFlags>0</SensorFlags><SensorLot></SensorLot><SensorInfo></SensorInfo></SensorData><SensorData><SensorLoc>B3</SensorLoc><SensorState>1</SensorState><SensorType>AHC (Anti-hIgG Fc Capture)</SensorType><SensorFlags>0</SensorFlags><SensorLot></SensorLot><SensorInfo></SensorInfo></SensorData><SensorData><SensorLoc>B4</SensorLoc><SensorState>1</SensorState><SensorType>AHC (Anti-hIgG Fc Capture)</SensorType><SensorFlags>0</SensorFlags><SensorLot></SensorLot><SensorInfo></SensorInfo></SensorData><SensorData><SensorLoc>B5</SensorLoc><SensorState>1</SensorState><SensorType></SensorType><SensorFlags>0</SensorFlags><SensorLot></SensorLot><SensorInfo></SensorInfo></SensorData><SensorData><SensorLoc>B6</SensorLoc><SensorState>1</SensorState><SensorType></SensorType><SensorFlags>0</SensorFlags><SensorLot></SensorLot><SensorInfo></SensorInfo></SensorData><SensorData><SensorLoc>B7</SensorLoc><SensorState>1</SensorState><SensorType></SensorType><SensorFlags>0</SensorFlags><SensorLot></SensorLot><SensorInfo></SensorInfo></SensorData><SensorData><SensorLoc>B8</SensorLoc><SensorState>1</SensorState><SensorType></SensorType><SensorFlags>0</SensorFlags><SensorLot></SensorLot><SensorInfo></SensorInfo></SensorData><SensorData><SensorLoc>B9</SensorLoc><SensorState>1</SensorState><SensorType></SensorType><SensorFlags>0</SensorFlags><SensorLot></SensorLot><SensorInfo></SensorInfo></SensorData><SensorData><SensorLoc>B10</SensorLoc><SensorState>1</SensorState><SensorType></SensorType><SensorFlags>0</SensorFlags><SensorLot></SensorLot><SensorInfo></SensorInfo></SensorData><SensorData><SensorLoc>B11</SensorLoc><SensorState>1</SensorState><SensorType></SensorType><SensorFlags>0</SensorFlags><SensorLot></SensorLot><SensorInfo></SensorInfo></SensorData><SensorData><SensorLoc>B12</SensorLoc><SensorState>1</SensorState><SensorType></SensorType><SensorFlags>0</SensorFlags><SensorLot></SensorLot><SensorInfo></SensorInfo></SensorData><SensorData><SensorLoc>C1</SensorLoc><SensorState>2</SensorState><SensorType>AHC (Anti-hIgG Fc Capture)</SensorType><SensorFlags>0</SensorFlags><SensorLot></SensorLot><SensorInfo></SensorInfo></SensorData><SensorData><SensorLoc>C2</SensorLoc><SensorState>2</SensorState><SensorType>AHC (Anti-hIgG Fc Capture)</SensorType><SensorFlags>0</SensorFlags><SensorLot></SensorLot><SensorInfo></SensorInfo></SensorData><SensorData><SensorLoc>C3</SensorLoc><SensorState>1</SensorState><SensorType>AHC (Anti-hIgG Fc Capture)</SensorType><SensorFlags>0</SensorFlags><SensorLot></SensorLot><SensorInfo></SensorInfo></SensorData><SensorData><SensorLoc>C4</SensorLoc><SensorState>1</SensorState><SensorType>AHC (Anti-hIgG Fc Capture)</SensorType><SensorFlags>0</SensorFlags><SensorLot></SensorLot><SensorInfo></SensorInfo></SensorData><SensorData><SensorLoc>C5</SensorLoc><SensorState>1</SensorState><SensorType></SensorType><SensorFlags>0</SensorFlags><SensorLot></SensorLot><SensorInfo></SensorInfo></SensorData><SensorData><SensorLoc>C6</SensorLoc><SensorState>1</SensorState><SensorType></SensorType><SensorFlags>0</SensorFlags><SensorLot></SensorLot><SensorInfo></SensorInfo></SensorData><SensorData><SensorLoc>C7</SensorLoc><SensorState>1</SensorState><SensorType></SensorType><SensorFlags>0</SensorFlags><SensorLot></SensorLot><SensorInfo></SensorInfo></SensorData><SensorData><SensorLoc>C8</SensorLoc><SensorState>1</SensorState><SensorType></SensorType><SensorFlags>0</SensorFlags><SensorLot></SensorLot><SensorInfo></SensorInfo></SensorData><SensorData><SensorLoc>C9</SensorLoc><SensorState>1</SensorState><SensorType></SensorType><SensorFlags>0</SensorFlags><SensorLot></SensorLot><SensorInfo></SensorInfo></SensorData><SensorData><SensorLoc>C10</SensorLoc><SensorState>1</SensorState><SensorType></SensorType><SensorFlags>0</SensorFlags><SensorLot></SensorLot><SensorInfo></SensorInfo></SensorData><SensorData><SensorLoc>C11</SensorLoc><SensorState>1</SensorState><SensorType></SensorType><SensorFlags>0</SensorFlags><SensorLot></SensorLot><SensorInfo></SensorInfo></SensorData><SensorData><SensorLoc>C12</SensorLoc><SensorState>1</SensorState><SensorType></SensorType><SensorFlags>0</SensorFlags><SensorLot></SensorLot><SensorInfo></SensorInfo></SensorData><SensorData><SensorLoc>D1</SensorLoc><SensorState>2</SensorState><SensorType>AHC (Anti-hIgG Fc Capture)</SensorType><SensorFlags>0</SensorFlags><SensorLot></SensorLot><SensorInfo></SensorInfo></SensorData><SensorData><SensorLoc>D2</SensorLoc><SensorState>2</SensorState><SensorType>AHC (Anti-hIgG Fc Capture)</SensorType><SensorFlags>0</SensorFlags><SensorLot></SensorLot><SensorInfo></SensorInfo></SensorData><SensorData><SensorLoc>D3</SensorLoc><SensorState>1</SensorState><SensorType>AHC (Anti-hIgG Fc Capture)</SensorType><SensorFlags>0</SensorFlags><SensorLot></SensorLot><SensorInfo></SensorInfo></SensorData><SensorData><SensorLoc>D4</SensorLoc><SensorState>1</SensorState><SensorType>AHC (Anti-hIgG Fc Capture)</SensorType><SensorFlags>0</SensorFlags><SensorLot></SensorLot><SensorInfo></SensorInfo></SensorData><SensorData><SensorLoc>D5</SensorLoc><SensorState>1</SensorState><SensorType></SensorType><SensorFlags>0</SensorFlags><SensorLot></SensorLot><SensorInfo></SensorInfo></SensorData><SensorData><SensorLoc>D6</SensorLoc><SensorState>1</SensorState><SensorType></SensorType><SensorFlags>0</SensorFlags><SensorLot></SensorLot><SensorInfo></SensorInfo></SensorData><SensorData><SensorLoc>D7</SensorLoc><SensorState>1</SensorState><SensorType></SensorType><SensorFlags>0</SensorFlags><SensorLot></SensorLot><SensorInfo></SensorInfo></SensorData><SensorData><SensorLoc>D8</SensorLoc><SensorState>1</SensorState><SensorType></SensorType><SensorFlags>0</SensorFlags><SensorLot></SensorLot><SensorInfo></SensorInfo></SensorData><SensorData><SensorLoc>D9</SensorLoc><SensorState>1</SensorState><SensorType></SensorType><SensorFlags>0</SensorFlags><SensorLot></SensorLot><SensorInfo></SensorInfo></SensorData><SensorData><SensorLoc>D10</SensorLoc><SensorState>1</SensorState><SensorType></SensorType><SensorFlags>0</SensorFlags><SensorLot></SensorLot><SensorInfo></SensorInfo></SensorData><SensorData><SensorLoc>D11</SensorLoc><SensorState>1</SensorState><SensorType></SensorType><SensorFlags>0</SensorFlags><SensorLot></SensorLot><SensorInfo></SensorInfo></SensorData><SensorData><SensorLoc>D12</SensorLoc><SensorState>1</SensorState><SensorType></SensorType><SensorFlags>0</SensorFlags><SensorLot></SensorLot><SensorInfo></SensorInfo></SensorData><SensorData><SensorLoc>E1</SensorLoc><SensorState>2</SensorState><SensorType>AHC (Anti-hIgG Fc Capture)</SensorType><SensorFlags>0</SensorFlags><SensorLot></SensorLot><SensorInfo></SensorInfo></SensorData><SensorData><SensorLoc>E2</SensorLoc><SensorState>2</SensorState><SensorType>AHC (Anti-hIgG Fc Capture)</SensorType><SensorFlags>0</SensorFlags><SensorLot></SensorLot><SensorInfo></SensorInfo></SensorData><SensorData><SensorLoc>E3</SensorLoc><SensorState>1</SensorState><SensorType>AHC (Anti-hIgG Fc Capture)</SensorType><SensorFlags>0</SensorFlags><SensorLot></SensorLot><SensorInfo></SensorInfo></SensorData><SensorData><SensorLoc>E4</SensorLoc><SensorState>1</SensorState><SensorType>AHC (Anti-hIgG Fc Capture)</SensorType><SensorFlags>0</SensorFlags><SensorLot></SensorLot><SensorInfo></SensorInfo></SensorData><SensorData><SensorLoc>E5</SensorLoc><SensorState>1</SensorState><SensorType></SensorType><SensorFlags>0</SensorFlags><SensorLot></SensorLot><SensorInfo></SensorInfo></SensorData><SensorData><SensorLoc>E6</SensorLoc><SensorState>1</SensorState><SensorType></SensorType><SensorFlags>0</SensorFlags><SensorLot></SensorLot><SensorInfo></SensorInfo></SensorData><SensorData><SensorLoc>E7</SensorLoc><SensorState>1</SensorState><SensorType></SensorType><SensorFlags>0</SensorFlags><SensorLot></SensorLot><SensorInfo></SensorInfo></SensorData><SensorData><SensorLoc>E8</SensorLoc><SensorState>1</SensorState><SensorType></SensorType><SensorFlags>0</SensorFlags><SensorLot></SensorLot><SensorInfo></SensorInfo></SensorData><SensorData><SensorLoc>E9</SensorLoc><SensorState>1</SensorState><SensorType></SensorType><SensorFlags>0</SensorFlags><SensorLot></SensorLot><SensorInfo></SensorInfo></SensorData><SensorData><SensorLoc>E10</SensorLoc><SensorState>1</SensorState><SensorType></SensorType><SensorFlags>0</SensorFlags><SensorLot></SensorLot><SensorInfo></SensorInfo></SensorData><SensorData><SensorLoc>E11</SensorLoc><SensorState>1</SensorState><SensorType></SensorType><SensorFlags>0</SensorFlags><SensorLot></SensorLot><SensorInfo></SensorInfo></SensorData><SensorData><SensorLoc>E12</SensorLoc><SensorState>1</SensorState><SensorType></SensorType><SensorFlags>0</SensorFlags><SensorLot></SensorLot><SensorInfo></SensorInfo></SensorData><SensorData><SensorLoc>F1</SensorLoc><SensorState>2</SensorState><SensorType>AHC (Anti-hIgG Fc Capture)</SensorType><SensorFlags>0</SensorFlags><SensorLot></SensorLot><SensorInfo></SensorInfo></SensorData><SensorData><SensorLoc>F2</SensorLoc><SensorState>2</SensorState><SensorType>AHC (Anti-hIgG Fc Capture)</SensorType><SensorFlags>0</SensorFlags><SensorLot></SensorLot><SensorInfo></SensorInfo></SensorData><SensorData><SensorLoc>F3</SensorLoc><SensorState>1</SensorState><SensorType>AHC (Anti-hIgG Fc Capture)</SensorType><SensorFlags>0</SensorFlags><SensorLot></SensorLot><SensorInfo></SensorInfo></SensorData><SensorData><SensorLoc>F4</SensorLoc><SensorState>1</SensorState><SensorType>AHC (Anti-hIgG Fc Capture)</SensorType><SensorFlags>0</SensorFlags><SensorLot></SensorLot><SensorInfo></SensorInfo></SensorData><SensorData><SensorLoc>F5</SensorLoc><SensorState>1</SensorState><SensorType></SensorType><SensorFlags>0</SensorFlags><SensorLot></SensorLot><SensorInfo></SensorInfo></SensorData><SensorData><SensorLoc>F6</SensorLoc><SensorState>1</SensorState><SensorType></SensorType><SensorFlags>0</SensorFlags><SensorLot></SensorLot><SensorInfo></SensorInfo></SensorData><SensorData><SensorLoc>F7</SensorLoc><SensorState>1</SensorState><SensorType></SensorType><SensorFlags>0</SensorFlags><SensorLot></SensorLot><SensorInfo></SensorInfo></SensorData><SensorData><SensorLoc>F8</SensorLoc><SensorState>1</SensorState><SensorType></SensorType><SensorFlags>0</SensorFlags><SensorLot></SensorLot><SensorInfo></SensorInfo></SensorData><SensorData><SensorLoc>F9</SensorLoc><SensorState>1</SensorState><SensorType></SensorType><SensorFlags>0</SensorFlags><SensorLot></SensorLot><SensorInfo></SensorInfo></SensorData><SensorData><SensorLoc>F10</SensorLoc><SensorState>1</SensorState><SensorType></SensorType><SensorFlags>0</SensorFlags><SensorLot></SensorLot><SensorInfo></SensorInfo></SensorData><SensorData><SensorLoc>F11</SensorLoc><SensorState>1</SensorState><SensorType></SensorType><SensorFlags>0</SensorFlags><SensorLot></SensorLot><SensorInfo></SensorInfo></SensorData><SensorData><SensorLoc>F12</SensorLoc><SensorState>1</SensorState><SensorType></SensorType><SensorFlags>0</SensorFlags><SensorLot></SensorLot><SensorInfo></SensorInfo></SensorData><SensorData><SensorLoc>G1</SensorLoc><SensorState>2</SensorState><SensorType>AHC (Anti-hIgG Fc Capture)</SensorType><SensorFlags>0</SensorFlags><SensorLot></SensorLot><SensorInfo></SensorInfo></SensorData><SensorData><SensorLoc>G2</SensorLoc><SensorState>2</SensorState><SensorType>AHC (Anti-hIgG Fc Capture)</SensorType><SensorFlags>0</SensorFlags><SensorLot></SensorLot><SensorInfo></SensorInfo></SensorData><SensorData><SensorLoc>G3</SensorLoc><SensorState>1</SensorState><SensorType>AHC (Anti-hIgG Fc Capture)</SensorType><SensorFlags>0</SensorFlags><SensorLot></SensorLot><SensorInfo></SensorInfo></SensorData><SensorData><SensorLoc>G4</SensorLoc><SensorState>1</SensorState><SensorType>AHC (Anti-hIgG Fc Capture)</SensorType><SensorFlags>0</SensorFlags><SensorLot></SensorLot><SensorInfo></SensorInfo></SensorData><SensorData><SensorLoc>G5</SensorLoc><SensorState>1</SensorState><SensorType></SensorType><SensorFlags>0</SensorFlags><SensorLot></SensorLot><SensorInfo></SensorInfo></SensorData><SensorData><SensorLoc>G6</SensorLoc><SensorState>1</SensorState><SensorType></SensorType><SensorFlags>0</SensorFlags><SensorLot></SensorLot><SensorInfo></SensorInfo></SensorData><SensorData><SensorLoc>G7</SensorLoc><SensorState>1</SensorState><SensorType></SensorType><SensorFlags>0</SensorFlags><SensorLot></SensorLot><SensorInfo></SensorInfo></SensorData><SensorData><SensorLoc>G8</SensorLoc><SensorState>1</SensorState><SensorType></SensorType><SensorFlags>0</SensorFlags><SensorLot></SensorLot><SensorInfo></SensorInfo></SensorData><SensorData><SensorLoc>G9</SensorLoc><SensorState>1</SensorState><SensorType></SensorType><SensorFlags>0</SensorFlags><SensorLot></SensorLot><SensorInfo></SensorInfo></SensorData><SensorData><SensorLoc>G10</SensorLoc><SensorState>1</SensorState><SensorType></SensorType><SensorFlags>0</SensorFlags><SensorLot></SensorLot><SensorInfo></SensorInfo></SensorData><SensorData><SensorLoc>G11</SensorLoc><SensorState>1</SensorState><SensorType></SensorType><SensorFlags>0</SensorFlags><SensorLot></SensorLot><SensorInfo></SensorInfo></SensorData><SensorData><SensorLoc>G12</SensorLoc><SensorState>1</SensorState><SensorType></SensorType><SensorFlags>0</SensorFlags><SensorLot></SensorLot><SensorInfo></SensorInfo></SensorData><SensorData><SensorLoc>H1</SensorLoc><SensorState>2</SensorState><SensorType>AHC (Anti-hIgG Fc Capture)</SensorType><SensorFlags>0</SensorFlags><SensorLot></SensorLot><SensorInfo></SensorInfo></SensorData><SensorData><SensorLoc>H2</SensorLoc><SensorState>2</SensorState><SensorType>AHC (Anti-hIgG Fc Capture)</SensorType><SensorFlags>0</SensorFlags><SensorLot></SensorLot><SensorInfo></SensorInfo></SensorData><SensorData><SensorLoc>H3</SensorLoc><SensorState>1</SensorState><SensorType>AHC (Anti-hIgG Fc Capture)</SensorType><SensorFlags>0</SensorFlags><SensorLot></SensorLot><SensorInfo></SensorInfo></SensorData><SensorData><SensorLoc>H4</SensorLoc><SensorState>1</SensorState><SensorType>AHC (Anti-hIgG Fc Capture)</SensorType><SensorFlags>0</SensorFlags><SensorLot></SensorLot><SensorInfo></SensorInfo></SensorData><SensorData><SensorLoc>H5</SensorLoc><SensorState>1</SensorState><SensorType></SensorType><SensorFlags>0</SensorFlags><SensorLot></SensorLot><SensorInfo></SensorInfo></SensorData><SensorData><SensorLoc>H6</SensorLoc><SensorState>1</SensorState><SensorType></SensorType><SensorFlags>0</SensorFlags><SensorLot></SensorLot><SensorInfo></SensorInfo></SensorData><SensorData><SensorLoc>H7</SensorLoc><SensorState>1</SensorState><SensorType></SensorType><SensorFlags>0</SensorFlags><SensorLot></SensorLot><SensorInfo></SensorInfo></SensorData><SensorData><SensorLoc>H8</SensorLoc><SensorState>1</SensorState><SensorType></SensorType><SensorFlags>0</SensorFlags><SensorLot></SensorLot><SensorInfo></SensorInfo></SensorData><SensorData><SensorLoc>H9</SensorLoc><SensorState>1</SensorState><SensorType></SensorType><SensorFlags>0</SensorFlags><SensorLot></SensorLot><SensorInfo></SensorInfo></SensorData><SensorData><SensorLoc>H10</SensorLoc><SensorState>1</SensorState><SensorType></SensorType><SensorFlags>0</SensorFlags><SensorLot></SensorLot><SensorInfo></SensorInfo></SensorData><SensorData><SensorLoc>H11</SensorLoc><SensorState>1</SensorState><SensorType></SensorType><SensorFlags>0</SensorFlags><SensorLot></SensorLot><SensorInfo></SensorInfo></SensorData><SensorData><SensorLoc>H12</SensorLoc><SensorState>1</SensorState><SensorType></SensorType><SensorFlags>0</SensorFlags><SensorLot></SensorLot><SensorInfo></SensorInfo></SensorData></SensorPlateData><SamplePlateData Rows="8" Cols="12"><SampleData><SampleLoc>A1</SampleLoc><SampleType>BUFFER</SampleType><SampleState>2</SampleState><SampleID></SampleID><SampleGroup></SampleGroup><SampleConc>-1</SampleConc><SampleInfo></SampleInfo></SampleData><SampleData><SampleLoc>B1</SampleLoc><SampleType>BUFFER</SampleType><SampleState>2</SampleState><SampleID></SampleID><SampleGroup></SampleGroup><SampleConc>-1</SampleConc><SampleInfo></SampleInfo></SampleData><SampleData><SampleLoc>C1</SampleLoc><SampleType>BUFFER</SampleType><SampleState>2</SampleState><SampleID></SampleID><SampleGroup></SampleGroup><SampleConc>-1</SampleConc><SampleInfo></SampleInfo></SampleData><SampleData><SampleLoc>D1</SampleLoc><SampleType>BUFFER</SampleType><SampleState>2</SampleState><SampleID></SampleID><SampleGroup></SampleGroup><SampleConc>-1</SampleConc><SampleInfo></SampleInfo></SampleData><SampleData><SampleLoc>E1</SampleLoc><SampleType>BUFFER</SampleType><SampleState>2</SampleState><SampleID></SampleID><SampleGroup></SampleGroup><SampleConc>-1</SampleConc><SampleInfo></SampleInfo></SampleData><SampleData><SampleLoc>F1</SampleLoc><SampleType>BUFFER</SampleType><SampleState>2</SampleState><SampleID></SampleID><SampleGroup></SampleGroup><SampleConc>-1</SampleConc><SampleInfo></SampleInfo></SampleData><SampleData><SampleLoc>G1</SampleLoc><SampleType>BUFFER</SampleType><SampleState>2</SampleState><SampleID></SampleID><SampleGroup></SampleGroup><SampleConc>-1</SampleConc><SampleInfo></SampleInfo></SampleData><SampleData><SampleLoc>H1</SampleLoc><SampleType>BUFFER</SampleType><SampleState>2</SampleState><SampleID></SampleID><SampleGroup></SampleGroup><SampleConc>-1</SampleConc><SampleInfo></SampleInfo></SampleData><SampleData><SampleLoc>A2</SampleLoc><SampleType>KLOAD</SampleType><SampleState>2</SampleState><SampleID>BG505.23</SampleID><SampleGroup></SampleGroup><SampleConc>8</SampleConc><SampleInfo></SampleInfo></SampleData><SampleData><SampleLoc>B2</SampleLoc><SampleType>KLOAD</SampleType><SampleState>2</SampleState><SampleID>BG505.23</SampleID><SampleGroup></SampleGroup><SampleConc>8</SampleConc><SampleInfo></SampleInfo></SampleData><SampleData><SampleLoc>C2</SampleLoc><SampleType>KLOAD</SampleType><SampleState>2</SampleState><SampleID>BG505.23</SampleID><SampleGroup></SampleGroup><SampleConc>8</SampleConc><SampleInfo></SampleInfo></SampleData><SampleData><SampleLoc>D2</SampleLoc><SampleType>KLOAD</SampleType><SampleState>2</SampleState><SampleID>BG505.23</SampleID><SampleGroup></SampleGroup><SampleConc>8</SampleConc><SampleInfo></SampleInfo></SampleData><SampleData><SampleLoc>E2</SampleLoc><SampleType>KLOAD</SampleType><SampleState>2</SampleState><SampleID>BG505.23</SampleID><SampleGroup></SampleGroup><SampleConc>8</SampleConc><SampleInfo></SampleInfo></SampleData><SampleData><SampleLoc>F2</SampleLoc><SampleType>KLOAD</SampleType><SampleState>2</SampleState><SampleID>BG505.23</SampleID><SampleGroup></SampleGroup><SampleConc>8</SampleConc><SampleInfo></SampleInfo></SampleData><SampleData><SampleLoc>G2</SampleLoc><SampleType>KLOAD</SampleType><SampleState>2</SampleState><SampleID>BG505.23</SampleID><SampleGroup></SampleGroup><SampleConc>8</SampleConc><SampleInfo></SampleInfo></SampleData><SampleData><SampleLoc>H2</SampleLoc><SampleType>BUFFER</SampleType><SampleState>2</SampleState><SampleID></SampleID><SampleGroup></SampleGroup><SampleConc>-1</SampleConc><SampleInfo></SampleInfo></SampleData><SampleData><SampleLoc>A3</SampleLoc><SampleType>KLOAD</SampleType><SampleState>2</SampleState><SampleID>QA013 G0/Lmat</SampleID><SampleGroup></SampleGroup><SampleConc>10</SampleConc><SampleInfo></SampleInfo></SampleData><SampleData><SampleLoc>B3</SampleLoc><SampleType>KLOAD</SampleType><SampleState>2</SampleState><SampleID>QA013 deltaFWR</SampleID><SampleGroup></SampleGroup><SampleConc>10</SampleConc><SampleInfo></SampleInfo></SampleData><SampleData><SampleLoc>C3</SampleLoc><SampleType>KLOAD</SampleType><SampleState>2</SampleState><SampleID>QA013 G0/Lmat</SampleID><SampleGroup></SampleGroup><SampleConc>10</SampleConc><SampleInfo></SampleInfo></SampleData><SampleData><SampleLoc>D3</SampleLoc><SampleType>KLOAD</SampleType><SampleState>2</SampleState><SampleID>QA013 deltaFWR</SampleID><SampleGroup></SampleGroup><SampleConc>10</SampleConc><SampleInfo></SampleInfo></SampleData><SampleData><SampleLoc>E3</SampleLoc><SampleType>KLOAD</SampleType><SampleState>2</SampleState><SampleID>QA013 G0/Lmat</SampleID><SampleGroup></SampleGroup><SampleConc>10</SampleConc><SampleInfo></SampleInfo></SampleData><SampleData><SampleLoc>F3</SampleLoc><SampleType>KLOAD</SampleType><SampleState>2</SampleState><SampleID>QA013 deltaFWR</SampleID><SampleGroup></SampleGroup><SampleConc>10</SampleConc><SampleInfo></SampleInfo></SampleData><SampleData><SampleLoc>G3</SampleLoc><SampleType>KLOAD</SampleType><SampleState>2</SampleState><SampleID>QA013 G0/Lmat</SampleID><SampleGroup></SampleGroup><SampleConc>10</SampleConc><SampleInfo></SampleInfo></SampleData><SampleData><SampleLoc>H3</SampleLoc><SampleType>BUFFER</SampleType><SampleState>2</SampleState><SampleID></SampleID><SampleGroup></SampleGroup><SampleConc>-1</SampleConc><SampleInfo></SampleInfo></SampleData><SampleData><SampleLoc>A4</SampleLoc><SampleType>KLOAD</SampleType><SampleState>2</SampleState><SampleID>QA013 delta CDRH1</SampleID><SampleGroup></SampleGroup><SampleConc>10</SampleConc><SampleInfo></SampleInfo></SampleData><SampleData><SampleLoc>B4</SampleLoc><SampleType>KLOAD</SampleType><SampleState>2</SampleState><SampleID>QA013 delta CDRH1</SampleID><SampleGroup></SampleGroup><SampleConc>10</SampleConc><SampleInfo></SampleInfo></SampleData><SampleData><SampleLoc>C4</SampleLoc><SampleType>KLOAD</SampleType><SampleState>2</SampleState><SampleID>QA013 delta CDRH1</SampleID><SampleGroup></SampleGroup><SampleConc>10</SampleConc><SampleInfo></SampleInfo></SampleData><SampleData><SampleLoc>D4</SampleLoc><SampleType>KLOAD</SampleType><SampleState>2</SampleState><SampleID>QA013 delta CDRH1</SampleID><SampleGroup></SampleGroup><SampleConc>10</SampleConc><SampleInfo></SampleInfo></SampleData><SampleData><SampleLoc>E4</SampleLoc><SampleType>KLOAD</SampleType><SampleState>2</SampleState><SampleID>QA013 delta CDRH1</SampleID><SampleGroup></SampleGroup><SampleConc>10</SampleConc><SampleInfo></SampleInfo></SampleData><SampleData><SampleLoc>F4</SampleLoc><SampleType>KLOAD</SampleType><SampleState>2</SampleState><SampleID>QA013 delta CDRH1</SampleID><SampleGroup></SampleGroup><SampleConc>10</SampleConc><SampleInfo></SampleInfo></SampleData><SampleData><SampleLoc>G4</SampleLoc><SampleType>KLOAD</SampleType><SampleState>2</SampleState><SampleID>QA013 delta CDRH1</SampleID><SampleGroup></SampleGroup><SampleConc>10</SampleConc><SampleInfo></SampleInfo></SampleData><SampleData><SampleLoc>H4</SampleLoc><SampleType>BUFFER</SampleType><SampleState>2</SampleState><SampleID></SampleID><SampleGroup></SampleGroup><SampleConc>-1</SampleConc><SampleInfo></SampleInfo></SampleData><SampleData><SampleLoc>A5</SampleLoc><SampleType>KLOAD</SampleType><SampleState>2</SampleState><SampleID>QA013 delta CDRH3</SampleID><SampleGroup></SampleGroup><SampleConc>10</SampleConc><SampleInfo></SampleInfo></SampleData><SampleData><SampleLoc>B5</SampleLoc><SampleType>KLOAD</SampleType><SampleState>2</SampleState><SampleID>QA013 delta CDRH3</SampleID><SampleGroup></SampleGroup><SampleConc>10</SampleConc><SampleInfo></SampleInfo></SampleData><SampleData><SampleLoc>C5</SampleLoc><SampleType>KLOAD</SampleType><SampleState>2</SampleState><SampleID>QA013 delta CDRH3</SampleID><SampleGroup></SampleGroup><SampleConc>10</SampleConc><SampleInfo></SampleInfo></SampleData><SampleData><SampleLoc>D5</SampleLoc><SampleType>KLOAD</SampleType><SampleState>2</SampleState><SampleID>QA013 delta CDRH3</SampleID><SampleGroup></SampleGroup><SampleConc>10</SampleConc><SampleInfo></SampleInfo></SampleData><SampleData><SampleLoc>E5</SampleLoc><SampleType>KLOAD</SampleType><SampleState>2</SampleState><SampleID>QA013 delta CDRH3</SampleID><SampleGroup></SampleGroup><SampleConc>10</SampleConc><SampleInfo></SampleInfo></SampleData><SampleData><SampleLoc>F5</SampleLoc><SampleType>KLOAD</SampleType><SampleState>2</SampleState><SampleID>QA013 delta CDRH3</SampleID><SampleGroup></SampleGroup><SampleConc>10</SampleConc><SampleInfo></SampleInfo></SampleData><SampleData><SampleLoc>G5</SampleLoc><SampleType>KLOAD</SampleType><SampleState>2</SampleState><SampleID>QA013 delta CDRH3</SampleID><SampleGroup></SampleGroup><SampleConc>10</SampleConc><SampleInfo></SampleInfo></SampleData><SampleData><SampleLoc>H5</SampleLoc><SampleType>BUFFER</SampleType><SampleState>2</SampleState><SampleID></SampleID><SampleGroup></SampleGroup><SampleConc>-1</SampleConc><SampleInfo></SampleInfo></SampleData><SampleData><SampleLoc>A6</SampleLoc><SampleType>KLOAD</SampleType><SampleState>2</SampleState><SampleID>QA013 delta CDRL2</SampleID><SampleGroup></SampleGroup><SampleConc>10</SampleConc><SampleInfo></SampleInfo></SampleData><SampleData><SampleLoc>B6</SampleLoc><SampleType>KLOAD</SampleType><SampleState>2</SampleState><SampleID>QA013 delta CDRL2</SampleID><SampleGroup></SampleGroup><SampleConc>10</SampleConc><SampleInfo></SampleInfo></SampleData><SampleData><SampleLoc>C6</SampleLoc><SampleType>KLOAD</SampleType><SampleState>2</SampleState><SampleID>QA013 delta CDRL2</SampleID><SampleGroup></SampleGroup><SampleConc>10</SampleConc><SampleInfo></SampleInfo></SampleData><SampleData><SampleLoc>D6</SampleLoc><SampleType>KLOAD</SampleType><SampleState>2</SampleState><SampleID>QA013 delta CDRL2</SampleID><SampleGroup></SampleGroup><SampleConc>10</SampleConc><SampleInfo></SampleInfo></SampleData><SampleData><SampleLoc>E6</SampleLoc><SampleType>KLOAD</SampleType><SampleState>2</SampleState><SampleID>QA013 delta CDRL2</SampleID><SampleGroup></SampleGroup><SampleConc>10</SampleConc><SampleInfo></SampleInfo></SampleData><SampleData><SampleLoc>F6</SampleLoc><SampleType>KLOAD</SampleType><SampleState>2</SampleState><SampleID>QA013 delta CDRL2</SampleID><SampleGroup></SampleGroup><SampleConc>10</SampleConc><SampleInfo></SampleInfo></SampleData><SampleData><SampleLoc>G6</SampleLoc><SampleType>KLOAD</SampleType><SampleState>2</SampleState><SampleID>QA013 delta CDRL2</SampleID><SampleGroup></SampleGroup><SampleConc>10</SampleConc><SampleInfo></SampleInfo></SampleData><SampleData><SampleLoc>H6</SampleLoc><SampleType>BUFFER</SampleType><SampleState>2</SampleState><SampleID></SampleID><SampleGroup></SampleGroup><SampleConc>-1</SampleConc><SampleInfo></SampleInfo></SampleData><SampleData><SampleLoc>A7</SampleLoc><SampleType>KLOAD</SampleType><SampleState>2</SampleState><SampleID>QA013 delta CDRL3</SampleID><SampleGroup></SampleGroup><SampleConc>10</SampleConc><SampleInfo></SampleInfo></SampleData><SampleData><SampleLoc>B7</SampleLoc><SampleType>KLOAD</SampleType><SampleState>2</SampleState><SampleID>QA013 delta CDRL3</SampleID><SampleGroup></SampleGroup><SampleConc>10</SampleConc><SampleInfo></SampleInfo></SampleData><SampleData><SampleLoc>C7</SampleLoc><SampleType>KLOAD</SampleType><SampleState>2</SampleState><SampleID>QA013 delta CDRL3</SampleID><SampleGroup></SampleGroup><SampleConc>10</SampleConc><SampleInfo></SampleInfo></SampleData><SampleData><SampleLoc>D7</SampleLoc><SampleType>KLOAD</SampleType><SampleState>2</SampleState><SampleID>QA013 delta CDRL3</SampleID><SampleGroup></SampleGroup><SampleConc>10</SampleConc><SampleInfo></SampleInfo></SampleData><SampleData><SampleLoc>E7</SampleLoc><SampleType>KLOAD</SampleType><SampleState>2</SampleState><SampleID>QA013 delta CDRL3</SampleID><SampleGroup></SampleGroup><SampleConc>10</SampleConc><SampleInfo></SampleInfo></SampleData><SampleData><SampleLoc>F7</SampleLoc><SampleType>KLOAD</SampleType><SampleState>2</SampleState><SampleID>QA013 delta CDRL3</SampleID><SampleGroup></SampleGroup><SampleConc>10</SampleConc><SampleInfo></SampleInfo></SampleData><SampleData><SampleLoc>G7</SampleLoc><SampleType>KLOAD</SampleType><SampleState>2</SampleState><SampleID>QA013 delta CDRL3</SampleID><SampleGroup></SampleGroup><SampleConc>10</SampleConc><SampleInfo></SampleInfo></SampleData><SampleData><SampleLoc>H7</SampleLoc><SampleType>BUFFER</SampleType><SampleState>2</SampleState><SampleID></SampleID><SampleGroup></SampleGroup><SampleConc>-1</SampleConc><SampleInfo></SampleInfo></SampleData><SampleData><SampleLoc>A8</SampleLoc><SampleType>KLOAD</SampleType><SampleState>2</SampleState><SampleID>QA013 E32G</SampleID><SampleGroup></SampleGroup><SampleConc>10</SampleConc><SampleInfo></SampleInfo></SampleData><SampleData><SampleLoc>B8</SampleLoc><SampleType>KLOAD</SampleType><SampleState>2</SampleState><SampleID>QA013 E32G</SampleID><SampleGroup></SampleGroup><SampleConc>10</SampleConc><SampleInfo></SampleInfo></SampleData><SampleData><SampleLoc>C8</SampleLoc><SampleType>KLOAD</SampleType><SampleState>2</SampleState><SampleID>QA013 E32G</SampleID><SampleGroup></SampleGroup><SampleConc>10</SampleConc><SampleInfo></SampleInfo></SampleData><SampleData><SampleLoc>D8</SampleLoc><SampleType>KLOAD</SampleType><SampleState>2</SampleState><SampleID>QA013 E32G</SampleID><SampleGroup></SampleGroup><SampleConc>10</SampleConc><SampleInfo></SampleInfo></SampleData><SampleData><SampleLoc>E8</SampleLoc><SampleType>KLOAD</SampleType><SampleState>2</SampleState><SampleID>QA013 E32G</SampleID><SampleGroup></SampleGroup><SampleConc>10</SampleConc><SampleInfo></SampleInfo></SampleData><SampleData><SampleLoc>F8</SampleLoc><SampleType>KLOAD</SampleType><SampleState>2</SampleState><SampleID>QA013 E32G</SampleID><SampleGroup></SampleGroup><SampleConc>10</SampleConc><SampleInfo></SampleInfo></SampleData><SampleData><SampleLoc>G8</SampleLoc><SampleType>KLOAD</SampleType><SampleState>2</SampleState><SampleID>QA013 E32G</SampleID><SampleGroup></SampleGroup><SampleConc>10</SampleConc><SampleInfo></SampleInfo></SampleData><SampleData><SampleLoc>H8</SampleLoc><SampleType>BUFFER</SampleType><SampleState>2</SampleState><SampleID></SampleID><SampleGroup></SampleGroup><SampleConc>-1</SampleConc><SampleInfo></SampleInfo></SampleData><SampleData><SampleLoc>A9</SampleLoc><SampleType>KLOAD</SampleType><SampleState>2</SampleState><SampleID>QA013 D106V</SampleID><SampleGroup></SampleGroup><SampleConc>10</SampleConc><SampleInfo></SampleInfo></SampleData><SampleData><SampleLoc>B9</SampleLoc><SampleType>KLOAD</SampleType><SampleState>2</SampleState><SampleID>QA013 D106V</SampleID><SampleGroup></SampleGroup><SampleConc>10</SampleConc><SampleInfo></SampleInfo></SampleData><SampleData><SampleLoc>C9</SampleLoc><SampleType>KLOAD</SampleType><SampleState>2</SampleState><SampleID>QA013 D106V</SampleID><SampleGroup></SampleGroup><SampleConc>10</SampleConc><SampleInfo></SampleInfo></SampleData><SampleData><SampleLoc>D9</SampleLoc><SampleType>KLOAD</SampleType><SampleState>2</SampleState><SampleID>QA013 D106V</SampleID><SampleGroup></SampleGroup><SampleConc>10</SampleConc><SampleInfo></SampleInfo></SampleData><SampleData><SampleLoc>E9</SampleLoc><SampleType>KLOAD</SampleType><SampleState>2</SampleState><SampleID>QA013 D106V</SampleID><SampleGroup></SampleGroup><SampleConc>10</SampleConc><SampleInfo></SampleInfo></SampleData><SampleData><SampleLoc>F9</SampleLoc><SampleType>KLOAD</SampleType><SampleState>2</SampleState><SampleID>QA013 D106V</SampleID><SampleGroup></SampleGroup><SampleConc>10</SampleConc><SampleInfo></SampleInfo></SampleData><SampleData><SampleLoc>G9</SampleLoc><SampleType>KLOAD</SampleType><SampleState>2</SampleState><SampleID>QA013 D106V</SampleID><SampleGroup></SampleGroup><SampleConc>10</SampleConc><SampleInfo></SampleInfo></SampleData><SampleData><SampleLoc>H9</SampleLoc><SampleType>BUFFER</SampleType><SampleState>2</SampleState><SampleID></SampleID><SampleGroup></SampleGroup><SampleConc>-1</SampleConc><SampleInfo></SampleInfo></SampleData><SampleData><SampleLoc>A10</SampleLoc><SampleType>KSAMPLE</SampleType><SampleState>2</SampleState><SampleID>BG505 T332N SOSIP</SampleID><SampleGroup></SampleGroup><SampleConc>-1</SampleConc><SampleMolarConc>500</SampleMolarConc><SampleMW>-1</SampleMW><SampleInfo></SampleInfo></SampleData><SampleData><SampleLoc>B10</SampleLoc><SampleType>KSAMPLE</SampleType><SampleState>2</SampleState><SampleID>BG505 T332N SOSIP</SampleID><SampleGroup></SampleGroup><SampleConc>-1</SampleConc><SampleMolarConc>250</SampleMolarConc><SampleMW>-1</SampleMW><SampleInfo></SampleInfo></SampleData><SampleData><SampleLoc>C10</SampleLoc><SampleType>KSAMPLE</SampleType><SampleState>2</SampleState><SampleID>BG505 T332N SOSIP</SampleID><SampleGroup></SampleGroup><SampleConc>-1</SampleConc><SampleMolarConc>125</SampleMolarConc><SampleMW>-1</SampleMW><SampleInfo></SampleInfo></SampleData><SampleData><SampleLoc>D10</SampleLoc><SampleType>KSAMPLE</SampleType><SampleState>2</SampleState><SampleID>BG505 T332N SOSIP</SampleID><SampleGroup></SampleGroup><SampleConc>-1</SampleConc><SampleMolarConc>62.5</SampleMolarConc><SampleMW>-1</SampleMW><SampleInfo></SampleInfo></SampleData><SampleData><SampleLoc>E10</SampleLoc><SampleType>KSAMPLE</SampleType><SampleState>2</SampleState><SampleID>BG505 T332N SOSIP</SampleID><SampleGroup></SampleGroup><SampleConc>-1</SampleConc><SampleMolarConc>31.25</SampleMolarConc><SampleMW>-1</SampleMW><SampleInfo></SampleInfo></SampleData><SampleData><SampleLoc>F10</SampleLoc><SampleType>KSAMPLE</SampleType><SampleState>2</SampleState><SampleID>BG505 T332N SOSIP</SampleID><SampleGroup></SampleGroup><SampleConc>-1</SampleConc><SampleMolarConc>15.63</SampleMolarConc><SampleMW>-1</SampleMW><SampleInfo></SampleInfo></SampleData><SampleData><SampleLoc>G10</SampleLoc><SampleType>KSAMPLE</SampleType><SampleState>2</SampleState><SampleID>BG505 T332N SOSIP</SampleID><SampleGroup></SampleGroup><SampleConc>-1</SampleConc><SampleMolarConc>7.81</SampleMolarConc><SampleMW>-1</SampleMW><SampleInfo></SampleInfo></SampleData><SampleData><SampleLoc>H10</SampleLoc><SampleType>BUFFER</SampleType><SampleState>2</SampleState><SampleID></SampleID><SampleGroup></SampleGroup><SampleConc>-1</SampleConc><SampleInfo></SampleInfo></SampleData><SampleData><SampleLoc>A11</SampleLoc><SampleType>REGENERATION</SampleType><SampleState>2</SampleState><SampleID></SampleID><SampleGroup></SampleGroup><SampleConc>-1</SampleConc><SampleInfo></SampleInfo></SampleData><SampleData><SampleLoc>B11</SampleLoc><SampleType>REGENERATION</SampleType><SampleState>2</SampleState><SampleID></SampleID><SampleGroup></SampleGroup><SampleConc>-1</SampleConc><SampleInfo></SampleInfo></SampleData><SampleData><SampleLoc>C11</SampleLoc><SampleType>REGENERATION</SampleType><SampleState>2</SampleState><SampleID></SampleID><SampleGroup></SampleGroup><SampleConc>-1</SampleConc><SampleInfo></SampleInfo></SampleData><SampleData><SampleLoc>D11</SampleLoc><SampleType>REGENERATION</SampleType><SampleState>2</SampleState><SampleID></SampleID><SampleGroup></SampleGroup><SampleConc>-1</SampleConc><SampleInfo></SampleInfo></SampleData><SampleData><SampleLoc>E11</SampleLoc><SampleType>REGENERATION</SampleType><SampleState>2</SampleState><SampleID></SampleID><SampleGroup></SampleGroup><SampleConc>-1</SampleConc><SampleInfo></SampleInfo></SampleData><SampleData><SampleLoc>F11</SampleLoc><SampleType>REGENERATION</SampleType><SampleState>2</SampleState><SampleID></SampleID><SampleGroup></SampleGroup><SampleConc>-1</SampleConc><SampleInfo></SampleInfo></SampleData><SampleData><SampleLoc>G11</SampleLoc><SampleType>REGENERATION</SampleType><SampleState>2</SampleState><SampleID></SampleID><SampleGroup></SampleGroup><SampleConc>-1</SampleConc><SampleInfo></SampleInfo></SampleData><SampleData><SampleLoc>H11</SampleLoc><SampleType>REGENERATION</SampleType><SampleState>2</SampleState><SampleID></SampleID><SampleGroup></SampleGroup><SampleConc>-1</SampleConc><SampleInfo></SampleInfo></SampleData><SampleData><SampleLoc>A12</SampleLoc><SampleType>NEUTRALIZATION</SampleType><SampleState>2</SampleState><SampleID></SampleID><SampleGroup></SampleGroup><SampleConc>-1</SampleConc><SampleInfo></SampleInfo></SampleData><SampleData><SampleLoc>B12</SampleLoc><SampleType>NEUTRALIZATION</SampleType><SampleState>2</SampleState><SampleID></SampleID><SampleGroup></SampleGroup><SampleConc>-1</SampleConc><SampleInfo></SampleInfo></SampleData><SampleData><SampleLoc>C12</SampleLoc><SampleType>NEUTRALIZATION</SampleType><SampleState>2</SampleState><SampleID></SampleID><SampleGroup></SampleGroup><SampleConc>-1</SampleConc><SampleInfo></SampleInfo></SampleData><SampleData><SampleLoc>D12</SampleLoc><SampleType>NEUTRALIZATION</SampleType><SampleState>2</SampleState><SampleID></SampleID><SampleGroup></SampleGroup><SampleConc>-1</SampleConc><SampleInfo></SampleInfo></SampleData><SampleData><SampleLoc>E12</SampleLoc><SampleType>NEUTRALIZATION</SampleType><SampleState>2</SampleState><SampleID></SampleID><SampleGroup></SampleGroup><SampleConc>-1</SampleConc><SampleInfo></SampleInfo></SampleData><SampleData><SampleLoc>F12</SampleLoc><SampleType>NEUTRALIZATION</SampleType><SampleState>2</SampleState><SampleID></SampleID><SampleGroup></SampleGroup><SampleConc>-1</SampleConc><SampleInfo></SampleInfo></SampleData><SampleData><SampleLoc>G12</SampleLoc><SampleType>NEUTRALIZATION</SampleType><SampleState>2</SampleState><SampleID></SampleID><SampleGroup></SampleGroup><SampleConc>-1</SampleConc><SampleInfo></SampleInfo></SampleData><SampleData><SampleLoc>H12</SampleLoc><SampleType>BUFFER</SampleType><SampleState>2</SampleState><SampleID></SampleID><SampleGroup></SampleGroup><SampleConc>-1</SampleConc><SampleInfo></SampleInfo></SampleData></SamplePlateData><StepDataTable><StepData><DataName>Baseline</DataName><AssayTime>30</AssayTime><FlowRate>1000</FlowRate><StepType>2</StepType><ThresholdEnable>False</ThresholdEnable><Channels>00000000</Channels><TerminateOnAny>False</TerminateOnAny><LevelEnable>True</LevelEnable><ThresholdLevel>1</ThresholdLevel><Descending>False</Descending><GradientEnable>False</GradientEnable><ThresholdGradient>0.00166667</ThresholdGradient><Filtered>True</Filtered><FilterWidth>10</FilterWidth><ThresholdDuration>300</ThresholdDuration></StepData><StepData><DataName>Association</DataName><AssayTime>180</AssayTime><FlowRate>600</FlowRate><StepType>0</StepType><ThresholdEnable>False</ThresholdEnable><Channels>00000000</Channels><TerminateOnAny>False</TerminateOnAny><LevelEnable>True</LevelEnable><ThresholdLevel>1</ThresholdLevel><Descending>False</Descending><GradientEnable>False</GradientEnable><ThresholdGradient>0.00166667</ThresholdGradient><Filtered>True</Filtered><FilterWidth>10</FilterWidth><ThresholdDuration>300</ThresholdDuration></StepData><StepData><DataName>Dissociation</DataName><AssayTime>180</AssayTime><FlowRate>600</FlowRate><StepType>1</StepType><ThresholdEnable>False</ThresholdEnable><Channels>00000000</Channels><TerminateOnAny>False</TerminateOnAny><LevelEnable>True</LevelEnable><ThresholdLevel>1</ThresholdLevel><Descending>False</Descending><GradientEnable>False</GradientEnable><ThresholdGradient>0.00166667</ThresholdGradient><Filtered>True</Filtered><FilterWidth>10</FilterWidth><ThresholdDuration>300</ThresholdDuration></StepData><StepData><DataName>Loading</DataName><AssayTime>80</AssayTime><FlowRate>600</FlowRate><StepType>3</StepType><ThresholdEnable>False</ThresholdEnable><Channels>00000000</Channels><TerminateOnAny>False</TerminateOnAny><LevelEnable>True</LevelEnable><ThresholdLevel>1</ThresholdLevel><Descending>False</Descending><GradientEnable>False</GradientEnable><ThresholdGradient>0.00166667</ThresholdGradient><Filtered>True</Filtered><FilterWidth>10</FilterWidth><ThresholdDuration>300</ThresholdDuration></StepData><StepData><DataName>Regeneration</DataName><AssayTime>5</AssayTime><FlowRate>1000</FlowRate><StepType>6</StepType><RegenCycles>3</RegenCycles><NeutTime>5</NeutTime><NeutRate>1000</NeutRate><ThresholdEnable>False</ThresholdEnable><Channels>00000000</Channels><TerminateOnAny>False</TerminateOnAny><LevelEnable>True</LevelEnable><ThresholdLevel>1</ThresholdLevel><Descending>False</Descending><GradientEnable>False</GradientEnable><ThresholdGradient>0.00166667</ThresholdGradient><Filtered>True</Filtered><FilterWidth>10</FilterWidth><ThresholdDuration>300</ThresholdDuration></StepData></StepDataTable><AssayStepsTable><AssayStep><SensorCol>1</SensorCol><SampleRow>1</SampleRow><SampleCol>1</SampleCol><SamplePlate>1</SamplePlate><SensorType>AHC (Anti-hIgG Fc Capture)</SensorType><NeutPlate>1</NeutPlate><NeutLoc>A1</NeutLoc><HeadType>0</HeadType><SensorReuse>0</SensorReuse><StepDataName>Baseline</StepDataName></AssayStep><AssayStep><SensorCol>1</SensorCol><SampleRow>1</SampleRow><SampleCol>11</SampleCol><SamplePlate>1</SamplePlate><SensorType>AHC (Anti-hIgG Fc Capture)</SensorType><NeutPlate>1</NeutPlate><NeutLoc>A12</NeutLoc><HeadType>0</HeadType><SensorReuse>0</SensorReuse><StepDataName>Regeneration</StepDataName></AssayStep><AssayStep><SensorCol>1</SensorCol><SampleRow>1</SampleRow><SampleCol>1</SampleCol><SamplePlate>1</SamplePlate><SensorType>AHC (Anti-hIgG Fc Capture)</SensorType><NeutPlate>1</NeutPlate><NeutLoc>A1</NeutLoc><HeadType>0</HeadType><SensorReuse>0</SensorReuse><StepDataName>Baseline</StepDataName></AssayStep><AssayStep><SensorCol>1</SensorCol><SampleRow>1</SampleRow><SampleCol>2</SampleCol><SamplePlate>1</SamplePlate><SensorType>AHC (Anti-hIgG Fc Capture)</SensorType><NeutPlate>1</NeutPlate><NeutLoc>A1</NeutLoc><HeadType>0</HeadType><SensorReuse>0</SensorReuse><StepDataName>Loading</StepDataName></AssayStep><AssayStep><SensorCol>1</SensorCol><SampleRow>1</SampleRow><SampleCol>1</SampleCol><SamplePlate>1</SamplePlate><SensorType>AHC (Anti-hIgG Fc Capture)</SensorType><NeutPlate>1</NeutPlate><NeutLoc>A1</NeutLoc><HeadType>0</HeadType><SensorReuse>0</SensorReuse><StepDataName>Baseline</StepDataName></AssayStep><AssayStep><SensorCol>1</SensorCol><SampleRow>1</SampleRow><SampleCol>10</SampleCol><SamplePlate>1</SamplePlate><SensorType>AHC (Anti-hIgG Fc Capture)</SensorType><NeutPlate>1</NeutPlate><NeutLoc>A1</NeutLoc><HeadType>0</HeadType><SensorReuse>0</SensorReuse><StepDataName>Association</StepDataName></AssayStep><AssayStep><SensorCol>1</SensorCol><SampleRow>1</SampleRow><SampleCol>1</SampleCol><SamplePlate>1</SamplePlate><SensorType>AHC (Anti-hIgG Fc Capture)</SensorType><NeutPlate>1</NeutPlate><NeutLoc>A1</NeutLoc><HeadType>0</HeadType><SensorReuse>0</SensorReuse><StepDataName>Dissociation</StepDataName></AssayStep><AssayStep><SensorCol>1</SensorCol><SampleRow>1</SampleRow><SampleCol>11</SampleCol><SamplePlate>1</SamplePlate><SensorType>AHC (Anti-hIgG Fc Capture)</SensorType><NeutPlate>1</NeutPlate><NeutLoc>A12</NeutLoc><HeadType>0</HeadType><SensorReuse>0</SensorReuse><StepDataName>Regeneration</StepDataName></AssayStep><AssayStep><SensorCol>1</SensorCol><SampleRow>1</SampleRow><SampleCol>1</SampleCol><SamplePlate>1</SamplePlate><SensorType>AHC (Anti-hIgG Fc Capture)</SensorType><NeutPlate>1</NeutPlate><NeutLoc>A1</NeutLoc><HeadType>0</HeadType><SensorReuse>0</SensorReuse><StepDataName>Baseline</StepDataName></AssayStep><AssayStep><SensorCol>1</SensorCol><SampleRow>1</SampleRow><SampleCol>3</SampleCol><SamplePlate>1</SamplePlate><SensorType>AHC (Anti-hIgG Fc Capture)</SensorType><NeutPlate>1</NeutPlate><NeutLoc>A1</NeutLoc><HeadType>0</HeadType><SensorReuse>0</SensorReuse><StepDataName>Loading</StepDataName></AssayStep><AssayStep><SensorCol>1</SensorCol><SampleRow>1</SampleRow><SampleCol>1</SampleCol><SamplePlate>1</SamplePlate><SensorType>AHC (Anti-hIgG Fc Capture)</SensorType><NeutPlate>1</NeutPlate><NeutLoc>A1</NeutLoc><HeadType>0</HeadType><SensorReuse>0</SensorReuse><StepDataName>Baseline</StepDataName></AssayStep><AssayStep><SensorCol>1</SensorCol><SampleRow>1</SampleRow><SampleCol>10</SampleCol><SamplePlate>1</SamplePlate><SensorType>AHC (Anti-hIgG Fc Capture)</SensorType><NeutPlate>1</NeutPlate><NeutLoc>A1</NeutLoc><HeadType>0</HeadType><SensorReuse>0</SensorReuse><StepDataName>Association</StepDataName></AssayStep><AssayStep><SensorCol>1</SensorCol><SampleRow>1</SampleRow><SampleCol>1</SampleCol><SamplePlate>1</SamplePlate><SensorType>AHC (Anti-hIgG Fc Capture)</SensorType><NeutPlate>1</NeutPlate><NeutLoc>A1</NeutLoc><HeadType>0</HeadType><SensorReuse>0</SensorReuse><StepDataName>Dissociation</StepDataName></AssayStep><AssayStep><SensorCol>1</SensorCol><SampleRow>1</SampleRow><SampleCol>11</SampleCol><SamplePlate>1</SamplePlate><SensorType>AHC (Anti-hIgG Fc Capture)</SensorType><NeutPlate>1</NeutPlate><NeutLoc>A12</NeutLoc><HeadType>0</HeadType><SensorReuse>0</SensorReuse><StepDataName>Regeneration</StepDataName></AssayStep><AssayStep><SensorCol>1</SensorCol><SampleRow>1</SampleRow><SampleCol>1</SampleCol><SamplePlate>1</SamplePlate><SensorType>AHC (Anti-hIgG Fc Capture)</SensorType><NeutPlate>1</NeutPlate><NeutLoc>A1</NeutLoc><HeadType>0</HeadType><SensorReuse>0</SensorReuse><StepDataName>Baseline</StepDataName></AssayStep><AssayStep><SensorCol>1</SensorCol><SampleRow>1</SampleRow><SampleCol>4</SampleCol><SamplePlate>1</SamplePlate><SensorType>AHC (Anti-hIgG Fc Capture)</SensorType><NeutPlate>1</NeutPlate><NeutLoc>A1</NeutLoc><HeadType>0</HeadType><SensorReuse>0</SensorReuse><StepDataName>Loading</StepDataName></AssayStep><AssayStep><SensorCol>1</SensorCol><SampleRow>1</SampleRow><SampleCol>1</SampleCol><SamplePlate>1</SamplePlate><SensorType>AHC (Anti-hIgG Fc Capture)</SensorType><NeutPlate>1</NeutPlate><NeutLoc>A1</NeutLoc><HeadType>0</HeadType><SensorReuse>0</SensorReuse><StepDataName>Baseline</StepDataName></AssayStep><AssayStep><SensorCol>1</SensorCol><SampleRow>1</SampleRow><SampleCol>10</SampleCol><SamplePlate>1</SamplePlate><SensorType>AHC (Anti-hIgG Fc Capture)</SensorType><NeutPlate>1</NeutPlate><NeutLoc>A1</NeutLoc><HeadType>0</HeadType><SensorReuse>0</SensorReuse><StepDataName>Association</StepDataName></AssayStep><AssayStep><SensorCol>1</SensorCol><SampleRow>1</SampleRow><SampleCol>1</SampleCol><SamplePlate>1</SamplePlate><SensorType>AHC (Anti-hIgG Fc Capture)</SensorType><NeutPlate>1</NeutPlate><NeutLoc>A1</NeutLoc><HeadType>0</HeadType><SensorReuse>0</SensorReuse><StepDataName>Dissociation</StepDataName></AssayStep><AssayStep><SensorCol>1</SensorCol><SampleRow>1</SampleRow><SampleCol>11</SampleCol><SamplePlate>1</SamplePlate><SensorType>AHC (Anti-hIgG Fc Capture)</SensorType><NeutPlate>1</NeutPlate><NeutLoc>A12</NeutLoc><HeadType>0</HeadType><SensorReuse>0</SensorReuse><StepDataName>Regeneration</StepDataName></AssayStep><AssayStep><SensorCol>1</SensorCol><SampleRow>1</SampleRow><SampleCol>1</SampleCol><SamplePlate>1</SamplePlate><SensorType>AHC (Anti-hIgG Fc Capture)</SensorType><NeutPlate>1</NeutPlate><NeutLoc>A1</NeutLoc><HeadType>0</HeadType><SensorReuse>0</SensorReuse><StepDataName>Baseline</StepDataName></AssayStep><AssayStep><SensorCol>1</SensorCol><SampleRow>1</SampleRow><SampleCol>5</SampleCol><SamplePlate>1</SamplePlate><SensorType>AHC (Anti-hIgG Fc Capture)</SensorType><NeutPlate>1</NeutPlate><NeutLoc>A1</NeutLoc><HeadType>0</HeadType><SensorReuse>0</SensorReuse><StepDataName>Loading</StepDataName></AssayStep><AssayStep><SensorCol>1</SensorCol><SampleRow>1</SampleRow><SampleCol>1</SampleCol><SamplePlate>1</SamplePlate><SensorType>AHC (Anti-hIgG Fc Capture)</SensorType><NeutPlate>1</NeutPlate><NeutLoc>A1</NeutLoc><HeadType>0</HeadType><SensorReuse>0</SensorReuse><StepDataName>Baseline</StepDataName></AssayStep><AssayStep><SensorCol>1</SensorCol><SampleRow>1</SampleRow><SampleCol>10</SampleCol><SamplePlate>1</SamplePlate><SensorType>AHC (Anti-hIgG Fc Capture)</SensorType><NeutPlate>1</NeutPlate><NeutLoc>A1</NeutLoc><HeadType>0</HeadType><SensorReuse>0</SensorReuse><StepDataName>Association</StepDataName></AssayStep><AssayStep><SensorCol>1</SensorCol><SampleRow>1</SampleRow><SampleCol>1</SampleCol><SamplePlate>1</SamplePlate><SensorType>AHC (Anti-hIgG Fc Capture)</SensorType><NeutPlate>1</NeutPlate><NeutLoc>A1</NeutLoc><HeadType>0</HeadType><SensorReuse>0</SensorReuse><StepDataName>Dissociation</StepDataName></AssayStep><AssayStep><SensorCol>1</SensorCol><SampleRow>1</SampleRow><SampleCol>11</SampleCol><SamplePlate>1</SamplePlate><SensorType>AHC (Anti-hIgG Fc Capture)</SensorType><NeutPlate>1</NeutPlate><NeutLoc>A12</NeutLoc><HeadType>0</HeadType><SensorReuse>0</SensorReuse><StepDataName>Regeneration</StepDataName></AssayStep><AssayStep><SensorCol>1</SensorCol><SampleRow>1</SampleRow><SampleCol>1</SampleCol><SamplePlate>1</SamplePlate><SensorType>AHC (Anti-hIgG Fc Capture)</SensorType><NeutPlate>1</NeutPlate><NeutLoc>A1</NeutLoc><HeadType>0</HeadType><SensorReuse>0</SensorReuse><StepDataName>Baseline</StepDataName></AssayStep><AssayStep><SensorCol>1</SensorCol><SampleRow>1</SampleRow><SampleCol>6</SampleCol><SamplePlate>1</SamplePlate><SensorType>AHC (Anti-hIgG Fc Capture)</SensorType><NeutPlate>1</NeutPlate><NeutLoc>A1</NeutLoc><HeadType>0</HeadType><SensorReuse>0</SensorReuse><StepDataName>Loading</StepDataName></AssayStep><AssayStep><SensorCol>1</SensorCol><SampleRow>1</SampleRow><SampleCol>1</SampleCol><SamplePlate>1</SamplePlate><SensorType>AHC (Anti-hIgG Fc Capture)</SensorType><NeutPlate>1</NeutPlate><NeutLoc>A1</NeutLoc><HeadType>0</HeadType><SensorReuse>0</SensorReuse><StepDataName>Baseline</StepDataName></AssayStep><AssayStep><SensorCol>1</SensorCol><SampleRow>1</SampleRow><SampleCol>10</SampleCol><SamplePlate>1</SamplePlate><SensorType>AHC (Anti-hIgG Fc Capture)</SensorType><NeutPlate>1</NeutPlate><NeutLoc>A1</NeutLoc><HeadType>0</HeadType><SensorReuse>0</SensorReuse><StepDataName>Association</StepDataName></AssayStep><AssayStep><SensorCol>1</SensorCol><SampleRow>1</SampleRow><SampleCol>1</SampleCol><SamplePlate>1</SamplePlate><SensorType>AHC (Anti-hIgG Fc Capture)</SensorType><NeutPlate>1</NeutPlate><NeutLoc>A1</NeutLoc><HeadType>0</HeadType><SensorReuse>0</SensorReuse><StepDataName>Dissociation</StepDataName></AssayStep><AssayStep><SensorCol>1</SensorCol><SampleRow>1</SampleRow><SampleCol>11</SampleCol><SamplePlate>1</SamplePlate><SensorType>AHC (Anti-hIgG Fc Capture)</SensorType><NeutPlate>1</NeutPlate><NeutLoc>A12</NeutLoc><HeadType>0</HeadType><SensorReuse>0</SensorReuse><StepDataName>Regeneration</StepDataName></AssayStep><AssayStep><SensorCol>1</SensorCol><SampleRow>1</SampleRow><SampleCol>1</SampleCol><SamplePlate>1</SamplePlate><SensorType>AHC (Anti-hIgG Fc Capture)</SensorType><NeutPlate>1</NeutPlate><NeutLoc>A1</NeutLoc><HeadType>0</HeadType><SensorReuse>0</SensorReuse><StepDataName>Baseline</StepDataName></AssayStep><AssayStep><SensorCol>1</SensorCol><SampleRow>1</SampleRow><SampleCol>7</SampleCol><SamplePlate>1</SamplePlate><SensorType>AHC (Anti-hIgG Fc Capture)</SensorType><NeutPlate>1</NeutPlate><NeutLoc>A1</NeutLoc><HeadType>0</HeadType><SensorReuse>0</SensorReuse><StepDataName>Loading</StepDataName></AssayStep><AssayStep><SensorCol>1</SensorCol><SampleRow>1</SampleRow><SampleCol>1</SampleCol><SamplePlate>1</SamplePlate><SensorType>AHC (Anti-hIgG Fc Capture)</SensorType><NeutPlate>1</NeutPlate><NeutLoc>A1</NeutLoc><HeadType>0</HeadType><SensorReuse>0</SensorReuse><StepDataName>Baseline</StepDataName></AssayStep><AssayStep><SensorCol>1</SensorCol><SampleRow>1</SampleRow><SampleCol>10</SampleCol><SamplePlate>1</SamplePlate><SensorType>AHC (Anti-hIgG Fc Capture)</SensorType><NeutPlate>1</NeutPlate><NeutLoc>A1</NeutLoc><HeadType>0</HeadType><SensorReuse>0</SensorReuse><StepDataName>Association</StepDataName></AssayStep><AssayStep><SensorCol>1</SensorCol><SampleRow>1</SampleRow><SampleCol>1</SampleCol><SamplePlate>1</SamplePlate><SensorType>AHC (Anti-hIgG Fc Capture)</SensorType><NeutPlate>1</NeutPlate><NeutLoc>A1</NeutLoc><HeadType>0</HeadType><SensorReuse>0</SensorReuse><StepDataName>Dissociation</StepDataName></AssayStep><AssayStep><SensorCol>1</SensorCol><SampleRow>1</SampleRow><SampleCol>11</SampleCol><SamplePlate>1</SamplePlate><SensorType>AHC (Anti-hIgG Fc Capture)</SensorType><NeutPlate>1</NeutPlate><NeutLoc>A12</NeutLoc><HeadType>0</HeadType><SensorReuse>0</SensorReuse><StepDataName>Regeneration</StepDataName></AssayStep><AssayStep><SensorCol>1</SensorCol><SampleRow>1</SampleRow><SampleCol>1</SampleCol><SamplePlate>1</SamplePlate><SensorType>AHC (Anti-hIgG Fc Capture)</SensorType><NeutPlate>1</NeutPlate><NeutLoc>A1</NeutLoc><HeadType>0</HeadType><SensorReuse>0</SensorReuse><StepDataName>Baseline</StepDataName></AssayStep><AssayStep><SensorCol>1</SensorCol><SampleRow>1</SampleRow><SampleCol>8</SampleCol><SamplePlate>1</SamplePlate><SensorType>AHC (Anti-hIgG Fc Capture)</SensorType><NeutPlate>1</NeutPlate><NeutLoc>A1</NeutLoc><HeadType>0</HeadType><SensorReuse>0</SensorReuse><StepDataName>Loading</StepDataName></AssayStep><AssayStep><SensorCol>1</SensorCol><SampleRow>1</SampleRow><SampleCol>1</SampleCol><SamplePlate>1</SamplePlate><SensorType>AHC (Anti-hIgG Fc Capture)</SensorType><NeutPlate>1</NeutPlate><NeutLoc>A1</NeutLoc><HeadType>0</HeadType><SensorReuse>0</SensorReuse><StepDataName>Baseline</StepDataName></AssayStep><AssayStep><SensorCol>1</SensorCol><SampleRow>1</SampleRow><SampleCol>10</SampleCol><SamplePlate>1</SamplePlate><SensorType>AHC (Anti-hIgG Fc Capture)</SensorType><NeutPlate>1</NeutPlate><NeutLoc>A1</NeutLoc><HeadType>0</HeadType><SensorReuse>0</SensorReuse><StepDataName>Association</StepDataName></AssayStep><AssayStep><SensorCol>1</SensorCol><SampleRow>1</SampleRow><SampleCol>1</SampleCol><SamplePlate>1</SamplePlate><SensorType>AHC (Anti-hIgG Fc Capture)</SensorType><NeutPlate>1</NeutPlate><NeutLoc>A1</NeutLoc><HeadType>0</HeadType><SensorReuse>0</SensorReuse><StepDataName>Dissociation</StepDataName></AssayStep><AssayStep><SensorCol>1</SensorCol><SampleRow>1</SampleRow><SampleCol>11</SampleCol><SamplePlate>1</SamplePlate><SensorType>AHC (Anti-hIgG Fc Capture)</SensorType><NeutPlate>1</NeutPlate><NeutLoc>A12</NeutLoc><HeadType>0</HeadType><SensorReuse>0</SensorReuse><StepDataName>Regeneration</StepDataName></AssayStep><AssayStep><SensorCol>1</SensorCol><SampleRow>1</SampleRow><SampleCol>1</SampleCol><SamplePlate>1</SamplePlate><SensorType>AHC (Anti-hIgG Fc Capture)</SensorType><NeutPlate>1</NeutPlate><NeutLoc>A1</NeutLoc><HeadType>0</HeadType><SensorReuse>0</SensorReuse><StepDataName>Baseline</StepDataName></AssayStep><AssayStep><SensorCol>1</SensorCol><SampleRow>1</SampleRow><SampleCol>9</SampleCol><SamplePlate>1</SamplePlate><SensorType>AHC (Anti-hIgG Fc Capture)</SensorType><NeutPlate>1</NeutPlate><NeutLoc>A1</NeutLoc><HeadType>0</HeadType><SensorReuse>0</SensorReuse><StepDataName>Loading</StepDataName></AssayStep><AssayStep><SensorCol>1</SensorCol><SampleRow>1</SampleRow><SampleCol>1</SampleCol><SamplePlate>1</SamplePlate><SensorType>AHC (Anti-hIgG Fc Capture)</SensorType><NeutPlate>1</NeutPlate><NeutLoc>A1</NeutLoc><HeadType>0</HeadType><SensorReuse>0</SensorReuse><StepDataName>Baseline</StepDataName></AssayStep><AssayStep><SensorCol>1</SensorCol><SampleRow>1</SampleRow><SampleCol>10</SampleCol><SamplePlate>1</SamplePlate><SensorType>AHC (Anti-hIgG Fc Capture)</SensorType><NeutPlate>1</NeutPlate><NeutLoc>A1</NeutLoc><HeadType>0</HeadType><SensorReuse>0</SensorReuse><StepDataName>Association</StepDataName></AssayStep><AssayStep><SensorCol>1</SensorCol><SampleRow>1</SampleRow><SampleCol>1</SampleCol><SamplePlate>1</SamplePlate><SensorType>AHC (Anti-hIgG Fc Capture)</SensorType><NeutPlate>1</NeutPlate><NeutLoc>A1</NeutLoc><HeadType>0</HeadType><SensorReuse>0</SensorReuse><StepDataName>Dissociation</StepDataName></AssayStep><AssayStep><SensorCol>1</SensorCol><SampleRow>1</SampleRow><SampleCol>11</SampleCol><SamplePlate>1</SamplePlate><SensorType>AHC (Anti-hIgG Fc Capture)</SensorType><NeutPlate>1</NeutPlate><NeutLoc>A12</NeutLoc><HeadType>0</HeadType><SensorReuse>0</SensorReuse><StepDataName>Regeneration</StepDataName></AssayStep><AssayStep><SensorCol>2</SensorCol><SampleRow>1</SampleRow><SampleCol>1</SampleCol><SamplePlate>1</SamplePlate><SensorType>AHC (Anti-hIgG Fc Capture)</SensorType><NeutPlate>1</NeutPlate><NeutLoc>A1</NeutLoc><HeadType>0</HeadType><SensorReuse>0</SensorReuse><StepDataName>Baseline</StepDataName></AssayStep><AssayStep><SensorCol>2</SensorCol><SampleRow>1</SampleRow><SampleCol>11</SampleCol><SamplePlate>1</SamplePlate><SensorType>AHC (Anti-hIgG Fc Capture)</SensorType><NeutPlate>1</NeutPlate><NeutLoc>A12</NeutLoc><HeadType>0</HeadType><SensorReuse>0</SensorReuse><StepDataName>Regeneration</StepDataName></AssayStep><AssayStep><SensorCol>2</SensorCol><SampleRow>1</SampleRow><SampleCol>1</SampleCol><SamplePlate>1</SamplePlate><SensorType>AHC (Anti-hIgG Fc Capture)</SensorType><NeutPlate>1</NeutPlate><NeutLoc>A1</NeutLoc><HeadType>0</HeadType><SensorReuse>0</SensorReuse><StepDataName>Baseline</StepDataName></AssayStep><AssayStep><SensorCol>2</SensorCol><SampleRow>1</SampleRow><SampleCol>1</SampleCol><SamplePlate>1</SamplePlate><SensorType>AHC (Anti-hIgG Fc Capture)</SensorType><NeutPlate>1</NeutPlate><NeutLoc>A1</NeutLoc><HeadType>0</HeadType><SensorReuse>0</SensorReuse><StepDataName>Loading</StepDataName></AssayStep><AssayStep><SensorCol>2</SensorCol><SampleRow>1</SampleRow><SampleCol>1</SampleCol><SamplePlate>1</SamplePlate><SensorType>AHC (Anti-hIgG Fc Capture)</SensorType><NeutPlate>1</NeutPlate><NeutLoc>A1</NeutLoc><HeadType>0</HeadType><SensorReuse>0</SensorReuse><StepDataName>Baseline</StepDataName></AssayStep><AssayStep><SensorCol>2</SensorCol><SampleRow>1</SampleRow><SampleCol>10</SampleCol><SamplePlate>1</SamplePlate><SensorType>AHC (Anti-hIgG Fc Capture)</SensorType><NeutPlate>1</NeutPlate><NeutLoc>A1</NeutLoc><HeadType>0</HeadType><SensorReuse>0</SensorReuse><StepDataName>Association</StepDataName></AssayStep><AssayStep><SensorCol>2</SensorCol><SampleRow>1</SampleRow><SampleCol>1</SampleCol><SamplePlate>1</SamplePlate><SensorType>AHC (Anti-hIgG Fc Capture)</SensorType><NeutPlate>1</NeutPlate><NeutLoc>A1</NeutLoc><HeadType>0</HeadType><SensorReuse>0</SensorReuse><StepDataName>Dissociation</StepDataName></AssayStep><AssayStep><SensorCol>2</SensorCol><SampleRow>1</SampleRow><SampleCol>11</SampleCol><SamplePlate>1</SamplePlate><SensorType>AHC (Anti-hIgG Fc Capture)</SensorType><NeutPlate>1</NeutPlate><NeutLoc>A12</NeutLoc><HeadType>0</HeadType><SensorReuse>0</SensorReuse><StepDataName>Regeneration</StepDataName></AssayStep><AssayStep><SensorCol>2</SensorCol><SampleRow>1</SampleRow><SampleCol>1</SampleCol><SamplePlate>1</SamplePlate><SensorType>AHC (Anti-hIgG Fc Capture)</SensorType><NeutPlate>1</NeutPlate><NeutLoc>A1</NeutLoc><HeadType>0</HeadType><SensorReuse>0</SensorReuse><StepDataName>Baseline</StepDataName></AssayStep><AssayStep><SensorCol>2</SensorCol><SampleRow>1</SampleRow><SampleCol>1</SampleCol><SamplePlate>1</SamplePlate><SensorType>AHC (Anti-hIgG Fc Capture)</SensorType><NeutPlate>1</NeutPlate><NeutLoc>A1</NeutLoc><HeadType>0</HeadType><SensorReuse>0</SensorReuse><StepDataName>Loading</StepDataName></AssayStep><AssayStep><SensorCol>2</SensorCol><SampleRow>1</SampleRow><SampleCol>1</SampleCol><SamplePlate>1</SamplePlate><SensorType>AHC (Anti-hIgG Fc Capture)</SensorType><NeutPlate>1</NeutPlate><NeutLoc>A1</NeutLoc><HeadType>0</HeadType><SensorReuse>0</SensorReuse><StepDataName>Baseline</StepDataName></AssayStep><AssayStep><SensorCol>2</SensorCol><SampleRow>1</SampleRow><SampleCol>10</SampleCol><SamplePlate>1</SamplePlate><SensorType>AHC (Anti-hIgG Fc Capture)</SensorType><NeutPlate>1</NeutPlate><NeutLoc>A1</NeutLoc><HeadType>0</HeadType><SensorReuse>0</SensorReuse><StepDataName>Association</StepDataName></AssayStep><AssayStep><SensorCol>2</SensorCol><SampleRow>1</SampleRow><SampleCol>1</SampleCol><SamplePlate>1</SamplePlate><SensorType>AHC (Anti-hIgG Fc Capture)</SensorType><NeutPlate>1</NeutPlate><NeutLoc>A1</NeutLoc><HeadType>0</HeadType><SensorReuse>0</SensorReuse><StepDataName>Dissociation</StepDataName></AssayStep><AssayStep><SensorCol>2</SensorCol><SampleRow>1</SampleRow><SampleCol>11</SampleCol><SamplePlate>1</SamplePlate><SensorType>AHC (Anti-hIgG Fc Capture)</SensorType><NeutPlate>1</NeutPlate><NeutLoc>A12</NeutLoc><HeadType>0</HeadType><SensorReuse>0</SensorReuse><StepDataName>Regeneration</StepDataName></AssayStep><AssayStep><SensorCol>2</SensorCol><SampleRow>1</SampleRow><SampleCol>1</SampleCol><SamplePlate>1</SamplePlate><SensorType>AHC (Anti-hIgG Fc Capture)</SensorType><NeutPlate>1</NeutPlate><NeutLoc>A1</NeutLoc><HeadType>0</HeadType><SensorReuse>0</SensorReuse><StepDataName>Baseline</StepDataName></AssayStep><AssayStep><SensorCol>2</SensorCol><SampleRow>1</SampleRow><SampleCol>1</SampleCol><SamplePlate>1</SamplePlate><SensorType>AHC (Anti-hIgG Fc Capture)</SensorType><NeutPlate>1</NeutPlate><NeutLoc>A1</NeutLoc><HeadType>0</HeadType><SensorReuse>0</SensorReuse><StepDataName>Loading</StepDataName></AssayStep><AssayStep><SensorCol>2</SensorCol><SampleRow>1</SampleRow><SampleCol>1</SampleCol><SamplePlate>1</SamplePlate><SensorType>AHC (Anti-hIgG Fc Capture)</SensorType><NeutPlate>1</NeutPlate><NeutLoc>A1</NeutLoc><HeadType>0</HeadType><SensorReuse>0</SensorReuse><StepDataName>Baseline</StepDataName></AssayStep><AssayStep><SensorCol>2</SensorCol><SampleRow>1</SampleRow><SampleCol>10</SampleCol><SamplePlate>1</SamplePlate><SensorType>AHC (Anti-hIgG Fc Capture)</SensorType><NeutPlate>1</NeutPlate><NeutLoc>A1</NeutLoc><HeadType>0</HeadType><SensorReuse>0</SensorReuse><StepDataName>Association</StepDataName></AssayStep><AssayStep><SensorCol>2</SensorCol><SampleRow>1</SampleRow><SampleCol>1</SampleCol><SamplePlate>1</SamplePlate><SensorType>AHC (Anti-hIgG Fc Capture)</SensorType><NeutPlate>1</NeutPlate><NeutLoc>A1</NeutLoc><HeadType>0</HeadType><SensorReuse>0</SensorReuse><StepDataName>Dissociation</StepDataName></AssayStep><AssayStep><SensorCol>2</SensorCol><SampleRow>1</SampleRow><SampleCol>11</SampleCol><SamplePlate>1</SamplePlate><SensorType>AHC (Anti-hIgG Fc Capture)</SensorType><NeutPlate>1</NeutPlate><NeutLoc>A12</NeutLoc><HeadType>0</HeadType><SensorReuse>0</SensorReuse><StepDataName>Regeneration</StepDataName></AssayStep><AssayStep><SensorCol>2</SensorCol><SampleRow>1</SampleRow><SampleCol>1</SampleCol><SamplePlate>1</SamplePlate><SensorType>AHC (Anti-hIgG Fc Capture)</SensorType><NeutPlate>1</NeutPlate><NeutLoc>A1</NeutLoc><HeadType>0</HeadType><SensorReuse>0</SensorReuse><StepDataName>Baseline</StepDataName></AssayStep><AssayStep><SensorCol>2</SensorCol><SampleRow>1</SampleRow><SampleCol>1</SampleCol><SamplePlate>1</SamplePlate><SensorType>AHC (Anti-hIgG Fc Capture)</SensorType><NeutPlate>1</NeutPlate><NeutLoc>A1</NeutLoc><HeadType>0</HeadType><SensorReuse>0</SensorReuse><StepDataName>Loading</StepDataName></AssayStep><AssayStep><SensorCol>2</SensorCol><SampleRow>1</SampleRow><SampleCol>1</SampleCol><SamplePlate>1</SamplePlate><SensorType>AHC (Anti-hIgG Fc Capture)</SensorType><NeutPlate>1</NeutPlate><NeutLoc>A1</NeutLoc><HeadType>0</HeadType><SensorReuse>0</SensorReuse><StepDataName>Baseline</StepDataName></AssayStep><AssayStep><SensorCol>2</SensorCol><SampleRow>1</SampleRow><SampleCol>10</SampleCol><SamplePlate>1</SamplePlate><SensorType>AHC (Anti-hIgG Fc Capture)</SensorType><NeutPlate>1</NeutPlate><NeutLoc>A1</NeutLoc><HeadType>0</HeadType><SensorReuse>0</SensorReuse><StepDataName>Association</StepDataName></AssayStep><AssayStep><SensorCol>2</SensorCol><SampleRow>1</SampleRow><SampleCol>1</SampleCol><SamplePlate>1</SamplePlate><SensorType>AHC (Anti-hIgG Fc Capture)</SensorType><NeutPlate>1</NeutPlate><NeutLoc>A1</NeutLoc><HeadType>0</HeadType><SensorReuse>0</SensorReuse><StepDataName>Dissociation</StepDataName></AssayStep><AssayStep><SensorCol>2</SensorCol><SampleRow>1</SampleRow><SampleCol>11</SampleCol><SamplePlate>1</SamplePlate><SensorType>AHC (Anti-hIgG Fc Capture)</SensorType><NeutPlate>1</NeutPlate><NeutLoc>A12</NeutLoc><HeadType>0</HeadType><SensorReuse>0</SensorReuse><StepDataName>Regeneration</StepDataName></AssayStep><AssayStep><SensorCol>2</SensorCol><SampleRow>1</SampleRow><SampleCol>1</SampleCol><SamplePlate>1</SamplePlate><SensorType>AHC (Anti-hIgG Fc Capture)</SensorType><NeutPlate>1</NeutPlate><NeutLoc>A1</NeutLoc><HeadType>0</HeadType><SensorReuse>0</SensorReuse><StepDataName>Baseline</StepDataName></AssayStep><AssayStep><SensorCol>2</SensorCol><SampleRow>1</SampleRow><SampleCol>1</SampleCol><SamplePlate>1</SamplePlate><SensorType>AHC (Anti-hIgG Fc Capture)</SensorType><NeutPlate>1</NeutPlate><NeutLoc>A1</NeutLoc><HeadType>0</HeadType><SensorReuse>0</SensorReuse><StepDataName>Loading</StepDataName></AssayStep><AssayStep><SensorCol>2</SensorCol><SampleRow>1</SampleRow><SampleCol>1</SampleCol><SamplePlate>1</SamplePlate><SensorType>AHC (Anti-hIgG Fc Capture)</SensorType><NeutPlate>1</NeutPlate><NeutLoc>A1</NeutLoc><HeadType>0</HeadType><SensorReuse>0</SensorReuse><StepDataName>Baseline</StepDataName></AssayStep><AssayStep><SensorCol>2</SensorCol><SampleRow>1</SampleRow><SampleCol>10</SampleCol><SamplePlate>1</SamplePlate><SensorType>AHC (Anti-hIgG Fc Capture)</SensorType><NeutPlate>1</NeutPlate><NeutLoc>A1</NeutLoc><HeadType>0</HeadType><SensorReuse>0</SensorReuse><StepDataName>Association</StepDataName></AssayStep><AssayStep><SensorCol>2</SensorCol><SampleRow>1</SampleRow><SampleCol>1</SampleCol><SamplePlate>1</SamplePlate><SensorType>AHC (Anti-hIgG Fc Capture)</SensorType><NeutPlate>1</NeutPlate><NeutLoc>A1</NeutLoc><HeadType>0</HeadType><SensorReuse>0</SensorReuse><StepDataName>Dissociation</StepDataName></AssayStep><AssayStep><SensorCol>2</SensorCol><SampleRow>1</SampleRow><SampleCol>11</SampleCol><SamplePlate>1</SamplePlate><SensorType>AHC (Anti-hIgG Fc Capture)</SensorType><NeutPlate>1</NeutPlate><NeutLoc>A12</NeutLoc><HeadType>0</HeadType><SensorReuse>0</SensorReuse><StepDataName>Regeneration</StepDataName></AssayStep><AssayStep><SensorCol>2</SensorCol><SampleRow>1</SampleRow><SampleCol>1</SampleCol><SamplePlate>1</SamplePlate><SensorType>AHC (Anti-hIgG Fc Capture)</SensorType><NeutPlate>1</NeutPlate><NeutLoc>A1</NeutLoc><HeadType>0</HeadType><SensorReuse>0</SensorReuse><StepDataName>Baseline</StepDataName></AssayStep><AssayStep><SensorCol>2</SensorCol><SampleRow>1</SampleRow><SampleCol>1</SampleCol><SamplePlate>1</SamplePlate><SensorType>AHC (Anti-hIgG Fc Capture)</SensorType><NeutPlate>1</NeutPlate><NeutLoc>A1</NeutLoc><HeadType>0</HeadType><SensorReuse>0</SensorReuse><StepDataName>Loading</StepDataName></AssayStep><AssayStep><SensorCol>2</SensorCol><SampleRow>1</SampleRow><SampleCol>1</SampleCol><SamplePlate>1</SamplePlate><SensorType>AHC (Anti-hIgG Fc Capture)</SensorType><NeutPlate>1</NeutPlate><NeutLoc>A1</NeutLoc><HeadType>0</HeadType><SensorReuse>0</SensorReuse><StepDataName>Baseline</StepDataName></AssayStep><AssayStep><SensorCol>2</SensorCol><SampleRow>1</SampleRow><SampleCol>10</SampleCol><SamplePlate>1</SamplePlate><SensorType>AHC (Anti-hIgG Fc Capture)</SensorType><NeutPlate>1</NeutPlate><NeutLoc>A1</NeutLoc><HeadType>0</HeadType><SensorReuse>0</SensorReuse><StepDataName>Association</StepDataName></AssayStep><AssayStep><SensorCol>2</SensorCol><SampleRow>1</SampleRow><SampleCol>1</SampleCol><SamplePlate>1</SamplePlate><SensorType>AHC (Anti-hIgG Fc Capture)</SensorType><NeutPlate>1</NeutPlate><NeutLoc>A1</NeutLoc><HeadType>0</HeadType><SensorReuse>0</SensorReuse><StepDataName>Dissociation</StepDataName></AssayStep><AssayStep><SensorCol>2</SensorCol><SampleRow>1</SampleRow><SampleCol>11</SampleCol><SamplePlate>1</SamplePlate><SensorType>AHC (Anti-hIgG Fc Capture)</SensorType><NeutPlate>1</NeutPlate><NeutLoc>A12</NeutLoc><HeadType>0</HeadType><SensorReuse>0</SensorReuse><StepDataName>Regeneration</StepDataName></AssayStep><AssayStep><SensorCol>2</SensorCol><SampleRow>1</SampleRow><SampleCol>1</SampleCol><SamplePlate>1</SamplePlate><SensorType>AHC (Anti-hIgG Fc Capture)</SensorType><NeutPlate>1</NeutPlate><NeutLoc>A1</NeutLoc><HeadType>0</HeadType><SensorReuse>0</SensorReuse><StepDataName>Baseline</StepDataName></AssayStep><AssayStep><SensorCol>2</SensorCol><SampleRow>1</SampleRow><SampleCol>1</SampleCol><SamplePlate>1</SamplePlate><SensorType>AHC (Anti-hIgG Fc Capture)</SensorType><NeutPlate>1</NeutPlate><NeutLoc>A1</NeutLoc><HeadType>0</HeadType><SensorReuse>0</SensorReuse><StepDataName>Loading</StepDataName></AssayStep><AssayStep><SensorCol>2</SensorCol><SampleRow>1</SampleRow><SampleCol>1</SampleCol><SamplePlate>1</SamplePlate><SensorType>AHC (Anti-hIgG Fc Capture)</SensorType><NeutPlate>1</NeutPlate><NeutLoc>A1</NeutLoc><HeadType>0</HeadType><SensorReuse>0</SensorReuse><StepDataName>Baseline</StepDataName></AssayStep><AssayStep><SensorCol>2</SensorCol><SampleRow>1</SampleRow><SampleCol>10</SampleCol><SamplePlate>1</SamplePlate><SensorType>AHC (Anti-hIgG Fc Capture)</SensorType><NeutPlate>1</NeutPlate><NeutLoc>A1</NeutLoc><HeadType>0</HeadType><SensorReuse>0</SensorReuse><StepDataName>Association</StepDataName></AssayStep><AssayStep><SensorCol>2</SensorCol><SampleRow>1</SampleRow><SampleCol>1</SampleCol><SamplePlate>1</SamplePlate><SensorType>AHC (Anti-hIgG Fc Capture)</SensorType><NeutPlate>1</NeutPlate><NeutLoc>A1</NeutLoc><HeadType>0</HeadType><SensorReuse>0</SensorReuse><StepDataName>Dissociation</StepDataName></AssayStep><AssayStep><SensorCol>2</SensorCol><SampleRow>1</SampleRow><SampleCol>11</SampleCol><SamplePlate>1</SamplePlate><SensorType>AHC (Anti-hIgG Fc Capture)</SensorType><NeutPlate>1</NeutPlate><NeutLoc>A12</NeutLoc><HeadType>0</HeadType><SensorReuse>0</SensorReuse><StepDataName>Regeneration</StepDataName></AssayStep><AssayStep><SensorCol>2</SensorCol><SampleRow>1</SampleRow><SampleCol>1</SampleCol><SamplePlate>1</SamplePlate><SensorType>AHC (Anti-hIgG Fc Capture)</SensorType><NeutPlate>1</NeutPlate><NeutLoc>A1</NeutLoc><HeadType>0</HeadType><SensorReuse>0</SensorReuse><StepDataName>Baseline</StepDataName></AssayStep><AssayStep><SensorCol>2</SensorCol><SampleRow>1</SampleRow><SampleCol>1</SampleCol><SamplePlate>1</SamplePlate><SensorType>AHC (Anti-hIgG Fc Capture)</SensorType><NeutPlate>1</NeutPlate><NeutLoc>A1</NeutLoc><HeadType>0</HeadType><SensorReuse>0</SensorReuse><StepDataName>Loading</StepDataName></AssayStep><AssayStep><SensorCol>2</SensorCol><SampleRow>1</SampleRow><SampleCol>1</SampleCol><SamplePlate>1</SamplePlate><SensorType>AHC (Anti-hIgG Fc Capture)</SensorType><NeutPlate>1</NeutPlate><NeutLoc>A1</NeutLoc><HeadType>0</HeadType><SensorReuse>0</SensorReuse><StepDataName>Baseline</StepDataName></AssayStep><AssayStep><SensorCol>2</SensorCol><SampleRow>1</SampleRow><SampleCol>10</SampleCol><SamplePlate>1</SamplePlate><SensorType>AHC (Anti-hIgG Fc Capture)</SensorType><NeutPlate>1</NeutPlate><NeutLoc>A1</NeutLoc><HeadType>0</HeadType><SensorReuse>0</SensorReuse><StepDataName>Association</StepDataName></AssayStep><AssayStep><SensorCol>2</SensorCol><SampleRow>1</SampleRow><SampleCol>1</SampleCol><SamplePlate>1</SamplePlate><SensorType>AHC (Anti-hIgG Fc Capture)</SensorType><NeutPlate>1</NeutPlate><NeutLoc>A1</NeutLoc><HeadType>0</HeadType><SensorReuse>0</SensorReuse><StepDataName>Dissociation</StepDataName></AssayStep><AssayStep><SensorCol>2</SensorCol><SampleRow>1</SampleRow><SampleCol>11</SampleCol><SamplePlate>1</SamplePlate><SensorType>AHC (Anti-hIgG Fc Capture)</SensorType><NeutPlate>1</NeutPlate><NeutLoc>A12</NeutLoc><HeadType>0</HeadType><SensorReuse>0</SensorReuse><StepDataName>Regeneration</StepDataName></AssayStep></AssayStepsTable></MethodFileDescription>
