# Supplementary material for: Functional development of a V3/glycan-specific broadly neutralizing antibody isolated from a case of HIV superinfection
Source: eLife. 2021 Jul 15;10:e68110. doi: 10.7554/eLife.68110 (PMC8376252; doi:10.7554/eLife.68110)
Supplement: Figure 4—source data 2. [file elife-68110-fig4-data2.zip › QA013.2 Dbl Ref_01.28.21/QA013.2_Lineage Replicates_BG505 SOSIP trimer/OctetExperiment.log]

2021/01/28 15:04:50	Experiment started
2021/01/28 15:04:50	Starting new step
2021/01/28 15:04:50	Plate 1 temperature = 25 C
2021/01/28 15:04:50	Waiting to pick up sensor location A3
2021/01/28 15:04:50	Picking sensors location A3
2021/01/28 15:04:58	Checking sensors location A3
2021/01/28 15:05:00	Sensor 1: Integration Time = 3.18 ms
2021/01/28 15:05:00	Sensor 2: Integration Time = 3.00 ms
2021/01/28 15:05:00	Sensor 3: Integration Time = 3.10 ms
2021/01/28 15:05:00	Sensor 4: Integration Time = 3.13 ms
2021/01/28 15:05:00	Sensor 5: Integration Time = 3.07 ms
2021/01/28 15:05:00	Sensor 6: Integration Time = 3.22 ms
2021/01/28 15:05:00	Sensor 7: Integration Time = 3.48 ms
2021/01/28 15:05:00	Sensor 8: Integration Time = 2.96 ms
2021/01/28 15:05:07	Picking sensors completed location A3
2021/01/28 15:05:07	Plate 1 temperature = 25 C
2021/01/28 15:05:07	Ready to move to sample location A1
2021/01/28 15:05:07	Moving to sample location A1
2021/01/28 15:05:12	Arrived at sample location A1
2021/01/28 15:05:12	Waiting to start sample location A1
2021/01/28 15:05:12	Processing sample location A1
2021/01/28 15:05:42	Sample completed location A1
2021/01/28 15:05:42	Waiting to start new step
2021/01/28 15:05:42	Starting new step
2021/01/28 15:05:42	Ready to move to sample location A11
2021/01/28 15:05:42	Moving to sample location A11
2021/01/28 15:05:51	Arrived at sample location A11
2021/01/28 15:05:51	Waiting to start sample location A11
2021/01/28 15:05:51	Processing sample location A11
2021/01/28 15:05:56	Sample completed location A11
2021/01/28 15:05:56	Waiting to start new step
2021/01/28 15:05:56	Starting new step
2021/01/28 15:05:57	Ready to move to sample location A12
2021/01/28 15:05:57	Moving to sample location A12
2021/01/28 15:06:07	Arrived at sample location A12
2021/01/28 15:06:07	Waiting to start sample location A12
2021/01/28 15:06:07	Processing sample location A12
2021/01/28 15:06:12	Sample completed location A12
2021/01/28 15:06:12	Waiting to start new step
2021/01/28 15:06:13	Starting new step
2021/01/28 15:06:13	Ready to move to sample location A11
2021/01/28 15:06:13	Moving to sample location A11
2021/01/28 15:06:23	Arrived at sample location A11
2021/01/28 15:06:24	Waiting to start sample location A11
2021/01/28 15:06:24	Processing sample location A11
2021/01/28 15:06:28	Sample completed location A11
2021/01/28 15:06:28	Waiting to start new step
2021/01/28 15:06:29	Starting new step
2021/01/28 15:06:29	Ready to move to sample location A12
2021/01/28 15:06:29	Moving to sample location A12
2021/01/28 15:06:40	Arrived at sample location A12
2021/01/28 15:06:40	Waiting to start sample location A12
2021/01/28 15:06:40	Processing sample location A12
2021/01/28 15:06:44	Sample completed location A12
2021/01/28 15:06:45	Waiting to start new step
2021/01/28 15:06:45	Starting new step
2021/01/28 15:06:45	Ready to move to sample location A11
2021/01/28 15:06:45	Moving to sample location A11
2021/01/28 15:06:56	Arrived at sample location A11
2021/01/28 15:06:56	Waiting to start sample location A11
2021/01/28 15:06:56	Processing sample location A11
2021/01/28 15:07:00	Sample completed location A11
2021/01/28 15:07:01	Waiting to start new step
2021/01/28 15:07:01	Starting new step
2021/01/28 15:07:01	Ready to move to sample location A12
2021/01/28 15:07:01	Moving to sample location A12
2021/01/28 15:07:12	Arrived at sample location A12
2021/01/28 15:07:12	Waiting to start sample location A12
2021/01/28 15:07:12	Processing sample location A12
2021/01/28 15:07:16	Sample completed location A12
2021/01/28 15:07:17	Waiting to start new step
2021/01/28 15:07:17	Starting new step
2021/01/28 15:07:17	Ready to move to sample location A1
2021/01/28 15:07:17	Moving to sample location A1
2021/01/28 15:07:26	Arrived at sample location A1
2021/01/28 15:07:26	Waiting to start sample location A1
2021/01/28 15:07:27	Processing sample location A1
2021/01/28 15:07:56	Sample completed location A1
2021/01/28 15:07:56	Waiting to start new step
2021/01/28 15:07:57	Starting new step
2021/01/28 15:07:57	Ready to move to sample location A2
2021/01/28 15:07:57	Moving to sample location A2
2021/01/28 15:08:02	Arrived at sample location A2
2021/01/28 15:08:02	Waiting to start sample location A2
2021/01/28 15:08:02	Processing sample location A2
2021/01/28 15:09:21	Sample completed location A2
2021/01/28 15:09:22	Waiting to start new step
2021/01/28 15:09:22	Starting new step
2021/01/28 15:09:22	Ready to move to sample location A1
2021/01/28 15:09:22	Moving to sample location A1
2021/01/28 15:09:27	Arrived at sample location A1
2021/01/28 15:09:27	Waiting to start sample location A1
2021/01/28 15:09:27	Processing sample location A1
2021/01/28 15:09:57	Sample completed location A1
2021/01/28 15:09:57	Waiting to start new step
2021/01/28 15:09:58	Starting new step
2021/01/28 15:09:58	Ready to move to sample location A10
2021/01/28 15:09:58	Moving to sample location A10
2021/01/28 15:10:06	Arrived at sample location A10
2021/01/28 15:10:06	Waiting to start sample location A10
2021/01/28 15:10:07	Processing sample location A10
2021/01/28 15:13:06	Sample completed location A10
2021/01/28 15:13:07	Waiting to start new step
2021/01/28 15:13:07	Starting new step
2021/01/28 15:13:07	Ready to move to sample location A1
2021/01/28 15:13:07	Moving to sample location A1
2021/01/28 15:13:15	Arrived at sample location A1
2021/01/28 15:13:15	Waiting to start sample location A1
2021/01/28 15:13:15	Processing sample location A1
2021/01/28 15:16:15	Sample completed location A1
2021/01/28 15:16:16	Waiting to start new step
2021/01/28 15:16:16	Starting new step
2021/01/28 15:16:16	Ready to move to sample location A11
2021/01/28 15:16:16	Moving to sample location A11
2021/01/28 15:16:25	Arrived at sample location A11
2021/01/28 15:16:25	Waiting to start sample location A11
2021/01/28 15:16:25	Processing sample location A11
2021/01/28 15:16:30	Sample completed location A11
2021/01/28 15:16:30	Waiting to start new step
2021/01/28 15:16:30	Starting new step
2021/01/28 15:16:31	Ready to move to sample location A12
2021/01/28 15:16:31	Moving to sample location A12
2021/01/28 15:16:41	Arrived at sample location A12
2021/01/28 15:16:41	Waiting to start sample location A12
2021/01/28 15:16:41	Processing sample location A12
2021/01/28 15:16:46	Sample completed location A12
2021/01/28 15:16:46	Waiting to start new step
2021/01/28 15:16:47	Starting new step
2021/01/28 15:16:47	Ready to move to sample location A11
2021/01/28 15:16:47	Moving to sample location A11
2021/01/28 15:16:57	Arrived at sample location A11
2021/01/28 15:16:57	Waiting to start sample location A11
2021/01/28 15:16:57	Processing sample location A11
2021/01/28 15:17:02	Sample completed location A11
2021/01/28 15:17:02	Waiting to start new step
2021/01/28 15:17:03	Starting new step
2021/01/28 15:17:03	Ready to move to sample location A12
2021/01/28 15:17:03	Moving to sample location A12
2021/01/28 15:17:14	Arrived at sample location A12
2021/01/28 15:17:14	Waiting to start sample location A12
2021/01/28 15:17:14	Processing sample location A12
2021/01/28 15:17:18	Sample completed location A12
2021/01/28 15:17:18	Waiting to start new step
2021/01/28 15:17:19	Starting new step
2021/01/28 15:17:19	Ready to move to sample location A11
2021/01/28 15:17:19	Moving to sample location A11
2021/01/28 15:17:29	Arrived at sample location A11
2021/01/28 15:17:30	Waiting to start sample location A11
2021/01/28 15:17:30	Processing sample location A11
2021/01/28 15:17:34	Sample completed location A11
2021/01/28 15:17:35	Waiting to start new step
2021/01/28 15:17:35	Starting new step
2021/01/28 15:17:35	Ready to move to sample location A12
2021/01/28 15:17:35	Moving to sample location A12
2021/01/28 15:17:46	Arrived at sample location A12
2021/01/28 15:17:46	Waiting to start sample location A12
2021/01/28 15:17:46	Processing sample location A12
2021/01/28 15:17:50	Sample completed location A12
2021/01/28 15:17:51	Waiting to start new step
2021/01/28 15:17:51	Starting new step
2021/01/28 15:17:51	Ready to move to sample location A1
2021/01/28 15:17:51	Moving to sample location A1
2021/01/28 15:18:00	Arrived at sample location A1
2021/01/28 15:18:00	Waiting to start sample location A1
2021/01/28 15:18:01	Processing sample location A1
2021/01/28 15:18:30	Sample completed location A1
2021/01/28 15:18:30	Waiting to start new step
2021/01/28 15:18:31	Starting new step
2021/01/28 15:18:31	Ready to move to sample location A3
2021/01/28 15:18:31	Moving to sample location A3
2021/01/28 15:18:36	Arrived at sample location A3
2021/01/28 15:18:36	Waiting to start sample location A3
2021/01/28 15:18:36	Processing sample location A3
2021/01/28 15:19:56	Sample completed location A3
2021/01/28 15:19:56	Waiting to start new step
2021/01/28 15:19:57	Starting new step
2021/01/28 15:19:57	Ready to move to sample location A1
2021/01/28 15:19:57	Moving to sample location A1
2021/01/28 15:20:02	Arrived at sample location A1
2021/01/28 15:20:02	Waiting to start sample location A1
2021/01/28 15:20:02	Processing sample location A1
2021/01/28 15:20:32	Sample completed location A1
2021/01/28 15:20:32	Waiting to start new step
2021/01/28 15:20:33	Starting new step
2021/01/28 15:20:33	Ready to move to sample location A10
2021/01/28 15:20:33	Moving to sample location A10
2021/01/28 15:20:41	Arrived at sample location A10
2021/01/28 15:20:41	Waiting to start sample location A10
2021/01/28 15:20:41	Processing sample location A10
2021/01/28 15:23:41	Sample completed location A10
2021/01/28 15:23:41	Waiting to start new step
2021/01/28 15:23:41	Starting new step
2021/01/28 15:23:42	Ready to move to sample location A1
2021/01/28 15:23:42	Moving to sample location A1
2021/01/28 15:23:50	Arrived at sample location A1
2021/01/28 15:23:50	Waiting to start sample location A1
2021/01/28 15:23:50	Processing sample location A1
2021/01/28 15:26:50	Sample completed location A1
2021/01/28 15:26:50	Waiting to start new step
2021/01/28 15:26:50	Starting new step
2021/01/28 15:26:51	Ready to move to sample location A11
2021/01/28 15:26:51	Moving to sample location A11
2021/01/28 15:26:59	Arrived at sample location A11
2021/01/28 15:26:59	Waiting to start sample location A11
2021/01/28 15:26:59	Processing sample location A11
2021/01/28 15:27:04	Sample completed location A11
2021/01/28 15:27:04	Waiting to start new step
2021/01/28 15:27:05	Starting new step
2021/01/28 15:27:05	Ready to move to sample location A12
2021/01/28 15:27:05	Moving to sample location A12
2021/01/28 15:27:15	Arrived at sample location A12
2021/01/28 15:27:16	Waiting to start sample location A12
2021/01/28 15:27:16	Processing sample location A12
2021/01/28 15:27:20	Sample completed location A12
2021/01/28 15:27:20	Waiting to start new step
2021/01/28 15:27:21	Starting new step
2021/01/28 15:27:21	Ready to move to sample location A11
2021/01/28 15:27:21	Moving to sample location A11
2021/01/28 15:27:31	Arrived at sample location A11
2021/01/28 15:27:32	Waiting to start sample location A11
2021/01/28 15:27:32	Processing sample location A11
2021/01/28 15:27:36	Sample completed location A11
2021/01/28 15:27:37	Waiting to start new step
2021/01/28 15:27:37	Starting new step
2021/01/28 15:27:37	Ready to move to sample location A12
2021/01/28 15:27:37	Moving to sample location A12
2021/01/28 15:27:48	Arrived at sample location A12
2021/01/28 15:27:48	Waiting to start sample location A12
2021/01/28 15:27:48	Processing sample location A12
2021/01/28 15:27:52	Sample completed location A12
2021/01/28 15:27:53	Waiting to start new step
2021/01/28 15:27:53	Starting new step
2021/01/28 15:27:53	Ready to move to sample location A11
2021/01/28 15:27:53	Moving to sample location A11
2021/01/28 15:28:04	Arrived at sample location A11
2021/01/28 15:28:04	Waiting to start sample location A11
2021/01/28 15:28:04	Processing sample location A11
2021/01/28 15:28:09	Sample completed location A11
2021/01/28 15:28:09	Waiting to start new step
2021/01/28 15:28:09	Starting new step
2021/01/28 15:28:09	Ready to move to sample location A12
2021/01/28 15:28:09	Moving to sample location A12
2021/01/28 15:28:20	Arrived at sample location A12
2021/01/28 15:28:20	Waiting to start sample location A12
2021/01/28 15:28:20	Processing sample location A12
2021/01/28 15:28:25	Sample completed location A12
2021/01/28 15:28:25	Waiting to start new step
2021/01/28 15:28:25	Starting new step
2021/01/28 15:28:26	Ready to move to sample location A1
2021/01/28 15:28:26	Moving to sample location A1
2021/01/28 15:28:35	Arrived at sample location A1
2021/01/28 15:28:35	Waiting to start sample location A1
2021/01/28 15:28:35	Processing sample location A1
2021/01/28 15:29:04	Sample completed location A1
2021/01/28 15:29:05	Waiting to start new step
2021/01/28 15:29:05	Starting new step
2021/01/28 15:29:05	Ready to move to sample location A4
2021/01/28 15:29:05	Moving to sample location A4
2021/01/28 15:29:11	Arrived at sample location A4
2021/01/28 15:29:11	Waiting to start sample location A4
2021/01/28 15:29:11	Processing sample location A4
2021/01/28 15:30:31	Sample completed location A4
2021/01/28 15:30:31	Waiting to start new step
2021/01/28 15:30:31	Starting new step
2021/01/28 15:30:31	Ready to move to sample location A1
2021/01/28 15:30:32	Moving to sample location A1
2021/01/28 15:30:37	Arrived at sample location A1
2021/01/28 15:30:37	Waiting to start sample location A1
2021/01/28 15:30:37	Processing sample location A1
2021/01/28 15:31:07	Sample completed location A1
2021/01/28 15:31:07	Waiting to start new step
2021/01/28 15:31:07	Starting new step
2021/01/28 15:31:08	Ready to move to sample location A10
2021/01/28 15:31:08	Moving to sample location A10
2021/01/28 15:31:15	Arrived at sample location A10
2021/01/28 15:31:16	Waiting to start sample location A10
2021/01/28 15:31:16	Processing sample location A10
2021/01/28 15:34:15	Sample completed location A10
2021/01/28 15:34:16	Waiting to start new step
2021/01/28 15:34:16	Starting new step
2021/01/28 15:34:16	Ready to move to sample location A1
2021/01/28 15:34:16	Moving to sample location A1
2021/01/28 15:34:24	Arrived at sample location A1
2021/01/28 15:34:25	Waiting to start sample location A1
2021/01/28 15:34:25	Processing sample location A1
2021/01/28 15:37:24	Sample completed location A1
2021/01/28 15:37:24	Waiting to start new step
2021/01/28 15:37:25	Starting new step
2021/01/28 15:37:25	Ready to move to sample location A11
2021/01/28 15:37:25	Moving to sample location A11
2021/01/28 15:37:34	Arrived at sample location A11
2021/01/28 15:37:34	Waiting to start sample location A11
2021/01/28 15:37:34	Processing sample location A11
2021/01/28 15:37:38	Sample completed location A11
2021/01/28 15:37:39	Waiting to start new step
2021/01/28 15:37:39	Starting new step
2021/01/28 15:37:39	Ready to move to sample location A12
2021/01/28 15:37:40	Moving to sample location A12
2021/01/28 15:37:50	Arrived at sample location A12
2021/01/28 15:37:50	Waiting to start sample location A12
2021/01/28 15:37:50	Processing sample location A12
2021/01/28 15:37:55	Sample completed location A12
2021/01/28 15:37:55	Waiting to start new step
2021/01/28 15:37:55	Starting new step
2021/01/28 15:37:56	Ready to move to sample location A11
2021/01/28 15:37:56	Moving to sample location A11
2021/01/28 15:38:06	Arrived at sample location A11
2021/01/28 15:38:06	Waiting to start sample location A11
2021/01/28 15:38:06	Processing sample location A11
2021/01/28 15:38:11	Sample completed location A11
2021/01/28 15:38:11	Waiting to start new step
2021/01/28 15:38:11	Starting new step
2021/01/28 15:38:12	Ready to move to sample location A12
2021/01/28 15:38:12	Moving to sample location A12
2021/01/28 15:38:22	Arrived at sample location A12
2021/01/28 15:38:22	Waiting to start sample location A12
2021/01/28 15:38:22	Processing sample location A12
2021/01/28 15:38:27	Sample completed location A12
2021/01/28 15:38:27	Waiting to start new step
2021/01/28 15:38:28	Starting new step
2021/01/28 15:38:28	Ready to move to sample location A11
2021/01/28 15:38:28	Moving to sample location A11
2021/01/28 15:38:39	Arrived at sample location A11
2021/01/28 15:38:39	Waiting to start sample location A11
2021/01/28 15:38:39	Processing sample location A11
2021/01/28 15:38:43	Sample completed location A11
2021/01/28 15:38:43	Waiting to start new step
2021/01/28 15:38:44	Starting new step
2021/01/28 15:38:44	Ready to move to sample location A12
2021/01/28 15:38:44	Moving to sample location A12
2021/01/28 15:38:55	Arrived at sample location A12
2021/01/28 15:38:55	Waiting to start sample location A12
2021/01/28 15:38:55	Processing sample location A12
2021/01/28 15:38:59	Sample completed location A12
2021/01/28 15:39:00	Waiting to start new step
2021/01/28 15:39:00	Starting new step
2021/01/28 15:39:00	Ready to move to sample location A1
2021/01/28 15:39:00	Moving to sample location A1
2021/01/28 15:39:09	Arrived at sample location A1
2021/01/28 15:39:09	Waiting to start sample location A1
2021/01/28 15:39:09	Processing sample location A1
2021/01/28 15:39:39	Sample completed location A1
2021/01/28 15:39:39	Waiting to start new step
2021/01/28 15:39:40	Starting new step
2021/01/28 15:39:40	Ready to move to sample location A5
2021/01/28 15:39:40	Moving to sample location A5
2021/01/28 15:39:46	Arrived at sample location A5
2021/01/28 15:39:46	Waiting to start sample location A5
2021/01/28 15:39:46	Processing sample location A5
2021/01/28 15:41:06	Sample completed location A5
2021/01/28 15:41:06	Waiting to start new step
2021/01/28 15:41:06	Starting new step
2021/01/28 15:41:07	Ready to move to sample location A1
2021/01/28 15:41:07	Moving to sample location A1
2021/01/28 15:41:13	Arrived at sample location A1
2021/01/28 15:41:13	Waiting to start sample location A1
2021/01/28 15:41:13	Processing sample location A1
2021/01/28 15:41:43	Sample completed location A1
2021/01/28 15:41:43	Waiting to start new step
2021/01/28 15:41:43	Starting new step
2021/01/28 15:41:43	Ready to move to sample location A10
2021/01/28 15:41:44	Moving to sample location A10
2021/01/28 15:41:51	Arrived at sample location A10
2021/01/28 15:41:51	Waiting to start sample location A10
2021/01/28 15:41:52	Processing sample location A10
2021/01/28 15:44:51	Sample completed location A10
2021/01/28 15:44:52	Waiting to start new step
2021/01/28 15:44:52	Starting new step
2021/01/28 15:44:52	Ready to move to sample location A1
2021/01/28 15:44:52	Moving to sample location A1
2021/01/28 15:45:00	Arrived at sample location A1
2021/01/28 15:45:01	Waiting to start sample location A1
2021/01/28 15:45:01	Processing sample location A1
2021/01/28 15:48:00	Sample completed location A1
2021/01/28 15:48:00	Waiting to start new step
2021/01/28 15:48:01	Starting new step
2021/01/28 15:48:01	Ready to move to sample location A11
2021/01/28 15:48:01	Moving to sample location A11
2021/01/28 15:48:10	Arrived at sample location A11
2021/01/28 15:48:10	Waiting to start sample location A11
2021/01/28 15:48:10	Processing sample location A11
2021/01/28 15:48:14	Sample completed location A11
2021/01/28 15:48:15	Waiting to start new step
2021/01/28 15:48:15	Starting new step
2021/01/28 15:48:15	Ready to move to sample location A12
2021/01/28 15:48:15	Moving to sample location A12
2021/01/28 15:48:26	Arrived at sample location A12
2021/01/28 15:48:26	Waiting to start sample location A12
2021/01/28 15:48:26	Processing sample location A12
2021/01/28 15:48:31	Sample completed location A12
2021/01/28 15:48:31	Waiting to start new step
2021/01/28 15:48:31	Starting new step
2021/01/28 15:48:32	Ready to move to sample location A11
2021/01/28 15:48:32	Moving to sample location A11
2021/01/28 15:48:42	Arrived at sample location A11
2021/01/28 15:48:42	Waiting to start sample location A11
2021/01/28 15:48:42	Processing sample location A11
2021/01/28 15:48:47	Sample completed location A11
2021/01/28 15:48:47	Waiting to start new step
2021/01/28 15:48:47	Starting new step
2021/01/28 15:48:48	Ready to move to sample location A12
2021/01/28 15:48:48	Moving to sample location A12
2021/01/28 15:48:58	Arrived at sample location A12
2021/01/28 15:48:58	Waiting to start sample location A12
2021/01/28 15:48:58	Processing sample location A12
2021/01/28 15:49:03	Sample completed location A12
2021/01/28 15:49:03	Waiting to start new step
2021/01/28 15:49:04	Starting new step
2021/01/28 15:49:04	Ready to move to sample location A11
2021/01/28 15:49:04	Moving to sample location A11
2021/01/28 15:49:14	Arrived at sample location A11
2021/01/28 15:49:15	Waiting to start sample location A11
2021/01/28 15:49:15	Processing sample location A11
2021/01/28 15:49:19	Sample completed location A11
2021/01/28 15:49:19	Waiting to start new step
2021/01/28 15:49:20	Starting new step
2021/01/28 15:49:20	Ready to move to sample location A12
2021/01/28 15:49:20	Moving to sample location A12
2021/01/28 15:49:30	Arrived at sample location A12
2021/01/28 15:49:30	Waiting to start sample location A12
2021/01/28 15:49:31	Processing sample location A12
2021/01/28 15:49:35	Sample completed location A12
2021/01/28 15:49:35	Waiting to start new step
2021/01/28 15:49:36	Starting new step
2021/01/28 15:49:36	Ready to move to sample location A1
2021/01/28 15:49:36	Moving to sample location A1
2021/01/28 15:49:45	Arrived at sample location A1
2021/01/28 15:49:45	Waiting to start sample location A1
2021/01/28 15:49:45	Processing sample location A1
2021/01/28 15:50:15	Sample completed location A1
2021/01/28 15:50:15	Waiting to start new step
2021/01/28 15:50:16	Starting new step
2021/01/28 15:50:16	Ready to move to sample location A6
2021/01/28 15:50:16	Moving to sample location A6
2021/01/28 15:50:22	Arrived at sample location A6
2021/01/28 15:50:22	Waiting to start sample location A6
2021/01/28 15:50:22	Processing sample location A6
2021/01/28 15:51:42	Sample completed location A6
2021/01/28 15:51:42	Waiting to start new step
2021/01/28 15:51:43	Starting new step
2021/01/28 15:51:43	Ready to move to sample location A1
2021/01/28 15:51:43	Moving to sample location A1
2021/01/28 15:51:50	Arrived at sample location A1
2021/01/28 15:51:50	Waiting to start sample location A1
2021/01/28 15:51:50	Processing sample location A1
2021/01/28 15:52:19	Sample completed location A1
2021/01/28 15:52:20	Waiting to start new step
2021/01/28 15:52:20	Starting new step
2021/01/28 15:52:21	Ready to move to sample location A10
2021/01/28 15:52:21	Moving to sample location A10
2021/01/28 15:52:29	Arrived at sample location A10
2021/01/28 15:52:29	Waiting to start sample location A10
2021/01/28 15:52:29	Processing sample location A10
2021/01/28 15:55:29	Sample completed location A10
2021/01/28 15:55:29	Waiting to start new step
2021/01/28 15:55:29	Starting new step
2021/01/28 15:55:30	Ready to move to sample location A1
2021/01/28 15:55:30	Moving to sample location A1
2021/01/28 15:55:38	Arrived at sample location A1
2021/01/28 15:55:38	Waiting to start sample location A1
2021/01/28 15:55:38	Processing sample location A1
2021/01/28 15:58:38	Sample completed location A1
2021/01/28 15:58:38	Waiting to start new step
2021/01/28 15:58:38	Starting new step
2021/01/28 15:58:38	Ready to move to sample location A11
2021/01/28 15:58:39	Moving to sample location A11
2021/01/28 15:58:47	Arrived at sample location A11
2021/01/28 15:58:47	Waiting to start sample location A11
2021/01/28 15:58:47	Processing sample location A11
2021/01/28 15:58:52	Sample completed location A11
2021/01/28 15:58:52	Waiting to start new step
2021/01/28 15:58:52	Starting new step
2021/01/28 15:58:53	Ready to move to sample location A12
2021/01/28 15:58:53	Moving to sample location A12
2021/01/28 15:59:03	Arrived at sample location A12
2021/01/28 15:59:03	Waiting to start sample location A12
2021/01/28 15:59:03	Processing sample location A12
2021/01/28 15:59:08	Sample completed location A12
2021/01/28 15:59:08	Waiting to start new step
2021/01/28 15:59:09	Starting new step
2021/01/28 15:59:09	Ready to move to sample location A11
2021/01/28 15:59:09	Moving to sample location A11
2021/01/28 15:59:20	Arrived at sample location A11
2021/01/28 15:59:20	Waiting to start sample location A11
2021/01/28 15:59:20	Processing sample location A11
2021/01/28 15:59:24	Sample completed location A11
2021/01/28 15:59:24	Waiting to start new step
2021/01/28 15:59:25	Starting new step
2021/01/28 15:59:25	Ready to move to sample location A12
2021/01/28 15:59:25	Moving to sample location A12
2021/01/28 15:59:36	Arrived at sample location A12
2021/01/28 15:59:36	Waiting to start sample location A12
2021/01/28 15:59:36	Processing sample location A12
2021/01/28 15:59:40	Sample completed location A12
2021/01/28 15:59:41	Waiting to start new step
2021/01/28 15:59:41	Starting new step
2021/01/28 15:59:41	Ready to move to sample location A11
2021/01/28 15:59:42	Moving to sample location A11
2021/01/28 15:59:52	Arrived at sample location A11
2021/01/28 15:59:52	Waiting to start sample location A11
2021/01/28 15:59:52	Processing sample location A11
2021/01/28 15:59:56	Sample completed location A11
2021/01/28 15:59:57	Waiting to start new step
2021/01/28 15:59:57	Starting new step
2021/01/28 15:59:57	Ready to move to sample location A12
2021/01/28 15:59:57	Moving to sample location A12
2021/01/28 16:00:08	Arrived at sample location A12
2021/01/28 16:00:08	Waiting to start sample location A12
2021/01/28 16:00:08	Processing sample location A12
2021/01/28 16:00:13	Sample completed location A12
2021/01/28 16:00:13	Waiting to start new step
2021/01/28 16:00:13	Starting new step
2021/01/28 16:00:13	Ready to move to sample location A1
2021/01/28 16:00:13	Moving to sample location A1
2021/01/28 16:00:22	Arrived at sample location A1
2021/01/28 16:00:23	Waiting to start sample location A1
2021/01/28 16:00:23	Processing sample location A1
2021/01/28 16:00:52	Sample completed location A1
2021/01/28 16:00:53	Waiting to start new step
2021/01/28 16:00:53	Starting new step
2021/01/28 16:00:53	Ready to move to sample location A7
2021/01/28 16:00:54	Moving to sample location A7
2021/01/28 16:01:00	Arrived at sample location A7
2021/01/28 16:01:00	Waiting to start sample location A7
2021/01/28 16:01:00	Processing sample location A7
2021/01/28 16:02:20	Sample completed location A7
2021/01/28 16:02:20	Waiting to start new step
2021/01/28 16:02:21	Starting new step
2021/01/28 16:02:21	Ready to move to sample location A1
2021/01/28 16:02:21	Moving to sample location A1
2021/01/28 16:02:28	Arrived at sample location A1
2021/01/28 16:02:28	Waiting to start sample location A1
2021/01/28 16:02:28	Processing sample location A1
2021/01/28 16:02:58	Sample completed location A1
2021/01/28 16:02:58	Waiting to start new step
2021/01/28 16:02:58	Starting new step
2021/01/28 16:02:59	Ready to move to sample location A10
2021/01/28 16:02:59	Moving to sample location A10
2021/01/28 16:03:07	Arrived at sample location A10
2021/01/28 16:03:07	Waiting to start sample location A10
2021/01/28 16:03:07	Processing sample location A10
2021/01/28 16:06:07	Sample completed location A10
2021/01/28 16:06:07	Waiting to start new step
2021/01/28 16:06:07	Starting new step
2021/01/28 16:06:08	Ready to move to sample location A1
2021/01/28 16:06:08	Moving to sample location A1
2021/01/28 16:06:16	Arrived at sample location A1
2021/01/28 16:06:16	Waiting to start sample location A1
2021/01/28 16:06:16	Processing sample location A1
2021/01/28 16:09:16	Sample completed location A1
2021/01/28 16:09:16	Waiting to start new step
2021/01/28 16:09:16	Starting new step
2021/01/28 16:09:16	Ready to move to sample location A11
2021/01/28 16:09:16	Moving to sample location A11
2021/01/28 16:09:25	Arrived at sample location A11
2021/01/28 16:09:25	Waiting to start sample location A11
2021/01/28 16:09:25	Processing sample location A11
2021/01/28 16:09:30	Sample completed location A11
2021/01/28 16:09:30	Waiting to start new step
2021/01/28 16:09:30	Starting new step
2021/01/28 16:09:31	Ready to move to sample location A12
2021/01/28 16:09:31	Moving to sample location A12
2021/01/28 16:09:41	Arrived at sample location A12
2021/01/28 16:09:41	Waiting to start sample location A12
2021/01/28 16:09:41	Processing sample location A12
2021/01/28 16:09:46	Sample completed location A12
2021/01/28 16:09:46	Waiting to start new step
2021/01/28 16:09:46	Starting new step
2021/01/28 16:09:47	Ready to move to sample location A11
2021/01/28 16:09:47	Moving to sample location A11
2021/01/28 16:09:57	Arrived at sample location A11
2021/01/28 16:09:57	Waiting to start sample location A11
2021/01/28 16:09:57	Processing sample location A11
2021/01/28 16:10:02	Sample completed location A11
2021/01/28 16:10:02	Waiting to start new step
2021/01/28 16:10:02	Starting new step
2021/01/28 16:10:03	Ready to move to sample location A12
2021/01/28 16:10:03	Moving to sample location A12
2021/01/28 16:10:13	Arrived at sample location A12
2021/01/28 16:10:13	Waiting to start sample location A12
2021/01/28 16:10:13	Processing sample location A12
2021/01/28 16:10:18	Sample completed location A12
2021/01/28 16:10:18	Waiting to start new step
2021/01/28 16:10:19	Starting new step
2021/01/28 16:10:19	Ready to move to sample location A11
2021/01/28 16:10:19	Moving to sample location A11
2021/01/28 16:10:30	Arrived at sample location A11
2021/01/28 16:10:30	Waiting to start sample location A11
2021/01/28 16:10:30	Processing sample location A11
2021/01/28 16:10:34	Sample completed location A11
2021/01/28 16:10:34	Waiting to start new step
2021/01/28 16:10:35	Starting new step
2021/01/28 16:10:35	Ready to move to sample location A12
2021/01/28 16:10:35	Moving to sample location A12
2021/01/28 16:10:45	Arrived at sample location A12
2021/01/28 16:10:45	Waiting to start sample location A12
2021/01/28 16:10:46	Processing sample location A12
2021/01/28 16:10:50	Sample completed location A12
2021/01/28 16:10:50	Waiting to start new step
2021/01/28 16:10:51	Starting new step
2021/01/28 16:10:51	Ready to move to sample location A1
2021/01/28 16:10:51	Moving to sample location A1
2021/01/28 16:11:00	Arrived at sample location A1
2021/01/28 16:11:00	Waiting to start sample location A1
2021/01/28 16:11:00	Processing sample location A1
2021/01/28 16:11:30	Sample completed location A1
2021/01/28 16:11:30	Waiting to start new step
2021/01/28 16:11:31	Starting new step
2021/01/28 16:11:31	Ready to move to sample location A8
2021/01/28 16:11:31	Moving to sample location A8
2021/01/28 16:11:38	Arrived at sample location A8
2021/01/28 16:11:39	Waiting to start sample location A8
2021/01/28 16:11:39	Processing sample location A8
2021/01/28 16:12:58	Sample completed location A8
2021/01/28 16:12:58	Waiting to start new step
2021/01/28 16:12:58	Starting new step
2021/01/28 16:12:59	Ready to move to sample location A1
2021/01/28 16:12:59	Moving to sample location A1
2021/01/28 16:13:06	Arrived at sample location A1
2021/01/28 16:13:06	Waiting to start sample location A1
2021/01/28 16:13:06	Processing sample location A1
2021/01/28 16:13:36	Sample completed location A1
2021/01/28 16:13:36	Waiting to start new step
2021/01/28 16:13:37	Starting new step
2021/01/28 16:13:37	Ready to move to sample location A10
2021/01/28 16:13:37	Moving to sample location A10
2021/01/28 16:13:45	Arrived at sample location A10
2021/01/28 16:13:45	Waiting to start sample location A10
2021/01/28 16:13:45	Processing sample location A10
2021/01/28 16:16:45	Sample completed location A10
2021/01/28 16:16:45	Waiting to start new step
2021/01/28 16:16:45	Starting new step
2021/01/28 16:16:46	Ready to move to sample location A1
2021/01/28 16:16:46	Moving to sample location A1
2021/01/28 16:16:54	Arrived at sample location A1
2021/01/28 16:16:54	Waiting to start sample location A1
2021/01/28 16:16:54	Processing sample location A1
2021/01/28 16:19:54	Sample completed location A1
2021/01/28 16:19:54	Waiting to start new step
2021/01/28 16:19:54	Starting new step
2021/01/28 16:19:54	Ready to move to sample location A11
2021/01/28 16:19:55	Moving to sample location A11
2021/01/28 16:20:03	Arrived at sample location A11
2021/01/28 16:20:03	Waiting to start sample location A11
2021/01/28 16:20:03	Processing sample location A11
2021/01/28 16:20:08	Sample completed location A11
2021/01/28 16:20:08	Waiting to start new step
2021/01/28 16:20:09	Starting new step
2021/01/28 16:20:09	Ready to move to sample location A12
2021/01/28 16:20:09	Moving to sample location A12
2021/01/28 16:20:20	Arrived at sample location A12
2021/01/28 16:20:20	Waiting to start sample location A12
2021/01/28 16:20:20	Processing sample location A12
2021/01/28 16:20:24	Sample completed location A12
2021/01/28 16:20:24	Waiting to start new step
2021/01/28 16:20:25	Starting new step
2021/01/28 16:20:25	Ready to move to sample location A11
2021/01/28 16:20:25	Moving to sample location A11
2021/01/28 16:20:35	Arrived at sample location A11
2021/01/28 16:20:36	Waiting to start sample location A11
2021/01/28 16:20:36	Processing sample location A11
2021/01/28 16:20:40	Sample completed location A11
2021/01/28 16:20:40	Waiting to start new step
2021/01/28 16:20:41	Starting new step
2021/01/28 16:20:41	Ready to move to sample location A12
2021/01/28 16:20:41	Moving to sample location A12
2021/01/28 16:20:52	Arrived at sample location A12
2021/01/28 16:20:52	Waiting to start sample location A12
2021/01/28 16:20:52	Processing sample location A12
2021/01/28 16:20:56	Sample completed location A12
2021/01/28 16:20:57	Waiting to start new step
2021/01/28 16:20:57	Starting new step
2021/01/28 16:20:57	Ready to move to sample location A11
2021/01/28 16:20:57	Moving to sample location A11
2021/01/28 16:21:08	Arrived at sample location A11
2021/01/28 16:21:08	Waiting to start sample location A11
2021/01/28 16:21:08	Processing sample location A11
2021/01/28 16:21:12	Sample completed location A11
2021/01/28 16:21:13	Waiting to start new step
2021/01/28 16:21:13	Starting new step
2021/01/28 16:21:13	Ready to move to sample location A12
2021/01/28 16:21:13	Moving to sample location A12
2021/01/28 16:21:24	Arrived at sample location A12
2021/01/28 16:21:24	Waiting to start sample location A12
2021/01/28 16:21:24	Processing sample location A12
2021/01/28 16:21:29	Sample completed location A12
2021/01/28 16:21:29	Waiting to start new step
2021/01/28 16:21:29	Starting new step
2021/01/28 16:21:30	Ready to move to sample location A1
2021/01/28 16:21:30	Moving to sample location A1
2021/01/28 16:21:38	Arrived at sample location A1
2021/01/28 16:21:38	Waiting to start sample location A1
2021/01/28 16:21:39	Processing sample location A1
2021/01/28 16:22:08	Sample completed location A1
2021/01/28 16:22:09	Waiting to start new step
2021/01/28 16:22:09	Starting new step
2021/01/28 16:22:09	Ready to move to sample location A9
2021/01/28 16:22:10	Moving to sample location A9
2021/01/28 16:22:17	Arrived at sample location A9
2021/01/28 16:22:17	Waiting to start sample location A9
2021/01/28 16:22:18	Processing sample location A9
2021/01/28 16:23:37	Sample completed location A9
2021/01/28 16:23:37	Waiting to start new step
2021/01/28 16:23:38	Starting new step
2021/01/28 16:23:38	Ready to move to sample location A1
2021/01/28 16:23:38	Moving to sample location A1
2021/01/28 16:23:46	Arrived at sample location A1
2021/01/28 16:23:46	Waiting to start sample location A1
2021/01/28 16:23:46	Processing sample location A1
2021/01/28 16:24:16	Sample completed location A1
2021/01/28 16:24:16	Waiting to start new step
2021/01/28 16:24:16	Starting new step
2021/01/28 16:24:16	Ready to move to sample location A10
2021/01/28 16:24:17	Moving to sample location A10
2021/01/28 16:24:25	Arrived at sample location A10
2021/01/28 16:24:25	Waiting to start sample location A10
2021/01/28 16:24:25	Processing sample location A10
2021/01/28 16:27:24	Sample completed location A10
2021/01/28 16:27:24	Waiting to start new step
2021/01/28 16:27:25	Starting new step
2021/01/28 16:27:25	Ready to move to sample location A1
2021/01/28 16:27:25	Moving to sample location A1
2021/01/28 16:27:33	Arrived at sample location A1
2021/01/28 16:27:33	Waiting to start sample location A1
2021/01/28 16:27:33	Processing sample location A1
2021/01/28 16:30:33	Sample completed location A1
2021/01/28 16:30:33	Waiting to start new step
2021/01/28 16:30:33	Starting new step
2021/01/28 16:30:34	Ready to move to sample location A11
2021/01/28 16:30:34	Moving to sample location A11
2021/01/28 16:30:42	Arrived at sample location A11
2021/01/28 16:30:42	Waiting to start sample location A11
2021/01/28 16:30:42	Processing sample location A11
2021/01/28 16:30:47	Sample completed location A11
2021/01/28 16:30:47	Waiting to start new step
2021/01/28 16:30:48	Starting new step
2021/01/28 16:30:48	Ready to move to sample location A12
2021/01/28 16:30:48	Moving to sample location A12
2021/01/28 16:30:59	Arrived at sample location A12
2021/01/28 16:30:59	Waiting to start sample location A12
2021/01/28 16:30:59	Processing sample location A12
2021/01/28 16:31:03	Sample completed location A12
2021/01/28 16:31:03	Waiting to start new step
2021/01/28 16:31:04	Starting new step
2021/01/28 16:31:04	Ready to move to sample location A11
2021/01/28 16:31:04	Moving to sample location A11
2021/01/28 16:31:15	Arrived at sample location A11
2021/01/28 16:31:15	Waiting to start sample location A11
2021/01/28 16:31:15	Processing sample location A11
2021/01/28 16:31:19	Sample completed location A11
2021/01/28 16:31:20	Waiting to start new step
2021/01/28 16:31:20	Starting new step
2021/01/28 16:31:20	Ready to move to sample location A12
2021/01/28 16:31:20	Moving to sample location A12
2021/01/28 16:31:31	Arrived at sample location A12
2021/01/28 16:31:31	Waiting to start sample location A12
2021/01/28 16:31:31	Processing sample location A12
2021/01/28 16:31:35	Sample completed location A12
2021/01/28 16:31:36	Waiting to start new step
2021/01/28 16:31:36	Starting new step
2021/01/28 16:31:36	Ready to move to sample location A11
2021/01/28 16:31:36	Moving to sample location A11
2021/01/28 16:31:47	Arrived at sample location A11
2021/01/28 16:31:47	Waiting to start sample location A11
2021/01/28 16:31:47	Processing sample location A11
2021/01/28 16:31:52	Sample completed location A11
2021/01/28 16:31:52	Waiting to start new step
2021/01/28 16:31:52	Starting new step
2021/01/28 16:31:52	Ready to move to sample location A12
2021/01/28 16:31:52	Moving to sample location A12
2021/01/28 16:32:03	Arrived at sample location A12
2021/01/28 16:32:03	Waiting to start sample location A12
2021/01/28 16:32:03	Processing sample location A12
2021/01/28 16:32:08	Sample completed location A12
2021/01/28 16:32:08	Waiting for ejection start location A3
2021/01/28 16:32:08	Ejecting sensor location A3
2021/01/28 16:32:37	Ejecting completed location A3
2021/01/28 16:32:37	Waiting to start new step
2021/01/28 16:32:37	Starting new step
2021/01/28 16:32:37	Waiting to pick up sensor location A4
2021/01/28 16:32:37	Picking sensors location A4
2021/01/28 16:32:46	Checking sensors location A4
2021/01/28 16:32:47	Sensor 1: Integration Time = 2.99 ms
2021/01/28 16:32:47	Sensor 2: Integration Time = 3.05 ms
2021/01/28 16:32:47	Sensor 3: Integration Time = 3.05 ms
2021/01/28 16:32:47	Sensor 4: Integration Time = 3.27 ms
2021/01/28 16:32:47	Sensor 5: Integration Time = 3.07 ms
2021/01/28 16:32:47	Sensor 6: Integration Time = 3.43 ms
2021/01/28 16:32:47	Sensor 7: Integration Time = 3.43 ms
2021/01/28 16:32:47	Sensor 8: Integration Time = 2.99 ms
2021/01/28 16:32:55	Picking sensors completed location A4
2021/01/28 16:32:55	Ready to move to sample location A1
2021/01/28 16:32:55	Plate 1 temperature = 25 C
2021/01/28 16:32:55	Moving to sample location A1
2021/01/28 16:32:59	Arrived at sample location A1
2021/01/28 16:32:59	Waiting to start sample location A1
2021/01/28 16:33:00	Processing sample location A1
2021/01/28 16:33:29	Sample completed location A1
2021/01/28 16:33:30	Waiting to start new step
2021/01/28 16:33:30	Starting new step
2021/01/28 16:33:30	Ready to move to sample location A11
2021/01/28 16:33:30	Moving to sample location A11
2021/01/28 16:33:39	Arrived at sample location A11
2021/01/28 16:33:39	Waiting to start sample location A11
2021/01/28 16:33:39	Processing sample location A11
2021/01/28 16:33:43	Sample completed location A11
2021/01/28 16:33:44	Waiting to start new step
2021/01/28 16:33:44	Starting new step
2021/01/28 16:33:44	Ready to move to sample location A12
2021/01/28 16:33:44	Moving to sample location A12
2021/01/28 16:33:55	Arrived at sample location A12
2021/01/28 16:33:55	Waiting to start sample location A12
2021/01/28 16:33:55	Processing sample location A12
2021/01/28 16:33:59	Sample completed location A12
2021/01/28 16:34:00	Waiting to start new step
2021/01/28 16:34:00	Starting new step
2021/01/28 16:34:00	Ready to move to sample location A11
2021/01/28 16:34:00	Moving to sample location A11
2021/01/28 16:34:11	Arrived at sample location A11
2021/01/28 16:34:11	Waiting to start sample location A11
2021/01/28 16:34:11	Processing sample location A11
2021/01/28 16:34:16	Sample completed location A11
2021/01/28 16:34:16	Waiting to start new step
2021/01/28 16:34:16	Starting new step
2021/01/28 16:34:16	Ready to move to sample location A12
2021/01/28 16:34:17	Moving to sample location A12
2021/01/28 16:34:27	Arrived at sample location A12
2021/01/28 16:34:27	Waiting to start sample location A12
2021/01/28 16:34:27	Processing sample location A12
2021/01/28 16:34:32	Sample completed location A12
2021/01/28 16:34:32	Waiting to start new step
2021/01/28 16:34:32	Starting new step
2021/01/28 16:34:32	Ready to move to sample location A11
2021/01/28 16:34:33	Moving to sample location A11
2021/01/28 16:34:43	Arrived at sample location A11
2021/01/28 16:34:43	Waiting to start sample location A11
2021/01/28 16:34:43	Processing sample location A11
2021/01/28 16:34:48	Sample completed location A11
2021/01/28 16:34:48	Waiting to start new step
2021/01/28 16:34:48	Starting new step
2021/01/28 16:34:49	Ready to move to sample location A12
2021/01/28 16:34:49	Moving to sample location A12
2021/01/28 16:34:59	Arrived at sample location A12
2021/01/28 16:34:59	Waiting to start sample location A12
2021/01/28 16:34:59	Processing sample location A12
2021/01/28 16:35:04	Sample completed location A12
2021/01/28 16:35:04	Waiting to start new step
2021/01/28 16:35:05	Starting new step
2021/01/28 16:35:05	Ready to move to sample location A1
2021/01/28 16:35:05	Moving to sample location A1
2021/01/28 16:35:14	Arrived at sample location A1
2021/01/28 16:35:14	Waiting to start sample location A1
2021/01/28 16:35:14	Processing sample location A1
2021/01/28 16:35:44	Sample completed location A1
2021/01/28 16:35:44	Waiting to start new step
2021/01/28 16:35:44	Starting new step
2021/01/28 16:35:44	Arrived at sample location A1
2021/01/28 16:35:45	Waiting to start sample location A1
2021/01/28 16:35:45	Processing sample location A1
2021/01/28 16:37:05	Sample completed location A1
2021/01/28 16:37:05	Waiting to start new step
2021/01/28 16:37:05	Starting new step
2021/01/28 16:37:06	Arrived at sample location A1
2021/01/28 16:37:06	Waiting to start sample location A1
2021/01/28 16:37:06	Processing sample location A1
2021/01/28 16:37:36	Sample completed location A1
2021/01/28 16:37:36	Waiting to start new step
2021/01/28 16:37:36	Starting new step
2021/01/28 16:37:37	Ready to move to sample location A10
2021/01/28 16:37:37	Moving to sample location A10
2021/01/28 16:37:45	Arrived at sample location A10
2021/01/28 16:37:45	Waiting to start sample location A10
2021/01/28 16:37:45	Processing sample location A10
2021/01/28 16:40:45	Sample completed location A10
2021/01/28 16:40:45	Waiting to start new step
2021/01/28 16:40:45	Starting new step
2021/01/28 16:40:46	Ready to move to sample location A1
2021/01/28 16:40:46	Moving to sample location A1
2021/01/28 16:40:54	Arrived at sample location A1
2021/01/28 16:40:54	Waiting to start sample location A1
2021/01/28 16:40:54	Processing sample location A1
2021/01/28 16:43:54	Sample completed location A1
2021/01/28 16:43:54	Waiting to start new step
2021/01/28 16:43:54	Starting new step
2021/01/28 16:43:55	Ready to move to sample location A11
2021/01/28 16:43:55	Moving to sample location A11
2021/01/28 16:44:03	Arrived at sample location A11
2021/01/28 16:44:03	Waiting to start sample location A11
2021/01/28 16:44:03	Processing sample location A11
2021/01/28 16:44:08	Sample completed location A11
2021/01/28 16:44:08	Waiting to start new step
2021/01/28 16:44:09	Starting new step
2021/01/28 16:44:09	Ready to move to sample location A12
2021/01/28 16:44:09	Moving to sample location A12
2021/01/28 16:44:19	Arrived at sample location A12
2021/01/28 16:44:20	Waiting to start sample location A12
2021/01/28 16:44:20	Processing sample location A12
2021/01/28 16:44:24	Sample completed location A12
2021/01/28 16:44:24	Waiting to start new step
2021/01/28 16:44:25	Starting new step
2021/01/28 16:44:25	Ready to move to sample location A11
2021/01/28 16:44:25	Moving to sample location A11
2021/01/28 16:44:35	Arrived at sample location A11
2021/01/28 16:44:36	Waiting to start sample location A11
2021/01/28 16:44:36	Processing sample location A11
2021/01/28 16:44:40	Sample completed location A11
2021/01/28 16:44:41	Waiting to start new step
2021/01/28 16:44:41	Starting new step
2021/01/28 16:44:41	Ready to move to sample location A12
2021/01/28 16:44:41	Moving to sample location A12
2021/01/28 16:44:52	Arrived at sample location A12
2021/01/28 16:44:52	Waiting to start sample location A12
2021/01/28 16:44:52	Processing sample location A12
2021/01/28 16:44:56	Sample completed location A12
2021/01/28 16:44:57	Waiting to start new step
2021/01/28 16:44:57	Starting new step
2021/01/28 16:44:57	Ready to move to sample location A11
2021/01/28 16:44:57	Moving to sample location A11
2021/01/28 16:45:08	Arrived at sample location A11
2021/01/28 16:45:08	Waiting to start sample location A11
2021/01/28 16:45:08	Processing sample location A11
2021/01/28 16:45:12	Sample completed location A11
2021/01/28 16:45:13	Waiting to start new step
2021/01/28 16:45:13	Starting new step
2021/01/28 16:45:13	Ready to move to sample location A12
2021/01/28 16:45:13	Moving to sample location A12
2021/01/28 16:45:24	Arrived at sample location A12
2021/01/28 16:45:24	Waiting to start sample location A12
2021/01/28 16:45:24	Processing sample location A12
2021/01/28 16:45:29	Sample completed location A12
2021/01/28 16:45:29	Waiting to start new step
2021/01/28 16:45:29	Starting new step
2021/01/28 16:45:30	Ready to move to sample location A1
2021/01/28 16:45:30	Moving to sample location A1
2021/01/28 16:45:39	Arrived at sample location A1
2021/01/28 16:45:39	Waiting to start sample location A1
2021/01/28 16:45:39	Processing sample location A1
2021/01/28 16:46:08	Sample completed location A1
2021/01/28 16:46:09	Waiting to start new step
2021/01/28 16:46:09	Starting new step
2021/01/28 16:46:09	Arrived at sample location A1
2021/01/28 16:46:09	Waiting to start sample location A1
2021/01/28 16:46:10	Processing sample location A1
2021/01/28 16:47:29	Sample completed location A1
2021/01/28 16:47:30	Waiting to start new step
2021/01/28 16:47:30	Starting new step
2021/01/28 16:47:30	Arrived at sample location A1
2021/01/28 16:47:30	Waiting to start sample location A1
2021/01/28 16:47:31	Processing sample location A1
2021/01/28 16:48:00	Sample completed location A1
2021/01/28 16:48:01	Waiting to start new step
2021/01/28 16:48:01	Starting new step
2021/01/28 16:48:01	Ready to move to sample location A10
2021/01/28 16:48:01	Moving to sample location A10
2021/01/28 16:48:09	Arrived at sample location A10
2021/01/28 16:48:10	Waiting to start sample location A10
2021/01/28 16:48:10	Processing sample location A10
2021/01/28 16:51:09	Sample completed location A10
2021/01/28 16:51:09	Waiting to start new step
2021/01/28 16:51:10	Starting new step
2021/01/28 16:51:10	Ready to move to sample location A1
2021/01/28 16:51:10	Moving to sample location A1
2021/01/28 16:51:18	Arrived at sample location A1
2021/01/28 16:51:18	Waiting to start sample location A1
2021/01/28 16:51:18	Processing sample location A1
2021/01/28 16:54:18	Sample completed location A1
2021/01/28 16:54:18	Waiting to start new step
2021/01/28 16:54:18	Starting new step
2021/01/28 16:54:19	Ready to move to sample location A11
2021/01/28 16:54:19	Moving to sample location A11
2021/01/28 16:54:27	Arrived at sample location A11
2021/01/28 16:54:27	Waiting to start sample location A11
2021/01/28 16:54:27	Processing sample location A11
2021/01/28 16:54:32	Sample completed location A11
2021/01/28 16:54:33	Waiting to start new step
2021/01/28 16:54:33	Starting new step
2021/01/28 16:54:33	Ready to move to sample location A12
2021/01/28 16:54:34	Moving to sample location A12
2021/01/28 16:54:44	Arrived at sample location A12
2021/01/28 16:54:44	Waiting to start sample location A12
2021/01/28 16:54:44	Processing sample location A12
2021/01/28 16:54:48	Sample completed location A12
2021/01/28 16:54:49	Waiting to start new step
2021/01/28 16:54:49	Starting new step
2021/01/28 16:54:49	Ready to move to sample location A11
2021/01/28 16:54:50	Moving to sample location A11
2021/01/28 16:55:00	Arrived at sample location A11
2021/01/28 16:55:00	Waiting to start sample location A11
2021/01/28 16:55:00	Processing sample location A11
2021/01/28 16:55:05	Sample completed location A11
2021/01/28 16:55:05	Waiting to start new step
2021/01/28 16:55:05	Starting new step
2021/01/28 16:55:05	Ready to move to sample location A12
2021/01/28 16:55:05	Moving to sample location A12
2021/01/28 16:55:16	Arrived at sample location A12
2021/01/28 16:55:16	Waiting to start sample location A12
2021/01/28 16:55:16	Processing sample location A12
2021/01/28 16:55:21	Sample completed location A12
2021/01/28 16:55:21	Waiting to start new step
2021/01/28 16:55:21	Starting new step
2021/01/28 16:55:22	Ready to move to sample location A11
2021/01/28 16:55:22	Moving to sample location A11
2021/01/28 16:55:32	Arrived at sample location A11
2021/01/28 16:55:32	Waiting to start sample location A11
2021/01/28 16:55:32	Processing sample location A11
2021/01/28 16:55:37	Sample completed location A11
2021/01/28 16:55:37	Waiting to start new step
2021/01/28 16:55:37	Starting new step
2021/01/28 16:55:38	Ready to move to sample location A12
2021/01/28 16:55:38	Moving to sample location A12
2021/01/28 16:55:48	Arrived at sample location A12
2021/01/28 16:55:48	Waiting to start sample location A12
2021/01/28 16:55:48	Processing sample location A12
2021/01/28 16:55:53	Sample completed location A12
2021/01/28 16:55:53	Waiting to start new step
2021/01/28 16:55:54	Starting new step
2021/01/28 16:55:54	Ready to move to sample location A1
2021/01/28 16:55:54	Moving to sample location A1
2021/01/28 16:56:03	Arrived at sample location A1
2021/01/28 16:56:03	Waiting to start sample location A1
2021/01/28 16:56:03	Processing sample location A1
2021/01/28 16:56:33	Sample completed location A1
2021/01/28 16:56:33	Waiting to start new step
2021/01/28 16:56:33	Starting new step
2021/01/28 16:56:34	Arrived at sample location A1
2021/01/28 16:56:34	Waiting to start sample location A1
2021/01/28 16:56:34	Processing sample location A1
2021/01/28 16:57:54	Sample completed location A1
2021/01/28 16:57:54	Waiting to start new step
2021/01/28 16:57:54	Starting new step
2021/01/28 16:57:55	Arrived at sample location A1
2021/01/28 16:57:55	Waiting to start sample location A1
2021/01/28 16:57:55	Processing sample location A1
2021/01/28 16:58:25	Sample completed location A1
2021/01/28 16:58:25	Waiting to start new step
2021/01/28 16:58:25	Starting new step
2021/01/28 16:58:26	Ready to move to sample location A10
2021/01/28 16:58:26	Moving to sample location A10
2021/01/28 16:58:34	Arrived at sample location A10
2021/01/28 16:58:34	Waiting to start sample location A10
2021/01/28 16:58:34	Processing sample location A10
2021/01/28 17:01:34	Sample completed location A10
2021/01/28 17:01:34	Waiting to start new step
2021/01/28 17:01:34	Starting new step
2021/01/28 17:01:35	Ready to move to sample location A1
2021/01/28 17:01:35	Moving to sample location A1
2021/01/28 17:01:43	Arrived at sample location A1
2021/01/28 17:01:43	Waiting to start sample location A1
2021/01/28 17:01:43	Processing sample location A1
2021/01/28 17:04:43	Sample completed location A1
2021/01/28 17:04:43	Waiting to start new step
2021/01/28 17:04:43	Starting new step
2021/01/28 17:04:43	Ready to move to sample location A11
2021/01/28 17:04:43	Moving to sample location A11
2021/01/28 17:04:52	Arrived at sample location A11
2021/01/28 17:04:52	Waiting to start sample location A11
2021/01/28 17:04:52	Processing sample location A11
2021/01/28 17:04:57	Sample completed location A11
2021/01/28 17:04:57	Waiting to start new step
2021/01/28 17:04:57	Starting new step
2021/01/28 17:04:57	Ready to move to sample location A12
2021/01/28 17:04:58	Moving to sample location A12
2021/01/28 17:05:08	Arrived at sample location A12
2021/01/28 17:05:08	Waiting to start sample location A12
2021/01/28 17:05:08	Processing sample location A12
2021/01/28 17:05:13	Sample completed location A12
2021/01/28 17:05:13	Waiting to start new step
2021/01/28 17:05:13	Starting new step
2021/01/28 17:05:14	Ready to move to sample location A11
2021/01/28 17:05:14	Moving to sample location A11
2021/01/28 17:05:24	Arrived at sample location A11
2021/01/28 17:05:24	Waiting to start sample location A11
2021/01/28 17:05:24	Processing sample location A11
2021/01/28 17:05:29	Sample completed location A11
2021/01/28 17:05:29	Waiting to start new step
2021/01/28 17:05:29	Starting new step
2021/01/28 17:05:30	Ready to move to sample location A12
2021/01/28 17:05:30	Moving to sample location A12
2021/01/28 17:05:40	Arrived at sample location A12
2021/01/28 17:05:40	Waiting to start sample location A12
2021/01/28 17:05:40	Processing sample location A12
2021/01/28 17:05:45	Sample completed location A12
2021/01/28 17:05:45	Waiting to start new step
2021/01/28 17:05:46	Starting new step
2021/01/28 17:05:46	Ready to move to sample location A11
2021/01/28 17:05:46	Moving to sample location A11
2021/01/28 17:05:56	Arrived at sample location A11
2021/01/28 17:05:57	Waiting to start sample location A11
2021/01/28 17:05:57	Processing sample location A11
2021/01/28 17:06:01	Sample completed location A11
2021/01/28 17:06:01	Waiting to start new step
2021/01/28 17:06:02	Starting new step
2021/01/28 17:06:02	Ready to move to sample location A12
2021/01/28 17:06:02	Moving to sample location A12
2021/01/28 17:06:12	Arrived at sample location A12
2021/01/28 17:06:13	Waiting to start sample location A12
2021/01/28 17:06:13	Processing sample location A12
2021/01/28 17:06:17	Sample completed location A12
2021/01/28 17:06:17	Waiting to start new step
2021/01/28 17:06:18	Starting new step
2021/01/28 17:06:18	Ready to move to sample location A1
2021/01/28 17:06:18	Moving to sample location A1
2021/01/28 17:06:27	Arrived at sample location A1
2021/01/28 17:06:27	Waiting to start sample location A1
2021/01/28 17:06:27	Processing sample location A1
2021/01/28 17:06:57	Sample completed location A1
2021/01/28 17:06:57	Waiting to start new step
2021/01/28 17:06:57	Starting new step
2021/01/28 17:06:58	Arrived at sample location A1
2021/01/28 17:06:58	Waiting to start sample location A1
2021/01/28 17:06:58	Processing sample location A1
2021/01/28 17:08:18	Sample completed location A1
2021/01/28 17:08:18	Waiting to start new step
2021/01/28 17:08:18	Starting new step
2021/01/28 17:08:19	Arrived at sample location A1
2021/01/28 17:08:19	Waiting to start sample location A1
2021/01/28 17:08:19	Processing sample location A1
2021/01/28 17:08:49	Sample completed location A1
2021/01/28 17:08:49	Waiting to start new step
2021/01/28 17:08:50	Starting new step
2021/01/28 17:08:50	Ready to move to sample location A10
2021/01/28 17:08:50	Moving to sample location A10
2021/01/28 17:08:58	Arrived at sample location A10
2021/01/28 17:08:58	Waiting to start sample location A10
2021/01/28 17:08:58	Processing sample location A10
2021/01/28 17:11:58	Sample completed location A10
2021/01/28 17:11:58	Waiting to start new step
2021/01/28 17:11:58	Starting new step
2021/01/28 17:11:59	Ready to move to sample location A1
2021/01/28 17:11:59	Moving to sample location A1
2021/01/28 17:12:07	Arrived at sample location A1
2021/01/28 17:12:07	Waiting to start sample location A1
2021/01/28 17:12:07	Processing sample location A1
2021/01/28 17:15:07	Sample completed location A1
2021/01/28 17:15:07	Waiting to start new step
2021/01/28 17:15:07	Starting new step
2021/01/28 17:15:08	Ready to move to sample location A11
2021/01/28 17:15:08	Moving to sample location A11
2021/01/28 17:15:16	Arrived at sample location A11
2021/01/28 17:15:16	Waiting to start sample location A11
2021/01/28 17:15:16	Processing sample location A11
2021/01/28 17:15:21	Sample completed location A11
2021/01/28 17:15:21	Waiting to start new step
2021/01/28 17:15:22	Starting new step
2021/01/28 17:15:22	Ready to move to sample location A12
2021/01/28 17:15:22	Moving to sample location A12
2021/01/28 17:15:32	Arrived at sample location A12
2021/01/28 17:15:33	Waiting to start sample location A12
2021/01/28 17:15:33	Processing sample location A12
2021/01/28 17:15:37	Sample completed location A12
2021/01/28 17:15:38	Waiting to start new step
2021/01/28 17:15:38	Starting new step
2021/01/28 17:15:38	Ready to move to sample location A11
2021/01/28 17:15:38	Moving to sample location A11
2021/01/28 17:15:49	Arrived at sample location A11
2021/01/28 17:15:49	Waiting to start sample location A11
2021/01/28 17:15:49	Processing sample location A11
2021/01/28 17:15:53	Sample completed location A11
2021/01/28 17:15:54	Waiting to start new step
2021/01/28 17:15:54	Starting new step
2021/01/28 17:15:54	Ready to move to sample location A12
2021/01/28 17:15:54	Moving to sample location A12
2021/01/28 17:16:05	Arrived at sample location A12
2021/01/28 17:16:05	Waiting to start sample location A12
2021/01/28 17:16:05	Processing sample location A12
2021/01/28 17:16:09	Sample completed location A12
2021/01/28 17:16:10	Waiting to start new step
2021/01/28 17:16:10	Starting new step
2021/01/28 17:16:11	Ready to move to sample location A11
2021/01/28 17:16:11	Moving to sample location A11
2021/01/28 17:16:21	Arrived at sample location A11
2021/01/28 17:16:21	Waiting to start sample location A11
2021/01/28 17:16:21	Processing sample location A11
2021/01/28 17:16:26	Sample completed location A11
2021/01/28 17:16:26	Waiting to start new step
2021/01/28 17:16:26	Starting new step
2021/01/28 17:16:27	Ready to move to sample location A12
2021/01/28 17:16:27	Moving to sample location A12
2021/01/28 17:16:37	Arrived at sample location A12
2021/01/28 17:16:37	Waiting to start sample location A12
2021/01/28 17:16:37	Processing sample location A12
2021/01/28 17:16:42	Sample completed location A12
2021/01/28 17:16:42	Waiting to start new step
2021/01/28 17:16:42	Starting new step
2021/01/28 17:16:43	Ready to move to sample location A1
2021/01/28 17:16:43	Moving to sample location A1
2021/01/28 17:16:52	Arrived at sample location A1
2021/01/28 17:16:52	Waiting to start sample location A1
2021/01/28 17:16:52	Processing sample location A1
2021/01/28 17:17:22	Sample completed location A1
2021/01/28 17:17:22	Waiting to start new step
2021/01/28 17:17:22	Starting new step
2021/01/28 17:17:23	Arrived at sample location A1
2021/01/28 17:17:23	Waiting to start sample location A1
2021/01/28 17:17:23	Processing sample location A1
2021/01/28 17:18:43	Sample completed location A1
2021/01/28 17:18:43	Waiting to start new step
2021/01/28 17:18:43	Starting new step
2021/01/28 17:18:44	Arrived at sample location A1
2021/01/28 17:18:44	Waiting to start sample location A1
2021/01/28 17:18:44	Processing sample location A1
2021/01/28 17:19:14	Sample completed location A1
2021/01/28 17:19:14	Waiting to start new step
2021/01/28 17:19:14	Starting new step
2021/01/28 17:19:15	Ready to move to sample location A10
2021/01/28 17:19:15	Moving to sample location A10
2021/01/28 17:19:23	Arrived at sample location A10
2021/01/28 17:19:23	Waiting to start sample location A10
2021/01/28 17:19:23	Processing sample location A10
2021/01/28 17:22:23	Sample completed location A10
2021/01/28 17:22:23	Waiting to start new step
2021/01/28 17:22:23	Starting new step
2021/01/28 17:22:23	Ready to move to sample location A1
2021/01/28 17:22:24	Moving to sample location A1
2021/01/28 17:22:32	Arrived at sample location A1
2021/01/28 17:22:32	Waiting to start sample location A1
2021/01/28 17:22:32	Processing sample location A1
2021/01/28 17:25:31	Sample completed location A1
2021/01/28 17:25:32	Waiting to start new step
2021/01/28 17:25:32	Starting new step
2021/01/28 17:25:32	Ready to move to sample location A11
2021/01/28 17:25:32	Moving to sample location A11
2021/01/28 17:25:41	Arrived at sample location A11
2021/01/28 17:25:41	Waiting to start sample location A11
2021/01/28 17:25:41	Processing sample location A11
2021/01/28 17:25:45	Sample completed location A11
2021/01/28 17:25:46	Waiting to start new step
2021/01/28 17:25:46	Starting new step
2021/01/28 17:25:46	Ready to move to sample location A12
2021/01/28 17:25:47	Moving to sample location A12
2021/01/28 17:25:57	Arrived at sample location A12
2021/01/28 17:25:57	Waiting to start sample location A12
2021/01/28 17:25:57	Processing sample location A12
2021/01/28 17:26:02	Sample completed location A12
2021/01/28 17:26:02	Waiting to start new step
2021/01/28 17:26:02	Starting new step
2021/01/28 17:26:03	Ready to move to sample location A11
2021/01/28 17:26:03	Moving to sample location A11
2021/01/28 17:26:13	Arrived at sample location A11
2021/01/28 17:26:13	Waiting to start sample location A11
2021/01/28 17:26:13	Processing sample location A11
2021/01/28 17:26:18	Sample completed location A11
2021/01/28 17:26:18	Waiting to start new step
2021/01/28 17:26:18	Starting new step
2021/01/28 17:26:19	Ready to move to sample location A12
2021/01/28 17:26:19	Moving to sample location A12
2021/01/28 17:26:29	Arrived at sample location A12
2021/01/28 17:26:29	Waiting to start sample location A12
2021/01/28 17:26:29	Processing sample location A12
2021/01/28 17:26:34	Sample completed location A12
2021/01/28 17:26:34	Waiting to start new step
2021/01/28 17:26:34	Starting new step
2021/01/28 17:26:35	Ready to move to sample location A11
2021/01/28 17:26:35	Moving to sample location A11
2021/01/28 17:26:46	Arrived at sample location A11
2021/01/28 17:26:46	Waiting to start sample location A11
2021/01/28 17:26:46	Processing sample location A11
2021/01/28 17:26:50	Sample completed location A11
2021/01/28 17:26:50	Waiting to start new step
2021/01/28 17:26:51	Starting new step
2021/01/28 17:26:51	Ready to move to sample location A12
2021/01/28 17:26:51	Moving to sample location A12
2021/01/28 17:27:01	Arrived at sample location A12
2021/01/28 17:27:02	Waiting to start sample location A12
2021/01/28 17:27:02	Processing sample location A12
2021/01/28 17:27:06	Sample completed location A12
2021/01/28 17:27:06	Waiting to start new step
2021/01/28 17:27:07	Starting new step
2021/01/28 17:27:07	Ready to move to sample location A1
2021/01/28 17:27:07	Moving to sample location A1
2021/01/28 17:27:16	Arrived at sample location A1
2021/01/28 17:27:16	Waiting to start sample location A1
2021/01/28 17:27:16	Processing sample location A1
2021/01/28 17:27:46	Sample completed location A1
2021/01/28 17:27:46	Waiting to start new step
2021/01/28 17:27:46	Starting new step
2021/01/28 17:27:47	Arrived at sample location A1
2021/01/28 17:27:47	Waiting to start sample location A1
2021/01/28 17:27:47	Processing sample location A1
2021/01/28 17:29:07	Sample completed location A1
2021/01/28 17:29:07	Waiting to start new step
2021/01/28 17:29:07	Starting new step
2021/01/28 17:29:08	Arrived at sample location A1
2021/01/28 17:29:08	Waiting to start sample location A1
2021/01/28 17:29:08	Processing sample location A1
2021/01/28 17:29:38	Sample completed location A1
2021/01/28 17:29:38	Waiting to start new step
2021/01/28 17:29:39	Starting new step
2021/01/28 17:29:39	Ready to move to sample location A10
2021/01/28 17:29:39	Moving to sample location A10
2021/01/28 17:29:47	Arrived at sample location A10
2021/01/28 17:29:47	Waiting to start sample location A10
2021/01/28 17:29:47	Processing sample location A10
2021/01/28 17:32:47	Sample completed location A10
2021/01/28 17:32:47	Waiting to start new step
2021/01/28 17:32:47	Starting new step
2021/01/28 17:32:48	Ready to move to sample location A1
2021/01/28 17:32:48	Moving to sample location A1
2021/01/28 17:32:56	Arrived at sample location A1
2021/01/28 17:32:56	Waiting to start sample location A1
2021/01/28 17:32:56	Processing sample location A1
2021/01/28 17:35:56	Sample completed location A1
2021/01/28 17:35:56	Waiting to start new step
2021/01/28 17:35:56	Starting new step
2021/01/28 17:35:56	Ready to move to sample location A11
2021/01/28 17:35:57	Moving to sample location A11
2021/01/28 17:36:05	Arrived at sample location A11
2021/01/28 17:36:05	Waiting to start sample location A11
2021/01/28 17:36:05	Processing sample location A11
2021/01/28 17:36:10	Sample completed location A11
2021/01/28 17:36:10	Waiting to start new step
2021/01/28 17:36:10	Starting new step
2021/01/28 17:36:11	Ready to move to sample location A12
2021/01/28 17:36:11	Moving to sample location A12
2021/01/28 17:36:21	Arrived at sample location A12
2021/01/28 17:36:21	Waiting to start sample location A12
2021/01/28 17:36:21	Processing sample location A12
2021/01/28 17:36:26	Sample completed location A12
2021/01/28 17:36:26	Waiting to start new step
2021/01/28 17:36:26	Starting new step
2021/01/28 17:36:27	Ready to move to sample location A11
2021/01/28 17:36:27	Moving to sample location A11
2021/01/28 17:36:37	Arrived at sample location A11
2021/01/28 17:36:37	Waiting to start sample location A11
2021/01/28 17:36:38	Processing sample location A11
2021/01/28 17:36:42	Sample completed location A11
2021/01/28 17:36:42	Waiting to start new step
2021/01/28 17:36:42	Starting new step
2021/01/28 17:36:43	Ready to move to sample location A12
2021/01/28 17:36:43	Moving to sample location A12
2021/01/28 17:36:53	Arrived at sample location A12
2021/01/28 17:36:53	Waiting to start sample location A12
2021/01/28 17:36:53	Processing sample location A12
2021/01/28 17:36:58	Sample completed location A12
2021/01/28 17:36:58	Waiting to start new step
2021/01/28 17:36:59	Starting new step
2021/01/28 17:36:59	Ready to move to sample location A11
2021/01/28 17:36:59	Moving to sample location A11
2021/01/28 17:37:10	Arrived at sample location A11
2021/01/28 17:37:10	Waiting to start sample location A11
2021/01/28 17:37:10	Processing sample location A11
2021/01/28 17:37:14	Sample completed location A11
2021/01/28 17:37:14	Waiting to start new step
2021/01/28 17:37:15	Starting new step
2021/01/28 17:37:15	Ready to move to sample location A12
2021/01/28 17:37:15	Moving to sample location A12
2021/01/28 17:37:25	Arrived at sample location A12
2021/01/28 17:37:26	Waiting to start sample location A12
2021/01/28 17:37:26	Processing sample location A12
2021/01/28 17:37:30	Sample completed location A12
2021/01/28 17:37:30	Waiting to start new step
2021/01/28 17:37:31	Starting new step
2021/01/28 17:37:31	Ready to move to sample location A1
2021/01/28 17:37:31	Moving to sample location A1
2021/01/28 17:37:40	Arrived at sample location A1
2021/01/28 17:37:40	Waiting to start sample location A1
2021/01/28 17:37:40	Processing sample location A1
2021/01/28 17:38:10	Sample completed location A1
2021/01/28 17:38:10	Waiting to start new step
2021/01/28 17:38:11	Starting new step
2021/01/28 17:38:11	Arrived at sample location A1
2021/01/28 17:38:11	Waiting to start sample location A1
2021/01/28 17:38:11	Processing sample location A1
2021/01/28 17:39:31	Sample completed location A1
2021/01/28 17:39:31	Waiting to start new step
2021/01/28 17:39:32	Starting new step
2021/01/28 17:39:32	Arrived at sample location A1
2021/01/28 17:39:32	Waiting to start sample location A1
2021/01/28 17:39:32	Processing sample location A1
2021/01/28 17:40:02	Sample completed location A1
2021/01/28 17:40:02	Waiting to start new step
2021/01/28 17:40:02	Starting new step
2021/01/28 17:40:03	Ready to move to sample location A10
2021/01/28 17:40:03	Moving to sample location A10
2021/01/28 17:40:11	Arrived at sample location A10
2021/01/28 17:40:11	Waiting to start sample location A10
2021/01/28 17:40:11	Processing sample location A10
2021/01/28 17:43:11	Sample completed location A10
2021/01/28 17:43:11	Waiting to start new step
2021/01/28 17:43:11	Starting new step
2021/01/28 17:43:11	Ready to move to sample location A1
2021/01/28 17:43:12	Moving to sample location A1
2021/01/28 17:43:20	Arrived at sample location A1
2021/01/28 17:43:20	Waiting to start sample location A1
2021/01/28 17:43:20	Processing sample location A1
2021/01/28 17:46:20	Sample completed location A1
2021/01/28 17:46:20	Waiting to start new step
2021/01/28 17:46:20	Starting new step
2021/01/28 17:46:21	Ready to move to sample location A11
2021/01/28 17:46:21	Moving to sample location A11
2021/01/28 17:46:29	Arrived at sample location A11
2021/01/28 17:46:29	Waiting to start sample location A11
2021/01/28 17:46:29	Processing sample location A11
2021/01/28 17:46:34	Sample completed location A11
2021/01/28 17:46:34	Waiting to start new step
2021/01/28 17:46:34	Starting new step
2021/01/28 17:46:34	Ready to move to sample location A12
2021/01/28 17:46:35	Moving to sample location A12
2021/01/28 17:46:45	Arrived at sample location A12
2021/01/28 17:46:45	Waiting to start sample location A12
2021/01/28 17:46:45	Processing sample location A12
2021/01/28 17:46:50	Sample completed location A12
2021/01/28 17:46:50	Waiting to start new step
2021/01/28 17:46:50	Starting new step
2021/01/28 17:46:51	Ready to move to sample location A11
2021/01/28 17:46:51	Moving to sample location A11
2021/01/28 17:47:01	Arrived at sample location A11
2021/01/28 17:47:01	Waiting to start sample location A11
2021/01/28 17:47:01	Processing sample location A11
2021/01/28 17:47:06	Sample completed location A11
2021/01/28 17:47:06	Waiting to start new step
2021/01/28 17:47:07	Starting new step
2021/01/28 17:47:07	Ready to move to sample location A12
2021/01/28 17:47:07	Moving to sample location A12
2021/01/28 17:47:18	Arrived at sample location A12
2021/01/28 17:47:18	Waiting to start sample location A12
2021/01/28 17:47:18	Processing sample location A12
2021/01/28 17:47:22	Sample completed location A12
2021/01/28 17:47:22	Waiting to start new step
2021/01/28 17:47:23	Starting new step
2021/01/28 17:47:23	Ready to move to sample location A11
2021/01/28 17:47:23	Moving to sample location A11
2021/01/28 17:47:33	Arrived at sample location A11
2021/01/28 17:47:34	Waiting to start sample location A11
2021/01/28 17:47:34	Processing sample location A11
2021/01/28 17:47:38	Sample completed location A11
2021/01/28 17:47:38	Waiting to start new step
2021/01/28 17:47:39	Starting new step
2021/01/28 17:47:39	Ready to move to sample location A12
2021/01/28 17:47:39	Moving to sample location A12
2021/01/28 17:47:50	Arrived at sample location A12
2021/01/28 17:47:50	Waiting to start sample location A12
2021/01/28 17:47:50	Processing sample location A12
2021/01/28 17:47:54	Sample completed location A12
2021/01/28 17:47:54	Waiting to start new step
2021/01/28 17:47:55	Starting new step
2021/01/28 17:47:55	Ready to move to sample location A1
2021/01/28 17:47:55	Moving to sample location A1
2021/01/28 17:48:04	Arrived at sample location A1
2021/01/28 17:48:04	Waiting to start sample location A1
2021/01/28 17:48:04	Processing sample location A1
2021/01/28 17:48:34	Sample completed location A1
2021/01/28 17:48:34	Waiting to start new step
2021/01/28 17:48:34	Starting new step
2021/01/28 17:48:35	Arrived at sample location A1
2021/01/28 17:48:35	Waiting to start sample location A1
2021/01/28 17:48:35	Processing sample location A1
2021/01/28 17:49:55	Sample completed location A1
2021/01/28 17:49:55	Waiting to start new step
2021/01/28 17:49:55	Starting new step
2021/01/28 17:49:56	Arrived at sample location A1
2021/01/28 17:49:56	Waiting to start sample location A1
2021/01/28 17:49:56	Processing sample location A1
2021/01/28 17:50:26	Sample completed location A1
2021/01/28 17:50:26	Waiting to start new step
2021/01/28 17:50:26	Starting new step
2021/01/28 17:50:27	Ready to move to sample location A10
2021/01/28 17:50:27	Moving to sample location A10
2021/01/28 17:50:35	Arrived at sample location A10
2021/01/28 17:50:35	Waiting to start sample location A10
2021/01/28 17:50:35	Processing sample location A10
2021/01/28 17:53:35	Sample completed location A10
2021/01/28 17:53:35	Waiting to start new step
2021/01/28 17:53:35	Starting new step
2021/01/28 17:53:35	Ready to move to sample location A1
2021/01/28 17:53:35	Moving to sample location A1
2021/01/28 17:53:44	Arrived at sample location A1
2021/01/28 17:53:44	Waiting to start sample location A1
2021/01/28 17:53:44	Processing sample location A1
2021/01/28 17:56:43	Sample completed location A1
2021/01/28 17:56:44	Waiting to start new step
2021/01/28 17:56:44	Starting new step
2021/01/28 17:56:44	Ready to move to sample location A11
2021/01/28 17:56:44	Moving to sample location A11
2021/01/28 17:56:53	Arrived at sample location A11
2021/01/28 17:56:53	Waiting to start sample location A11
2021/01/28 17:56:53	Processing sample location A11
2021/01/28 17:56:58	Sample completed location A11
2021/01/28 17:56:58	Waiting to start new step
2021/01/28 17:56:58	Starting new step
2021/01/28 17:56:58	Ready to move to sample location A12
2021/01/28 17:56:58	Moving to sample location A12
2021/01/28 17:57:09	Arrived at sample location A12
2021/01/28 17:57:09	Waiting to start sample location A12
2021/01/28 17:57:09	Processing sample location A12
2021/01/28 17:57:13	Sample completed location A12
2021/01/28 17:57:14	Waiting to start new step
2021/01/28 17:57:14	Starting new step
2021/01/28 17:57:15	Ready to move to sample location A11
2021/01/28 17:57:15	Moving to sample location A11
2021/01/28 17:57:25	Arrived at sample location A11
2021/01/28 17:57:25	Waiting to start sample location A11
2021/01/28 17:57:25	Processing sample location A11
2021/01/28 17:57:30	Sample completed location A11
2021/01/28 17:57:30	Waiting to start new step
2021/01/28 17:57:30	Starting new step
2021/01/28 17:57:30	Ready to move to sample location A12
2021/01/28 17:57:31	Moving to sample location A12
2021/01/28 17:57:41	Arrived at sample location A12
2021/01/28 17:57:41	Waiting to start sample location A12
2021/01/28 17:57:41	Processing sample location A12
2021/01/28 17:57:46	Sample completed location A12
2021/01/28 17:57:46	Waiting to start new step
2021/01/28 17:57:46	Starting new step
2021/01/28 17:57:47	Ready to move to sample location A11
2021/01/28 17:57:47	Moving to sample location A11
2021/01/28 17:57:57	Arrived at sample location A11
2021/01/28 17:57:57	Waiting to start sample location A11
2021/01/28 17:57:57	Processing sample location A11
2021/01/28 17:58:02	Sample completed location A11
2021/01/28 17:58:02	Waiting to start new step
2021/01/28 17:58:03	Starting new step
2021/01/28 17:58:03	Ready to move to sample location A12
2021/01/28 17:58:03	Moving to sample location A12
2021/01/28 17:58:13	Arrived at sample location A12
2021/01/28 17:58:14	Waiting to start sample location A12
2021/01/28 17:58:14	Processing sample location A12
2021/01/28 17:58:18	Sample completed location A12
2021/01/28 17:58:18	Waiting for ejection start location A4
2021/01/28 17:58:18	Ejecting sensor location A4
2021/01/28 17:58:48	Ejecting completed location A4
2021/01/28 17:58:48	Experiment finished
2021/01/28 17:58:48	Ready
