# Supplementary material for: Functional development of a V3/glycan-specific broadly neutralizing antibody isolated from a case of HIV superinfection
Source: eLife. 2021 Jul 15;10:e68110. doi: 10.7554/eLife.68110 (PMC8376252; doi:10.7554/eLife.68110)
Supplement: Figure 4—source data 2. [file elife-68110-fig4-data2.zip › QA013.2 Dbl Ref_01.28.21/QA013.2_Lineage Replicates_BG505 SOSIP trimer/210128_014.frd]

<?xml version="1.0" encoding="UTF-8" standalone="yes"?>
<ExperimentResults><ExperimentInfo Name="QA013.2_Lineage Replicates_BG505 SOSIP trimer"><ExpDescription></ExpDescription><RTDVersion>2.0</RTDVersion><RunID>4DC7E9FF-8D3C-4B98-A6A1-F295B1DD8D1E</RunID><ExperimentType>KINETICS</ExperimentType><ExperimentSubType>KBASIC</ExperimentSubType><StartDateTime>2021-01-28T17:58:13</StartDateTime><MachineName>886RGX1</MachineName><UserName>Labuser</UserName><LotNumber></LotNumber><PlateName>210128</PlateName><PlateName2></PlateName2><SensorName>F4</SensorName><SensorPlate>1</SensorPlate><SensorType>AHC (Anti-hIgG Fc Capture)</SensorType><SensorRole>LIGAND</SensorRole><SensorInfo></SensorInfo><WritingSW>DataAcquisition.exe 11.1.2.24</WritingSW><InstrumentType>OctetRED96</InstrumentType><InstrumentSerial>FB-50183</InstrumentSerial><InstrumentFW></InstrumentFW><IntegrationTime>3.4</IntegrationTime><DSPType>CPF</DSPType><DSPStitching>1</DSPStitching><HasManifest>1</HasManifest><InfoHash>980545781</InfoHash></ExperimentInfo><AssayParamsInfo/><KineticsData><Step><CommonData><SampleLocation>1</SampleLocation><SampleID></SampleID><SampleGroup></SampleGroup><SampleInfo></SampleInfo><SampleRow>F</SampleRow><SamplePlate>1</SamplePlate><WellType>BUFFER</WellType><Concentration>-1</Concentration><ConcentrationUnits>µg/ml</ConcentrationUnits><MolarConcentration>-1</MolarConcentration><MolarConcUnits>nM</MolarConcUnits><MolecularWeight>-1</MolecularWeight><Temperature>25</Temperature><StartTime>5232772</StartTime><AssayTime>30</AssayTime></CommonData><FlowRate>1000</FlowRate><StepType>BASELINE</StepType><StepName>Baseline</StepName><StepStatus>OK</StepStatus><ActualTime>30</ActualTime><CycleTime>0.2</CycleTime><AssayXData Points="150">AAAAAM3MTD7NzMw+d74fP83MTD8AAIA/mpmZPzMzsz/NzMw/ZmbmPwAAAEDNzAxAmpkZQGZm
JkAzMzNAAABAQM3MTECamVlAZmZmQDMzc0AAAIBAZmaGQM3MjEAzM5NAmpmZQAAAoEBmZqZA
zcysQDMzs0CamblAAADAQGZmxkDNzMxAMzPTQPLS2UAAAOBAZmbmQM3M7EAzM/NAmpn5QM/3
/0AbLwNBZmYGQYGVCUHNzAxBAAAQQTMzE0FmZhZBmpkZQc3MHEFYOSBBMzMjQWZmJkGamSlB
zcwsQQAAMEEzMzNBZmY2QZqZOUHNzDxBAABAQTMzQ0FmZkZBmplJQS/dTEEAAFBBMzNTQWZm
VkGamVlBtMhcQef7X0EbL2NBZmZmQZqZaUG0yGxBAABwQRsvc0F/anZBgZV5Qc3MfEEAAIBB
16OBQTMzg0HNzIRBZmaGQQAAiEGamYlBMzOLQc3MjEFmZo5B9P2PQY2XkUEzM5NBzcyUQWZm
lkH0/ZdBmpmZQTMzm0HNzJxBWmSeQQAAoEGamaFBMzOjQc3MpEFmZqZBAACoQZqZqUEzM6tB
wcqsQWZmrkEZBLBBmpmxQTMzs0HNzLRBWmS2QfT9t0GamblBMzO7Qc3MvEFmZr5BAADAQZqZ
wUEzM8NBzczEQWZmxkH0/cdBmpnJQTMzy0HNzMxBZmbOQfT9z0GamdFBMzPTQc3M1EFmZtZB
AADYQZqZ2UEzM9tBzczcQWZm3kH0/d9BmpnhQTMz40HNzORBZmbmQQAA6EGamelBJzHrQc3M
7EFmZu5B</AssayXData><AssayYData Points="150">AAAAAJ/1p7tMGg+6b6C/ufHfkLrkOYg7B5rDO10gRzsngpk73YGnupPuwDouK786/mhpO5RY
kTvRTsQ7xAZAO+iepTvJeQQ7sD+pO16Eo7kYulG6Q9AKOyAOizuQ/qA7yA9yO7ofKzu3uhY7
LuGiO810yjtjdp07iw+3O9lZEjug6vc7LFRUO/NlijqZAGa6m5YVPGm8uDs5mlk7Idv5O6xn
iTvkI6E7yfHgO2B1zzsHR2o7pssHPDMo+TtDgdY7jW7KO9gyVjtxUJk7Hyv+Ou6B7jsjFRQ8
yMWfO+fuEjz/TQM8pZzbOz1yoztq6RU8lcsLO7ajuztvF7Q7wgbyOz+Uiztg4Rc8VaYXPPSa
4jtmFeI7rLYhPJSDxzsqf6M7IFzaOzx9rjvofjE8+9E8PNWh5Dv9+fA78KksPG8UQTzMYDs8
2hTgO3C99zv1v148mok9POUS8TumD8w7yx/iO99pazw2E1U8oBj5OzBtDTxCkAQ8ab4kPOdX
rjv36Ss8ns0LPIlQLjwWiQY8lXY+PIK0OzylFec74scDPC3pazzcuQ08Wr0ePKI2Ajzxmw48
dJH9O+7yjjy14Cg8Ys4BPG+ESjzE0kA87oZGPJnXKjyX7Eg8CMNAPKCYdDyzyhM8yaMhPOOy
QDyVWmE8cdA6PLo7QDwRPHA8JchRPKZQJTwlBEA8rR5oPET5hzwpBU48sGqFPOoZczyWeko8
nDc6PL6bSjwj+Cw842dcPJ8VMTybk1c8RW9vPEsCdDxKpkA89VVQPDvzTDyKa2s89m9LPLSB
RzxiwWg8</AssayYData></Step><Step><CommonData><SampleLocation>11</SampleLocation><SampleID></SampleID><SampleGroup></SampleGroup><SampleInfo></SampleInfo><SampleRow>F</SampleRow><SamplePlate>1</SamplePlate><WellType>REGENERATION</WellType><Concentration>-1</Concentration><ConcentrationUnits>µg/ml</ConcentrationUnits><MolarConcentration>-1</MolarConcentration><MolarConcUnits>nM</MolarConcUnits><MolecularWeight>-1</MolecularWeight><Temperature>25</Temperature><StartTime>5328571</StartTime><AssayTime>5</AssayTime></CommonData><FlowRate>1000</FlowRate><StepType>KREGENERATION</StepType><StepName>Regeneration</StepName><StepStatus>OK</StepStatus><ActualTime>4.999</ActualTime><CycleTime>0.2</CycleTime><AssayXData Points="25">AADwQZqZ8UEzM/NBzcz0QVpk9kH0/fdBjZf5QScx+0HAyvxBZmb+QQAAAELNzABCk5gBQmZm
AkIzMwNC+v4DQs3MBEKamQVCZmYGQi0yB0IAAAhCx8sIQpSYCUJmZgpCLTILQg==</AssayXData><AssayYData Points="25">pkNEwJxUV8Bxu2HA3pxowGq1bcC3JHLAN851wArGeMDXjnvAHTN+wBkQgMATLoHAsB6CwHnz
gsDDroPAH6KEwIUVhcDXwoXApHuGwMPlhsDXZYfAMAOIwKheiMBEwojAgCKJwA==</AssayYData></Step><Step><CommonData><SampleLocation>12</SampleLocation><SampleID></SampleID><SampleGroup></SampleGroup><SampleInfo></SampleInfo><SampleRow>F</SampleRow><SamplePlate>1</SamplePlate><WellType>NEUTRALIZATION</WellType><Concentration>-1</Concentration><ConcentrationUnits>µg/ml</ConcentrationUnits><MolarConcentration>-1</MolarConcentration><MolarConcUnits>nM</MolarConcUnits><MolecularWeight>-1</MolecularWeight><Temperature>25</Temperature><StartTime>5344648</StartTime><AssayTime>5</AssayTime></CommonData><FlowRate>1000</FlowRate><StepType>KREGENERATION</StepType><StepName>Regeneration</StepName><StepStatus>OK</StepStatus><ActualTime>4.998</ActualTime><CycleTime>0.2</CycleTime><AssayXData Points="25">AAAMQsHKDEKNlw1CYGUOQjMzD0IAABBCwcoQQo2XEUJaZBJCJzETQvT9E0LByhRCjZcVQmdm
FkItMhdC9P0XQsfLGEKNlxlCYGUaQicxG0J1ExxCwcocQo6XHUJaZB5CJzEfQg==</AssayXData><AssayYData Points="25">yqUDv/oOAb9z0vK+Rf/kvs6Z177ttMy+lFDCvikbu76D5bS+zU+wvjlKqb6BPKW+AxWfvr1J
m77C5Ze+inKVvoXskb6JyI2+7IKKvp+gh74bs4i+EuGCvvARgb6IFX2+2up8vg==</AssayYData></Step><Step><CommonData><SampleLocation>11</SampleLocation><SampleID></SampleID><SampleGroup></SampleGroup><SampleInfo></SampleInfo><SampleRow>F</SampleRow><SamplePlate>1</SamplePlate><WellType>REGENERATION</WellType><Concentration>-1</Concentration><ConcentrationUnits>µg/ml</ConcentrationUnits><MolarConcentration>-1</MolarConcentration><MolarConcUnits>nM</MolarConcUnits><MolecularWeight>-1</MolecularWeight><Temperature>25</Temperature><StartTime>5360718</StartTime><AssayTime>5</AssayTime></CommonData><FlowRate>1000</FlowRate><StepType>KREGENERATION</StepType><StepName>Regeneration</StepName><StepStatus>OK</StepStatus><ActualTime>5</ActualTime><CycleTime>0.2</CycleTime><AssayXData Points="25">9P0fQsHKIEKOlyFCWmQiQicxI0L0/SNCwcokQo6XJUJaZCZCJzEnQvT9J0K7yShCjpcpQlRj
KkInMStC9P0rQsHKLEKOly1CWmQuQi0yL0Lu/C9CwcowQoiWMUJaZDJCJzEzQg==</AssayXData><AssayYData Points="25">+mNmwI1udcB63XvAvQiAwHOBgcD9uILA2b+DwBtrhMA0FoXAUeeFwDxphsCR9obAF3uHwGn1
h8BjPIjAG6+IwLAaicCta4nAlLmJwH4lisDIW4rAjYWKwH39isBJAIvAnEeLwA==</AssayYData></Step><Step><CommonData><SampleLocation>12</SampleLocation><SampleID></SampleID><SampleGroup></SampleGroup><SampleInfo></SampleInfo><SampleRow>F</SampleRow><SamplePlate>1</SamplePlate><WellType>NEUTRALIZATION</WellType><Concentration>-1</Concentration><ConcentrationUnits>µg/ml</ConcentrationUnits><MolarConcentration>-1</MolarConcentration><MolarConcUnits>nM</MolarConcUnits><MolecularWeight>-1</MolecularWeight><Temperature>25</Temperature><StartTime>5376792</StartTime><AssayTime>5</AssayTime></CommonData><FlowRate>1000</FlowRate><StepType>KREGENERATION</StepType><StepName>Regeneration</StepName><StepStatus>OK</StepStatus><ActualTime>5</ActualTime><CycleTime>0.2</CycleTime><AssayXData Points="25">9P0zQsHKNEKOlzVCWmQ2QicxN0L0/TdCu8k4QoeWOUJaZDpCJzE7QvT9O0K7yTxCh5Y9QoVr
PkInMT9C7vw/QsHKQEKOl0FCWmRCQiEwQ0L0/UNC+NNEQoiWRUJUY0ZCJzFHQg==</AssayXData><AssayYData Points="25">Fwn1vgCu6b6fGNy+sKXMvmBLw77H/7e+3fOuvhgsqb4x0p++UM6cvnClmL4+YJO+dCeQvklk
jL5VW4m+Kn2Evp0pgr6it3m+Cbx6vul4cb440W++37psvn/hZL42rmK+PY5gvg==</AssayYData></Step><Step><CommonData><SampleLocation>11</SampleLocation><SampleID></SampleID><SampleGroup></SampleGroup><SampleInfo></SampleInfo><SampleRow>F</SampleRow><SamplePlate>1</SamplePlate><WellType>REGENERATION</WellType><Concentration>-1</Concentration><ConcentrationUnits>µg/ml</ConcentrationUnits><MolarConcentration>-1</MolarConcentration><MolarConcUnits>nM</MolarConcUnits><MolecularWeight>-1</MolecularWeight><Temperature>25</Temperature><StartTime>5393022</StartTime><AssayTime>5</AssayTime></CommonData><FlowRate>1000</FlowRate><StepType>KREGENERATION</StepType><StepName>Regeneration</StepName><StepStatus>OK</StepStatus><ActualTime>5</ActualTime><CycleTime>0.2</CycleTime><AssayXData Points="25">9P1HQsHKSEKHlklCWmRKQiEwS0Lu/EtCu8lMQoeWTUJUY05CITBPQu78T0K7yVBCh5ZRQlRj
UkInMVNC9P1TQrvJVEKHllVCWmRWQicxV0Lu/FdCu8lYQoiWWUJaZFpCJzFbQg==</AssayXData><AssayYData Points="25">c1xmwDBAdsAdTXzAIDiAwO2GgcAhgoLAG1+DwBQthMCl+ITAqmmFwIYChsB+l4bAYeaGwCQb
h8BpoofA2vaHwANUiMAjiYjAk7yIwJsDicAhKonASrqJwO7GicB0/InAsxeKwA==</AssayYData></Step><Step><CommonData><SampleLocation>12</SampleLocation><SampleID></SampleID><SampleGroup></SampleGroup><SampleInfo></SampleInfo><SampleRow>F</SampleRow><SamplePlate>1</SamplePlate><WellType>NEUTRALIZATION</WellType><Concentration>-1</Concentration><ConcentrationUnits>µg/ml</ConcentrationUnits><MolarConcentration>-1</MolarConcentration><MolarConcUnits>nM</MolarConcUnits><MolecularWeight>-1</MolecularWeight><Temperature>25</Temperature><StartTime>5409098</StartTime><AssayTime>5</AssayTime></CommonData><FlowRate>1000</FlowRate><StepType>KREGENERATION</StepType><StepName>Regeneration</StepName><StepStatus>OK</StepStatus><ActualTime>4.999</ActualTime><CycleTime>0.2</CycleTime><AssayXData Points="25">9P1bQrvJXEKHll1CVGNeQiEwX0L0/V9Cu8lgQoeWYUJUY2JCJzFjQu78Y0K7yWRCh5ZlQlpk
ZkInMWdC9P1nQsHKaEKHlmlCVGNqQicxa0Lu/GtCu8lsQoiWbUJaZG5CITBvQg==</AssayXData><AssayYData Points="25">PQbUvqKX0L7k+cG+iQ2yvphYqL6m2Jy+zLiVvqE4jb5mjIm+BJ+BvoHceL7Nc26+CJNnvnlk
X75tAVm+KF1RviDYS76UKUG+uttAvosqPr6KUDm+p2kvvjeHL765jCu+5z0mvg==</AssayYData></Step><Step><CommonData><SampleLocation>1</SampleLocation><SampleID></SampleID><SampleGroup></SampleGroup><SampleInfo></SampleInfo><SampleRow>F</SampleRow><SamplePlate>1</SamplePlate><WellType>BUFFER</WellType><Concentration>-1</Concentration><ConcentrationUnits>µg/ml</ConcentrationUnits><MolarConcentration>-1</MolarConcentration><MolarConcUnits>nM</MolarConcUnits><MolecularWeight>-1</MolecularWeight><Temperature>25</Temperature><StartTime>5423799</StartTime><AssayTime>30</AssayTime></CommonData><FlowRate>1000</FlowRate><StepType>BASELINE</StepType><StepName>Baseline</StepName><StepStatus>OK</StepStatus><ActualTime>30</ActualTime><CycleTime>0.2</CycleTime><AssayXData Points="150">7vxvQrvJcEKIlnFCVGNyQiEwc0Lu/HNCu8l0QoiWdUJtZ3ZCITB3Qu78d0K7yXhCiJZ5Qltk
ekIhMHtC7vx7QrvJfEKIln1CVGN+QiEwf0Lu/H9C3WSAQkTLgEKqMYFCEZiBQnf+gULdZIJC
wcqCQqoxg0IRmINCff+DQt1khEJEy4RCqjGFQhGYhUJ3/oVCWmSGQkTLhkKqMYdCjpeHQnf+
h0LdZIhCRMuIQqoxiUKOl4lCd/6JQt1kikLNzIpCqjGLQhGYi0J3/otC3WSMQkTLjEKqMY1C
EZiNQvT9jULdZI5CRMuOQqoxj0IRmI9Cd/6PQt1kkELBypBCqjGRQhGYkUL0/ZFCWmSSQkTL
kkInMZNClJiTQnf+k0LdZJRCwcqUQicxlUIRmJVC9P2VQt1klkJEy5ZCqjGXQhGYl0J3/pdC
3mSYQkTLmEInMZlCEJiZQnf+mULeZJpCRMuaQqoxm0IQmJtCd/6bQt5knEJEy5xCJzGdQhCY
nUJ3/p1C3mSeQkTLnkKqMZ9CEJifQnf+n0LeZKBCRMugQqoxoUIQmKFCd/6hQt5kokJEy6JC
JzGjQo6Xo0J3/qNC3mSkQkTLpEKqMaVCEJilQnf+pULeZKZCRMumQicxp0KOl6dC9P2nQt5k
qEJEy6hCqjGpQhCYqUJ3/qlCf2qqQkTLqkInMatCEJirQvT9q0JaZKxCwcqsQqoxrUIQmK1C
d/6tQt5krkJEy65CqjGvQsuhr0L0/a9CWmSwQkTLsEKqMbFCjpexQnf+sULeZLJCx8uyQkY2
s0IQmLNC</AssayXData><AssayYData Points="150">udn2vUe76b1PM+y9jEjpvZk/572P8+a93CncvcQ74b2Jh9G9cZbSvWrs070wucq9RhbKvU/P
y70Pycu9zYDDvdAWur3gEMK9eA27vfZMt71EAre9wpGzvZ5Hur349Ky9yVGsvdD9pr14laG9
KlykvbIxqb29aKG9JaugvdCqmr2P1Jy9RN6cva9ljr10jpW9U7ONvZDFjL355I29ZEmIvTuG
ib04+Yu9sDmEvWSedL27any9mVZ7ve2fYb293HO9u5livUW/d70WWmK9JQVdvT11U71w2229
eMFYvff2TL2n02C9ASE/vdm3UL2aCUW9BI1Zvc9TPr1Tsja9+uFCvbdxMr1i00O9iIAzvZ3L
JL379EC9OtEkvZNyJ73wtTW9B9AmvTxDKr1bSR69al0AvUjcK72GdA29NVUbvYa0CL080g29
u6IVvUSbC73v1wy9wSQKvZnu77ztet28xq/IvKgd5rxKaPi8BI7CvM6+6rwoI968982xvKHp
s7xSOMC8jlO4vDqA3Lxj56C8hBqYvL2HpbzJv9a8PqGsvLALqrySJJ28QtN2vO7Flrw7AoC8
WCqOvJOgc7zWslO8UsJLvKMdUryWWoW8KUU3vPdBQbxpdVW8fswHvJHsD7x+1jK8nblDvI3D
7bvgJB+8GGkdvK0kH7xdAe+78RAhvLHGsbuYtLO6e9k9u4qSirsaZoG7+VJgujZuFrvZsrQ6
DHNzu0xPUbs2BJ06gXLnupCEszrx3bS5XruiueVEXjuo8fG5a2EyOx7CmjsaNFk7ek5pOzE2
gTsf8Kw7</AssayYData></Step><Step><CommonData><SampleLocation>1</SampleLocation><SampleID></SampleID><SampleGroup></SampleGroup><SampleInfo></SampleInfo><SampleRow>F</SampleRow><SamplePlate>1</SamplePlate><WellType>BUFFER</WellType><Concentration>-1</Concentration><ConcentrationUnits>µg/ml</ConcentrationUnits><MolarConcentration>-1</MolarConcentration><MolarConcUnits>nM</MolarConcUnits><MolecularWeight>-1</MolecularWeight><Temperature>25</Temperature><StartTime>5454899</StartTime><AssayTime>80</AssayTime></CommonData><FlowRate>600</FlowRate><StepType>LOADING</StepType><StepName>Loading</StepName><StepStatus>OK</StepStatus><ActualTime>79.999</ActualTime><CycleTime>0.2</CycleTime><AssayXData Points="400">dv6zQllktELAyrRCqTG1Qo2XtULz/bVCWWS2QsDKtkImMbdCEJi3Qnb+t0JZZLhCwMq4QiYx
uUIQmLlC8/25QllkukLAyrpCJjG7QhCYu0Lz/btCWWS8QsDKvEImMb1CjJe9QvP9vUJZZL5C
Q8u+QiYxv0KMl79Cdv6/QllkwEJVzsBCqTHBQoyXwULz/cFCWWTCQsDKwkImMcNCjJfDQvP9
w0JZZMRCYtDEQqkxxUKMl8VCdv7FQllkxkLAysZCqTHHQoyXx0Lz/cdCWWTIQkPLyEImMclC
n5rJQvP9yULcZMpCQ8vKQqkxy0KMl8tC8/3LQllkzEJDy8xCJjHNQhCYzULz/c1CWWTOQsDK
zkIyM89CEJjPQvP9z0JZZNBCwMrQQqkx0UIQmNFC8/3RQtxk0kJDy9JCLDLTQoyX00Lz/dNC
3GTUQkPL1EKpMdVCk5jVQnb+1ULcZNZCQ8vWQqkx10KMl9dC8/3XQtxk2EJDy9hCqTHZQhCY
2UJ2/tlC3GTaQsbL2kKpMdtCEJjbQnb+20LcZNxCQ8vcQqkx3UIQmN1Cdv7dQtxk3kJDy95C
qTHfQhCY30J2/t9C3GTgQkPL4EKpMeFCEJjhQnb+4ULcZOJCQ8viQqkx40IQmONCdv7jQtxk
5EJDy+RCqTHlQhCY5UJ2/uVC3GTmQkPL5kKpMedCEJjnQnb+50LcZOhCQ8voQqkx6UIQmOlC
dv7pQtxk6kJDy+pCqTHrQhCY60J2/utC3GTsQkPL7EKpMe1CEJjtQnb+7ULcZO5CQ8vuQqkx
70IQmO9Cdv7vQtxk8EJDy/BCJjHxQhCY8UJ2/vFC3GTyQkPL8kKpMfNCEJjzQnb+80LcZPRC
Q8v0Qqkx9UIQmPVCdv71QmBl9kJDy/ZCqTH3QhCY90J2/vdC3GT4QsDK+EKpMflCEJj5Qnb+
+ULcZPpCQ8v6QsI1+0IQmPtCdv77Qtxk/ELAyvxCqTH9QhCY/UJ2/v1CWmT+QkPL/kImMf9C
EJj/QvP9/0JuMgBDomUAQ9SYAEMIzABDO/8AQ24yAUNgZQFD1JgBQwjMAUM7/wFDbjICQ6Jl
AkOTmAJDCMwCQzv/AkNuMgNDomUDQ9SYA0NJzANDO/8DQ24yBEOiZQRD1JgEQwjMBEM7/wRD
bjIFQ6JlBUPUmAVDCMwFQzv/BUNuMgZDomUGQ9SYBkMIzAZDO/8GQ24yB0OiZQdD1JgHQwjM
B0M7/wdDbjIIQ6JlCEPUmAhDCMwIQzv/CENuMglDomUJQ9SYCUMIzAlDO/8JQ24yCkOiZQpD
1JgKQwjMCkM7/wpDRTYLQ6JlC0PUmAtDCMwLQzv/C0NuMgxDomUMQ9SYDEMIzAxDO/8MQ24y
DUOiZQ1Dk5gNQwjMDUM7/w1DbjIOQ6JlDkOTmA5DCMwOQzv/DkNuMg9DomUPQ9SYD0NWzg9D
O/8PQ24yEEOiZRBD1JgQQwjMEEM7/xBDLTIRQ6JlEUPUmBFDkc0RQzv/EUNuMhJDomUSQ9SY
EkMIzBJDO/8SQ24yE0OiZRND1JgTQwjME0P6/hNDbjIUQ6JlFEPUmBRDCMwUQzv/FENuMhVD
YGUVQ9SYFUPGyxVDO/8VQy0yFkOiZRZD1JgWQ8bLFkM7/xZDbjIXQ2BlF0PUmBdDCMwXQzv/
F0NuMhhDomUYQ5OYGEMIzBhDO/8YQ24yGUNgZRlD1JgZQ8bLGUP6/hlDbjIaQyRmGkPUmBpD
xssaQzv/GkNuMhtDYGUbQ5OYG0MIzBtDO/8bQ24yHEOiZRxDk5gcQwjMHEP6/hxDLDIdQ4Rr
HUOTmB1DCMwdQzv/HUOwMh5DomUeQ9SYHkMIzB5DO/8eQ24yH0OiZR9D1JgfQ8bLH0P6/h9D
bjIgQ6JlIEPUmCBDCMwgQzv/IENuMiFDomUhQ5OYIUMIzCFDO/8hQ24yIkOiZSJDk5giQwjM
IkPKASNDbjIjQ6JlI0PUmCNDCMwjQzv/I0NuMiRDomUkQ9SYJEMIzCRD+v4kQ24yJUOiZSVD
k5glQwjMJUP6/iVDbjImQ6JlJkOTmCZDxssmQzv/JkMsMidDomUnQ9SYJ0PGyydDO/8nQ24y
KEOiZShD1JgoQwjMKEM7/yhDbjIpQ6JlKUPUmClDxsspQw==</AssayXData><AssayYData Points="400">TS3oOzp1Nzwg3uE7PJq+O7l0QzxPpVY8cMw5PNXpVDz8bzQ86No2PJCpKzxtImA8AFVWPJDS
OTyem4M8QvQfPItaSzxr5oE85XtmPFnNpTwpqpY8b3RYPLISiTy9a6E8AJCrPJuMozwjo5o8
+YWUPL6shDzgoHA8Te+OPDuorjwcxZ48GhioPCD1wDxqCbY8YjnUPDHN0TxOVrc8E03OPFxp
1Dy7w8I80CnTPKZesjygV+M81+rYPPtX0DzUNNU8CTrzPPdJ5Dw3KPk8benjPIFSxTxjK+Q8
dSUBPUh77Tw7teg8SSrQPGfp/zzczvI8TFfZPP0BBj0LQPs8k7oAPePTBj0K3Pg8mXYNPT7I
/Tz4kg49fuMKPaRuAT1wCAQ9otwCPd3aGT3Pmgk9xrUhPX1XFT2iMBg9H9kbPWWaHj31LxA9
MlscPXkmFT00KwI9OX4SPQLTDT0ntSU9GUEfPc5mHz3Aqx49/qUhPdQ8Kj2ZFy49Qac0PQRY
JD3/LTU9zKg3PZCYLD1gKSY9mUorPapvND3iHi49yBspPSqjNj1AWjo9IRxAPejyMT1YhEA9
mYFMPUpSTT1wKEA9UMJQParFOD2A4zo9VB9LPXR7Qz1prlA9lGVHPU0PUz2Iqzs99NJIPdBQ
UT2F8U092FRNPR+fSj2j8049KbQ+PRA8Pj2+uUM9OpdjPWW4UD2pFVM9Md5cPZFdcD2jZFk9
TP1lPSt0Xz0+k109Gm5fPVydXz2gEW89inBjPYvfVT0UQV89cqRmPdtUZT3ieFs9DX9mPYE5
bD19RWc9BrB2Pfk6Zj0nZGk9CH19PYBTZj2jIm09+XdjPUPobD1donQ9wUdkPT9RgD2ynIU9
dOl4PXULZj1CvW89vrljPUnMgD18DIA9M4Z1PQf3gT0ynHg95X1wPVFddD36R3Y9Ox2FPQ6Z
fz13/4U9fcqCPfVAjT3pQn49ueaJPa5vhj329Yo9IdyLPZk2jj3+rIs92rSMPVJXhz3LBYE9
TXKIPSHMkD0/Oo09TM6FPQVCjT0DdY09aB6GPa3ihT3LzJI9tuuSPRCajj2TBZA9kRmSPbM2
jT1164w957+LPfOxjz0cLpc9rrGXPShvmj2loI49Yo6TPXfQlD1y5ZU9U1WcPQbSmT2NTpE9
LKCTPWApmj0r9ZU9KduZPWKPlD1LEJ09pnGZPVy0nj11IZU9H+WaPcExlj3cxZ89couaPV3S
mj2HCps9MSKePXKsnj3bWpg9aWaaPblqmj0UsqE9MvedPc1qoD2UAZ49elahPfOOoj1fYqY9
tl+dPeOMnz0PiJ49R9ymPfSppT3yJJ09SJWlPY/RoD03iaE90M+oPQrbrT0NSqc9H1eoPQf5
oT0qKqM9efGlPVLgqD1z56M9KLClPbsEqD2Ssak9Sg6jPc0Coj03ua497KCqPaC3rT2giq09
44OxPXIrrz2eaKs9XVWsPbb2rz3Cjaw9Qh6xPb11sD1uE6s9Az2tPcGBrz0jBKg9GxK4PQ3A
rD04YLI9n320PVEHsT1lPbE9Ly6yPUuFrz0zkL491hG0PfnLsj3vRrw9L8urPdaTtz0elrk9
fO+0PaNbsz0hxMM9mxO7Pefmvz1ltbE970u5PfNbuz10MbY9cauyPYBnxj2L+8Q9VIbBPT6e
wD20er09t8C6PcKkvj3egLs99ibBPQKwxD2KG7w9IIy3Pa1HuD3o3ME93Ci2PcTqyD2/u7k9
lWzCPSxduj1wDsE91SjHPRt7wj0wEL49acnGPXlfwz0Og8M9qMLFPRavxz1ZlMA9HNfBPSqS
wT2xQMU9FvXCPbGOwj21EsQ982LIPc4Yyz2jyMI9hhnIPV7IzT04lM09XrPNPYIgyz1eH889
2UjPPcGVxT3MJdQ9jDnMPRujzD2ivM89D8rSPasWxz0bj849g/rYPawL0D3QttI9/7LIPUAP
0z27FNU9ZWzRPYCszT0rHNM9C6LVPUnA0D2BqtU9kODTPdEr2D1Ce9c9xWXSPZlX3D3GSdM9
xbTUPeXM2j2kP9U97CPYPSP+0T0NYNU9rqXSPaII2j3579w962nbPRfh2j2CbdQ9NJ3XPaWL
3D226d09rpzRPXBq3z2RO9w9wNDbPYfS1z0/LuI9cP7ZPQ==</AssayYData></Step><Step><CommonData><SampleLocation>1</SampleLocation><SampleID></SampleID><SampleGroup></SampleGroup><SampleInfo></SampleInfo><SampleRow>F</SampleRow><SamplePlate>1</SamplePlate><WellType>BUFFER</WellType><Concentration>-1</Concentration><ConcentrationUnits>µg/ml</ConcentrationUnits><MolarConcentration>-1</MolarConcentration><MolarConcUnits>nM</MolarConcUnits><MolecularWeight>-1</MolecularWeight><Temperature>25</Temperature><StartTime>5535897</StartTime><AssayTime>30</AssayTime></CommonData><FlowRate>1000</FlowRate><StepType>BASELINE</StepType><StepName>Baseline</StepName><StepStatus>OK</StepStatus><ActualTime>30</ActualTime><CycleTime>0.2</CycleTime><AssayXData Points="150">+f4pQ+sxKkNfZSpDUZgqQ8bLKkP5/ipDLDIrQx5lK0OTmCtDxssrQ7f+K0MsMixDX2UsQ5OY
LEPGyyxDt/4sQ+sxLUMeZS1Dt54tQ4TLLUP5/i1D6zEuQx5lLkMcmi5DxssuQ/n+LkPrMS9D
HmUvQ5OYL0PGyy9D+f4vQ+sxMENfZTBDk5gwQ4TLMEO3/jBDLDIxQ19lMUOTmDFDxssxQ/n+
MUPrMTJDX2UyQ5OYMkOEyzJDt/4yQ24yM0NfZTNDk5gzQ8bLM0P5/jND6zE0Qx5lNENRmDRD
hMs0Q/n+NEMsMjVDHmU1Q5OYNUPGyzVD+f41Q68yNkMeZTZDUZg2Q8bLNkP5/jZDLDI3Q19l
N0OTmDdDxss3Q/n+N0PrMThDX2U4Q5OYOEPGyzhD+f44Q+sxOUNfZTlDk5g5Q8bLOUP5/jlD
6zE6Qx5lOkOTmDpDxss6Q7j+OkPrMTtDHmU7Q5OYO0OEyztDuP47Q+sxPENfZTxDUZg8Q8bL
PEO4/jxDLDI9Qx5lPUNRmD1Dxss9Q/n+PUMsMj5DX2U+Q5OYPkNJzD5DuP4+QywyP0OhZT9D
k5g/Q4TLP0O4/j9D6zFAQ19lQEOTmEBDxstAQ7j+QEMsMkFDX2VBQ76fQUPGy0FD+f5BQ+sx
QkNfZUJDk5hCQ8bLQkO4/kJDLDJDQ19lQ0NRmENDxstDQ7j+Q0PrMURDX2VEQ1GYREPGy0RD
uP5EQywyRUOhZUVDUZhFQ4TLRUO4/kVDLDJGQ19lRkNRmEZDhMtGQ7j+RkPrMUdDX2VHQ1GY
R0PGy0dD</AssayXData><AssayYData Points="150">+eTaPTbb3j3mEt897GfdPYaG2z1Oyt49HajcPZ9Y3T07IuA9IiLhPTTi4j19J+I9Ya3iPYRj
5T0O/OY9BrTgPYEw4D1zIOI9hgrgPSp24z1fWek93rjsPfNM4j2GyOM9v1TrPZHs7T0Y5eI9
vevsPfBS6j3QIuw9nj3kPVuF5D39L+89n2PhPZM47D0/PPU9Y6HqPeiz5T35QOU9ZlrgPSbl
8z2lyfM9/h7xPWOj8T2E3fA9D/XvPXKi6z1gUus9+qvxPSsN6D1SdOU9QObtPU/B8j1UI/I9
G8H4PbdX7D3iYOs9as30PcuX7j3oues9wLPyPTrm+j09+vU9PL7wPfk48z0b5vk9JGX3PRwF
7z2/wvs97X73PSHR+j3favg9ncDoPcyJ/D326fc9HroDPrMg8j1ZBvg9Rxb8PcD0/D0EHf09
5bXuPchQ+T0QbvQ9cVr4PfRk9j0dBv09DTYCPu6t+T1Aff49mGf1PT+t+j07Ff0964/8Pbwr
+D2Cwf49UkX2PZvz+z1B3gA+zOr5PT3mAD6aIgQ+qur/PWSS+T2Z/gE+qcABPjsjAD5hLgI+
0KYBPinC/j2P1f493Sj7PcWc+T0WTgI+1fX9PbYiAj6bRAI+Y2H/PR/iAz7laQc+uWgCPuWh
Aj4/uwE+cTkCPpq4BT7nbP09/bP/Pfv1AT6XnQM+CvMHPtHpBD7bIQQ+5sAEPlD1BD7szQg+
EuwHPmaBBT7DZwY+WVECPtSCBj7u7QI+QAsEPphBBj4GwwU+ZsUHPjOLAT6UzAQ+s0wIPrKv
CD5EZgI+</AssayYData></Step><Step><CommonData><SampleLocation>10</SampleLocation><SampleID>BG505 T332N SOSIP</SampleID><SampleGroup></SampleGroup><SampleInfo></SampleInfo><SampleRow>F</SampleRow><SamplePlate>1</SamplePlate><WellType>KSAMPLE</WellType><Concentration>-1</Concentration><ConcentrationUnits>µg/ml</ConcentrationUnits><MolarConcentration>15.63</MolarConcentration><MolarConcUnits>nM</MolarConcUnits><MolecularWeight>-1</MolecularWeight><Temperature>25</Temperature><StartTime>5574803</StartTime><AssayTime>180</AssayTime></CommonData><FlowRate>600</FlowRate><StepType>ASSOC</StepType><StepName>Association</StepName><StepStatus>OK</StepStatus><ActualTime>179.999</ActualTime><CycleTime>0.2</CycleTime><AssayXData Points="900">+f5HQywySENfZUhDUZhIQ4TLSEP5/khD6zFJQ19lSUOTmElDxstJQ/n+SUMsMkpDX2VKQ1GY
SkPGy0pDt/5KQ+sxS0MeZUtDUZhLQ4TLS0O3/ktD6zFMQx5lTENRmExDhMtMQ/n+TEPrMU1D
X2VNQ1GYTUOEy01Dt/5NQ+sxTkMeZU5Dk5hOQ4TLTkP5/k5DLDJPQx5lT0OTmE9DhMtPQ7f+
T0PrMVBDX2VQQ1GYUEOEy1BDt/5QQ+sxUUMeZVFDk5hRQ8bLUUO3/lFDLDJSQ19lUkOTmFJD
hMtSQ/n+UkMsMlNDX2VTQ5OYU0OEy1ND+f5TQywyVENfZVRDk5hUQ8bLVEP5/lRD6zFVQx5l
VUOTmFVDxstVQ/n+VUPrMVZDX2VWQ5OYVkPGy1ZDt/5WQ+sxV0NfZVdDUZhXQ4TLV0O3/ldD
LDJYQx5lWENRmFhDhMtYQ7j+WEPrMVlDX2VZQ1GYWUPGy1lDuP5ZQ+sxWkNfZVpDk5haQ8bL
WkP5/lpD6zFbQx5lW0NRmFtDhMtbQ/n+W0MsMlxDHmVcQ1GYXEOEy1xDuP5cQywyXUNfZV1D
k5hdQ4TLXUP5/l1D6zFeQx5lXkOTmF5DhMteQ/n+XkPrMV9DHmVfQ5OYX0OEy19DuP5fQywy
YENfZWBDk5hgQ8bLYEP5/mBD6zFhQ19lYUOTmGFDhMthQ7j+YUPrMWJDHmViQ1GYYkOEy2JD
uP5iQywyY0MeZWNDUZhjQ8bLY0O+/2NDLDJkQ19lZEOTmGRDhMtkQ/n+ZEPrMWVDHmVlQ1GY
ZUPGy2VDuP5lQywyZkMeZWZDk5hmQ8bLZkP5/mZD6zFnQx5lZ0OTmGdDxstnQ7j+Z0PrMWhD
YGVoQ1GYaEOEy2hD+f5oQ+sxaUMeZWlDUZhpQ8bLaUO4/mlD6zFqQx5lakNRmGpDhMtqQ7j+
akMsMmtDYGVrQ1GYa0OEy2tDuP5rQ+sxbEMeZWxDUZhsQ8bLbEO4/mxD6zFtQx5lbUNRmG1D
hMttQ7j+bUMsMm5DYGVuQ1GYbkOEy25DuP5uQ+sxb0NgZW9DUZhvQ8bLb0O4/m9D6zFwQx5l
cENRmHBDhMtwQ/n+cEPrMXFDHmVxQ5KYcUOEy3FDuP5xQ+sxckMeZXJDUZhyQ4TLckO4/nJD
6zFzQx5lc0NRmHNDhMtzQ7j+c0PrMXRDHmV0Q1GYdEPGy3RDuP50Q+sxdUMeZXVDUZh1Q4TL
dUP5/nVD6zF2Qx5ldkOSmHZDhMt2Q7j+dkPrMXdDbGd3Q1GYd0OEy3dD+f53Q+sxeENgZXhD
kph4Q4TLeEO4/nhD6zF5Q2BleUOSmHlDxst5Q7j+eUPrMXpDYGV6Q1GYekOEy3pDuP56Q+sx
e0NgZXtDUZh7Q4TLe0O4/ntDLDJ8Qx5lfENRmHxDxst8Q7j+fEMsMn1DHmV9Q5KYfUOEy31D
uP59Q+sxfkMeZX5DUZh+Q4TLfkO4/n5D6zF/Qx5lf0NRmH9DhMt/Q/n+f0MWGYBDjzKAQyhM
gEPCZYBDfH+AQ/WYgEOwsoBDKMyAQ8LlgENc/4BD9RiBQ7AygUMoTIFDwmWBQ1x/gUMWmYFD
j7KBQyjMgUPC5YFDXP+BQ/UYgkOPMoJDKEyCQ8JlgkN8f4JD9ZiCQ7CygkNJzIJDwuWCQ3z/
gkP1GINDjzKDQ0lMg0PCZYNDXH+DQ/WYg0OPsoNDKMyDQ8Llg0Nc/4NDFhmEQ48yhEMoTIRD
wmWEQ1x/hEP1mIRDj7KEQyjMhEPC5YRDfP+EQ/UYhUOwMoVDSUyFQ8JlhUN8f4VD9ZiFQ7Cy
hUMozIVD4+WFQ1z/hUMWGYZDjzKGQ0lMhkPCZYZDXH+GQ/WYhkOPsoZDScyGQ8LlhkNc/4ZD
9RiHQ7Ayh0NJTIdDwmWHQ1x/h0P1mIdDsLKHQyjMh0PC5YdDfP+HQzcZiEOPMohDSUyIQ8Jl
iEN8f4hD/JmIQ7CyiEMozIhDwuWIQ3z/iEP1GIlDsDKJQ7JNiUPCZYlDXH+JQ/WYiUOwsolD
ScyJQ+PliUN8/4lD9RiKQ7AyikMoTIpDwmWKQ1x/ikMWmYpDsLKKQ0nMikPj5YpDXP+KQxYZ
i0OPMotDKEyLQ8Jli0N8f4tDFpmLQ9Cyi0NJzItDwuWLQ3z/i0P1GIxDsDKMQ0lMjEPjZYxD
XH+MQxaZjEOPsoxDScyMQ+PljEN8/4xDFhmNQ7AyjUNJTI1D42WNQ3x/jUMWmY1DsLKNQ0nM
jUPj5Y1DfP+NQxYZjkOwMo5DSUyOQ5NojkN8f45DFpmOQ7CyjkNJzI5D4+WOQ3z/jkMWGY9D
sDKPQ0lMj0PjZY9DfH+PQxaZj0Owso9DScyPQ+Plj0N8/49DFhmQQ7AykENJTJBD42WQQ3x/
kEMWmZBDsLKQQ0nMkEPj5ZBDXP+QQxYZkUMSM5FDSUyRQ+NlkUN8f5FDFpmRQ7CykUNJzJFD
4+WRQ3z/kUMWGZJDsDKSQ0lMkkPjZZJDfH+SQxaZkkNUs5JDScySQ+PlkkN8/5JDFhmTQxIz
k0NJTJND42WTQ3x/k0MWmZNDHrWTQ0nMk0Pj5ZNDfP+TQxYZlEOwMpRDSUyUQ+NllEN8f5RD
FpmUQ7CylENJzJRD4+WUQ3z/lEMWGZVDsDKVQ0lMlUPjZZVDfH+VQxaZlUOwspVDScyVQ+Pl
lUOkAJZDFhmWQ7AylkNJTJZD42WWQ3x/lkMWmZZDsLKWQ0nMlkPj5ZZDXP+WQxYZl0OwMpdD
SUyXQ+Nll0N8f5dDFpmXQ7Cyl0NJzJdD4+WXQ3z/l0P1GJhDsDKYQ0lMmEPjZZhDXH+YQxaZ
mEOwsphDScyYQ8LlmEN8/5hDFhmZQ7AymUNJTJlD42WZQ3x/mUMWmZlDsLKZQ0nMmUPC5ZlD
fP+ZQxYZmkOPMppDSUyaQ+NlmkN8f5pDFpmaQ7CymkNJzJpDwuWaQ1z/mkMWGZtDsDKbQ0lM
m0PjZZtDfH+bQxaZm0OPsptDScybQ+Plm0N8/5tDFhmcQ7AynENJTJxDwmWcQ3x/nEMWmZxD
j7KcQ9/PnEPC5ZxDfP+cQxYZnUOwMp1DSUydQ8JlnUN8f51DFpmdQ7CynUNJzJ1D4+WdQ3z/
nUMWGZ5DsDKeQ0lMnkPjZZ5DXH+eQxaZnkOwsp5DScyeQ8LlnkN8/55DFhmfQ48yn0NJTJ9D
42WfQ3x/n0P1mJ9DsLKfQ0nMn0Pj5Z9DfP+fQ/UYoEOwMqBDKEygQ+NloENcf6BDFpmgQ4+y
oENJzKBD4+WgQ3z/oEMcGqFDjzKhQ0lMoUPjZaFDfH+hQxaZoUOwsqFDScyhQ+PloUN8/6FD
FhmiQ7AyokNJTKJDCmeiQ3x/okMWmaJDsLKiQ0nMokPj5aJDfP+iQxYZo0OwMqNDSUyjQ+Nl
o0Ncf6NDFpmjQ7Cyo0MozKNDwuWjQ3z/o0MWGaRDsDKkQ0pMpEPjZaRDfH+kQxaZpEOwsqRD
SsykQ+PlpEN8/6RD9hilQ7AypUMoTKVDwmWlQ3x/pUMWmaVDsLKlQ0rMpUPI5qVDXP+lQxYZ
pkOwMqZDSkymQ+NlpkNcf6ZDN5mmQ7CypkNKzKZD4+WmQ1z/pkMWGadDsDKnQyhMp0PjZadD
fH+nQxaZp0OwsqdDSsynQ8Llp0Nc/6dD9hioQ7AyqENKTKhD42WoQ3x/qEMWmahDsLKoQyjM
qEPC5ahDfP+oQ/YYqUOPMqlDKEypQ8JlqUN8f6lDFpmpQ7CyqUMozKlDwuWpQ3z/qUMWGapD
sDKqQ0pMqkPjZapDfH+qQxaZqkOwsqpDSsyqQ+PlqkN8/6pDFhmrQ7Ayq0MoTKtD42WrQ3x/
q0MWmatDsLKrQ0rMq0PC5atDfP+rQxYZrEOPMqxDSkysQ7RorEPEgKxD9pisQ4+yrENKzKxD
4+WsQ3z/rEMWGa1DsDKtQ0pMrUPjZa1DfH+tQ/aYrUOwsq1DSsytQ8LlrUOe/61DFhmuQ7Ay
rkMoTK5D42WuQ3x/rkMWma5DsLKuQ0rMrkPC5a5D5QCvQ/YYr0OPMq9DSkyvQ8Jlr0N8f69D
FpmvQ4+yr0MozK9DwuWvQ3z/r0MWGbBDsDKwQyhMsEPjZbBDXH+wQ/aYsEOPsrBDKMywQ8Ll
sEN8/7BDFhmxQ7AysUNKTLFD42WxQ3x/sUP2mLFDsLKxQ0rMsUPC5bFDfP+xQxYZskOPMrJD
KEyyQ+NlskNcf7JDFpmyQ7CyskMozLJD4+WyQ1z/skMWGbNDsDKzQ0pMs0PCZbNDXH+zQ/aY
s0OPsrNDSsyzQ+Pls0O+/7NDFhm0Q48ytEMoTLRD42W0Q1x/tEP2mLRDj7K0QyjMtEPC5bRD
fP+0QxYZtUOwMrVDKEy1Q+NltUNcf7VD9pi1Q4+ytUNKzLVDwuW1Q3z/tUP2GLZDjzK2Q0pM
tkNYabZDfH+2Q/aYtkOwsrZDSsy2Q+PltkNc/7ZDFhm3Q48yt0MoTLdD42W3Q3x/t0MWmbdD
j7K3Q0rMt0PC5bdDXP+3QxYZuEOPMrhDKEy4Q8JluEN8f7hD9pi4Q7CyuENKzLhD4+W4Q3z/
uEP2GLlDjzK5Q6xMuUPCZblDXH+5Q/aYuUOwsrlDSsy5Q+PluUNc/7lDFhm6Q48yukNKTLpD
42W6Q1x/ukMWmbpDj7K6Q0rMukPj5bpDfP+6QxYZu0OPMrtDSky7Q+Nlu0Ncf7tD9pi7Q7Cy
u0NKzLtD4+W7Q1z/u0P2GLxDjzK8QyhMvEPjZbxDXH+8QxaZvEOwsrxDKMy8Q8LlvEN8/7xD
9hi9Q7AyvUNKTL1D42W9Q3x/vUP2mL1DsLK9QyjMvUPC5b1D</AssayXData><AssayYData Points="900">0LMIPizhAj78ue49Oq7iPdCj2D3oyso9w/K7PRwkuz2yY6s98ciuPb29sD284KE9qouiPT0C
nj0FA6U9qeecPSRZnT1HV5s9XKKcPfZolj1lkJc93kigPe8lmT2Mo589B5WaPaSXmj2k4Jg9
8iWfPTgcoD3L7JY9n8iOPUALkz1wK5Y9hiWYPaj3lj1ipJk9IFmdPfp8lz2XUJ099iqWPQv7
nD2zJZc9DGKZPff3kT0oAqA9PRulPZMFoj0Cn6Q9IhGcPT+BnT2wwqE9qp+aPQtAnT3NHp89
wy2lPVTDmj25V6I9Xk6jPccdmT2gxaQ9WrimPW5ioT2Qp6E92higPdpHpz2SZ6k9EDGmPdtu
qD3dO6U9C9WkPQNCqz2x5qU9XqmkPfR5qD1Np589Mz2hPX78qD1j8KM9PXmjPSvhrz2nRKI9
j02pPeqkoj1vS6Y9z0qrPS/4pT0vrqc9knOuPejCpz0aA6s9C+utPf4Grj1ErKM9HBapPd8F
rD3H/qc9oeq1PVneqz3yXqc9lK2vPVJGuj2j9K89/zGxPdcGsT3wGrI9M8asPVlKtz2Oyrc9
P2euPYJvqz1Dkbg9ABK1PczsrT079a49bdqlPThEsj3cT7A90/yyPYNzsz1OJbc9Fsy0PfPv
sz2XY7c9EnK7PWWStT0xWbw9sUS4PVDUvj3FE7E9rfK0PZmksD3NkLE9KUHHPUlktj1OPLg9
ziC8PdBRuT2uAbU9GAC5PYg6wT3vx8U9r8+/PVt0uj3KX749IKzDPdfHsz047bw9A1S0Ped5
uT1yX7o92Dy/PaZDvD0iab89tPrBPafzwD0PvLg9RDy9PaKYvz11N8c9xMvEPUs2wD374rc9
y9bGPR45wT2GYMM9A1bDPd8+wz2jTr09KIi6PeHjxD2gS8M9PTbEPc0Dxz152sA9dCvDPXll
xj0uEcI9yLLFPRARxD2sCcg9Ui7JPc47xT3f6Mc9bgnEPZi3yD0q2sg9jwvNPRS0yD189c49
6zrJPeCL0T3HSMM9JzXNPUOgzz3EBsQ9fLPPPUWQwz2HBtQ9prXLPWBZxT1Slcc9vsXIPZtt
xT2vUsY9t6zRPTY80D3wt9A9nz/JPREFyj2xBM09DxrFPdKvxD0+8Mc9lzrJPc0gzz1vcc09
A8DWPcApzD3wTM49Fc/UPeoX0j0KOdE9oBfMPYcnyz3KEtA9rqTWPYwo1D3jstE9U2jNPdZB
1D3lvdE9vYzQPYWi0j1SC9I99CzMPc9H1T2ouNI9YwvYPdfN1j2cI9U9UETXPZya1D28ldY9
AxDaPZ1H2T0wedM9KSvZPRP72j0+09Q912XWPZtI2T0179c9ee/TPXP32T36+t49RKHaPRNh
2j0MmNg9x1LXPUsU1j0/tds9iZPYPbyH2z14v9Y99DfYPVjP3j1Hb9o9MxHePYWf1z0mONo9
UAzePTzI2T3nV989Xy7aPbLV2D14NNo94tLaPXHv2D23C9k9ICPbPd4U3T1jAto9uRXSPVqX
2D3BlOA92SfePdxN3T1wPeA9pc3hPQRY3z16u+I9a8zhPSZH3j1bZ9891hTqPSTp4j0OO+I9
U5HaPR1e5T0NyuU9Mq7rPc8o2z2hieg9T0DkPXeo4D2sUOo9EWPkPVeB2D3PZ+I9w1TnPXz4
6T2wF+U9v0rdPcEy3T3VBNs9wc7hPemX6T3fj+Q9bPffPZEj5j0NBN49Y1/pPV+y4T3e1eg9
Y1noPY3b5T3Jld898q/mPenG6T2GAek9w2niPdA08j2FCuk9BN/jPU4/7j0YZ+s9RIDoPTaS
4D0R/ek9Ji7iPVGM7D28nfE9OcXkPSt97T35gPI9JODoPbcx5z18QuM9LkbiPcT16D1eEus9
3ofxPTuW8T0euOc93p/tPW/e6z27aO898zbtPcB67D0Z4fU9ThTnPQci6j0/NPI95oLwPYcF
6T24Xu49xQjtPbB17z14z/Q9d3LxPUJs7j1WvPY9NojsPU0N8j07A+49avzwPfvF7z2cge89
YFP1PX7z6z3FpfM95pDxPS2J8z2L9es9E9X1PbLv8z2V++49Dk/yPQQx9T3sjfM9EHT2PVOk
8z0GU/U9T2n5PY3E8D3pcP89b1jwPT7o9z31iPk9u4D7PThU8j1qyf09r0n6PaQV+T3X0fQ9
Ev37PaQV+z2GD/o9ozL1PcGn/D3vo/09K9HwPctg9j1iy/s9vczyPZ0m9T3wHfU97cnvPcY5
/T0/U/s9a/v1PdQA/D0A2/Y9ILX2PTn2+D2vnfw9PvDzPUv08T3JG/491JP/Pe4r/z0f2AE+
834BPk+C/j1L0vg9X+8BPh9s9j0Yyv89MVAAPmj0/T2jGPc9dpEBPoSkAD5j0QA+8Qb/Pd05
+z0YmQE+GfkAPigU/T1frP09mLH9PZfi+z1q5v09YckAPm2CAj5wtgM+T0cBPk4vAj5q1gI+
EN0APh7D/T06FAI+/DD9PSIZAD78NAE+CqP+Pbb5Aj6DxAA+mMUAPv9iAD6MGwA+lpr/PX6E
Bj4SNAM+8b8DPibGAT6utAM+wsADPnMs/T2ULAI+piwEPnq7BD47/fg95tMAPkbCAT7crQI+
mNUEPkmwBD7eUAE+QpUKPos1BT7VlQA+nC0DPv6O+j2tdAE+QAAEPpo9BT7HOQQ+GB0EPv1e
BT5f7gA+z9QBPhMeBT4eMwQ+JOUDPtSfBT5K5wg+ilwBPqodBj68cQU+H+QDPo7O/T3v3wA+
qtgEPl2uAD5OwQM+GY4BPsVHAz5gTAY+9J8EPgyLAz7bqwY+qLMDPqlCBD454gU+SMMGPq3j
BD793QY+JjYIPvrECD69kAc+WaUEPl0uCD59lQc+L0UGPmQnBT525AU++GEHPngoBD7k5Ac+
FfMHPsP4CD7WPgk+Q4YJPgZlBz4frQc+EMsLPj0WCj4FzgQ+H2MIPpUyCD6jawc++6sIPpe5
Bz5i3Qc+t50FPtccCj47Dwk+Qs4EPkbQCj6Gwgg+RRAJPmXBCT60AQM+PkMHPkPvCD7YbQg+
V6UHPm3tDT4wEgo+y2kMPgejCj5jcgs+dL0GPqiyBz6qqQc+1n4PPnh4DD4Rawo+ax4LPu3e
Cj4+VAg+b+ALPri0CD7A5ws+dykJPjbVCj4ApQ8+lAALPu72Cz5UaAw+qWsKPpaVED6Q8g4+
lyYHPiEZCz7waQ4+vScJPpSGCD4FvA8+JCYMPqgnDD6ssAs+Ls0OProhDD6skA8+wIYPPk58
DT4N7Q4+3zMJPgYlDz6D+xE+qFQQPhRGDT6wrwo+F+IKPoMMDz5kpA4+rQ4MPo1PDz6BAQ8+
LGcOPnsXDz6O7ww+i3gKPqKnDz7kuQw+JxkNPh0MCz5EWgs+9XwPPqUBDD50pxI+db4JPk0Z
Dj6CpxA++/0QPv1ZDz73pRA+sIcNPjoIET7bDw4+YmoRPouADz4VuRI+AOoJPukKDz6gHg0+
wKIMPh13ED78zw4+YXkRPpQDET7DsRE+vUQRPoESFD41/A4+14gRPgqIED7STg0+xEIQPlux
ET5IiBM+fKwQPr1DEj4qVRI+EX0SPlLjET6u7BI+szcSPiU1Fj7jJxY+s2UUPowzEz6fdRA+
0qASPgu3Ez51tRM+GcQRPhhIDz4TZxQ+S4ANPotbGD5uMhU+AbYQPkVtED7/JhM+o1EVPmXu
FD4eVxM+/O8OPo4FFj5pFxY+xVEUPvztFz4E5hQ++QoWPspnFj7QjxY+aQMQPrLQFD43FBQ+
RJ4YPiHTED4QKBc++ooWPlHUFj5AvhI+YyAWPsNKEj5DihY+bEgXPvFOEj5X1BM+MaEVPlSM
Ez68pRQ+OvgXPhpnFT4wehc+HvIYPqXZFz4XghY+IVkVPj9EFz6EfhU+N5gZPvPSFT7Rvxc+
xToXPj0rFT4R7hU+0nQaPsnzGD6JchY+rroWPvoAFj5vsBg+38UVPp90FT6LHBg+oFoVPl66
Fz7r4xY+MJAZPrP/Fz5wbhc+JOoWPjKvGD4d3Rc+IvQZPh4PFz7R1Rk+yQ4ZPtqLFz7NWRc+
Lr0YPqupFz7rBxY+7nMWPtiyGz4slxo+aOkZPmnnFj4DsBc+5/4WPlo6Gj5uVxs+MGwaPsrS
Fz7dehk+mJEYPpX1Fj7PKRY+vawUPgX4Fz6Hcho+Z8kcPga9Fz43Xxs+ORcaPouyHT7CJxc+
DQQbPpclGz5ZGBk+PyQaPtgvGT6HwRo+zr4ZPk+hGz5mHxk+tAsbPuoYHD6dgh0+oxgZPqdE
Gz41IRs+TDMbPrZYHz5roh0+G08bPqYCHT4Dtxk+rr4cPpzIHT7KCxc+4YQdPgSEHD5cjRo+
n1QePrlZGD4kihw+iacZPn10HT7twSA+Yq4bPjfEHz6Huh0+F1giPuFJHj5i6R8+NW8cPpFE
Hz7+hB0+kigePovTHD6hRyA+O34gPq91ID6WUSA+V3MdPi4VHT6cQh0+eO4ePn6IHD4CdR4+
jUsePuHfGz4Bzh0+CVQhPu4gHT57iiE+kYUgPtQHHj5DGyM+qt0bPosxHD7JeR0+HjMfPr+x
ID6hCB8+ySMdPj+zHT6q6R8+pTccPvuwID7ybSA+ObAfPuEkID7AqRo+omkhPt3MIT41ZyQ+
DJYhPvxGID4J6CE+LochPtGPIj6/kSM+6VUgPlXaGz6THSI+gkcePvjiHj5MiSI+YFggPhzI
HT4nRSA+V/ojPhbuIT6sOyA+N+AjPhuyID7txCE+dIQfPoKpIj4W3CI+yeQgPp7FIj7w+CM+
ahghPv8oIz4ZyyM+pHYhPisyHj4KXCI+uNsmPkboHj69IyA+</AssayYData></Step><Step><CommonData><SampleLocation>1</SampleLocation><SampleID></SampleID><SampleGroup></SampleGroup><SampleInfo></SampleInfo><SampleRow>F</SampleRow><SamplePlate>1</SamplePlate><WellType>BUFFER</WellType><Concentration>-1</Concentration><ConcentrationUnits>µg/ml</ConcentrationUnits><MolarConcentration>-1</MolarConcentration><MolarConcUnits>nM</MolarConcUnits><MolecularWeight>-1</MolecularWeight><Temperature>25</Temperature><StartTime>5763822</StartTime><AssayTime>180</AssayTime></CommonData><FlowRate>600</FlowRate><StepType>DISASSOC</StepType><StepName>Dissociation</StepName><StepStatus>OK</StepStatus><ActualTime>180</ActualTime><CycleTime>0.2</CycleTime><AssayXData Points="900">XP+9Q/YYvkOPMr5DCEy+Q8JlvkNcf75D9pi+Q26yvkMpzL5DJea+Qzv/vkP2GL9DbjK/QylM
v0PCZb9DXH+/Q/aYv0OPsr9DKcy/Q6Llv0Nc/79D1RjAQ24ywEMpTMBDwmXAQ1x/wEMWmcBD
brLAQwjMwEPC5cBDXP/AQ/YYwUNuMsFDKUzBQ2ZmwUNcf8FD9pjBQ4+ywUMpzMFDouXBQzv/
wUPVGMJDbjLCQwhMwkNFZsJDXH/CQ/aYwkNussJDKczCQ6LlwkNc/8JD1RjDQ24yw0MITMND
wmXDQ1x/w0P2mMNDj7LDQwjMw0Oi5cNDXP/DQ9UYxEOPMsRDCEzEQ8JlxEM7f8RD9pjEQ26y
xEMIzMRDEOjEQ1z/xEPVGMVDjzLFQylMxUPCZcVDXH/FQ/aYxUNussVDCMzFQ6LlxUM7/8VD
9hjGQ9EyxkOsTMZDomXGQzt/xkPVmMZDj7LGQwjMxkOi5cZDO//GQ9UYx0OPMsdDCEzHQ6Jl
x0Ncf8dD9pjHQ4+yx0MpzMdDwuXHQ9//x0PVGMhDbjLIQwhMyEPjZchDXH/IQ9WYyENusshD
KczIQ6LlyENc/8hD9hjJQ24yyUMpTMlDwmXJQ1x/yUPVmMlDorXJQwjMyUOi5clDXP/JQ/YY
ykO2M8pDCEzKQ6JlykM7f8pD1ZjKQ4+yykMIzMpDwuXKQ1z/ykPVGMtDjzLLQylMy0OiZctD
O3/LQ/aYy0NusstDCMzLQ8Lly0Nc/8tD9hjMQ48yzEMITMxDwmXMQzt/zEPVmMxDj7LMQ4vM
zEPC5cxDO//MQ/YYzUOPMs1DKUzNQ6JlzUNcf81DFpnNQ4+yzUMIzM1DouXNQ1z/zUOaGc5D
bjLOQwhMzkPCZc5DO3/OQ9WYzkNuss5DKczOQ6LlzkNc/85D1RjPQ24yz0MITM9DwmXPQzt/
z0M3mc9DbrLPQ83Mz0Oi5c9DXP/PQ/YY0ENuMtBDCEzQQ8Jl0ENcf9BD9pjQQ26y0EMpzNBD
ouXQQ1z/0EPVGNFDbjLRQwhM0UOiZdFDAIDRQ9WY0UNustFDKczRQ6Ll0UNc/9FD1RjSQ24y
0kMITNJDomXSQ1x/0kPVmNJDj7LSQ57P0kOi5dJDXP/SQ9UY00MzM9NDCEzTQ6Jl00Ncf9ND
9pjTQ/Ky00MIzNNDouXTQ1z/00PVGNRD0TLUQwhM1EPCZdRDO3/UQ/aY1ENustRDKczUQ6Ll
1EM7/9RD1RjVQ48y1UMITNVDwmXVQzt/1UP2mNVDbrLVQwjM1UNM59VDO//VQ9UY1kNuMtZD
CEzWQ6Jl1kM7f9ZD1ZjWQ4+y1kMIzNZDwuXWQ1z/1kP2GNdDbjLXQylM10OiZddDO3/XQw6d
10NustdDCMzXQ6Ll10Nc/9dD9hjYQ24y2EMITNhDomXYQzt/2EPVmNhDj7LYQwjM2EOi5dhD
O//YQ9UY2UNuMtlDCEzZQ6Jl2UM7f9lD1ZjZQ4+y2UMpzNlDwuXZQzv/2UPVGNpDbjLaQylM
2kPCZdpDO3/aQ9WY2kOPstpDCMzaQ6Ll2kM7/9pD1RjbQ24y20MITNtDomXbQzt/20PVmNtD
brLbQwjM20NM59tDO//bQ9UY3EOPMtxDCEzcQ6Jl3EM7f9xD1ZjcQ4+y3EMIzNxDouXcQzv/
3EP2GN1D8jLdQylM3UPCZd1DO3/dQ9WY3UOPst1DCMzdQ6Ll3UM7/91D1RjeQ24y3kMITN5D
omXeQzt/3kPVmN5DbrLeQwjM3kOi5d5Dff/eQ9UY30NuMt9DKUzfQ6Jl30M7f99D1ZjfQ26y
30MIzN9DouXfQzv/30PVGOBDbjLgQwhM4EOiZeBDO3/gQ/aY4EP4s+BDCMzgQ8Ll4EM7/+BD
eRnhQ24y4UMITOFDomXhQzt/4UM3meFDj7LhQwjM4UOi5eFDO//hQ/YY4kNuMuJDCEziQ6Jl
4kM7f+JD1ZjiQ26y4kPNzOJDwuXiQzv/4kPVGONDjzLjQ0pM40OiZeNDO3/jQ9WY40NusuND
2c7jQ6Ll40M7/+ND1RjkQ24y5EMITORDwmXkQzt/5EPVmORDbrLkQwjM5EOi5eRDXP/kQ/YY
5UNuMuVDCEzlQ6Jl5UM7f+VD1ZjlQ26y5UMIzOVDwuXlQzv/5UM3GeZDbjLmQwhM5kOiZeZD
O3/mQ9WY5kNusuZDCMzmQ8Ll5kM7/+ZD1RjnQ24y50MITOdDomXnQzt/50PVmOdDbrLnQwjM
50Oi5edDO//nQ/YY6ENuMuhDCEzoQ6Jl6EM7f+hD1ZjoQ4+y6EMIzOhDwuXoQ1z/6EPVGOlD
bjLpQwhM6UOiZelDXH/pQ9WY6UNusulDuM7pQ6Ll6UNc/+lD9hjqQ24y6kNqTOpDomXqQzt/
6kPVmOpDbrLqQynM6kOi5epDAADrQ1gZ60OPMutDCEzrQ+Nl60Ncf+tD1ZjrQ26y60NKzOtD
ouXrQzv/60PVGOxDbjLsQylM7EOiZexDXH/sQxaZ7ENusuxDKczsQ2bm7ENc/+xD9hjtQ24y
7UMITO1DwmXtQ1x/7UP2mO1DbrLtQynM7UPC5e1DXP/tQ/YY7kNuMu5DKUzuQ8Jl7kNcf+5D
ZJvuQ4+y7kMpzO5DouXuQ77/7kP2GO9DjzLvQwhM70OiZe9DXH/vQ/aY70Nusu9DCMzvQ8Ll
70Nc/+9D9hjwQ24y8EMITPBDomXwQ1x/8EP2mPBD8rLwQynM8EPC5fBDff/wQ/YY8UOPMvFD
KUzxQ89n8UNcf/FD9pjxQ4+y8UMpzPFDwuXxQ1z/8UP2GPJDjzLyQylM8kPCZfJDXH/yQ/aY
8kOPsvJDKczyQ8Ll8kNc//JD9hjzQ48y80MpTPNDwmXzQ1x/80P2mPNDj7LzQynM80PC5fND
ff/zQ/YY9EOPMvRDKUz0Q8Jl9EOkgPRDhZv0Q4+y9EMpzPRDwuX0Q1z/9EP2GPVDjzL1QylM
9UPCZfVDXH/1Q/aY9UOPsvVDKcz1Q8Ll9UNOAvZD9hj2Q48y9kMpTPZDZmb2Q1x/9kP2mPZD
0bL2QynM9kPC5fZDXP/2Q/YY90OPMvdDKUz3Q8Jl90Ncf/dD9pj3Q4+y90MpzPdDwuX3Qzv/
90P2GPhDjzL4QylM+EPCZfhDXH/4Q/aY+EOPsvhDKcz4Q8Ll+ENc//hD9hj5Q48y+UMpTPlD
wmX5Q1x/+UP2mPlDj7L5QynM+UPC5flDAAD6Q/YY+kOPMvpDKUz6Q8Jl+kNcf/pD9pj6Q7Cy
+kMpzPpDwuX6Q1z/+kP2GPtDjzL7QylM+0PCZftDXH/7Q/aY+0OPsvtDKcz7Q8Ll+0Nc//tD
9hj8Q48y/EMpTPxDwmX8Qzt//EPVmPxDj7L8QynM/EPC5fxDXP/8Q/YY/UOPMv1DKUz9Q8Jl
/UNcf/1D9pj9Q4+y/UMIzP1DouX9Q1z//UP2GP5DEjP+QylM/kPCZf5DXH/+Q/aY/kOPsv5D
Kcz+Q8Ll/kNc//5D1Rj/Q48y/0MpTP9DwmX/Q1x//0P2mP9Dj7L/Q0rM/0PC5f9DXP//Q3sM
AEQ3GQBEFCYAROEyAESuPwBEe0wARDdZAESYZgBE4XIARK5/AER7jABESJkARBSmAEThsgBE
rr8ARHvMAERI2QBEFOYAROHyAESu/wBEewwBRDcZAUQUJgFE0TIBRHlBAURqTAFESFkBRBRm
AUThcgFErn8BRGqMAURImQFEFKYBROGyAUSuvwFEe8wBRDfZAURm5gFE4fIBRJ7/AUR7DAJE
SBkCRAQmAkThMgJErj8CRHtMAkRIWQJEFGYCRNFyAkSufwJEe4wCREiZAkQEpgJE4bICRK6/
AkR7zAJESNkCRBTmAkTh8gJE8P8CRHsMA0RIGQNEFCYDROEyA0SuPwNEe0wDREhZA0SYZgNE
4XIDRJ5/A0RqjANESJkDRBSmA0ThsgNEnr8DRHvMA0RI2QNEBOYDROHyA0Su/wNEagwERHkZ
BEQUJgRE4TIERK4/BERqTARESFkERBRmBETRcgREnn8ERGqMBERImQREFKYERAKzBESuvwRE
e8wERDfZBEQE5gRE0fIERK7/BER7DAVESBkFRBQmBUThMgVErj8FRHtMBURIWQVEFGYFROFy
BUSufwVEe4wFREiZBUQEpgVE4bIFRK6/BUR7zAVEN9kFRATmBUTh8gVErv8FRHsMBkRIGQZE
FCYGROEyBkSePwZEe0wGREhZBkQUZgZE4XIGRK5/BkR7jAZESJkGRBSmBkThsgZEnr8GRHvM
BkRo2QZEBOYGROHyBkSu/wZEagwHREgZB0QUJgdE4TIHRK4/B0R7TAdEHFoHRBRmB0ThcgdE
nn8HRHuMB0RImQdEBKYHROGyB0SuvwdEe8wHRDfZB0QU5gdE0fIHRK7/B0RqDAhESBkIRAQm
CERANQhErj8IRHtMCERIWQhEFGYIROFyCESufwhEe4wIRDeZCEQUpghE0bIIRK6/CER7zAhE
SNkIRBTmCETh8ghErv8IRGoMCURIGQlEFCYJROEyCUSuPwlEe0wJREhZCUQUZglE0XIJRK5/
CURqjAlEN5kJRBSmCUQSswlEnr8JRHvMCUQ32QlEFOYJRNHyCUSu/wlEewwKRDcZCkQUJgpE
4TIKRK4/CkR7TApESFkKRARmCkThcgpEnn8KRLyMCkRImQpEFKYKROGyCkSevwpErMwKREjZ
CkQU5gpE4fIKRK7/CkRqDAtESBkLRBQmC0TRMgtErj8LRHtMC0Q3WQtEqGYLROFyC0SefwtE
e4wLRDeZC0QUpgtE4bILRJ6/C0R7zAtESNkLRFbmC0Th8gtE</AssayXData><AssayYData Points="900">kzoXPiWTGj5/oSY+XcQpPg6vMT4LZDc+i9s+Ph2SQz7RxUg+pdFNPrjLTz6uzVM+2ihTPquN
WD50Y1k+IGBhPrUIXT6GuF0+5HhaPkdhXD7TrV0+9ONfPkhdXz5L+18+f+ZfPkAqZj730WE+
PRRhPtU1YT5C3GA+QARiPmdMYj7OUmE+gCJjPmBSYz7atWA+c+5jPq5LZj4+D2Y+uqFgPs46
YT4AemI+diVlPs9VZj74BWY+vKJmPtjIYj4AzWI+X9VlPgjKYj6BHmU+nExkPkctZj4ZCGI+
LspkPhbwaD5YmGM+7d5oPlDRZz7q+GU+VidmPr8FZD6v72M+shloPn9Raz5oomQ+2OtmPoRo
ZT79VWM+5h9kPvHLYj6mFWg+x/BiPtzEZT5snWg+cW1iPtcYaz7FXmU+1NFkPvAhZT71RWg+
VrNlPmmzaj6mZ2Y+fzNnPgwrZj4fu2U+Z2BnPpV1ZD6zvmU+IIBmPsjJYz5mNWY+pEFmPh/E
Zj6Iy2k+yc9oPq4jZD4+fmc+P79kPvKWaj5urGU+qFNfPhU8YT471mY+vzNlPqqZZT6utGc+
6PBmPtMeaD5LDmU+flFnPvCyaD6lY2I+7axoPn+pYj7Gx2Y+v/BnPiT3Xz7q/Gk+VRNmPtu2
ZT6Lo2U+Yx5jPoOsYz6OjGI+RPlmPqSPZD40e2M+qMNmPtjVZD5cnGc+zWpsPuyCaD71wGQ+
iX1oPiDuaz6LiGM+Z0xpPugRaj6l52g+24xqPhBKZT50O2Y+KvNvPr8KaT6kKGo+cMFlPskB
Zz5HVWU+lSNmPmTTZz75g2k+02FnPhJlaT7X+GY+5kBqPqlMaj5nC2c+Ai5sPqweaz6KlGY+
UDlmPtxQYz6zDWQ+r4VsPrxIaD4uu2o+/65qPnTFaj7BW2U+RhJpPh+aaj7q9mg+bmtoPtK2
aT77lGc+8A9tPpgkaT4HrGo+gBJpPjtVaD5JbWk+MNxlPoFXaT7TkWw+z9NsPh4paz4Tcm0+
8L1pPkzEaj4pRWw+blxpPs+baj7/2WY+pIFqPu6kaD6AlWo+bEFrPktobD4ewWY+YyNqPju+
bD4Mg2g+fI5oPs+rbD4wNWs+6KZrPvEJaz5jImo+gixtPt8LbD72hWk+pmJpPtp7aD407Wo+
GnpkPszkZz46T2s+JyltPmywaj53SWo+/S9rPj0Bbj6DcGo+TbZpPqhtbT7Hvms+mGxrPqGb
az4FjG8+8N9pPsyVbj7NC20+lehsPunbaz7EJWo+UoprPr4zaj7UXW0+AbxrPtvFbT4XE28+
bPFsPiA2bj5/YWw+j+lqPt+baz4S82s+z8VtPitMbD7pB2w+/nxtPnz8az5PIm0+PuRpPsgs
cD5eP20+qMNvPn+Faj7Wv28+fFduPpwwbj5pbWs+iBFuPpofaj714m4+GEtpPkc1az7CJ24+
EKtvPqxCbz6KX2w+p/1sPqE3az5Zzm8+SqpsPu+fcT4nb20+xB9wPrBsbj6uLWw+gglrPg+X
bT611Gw+tGZnPq0zbD4KUXA+tvltPsZkbj7yd3I+N/FvPm4xcz7Y/mw+GdNrPopGbT70T3I+
Ic9tPikTcD5SY24+XE1uPpKObj4E424+weduPpJAbj6H820+R+pwPtOEcT5q6W0+1UNuPjzE
bD7dtG4+H+dtPjVYbz7x73E+EB5tPsVIcD6AU20+bsVuPlticT79gHE+KwtsPriDcT6kum8+
WEZtPndubj6Q1XI+Jz9rPlk5cj4sG20+pkNwPn41bT4M724+EIJuPjcpcz4xZG0+AoluPg4h
cD5dvnA+k9BwPoLpbT6sEHE+oSNyPoIGcD4oH3E+IlVtPsZQcT7gTm8+yDBwPigPcj7aBHM+
DL9wPlmMbj4BxG4+pk1tPnL7cz7YnHM+P7t1Pm36bj7iNXM+epFvPp6scT5h1G0+YbdwPkhw
bT4Ej3Q+K+RxPll+cj7VjG8+PMFxPjwndD57pHM+wL1yPlWqbz65/3E+lRdzPv6hdj64OG0+
huF0PgnxcT6YQnM+qmx0PoD7cD6VDnk+LPNzPuT1cz6DZ3M+bNF0PtdQdz54J3E+MFBvPqp3
cj6cPnc+XGpuPhOmdT6m+HQ+9FF3Ps5zcT5ti3Q+GvlzPgjmcz4ZbXQ+ESFzPjTUbz4JqnU+
pwhyPvZBdD5cfXI+Xv9zPl+ycT6l43I+JTV3Pi3qcT61D3U+KudzPvVjcz5ZnXU+oghxPlfW
dj5HunY+26J0Pj4Wcz7f73A+itd0Pie8dT5gi3U+KEJ0PghGdT66DHU+dIJ1Ph9teD6vnXc+
ZrF4PgqOdD4SNHg+ByR2PgcndT6gM3g+tAh3Pn42eD6k1Xg+lt1tPkJsdD5E4ng+Gwp3Pl2E
eD64BHY+dKt2PheBdT7YFnM+xlx4Prc0eD4gynI+GSN0PicGdj5pSnU+T/F1PiTBdj5XOnY+
jOl1Pkb0dT4F+nU+QKB5Poa4ez6QInY+Egx1PlZvdD4rQno+Oi55PknNdz7rhng+Y2B6Pg38
eT4elnY+DfF4Pmwqdz7e6XY+2K93PtcbeD4XJnk+fnh4Pv3Lez7R1Xk+lnB0PnClej5clno+
hLZ1PlmBeD4kJHs+X9l6PruneD6mvHg+YCd4Pkwrej5NVXQ+B0Z5Pvn4dz5JYXo+Ypt4Ps+0
dz4kcHY+HKx3PgbreT5nYXs+/w94Pmzndz7vY3s+Xqx7PuJeeT5o83U+/bN4PmXpej4Ngnk+
zF52Pn2yej7zdng+yHB6Pmv3dj7EdXw+SY1/PoVnfD6NPXg+hk1+PjugfT7+LHg+lkN4Pvdn
fD5GzXo+yUJ8PuCseT4kyXw+fq17PiiGej5Cl3w+MVN9Pn4Nej5elnc+ISl6PisYej78HXs+
X5d7PvI9eT5S/Hk+3ih7PhG0eD6DAn0+hrN7PmBvfT5lPHw+V+17Pqz1fT7s+no+tdZ6PgGw
eT4CDn0+/6N8PiT8fT7+jns+gBiBPizkfT5EfoA+VTR8Pj3YeT7oQ34+9Rl+PmsMez7l1Xo+
1Xt8PnabgD59E4A+Fxh8PtZ0ez5i9Ho+Cvx8Pt5Efz7xhXw+KHF8Ps+KfD6E2Xw+9058PqHP
fz4X23s+sqaAPh4Bfz6zcHw+G817PgrGfT71nYA+alJ5PsXlfj4CYoA+cld5PnTEfj5hJYE+
BtJ4PjfEfD57uHw+rw1/Ph7Afz5pQ30+VwJ8PpDOfD4ypYA+tc59PsKNgT7BfX4+ytt8Pqo1
fz5qkX4+yhh8PgDUfj7jH4E+IXCBPlMUfj5d0Xw+10+BPm72fz7VAIA+aC6APitjgT7gBn0+
PbGAPpj1fj54H4A+yq9+PhbMfz5894E+m/N/PpgugD4evn4+ZQSAPqKCgD5XpH4+ZgF9PodB
fj4zB38+olqCPtZWfz5uXn0+xNyBPuztfz7Pcn4+mA5+PhY+fz43TIE+CzOBPjGUfj77ioA+
U0R/Pscifz4fGoM+9j6BPqingD6ppH4+w8+CPvHTgj6t+oA+8lKAPvxBgD72sXs+Z/d+PgWo
gT7yiX8+04mCPpIxgD5Azn8+CH5+PqPsgD4qLIM++liAPkNggD4MAYM+2TyCPmDzgT4R8H8+
u959Ph5wfj7zCoA+ImqCPl4Wgj4ESX8+3wqAPqTpgD4dF4E+C3iCPqRngT7NnYM+2ImAPv0S
gT4dBYI+9sSBPoxRgj6ngII+6XeBPvwegj5VPIM+tO2CPlq9gT5JV4A+tI6BPiFtgj7JqoI+
NlCBPuEegD40tIE+mrqDPlmhgD41cIQ+XwuCPiDWgD5zBoE+nAWDPof0gT44iYI+KrCDPidi
gj6EvH8+VHKCPkejhD4tC4Q+MbuBPhj3gz45tIE+aY6DPgEChD5DRII+r4yCPs5Mgz60goM+
Lp+CPuKPhD7stoM+DyGEPmc6gj5U2IM+6XeDPowagj7MEoM+qUGCPhCngj7AtIE+4zODPgRS
gj5BdYM+j9OBPhTcgT6I7YM+kWqDPjvEgz7WY4Q+dHGCPpcmgz4GzoQ+ET+BPhwFhD5EXoI+
ioeCPrcegj6WcII+A7CDPkS9gj4JFYU+/g+EPsmNhT5dBYU+n6qFPm75gj5lZ4M+0oSGPo4z
hD4ObII+GxyCPuCtgj48voI+BbWBPj4ZhD7YcoM+3bOFPt7egz6jq4M+K/CBPiM/gj7YjII+
XJ6DPo3Tgz7IuYQ+vcSDPos1gj4LWYQ+gP6CPq4KhD7JhIM+f76FPuMzgz7QGIM+6TCDPmjx
hD6ONIQ+AqKEPk7lgz6ZAoQ+EBaGPrMvhz7gV4Q+MOaEPn1YhD7ZWoQ+sf2DPjdahD4xB4U+
/yeEPs40hT6sF4U+OpqEPrA6hT4TloE+2U6FPiAbhj5HgoY+jBCGPhYQhT441II+SCyEPunb
hT7KPoU+oFGFPh/GhD5nroU+FPaDPiFSgz54UYU+3xKGPuw2hj4F9YM+gjCFPga5hD4AHIM+
7NuEPgTwgz6HZYU+XuyDPquDgz70KIU+PL+EPtqHhT6ZQoQ+6EWFPtFshj7NZIU+ZvaEPocZ
hj6G2IQ+5UmFPtRIhj5PbIY+cGiHPgeyhj4uDYU+exmFPjAMhz4a0YY+shKHPrcJhj6hVIU+
h66FPnw8hj5eyYM+uYqEPnMtiD4idIU+ub2FPmNihj5RfIU+WDKHPk3OhT5Zy4U+ssGHPlvM
hT7mhIY+uoaGPjcPhT4EMoc+4EyFPhZlhz4MEIk+5wiGPjPyhD7qN4Y+RtyHPl/LhD7xC4Y+
bHeHPsW+hD5lc4Y+SHCIPoEOhz7wHIg++PqIPplrhj6c9YU+</AssayYData></Step><Step><CommonData><SampleLocation>11</SampleLocation><SampleID></SampleID><SampleGroup></SampleGroup><SampleInfo></SampleInfo><SampleRow>F</SampleRow><SamplePlate>1</SamplePlate><WellType>REGENERATION</WellType><Concentration>-1</Concentration><ConcentrationUnits>µg/ml</ConcentrationUnits><MolarConcentration>-1</MolarConcentration><MolarConcUnits>nM</MolarConcUnits><MolecularWeight>-1</MolecularWeight><Temperature>25</Temperature><StartTime>5952992</StartTime><AssayTime>5</AssayTime></CommonData><FlowRate>1000</FlowRate><StepType>KREGENERATION</StepType><StepName>Regeneration</StepName><StepStatus>OK</StepStatus><ActualTime>4.99901</ActualTime><CycleTime>0.2</CycleTime><AssayXData Points="25">rv8LRGoMDEQ3GQxEFCYMRNEyDESuPwxEe0wMRDdZDEQUZgxE0XIMRJ5/DERqjAxESJkMRASm
DETRsgxEnr8MRGrMDERI2QxEBOYMRNHyDESe/wxEewwNRDcZDUQEJg1E0TINRA==</AssayXData><AssayYData Points="25">O8wswOP3PsB+/0jACVZOwBN2U8ANGlfAhG9awGC/XMCmpl/AsFBhwN1AY8DxaGXA7blmwFUE
aMCWsmnAWrpqwCUKbMDzJ23A/jRuwCFLb8CuOHDAvPhwwEPIccBCE3LANe5ywA==</AssayYData></Step><Step><CommonData><SampleLocation>12</SampleLocation><SampleID></SampleID><SampleGroup></SampleGroup><SampleInfo></SampleInfo><SampleRow>F</SampleRow><SamplePlate>1</SamplePlate><WellType>NEUTRALIZATION</WellType><Concentration>-1</Concentration><ConcentrationUnits>µg/ml</ConcentrationUnits><MolarConcentration>-1</MolarConcentration><MolarConcUnits>nM</MolarConcUnits><MolecularWeight>-1</MolecularWeight><Temperature>25</Temperature><StartTime>5969219</StartTime><AssayTime>5</AssayTime></CommonData><FlowRate>1000</FlowRate><StepType>KREGENERATION</StepType><StepName>Regeneration</StepName><StepStatus>OK</StepStatus><ActualTime>4.99999</ActualTime><CycleTime>0.2</CycleTime><AssayXData Points="25">nj8NRFpMDUQ4WQ1E9GUNRMFyDUSOfw1EWowNRDiZDUQVpg1EwbINRI6/DURrzA1ESNkNRPTl
DUTB8g1Ejv8NRFoMDkQ4GQ5E9CUORMEyDkSePw5EWkwORCdZDkT0ZQ5E0XIORA==</AssayXData><AssayYData Points="25">hIBQvt8uP77JXye+DJYTvoG29b1OuM29Wkm3vWwoo70EB5K9CQaBvUe/V7359ye9ygwXvRj0
97wsZM28kvmsvDwlR7xBCUS8pTbju/oACbuH9rY757MUPOz2KTwhz4I8T1xwPA==</AssayYData></Step><Step><CommonData><SampleLocation>11</SampleLocation><SampleID></SampleID><SampleGroup></SampleGroup><SampleInfo></SampleInfo><SampleRow>F</SampleRow><SamplePlate>1</SamplePlate><WellType>REGENERATION</WellType><Concentration>-1</Concentration><ConcentrationUnits>µg/ml</ConcentrationUnits><MolarConcentration>-1</MolarConcentration><MolarConcUnits>nM</MolarConcUnits><MolecularWeight>-1</MolecularWeight><Temperature>25</Temperature><StartTime>5985288</StartTime><AssayTime>5</AssayTime></CommonData><FlowRate>1000</FlowRate><StepType>KREGENERATION</StepType><StepName>Regeneration</StepName><StepStatus>OK</StepStatus><ActualTime>4.99901</ActualTime><CycleTime>0.2</CycleTime><AssayXData Points="25">nn8ORGuMDkQ4mQ5EBKYORMGyDkSOvw5Ea8wORDjZDkQE5g5EwfIORI7/DkRrDA9EOBkPRPQl
D0TRMg9Enj8PRGtMD0Q4WQ9EBGYPRMFyD0SOfw9Ea4wPRDiZD0T0pQ9EwbIPRA==</AssayXData><AssayYData Points="25">0NBPwAJEXcAe9GLAZG5mwPdEacB0RWvAxgttwMtFbsC9n2/AExNxwDbhccC2pHLAXr9zwJpa
dMCnVHXA/MR1wEivdsCvFHfAaNJ3wFYTeMDYNHnAOSh5wPCwecCACXrAaVF6wA==</AssayYData></Step><Step><CommonData><SampleLocation>12</SampleLocation><SampleID></SampleID><SampleGroup></SampleGroup><SampleInfo></SampleInfo><SampleRow>F</SampleRow><SamplePlate>1</SamplePlate><WellType>NEUTRALIZATION</WellType><Concentration>-1</Concentration><ConcentrationUnits>µg/ml</ConcentrationUnits><MolarConcentration>-1</MolarConcentration><MolarConcUnits>nM</MolarConcUnits><MolecularWeight>-1</MolecularWeight><Temperature>25</Temperature><StartTime>6001512</StartTime><AssayTime>5</AssayTime></CommonData><FlowRate>1000</FlowRate><StepType>KREGENERATION</StepType><StepName>Regeneration</StepName><StepStatus>OK</StepStatus><ActualTime>4.99999</ActualTime><CycleTime>0.2</CycleTime><AssayXData Points="25">jr8PRFvMD0QX2Q9E9OUPRMHyD0SO/w9EWwwQRCgZEETkJRBEwTIQRI4/EERbTBBEKFkQRPRl
EETBchBEjn8QRFuMEEQomRBE9KUQRMGyEESOvxBESswQRBfZEET05RBEwfIQRA==</AssayXData><AssayYData Points="25">il48vs0UKL4wLA++a2Luvddgyb1fbp+98MuDvQoAX737qiu9oNn6vBx7w7yd2HS82YXJtx5N
ibuCXcU6vgCKO0Opnzw5YLg8YoLMPLwy3jyk5fM8QKQYPQ92HD1fITA9ICM8PQ==</AssayYData></Step><Step><CommonData><SampleLocation>11</SampleLocation><SampleID></SampleID><SampleGroup></SampleGroup><SampleInfo></SampleInfo><SampleRow>F</SampleRow><SamplePlate>1</SamplePlate><WellType>REGENERATION</WellType><Concentration>-1</Concentration><ConcentrationUnits>µg/ml</ConcentrationUnits><MolarConcentration>-1</MolarConcentration><MolarConcUnits>nM</MolarConcUnits><MolecularWeight>-1</MolecularWeight><Temperature>25</Temperature><StartTime>6017590</StartTime><AssayTime>5</AssayTime></CommonData><FlowRate>1000</FlowRate><StepType>KREGENERATION</StepType><StepName>Regeneration</StepName><StepStatus>OK</StepStatus><ActualTime>4.99901</ActualTime><CycleTime>0.2</CycleTime><AssayXData Points="25">nv8QRFsMEUQoGRFE9CURRMEyEUSOPxFEW0wRRChZEUT0ZRFEwXIRRI5/EUSMjBFEKJkRRPSl
EUTBshFEjr8RRFvMEUQo2RFE9OURRMHyEUSO/xFEWwwSRCgZEkT0JRJEwTISRA==</AssayXData><AssayYData Points="25">N8hQwPTmXsBiqWTAIyxowIdkasAOnWzAcC9uwOdZb8BWXHDA75xxwBo9csBRZ3PAfjV0wEob
dcAWs3XAsHJ2wKRzdsBoLnfAfMp3wL5jeMC4s3jA00d5wMy3ecD64XnAfiN6wA==</AssayYData></Step><Step><CommonData><SampleLocation>12</SampleLocation><SampleID></SampleID><SampleGroup></SampleGroup><SampleInfo></SampleInfo><SampleRow>F</SampleRow><SamplePlate>1</SamplePlate><WellType>NEUTRALIZATION</WellType><Concentration>-1</Concentration><ConcentrationUnits>µg/ml</ConcentrationUnits><MolarConcentration>-1</MolarConcentration><MolarConcUnits>nM</MolarConcUnits><MolecularWeight>-1</MolecularWeight><Temperature>25</Temperature><StartTime>6033662</StartTime><AssayTime>5</AssayTime></CommonData><FlowRate>1000</FlowRate><StepType>KREGENERATION</StepType><StepName>Regeneration</StepName><StepStatus>OK</StepStatus><ActualTime>4.99999</ActualTime><CycleTime>0.2</CycleTime><AssayXData Points="25">jj8SRFtMEkQoWRJE9GUSRMFyEkR+fxJEW4wSRCiZEkT0pRJEwbISRH6/EkRKzBJEF9kSRPTl
EkSx8hJEfv8SREoME0QXGRNE9CUTRMEyE0SOPxNESkwTRChZE0TkZRNEwXITRA==</AssayXData><AssayYData Points="25">uGECvrFH9r1JLb29jY2AvdBbOb3JF+68hiGPvK53PLuBcC88jcWmPLxr4zy41QQ9jFEiPacq
QT3t9k099NJ+PfO6iD1veY892ZycPaFooj3KsK09vSS5PScPyD3/4MM9hUbLPQ==</AssayYData></Step><Step><CommonData><SampleLocation>1</SampleLocation><SampleID></SampleID><SampleGroup></SampleGroup><SampleInfo></SampleInfo><SampleRow>F</SampleRow><SamplePlate>1</SamplePlate><WellType>BUFFER</WellType><Concentration>-1</Concentration><ConcentrationUnits>µg/ml</ConcentrationUnits><MolarConcentration>-1</MolarConcentration><MolarConcUnits>nM</MolarConcUnits><MolecularWeight>-1</MolecularWeight><Temperature>25</Temperature><StartTime>6048508</StartTime><AssayTime>30</AssayTime></CommonData><FlowRate>1000</FlowRate><StepType>BASELINE</StepType><StepName>Baseline</StepName><StepStatus>OK</StepStatus><ActualTime>29.999</ActualTime><CycleTime>0.2</CycleTime><AssayXData Points="150">jn8TRFuME0QomRNE9KUTRMGyE0SOvxNEW8wTRCjZE0T05RNEwfITRI7/E0RbDBREKBkURPQl
FETBMhREjj8URFtMFEQoWRRE9GUURMFyFER+fxREW4wURCiZFET0pRREsbIURI6/FERbzBRE
sdoURPTlFETB8hREjv8UREoMFUT4GxVE9CUVRMEyFUSOPxVEW0wVRChZFUTkZRVEwXIVRI5/
FURKjBVEKJkVROSlFUTBshVEjr8VRFvMFUQo2RVE5OUVRLHyFUSO/xVEWwwWRCgZFkT0JRZE
sTIWRI4/FkRbTBZEKFkWRPRlFkTBchZEfn8WREqMFkQXmRZE5KUWRMGyFkSOvxZEW8wWRCjZ
FkT05RZEwfIWRDIAF0RbDBdEKBkXRPQlF0TBMhdEF0EXRFtMF0QoWRdE9GUXRLFyF0SOfxdE
W4wXRCiZF0T0pRdEsbIXRI6/F0RbzBdEKNkXROTlF0TB8hdEjv8XREoMGEQXGRhE5CUYRMEy
GESOPxhEW0wYRChZGET0ZRhEwXIYRI5/GERbjBhEKJkYRPSlGESxshhEjr8YRFvMGEQo2RhE
9OUYRMHyGESO/xhESgwZRBcZGUT0JRlEwTIZRI4/GURbTBlEF1kZRPRlGUTBchlEjn8ZRFuM
GUQXmRlE9KUZRMGyGUSOvxlEW8wZRCjZGUTk5RlEsfIZRI7/GURbDBpEFxkaROQlGkTBMhpE
fj8aREpMGkQoWRpE5GUaRMFyGkSOfxpEW4waRBeZGkTkpRpEwbIaRI6/GkRbzBpEF9kaRPTl
GkSx8hpE</AssayXData><AssayYData Points="150">sFkMPpiHCD6RswQ+6owIPv6BCz44Bgw+JMsMPjvjED72qhA++mMRPqezFz6BNhU+b7MZPtGu
FD5SIBc+TX4YPmwvGz7TDho+xaoZPsohHz4Nkh8+FxwePhhyIT5A3CA+hbskPlR8Iz7BEic+
bc4nPiN/KT6PYSg+5K4pPizoKT4/HC0+kl4rPtKWKz74azA+ZuUrPvm9LD6mqTE+LR8xPrro
MD5/+TE+H9QxPuOwMD53bDU+l2c1PtFRNT5zRzg+3ck2PpztOT45VTk+3o45PlV0Nz531zk+
Ur49PpojPj7TqT8+AjhFPtlQPz7dTkI+OntBPpi8QT40okM+wHtDPoVART6Z6EQ+QLtGPtO8
Rj62Ikg+BadEPuwoRT5wzkY+eMxIPrO8ST4AVUk+dThOPpYvSj7oSE4+KpBLPhmXTT5Hh04+
E3NRPjB0Uj4Fm04+9NZNPqJMUT6AXVE+YNtTPiSNUj4pelE+Cu9VPgobVD79ilI+8M5TPs17
VD48hlc+MB1YPmJeUz7Ql1c+rZhUPoqHVT5uBVc+iehdPjtRVT62Ul0+itdaPrLVWj7buFc+
ryhcPquYWT6gLl4+vB9ePuieXD767WA+gV1cPjc+Xz588GE++S5gPt+bXz6xJ14+c7dhPl6U
YD76o2Y+Q0lnPjBfYz4NhWU+s7dkPuIpZT43K2g+vXRjPsttZz7MV2k++CpnPk7baT4WQWk+
zkVnPnMuaj4OgmQ+SpdoPtl5aj4akWs+TwVtPu4gaT6Aj2k+g/hrPtyoaj44AW4+3WBqPmNP
bT7Cmmw+</AssayYData></Step><Step><CommonData><SampleLocation>1</SampleLocation><SampleID></SampleID><SampleGroup></SampleGroup><SampleInfo></SampleInfo><SampleRow>F</SampleRow><SamplePlate>1</SamplePlate><WellType>BUFFER</WellType><Concentration>-1</Concentration><ConcentrationUnits>µg/ml</ConcentrationUnits><MolarConcentration>-1</MolarConcentration><MolarConcUnits>nM</MolarConcUnits><MolecularWeight>-1</MolecularWeight><Temperature>25</Temperature><StartTime>6079568</StartTime><AssayTime>80</AssayTime></CommonData><FlowRate>600</FlowRate><StepType>LOADING</StepType><StepName>Loading</StepName><StepStatus>OK</StepStatus><ActualTime>79.999</ActualTime><CycleTime>0.2</CycleTime><AssayXData Points="400">fv8aREsMG0QYGRtE1CUbRLEyG0R+PxtES0wbRBhZG0TkZRtEsXIbRH5/G0SdjBtEGJkbROSl
G0SxshtEn78bREvMG0QY2RtE5OUbRLHyG0R+/xtEDw0cRBgZHETkJRxEsTIcRH4/HERLTBxE
GFkcRORlHESxchxEfn8cREuMHEQYmRxEiKYcRLGyHER+vxxES8wcRBjZHEQB6BxEsfIcRH7/
HERLDB1EGBkdROQlHUSxMh1Efj8dREtMHUQYWR1E5GUdRLFyHUR+fx1ES4wdRBiZHUTkpR1E
sbIdRH6/HURLzB1EGNkdROTlHUSx8h1Efv8dREsMHkQYGR5E5CUeRLEyHkR+Px5ES0weRAdZ
HkTUZR5EsXIeRH5/HkQ6jB5EWZkeROSlHkShsh5Ebr8eREvMHkQY2R5E5OUeRLHyHkRu/x5E
Dw0fRBgZH0TkJR9EoTIfRH4/H0R8TB9EGFkfRORlH0QDcx9Efn8fREuMH0QomR9E5KUfRPOy
H0R+vx9EOswfRBjZH0Tk5R9EsfIfRH7/H0RLDCBEGBkgROQlIESxMiBEbj8gREtMIEQYWSBE
5GUgRCRzIER+fyBES4wgRAeZIETkpSBEsbIgRH6/IERLzCBEGNkgROTlIEQD8yBEfv8gREsM
IUQYGSFE5CUhRLEyIUR+PyFEOkwhRBhZIUTkZSFEdnMhRH5/IURLjCFEGJkhROSlIUSxsiFE
fr8hREvMIUQY2SFE5OUhRLHyIUR+/yFEOgwiRBgZIkTkJSJEsTIiRH4/IkRLTCJEB1kiRORl
IkSxciJEbn8iREuMIkQYmSJE5KUiRKGyIkR+vyJEOswiRBjZIkTk5SJEsfIiRH7/IkQ6DCNE
DRojROQlI0SxMiNEfj8jREtMI0RqWSNE5GUjRLFyI0R+fyNEOowjRBiZI0TkpSNEsbIjRH6/
I0RLzCNEGNkjROTlI0Sx8iNEfv8jRDoMJEQHGSRE5CUkRLEyJER+PyRES0wkRBhZJETUZSRE
oXIkRG5/JEQ6jCREGJkkROSlJESxsiREfr8kRDrMJEQY2SRE5OUkRLHyJERu/yRESwwlRAcZ
JUTkJSVEoTIlRH4/JUQ6TCVEGFklRORlJUSxciVEfn8lREuMJUQYmSVE5KUlRLGyJUR+vyVE
S8wlRBjZJUTk5SVEsfIlRG7/JURLDCZEBxkmROQlJkShMiZEfj8mREtMJkQHWSZEJmYmRKFy
JkRufyZES4wmRBiZJkQFpiZEsbImRH6/JkRLzCZEGNkmROTlJkSx8iZEfv8mREsMJ0QYGSdE
5CUnRLEyJ0RuPydES0wnRAdZJ0RHZidEsXInRH5/J0RLjCdEGJknRPWlJ0ShsidE4L8nREvM
J0QY2SdE5OUnRLHyJ0Ru/ydESwwoRBgZKETkJShEoTIoRG4/KEQ6TChEOFkoRNRlKEShcihE
fn8oRDqMKEQHmShE5KUoRLGyKER+vyhEOswoRAfZKETk5ShEsfIoRH7/KERLDClEBxkpROQl
KUShMilEbj8pREtMKUQYWSlE1GUpRLFyKUR+fylEOowpRAeZKUTkpSlEsbIpRH6/KUQ6zClE
B9kpRNTlKUSh8ilEfv8pREsMKkQYGSpE5CUqRKEyKkRuPypES0wqRAdZKkTUZSpEoXIqRH5/
KkRLjCpEGJkqRNSlKkShsipEbr8qRDrMKkQH2SpE5OUqRLHyKkR+/ypEOgwrRCgZK0TkJStE
sTIrRH4/K0RLTCtEGFkrRNRlK0SxcitEfn8rRDqMK0QHmStE1KUrRLGyK0RuvytES8wrRBjZ
K0Tk5StEsfIrRH7/K0RLDCxEBxksRNQlLEShMixEfj8sRDpMLEQYWSxE5GUsRKFyLER+fyxE
OowsRBiZLETkpSxEobIsRG6/LERLzCxEGNksRNTlLESh8ixEbv8sRDoMLUQHGS1E1CUtRKEy
LURuPy1EOkwtRBhZLUQmZi1EsXItRH5/LUQ6jC1EGJktROSlLUShsi1Efr8tREvMLUQY2S1E
1OUtRKHyLUR+/y1ESwwuRAcZLkTUJS5E0jIuRG4/LkQ6TC5EB1kuRORlLkTSci5Ebn8uRDqM
LkQHmS5E5KUuRKGyLkR+vy5ES8wuRAfZLkTU5S5EofIuRA==</AssayXData><AssayYData Points="400">7sFuPqrMcD5AbHA+SGJyPtOkcj5RLHE+hvZ0PgVncz6YbnE+7flxPjaicT4y33M+9hR2Pgmw
dj6SV3I+8V53PjcXeD5ovnw+RAFzPhtFeT6FLXc+CV54PmSiej75LHY+EGF6Pjcoej4SnHY+
vyF+Poq3eT6qEnk+TTt/PiCrdz5WbHw+0pN5PqNmfD6Tp3g+7J99PtrjeT4XLXw+Ecp6Prf3
fj79QoE+BWB/PgcXgT5fnIE+ksyAPtsrgD7ITH8+toCBPt60fj6+1H4+0ap+PrkNgT5DG4I+
c0SAPrE2gj6jr4I+L4+BPib3gT5MiYA+f/CBPhU9gT5f0oI+snyCPs0+gz5w6II+yfGBPhl3
gj7PooM+r7yDPtzShT4GxIE+3qyCPj7Qgj7c/IQ+hcqCPkPTgz7L9YI+zyOFPtGagj7G+4M+
BS6DPp4hhT575YU+qs6FPo6RhD5XtoM+T96FPuAriD6XPYU+gEeGPp8Chz4GGIg+FhaHPsx8
hz59d4U+voaGPkH5hj7pN4Y+OgSHPmxQiD61Dog+4q2IPq7fhz45aYY+YByIPuNyij5Ma4g+
X5uJPvQkiD4xDYc+oFGJPrx5iT7pk4o+hH6IPilriz7XRYk+9a2JPqXHhz4O04k+T9GJPjqb
iT6m7Io+uvSJPjR0jD5MsIk+YdSIPs5eij4Ikow+Y4SKPnxbij4RiYw+heqJPvpyjD6Gqo0+
LE2MPvwUij66DYw+e2qLPilZiz4ehIo+qIKNPsuPjD7c0ow+T4eNPm89iz655ok+i/WKPu1S
jD46vIw+twuOPkJeij6TOo0+We6NPvJ8jj5uHI4+f0mOPhoFjT5JJJE+DB2OPkbQjz5O0I4+
bcqNPuz9jz5ggpE+oI+QPmE9jz56U48+W66PPhYQkD425Y8+X3uPPvBAjz7Kg5A+1IaQPtSU
kD7MtpA+5caPPsc1kD66WpI+U6OQPh2kkD7XnJE+CNmQPnvljz4/nI4+19yNPpcmkD7NeZA+
jVqSPrbZjz6D5pE+M9CUPmTskT5zS5E+lh2TPpGHkj5A1ZI+uH2TPq25kj5HtJA+X7CSPpTA
kD75r5E+99+TPvVZkj4Z/pE+MKSTPrKVkz5T75I+zziVPgpwkz41O5Q+mlyVPvEAlD69npI+
zguVPp/Zlj4vc5Q+MG6TPj/okj4R1ZE+8CKWPqn6kz6kcpU+dQiWPpb1kj5QwpM+hVCUPltU
lj4a6JY+i06UPtcWlT5C15Y+3T+VPmADlT4zB5Q+hGOWPrcYlT5PQ5U+jh+WPpSgmD7cNpY+
CIiUPtJWlj4dVZg+lW2VPlAklj43DZY+Vt2XPjExlj52JJo+IcCYPqjVlz66gJY+qK+WPt7/
mD5585g+8iGXPlc3mT5dRZg+FwaZPik7mj4OspY+i4SYPqhxlz5cQ5k+6lWYPt9emT6Bf5g+
iduXPsXamz7zcZk+OneaPmmvmT7+Nps+zY2YPvLlmD5TxZo+Y3uZPvd2mT4swJg+TWeaPoxU
mT4Ez5o+FxKZPgqemT4vJJo+7OeaPggkmj4S55g+06uZPtfLmD7gU5o+yVGbPk6Omj5b+5o+
yM2aPmL+mz5mlZo+eyybPmVOmj4aEJw+G9iaPsUwmz7PPZs+OaCePgSYmj5NUJk+rV2bPg5p
mz6Nz5w+w8SbPl8Cmj6bKp0+6+ufPhoInT7Fi5s+jzOdPjHHnD4ZOZ0+gnmdPg1Nnj4gUZ0+
BaScPnlImz44yJw+GOCdPu8snj5H9Zw+Xd+cPutGnj6lMKE+ynmePnC7nz4Nop4+cmuaPi/8
nT4aYJ4+j4OePj/dnz7S1Zw+TFyfPstcoD6Jfp0+VXWdPlPwnT4RFqA+TrCePjTxnz4wCKA+
zxWePmfCoD5fBKA+mLafPtitnj7+/54+V/GdPlBNoD7pAZ8+SW+gPlG1oD7MTKE+vDuiPme2
oD7y7qA+F6ahPjDSoT44O6E+x/2hPmfVnj6/WqM+yqefPl7KoT6JjKM+96CjPoIsoD5zd6E+
Q2eiPvzgoz4Y36A++UuhPpPgoj5HPaI+P2qePljdoT7Of6A+Ih+jPjiVoz7ad6I+ZU2iPrAX
oj7rIaI+b3SiPkrCoj6VkqM+7wqiPh8lpD6RV6U+pbGjPg==</AssayYData></Step><Step><CommonData><SampleLocation>1</SampleLocation><SampleID></SampleID><SampleGroup></SampleGroup><SampleInfo></SampleInfo><SampleRow>F</SampleRow><SamplePlate>1</SamplePlate><WellType>BUFFER</WellType><Concentration>-1</Concentration><ConcentrationUnits>µg/ml</ConcentrationUnits><MolarConcentration>-1</MolarConcentration><MolarConcUnits>nM</MolarConcUnits><MolecularWeight>-1</MolecularWeight><Temperature>25</Temperature><StartTime>6160597</StartTime><AssayTime>30</AssayTime></CommonData><FlowRate>1000</FlowRate><StepType>BASELINE</StepType><StepName>Baseline</StepName><StepStatus>OK</StepStatus><ActualTime>29.999</ActualTime><CycleTime>0.2</CycleTime><AssayXData Points="150">bv8uRDsML0QIGS9E1CUvRKEyL0RuPy9ES0wvRAhZL0TUZS9EoXIvRF5/L0Q7jC9E95gvRMSl
L0Shsi9Ebr8vRDvML0QI2S9ExOUvRKHyL0Ru/y9EOwwwRAgZMETUJTBEoTIwRG4/MEQqTDBE
CFkwRNRlMEShcjBEbn8wRDuMMEQImTBE1KUwRJGyMERuvzBEO8wwRAjZMETU5TBEofIwRG7/
MEQ7DDFECBkxRNQlMUSRMjFEsD8xRDtMMUQIWTFE1GUxRKFyMURufzFEO4wxRAiZMUTUpTFE
obIxRG6/MUQ7zDFEzNkxRNTlMUSh8jFEbv8xRDsMMkQIGTJE1CUyRKEyMkRuPzJEO0wyRAhZ
MkTUZTJEoXIyRG5/MkQ7jDJECJkyROWlMkShsjJEbr8yRDvMMkT32DJE1OUyRKHyMkRu/zJE
OwwzRAgZM0TUJTNEoTIzRG4/M0QqTDNE91gzRNRlM0ShcjNEbn8zRDuMM0QImTNEJqYzRKGy
M0RuvzNEO8wzRAjZM0TU5TNEkfIzRG7/M0Q7DDRE9xg0RNQlNEShMjREbj80RCpMNEQIWTRE
1GU0RKFyNERufzREKow0RAiZNETUpTREobI0RF6/NEQ7zDRECNk0RMTlNESh8jREbv80RDsM
NUT3GDVE1CU1RJEyNURuPzVEKkw1RAhZNUTUZTVEoXI1RG5/NUQ7jDVECJk1RNSlNUShsjVE
br81RDvMNUQI2TVE1OU1RJHyNURu/zVEOww2RAgZNkTUJTZEoTI2RG4/NkQ7TDZECFk2RGhm
NkSRcjZE</AssayXData><AssayYData Points="150">V0ajPoywoz5knqM+NgWjPhEZpj5hD6M+0belPpiyoj4P86Q+qROkPjibpT6SZaM+KkSlPjTC
oz4hkKU+JX+jPv8KpD6CIKY+7VelPgCVpD5+JKU+p2imPqUYpD4FgaU+Kw2kPvfKpD7oaKU+
a8SmPjKBpT4Y2aU+VeWnPjC9pT7LM6U+mUGnPtxPpj7FoKY+Ff2mPuTnpD7846c+SZ+lPlI1
pT6hy6U+/xqmPht3pz7GCqg+Cz+mPkc9pj6zsKc+qkmoPr2LqD6LVqc+7KqoPj+jqD5neKY+
dximPsWHpz7uRak+rlqmPmutpz4IM6k+T5apPs40qT5pn6c+MZenPi7dqT5qkak+iVOnPtAM
qD6xXKo+CVupPh4xqT40u6g+BpKnPu1ZqD7ngao+LdupPpecpT68DKo+nqCrPjfLqT4YdKg+
fEGoPt7mqj49zKg+ZIaqPtW7qz7A2ag+x/CqPvwAqz6axKo+We6mPipbqj426ak+ZcuoPkLH
qz727ao+7oWpPtz8qT4ZJKo+mzGpPtJ/qj5Pmqw+GBGrPv1jrD5svKo++2eqPoCnpz5YEas+
cJarPlRdqj6nPas+LVCsPgZCrD67tqw+D8CrPndvqz79I6s+2HKqPh4crT5jOa0+8HOrPuRl
rT4W5as+1BauPqD1rD4UXq0+5/urPhYJrD4+U60++9GrPoe5qz7Agaw+gsqrPuBiqz5gNqw+
6dusPh4wrT4mJa0+DZysPjLPrD4cuKw+FOitPhr7rT6Enq0+kDitPrCrrD4MLK0++GevPjHx
rD7otq4+</AssayYData></Step><Step><CommonData><SampleLocation>10</SampleLocation><SampleID>BG505 T332N SOSIP</SampleID><SampleGroup></SampleGroup><SampleInfo></SampleInfo><SampleRow>F</SampleRow><SamplePlate>1</SamplePlate><WellType>KSAMPLE</WellType><Concentration>-1</Concentration><ConcentrationUnits>µg/ml</ConcentrationUnits><MolarConcentration>15.63</MolarConcentration><MolarConcUnits>nM</MolarConcUnits><MolecularWeight>-1</MolecularWeight><Temperature>25</Temperature><StartTime>6199224</StartTime><AssayTime>180</AssayTime></CommonData><FlowRate>600</FlowRate><StepType>ASSOC</StepType><StepName>Association</StepName><StepStatus>OK</StepStatus><ActualTime>180</ActualTime><CycleTime>0.2</CycleTime><AssayXData Points="900">Xn82RCuMNkTnmDZExKU2RIGyNkRevzZEK8w2RPjYNkTE5TZEkfI2RF7/NkQaDDdE5xg3RMQl
N0SBMjdEXj83RCtMN0T4WDdE22Y3RJFyN0RefzdEK4w3RPiYN0TEpTdEgbI3RF6/N0QrzDdE
+Ng3RLTlN0SR8jdETv83RCsMOET4GDhEtCU4RIEyOERePzhEK0w4RPhYOETEZThEkXI4RF5/
OEQrjDhE+Jg4RMSlOESBsjhETr84RCvMOETn2DhExOU4RJHyOERO/zhEKww5ROcYOUTEJTlE
kTI5RF4/OUQrTDlE51g5RMRlOUSRcjlETn85RCuMOUTnmDlExKU5RJGyOURevzlEK8w5RN3Z
OUS05TlEkfI5RKD/OUQrDDpE+Bg6RMQlOkSBMjpETj86RCtMOkTnWDpExGU6RIFyOkROfzpE
Gow6RPiYOkTEpTpEkbI6RF6/OkQrzDpE59g6RMTlOkSR8jpEXv86RBoMO0TnGDtEtCU7RKIy
O0ROPztEK0w7RPhYO0S0ZTtEgXI7RF5/O0QrjDtE+Jg7RLSlO0SBsjtEXr87RBrMO0T42DtE
xOU7RGz0O0Re/ztEKww8RPgYPES0JTxEgTI8RF4/PEQrTDxE51g8RMRlPESRcjxEXn88RCuM
PET4mDxExKU8RJGyPEROvzxEK8w8RPjYPES05TxEkfI8RF7/PEQaDD1E+Bg9RLQlPUSBMj1E
Xj89RBpMPUT4WD1ExGU9RIFyPUROfz1EGow9RPiYPUS0pT1EgbI9RE6/PUQrzD1E+Ng9RLTl
PUSR8j1EXv89RBoMPkT4GD5EtCU+RIEyPkRePz5EGkw+ROdYPkTEZT5EkXI+RE5/PkQrjD5E
55g+RLSlPkSRsj5ETr8+RCvMPkTn2D5ExOU+RIHyPkRO/z5EKww/RPgYP0S0JT9EgTI/RE4/
P0QrTD9E51g/RLRlP0SBcj9E4X8/RBqMP0T4mD9EtKU/RIGyP0Ruvz9EK8w/RPjYP0S05T9E
kfI/RF7/P0QrDEBE5xhARLQlQESRMkBEXj9ARBpMQET4WEBEtGVARJFyQEThf0BEGoxARPiY
QES0pUBEgbJARE6/QEQazEBE+NhARLTlQESR8kBEXv9ARBoMQUT4GEFEtCVBRIEyQUReP0FE
K0xBROdYQUTEZUFEkXJBRF5/QUQajEFE+JhBROWlQUSBskFETr9BRBrMQUT42EFExOVBRIHy
QURO/0FEKwxCROcYQkS0JUJEgTJCRF4/QkQaTEJE51hCRNVlQkSBckJETn9CRBqMQkT4mEJE
tKVCRIGyQkROv0JEK8xCROfYQkS05UJEkfJCRF7/QkQrDENE+BhDRMQlQ0SRMkNETj9DRCtM
Q0TnWENExGVDRJFyQ0ROf0NEK4xDROeYQ0S0pUNEgbJDRF6/Q0QazENE59hDRMTlQ0SR8kNE
Tv9DRBoMRET4GEREtCVERJEyREReP0REGkxEROdYRES0ZUREgXJERF5/RERMjERE55hERMSl
RESBskRETr9ERCvMRET42ERExOVERIHyRERO/0REGgxFRPgYRUTEJUVEgTJFRF4/RUQaTEVE
+FhFRLRlRUSRckVETn9FRBqMRUTnmEVExKVFRIGyRUROv0VEGsxFROfYRUTE5UVEgfJFRE7/
RUQaDEZE5xhGRLQlRkSRMkZETj9GRBpMRkTnWEZExGVGRIFyRkRef0ZEGoxGRPiYRkTEpUZE
kbJGRE6/RkS+zEZE59hGRMTlRkSB8kZEXv9GRCsMR0T4GEdEtCVHRIEyR0ROP0dEjUxHROdY
R0S0ZUdEgXJHRE5/R0QajEdE+JhHRLSlR0SBskdEXr9HRBrMR0Tn2EdExOVHRJHyR0RO/0dE
GgxIRPgYSES0JUhEgTJIRE4/SEQrTEhE51hIRLRlSESBckhETn9IRBqMSETnmEhEtKVIRIGy
SERev0hEGsxIRPjYSES05UhEgfJIRE7/SEQaDElE+BhJRLQlSUSBMklEXj9JRBpMSUTnWElE
tGVJRJFySUROf0lEGoxJRPiYSUS0pUlEgbJJRE6/SUQazElE59hJRLTlSUSo80lETv9JRBoM
SkT4GEpEtCVKRLIySkROP0pEK0xKROdYSkS0ZUpEgXJKRF5/SkQajEpE55hKRLSlSkSRskpE
Tr9KRBrMSkTn2EpEtOVKRIHySkRO/0pEGgxLROcYS0TEJUtEgTJLRF4/S0QaTEtE51hLRLRl
S0SBcktETn9LRBqMS0TnmEtEtKVLRIGyS0ROv0tEK8xLROfYS0S05UtEgfJLRF7/S0QrDExE
5xhMRLQlTESRMkxETj9MRBpMTESsWUxExGVMRIFyTEROf0xEK4xMROeYTES0pUxEgbJMRF6/
TEQrzExE/tlMRLTlTESB8kxETv9MRBoMTUT4GE1EtCVNRIEyTUROP01EK0xNROdYTUS0ZU1E
kXJNRE5/TUQajE1E55hNRLSlTUSRsk1EXr9NRCvMTUTn2E1EtOVNRIHyTURe/01EKwxOROcY
TkTEJU5EgTJORE4/TkQaTE5E51hORLRlTkSBck5EwH9ORBqMTkTnmE5EtKVORIGyTkROv05E
GsxOROfYTkS05U5EgfJORE7/TkQrDE9E5xhPRLQlT0SBMk9EXj9PRDtMT0TnWE9EtGVPRIFy
T0ROf09EK4xPROeYT0S0pU9EgbJPRE6/T0QazE9E59hPRLTlT0SB8k9ETv9PRCsMUETnGFBE
tCVQRJEyUEROP1BEGkxQROdYUES0ZVBEkXJQRF5/UERMjFBE55hQRMSlUESBslBETr9QRBrM
UETn2FBE9uVQRJHyUERO/1BEGgxRROcYUUS0JVFEgTJRRF4/UUQaTFFECFlRRLRlUUSRclFE
Tn9RRCuMUUTnmFFExKVRRIGyUUROv1FEGsxRROfYUUTE5VFEgfJRRE7/UUQaDFJE+BhSRMQl
UkSBMlJETj9SRCtMUkTnWFJE1WVSRIFyUkRef1JEK4xSROeYUkS0pVJEgbJSRF6/UkQazFJE
59hSRLTlUkSB8lJEXv9SRCsMU0TnGFNExCVTRIEyU0ReP1NEGkxTRPhYU0TEZVNEkXJTRF5/
U0R9jFNE55hTRMSlU0SRslNEXr9TRCvMU0T42FNExOVTRIHyU0Re/1NEKwxURPgYVES0JVRE
kTJURG4/VEQrTFRE+FhURMRlVESRclREXn9URCuMVET4mFRExKVURJGyVERev1REK8xURPjY
VETE5VREkfJURF7/VEQrDFVE+BhVRMQlVUSRMlVEXj9VRCtMVUT4WFVExGVVRJFyVURef1VE
K4xVRPiYVUTEpVVEorJVRF6/VUQrzFVE+NhVRMTlVUSR8lVEXv9VRCsMVkT4GFZExCVWRJEy
VkReP1ZEK0xWRPhYVkTEZVZEkXJWRF5/VkQ7jFZE+JhWRLSlVkSRslZEXr9WRCvMVkT42FZE
xOVWRJHyVkRe/1ZEKwxXRBgZV0TEJVdEkTJXRF4/V0QrTFdE+FhXRLRlV0SRcldEXn9XRCuM
V0T4mFdExKVXRJGyV0Rev1dEK8xXRPjYV0TE5VdEkfJXRF7/V0QrDFhE+BhYRMQlWESRMlhE
Xj9YRCtMWET4WFhExGVYRJFyWERef1hEK4xYRPiYWETEpVhEkbJYRE6/WEQrzFhE+NhYRMTl
WESR8lhEXv9YRCsMWUT4GFlExCVZRJEyWUReP1lEK0xZROdYWUTEZVlEkXJZRF5/WUQrjFlE
+JhZRMSlWUSRsllEXr9ZRCvMWURK2VlExOVZRIHyWURu/1lEKwxaRPgYWkTEJVpEkTJaRF4/
WkQrTFpE+FhaRLRlWkSRclpEXn9aRCuMWkT4mFpExKVaRJGyWkRev1pEK8xaRPjYWkTV5VpE
kfJaRF7/WkQrDFtE+BhbRMQlW0SRMltEXj9bRBpMW0T4WFtExGVbRJFyW0ROf1tEK4xbRPiY
W0TEpVtEkbJbRF6/W0QrzFtE+NhbRMTlW0SR8ltETv9bRBoMXET4GFxExCVcRJEyXEReP1xE
K0xcRPhYXETEZVxEkXJcRF5/XEQrjFxE+JhcRMSlXESRslxEXr9cRCvMXET42FxE4edcRJHy
XERe/1xEKwxdRPgYXUTEJV1EkTJdRE4/XUQrTF1E51hdRMRlXUSRcl1EEoBdRBqMXUT4mF1E
xKVdRJGyXUROv11EK8xdROfYXUTE5V1EkfJdRE7/XUQrDF5E+BheRMQlXkSRMl5ETj9eRCtM
XkT4WF5ExGVeRJFyXkRef15EK4xeRPiYXkS0pV5EgbJeRE6/XkQrzF5E+NheRMTlXkSR8l5E
Xv9eRCsMX0T4GF9ExCVfRJEyX0ReP19EGkxfRPhYX0TEZV9EkXJfRF5/X0QrjF9E+JhfRLSl
X0SBsl9EXr9fRBrMX0T42F9ExOVfRJHyX0Re/19EGgxgROcYYETEJWBEkTJgRF4/YEQaTGBE
+FhgRMRlYESRcmBEXn9gRCuMYET4mGBExKVgRIGyYERev2BEK8xgRPjYYETE5WBEkfJgRF7/
YEQrDGFE5xhhRMQlYUSBMmFEXj9hRCtMYUT4WGFEtGVhRJFyYURef2FEK4xhRPiYYUTEpWFE
kbJhRE6/YUQazGFE+NhhRMTlYUSR8mFEXv9hRMQNYkTnGGJExCViRJEyYkReP2JEK0xiROdY
YkTEZWJEkXJiRF5/YkQajGJE55hiRLSlYkSRsmJETr9iRCvMYkT42GJExOViRJHyYkRe/2JE
GgxjRPgYY0TEJWNEgTJjRF4/Y0QrTGNE+FhjRLRlY0SRcmNE</AssayXData><AssayYData Points="900">fDSuPm8TqD7s6aQ+xR2kPsLYnT5935o+0xOYPrErlz4bxZU+1MCUPmqpkz7y1JQ+CRSRPjeE
kD4KyZE+o1SRPu4tkT4TVI8+wKSQPk+skD7GXJE++HKOPq90kD70iI4+RmuOPqLDkD4RspA+
uxiRPuzDjj78B48+GeiQPgwrkD5obJA+IyOQPi1Rjz4DaI8+tWyQPioXkD4RdI0+lR+PPpw7
kT6F+44+xr6PPiARjz7LYZM+546SPihgjz74/5A+egORPgFtkD4Iq5A+2TiQPj6dkj6Iz5E+
Ic2OPqUVkz5FJ5E+OH+SPr65kT4iEpE+lUeQPkR6kD6g9ZI+sbORPu6ykj49dJE+7KqSPuLe
kT7CZ5M+DQuUPheTkz6eepM+ZWGSPtdjkT53iJQ+sh6TPnqmkj47g5I+HraRPlDXlD6CiZM+
Y66VPvYBlD74+5Q+T5aUPmvkkz6d5JM+Lu6UPtuRkT7dApI+nd2SPjAQkj7+xJQ+vG+VPicr
lD7eb5U+eFmTPtBNlj60qJM+szGVPkb8lD6bX5U+BxSUPpuvlD46uZQ+Q9WTPiullD6FcZY+
NqmVPj/JlD7STJU+FT2VPibllT7Nu5Y+A6uUPpbgkz7QZZY+iyqVPqIjlj5J3JY+vKOVPmda
lz4gepY+1/iVPucNlT6TF5Y++GeXPiIPlz7EZ5Y+7cOWPjV6lT6KZ5g+0aiUPmLxlD6TdpU+
SSWXPpMUmD4zyJY+kfmWPsowlT5qLpg+5BGYPjGvlz6SL5Y+b1yXPrfdlz7wUZk+FyuYPjg6
mT5zn5g+OYiZPqLblz5LyZg+qz+WPk5Klz6F25c+FDiZPpOOmD4wNZg+PheYPpmrlj6y7Zc+
qk+ZPhTklz78f5s+2XmZPrzxmD7uY5k+dtaZPr/ymT6035k+rpyZPrcOmj45upc+fjqXPg+M
mD7K+5k+FluZPjM/mj6Bjpo+yCqbPkypmz5k9Zk+m2eaPqiMmD7wG5g+3sCYPtfgmj61sZo+
FEmaPhAomj4+lpo+cZyaPkQtmT70Tpk+Fk6aPjSZnT5R45k+hQGdPs6Smj7X05o+QrqbPp6m
mz7oRZw+IkiaPptEmz5IiJw+2nWcPgGWnj7rQJ0+jSedPoTzmz7Y9ps+nS2bPlrPmz6/Kp4+
KUecPsjHmz5JkZ0+snKcPuTFmz7UkZo+V3ycPl0onD5n45s+JKmbPrYinj5Y150+Pk6dPqPW
mj7wb50+G9SbPvnRnD6GnZ0+iwidPh0Zmz6kpZ0+bsKcPodvmz7XgZw+wkGdPmX+nT4mjp4+
YwudPjGdmz7AHJ0+xJmcPm7BnD7P+50+jK6ePmj3nj71gp0+tVeePmS2nT7+UZw+cXWdPvI/
nz5hKJ4+/D2fPt9/nT5rmp0+wNiePiO3nT7ohp4+FSGfPlWQnj4Fq54+mnOePq4bnz5icaI+
IFSePsb4nj42n54+uzmfPmWdoD7dEZ8+TPafPgmgnj6zLJ8+VRifPrPunT7a8J8+BxigPjWL
nj4I+p4+FKufPvAtoT7JI6A+x5agPuZFnz7uxaE+VGihPizxnz6/0KE+DrWgPma+oD7Ee6A+
x8ehPiRQoD7vB6I+WuSfPhSMnz5oQ6I+cVehPr5vnz6yaKI+7mehPttRoT4TKKE+uyaiPitc
oD5rd6I+d9yhPl6Moj7lwJ8+IcqhPoILoT71t6E+b/CiPp+Toj5fpqA+OF2gPj5Ooj4a8p8+
51aiPidcoz4Z0qA+A5qgPq/Koj6ok6I+Ll2jPiLToj43wKQ+yRGkPjy6oT7S+58+WayiPumV
oj4a5qE+GzChPqzPoz5JJKE+k6qiPriuoz5SjKM+7qKkPh6hoD6C9KE+RvqgPp3ZoT5tGKM+
kg+iPoULoj6SD6Q+gy+iPsXNoj6gjaI+CWSkPp+aoT4om6M+YAakPkHKoT5oCKM+5cCiPmT0
pD6oYKQ+sa+kPnOFpD42aKQ+h9ikPk+Aoz5LXqI+ibmkPntqoj68RKM+xvyjPmdQoz6HZqQ+
ysGjPp1Eoz7wFaU+vLmmPqbupD5ruqU+1Y6kPhiIpT6iCKU+MNuiPgZzpT5PmqU+wpSkPoQC
pT6+PaU+blmkPk4boz6tqaM+UXimPnEqpT7gTqY+CKOlPkPjpD5RvaY+Y0mmPs6hpT4qPac+
h8qlPtFyoz7cTaM+bYqlPrk5pT6Eo6Q+4hSlPlY0pz7Pdac+DA6pPlFVpz4zQKg+yB6mPjbH
pD67N6U+ZBinPvqapD4WyKU+8EulPu/PpD7ySKg++e+lPkb1pz646KY+HfamPre8pj4zfqY+
XPymPiL/pj5V8ac+4f+mPpGkpz59H6c+Y/inPlxKpz6ebqc+c0OmPsV4qD5hfaY+/D6nPomr
pT5b4qg+5kmnPkzHpz5pTaY+Q3WoPjnCpT7PPqk+04+nPvg9qT7RsKg+3POmPpAGqD4roqc+
v5eoPpB0pz59hKg+94qnPhZkqT6D8qU+3mqmPgC7pz7aO6g+EXCpPsfNqT5kPqo+rmqpPllB
qT7DLac+jQWoPkAJqT6VLKg+0IqoPp06qT4WuKc+rr6nPn4Vpz4L16k++7KoPuaqqT7xC6o+
3UWoPmUzqj4u36c+T1OoPk/ypz4Pqac+yZKoPk/NqD7Oiak+mUOqPkIlqj5QUqk+ofCsPhvX
qT7dDag+8vGoPgVFqj7jIaw+ieaoPo2Pqz6sZ6o++7GoPk32qj5TU6o+rpyoPt1xqT61Jac+
BcqpPqCmqz50yak+FUypPvXWqT4oSKw+Ob2pPv/gqT7iAas+LpWqPvBYqj4Ywqo+3NqqPlPe
qj7Bu6s+RGKsPrHbqT4zgaw+bNqqPorvqz4cT6o+ErqqPkZtrD7FZKw+HserPqcOrT5RnKk+
5sKqPrNcqT6o4Ko+cBqrPoziqz4wTqs+0x+sPp+3qD7e46s+mvurPvOAqj7PEqk+ByCrPhCB
qj5QAao+1nyqPjRKqz7QJqw+l7GqPmC1qz7z96g+HYCrPhp1qz7NPK0+mB6sPlmJrT5gVas+
l46tPkp/rD5YxK0+S2esPiY6rD5V7as+q3isPk63rD7eEKs+CL2qPhNurT4eJKo++v+tPga9
rD6Sjas+LKarPglAqz6CMqw+z+OtPvtTrj5EPK0+DKitPnj5qz4nvKs+UQesPoZ1rD6aKa0+
YCCtPmNWrT4N86w+u5ysPo/7rT4aWK0+YGmtPh24rD5gnKw+DI6uPmP/rD7yZa0+avytPr3r
rD6JBKw+0n+tPhAjrj7YFLA+OqKsPrQVrT6IVa0+Uv2uPoO/rT6ec68+tWysPr4krj6Wvaw+
u+KtPj1Jrz7/660++uGqPoaKrj5HuK4+5GCtPlRbsD7G7q0+hMCsPiq6rD7CSK8+g/CtPkPf
rT6NPK0+eDCtPgsmrj7q2qw+w/6tPmf3rT4FCq4+ju2vPhklrj4NSa4+qTyvPqKurj7jPq8+
o1WuPsOarj4sCK4+nCivPuywsD79964+z8atPhX9rz4bd6w+pvSwPnR4rz74/K0+y3CwPqJR
sT70/64+L56tPs0Brj7vNrA+e5avPhnEsD5WEbE+iuWwPuKmsD4K2K8+aQKzPtTMrz6rFK4+
XF6wPkd4sD7A77A+McOtPv7MsD54OK8+27KvPuz4rz70U7A+4w+wPigbrz7cSLA++6WvPuDO
rj4iBbA+Oe2tPnBbrz4hzLE+eqGvPvRqsT4/5bA+1iSwPumcrj73qLI+DTKwPnYLsT78UbA+
HTavPsbcsj6Mma8+Ip+yPlpfsD7A4q4+c2ixPmp1sT6gIrA+xLKwPnr5sD4jVrI++sCxPrX9
sT7Pk68+Uc2zPuZYsz5hhbE+NFywPswQsz6QkLI+wWiyPoV/sT4ap7I+hJ6wPl4wtD6b07I+
/lyzPqqgrj5rerE+GAiyPnt3sT56T7E+8kKwPo14sj5sO7E+vRWyPiDcsD6oELE+OP+vPp1D
sj6rX68+Fza1PsEosT5t57A+tx+yPtWTrz5QIrI+icGwPgZdsz7GV7M++9OyPk9nsT7kYrI+
S3OyPhuAsz4c9LE+gKuwPrYhsz5BlbE+hzO0Pu2bsz7axLI+1qC0Ps6esz4eu7I+I6SzPiwS
tT4zyrI++WaxPtMatD4dNLM+wiizPk26sj5webM+gI2zPsgVsj5KzbI+aoixPnK0sz4F3bI+
3hmyPgAhsj4eqrM+Pz2yPjGQsj61k7I+OqKyPvshtT4yIrQ+icOyPtV3sj7l6bI+/h2yPkn9
sj6uXrM+RZSzPtZNtT7HCLM+c/SzPi8gsz4GmbQ+v1K0Pqg/sz52T7Y+b+C1Pj5DtD48dLQ+
Ar2zPiGRsz6vvLQ+SZizPj+Xsz6ln7Q+MTu0PrAMtT4us7Y+TQq0Pqs8tT71WbM+JAq0PvYY
tj7ierM+ExC2Po/DtD671bQ+BXy2Prb8sz6IbbU+OgK1Pq+gsz4Af7U+ivyzPkkPtT5U0rM+
fPG1PgOhtT7wv7Y+l9G0PvNjsz5r1bQ+u8+yPlqOsz72SbQ+U2a1PkdCtT60V7U+ITq1Pj51
tT6+xrQ+JKK1PgputD5VcrU+e+62PrFRtT46z7U+MJG0PkFrtT6pJ7c+BBS1PkXJuD5cErc+
KyS3Pg1Ktj7K8bQ+RZG2PqSwtj5BVbg+xAW3PrZetj6mPrY+br+2PmL9tT4Pp7Y+yBq2Pj9g
tT74Irk+uHG2Pk19tD7jNrg+HiW2PstUtT6VjbU+EcC2PlPPtj6Tc7c+nRC2PksYtj6o9rc+
3h+3Pvc7tj7tvrU+D4q3PvfAtT774bc+zYm4PhDXtz7saLU+</AssayYData></Step><Step><CommonData><SampleLocation>1</SampleLocation><SampleID></SampleID><SampleGroup></SampleGroup><SampleInfo></SampleInfo><SampleRow>F</SampleRow><SamplePlate>1</SamplePlate><WellType>BUFFER</WellType><Concentration>-1</Concentration><ConcentrationUnits>µg/ml</ConcentrationUnits><MolarConcentration>-1</MolarConcentration><MolarConcUnits>nM</MolarConcUnits><MolecularWeight>-1</MolecularWeight><Temperature>25</Temperature><StartTime>6388069</StartTime><AssayTime>180</AssayTime></CommonData><FlowRate>600</FlowRate><StepType>DISASSOC</StepType><StepName>Dissociation</StepName><StepStatus>OK</StepStatus><ActualTime>179.999</ActualTime><CycleTime>0.2</CycleTime><AssayXData Points="900">Xn9jRCuMY0T4mGNEtKVjRIGyY0Rev2NEGsxjROfYY0S05WNEkfJjRF7/Y0QaDGRE5xhkRLQl
ZESRMmREXj9kRBpMZET4WGRE5WVkRJFyZEROf2REK4xkRPiYZETEpWREgbJkRE6/ZEQrzGRE
59hkRMTlZESR8mREXv9kRBoMZUTnGGVEuiZlRJEyZUROP2VEGkxlROdYZUTEZWVEgXJlRE5/
ZUQrjGVE55hlRLSlZUSRsmVEXr9lRBrMZUT42GVEtOVlRJHyZURe/2VEGgxmROcYZkTEJWZE
gTJmRE4/ZkQrTGZE+FhmRMRlZkSRcmZEXn9mRCuMZkTnmGZEtKVmRIGyZkRev2ZEGsxmRPjY
ZkS05WZEgfJmRE7/ZkQaDGdE5xhnRLQlZ0SBMmdETj9nRBpMZ0T4WGdExGVnRJFyZ0ROf2dE
K4xnRPiYZ0S0pWdEkbJnRE6/Z0QrzGdE59hnRLTlZ0SR8mdEXv9nRBoMaET4GGhEtCVoRIEy
aEReP2hEGkxoROdYaES0ZWhEgXJoRE5/aEQajGhE+JhoRLSlaESBsmhETr9oRBrMaETn2GhE
tOVoRIHyaERO/2hEGgxpRPgYaUS0JWlEgTJpRE4/aUQrTGlE51hpRLRlaUSBcmlETn9pRBqM
aUT4mGlExKVpRJezaUROv2lEGsxpRPjYaUS05WlEkfJpRF7/aUQaDGpE+BhqRLQlakSBMmpE
Xj9qRBpMakT4WGpEtGVqRIFyakROf2pEGoxqRPiYakS0pWpEgbJqRE6/akQazGpE59hqRLTl
akSB8mpETv9qRCsMa0TnGGtEtCVrRJEya0ROP2tEGkxrRPhYa0S0ZWtEgXJrRE5/a0QajGtE
55hrRMSla0SBsmtETr9rRBrMa0Tn2GtEtOVrRJHya0RO/2tEGgxsRPgYbES0JWxEkTJsRE4/
bEQaTGxE51hsRLRlbESBcmxETn9sRCuMbET4mGxEtKVsRIGybERev2xEGsxsROfYbETE5WxE
kfJsRE7/bEQaDG1E+BhtRLQlbUSBMm1EdEBtRBpMbUTnWG1E9mVtRIFybUROf21EGoxtRPiY
bUS0pW1EgbJtRE6/bUQazG1E59htRLTlbUSR8m1ETv9tRCsMbkTnGG5EtCVuRIEybkROP25E
GkxuRItZbkS0ZW5EgXJuRE5/bkQajG5E55huRMSlbkSBsm5ETr9uRBrMbkTn2G5ExOVuRIHy
bkRO/25EGgxvROcYb0S0JW9EgTJvRE4/b0QaTG9E51hvRLRlb0SBcm9ETn9vRBqMb0TnmG9E
tKVvRJGyb0ROv29EGsxvROfYb0S05W9EgfJvRF7/b0QaDHBE5xhwRNUlcESBMnBETj9wRCtM
cETnWHBEtGVwRIFycEROf3BEGoxwROeYcES0pXBEgbJwRF6/cEQrzHBE59hwRMTlcESB8nBE
bv9wRBoMcUT4GHFEtCVxRIEycUROP3FEK0xxROdYcUS0ZXFEgXJxRE5/cURMjHFE55hxRLSl
cUSBsnFEXr9xRDvMcUTn2HFEtOVxRJHycURe/3FEGgxyROcYckS0JXJEgTJyRE4/ckQaTHJE
51hyRLRlckSBcnJEXn9yRBqMckTnmHJEtKVyRIGyckROv3JEAM1yRAjZckTE5XJEgfJyRE7/
ckQrDHNE+BhzRDcmc0SBMnNETj9zRCtMc0T4WHNEtGVzRIFyc0Ref3NEK4xzROeYc0S0pXNE
kbJzRF6/c0QazHNE59hzRMTlc0SR8nNETv9zRBoMdETnGHRExCV0RJEydEROP3REGkx0RPhY
dETEZXREkXJ0RE5/dEQajHRE55h0RMSldESRsnREXr90RCvMdET42HRExOV0RJHydERe/3RE
Kwx1RPgYdUTEJXVEkTJ1RF4/dURMTHVE+Fh1RNVldUSRcnVEXn91RCuMdUT4mHVExKV1RJGy
dURev3VEK8x1RPjYdUTE5XVEkfJ1RF7/dUQrDHZE+Bh2RMQldkSRMnZEXj92RCtMdkT4WHZE
xGV2RJFydkRef3ZEK4x2RBiZdkTEpXZEkbJ2RF6/dkQrzHZE+Nh2RMTldkSR8nZEXv92RCsM
d0T4GHdExCV3RJEyd0ReP3dEK0x3RPhYd0TEZXdEkXJ3RF5/d0QrjHdE+Jh3RMSld0SRsndE
Xr93RCvMd0T42HdExOV3RPTyd0Re/3dEKwx4RPgYeETEJXhEkTJ4RF4/eEQrTHhE+Fh4RMRl
eESRcnhEXn94RCuMeET4mHhExKV4RJGyeER/v3hEK8x4RPjYeETE5XhEkfJ4RF7/eEQrDHlE
+Bh5RMQleUSRMnlEXj95RCtMeUT4WHlExGV5RJFyeURef3lEGox5RPiYeUTEpXlEkbJ5RF6/
eUQrzHlE+Nh5RLTleUSR8nlEXv95RCsMekT4GHpExCV6RJEyekReP3pEK0x6RPhYekTEZXpE
kXJ6RF5/ekQajHpE+Jh6RMSlekSRsnpEXr96RCvMekTn2HpE1eV6RJHyekRe/3pEGgx7RPgY
e0TEJXtEkTJ7RF4/e0QrTHtE+Fh7RMRle0SRcntEXn97RCuMe0T4mHtExKV7RJGye0ROv3tE
K8x7RPjYe0TE5XtEkfJ7RF7/e0QrDHxE+Bh8RMQlfESRMnxEXj98RCtMfET4WHxExGV8RJFy
fERef3xEK4x8RPiYfETEpXxEgbJ8RF6/fEQrzHxE+Nh8RMTlfESR8nxE/gF9RBoMfUT4GH1E
xCV9RJEyfUROP31EK0x9RPhYfUS0ZX1EkXJ9RF5/fUQrjH1E+Jh9RMSlfUSRsn1EXr99RCvM
fUT42H1EtOV9RIHyfURe/31EGgx+RPgYfkTEJX5EgTJ+RE4/fkQrTH5E+Fh+RMRlfkSRcn5E
Xn9+RCuMfkT4mH5ExKV+RJGyfkROv35EK8x+RPjYfkTE5X5EkfJ+RF7/fkQrDH9E+Bh/RMQl
f0SBMn9EXj9/RCtMf0T4WH9ExGV/RJFyf0QjgH9EK4x/RPiYf0TEpX9EkbJ/RE6/f0QrzH9E
+Nh/RLTlf0SR8n9EXv9/RBUGgER8DIBE4hKAREkZgESvH4BEFSaARHQsgETiMoBESTmARK8/
gEQVRoBEfEyAROJSgERJWYBEr1+ARB5mgER8bIBE4nKAREl5gESvf4BEFYaARHSMgETikoBE
SZmARK+fgEQVpoBEfKyARNqygERJuYBEr7+ARBXGgER8zIBE4tKAREnZgESv34BEFeaARHzs
gETi8oBESfmARK//gEQVBoFEdAyBROISgURAGYFErx+BRBUmgUR8LIFE2jKBREA5gUSvP4FE
FUaBRHxMgUTiUoFESVmBRK9fgUQVZoFEfGyBROJygURJeYFEr3+BRBWGgUR0jIFE4pKBREmZ
gUSvn4FEFaaBRHysgUTisoFEQLmBRK+/gUQVxoFEfMyBROLSgURJ2YFEr9+BRA3mgUR87IFE
2vKBRED5gUSv/4FEFQaCRHwMgkTiEoJESRmCRPkfgkQVJoJEdCyCROIygkRJOYJEfECCRBVG
gkR0TIJE4lKCRElZgkSvX4JEDWaCRHRsgkTicoJEQHmCRK9/gkQNhoJEfIyCROKSgkRAmYJE
r5+CRBWmgkR8rIJE2rKCREC5gkSnv4JEDcaCRHTMgkTa0oJESdmCRK/fgkQN5oJEdOyCRNry
gkRA+YJEr/+CRBUGg0QYDYNE2hKDREAZg0SnH4NEDSaDRHQsg0TiMoNESTmDRKc/g0QVRoNE
fEyDROJSg0RJWYNEp1+DRA1mg0R0bINE4nKDREB5g0Svf4NEFYaDRHSMg0TikoNESZmDRKef
g0QNpoNEfKyDROKyg0RJuYNEr7+DRBXGg0R0zINE4tKDREnZg0S/34NEDeaDRHzsg0Ta8oNE
SfmDRKf/g0QVBoREfAyEROIShERJGYRE0B+ERA0mhER8LIRE4jKEREA5hETeQIREFUaERHxM
hETiUoREQFmERK9fhEQVZoREdGyEROJyhERAeYREp3+ERBWGhER0jIRE4pKERECZhESnn4RE
DaaERHyshETasoRESbmERK+/hEQVxoREdMyERNrShERJ2YREp9+ERBXmhER87IRE4vKEREn5
hESv/4REDQaFRHwMhUTiEoVESRmFRKcfhUQNJoVEfCyFRNoyhURAOYVErz+FRBVGhUR8TIVE
2lKFRElZhUSvX4VEFWaFRHRshUTacoVEQHmFRKd/hUQVhoVEdIyFRNqShURJmYVEp5+FRBWm
hUR0rIVE4rKFREm5hUSvv4VEDcaFRHzMhUTa0oVEQNmFRK/fhUQV5oVEdOyFROLyhURA+YVE
p/+FRA0GhkR0DIZE4hKGREAZhkSnH4ZEDSaGRHwshkTaMoZEQDmGRK8/hkQNRoZEdEyGROJS
hkRJWYZEr1+GRBVmhkR8bIZE4nKGREB5hkSnf4ZEDYaGRHyMhkTikoZEQJmGRKefhkQNpoZE
dKyGRNqyhkRAuYZEp7+GRA3GhkR0zIZE2tKGREnZhkSn34ZEDeaGRHTshkTa8oZESfmGRK//
hkQNBodEdAyHRNoSh0RAGYdEpx+HRBUmh0R0LIdE2jKHREA5h0SnP4dEDUaHRHxMh0TaUodE
SVmHRK9fh0QVZodEfGyHROJyh0RAeYdEp3+HRA2Gh0R8jIdE4pKHRHKZh0Snn4dEDaaHRHSs
h0TisodEQLmHRK+/h0SIxodEdMyHRNrSh0RJ2YdEp9+HRA3mh0R87IdE4vKHRED5h0Sv/4dE
DQaIRHQMiETaEohEQBmIRKcfiEQVJohEfCyIRNoyiERAOYhE</AssayXData><AssayYData Points="900">UnewPtq1sj6BP7U+yI+5PlXJvz7nDMI+MazFPtyUxz4tpcg+dQTMPtPxzT6yo88+Yy7PPoVX
zz5ludE+7j7RPjDO0j61PtM+spnTPr4o1D5IA9Q+YqTWPkkz1D67W9Y+82zXPkA/1j5bM9g+
9WbWPtid1T5Of9Y+Fk3WPp5O1z63o9U+xdbVPpvd1T7DydY+UMrXPsVx1j5Gytg+J/fXPhPE
1z5K/9U+5YnVPnEK1j4aaNY+BgnZPvLu2D4Qgdc+6KPWPrcE2D7RNtk+0vrXPrKQ1z57F9o+
6o7XPtw/1z412Nc+p8TYPt5T1z5phdk+s7bYPqMV2D64ttg+Z/nYPp6v1z6C4NY+wtjXPlkY
1z6Yltc+1kjYPhTH2D4we9k+I1TYPvpa2D624dY+cd3YPhq+2D4I9tc+XaHXPmhY2D5/ldc+
1L/YPksT2D5Wq9k+AxjYPooR1z6OEdk+D3/YPiRT2T5Hg9k+A3bYPilZ2T4Pc9k+y7HYPi5d
2T5hldg+0QzaPhvy2D5t+dY+EezZPiYa2T5YUdk+fDXYPlHX2T535tk+tJvaPmr92D7aG9g+
PEHZPkwj2z4qXdg+5BrXPjAz2j78vdk+YdnXPrMR2T60Hts+fjPZPnwY2z7+uNk+rpHYPves
1z6BXdo+KNHYPm8g2D5tr9o+kEHYPm0Z2j6LAdk+aU/YPtTC2j7NQtk+9w7ZPozy2j6WPNs+
qGzZPnZq2j505to+RBzaPmOQ2z4ZKdk+RCLaPqpF2z4l5dk+SAfYPkyo2D4gkNo+oMvZPneN
2T4rPdk++qjXPq1K2j4gads+ebbbPlyX2T7+udo+owTbPtit2j4ae9o+aajXPvFj2T4ZDto+
U9rYPtyZ2j71Odk+u6fbPiXC2j4dxNk++27bPhxN2D6wYNo+ZbPaPp/P2T4lo9k+Q/zbPs5d
2D52hNk+RLTbPjAe2j6gTNg+5MfaPvMX2j4aONs+eCfaPk4e3D7E/do+J9PaPjG72z7eXtw+
k4XbPkp63D6tE9o+v6XZPtyN2j5CVdk+J9HaPrwi2z4aKNw+EM3aPgpQ2T43WNs+GNjYPmN5
2j6iXNk+hdnaPl2d2z6aido++SLcPt0Z2j6Ncdo+DAHaPswf3D7OnNs+funcPtUB3D7JWNs+
7WfbPq3j3D6aods+OLbcPtvI2z5UFNw+MEvbPnME2z6g8t0+d/7cPmRg3D59X9s+YqzYPr04
2j6sLds+Qz/cPuSt2z7wods+C1XcPrmc3D5dztw+wJfbPmRR2z5QCdw+MK/dPppQ3D5mX9s+
d+PcPohJ2z6zU94+S/rbPt412z5ttNw+RfHdPk1m3D7cZtw+hSncPu4q2z4gA9s+3k7dPprv
3T7LH9w+BtPbPtfg2z4zn90+433cPhoQ3T5jAdw+IzDbPrfW3D7aCNw+GNrcPsXJ2j7Vnt0+
wuTaPiPP3T5GKdw+V8fdPn1R3D6x+tw+VKfcPhSB2z6mYds+6wrcPuS53T6ORtw+vhfcPs/Y
3D6i/ds+LETdPpQE2z7M6Nk+h1/cPizT3D4vYd0+cpzdPpmt3z5eEt0+R3HdPtRY3D5zENw+
1FXdPtkR3D4yAN0+T4LdPklM3D6FXt0+JtLbPhFX2z6xAts+1v/cPrMk3z5ght0+8zDdPq92
3D4wsdo+UlzdPoCM3D6G5do+qbHdPttA3T5bQt0+tN7cPhSv3T5i7tw+LmndPvs23j6OIN0+
sq3ePqvp3z7lnN0+ygPdPs8m3z5nyt4+tEnePu5O3j6B8d4+xW7dPs1c3T6ONd8+dK/dPnUV
3j7Lf90+HILePhXf3D7BWd4+sb/dPvT13j4xvdw+rkTePnb33D4gW9w+7w/ePrEa3j7cVdw+
cWHfPmTJ3j6kG90+M2vfPiAz3z5/TOA+L+PbPri43T62CN8+uP/ePofk3T5Ywd0+1ofePhiX
3T7lid4+pHnePi3U3D6BUN4+QJ/cPlDE3T7+L+E+ITbfPu4V3T4kZN4+Qk7fPu803z45+d0+
FJPePj5+3j7sgN4+EljfPnf53D69Bt8+GW7ePrvI3z6K194+ebfePmOB3z5lIN4+j7DfPuf2
3z7F99w+a7XcPoYv3z7vx94+TFPfPpbB3j63pN4+vEbfPiwv4D5Tjd0+WrDePhq63T6M9N0+
+O3dPtD23T7kPN4+jhvhPpiF4D6fCd8+bRPgPjOF3z6+Nd4+FwzePikT4j7TguA+L77gPoDY
3z7RJN4+stjfPn3u3z7MuN8+RSzgPg1m3j5wqN8+s+bfPlNj4D75/+A+b93fPp/L4D5O3t4+
A8DhPrfx4D5dZeI+FkrhPjgL3z62r90+QFvgPjuo3z4C7t8+u9HhPsCA3z4O5uE+NDzhPi2j
4T6Qj+A+j5jgPtMn4D5D1eE+JZHhPjzC3j7PJuA+3PTgPo1K4D55194+1LrePoBj4T6wwOA+
acrgPiWo4D5fot8+vT3iPlzX4j73DeA+ROHgPnUI4T5ZSeA+qg/iPs+n3z4mkOE+zm3hPnVn
3z4SZOE+JNrgPmrr3z4uxeE+ytPiPpJa4T7PfeA+R4ThPrvt4D5M8+E+eLnhPoNN4D5ke+E+
d7bfPtew3z7YQeE+t2ziPlna4j4T1OE+GqXiPlsS4T7dBOA+oHDgPi4H4T4IrOI+I0jhPkeo
5D46y+I+cHDiPkFI4j7MbuE+FxfgPnHX4T4yi+I+TEngPhdw4D4rfOM+HCziPge14T7wYOQ+
nLThPtjW4j5c2eA+p2HiPlpm4D63iuI+LuziPgdY4j4L/OE+N1riPvO84T7EyOE++YjhPlkU
4z7t5eA++7ThPmvP4T517uI+a0TjPn4R4z7PMuM+2dLiPhVa4j79W+Q+RLPgPjTR4j4rmeM+
CIHjPlX14z4eFOI+mxHhPhU64j5fhuM+zGjhPhYg4j6Cn98+1O3jPuJk4j7sEuU+J9TjPvW3
4T5Pg+I+RsviPvSu4T7/OuI+L/3iPstm5D6HYOM+BILjPnaf4T5PcOI+VITjPqp84z5j4+Q+
LCTjPuEt5D7KNOI+AMviPvhg4j6Y2OI+LSriPkdL4z6R9eI+SqXjPqZ54z5UbuI+pcfiPnk7
4T5jmuM+aVLkPuYC5T6uK+M+ePniPksl4z7B7uM+94nlPs7O5T7hPOQ+GFviPlpq4z6jleM+
p7zkPiV74z61IeU+qkTlPn5J5T4eQuQ+ktviPkdh5D7qEOI+1LvkPlti5T52luI+dAfmPg9G
5D7r+eM+9NnkPoKs5D4B2eM+hVrnPoK94z7CweM+z9PlPogk5T4h3OI+KlLkPpTN4j55QeQ+
W0HjPvOd4z42buU+EgblPqVb5T64TOY+EQLmPnd74z6j1uI+ilHnPrRv5T7k4eU+c+nkPj0H
5T7nPuc+JVrnPkIe5T6qB+Q+I7nmPjG+4z5heuI+30blPs+I5D58cOQ+p/7lPoDS5T4OG+U+
r67kPr6S5T5nyeY+97flPm/j5j5omeU+VXLmPqMB5j5v6eU+qLDkPqOI5D4Ku+c+/ATkProw
5z4tv+Y+hjHmPlDZ5z4u7+Q+P/XmPpKU5j4SLOQ+PI3pPkoo5T7ic+Y+P0HmPh4N5j77Juc+
4d3kPsCb5j5jweU+KevkPq215D6rIeU+yXnkPiz55D5Ab+Q+OuPlPtse5z6eRec+Si/mPjAM
5j7XheU+VRrmPgYr6T7nD+U+FpXmPheA5z7EKOY+qL/lPjdh5T6gq+U+albmPrUd6D4A9eU+
EQbmPiI+5j5WLOY+tlXmPk9S5j76aeU+vO3nPu/J5T7DsOQ+aFPmPg0t6D56k+g+zR7oPtO/
5D6sbuU+EQXmPk255j5qXOY+uXHoPivc5T7Gtec+wvLnPiu85z6Tt+Y+Z+XlPpvM5z6M5Oc+
2e3mPjDH6D5TYec+AvbmPoIo5z60neY+qw7oPqXl6D5D0+U+N73oPqEb6D6lmec+C6joPmPy
5j6U7+g+farpPjTi5j4vleY++jjmPiDq6D7gL+g+DSnoPuAM5z4/hOc+eqXnPo0Y5z6Dcuk+
kCfqPnfh6j5gEug+lsvoPtO36D6z0uk+VUrnPrr85j5aVuo+51HmPtbA6D6hPOg+M0fnPrmN
5j7RTug+NDTqPpHK5z4d0Ok+6GLoPv3A5z6BYeg+WzPpPuaH6j7Sn+g+TrvqPgQH6D5WOeg+
XjPoPqp46D5N8+g+4y/qPork6j4vDOo+lbrnPuIu6T4h0Ok+EQfqPpr06T4LPOw+tTToPh17
5z7iAeg+eqvpPijB6D7smek+6cvmPtEh6T4RM+k+zknqPh9x6z7wTek+WJ7oPumf6j6HgOg+
2BLpPtFR6D5sheg+E4znPtv+5z4Eoeg+PA3qPgEJ6j5SEus+04TqPvEr6j5kEeo+y4DpPvqw
5z53mes+qofqPt4o6j5Czeg+E57oPm3d6T7vPOs+YkHqPpwt6T6DJes+mDHpPn2M6T6ME+s+
zHXoPlzN6T4afOg+PsXqPkV46D4z+uo+qY3qPndG6j4y1Oo+BNfqPgfv6T40V+o+UfXqPkj4
6j7lDuo+hPnrPkjt6j5R3+g+ubXqPtl96T4Kx+c++tHqPjXA6j5MQuk+jv3qPj3Y6z6rNOw+
GmDtPjDA6z7cXus+1sjpPi537D6Q5+w+/dDrPs2e6j5snuo+LcHoPl8i6j5M7uk+NT3rPpxX
6z4C8uo+S8TrPlzi6j6PL+s+8uvpPsAK6j4bUek+xf3sPor46z6JvO0+/eHrPnFP7D4Bgus+
le3qPqSZ6z4OHuo+okjqPv/t6z7Vcek+RePuPgCP7T76JOw+</AssayYData></Step><Step><CommonData><SampleLocation>11</SampleLocation><SampleID></SampleID><SampleGroup></SampleGroup><SampleInfo></SampleInfo><SampleRow>F</SampleRow><SamplePlate>1</SamplePlate><WellType>REGENERATION</WellType><Concentration>-1</Concentration><ConcentrationUnits>µg/ml</ConcentrationUnits><MolarConcentration>-1</MolarConcentration><MolarConcUnits>nM</MolarConcUnits><MolecularWeight>-1</MolecularWeight><Temperature>25</Temperature><StartTime>6577261</StartTime><AssayTime>5</AssayTime></CommonData><FlowRate>1000</FlowRate><StepType>KREGENERATION</StepType><StepName>Regeneration</StepName><StepStatus>OK</StepStatus><ActualTime>4.99895</ActualTime><CycleTime>0.2</CycleTime><AssayXData Points="25">pj+IRARGiERrTIhE0VKIRDdZiESmX4hEBGaIRGtsiETRcohEQHmIRKZ/iEQEhohEa4yIRNGS
iERImYhEnp+IRASmiERrrIhE0bKIRDe5iESmv4hETsaIRGvMiETR0ohEN9mIRA==</AssayXData><AssayYData Points="25">eyAdwDOKL8DnTzfAtBA9wFFKQcDY4UTAmw1IwD1oSsC/U0zAV1pOwPt/UMA/vVHAUXpTwBDh
VMBsBFbArFNXwFxNWMC9sFnABWVawNZkW8DTHVzAHTxdwAavXcCjVl7A2/pewA==</AssayYData></Step><Step><CommonData><SampleLocation>12</SampleLocation><SampleID></SampleID><SampleGroup></SampleGroup><SampleInfo></SampleInfo><SampleRow>F</SampleRow><SamplePlate>1</SamplePlate><WellType>NEUTRALIZATION</WellType><Concentration>-1</Concentration><ConcentrationUnits>µg/ml</ConcentrationUnits><MolarConcentration>-1</MolarConcentration><MolarConcUnits>nM</MolarConcUnits><MolecularWeight>-1</MolecularWeight><Temperature>25</Temperature><StartTime>6593545</StartTime><AssayTime>5</AssayTime></CommonData><FlowRate>1000</FlowRate><StepType>KREGENERATION</StepType><StepName>Regeneration</StepName><StepStatus>OK</StepStatus><ActualTime>4.99797</ActualTime><CycleTime>0.2</CycleTime><AssayXData Points="25">pd+IRAPmiERq7IhE0PKIRDf5iESd/4hEAwaJRGIMiUTIEolELhmJRJUfiUT7JYlEYiyJRNAy
iUQ3OYlEnT+JRPtFiURqTIlEyFKJRDdZiUSdX4lE+2WJRGpsiUTQcolELnmJRA==</AssayXData><AssayYData Points="25">bcMdPTq/QD3SR4U9hsa4Pbdb4z1AuwE+I/ENPqt5GD7RniM+FoMxPi3SNz7TCT4+KJxDPosC
SD6hUk8+f/lSPkxsWT7NClw+wjtiPoK6Zj6XYGs+ZdNtPmb1dj703XY+peZzPg==</AssayYData></Step><Step><CommonData><SampleLocation>11</SampleLocation><SampleID></SampleID><SampleGroup></SampleGroup><SampleInfo></SampleInfo><SampleRow>F</SampleRow><SamplePlate>1</SamplePlate><WellType>REGENERATION</WellType><Concentration>-1</Concentration><ConcentrationUnits>µg/ml</ConcentrationUnits><MolarConcentration>-1</MolarConcentration><MolarConcUnits>nM</MolarConcUnits><MolecularWeight>-1</MolecularWeight><Temperature>25</Temperature><StartTime>6609592</StartTime><AssayTime>5</AssayTime></CommonData><FlowRate>1000</FlowRate><StepType>KREGENERATION</StepType><StepName>Regeneration</StepName><StepStatus>OK</StepStatus><ActualTime>5.00005</ActualTime><CycleTime>0.2</CycleTime><AssayXData Points="25">lH+JRPqFiURhjIlEv5KJRCWZiUSMn4lE8qWJRFmsiUS/solELrmJRIy/iUT6xYlEYcyJRMfS
iUQl2YlEjN+JRPrliURZ7IlEv/KJRCX5iUSM/4lE+gWKRGEMikTHEopELhmKRA==</AssayXData><AssayYData Points="25">nJY8wJoxSsBklk/AwjBTwICyVcD1eFfAzS1ZwKDTWsCAE1zALdxcwGLDXcCJ3l7At7JfwO2S
YMDqIGHAXrphwAqeYsA+F2PA+mBjwAH2Y8DTxGTAT/1kwJhDZcDo7mXAT95lwA==</AssayYData></Step><Step><CommonData><SampleLocation>12</SampleLocation><SampleID></SampleID><SampleGroup></SampleGroup><SampleInfo></SampleInfo><SampleRow>F</SampleRow><SamplePlate>1</SamplePlate><WellType>NEUTRALIZATION</WellType><Concentration>-1</Concentration><ConcentrationUnits>µg/ml</ConcentrationUnits><MolarConcentration>-1</MolarConcentration><MolarConcUnits>nM</MolarConcUnits><MolecularWeight>-1</MolecularWeight><Temperature>25</Temperature><StartTime>6625696</StartTime><AssayTime>5</AssayTime></CommonData><FlowRate>1000</FlowRate><StepType>KREGENERATION</StepType><StepName>Regeneration</StepName><StepStatus>OK</StepStatus><ActualTime>5.00103</ActualTime><CycleTime>0.2</CycleTime><AssayXData Points="25">lB+KRPIlikRhLIpEvzKKRCU5ikSMP4pE8kWKRGFMikS/UopEJVmKRIxfikTyZYpEWWyKRL9y
ikQleYpEjH+KRPKFikRZjIpEv5KKRC6ZikSMn4pE8qWKRFmsikS/sopENrmKRA==</AssayXData><AssayYData Points="25">D852PWVqmT3rMM49Mlv5PZcKDj4YOiA+yfgtPtQ6OT7wfUY+SDpQPjn2Vz7QkGA+zNJhPjM5
az46jHE+s+R4PidVej7OKIE+7CmDPlDtgz4gVoY+tIaJPkNBij5Y3Is+mO+MPg==</AssayYData></Step><Step><CommonData><SampleLocation>11</SampleLocation><SampleID></SampleID><SampleGroup></SampleGroup><SampleInfo></SampleInfo><SampleRow>F</SampleRow><SamplePlate>1</SamplePlate><WellType>REGENERATION</WellType><Concentration>-1</Concentration><ConcentrationUnits>µg/ml</ConcentrationUnits><MolarConcentration>-1</MolarConcentration><MolarConcUnits>nM</MolarConcUnits><MolecularWeight>-1</MolecularWeight><Temperature>25</Temperature><StartTime>6641912</StartTime><AssayTime>5</AssayTime></CommonData><FlowRate>1000</FlowRate><StepType>KREGENERATION</StepType><StepName>Regeneration</StepName><StepStatus>OK</StepStatus><ActualTime>4.99895</ActualTime><CycleTime>0.2</CycleTime><AssayXData Points="25">nL+KRPrFikRhzIpEIdOKRC3ZikTF34pEAuaKRGHsikTH8opENvmKRJT/ikQCBotEaQyLRM8S
i0QtGYtElB+LRPoli0RhLItEITOLRC05i0ScP4tE+kWLRGlMi0THUotELVmLRA==</AssayXData><AssayYData Points="25">TNs9wHwmTMANolHAmh5VwLvbVsCH41jAtiBawD9jW8AGJl3A0uhdwLykXsAj4F/A5EtgwA3u
YMCkxGHAjlxiwOHmYsCleWPAyuhjwBwFZMB882TA72JlwKlaZcDj+2XA7DJmwA==</AssayYData></Step><Step><CommonData><SampleLocation>12</SampleLocation><SampleID></SampleID><SampleGroup></SampleGroup><SampleInfo></SampleInfo><SampleRow>F</SampleRow><SamplePlate>1</SamplePlate><WellType>NEUTRALIZATION</WellType><Concentration>-1</Concentration><ConcentrationUnits>µg/ml</ConcentrationUnits><MolarConcentration>-1</MolarConcentration><MolarConcUnits>nM</MolarConcUnits><MolecularWeight>-1</MolecularWeight><Temperature>25</Temperature><StartTime>6657970</StartTime><AssayTime>5</AssayTime></CommonData><FlowRate>1000</FlowRate><StepType>KREGENERATION</StepType><StepName>Regeneration</StepName><StepStatus>OK</StepStatus><ActualTime>5.00005</ActualTime><CycleTime>0.2</CycleTime><AssayXData Points="25">k1+LRPlli0RYbItEvnKLRCR5i0STf4tE8YWLRFiMi0S+kotEJJmLRIufi0SFpotEWKyLRMay
i0QkuYtEi7+LRPHFi0RYzItEvtKLRCTZi0SL34tE8eWLRGDsi0S+8otELfmLRA==</AssayXData><AssayYData Points="25">P+fePYC96T1O2Qs+YG0lPhoGPD4FJEo+SZxZPmmwaT5tOXU+WeB9PrPzgj4X1IY+0eWKPrXs
jz63I48+KTCUPpNzlT62dpg+3JmZPrrSnj6K6aA+wqegPlquoj7hGqQ+IFelPg==</AssayYData></Step><Step><CommonData><SampleLocation>1</SampleLocation><SampleID></SampleID><SampleGroup></SampleGroup><SampleInfo></SampleInfo><SampleRow>F</SampleRow><SamplePlate>1</SamplePlate><WellType>BUFFER</WellType><Concentration>-1</Concentration><ConcentrationUnits>µg/ml</ConcentrationUnits><MolarConcentration>-1</MolarConcentration><MolarConcUnits>nM</MolarConcUnits><MolecularWeight>-1</MolecularWeight><Temperature>25</Temperature><StartTime>6672824</StartTime><AssayTime>30</AssayTime></CommonData><FlowRate>1000</FlowRate><StepType>BASELINE</StepType><StepName>Baseline</StepName><StepStatus>OK</StepStatus><ActualTime>30</ActualTime><CycleTime>0.2</CycleTime><AssayXData Points="150">k/+LRAIGjERgDIxE1xKMRCQZjESLH4xE8SWMRFgsjES+MoxEnzmMRIs/jET5RYxEWEyMRL5S
jEQkWYxEk1+MRPlljERYbIxExnKMRCR5jESbf4xE8YWMRGCMjETGkoxELZmMRIufjETxpYxE
YKyMRMayjEQkuYxEi7+MRPnFjERgzIxExtKMRCTZjESL34xE+eWMRFjsjES+8oxEJPmMRJP/
jET5BY1EWAyNRMYSjUQtGY1Ekx+NRAomjURgLI1ExjKNRCQ5jUSTP41E+UWNRGBMjUTGUo1E
LVmNRJNfjUT5ZY1EYGyNRMZyjUQteY1Ek3+NRPmFjURgjI1ExpKNRC2ZjUSTn41E+aWNRGCs
jUTGso1ELbmNRJO/jUT5xY1EYMyNRMbSjUQt2Y1Ek9+NRPnljURg7I1ExvKNRC35jUST/41E
+QWORGAMjkTGEo5ELRmORJMfjkT5JY5EYCyORMYyjkQtOY5Ekz+ORPlFjkRgTI5ExlKORC1Z
jkSTX45E+WWORGBsjkTGco5ELXmORIt/jkT5hY5EYIyORMaSjkR/mY5Ek5+ORPmljkRgrI5E
xrKORC25jkSTv45E+cWORGDMjkTG0o5ELdmORJPfjkT55Y5EYOyORMbyjkQt+Y5Ek/+ORPkF
j0RgDI9ExhKPRC0Zj0STH49E8SWPRGAsj0TGMo9ELTmPRIs/j0T5RY9EYEyPRMZSj0QtWY9E
k1+PRPllj0RgbI9ExnKPRC15j0STf49E+YWPRGCMj0TGko9ELZmPRJOfj0T5pY9EYKyPRMay
j0QtuY9E</AssayXData><AssayYData Points="150">JlO0PmfStT5HIbQ+5JS2Plw7tj6xS7U+o2q3PtZRtz6GH7g+Hw64Pv42uj6g27g+s2K3PiAv
uz5ZTbs+Gam7PupfvD6F9Lw+pjXAPuRlvj5Kqr4+tBK/Prr7vz5l+sA+Gn7DPjKEwj5rEMM+
Dp7EPiVvxD5lesI+lh7DPkPjxD77S8M+J7jGPrzYxj7ZSsM+PbjGPtJ3xj4n6MQ+oGDJPhOn
yD4Mu8k+k9/IPpezyj4EL8g+9YnLPuhWyj6pYsw+A+HJPp3EzD6/ts0+xAXLPqDJyj7DwM0+
a+XKPr0zzT79Pc0+S4vQPp9tzz6XE88+w8jRPnXJ0D45dNA+WkHTPgj60D59+s8+1sPQPml8
zz50MNM+bHvPPneY0D4SJdI+yBrSPggi0z6u4NM+1tTTPkBT1T5GX9U+Z4nVPjZT1T7xZ9U+
xLjVPtb20z5sqtY+MLjVPgqL1T57Gtc+Mm3WPrsc2D4xW9g+WgrXPon51z44aNc+1jjaPg3M
2D4poNo+FcvYPl3f2T481ds+4bXaPmNv2j59/9o+DgLbPu8r2z5Qpts+zSvcPsBa2z6QUds+
eC3bPtlL3D4oKN0+eBfcPiBP3j7alN0+gvHdPktT3T7vxN0+VqrePq0r3j7y3t0+gBLfPo+T
3T5JNOA+NpjhPmlL3z4D4t4+y0TgPthD3z7zKeE++oPfPr6V4D6RoeE+0n/gPoko4T5D/eI+
GK3hPiZx4j6P8eE+SgziPiwS4T4theM+vsbiPqcS5D7keeQ+lXbjPg0Z5D51KOQ+8vHjPsu6
5D7ZFOQ+</AssayYData></Step><Step><CommonData><SampleLocation>1</SampleLocation><SampleID></SampleID><SampleGroup></SampleGroup><SampleInfo></SampleInfo><SampleRow>F</SampleRow><SamplePlate>1</SamplePlate><WellType>BUFFER</WellType><Concentration>-1</Concentration><ConcentrationUnits>µg/ml</ConcentrationUnits><MolarConcentration>-1</MolarConcentration><MolarConcUnits>nM</MolarConcUnits><MolecularWeight>-1</MolecularWeight><Temperature>25</Temperature><StartTime>6703820</StartTime><AssayTime>80</AssayTime></CommonData><FlowRate>600</FlowRate><StepType>LOADING</StepType><StepName>Loading</StepName><StepStatus>OK</StepStatus><ActualTime>79.999</ActualTime><CycleTime>0.2</CycleTime><AssayXData Points="400">k7+PRPnFj0RgzI9ExtKPRC3Zj0SL349E8eWPRGDsj0S+8o9ELfmPRJP/j0T5BZBEYAyQRMYS
kEQtGZBEix+QRPElkERgLJBExjKQRC05kESLP5BE8UWQRGBMkES+UpBEJFmQRItfkET5ZZBE
WGyQRL5ykEQteZBEk3+QRPGFkERYjJBExpKQRCSZkESLn5BE8aWQRFiskES+spBEJLmQRIu/
kETxxZBEYMyQRMbSkEQk2ZBEi9+QRPHlkERo7JBExvKQRCT5kEST/5BE+QWRRFgMkUS+EpFE
LRmRRIsfkUTxJZFEYCyRRMYykUQkOZFEiz+RRPFFkURYTJFEvlKRRC1ZkUSTX5FE8WWRRFhs
kUS+cpFELXmRRJN/kUTxhZFEYIyRRL6SkUQtmZFEi5+RRPmlkURgrJFEvrKRRCS5kUSTv5FE
8cWRRJnMkUTG0pFEJNmRRIvfkUTx5ZFEWOyRRMbykUQt+ZFEi/+RRPEFkkRgDJJExhKSRC0Z
kkSLH5JE8SWSRFgskkS+MpJELTmSRJM/kkT5RZJEWEySRL5SkkQkWZJEk1+SRPllkkRYbJJE
vnKSRCR5kkSLf5JE8YWSRFiMkkTGkpJELZmSRJOfkkT5pZJEWKySRMaykkQkuZJEk7+SRPHF
kkRYzJJEvtKSRC3ZkkST35JE+eWSRFjskkTG8pJELfmSRIv/kkT5BZNEYAyTRL4Sk0QkGZNE
kx+TRPklk0RgLJNEvjKTRC05k0STP5NE8UWTRGBMk0S+UpNEJFmTRItfk0TxZZNEWGyTRL5y
k0QkeZNEi3+TRPmFk0RYjJNEo5OTRCSZk0STn5NE8aWTRGCsk0TGspNELbmTRIu/k0TxxZNE
WMyTRL7Sk0Qk2ZNEBuCTRPnlk0RY7JNExvKTRCT5k0ST/5NE8QWURFgMlES+EpREJBmURIsf
lETxJZREYCyURL4ylEQkOZREkz+URPlFlESJTJREvlKURCRZlESTX5RE8WWURFhslES+cpRE
JHmURJN/lET5hZREWIyURL6SlEQtmZREi5+URCumlERgrJRExrKURCS5lESTv5RE8cWURGDM
lETG0pREJNmURJPflETx5ZREWOyURL7ylEQk+ZREk/+URPkFlURYDJVEvhKVRCQZlUSTH5VE
+SWVRFgslUS+MpVEJDmVRJM/lUTxRZVEWEyVRL5SlURFWZVEi1+VRPFllURgbJVExnKVRCR5
lUSLf5VE+YWVRFiMlUS+kpVELZmVRIuflUT5pZVEWKyVRL6ylUQkuZVEi7+VRPnFlURgzJVE
vtKVRF7ZlUSL35VE8eWVRFjslUS+8pVEJPmVRIv/lUTxBZZEYAyWRL4SlkQkGZZEix+WRPEl
lkRYLJZExjKWRCQ5lkSLP5ZE8UWWRFhMlkS+UpZEJFmWRItflkT5ZZZEWGyWRMZylkQkeZZE
k3+WRPGFlkRgjJZEvpKWRC2ZlkSLn5ZE8aWWRFislkS+spZEJLmWRJO/lkTxxZZEds2WRL7S
lkQk2ZZEi9+WRPHllkRY7JZEvvKWRCT5lkSL/5ZE8QWXRFgMl0S+EpdEJBmXRIsfl0TxJZdE
WCyXRL4yl0QkOZdEiz+XRPFFl0RYTJdEvlKXRCRZl0SLX5dE8WWXRGBsl0TGcpdEJHmXRIt/
l0T5hZdEWIyXRL6Sl0QkmZdEi5+XRPGll0RYrJdEvrKXRCS5l0STv5dE8cWXRGDMl0S+0pdE
JNmXRIvfl0T55ZdEYOyXRL7yl0Qk+ZdEi/+XRPEFmERYDJhEvhKYRC0ZmEQOIJhE8SWYRFgs
mETGMphEJDmYRJM/mETxRZhEWEyYRL5SmEQkWZhEk1+YRPFlmERYbJhEvnKYRCR5mESLf5hE
8YWYRFiMmES+kphELZmYRJOfmET5pZhEWKyYRMaymEQkuZhEi7+YRPHFmERYzJhEztKYRCTZ
mESL35hE8eWYRFjsmES+8phEJPmYRJP/mETxBZlEWAyZRL4SmUQkGZlEkx+ZRPElmURYLJlE
xjKZRCQ5mUSLP5lE+UWZRFhMmUS+UplEJFmZRItfmUTxZZlEWGyZRMZymUQkeZlEi3+ZRPmF
mURYjJlEvpKZRC2ZmUSLn5lE8aWZRGCsmUTGsplEJLmZRA==</AssayXData><AssayYData Points="400">wEzkPiEu5D6yt+Y+503lPsXL5T4Nl+c+siDoPrJ/5T4XIeY+mk7oPj0n6T5cLeg+OH/nPlpC
5z4w8Oc+7yjoPkjQ6T5XGek+7VHnPkpD6j443Oc+MRrqPv575z79kec+2AvpPuo06T7FIuk+
NW3rPuwv7D6AHes+8LDqPiZW6D4gX+o+W5rpPppS6T5Mreo+31jqPj0Z6j6nYuk+i63qPn1F
6T4ojek+SG/qPrFV7D5lyOw+vqTrPkgR7T4N/Oo+p7HtPi/O7D7sU+4+nxHvPlem7T6Mqes+
YorsPmpa7T6Gnu0+ssDrPqGq7T5zcfA++urvPiZs7j5/d+0+tI/uPmJj7j6aYe4+O+rvPuZO
7z46F/A+7WrvPjYZ7z7pt+4+rGvuPju27z4+gvA+MKzvPmY+8D7jI/A+gAnwPuey7z7+p/E+
8CXyPgJX7z4XXPE+4qDxPi3F8j5bM/A+tVnwPtaJ8T646PI+0u3yPq9R8z5MafA+mnnxPrjE
8T6cn/A+wbnyPi789D6KA/Q+QN/xPhdj8z4MlvQ+LSDyPuge9D4HqvM+Rn/zPk719D7LGPI+
RfrzPmKK9D5xYPQ+gAD1PqQy9j7bzfQ+6DP2PhI09T6XJPU+1Qz2Psa99T6MGfY+62D3Prwx
9T4ShfU+XrP2Ph+K9z4dYvU+yvb0PpAZ9D4cU/Y+e8L1PrhA9j7Yb/Y+62T2PizK9j5cJfc+
ptf2Pvi59z4pvPY+JUn4Pup0+T7gkvg+Qrr3Pktg+T4PCfc+PDP5PnTh9z4/WPg+lnz4PlQc
+T4Bh/c+DKX6PnGj+D6RVPk+n9r2PhCy+j4pavg+ZR38PpRn+j6Fc/k+VxH6Phcx+T6EMvk+
+nP6PouJ/D55tfo+aTf5PmK2+D6V1/g+8SD7PiJH+j48Efs+/N76Pvli+z4WIfw+bWz6Pslr
+j7GR/s+4HH7PrU5+j4iXPs+fC77PgVg/D5f6Pk+8+z8Pryf/D4gG/s+bmj9PqhW/j4Tf/o+
WJv8Ppoe/T5cTfw+w4D7PvIm+z51PPs+3+L9PrPL/T4u1Pw+HP79PpqK/j5HK/w+NTz9Pl9D
/j6rnv4+oS7+PnCF/z6a/vs+mU//PpRl/T4YAf8++2H9PrK+/T6Gcf8+8/r+PvlLAD/37v0+
2iD/PoVKAD/nlv8+jcT/PgVt/T5gTgA/wg4AP8IP/j6SGgA/8I0AP21AAD9xMgA/Uqr/PlI2
/j6q7AA/YTQAP6mhAD+drgA/BCoAPxFfAD/JQv8+fOsAP02pAT8Rev8+Z0IBP2xrAj8fmf8+
M5cAP5wTAT9V1gE/qmMAP/x8AT98WQA/EaAAP6ZmAD/BjwA/XqUAP89iAT91AAI/hRQBP/s/
AT+S0QA/+mIBP+VPAT/dYAE/e38AP6VKAT/IHAI/OAoCPxT5AT+I9AE/mFMCPy8aAj+K5wA/
TmUCP4I4Aj8EvQE/r48BP1HcAT+fLwE/168DPznmAD+P1AE/vCACP1x2Aj/V5wE/qj4CP2U8
Aj8RLQI/QgQCPzSNAj+VtwI/v5YCP+hGAj9ADgM/lqYCP04hBD+TtwE/ThMDP+ixAj+N1wI/
22wCPzLGAj8hpwI/JMgCP4jNAj9r+gM/kNADP6rhAj/ShwM/Gi0CP0smAj+IewM/JQgEP4iA
Az8mZwQ/X7sEP1o5BD8AYgM/x+wDP1rwAj90QwQ/nK4DPzKZAz8vbQM/g3IDP32EAz/vJAM/
e38CPzK9BD+1SAM/zikEPxqFBD+HSgQ/pp8EPwnyAj9diwM/bH8DP0IIBD8tFAQ/BdwDP7Vl
Az9BgAQ/JkEEP4PTAz/PdQM/7XsEPzsGBT9LoAQ/oJUFP0aeBD//KgQ/nKcEP5tlBD/yXwU/
pwsEP5nmBD9OCQQ/WN8EP/GLBD+eVgU//AcEPzmvBD/7ugU/uH0FPxFuBT++pgU/6KAFP6Ey
BT+gtgU/4+YEP6LjBT+/wQQ/MrwFP0ffBD9DFgU/+sgEP+oeBT85eQY/qPsFP6wsBj/wnQU/
bGcFP9FJBT+JvAU/zwcFPwXcBj/SkwU/p70GP9pKBT+43gQ/I8YGPyRQBT+jPAY/mLwFPwFI
BT+JrAY/sNAGP8S0BT8xlAY/cuoGP8OVBj8XCwc/m/AFPw==</AssayYData></Step><Step><CommonData><SampleLocation>1</SampleLocation><SampleID></SampleID><SampleGroup></SampleGroup><SampleInfo></SampleInfo><SampleRow>F</SampleRow><SamplePlate>1</SamplePlate><WellType>BUFFER</WellType><Concentration>-1</Concentration><ConcentrationUnits>µg/ml</ConcentrationUnits><MolarConcentration>-1</MolarConcentration><MolarConcUnits>nM</MolarConcUnits><MolecularWeight>-1</MolecularWeight><Temperature>25</Temperature><StartTime>6784801</StartTime><AssayTime>30</AssayTime></CommonData><FlowRate>1000</FlowRate><StepType>BASELINE</StepType><StepName>Baseline</StepName><StepStatus>OK</StepStatus><ActualTime>30</ActualTime><CycleTime>0.2</CycleTime><AssayXData Points="150">ir+ZRPDFmURXzJlEvdKZRCTZmUSK35lE8OWZRE/smUS98plEJPmZRIL/mUTwBZpEgAyaRL0S
mkQbGZpEih+aRPAlmkRXLJpEtTKaRBs5mkSKP5pEW0aaRFdMmkS9UppEG1maRIJfmkTwZZpE
V2yaRL1ymkREeZpEin+aRPCFmkRPjJpEKJOaRCSZmkSCn5pE6KWaRE+smkS9sppEJLmaRIq/
mkTwxZpEV8yaRL3SmkRt2ZpEgt+aRPDlmkRX7JpEvfKaRCT5mkSK/5pEGQabRGcMm0S9EptE
GxmbRIofm0ToJZtEVyybRL0ym0QsOZtEij+bRPBFm0RPTJtEvVKbRBtZm0SKX5tE6GWbRFds
m0TmcptEG3mbRIp/m0TohZtET4ybRLWSm0QbmZtEip+bROilm0RPrJtEvbKbRCS5m0SKv5tE
W8abRE/Mm0S90ptEG9mbRJrfm0To5ZtEZ+ybRL3ym0Qk+ZtEq/+bROgFnERXDJxEtRKcRCQZ
nESCH5xE8CWcRE8snES1MpxEJDmcRII/nETwRZxEV0ycRL1SnEQkWZxEgl+cRPBlnERPbJxE
vXKcRBt5nESKf5xE6IWcRFeMnES9kpxEG5mcRIqfnETwpZxEV6ycRLWynEQkuZxEgr+cRPDF
nERXzJxEtdKcRBvZnESK35xE6OWcRE/snES98pxEG/mcRIr/nEToBZ1EVwydRL0SnUQbGZ1E
1B+dRPAlnURPLJ1EvTKdRCQ5nUSKP51E8EWdRFdMnUS9Up1EJFmdRIJfnUQRZp1EV2ydRLVy
nUQkeZ1E</AssayXData><AssayYData Points="150">2zsHPygnBz+8UwY/OkAGPwxDBz+DAwY/49IGP+udBj9MBwY/vRQHP6eFBT9GPQc/k8cGP9Fq
Bj/1tgc/YcQGPy00Bz/S9wc/jrYHPwPTBz8gDAg/2AcHP/TwBz/D0wY/cg0IPwLDBj+RjQc/
HZ8IPyXzBz+nRAg/CIoHP5imBz+G5gc/1F4IP6iECD9POgg/UEYIP6jfCD8pbAc/s7cHP5sG
CD86kwc/TigHP6/NBz+bgQg/9XgIP7DXCD93/Qg/gFgIP5P+Bz9U5Qg/Q/YHP366CT/81Qc/
khsIP3XlCT+SOQg/JZ4IP5W9Bz+vEwk/aqcHPzkECT8j5gc/3tEIP1F3CD/Fugg/1ekJP/Af
Cj/UkQg/cPYIP0EkCT8Kzgg/nG0JPzY4CT/ligk/FoUIP+cbCT+gSgo/BtgIPx9HCD/Kkwk/
AosJPx7tCT+8GAk/zwMLP6GuCT8B3go/nosJP/D7CT/UBwk/+dEJP6kLCj8/CQk/p9AIP7ur
CT9e2Ak/LVIKP2C3CT9IFwo/eN4IP5b1CD/INgo/WQ4KPwk3Cj8bLQo/ruwKPyWhCj8COAs/
Ll8KP5mfCT9DvAo/zgEKP+PeCT/4aAo/8f0KP300Cj94fgo/NbQKP2sSCz/3Vgo/Dm8LPyY3
Cj+lOQo/S54KP3OYCj+//wo/FucKPw5eCz91Ags/uT8MP4NyCj87sAs/UD0LP/u3Cj8j+Ao/
sRALP/npCj/cQgs/1FUKP8tVCj9o9As/ytYKP+ZrCz8zKgw/OiYLP7eHDD/DIgw/qCALP/v1
Cz+dsws/</AssayYData></Step><Step><CommonData><SampleLocation>10</SampleLocation><SampleID>BG505 T332N SOSIP</SampleID><SampleGroup></SampleGroup><SampleInfo></SampleInfo><SampleRow>F</SampleRow><SamplePlate>1</SamplePlate><WellType>KSAMPLE</WellType><Concentration>-1</Concentration><ConcentrationUnits>µg/ml</ConcentrationUnits><MolarConcentration>15.63</MolarConcentration><MolarConcUnits>nM</MolarConcUnits><MolecularWeight>-1</MolecularWeight><Temperature>25</Temperature><StartTime>6823897</StartTime><AssayTime>180</AssayTime></CommonData><FlowRate>600</FlowRate><StepType>ASSOC</StepType><StepName>Association</StepName><StepStatus>OK</StepStatus><ActualTime>180</ActualTime><CycleTime>0.2</CycleTime><AssayXData Points="900">in+dRPCFnURXjJ1EvZKdRCSZnUSKn51E8KWdRFesnUS9sp1EG7mdRIq/nUTwxZ1EV8ydRL3S
nUQk2Z1Eit+dRPDlnURX7J1EvfKdRCT5nUSK/51E8AWeRFcMnkS9Ep5EJBmeRIofnkTwJZ5E
VyyeRL0ynkQkOZ5Egj+eRPBFnkRXTJ5EvVKeRCRZnkSKX55E8GWeRFdsnkS9cp5EJHmeRIp/
nkTwhZ5EV4yeRL2SnkQkmZ5Eip+eRPClnkRXrJ5EvbKeRCS5nkSKv55E8MWeRFfMnkS90p5E
JNmeRIrfnkTo5Z5EV+yeRL3ynkQk+Z5Eiv+eROgFn0RPDJ9EvRKfRCQZn0SKH59E8CWfRFcs
n0S9Mp9EJDmfRII/n0ToRZ9EV0yfRL1Sn0QkWZ9Egl+fRPBln0RPbJ9EvXKfRCR5n0SKf59E
8IWfRFeMn0S1kp9EJJmfRIqfn0TopZ9EV6yfRL2yn0QbuZ9Eir+fROjFn0RXzJ9EvdKfRCTZ
n0SK359E8OWfRE/sn0S98p9EG/mfRIr/n0TwBaBETwygRL0SoEQkGaBEgh+gRPAloERXLKBE
vTKgRCQ5oESKP6BE8EWgRFdMoES9UqBEG1mgRIpfoETwZaBET2ygRL1yoEQkeaBEgn+gRPCF
oERXjKBEvZKgRCSZoESKn6BE8KWgRFesoES1sqBEJLmgRIq/oES1xqBEV8ygRL3SoEQb2aBE
it+gRPDloERP7KBEtfKgRCT5oESC/6BE8AWhRE8MoUS9EqFEJBmhRIofoUTwJaFEVyyhRL0y
oUQkOaFEij+hRPBFoURXTKFEtVKhRCRZoUSKX6FE8GWhRFdsoUS9cqFEJHmhRIp/oUTwhaFE
V4yhRL2SoUQkmaFEgp+hRPCloURXrKFEvbKhRCS5oUSKv6FE6MWhRFfMoUS90qFERNmhRIrf
oUTw5aFEV+yhRL3yoUQk+aFEiv+hROgFokSYDKJEvRKiRCQZokSKH6JE8CWiRFcsokS9MqJE
JDmiRIo/okTwRaJEV0yiRL1SokQkWaJEil+iRPBlokRXbKJEvXKiRCR5okSCf6JE6IWiRE+M
okS1kqJEG5miRIKfokTwpaJEZ6yiRL2yokQbuaJEir+iRPDFokRXzKJEvdKiRCTZokSK36JE
8OWiRFfsokS18qJEJPmiRIr/okToBaNEVwyjRLUSo0QkGaNEgh+jRPAlo0RXLKNEvTKjRCQ5
o0SKP6NE8EWjRE9Mo0S1UqNEJFmjRIpfo0TwZaNEV2yjRL1yo0QkeaNEgn+jRPCFo0RPjKNE
tZKjRBuZo0SKn6NE8KWjRE+so0S9sqNEJLmjRJK/o0TwxaNET8yjRLXSo0Qk2aNEit+jRPDl
o0RX7KNEvfKjRBv5o0SC/6NE8AWkRFcMpES9EqREGxmkRIIfpEToJaRETyykRLUypEQbOaRE
ij+kRPBFpERXTKREtVKkRBtZpESCX6RE8GWkRFdspES9cqREJHmkRIp/pETohaREV4ykRL2S
pEQbmaREip+kRPClpERPrKREvbKkRBu5pESKv6RE8MWkRFfMpES90qREJNmkRIrfpETw5aRE
T+ykRL3ypEQk+aREiv+kRPAFpURPDKVEtRKlRBsZpUSCH6VE8CWlRE8spUS9MqVEJDmlRII/
pUTwRaVEV0ylRL1SpUQkWaVEil+lRPBlpURPbKVEtXKlRBt5pUSKf6VE8IWlRE+MpUS1kqVE
G5mlRIKfpUTwpaVET6ylRLWypUQkuaVEir+lROjFpURPzKVEvdKlRCTZpUSC36VE8OWlRE/s
pUS18qVEG/mlRIL/pUTwBaZEVwymRL0SpkQkGaZEgh+mROglpkRPLKZEtTKmRCQ5pkSKP6ZE
8EWmRFdMpkS1UqZEJFmmRIpfpkTwZaZET2ymRL1ypkQkeaZEgn+mRPCFpkRPjKZEtZKmRBuZ
pkSCn6ZE8KWmRFespkS9sqZEJLmmRIK/pkToxaZET8ymRLXSpkQb2aZEgt+mRPDlpkRX7KZE
tfKmRBv5pkSK/6ZE6AWnRE8Mp0S9EqdEJBmnRIofp0ToJadEVyynRLUyp0QbOadEgj+nROhF
p0RXTKdEtVKnRCRZp0SCX6dE6GWnRE9sp0S9cqdEJHmnRIJ/p0TwhadET4ynRL2Sp0QkmadE
gp+nRPClp0RPrKdEvbKnRBu5p0SKv6dE8MWnRE/Mp0S90qdEG9mnRILfp0To5adET+ynRL3y
p0Qb+adEiv+nROgFqERPDKhEtRKoRCQZqESCH6hE7iaoRE8sqES9MqhEJDmoRIo/qEToRahE
T0yoRLVSqEQkWahEil+oROhlqERXbKhEtXKoRBt5qESCf6hE8IWoRE+MqES9kqhEG5moRIKf
qETopahET6yoRL2yqEQkuahEgr+oRPDFqERXzKhEtdKoRBvZqESK36hE6OWoRE/sqES18qhE
G/moRIL/qEToBalETwypRLUSqUQbGalEgh+pROglqURPLKlEtTKpRBs5qUSCP6lE6EWpRE9M
qUS1UqlEJFmpRMNfqUTwZalEZ2ypRL1yqUQbealEgn+pRPCFqURfjKlEtZKpRBuZqUSCn6lE
6KWpRFesqUS9sqlEJLmpRIK/qUToxalEV8ypRL3SqUQb2alEgt+pROjlqURX7KlEvfKpRCT5
qUSC/6lE8AWqRFcMqkS1EqpEGxmqRIofqkTwJapETyyqRL0yqkQbOapEgj+qROhFqkRPTKpE
tVKqRCRZqkSCX6pE6GWqRE9sqkS1cqpEG3mqRIJ/qkTohapEV4yqRL2SqkQbmapEgp+qROil
qkRPrKpEtbKqRBu5qkSCv6pE6MWqRE/MqkS10qpEG9mqRILfqkTo5apET+yqRLXyqkQk+apE
gv+qRPAFq0RXDKtEtRKrRBsZq0SKH6tE6CWrRE8sq0S1MqtEGzmrRII/q0ToRatEV0yrRLVS
q0QbWatEgl+rROhlq0RPbKtEtXKrRBt5q0SCf6tE8IWrRFeMq0S9kqtEG5mrRIKfq0TwpatE
T6yrRLWyq0QbuatEgr+rROjFq0RPzKtEtdKrRBvZq0SK36tE6OWrRE/sq0S18qtEG/mrRIL/
q0ToBaxETwysRN4SrEQbGaxEgh+sROglrERPLKxEtTKsRBs5rESCP6xE6EWsRE9MrES1UqxE
NFmsRIpfrEToZaxET2ysRLVyrEQbeaxEin+sRPCFrERPjKxEtZKsRBuZrESCn6xE6KWsRE+s
rES9sqxEG7msRIK/rEToxaxET8ysRLXSrEQk2axEgt+sRPDlrERP7KxEtfKsRBv5rESK/6xE
8AWtRE8MrUS9Eq1EGxmtRIofrUTwJa1ETyytRLUyrUQbOa1Egj+tROhFrURPTK1EtVKtRBtZ
rUSCX61E6GWtRFdsrUS9cq1EG3mtRIJ/rUToha1ET4ytRLWSrUQbma1Eip+tROilrURPrK1E
tbKtRBu5rUSCv61E+cWtRE/MrUS90q1EG9mtRILfrUTo5a1ET+ytRLXyrUQb+a1Egv+tROgF
rkRPDK5EtRKuRCQZrkSKH65E6CWuRE8srkS9Mq5EJDmuRII/rkToRa5EV0yuRLVSrkQbWa5E
gl+uRPllrkRPbK5ExXKuRBt5rkSCf65E6IWuRE+MrkS1kq5EG5muRIKfrkTopa5EV6yuRL2y
rkQkua5Egr+uROjFrkRPzK5EvdKuRCTZrkSC365E8OWuRE/srkS98q5E4PmuRIL/rkTwBa9E
TwyvRLUSr0QkGa9Egh+vRPAlr0RPLK9EvTKvRCQ5r0SKP69ECUavRE9Mr0S9Uq9EJFmvRIJf
r0ToZa9EV2yvRLVyr0Qkea9Egn+vRPmFr0RPjK9EtZKvRCSZr0SCn69E+aWvRFesr0S1sq9E
JLmvRIq/r0Twxa9EV8yvRLXSr0Qb2a9Egt+vRPDlr0RP7K9EtfKvRBv5r0SK/69E8AWwRFcM
sETFErBELBmwRIofsEToJbBEVyywRL0ysEQkObBEij+wROhFsERXTLBEvVKwRCRZsESKX7BE
8GWwRFdssES9crBEG3mwRIp/sETwhbBEV4ywRL2SsEQkmbBEip+wRPClsERXrLBEvbKwRCS5
sESKv7BE8MWwRFfMsES90rBEJNmwRIrfsETw5bBEV+ywRL3ysEQk+bBEiv+wRPAFsURXDLFE
vRKxRCQZsUSKH7FE8CWxRFcssUS9MrFEJDmxRMM/sUTwRbFEV0yxRL1SsUQkWbFEil+xRPBl
sURXbLFEvXKxRCR5sUSKf7FE8IWxRFeMsUS9krFEJJmxRIqfsUTwpbFEV6yxRL2ysUQkubFE
ir+xRPDFsURXzLFEvdKxRCTZsUSK37FE8OWxRFfssUS98rFEJPmxRIr/sUTwBbJETwyyRL0S
skQkGbJEih+yRPAlskRXLLJEvTKyRCQ5skSKP7JE8EWyRFdMskS9UrJEJFmyRIpfskTwZbJE
V2yyRL1yskQkebJEin+yRPCFskRXjLJEvZKyRCSZskSKn7JE8KWyRFesskS9srJEJLmyRIq/
skTwxbJET8yyRL3SskQk2bJEZ+CyROjlskRX7LJEvfKyRCT5skSK/7JE8AWzRFcMs0S9ErNE
JBmzRIIfs0TwJbNEVyyzRL0ys0QkObNEij+zRPBFs0RPTLNEvVKzRBtZs0SKX7NE6GWzRFds
s0S9crNEJHmzRIp/s0TwhbNET4yzRCCTs0QbmbNEip+zROils0RXrLNEvbKzRCS5s0TMv7NE
8MWzRE/Ms0S90rNEJNmzRIrfs0To5bNEV+yzRL3ys0Qk+bNE</AssayXData><AssayYData Points="900">gokKP3nNCj+Vpgg/2mMGP7c3BD8gfgI/1w0BP/8jAT9SNQA/c+sAP+Vb/T71R/w+c7r8Puu3
+j7zx/s+FDD5PnH/+T5Zwfc+u776Psdc+z7WDvk+E4T1PvSr+T7QP/o++rX3PqQ6+T5QOfk+
F1v5PveD9z5vbPg+k8j5PmGQ+D6ZU/c+9Wj5PjSx+D7MA/o+8E35PqzJ+D7kOPc+W5H3PtaW
+T7F7/g+U334Piki+D6gQfk+5oH3Pot1+T7CQfs+xpD5PvCh+T4nk/g+bv/4Piet+T5Ylfw+
jhb6PhoG+z6TA/o+zZb6PuUn+j6Tbfo+jSH5PpUL/D6I9Pg+sEz+Pouo/D7qF/w+Xg/7PleA
/D6Wp/s+mqj9Pvy5/D6UTP4+1yn7PuAs+z5t7/k+H4/+PnpV/D6J2fo+Qt77Pkpy/D7Si/w+
WVn9Pq+2/T66yfw+Jiz9PsCt/D7dsfo+wXD9PtOG/D4ZmPw+75n8Pvrh/D66c/k+en79PnQk
/T4qb/4+GET9Pht0+z5L+v4++eb+Puh++z7mlf0+oZX8PoTw/T4Kaf8+a0j+Psdz/T573f4+
8TP+Pn6k/D5sjPw+rFv/PrPt/T5fbv0+3vn9Pm5w/j5jTP4+X/f+PgG0/z4w6f4+sFABP05W
AD8qff4+T+L+Pr0+AD9hFgA/ZDQAPwEh/T4jG/8+xov/Puci/j41yv4+vvf/Piys/z4JRP0+
pW0AP5zb/z6IFAA/g17+PpOP/z7w4P8+wqYAP//hAD/bSAA/7n4AP/3nAD8OSgA/i4gAPyPF
AD8J4P4+JTIAP8t7AD89UwA/dFQAP8mjAD/2kgA/F1UAP1zy/z6LRgA/APX/PnDrAD9ReQE/
F4cAPwKNAT9giQE/X4kAP3hVAT/dJgE/0FIAPxJCAD+E4gA/B0EBP0GvAD+WRwE/BrsAP/Zz
AT8cwQA/s6YAPxqt/z4xgwE/iLAAP6/KAT8jjQE/W3QAP3PDAD99YQA/87EAPx6JAT9cLgE/
XoQBPxkmAT9BYAA/kSIBP1wBAT9zqAE/bvABPzJNAj94ZwE/W2sBP7A2AT/7+AE/w7UBP3Yy
Aj/3sQE/xXkBPyLjAD89JgE/sloBP5ZeAT9FNAI/yeYBP7snAz8JeAI/xz0BPxO8Aj+6KAI/
kLsBP/THAj9IgQE/NE0CP4+gAT+0JAI//cQCP4rzAj+TxgE/zi0CP7liAj++bgI/CnECP/5N
Az/bwgE/YPgCP2wbAz89fQI/H8ICP6xeAj8flAI/yGkCP5nAAT+SFgM/hWgCP8UuAz+t6QI/
y5kCPw6tAj+UEQI/HKMCP215Aj+ORgM/hWYCP9lMAj+uJQI/SZsCP5apAT9IrwI/eycDP6mq
Az/FXgM/fikDP3ytAj8thQI/p1QDP99nAz++UAM/PA0EPx86BD+evAM/t2MDP7pcBD8k7QI/
o/wDP7QAAz9/9AM/ld4CP/R1Az+JTwM/6skFP0ubAz+/tgM/9GgEP+vEAj9SyAM/wW4DPxzl
Az+cxAM/JOoCPyzPAz8o0AM/sMQDP2CiAz+V6AI/h0YCP6n8Az8wpgM/F9ADPwE6BD/aegM/
N90EP+zIAz8IHAM/8xwEP9U+BD/c8wQ/cXIEP9tLBD/sAQQ/P/oEPwimBD8RmgQ/0GUEP98Q
BD9YcQM/eygEP8KFBD9eSwQ/TYMEP6/HAz/+KAU/zYkFPzlaBD/dvgQ/yU4DPzSaBD+wEAQ/
/SEEP0OyAz/YhgQ/AsUEP2+PBD8TbwQ/gwAFP0QyBT/IfAQ/WjkFP013BT9OkwQ/m4cFPxi6
BD/+ugU/KA4FPzToBD8dWwU/DhEGP6d/BT/b0AQ/7BQEP9x9Az9GxAQ/OO0EP1PXBD+u9wU/
htwEP6tUBT+AhAU/lsUDPxhaBT+4MgU/T4UFP61HBT+JZwU/IRMFP7CABT/uGgU/o7MFP1HS
BT9QiQU/BMQEP1qyBD8vrgY/VKcFP53YBT+gvAU/Ba8FP9FHBT+w1QU/mMsFP1ljBj/hSwU/
ky4FPxLbBD+1ZgU/TmIGP1gYBj810QU/xBgHP6D4BD8A/gQ/4VUGP6RwBj85PQU/YeEEP3y7
BT/QswY/JjgGP3MVBT947AY/DlQGP6vrBT/6sQY/ip8GPxAOBz/dSgY/xeIGP6ROBj+UvAY/
RmQGPzcJBj9tdwY/ADoHP2bTBj/dLAc/jPQFP7AzBj/w4AY/tygGP8F9Bz+/Kwc/hv4GP3z5
Bj98FgY/9D8HP9oqBz+uswc/l6sHP8QCCD8KeAY/4yQHPz2mBz8vGQc/idEGP2+6Bj9XJwc/
vTEHPyHKBz9z0gY/DYAHP7qmBj+0tgY/TqAGPxtzBj/eNgY/SdoGP18EBj8/Fgc/ow4IP5km
Bz+SiwY/ZrMHPx3NBz93lgY/1FEHPzQJBz/PSAY/Fm4HP9TDBj8vRQc/IZgGP+NiBz/Imwc/
RAwGP5qgBz/w5gc/mCQIP1OPBz9g3Ac/6yQHPzc2CD89hQc/wxMHP8nYBz+r/wc/wQEHP0im
Bz/NsAc/J6cHP3hZCD9zwgc/ZuIHP+jyBz/B7AY/jbYHP2zABz8PFgc/uMcHP9p0CD9V8Qc/
V0MIPwW8Bj9Ehgg/iQIHPydeCD//igc/SUIIP/xtCD/rEAg/TxkHP6aoCD/YGAg/2KYIPx/l
Bz9s0Ac/yxoHP1TXCD8xaQk/3dIJPyv+Bz+lugc/XhYIP5fmBz9FRQk/e8IHP6LuBz9E0Qg/
wmYIP7WcCD/cuAc/RUsJPyu5CD9hhAg/bJsIP4x1CT9ZQwg/D3IHP7eIBz8+lQg/9oYIP6+f
CD+nWAg/v9UJP17XCD8nwAg/8EIIP6SjCD9QiAk/JugIPwrDCD9hRwo/KpkJP/enCD9gWQk/
9aYIP3WBCT+oJAk/cIgIPyDhCT8Rfgk/dJkIP3bwCD+vjwk/NAQJP+EeCj8Hogk/ifoJPyrl
CT9Vpwk/jSAKP+dlCT/M2wk/mjUJPxhrCT+cOwk/wDgKPwBiCT+mKgo/JBsJP1iQCT/gfQg/
S2YIPwK4CT9YcQk/wqAJPx5mCT/YUAk/sbUJP+MICj/mDgo/ZqEKP1p4CD8UEQo/JrQJP7du
Cj98swo/FssJPwBMCT/cogo/E1wKP043CT/2Qwk/VBQJP1s8Cj/mDgo/nLoJPzFkCj+XbAo/
QhkKP7ygCz/vyAg/RyQKPzfaCT/+pgk/U1UJPxKPCT8qHwo/c+MKP82wCj9COAo/hKIJP5FI
CT9E9gk/rYMKP4rRCT+VHwo/KuIKP6aqCT+ViAk/dgkKP2c/Cj81aQo/S14JP9HRCT+5nAo/
7j8KP5l+Cj/Bogo/45EKPytgCj/XMgs/yJ0KP09DCj8vjgo/GC8KP+8WCj/p+Ak/vEwLP/pL
Cj9BfQs/SR0KP4PaCj8UBgs/rFoKP+YPCz81YQs/dFYKP9JhCT/lUws/eMsKP6pPCj9NWQo/
l/EKP1gDCz8rIgs/MecKP8itCj8toAo/mfgKP79ICz8LOws/nVALP9NXCj/FMAs/Of4JP42q
Cz/wHgo/BWULP760Cj/bYgo/iJELP3TMCz9vwws/Dg0LP8JICz/wZQo/b9QLP9UOCz9K1Qs/
9GIKPzL9Cj/G+go/0WILP1mbCj9g/go/PysMP7OACj/dFgs/iKYKP0vrCz+c5ws/cCwLP45F
DD/dIgs/R5YMP0eNCj87MAs/0VIMPxyHCj+DcQs/a8QLP/SJDD+H9Qs/7EYMP7fGCj/S3As/
tG8MP2C+Cz87dgs/3CAMP7fPCz+djAw/VJQLPwJpDD8PRAw/unwMP7FrCz/x5Qo/EN0LP+LI
Cz9rHAw/QskLP7IWCz+cngs/FK0MPwnGCz9TZQw/gyYMP08nDD9/3ws/5HEMP5g5DD8iWA0/
X1UMP/NXCz/Hlgw/0IcMP/zhDD8Rpgs/n4kMP4W8Cj+7wgs/GDEMP8d/DD9X/ws/hpQMPxxr
DT91WQs/rMcLP+hYDD+vGA0/8ggNP+bYDD/x1w0/JX0MP+rvCz9DtAs/hOkMP/0hDD9LNw4/
PZkNPzKVDD99fAw/ve8LP2/SDD+bhgw/kKEMP8XSDD+x9gw/u9sLP0iJDD+HmQw/xzENPyg6
DT8llw0/IDQMP8UpDT/iKgw/PlUNP5wBDT/irww/d+gNP6i/DD+nbgw/JsQMP/1rDD9GkAw/
7aUMP0ClDD8lWAw/WBINP2koDj+3MA0/E0oNP4p4DT+wVAw/v1ENP9NkDT9ajA0/xdgMP2Mn
DT9JBA0/V18NP71gDT8b3g0/NXEMPxewDT9rKA0/C2kNP4tADT+91ww/+Q8NP+zuDD9xdg0/
LLcNP8q4DT8zRA0/rKUNP1mhDT85Qg0//psNPyxODT+Ehg0/vG0NPyy/DD8RVQ0/51cOP9K8
Cz8tlw0/cBkOP0KADT/q2Q0/o1UMPz4aDT8PmA0/zHIOP7QGDj+Qsw0/LwMOP4n+DT+dfg0/
5B4NP1Q9DT/FOg4/KSQNPzglDj9CIw4/MukNP9CGDj/fMg4/HUwNP7+rDT9klg4/ESkOP1tf
Dj8dPw0/6lUOP86bDT+Gdw4/804OPzyKDj+31g0/sFEPPzC6Dj/9OhA/17cOP1yiDT9ldQ4/
2hYOP8hIDj8E9w0/W3kPP275Dj+8kQ0/4XENP7sIDz/gPw0/C1UOP88tDj8TsQ4/98MNPzzj
Dj8E+A4/bQcPP0v1DT/fLQ8/S40OP53+DT8gfA4/BEMOP9sFDj+IPQ8/RWIOP4THDj+JKA8/
K8oOPwu3Dz+chQ4/rPYPPxBdDj/WiQ4/VpEOP9LwDT/A8w4/</AssayYData></Step><Step><CommonData><SampleLocation>1</SampleLocation><SampleID></SampleID><SampleGroup></SampleGroup><SampleInfo></SampleInfo><SampleRow>F</SampleRow><SamplePlate>1</SamplePlate><WellType>BUFFER</WellType><Concentration>-1</Concentration><ConcentrationUnits>µg/ml</ConcentrationUnits><MolarConcentration>-1</MolarConcentration><MolarConcUnits>nM</MolarConcUnits><MolecularWeight>-1</MolecularWeight><Temperature>25</Temperature><StartTime>7012742</StartTime><AssayTime>180</AssayTime></CommonData><FlowRate>600</FlowRate><StepType>DISASSOC</StepType><StepName>Dissociation</StepName><StepStatus>OK</StepStatus><ActualTime>179.999</ActualTime><CycleTime>0.2</CycleTime><AssayXData Points="900">iv+zROgFtERXDLREvRK0RBsZtESCH7RE6CW0RFcstES1MrREGzm0RII/tEToRbRET0y0RL1S
tEQbWbREgl+0RPBltERPbLREtXK0RCR5tESCf7RE8IW0RFeMtES1krRECZq0RIKftETopbRE
T6y0RLWytEQbubREgr+0ROjFtERXzLREtdK0RCTZtESC37RE6OW0RE/stES18rREG/m0RIL/
tEToBbVETwy1RLUStUQbGbVEgh+1ROgltURPLLVEtTK1RCQ5tUSjP7VE6EW1RE9MtUS1UrVE
G1m1RNxftUToZbVEV2y1RL1ytUQkebVEgn+1ROiFtURPjLVEvZK1RBuZtUSKn7VE6KW1RE+s
tUS1srVEG7m1RIq/tUToxbVEV8y1RLXStUQb2bVEit+1ROjltURP7LVEtfK1RBv5tUSK/7VE
8AW2RFcMtkS1ErZEGxm2RIIftkToJbZETyy2RL0ytkQbObZEij+2RPBFtkRPTLZEvVK2RBtZ
tkSKX7ZE8GW2RE9stkS1crZEG3m2RIJ/tkTohbZET4y2RLWStkQbmbZEgp+2RPCltkRPrLZE
tbK2RBu5tkSCv7ZE6MW2RE/MtkS10rZEG9m2RIrftkTw5bZET+y2RLXytkQb+bZEgv+2RPAF
t0RPDLdEvRK3RCQZt0SCH7dE6CW3RE8st0S1MrdEGzm3RII/t0ToRbdET0y3RL1St0QbWbdE
gl+3RPBlt0RPbLdEtXK3RBt5t0SCf7dE8IW3RE+Mt0S1krdEG5m3RIqft0TwpbdET6y3RLWy
t0QbubdEgr+3ROjFt0RPzLdEtdK3RCTZt0SC37dE6OW3RE/st0S18rdEG/m3RIr/t0TwBbhE
Vwy4RL0SuEQkGbhEgh+4ROgluERXLLhEtTK4RBs5uESCP7hE6EW4RFdMuES1UrhEG1m4RIJf
uEToZbhET2y4RLVyuEQsebhEgn+4ROiFuERPjLhEtZK4RBuZuESCn7hE6KW4RFesuES1srhE
G7m4RIK/uEToxbhET8y4RLXSuEQb2bhEgt+4RPDluERP7LhEtfK4RBv5uESC/7hE8AW5RE8M
uUS9ErlEJBm5RIIfuUToJblETyy5RLUyuUQbOblEgj+5ROhFuURPTLlEtVK5RBtZuUSCX7lE
6GW5RFdsuUS1crlEG3m5RIJ/uUTohblET4y5RLWSuUQbmblEgp+5ROiluURPrLlEtbK5RCS5
uUSKv7lE6MW5RE/MuUS90rlEG9m5RILfuUTw5blET+y5RL3yuUQb+blEgv+5RPAFukRPDLpE
tRK6RBsZukSCH7pE6CW6RE8sukS1MrpEGzm6RII/ukToRbpEV0y6RLVSukQbWbpEgl+6ROhl
ukRPbLpEtXK6RBt5ukSCf7pE6IW6RE+MukS1krpEG5m6RIqfukTopbpET6y6RL2yukQkubpE
gr+6ROjFukRPzLpEtdK6RBvZukSK37pE6OW6RFfsukS18rpEG/m6RIL/ukToBbtETwy7RL0S
u0QkGbtEgh+7ROglu0RXLLtEvTK7RBs5u0SCP7tE6EW7RF9Mu0S1UrtEG1m7RIpfu0TwZbtE
T2y7RLVyu0QkebtEin+7ROiFu0RPjLtExZK7RBuZu0SKn7tE6KW7RE+su0TFsrtEG7m7RIK/
u0ToxbtEV8y7RLXSu0Qb2btEgt+7RPDlu0RX7LtEvfK7RBv5u0SK/7tE6AW8RFcMvES9ErxE
Gxm8RIofvETwJbxEVyy8RLUyvEQkObxEij+8ROhFvERPTLxEtVK8RCRZvESSX7xE6GW8RE9s
vES9crxEJHm8RIp/vETohbxET4y8RLWSvEQkmbxEgp+8RPClvERXrLxExbK8RCS5vESKv7xE
8MW8RFfMvES10rxEJNm8RIrfvEQ65rxET+y8RL3yvEQk+bxEiv+8RPAFvURXDL1EvRK9RCQZ
vUSKH71E8CW9RFcsvUS9Mr1EJDm9RIo/vUTwRb1EV0y9RL1SvUQkWb1Eil+9RPBlvURXbL1E
vXK9RCR5vUSKf71E8IW9RFeMvUS9kr1EJJm9RIqfvUTwpb1EV6y9RL2yvUQkub1Eir+9RPDF
vURXzL1EvdK9RCTZvUSK371E8OW9RFfsvUS98r1EJPm9RIr/vUTwBb5EVwy+RL0SvkQkGb5E
ih++RPAlvkRXLL5EvTK+RCQ5vkSKP75E8EW+RFdMvkS9Ur5EJFm+RIpfvkTwZb5EV2y+RL1y
vkQkeb5Ein++RPCFvkRXjL5EvZK+RCSZvkSKn75E8KW+RE+svkS9sr5EJLm+RIK/vkTwxb5E
V8y+RL3SvkQk2b5Eit++ROjlvkRP7L5EvfK+RCT5vkSK/75E8AW/RFcMv0S9Er9EGxm/RIof
v0TwJb9ETyy/RL0yv0QkOb9Eij+/RPBFv0RXTL9EvVK/RCRZv0SKX79E8GW/RFdsv0S1cr9E
JHm/RIp/v0Twhb9EV4y/RL2Sv0Qkmb9Eip+/RPClv0RXrL9EvbK/RBu5v0SKv79E8MW/RFfM
v0S90r9EJNm/RILfv0Tw5b9EV+y/RL3yv0Qk+b9Eiv+/RPAFwERXDMBEvRLARFUZwESKH8BE
8CXARFcswES1MsBE+TnARIo/wETwRcBEV0zARL1SwEQkWcBEil/ARPBlwERXbMBEvXLARBt5
wESCf8BE8IXARE+MwES9ksBEJJnARIqfwETwpcBEV6zARLWywEQkucBEir/ARPDFwERXzMBE
tdLARCTZwESK38BE8OXARFfswES98sBEJPnARIr/wETwBcFEVwzBRLUSwUQbGcFEgh/BRPAl
wURXLMFEvTLBRCQ5wUSKP8FE8EXBRIhMwUS9UsFEJFnBRIpfwUTwZcFET2zBRL1ywUQkecFE
in/BRPCFwURXjMFEtZLBRCSZwUSKn8FE8KXBRE+swUS9ssFEJLnBRIK/wUToxcFEV8zBRLXS
wUQk2cFEit/BROjlwURX7MFEvfLBRCT5wUSC/8FE8AXCRFcMwkS9EsJEJBnCRIofwkTwJcJE
TyzCRL0ywkQkOcJEij/CRPBFwkRXTMJEvVLCRCRZwkSKX8JE8GXCRFdswkS9csJEG3nCRIJ/
wkTwhcJEV4zCRL2SwkQkmcJEip/CRPClwkRXrMJEvbLCRCS5wkSKv8JE8MXCRFfMwkS10sJE
JNnCRIrfwkTw5cJEV+zCRL3ywkQk+cJEiv/CRPAFw0RXDMNEvRLDRCQZw0SKH8NE6CXDRFcs
w0TFMsNEJDnDRII/w0TwRcNEV0zDRL1Sw0QbWcNEgl/DRPBlw0RXbMNEvXLDRCR5w0SKf8NE
8IXDRE+Mw0Q4k8NEJJnDRIqfw0TwpcNEV6zDRL2yw0QkucNEgr/DRPDFw0RPzMNEvdLDRCTZ
w0SC38NE8OXDRFfsw0S98sNEJPnDRIr/w0TwBcREVwzERL0SxEQkGcREih/ERPAlxERPLMRE
tTLERCQ5xESKP8RE8EXERFdMxES1UsREJFnERIJfxETwZcRET2zERLVyxEQkecREin/ERPCF
xERXjMREvZLERCSZxESCn8RE8KXERE+sxES1ssREG7nERIK/xERjxsREV8zERLXSxEQk2cRE
it/ERPDlxERP7MREvfLERCT5xESC/8RE8AXFRE8MxUS9EsVEGxnFRIIfxUToJcVETyzFRLUy
xUQkOcVEij/FRPBFxURPTMVEtVLFRCRZxUSKX8VE8GXFRFdsxUS9csVELHnFRIJ/xUTwhcVE
V4zFRLWSxUQkmcVEip/FRPClxURPrMVEvbLFRCS5xUSKv8VE6MXFRE/MxUS90sVE6NnFRIrf
xUTo5cVEV+zFRL3yxUQb+cVEgv/FRPAFxkRXDMZEtRLGRBsZxkSCH8ZE8CXGRE8sxkS9MsZE
JDnGRIo/xkToRcZET0zGRL1SxkQbWcZEgl/GROhlxkRXbMZEvXLGRCR5xkSCf8ZE6IXGRFeM
xkS1ksZEJJnGRIKfxkTwpcZEV6zGRL2yxkQbucZEgr/GROjFxkRXzMZEvdLGRBvZxkSK38ZE
8OXGRE/sxkS18sZEG/nGRIL/xkToBcdEVwzHRLUSx0QkGcdEih/HROglx0RPLMdEvTLHRCQ5
x0SCP8dE6EXHRFdMx0S9UsdEJFnHRIJfx0TwZcdET2zHRLVyx0QbecdEgn/HROiFx0RPjMdE
vZLHRCSZx0SKn8dE6KXHRFesx0S1ssdEJLnHRIq/x0ToxcdEV8zHRL3Sx0Qb2cdEgt/HRPDl
x0RX7MdEtfLHRBv5x0SK/8dE6AXIRFcMyES9EshEGxnIRIofyEToJchETyzIRLUyyEQbOchE
gj/IRPBFyERXTMhEtVLIRCRZyESCX8hE8GXIRE9syES9cshEJHnIRIp/yETwhchET4zIRLWS
yEQbmchEgp/IRPClyERPrMhEvbLIRBu5yESCv8hE6MXIRFfMyES10shEG9nIRILfyETo5chE
V+zIRNbyyERl+chEgv/IRPAFyURPDMlEtRLJRCQZyUSCH8lE6CXJRE8syUS9MslEGznJRIo/
yUTwRclEV0zJRLVSyUQbWclEkl/JROhlyURXbMlEtXLJRCR5yUSCf8lE8IXJRE+MyUS1kslE
G5nJRIKfyUTopclET6zJRLWyyUQbuclEir/JROjFyURXzMlEtdLJRBvZyUSK38lE6OXJRE/s
yUS98slEG/nJRIr/yUTwBcpEVwzKRLUSykQbGcpEih/KRPAlykRPLMpEtTLKRCQ5ykSCP8pE
6EXKRE9MykS9UspEJFnKRIJfykToZcpEV2zKRL1yykQbecpE</AssayXData><AssayYData Points="900">+x8LPyUYDD9SVQ4/zkQQP8bwED/n8hM/utQUPyPcFj/u0Bc/0KwZP8azGT8YvBk/QsYaP9kH
Gz+scRw//xYcP+n5Gz8Lch0/nsocP0+AHT8xhh4/WKkdPzc9Hj9mGRw/i+8dPxFBHT/QnR4/
8rQdPzH4Hj/ysB0/Y9IeP9H3Hj8GfR4/btEePzNFHj9eCR4/eQIfP7zeHj9hcR8/jC0fP8xQ
Hz998R8/b+QdP2uNHj/dVB4/F+sdP1Q4Hz/tlB4/6LIeP8o6Hj+xzB4/V6AdP+fzHj8akCA/
iGYdP04wHz9HdR8/ZHoePwX6HT8IGx8/5zweP2+1Hj8pTx8/husePzZWHz8ThB8/rRAgP/m8
Hz9cLx8/eawfP9TfHj+ktx8/QpkeP9hBID/q4B8/wxggPxjnHz8Qkh4/TPseP+kiHz9W9x4/
LSkeP90BID+lch4/nXQfP+rEHj+ZKSA/iEwfP1tTHj9UQCA/M/UePyvLHz948B8/GmgfP6z6
Hj+3th4/GIceP53jHz/SxR8/WTAgPyZUHz/m5h4/NRMgP3ayHz+ryx4/veoeP7rzHz+0fB8/
zc8eP21jHz9Zhx8/VdcfP/JQHz8NHh8/Oz0fP/jtHz81qh8/Y30fPzEtHz8F1h4/Y2UfPzq6
Hz+qMh8/mn0gPzPcHz/ELyA/O84eP9ZXID+q5SA/JlsgPxDkHz/7nyA/CYAfP5mKHz+QzCA/
e88gP5fbHz+XZyA/xbYfPwHbHj9P7R4/gGsgP5xhHz984h8/9QcgPxPLID/mmiA/kgYhP7aV
Hz+pECA/nOAfPw1kID9c3B8/TIwfP6iQID8kpSA/kCAgP0/4Hz/zgh8/CXYfP9wwID+B2x8/
hz0hP6yLID+tRyA/s84gP+pDID/Y+iA/3EIgPz3lIT+caB8/dKkgP3E0IT97kx8/LkEgP1yp
ID9Kox8/KQUhP/l3ID9tpSA/zAIfP1LJHz9nbR8/a88gP3HZHz/6zB8/LXkgP7JIHz8vzh8/
fZAfP45cID9RLSA/N+MgP4Q7IT/30R8/Q20gP93gID8SwB8/uKMgP1l0IT9TLiA/NM4gPwps
ID+R9h8/NXcgPzJTID+6gh8/F1IgP6m2ID8H7SE/0OQfP+SeHz93zCA/BN4gP+z8ID+KXiA/
5WIgP/U6ID9N8R8/btUgP6QyIT/HXCE/6WghP4vzID9DByA/nuIgP0SQID/oiiA/vC8hP/lf
ID/CCyA/CEIgPzBaID9YeCA/3uwgPym1IT+4ziA/dxwhPz5aIT9dch8/uxchP+qLID9zXyE/
wZYgPyOiIT9E/h8/WA0hP4jFID8i/SA/tW4hP0UwIT/kVCE/huwgP3rSHz8OySA/cNUhPz9c
IT/KTCE/ickgPxYkIj9F4iA/XIUhP+VWID/E1SA/fgEhPwIYID/T0yA/uIQhP9foHz87nyA/
UVIhP6AgID+sHiA/QU4gPxb6ID/HCyE/6o0hP48GIT/+hSA/99MhPzHiID9q6SE/iTshP9vA
IT/KEiI/ioAhPwy5ID9QdCA/OJQhPy67IT/e6CA/kT0hP9qeIT8AfiE/ZAEhP+zkIT/XbiA/
gmchPxbBIT9nmCA/mhMhP5mFIT+gsiE/aYQhP7UhID9KJSE/oP4fPztiIT+qGSI/Zi8iP15w
IT++MiE/bmchP8WbIT+MVCE/xjEgP/KbIj8GXyE/M4oiP/OnIT/OziA/goEhP2R1IT+YhiE/
9ckgP6A6IT+1qSE/tUIhP44oIT9W+CE/1AoiP9g3Ij+i8iE/S7ohP1YgIj85GiE/hochPwV/
Ij+qlSI/TRIiP7bXID/AbSI/4EwhP4OKIj/psiE/I+chP607IT92kyE/wIkhP+P+IT+G4CE/
eGUhP2UiIz8I7yA/XhYiPyWhIT/zviE/JEciP63wIT+6mSE/WHshP4kVIT+IZCE/dNAhP6Op
IT8KwyI/eH0hP2WxIj+4ESM/q1EiP16iIT9dWiI/S2wiP77sIT+rBSI/spchP3bdIT8/rCI/
92YiP/yJIj+lFyI/O7IjPzlmIj+PJCE/Kr0iP9XTIT8lTyI/20cjP4GTIj+LNSI/0VYiP1Y3
Ij/Z6SE/WNwiP6G5IT8iaiI/04MhP7SLIj9QQiI/7zMiP/VUIz/NSyM/uXojPx1mIj8HHSM/
ADkiP912Ij+0YCI/cY8jP5ENIj9ffiI/3TEiP9aKIj8XmiE/OWAiP2LsIj9CSiI/Yt8jP3mi
Iz91QyM/qnghP4OlIj/ukyM/KPMiP8QBIz91LSM/VpAiP6tgIj/C7iI/iZQiP8l1Ij/CgiM/
wEojPzvmIj/FiyI/R1ojPxhAIz81TSI/mNkjPxo8Ij/7kiI/GnwjP8eNIj+2yiI/N2YjPyim
Ij9aRiI/sAkjP6RQIj+vGCM/phsjP+uEIz8ufiI/yiAiP+LcIj+GJiM/uLIiPzf0IT956iE/
jv8jPwWVIz/QuiM/i0MjP1XQIz/+rSI/H6UkP+PmIj+3bSM/2UsiP4GLIj+b7yI/QVYjP5/l
Iz9UpyI/JdgiPxHMIz+0DCM/OsgiP2dLIj+Q2SI//pYjP0XNIj+TACQ/N4ojP6PZIj+2JSM/
5QsjP/dvJD8ZaiM/7dYiP8tQIz9LoiE/fi8jP7kmIz/I9CM/cToiPwPQIj+C+yM/PjQiPxfQ
Iz+I5SM/egQkP4KwIz9DRCQ/VkIjP59yIz8VIyQ/zfEjPyzGIz+2rSQ/JGAkP296Iz/AESQ/
SI4jP3aYJD9LYCQ/8ockPya5Iz/1VSQ/sVciP4aLIz/AlSM/rz0kP0c4JD9NCCQ/bNYjP+5C
JD8jUSM/QiYkPyKvJD/eeyM/d7IjP84KJD/xWyQ/juUjPzlTIz/bniQ/hoAjPzHtIz+VpSQ/
Q3kjP9mbIz8jMiM/zdEkP85rIz92yyU/FEwkP0q+Iz+vACQ/iLkjP/LeJD+UbyQ/6wMkP4kj
Iz/3+yM/11wjP4OTJD/CtiM/sTkkP+B2Iz/MmCM/UKAjP6KsIz8ZOiQ/ciwjP80oJD/IliQ/
8jIkPzwOJT+mcSM/gdgkP5orJD/gIyQ/9QQjPzcEJT8mxiI/Hq4kP9ayJD/hDyQ/4jwkP7yR
Iz/UMiU/+SklP3+kJT8qXyQ/PjYkPxB2Iz9g0SQ/xu0jP0fVJT83pyQ/nlskP99dJD9BxCM/
1I8kP1MCJD+C6CM/jRQkP22pIz+b6iU/q2sjPy4sJD/YiiU/GCglP2ISJT8IgiU/siclP5C1
JD9HhyQ/hIIjPyEEJT+fgyQ/TU4mP8yAJD/z0iU/OHMkPzllJT+qHyY/BIUkP0QGJj88LiU/
7IAlP91OJD+qwiQ/GhslP73PJD//8SQ/nvAlPwpiJT8RKSQ//fckP60fJj9WpiQ/dqYlP0MJ
JT+gPiU/kWMkP+4oJT+GfCQ/FJglP9TjJT9NcyQ/PUglP1kJJT//WSQ/jX4lPwNKJj8Z/iU/
5EEkP6jbJD8GxiU/A1UlP6hpJT9EEyU/b7ElP5i7JT9dKSY/7wMlP3IlJT/HKCU/0EEmP7JM
JT/0yiU/cDkmP57eJT/XWCU/gL8kP9BFJj8iKCU/e9UkPylBJT+hIyU/ak0mP/KRJT+ykCQ/
0jElPx63JD88uCQ/RtIlP8j2JD/PdiU/9FYlP1P9JD8vpyU/AAgmP77BJT+0cSU/sHImP4je
JD8txSU/zyAlP7mhJD8O7SQ/SpklP83BJT8hzyQ/DRYmP9y/JT9VTiU/x38lP9YVJj9ghCU/
ozwmP+JBJT/p7SU/PAkmP8XhJT9nkCY/v+0lP8eGJD/hiSY/o1cmPwNYJT+FJiU/j+AlPyZd
Jj+3HSY/hV8lP/X0JT+7ViU/Ds4lPzpgJj+pvCY/afUlP1ruJD8jIiY/gJwlP+O0Jj/CMiY/
4O8lPzFvJj+BSiY/+tslP7qPJj+MayY/YasmP6NfJT/d+SQ/ISwmP3FyJj/EkSY/e1UmP455
Jj+gQyc/ivwlP5/9Jj+sfyY/e6gmP0LKJT9vUiY/3KQlPy2eJT9SAiY/i7IlP5gDJz+CzCQ/
EvEmPxl7Jj/hViU/pqgnP/goJz/O6iU/I/UmP6qOJT+OCyY/K70mP+7PJj91gCY/mncmPyHM
Jj/sHSY/3fomP2UpJj8vCSY/LU0mP76WJj8GwCY/HmUmP/yuJj+LNSc/k5smP5GsJj/DfCc/
68klP2YoJz80ECc/0I4nP2GAJT/Otyc/vYAnP7gIJj8AACc/XzYnP6LsJz+rNCc/iPYnP7Pf
Jj+pxSY/viQnPzX2Jj9gLCc/Ba8mPzY2Jz8EFic/7qwnPwCQJj+wiyY/HnAnPyrxJz+/piY/
1OMmP+r0Jj+FoyY/5NomP5bKJj/eXic/ObAmP9r0Jj+kISc/4N8mPym1Jj9xeyc/kDIoP2Ie
Jz8lcCY/syAnP7J7KD+RziY/qR8nP3jbJj/XqiY/7TsnP2l/KD+9zyY/FvsnP5teJz+tMic/
vYomP1qNJj+jZSc/vfQnP689KT9NyCc/Vy0oP/X1Jz9LyCY/ePMmP7rIJj+mtic/e6EmP1K5
Jz8kJic/EuomP+VVKD/Gyic/owEnPwF+Jz9lniY/GSYoPx6/Jz+Stig/FronP8q8Jz9F9Sg/
yUQnP1C6Jj8swic/XDonP4B3Jz91eSg/RagnP+rYJj8EOSg/mCQnP42eJz9nzCc/axgnP+Zh
KD/hQyc//GEoP45yKD9KKig/j44nP/grKD99eSc/hxYoPyiEKD+dGig/jZ8nPyFdKD/BTic/
Mq0nP2nhJz+7ayg/U0woP8R7KD90pig/ZpcnP6FPKD+p9Cc/</AssayYData></Step><Step><CommonData><SampleLocation>11</SampleLocation><SampleID></SampleID><SampleGroup></SampleGroup><SampleInfo></SampleInfo><SampleRow>F</SampleRow><SamplePlate>1</SamplePlate><WellType>REGENERATION</WellType><Concentration>-1</Concentration><ConcentrationUnits>µg/ml</ConcentrationUnits><MolarConcentration>-1</MolarConcentration><MolarConcUnits>nM</MolarConcUnits><MolecularWeight>-1</MolecularWeight><Temperature>25</Temperature><StartTime>7201714</StartTime><AssayTime>5</AssayTime></CommonData><FlowRate>1000</FlowRate><StepType>KREGENERATION</StepType><StepName>Regeneration</StepName><StepStatus>OK</StepStatus><ActualTime>5.00005</ActualTime><CycleTime>0.2</CycleTime><AssayXData Points="25">gX/KROeFykROjMpEtJLKRBuZykSBn8pE56XKRE6sykS0sspEG7nKRIG/ykTnxcpETszKRLTS
ykQb2cpEgd/KROflykRO7MpEtPLKRBv5ykSB/8pE5wXLRE4My0S0EstEGxnLRA==</AssayXData><AssayYData Points="25">AfEMwPuJHsBjpybAHXAswC+lMMAb2zPAhnc2wPAsOcB/azvAGUw9wAYpP8CDxUDA6wxCwNag
Q8Cjv0TAX35FwGhrR8A71UfAArhIwEm7ScDxvkrAhmpLwAH3S8Bu0kzALfBMwA==</AssayYData></Step><Step><CommonData><SampleLocation>12</SampleLocation><SampleID></SampleID><SampleGroup></SampleGroup><SampleInfo></SampleInfo><SampleRow>F</SampleRow><SamplePlate>1</SamplePlate><WellType>NEUTRALIZATION</WellType><Concentration>-1</Concentration><ConcentrationUnits>µg/ml</ConcentrationUnits><MolarConcentration>-1</MolarConcentration><MolarConcUnits>nM</MolarConcUnits><MolecularWeight>-1</MolecularWeight><Temperature>25</Temperature><StartTime>7217810</StartTime><AssayTime>5</AssayTime></CommonData><FlowRate>1000</FlowRate><StepType>KREGENERATION</StepType><StepName>Regeneration</StepName><StepStatus>OK</StepStatus><ActualTime>5.00005</ActualTime><CycleTime>0.2</CycleTime><AssayXData Points="25">gR/LROcly0RGLMtEtDLLRBs5y0SBP8tE50XLRI9My0S0UstEG1nLRHlfy0QAZstETmzLRLRy
y0QbectEgX/LROeFy0ROjMtEtJLLRDuZy0R5n8tE56XLRE6sy0S0sstEG7nLRA==</AssayXData><AssayYData Points="25">SMiFPp07hT5B3JE+qWiePpfOpj6Xra4+YMi1Pn4iuz7Sa8E+kd3FPt3HyD6Cas0+AhzPPlEN
1D4RwNU+M9rVPvIx3D6R09w+iFHePuT34T733+I+Ib7jPhN65D4IA+g+VP/nPg==</AssayYData></Step><Step><CommonData><SampleLocation>11</SampleLocation><SampleID></SampleID><SampleGroup></SampleGroup><SampleInfo></SampleInfo><SampleRow>F</SampleRow><SamplePlate>1</SamplePlate><WellType>REGENERATION</WellType><Concentration>-1</Concentration><ConcentrationUnits>µg/ml</ConcentrationUnits><MolarConcentration>-1</MolarConcentration><MolarConcUnits>nM</MolarConcUnits><MolecularWeight>-1</MolecularWeight><Temperature>25</Temperature><StartTime>7233887</StartTime><AssayTime>5</AssayTime></CommonData><FlowRate>1000</FlowRate><StepType>KREGENERATION</StepType><StepName>Regeneration</StepName><StepStatus>OK</StepStatus><ActualTime>5.00005</ActualTime><CycleTime>0.2</CycleTime><AssayXData Points="25">gb/LROfFy0ROzMtEtNLLRBvZy0SB38tE3+XLREbsy0S08stEG/nLRIH/y0TnBcxETgzMRLQS
zEQbGcxEqh/MRN8lzEROLMxErDLMRBs5zESBP8xE30XMRE5MzES0UsxEG1nMRA==</AssayXData><AssayYData Points="25">2wsswCyCOcD53D7AmxpCwIt0RMC8tUXAW/NHwO7ZSMBr6UnAsm9LwABuTMDiME3A1N5NwP25
TsACVE/A1IRPwMOfUMAPxVDALqtRwBh6UsBPDVLArAdTwG8fU8D2klPA/epTwA==</AssayYData></Step><Step><CommonData><SampleLocation>12</SampleLocation><SampleID></SampleID><SampleGroup></SampleGroup><SampleInfo></SampleInfo><SampleRow>F</SampleRow><SamplePlate>1</SamplePlate><WellType>NEUTRALIZATION</WellType><Concentration>-1</Concentration><ConcentrationUnits>µg/ml</ConcentrationUnits><MolarConcentration>-1</MolarConcentration><MolarConcUnits>nM</MolarConcUnits><MolecularWeight>-1</MolecularWeight><Temperature>25</Temperature><StartTime>7250002</StartTime><AssayTime>5</AssayTime></CommonData><FlowRate>1000</FlowRate><StepType>KREGENERATION</StepType><StepName>Regeneration</StepName><StepStatus>OK</StepStatus><ActualTime>5.00005</ActualTime><CycleTime>0.2</CycleTime><AssayXData Points="25">gV/MROdlzERObMxEtHLMRBt5zESBf8xE54XMRE6MzESsksxEEpnMRIGfzETfpcxERqzMRKyy
zEQbucxEeb/MROfFzEROzMxEtNLMRBvZzER538xE5+XMRE7szES08sxEG/nMRA==</AssayXData><AssayYData Points="25">nBGQPipikz66LZ0++rOpPh6qtT4Iob0+lRrFPjgIyT4SP84+FHfRPrrd1j5sStw+7uvdPqx3
4T6U2uU+79vmPrA86z6/Lu0+GI3vPqMT7z7vifE+oWn0Pikl9z5v8vg+qXr4Pg==</AssayYData></Step><Step><CommonData><SampleLocation>11</SampleLocation><SampleID></SampleID><SampleGroup></SampleGroup><SampleInfo></SampleInfo><SampleRow>F</SampleRow><SamplePlate>1</SamplePlate><WellType>REGENERATION</WellType><Concentration>-1</Concentration><ConcentrationUnits>µg/ml</ConcentrationUnits><MolarConcentration>-1</MolarConcentration><MolarConcUnits>nM</MolarConcUnits><MolecularWeight>-1</MolecularWeight><Temperature>25</Temperature><StartTime>7266085</StartTime><AssayTime>5</AssayTime></CommonData><FlowRate>1000</FlowRate><StepType>KREGENERATION</StepType><StepName>Regeneration</StepName><StepStatus>OK</StepStatus><ActualTime>5.00005</ActualTime><CycleTime>0.2</CycleTime><AssayXData Points="25">gf/MRN8FzURODM1ErBLNRBsZzUR5H81E5yXNRE4szUS0Ms1EGznNRIE/zUTfRc1ETkzNRLRS
zUQbWc1EgV/NROdlzURGbM1ErHLNRBt5zUSBf81E54XNRE6MzUSsks1EG5nNRA==</AssayXData><AssayYData Points="25">gLoswEuvOsBx/D/ArTZDwAJxRcBXdkfAz+5IwJ3HScBkSUvAzAxMwKO1TMDRlE3Af31OwJ7f
TsCLtk/AxzNQwNLmUMCMPVHAT3FRwNMBUsBLuVLAL9dSwFwiU8AahlPAfK1TwA==</AssayYData></Step><Step><CommonData><SampleLocation>12</SampleLocation><SampleID></SampleID><SampleGroup></SampleGroup><SampleInfo></SampleInfo><SampleRow>F</SampleRow><SamplePlate>1</SamplePlate><WellType>NEUTRALIZATION</WellType><Concentration>-1</Concentration><ConcentrationUnits>µg/ml</ConcentrationUnits><MolarConcentration>-1</MolarConcentration><MolarConcUnits>nM</MolarConcUnits><MolecularWeight>-1</MolecularWeight><Temperature>25</Temperature><StartTime>7282229</StartTime><AssayTime>5</AssayTime></CommonData><FlowRate>1000</FlowRate><StepType>KREGENERATION</StepType><StepName>Regeneration</StepName><StepStatus>OK</StepStatus><ActualTime>5.00005</ActualTime><CycleTime>0.2</CycleTime><AssayXData Points="25">gZ/NROelzURGrM1ErLLNRBK5zUR5v81E38XNREbMzUS00s1EEtnNRHnfzUTf5c1ETuzNRKzy
zUQb+c1Egf/NRN8FzkRGDM5ErBLORBIZzkR5H85E3yXORE4szkSsMs5EGznORA==</AssayXData><AssayYData Points="25">Zi6pPrdnrT6hTLg+6dvCPj78zT6goNc+bt7bPhhR4z60pek+5A3tPtVi8T4tT/U+Nsz5Pstj
+z6vAP4+ZYQBPwLTAT+2UQM/P/QEP1sgBj9EowU/qLgHP7hACD8JMAk/2ZgJPw==</AssayYData></Step><Step><CommonData><SampleLocation>1</SampleLocation><SampleID></SampleID><SampleGroup></SampleGroup><SampleInfo></SampleInfo><SampleRow>F</SampleRow><SamplePlate>1</SamplePlate><WellType>BUFFER</WellType><Concentration>-1</Concentration><ConcentrationUnits>µg/ml</ConcentrationUnits><MolarConcentration>-1</MolarConcentration><MolarConcUnits>nM</MolarConcUnits><MolecularWeight>-1</MolecularWeight><Temperature>25</Temperature><StartTime>7296969</StartTime><AssayTime>30</AssayTime></CommonData><FlowRate>1000</FlowRate><StepType>BASELINE</StepType><StepName>Baseline</StepName><StepStatus>OK</StepStatus><ActualTime>29.999</ActualTime><CycleTime>0.2</CycleTime><AssayXData Points="150">gT/ORN9FzkRGTM5EtFLORBJZzkSaX85E32XOREZszkS0cs5EEnnORHl/zkTfhc5ERozORLSS
zkQbmc5EeZ/ORN+lzkRGrM5EtLLORBK5zkR5v85E38XOROnMzkSs0s5EEtnORIHfzkTf5c5E
RuzORKzyzkQS+c5Eef/ORN8Fz0RGDM9EtBLPRBIZz0R5H89E3yXPREYsz0SsMs9EEjnPRHk/
z0TnRc9ERkzPRKxSz0QbWc9EeV/PROdlz0RGbM9ErHLPRBJ5z0S6f89E34XPREaMz0S0ks9E
EpnPRHmfz0Tfpc9ERqzPRKyyz0QSuc9Eeb/PRN/Fz0RGzM9ErNLPRBLZz0Sa389E3+XPREbs
z0Ss8s9EEvnPRB0A0ETfBdBERgzQRLQS0EQSGdBEeR/QRN8l0ERGLNBErDLQRBs50ER5P9BE
30XQREZM0ESsUtBEElnQRHlf0ETfZdBERmzQRKxy0EQSedBEeX/QRN+F0ERGjNBErJLQRBuZ
0ER5n9BE36XQRE6s0ESsstBEErnQRHm/0ETfxdBERszQRKzS0EQS2dBEgd/QROfl0ERG7NBE
rPLQRBL50ESB/9BE5wXRREYM0UTNEtFEGxnRRHkf0UTfJdFERizRRKwy0UQSOdFEgT/RRN9F
0URGTNFErFLRRBJZ0UR5X9FE32XRREZs0USsctFEEnnRRHl/0UTnhdFETozRRLSS0UQSmdFE
eZ/RROel0URGrNFErLLRRBK50UR5v9FE38XRREbM0USs0tFEG9nRRIHf0UT45dFERuzRRKzy
0UQS+dFE</AssayXData><AssayYData Points="150">XcMQP7cVET/OKg8/W+sQPyuNET/RoRA/QbMRP6itET+DkBE/OHASPwCCEz95whM/9WYTPwQS
FD+0WRQ/4LsUP2awFD/4mBQ/DTMUP22FFD8KSRY/Gb4VP39OFj+ifRU//NQWPw4yFj8bLhY/
sYcWP9O4Fj9cghg/NEkXP/pjFz/wBhc/aYsXPxKGGD/1ABk/mY0YP9OTGT+imho/XqcYP4kw
Gj8RhRk/MMwYP3a/GT95PBk/S6UaPzYrGj93ERs/J6kaP+lOGz9itBo/mYIbP8HpGz+w8Ro/
vacbPxsRHT/GKhw/uIocPz27HT+Dfxw/bpkcP9jPHT93BB0/jygcPxeTHT/C6R4/ZEkeP6zY
HT84AB4/hUsdP8POHj9rVx4/P4MePxnCHj8rPB0/MXsfP+41ID8g/B4/CRwfP4YAID8/ox8/
C+IfP3xTID/UeB8/xCcgP73FHz+GHSA/d3MgP3f8Hz+GqCA/NCwgPynmID/S1h8/VuMgP5eE
ID8J2iA/ev8gPyxpIT+X3yE/QOAhP6l0IT/q6SI/ll8hPzvWIj8JISM/iHUiP67tIz/meyI/
vXQiP3aQIj/7viI/1zUjP/5vIz+5vSM/nDgjP/KRIz9EeiM/dcsiPz4VIz88bSQ/IdQkP9UU
JD9wDCQ/oj4lP+cCJD+UlyQ/z8QkP0L3JD9CvyQ/QRclP7vQJD9wTCU/xG4lP2FcJD8l0iU/
q2gmP6qOJT8ljSU/zlElP/JJJj9rUyY/8yQmP6wAJj86fiU/aB4mPy93Jj/LTSU/9RMnP812
Jj+r9yY/</AssayYData></Step><Step><CommonData><SampleLocation>1</SampleLocation><SampleID></SampleID><SampleGroup></SampleGroup><SampleInfo></SampleInfo><SampleRow>F</SampleRow><SamplePlate>1</SamplePlate><WellType>BUFFER</WellType><Concentration>-1</Concentration><ConcentrationUnits>µg/ml</ConcentrationUnits><MolarConcentration>-1</MolarConcentration><MolarConcUnits>nM</MolarConcUnits><MolecularWeight>-1</MolecularWeight><Temperature>25</Temperature><StartTime>7327785</StartTime><AssayTime>80</AssayTime></CommonData><FlowRate>600</FlowRate><StepType>LOADING</StepType><StepName>Loading</StepName><StepStatus>OK</StepStatus><ActualTime>80</ActualTime><CycleTime>0.2</CycleTime><AssayXData Points="400">eP/RRN4F0kQ9DNJEoxLSRBIZ0kRwH9JE1iXSREUs0kSrMtJECTnSRHA/0kTWRdJEPUzSRKNS
0kQJWdJEcF/SRNZl0kQ9bNJEo3LSRAl50kRwf9JE3oXSRD2M0kSjktJEEpnSRHCf0kTWpdJE
RazSRKOy0kQSudJEeL/SRNbF0kQ9zNJEo9LSRBLZ0kSI39JE1uXSRD3s0kSj8tJECfnSRHD/
0kTWBdNERQzTRKMS00QJGdNEcB/TRNYl00Q9LNNEqzLTRAk500RwP9NE1kXTRD1M00SjUtNE
ElnTRNJf00TWZdNERWzTRKNy00QSedNEcH/TRNaF00Q9jNNEo5LTRBKZ00Rwn9NE1qXTRD2s
00SjstNEErnTRHC/00TWxdNERczTRKvS00QJ2dNEeN/TRN7l00Q97NNEo/LTRAn500Rw/9NE
1gXUREUM1ESjEtRECRnURHAf1ETWJdRERSzURKMy1EQSOdREcD/URNZF1EQ9TNREo1LURBJZ
1ERwX9RE1mXUREVs1ESjctRECXnURHB/1ETWhdREPYzURKuS1EQJmdREcJ/URNal1EQ9rNRE
o7LURAm51ERwv9RE1sXURD3M1ESj0tREEtnURHDf1ETW5dREPezURKvy1EQJ+dREcP/URNYF
1UQ9DNVEoxLVRAkZ1URwH9VE1iXVREUs1USjMtVECTnVRHA/1UTWRdVEPUzVRKNS1UQJWdVE
cF/VRNZl1UQ9bNVEo3LVRAl51URwf9VE1oXVRD2M1USjktVECZnVRHif1UTWpdVEPazVRKOy
1UQJudVEcL/VRN7F1URFzNVEo9LVRAnZ1URw39VE1uXVRD3s1USj8tVECfnVRHD/1UTWBdZE
PQzWRKMS1kQJGdZEeB/WRN4l1kQ9LNZEozLWRAk51kRwP9ZE1kXWRD1M1kSjUtZECVnWRHhf
1kTWZdZEPWzWRKNy1kQaedZEcH/WRNaF1kQ9jNZEs5LWRBKZ1kRwn9ZE1qXWRD2s1kSrstZE
CbnWRHi/1kTWxdZEPczWRKPS1kQJ2dZEeN/WRNbl1kQ97NZEo/LWRAn51kR4/9ZE1gXXRD0M
10SjEtdEEhnXRHAf10TWJddEPSzXRKMy10QSOddEcD/XRN5F10Q9TNdEo1LXRAlZ10RwX9dE
52XXREVs10SjctdECXnXRHh/10TWhddEVYzXRKOS10QJmddEcJ/XRN6l10RFrNdEo7LXRAm5
10Rwv9dE3sXXRD3M10Sr0tdEEtnXRHjf10TW5ddEPezXRKvy10QS+ddEeP/XRNYF2EQ9DNhE
qxLYRBIZ2ERwH9hE3iXYREUs2ESjMthECTnYRHg/2ETeRdhERUzYRKNS2EQSWdhEeF/YRN5l
2ERFbNhEq3LYRBJ52ER4f9hE3oXYREWM2ESrkthEEpnYRHif2ETepdhERazYRKuy2EQSudhE
eL/YRN7F2ERFzNhEq9LYRBLZ2ER439hE3uXYREXs2ESr8thEEvnYRHj/2ETeBdlERQzZRKsS
2UQSGdlEeB/ZRN4l2URFLNlEqzLZRBI52UR4P9lE3kXZREVM2USrUtlEElnZRHhf2UTeZdlE
RWzZRKty2UQSedlEeH/ZRN6F2URFjNlEq5LZRBKZ2UR4n9lE3qXZREWs2USzstlEErnZRHi/
2UTexdlERczZRKvS2UQS2dlEeN/ZRN7l2URF7NlEq/LZRBL52UR4/9lE3gXaREUM2kSrEtpE
EhnaRHgf2kTeJdpERSzaRLwy2kQSOdpEeD/aRNZF2kRFTNpEq1LaRBJZ2kSIX9pE3mXaREVs
2kSrctpEEnnaRHh/2kTehdpERYzaRKuS2kQSmdpEeJ/aRN6l2kQ9rNpEq7LaRBK52kR4v9pE
3sXaREXM2kSr0tpEEtnaRHjf2kTe5dpERezaRKvy2kQS+dpEeP/aRN4F20RFDNtEoxLbRBIZ
20R4H9tE3iXbREUs20SrMttEEjnbRHg/20TeRdtEPUzbRKtS20QSWdtEeF/bRPdl20RFbNtE
q3LbRBJ520R4f9tE3oXbREWM20SzkttEEpnbRHif20TepdtERazbRKuy20QJudtEeL/bRN7F
20RFzNtEkdPbRBLZ20R439tE1uXbREXs20Sr8ttEEvnbRA==</AssayXData><AssayYData Points="400">0G0mP+BJJj9X7yc/3qYnPwuMKD+NGSg/tKAnPxPmJj/Keic/X5woP+gtKT8O4Cc/GLcoP1Ac
KT+0Syg/rvMoPy+dKD+29Sg/fxsoP9SkKD+VFyg/0UgpP4oOKT8/sic/4rAoP9BHKT9rhCk/
wsUoP6qaKD+P4yg/hlcpP3ZgKT+fwik/O3cpP1j9KT95wSk/vOkpP9zvKT/23io/GBcqP83p
KT9w5ik/DVgqP+O8KD97rio/BpopP9OJKT+1YSs/E7AqP0zLKz/AJik/ddMqPxYTKz9O6Ss/
bYgrP34SKz9SgCo/IDMrP0d2Kz/axCs/Z78qP2OwKz/75ys/aj8sP7uXLD92/Ss/xEArP52l
Kz+Y0ys/RakqP1syLD9ZqCs//64rP4jaKz8mXyw/yvMsP3c0LD/cpiw/nNAsPxpOLD8fbSw/
IussPyy5LD8vWiw/iEgsP6TnKz9RRC0/zmstPzI0LT9XJCw/X6YtP9d1LT+KKC4/MoQtP+ZX
LD8y3Sw/EdMsP/87LT+lqC0/TEotP7lXLT+sBC4/6pstP59HLj+HLi4/+PgsPwkCLT/l9C0/
2z8uPwXvLT9fJi4/pjovP5L+Lj/ZZS4/Id4tP7yCLj+GES8/jckvPxRkLj8oqS4/wZIuPy3q
Lj/aJS4/agwvP8PQLj9rdS4/tSEuPzEaLz8gKC8/23EuP1hiLj+MiC4/2LQvP1whMD/pTDA/
AfQvP7ZPMD9EXy8/OUMwPyZtMD8EzC8/77UwP90ZMD8vxS8/Qe8vP2P2Lz+XTTA/0f0vPxeJ
MD+YeC8/qboxP0c4MD9ZizA/Af8vP9t6MD9NfjE/T90vP4p3MD/9LDE/NYAwP2WrMD8msjE/
yBkxP+PbMD+HxTE/uuowPyP/MD+FwzA/R5EyP+bDMD90tDE/AMkxP+uEMD8hmTE//EAwP5Si
MT/I6TE/A7kyPyhUMT+z3jE/6x0yP7XJMT+kqjI/5sMxP2I2Mj/v1TE/Ec0xP6Y1MT/uGTI/
8psxPxX0Mj9s0zI/lRgyPya7Mj8FVzI/ALEyP8b0MT/QMTE/8CYyP8xFMj85/jI/jnAzP++k
Mj+SYDI/DzcxP5lpMj859jI/KY4zPxPaMz8SKjM/jNsyP/C6Mj+c7DI/4+EyP82fMj+f8TM/
FLYzP/ZuND/UUDM/MMU0P3WjMz9U2zI/oiYzP3DqMz+qGTQ/p5g0P/ufMz/0zDQ/U+kzP16T
Mz9QCjU/XswyP3R/Mz8M+DM/eAczP0RgND9GQDU/kE40P73DND+RFjU/QYw0PwslND/sCjU/
e2w1Pwq3ND89cjQ/mpg0PxcrNT+S0TU/uk81PzFxNj8KcTQ/X1U0P9leND+TCDU/Y8Y0P8i4
ND+YHzU/BRY1P2FBND+vCTY/Wqg1P7ebNT+APjY/xes0P4BHNT9qdTQ/d9s2P3wZNT+awjU/
Of02P/X8ND9O6zQ/69Y0P1E8Nj+DczY//Bw1PxoaNj/54DQ/Z/o1Pzi/Nj+58jU/IeY1PyFY
NT+W7jY/8D42PzhdNj+H1jU/+MU1PxmnNj+8/zY/7lA2P6T4Nj+/4DU/35Y2Pxb6Nj/76DU/
VOk2PxtNNj8LZTY/4JA2P4HpNj+5fzc/juQ1P0ctNj+2Ujc/gcQ2P11GNz9kGzY/Mko2P9B/
Nj9OFDc/sGY3PxfYNj9O+jY/0VI3P7i0Nj+Pczc/mt82PwvRNz9iWjc/LCw4P8JBNz/0Mjg/
pw03P2+4Nj9bvDY/fes2PwqgNj+GjTc/usk3P5GvNj96WTg/BFE3P3RqOD8f6DY/8Ac3P8mB
OD/3HDg/RB84PyuNNz/Fijc/on04PzS8OD+O8Dc/OgY4P8CINz+Wezk/DR44P+L9OD8g8zY/
dG84P91AOD9UOjg/IeI4P9iVOD/M5jc/5bU4P3NpNz8jADg/gE05PwDoOD9tEzk/VVI4P68X
OT+O+jg/LgQ4P/WhOD+rdzk/reM3PxNhOD+YgTk/YuY4PyEWOD8RQTg/F6M4P7SIOD+DoDg/
VDc4P0m3OT9mFjg/SQg6PxZeOD/sIDo/45Y5Pzf7OD+DQzs/4kk5P+KHOT8eBTo/Ms05P5wn
OD8MbDo/lwA6P7oxOj+olDo/93w5P11KOj/9vDk/Sh86Pw==</AssayYData></Step><Step><CommonData><SampleLocation>1</SampleLocation><SampleID></SampleID><SampleGroup></SampleGroup><SampleInfo></SampleInfo><SampleRow>F</SampleRow><SamplePlate>1</SamplePlate><WellType>BUFFER</WellType><Concentration>-1</Concentration><ConcentrationUnits>µg/ml</ConcentrationUnits><MolarConcentration>-1</MolarConcentration><MolarConcUnits>nM</MolarConcUnits><MolecularWeight>-1</MolecularWeight><Temperature>25</Temperature><StartTime>7408781</StartTime><AssayTime>30</AssayTime></CommonData><FlowRate>1000</FlowRate><StepType>BASELINE</StepType><StepName>Baseline</StepName><StepStatus>OK</StepStatus><ActualTime>30</ActualTime><CycleTime>0.2</CycleTime><AssayXData Points="150">eP/bRN4F3ERFDNxEqxLcRAkZ3ER4H9xE3iXcREUs3ESrMtxEEjncRHg/3ETeRdxERUzcRKtS
3EQSWdxEeF/cRN5l3ERFbNxEo3LcRBJ53ER4f9xE3oXcREWM3ESrktxEEpncRHCf3ETepdxE
PazcRKuy3EQSudxEeL/cRN7F3ERFzNxEq9LcRBLZ3ER439xE5ebcREXs3ESr8txEEvncRHj/
3ETeBd1ERQzdRKsS3UQSGd1EeB/dRN4l3UQ9LN1EqzLdRBI53UR4P91E3kXdREVM3USjUt1E
ElndRHBf3UTeZd1ERWzdRKNy3UQJed1EeH/dRN6F3URFjN1Eq5LdRBKZ3UR4n91E3qXdREWs
3USrst1EErndRHi/3UTexd1ERczdRKvS3UQS2d1EeN/dRN7l3URF7N1Eq/LdRGz53UR4/91E
3gXeREUM3kSrEt5EEhneRIgf3kTWJd5ERSzeRKMy3kQSOd5EeD/eRN5F3kQ9TN5Eq1LeRBJZ
3kR4X95E3mXeRD1s3kSrct5EEnneRHh/3kTehd5EPYzeRKuS3kQSmd5EeJ/eRN6l3kRFrN5E
o7LeRBK53kR4v95E1sXeREXM3kSr0t5EEtneRHjf3kTW5d5ERezeRKPy3kQS+d5EeP/eRNYF
30RFDN9EqxLfRAkZ30R4H99E3iXfRD0s30SjMt9EEjnfRHg/30TWRd9ERUzfRLNS30QSWd9E
eF/fRN5l30RFbN9Eq3LfRBJ530Rwf99E3oXfREWM30Srkt9EEpnfRHif30Tepd9EPazfRKuy
30QSud9E</AssayXData><AssayYData Points="150">XZE6P2OxOj9HBDo/a247P4M0Oj99yDo/0ko6Py6WOz8oDjs/DVc6P28qOj/Bmzo/oNA6P07K
Oj+/Wzo/3Uk7P9AqOz9lwjo/KuQ6P4I5Oz81LTo/EAA7PwdjOj8xPzo/gEI7P+xsOz8aczo/
5Fs6P7vrOj9syTo/L/w6P11mOj/8Zjo/toM7P/FXOz8Zsjs/Pww8P+sGOz9TeDo/Euk6P8Ou
PD+F4jo/7k47P+qfOz9YmDs/dXo8P/C1Oz/RiDs/ijo7P2seOz8wxzs/Gf47P+/0Oz82wDw/
6zE9P/LROz9pQTw/b8U7P2zCOz8eGzw/xcQ7P5qyPD9ozjw/yUM8P0CLPD+0PTw/l288P9+5
PT8l3zs/IR07P7stPD8eMzw/h0c8PyclPT8f5zw/tFM9Py8DPD9OEzw/fRI9PyorPD80Azw/
6j48P2Q1PT+98Dw/qKc8P8V5PD9b7jw/jkQ9P7+MPD8dij0/Swg9P98NPT9WzDw/Rck8P+eD
PT9uXj4/Lyo9Px82PT+nAD0/VVg+P+cbPj8e/Tw/2tI9P+kePT8wqj0/pIc8P6MlPT8HUD4/
Uz4+PwCsPT/3RD4/jjc9P7g2PT+55T4/T2c9P+5mPT++4D0/i3g+Px4hPj/x6z4/8Fo9PxPP
PT9lrj0/E0o+P/nHPj/O/D0/Zm4+P4/wPj8p9T4/xNA+P1JTPj9ooj4/yJ49P17PPj8i4z4/
MVo/PyIZPj/KnT4/HkQ+P5qyPj8mCz4/Pcs9P6nwPD9+tz0/rkM/P2U0Pj96jz8/80Q/P6Ra
Pz8+lD8/</AssayYData></Step><Step><CommonData><SampleLocation>10</SampleLocation><SampleID>BG505 T332N SOSIP</SampleID><SampleGroup></SampleGroup><SampleInfo></SampleInfo><SampleRow>F</SampleRow><SamplePlate>1</SamplePlate><WellType>KSAMPLE</WellType><Concentration>-1</Concentration><ConcentrationUnits>µg/ml</ConcentrationUnits><MolarConcentration>15.63</MolarConcentration><MolarConcUnits>nM</MolarConcUnits><MolecularWeight>-1</MolecularWeight><Temperature>25</Temperature><StartTime>7447894</StartTime><AssayTime>180</AssayTime></CommonData><FlowRate>600</FlowRate><StepType>ASSOC</StepType><StepName>Association</StepName><StepStatus>OK</StepStatus><ActualTime>179.999</ActualTime><CycleTime>0.2</CycleTime><AssayXData Points="900">eL/fRN7F30Q9zN9Eq9LfRBLZ30R4399E3uXfREXs30Sj8t9ECfnfRHD/30T3BeBEPQzgRKsS
4EQSGeBEcB/gRPcl4ERFLOBEozLgRAk54ER4P+BE1kXgREVM4ESjUuBECVngRHhf4ETWZeBE
RWzgRKty4EQSeeBEcH/gRNaF4ERFjOBEvJLgRAmZ4ERwn+BE1qXgRD2s4ETcsuBEErngRHi/
4ETexeBEPczgRKvS4EQJ2eBEeN/gRNbl4EQ97OBEq/LgRAn54ESI/+BE1gXhRD0M4USjEuFE
EhnhRHAf4UTWJeFERSzhRKMy4UQSOeFEcD/hROdF4URFTOFEo1LhRL5Z4URwX+FE3mXhREVs
4USrcuFECXnhRHB/4UTWheFEPYzhRKOS4UQJmeFEcJ/hRNal4UR+rOFEvLLhRAm54UR4v+FE
1sXhRD3M4USr0uFECdnhRHDf4UTW5eFEPezhRKPy4UQJ+eFEeP/hRN4F4kQ9DOJEqxLiRAkZ
4kR4H+JE1iXiRD0s4kSjMuJECTniRHA/4kTWReJEPUziRKNS4kQSWeJEcF/iRNZl4kRFbOJE
o3LiRBJ54kRwf+JE74XiRD2M4kSjkuJECZniRHif4kTepeJERaziRKOy4kQJueJEcL/iRNbF
4kQ9zOJEo9LiRBLZ4kR43+JE3uXiRD3s4kSj8uJECfniRHj/4kTWBeNEPQzjRKsS40QJGeNE
cB/jRN4l40Q9LONEqzLjRAk540RwP+NE1kXjREVM40SjUuNECVnjRHBf40TWZeNEPWzjRKNy
40QJeeNEiH/jRNaF40Q9jONEo5LjRBKZ40Rwn+NE1qXjRD2s40SrsuNECbnjRHi/40TWxeNE
RczjRKvS40Q42uNEeN/jRNbl40RN7ONE1PLjRAn540Rw/+NE3gXkRD0M5ESjEuREEhnkRHgf
5ETWJeRERSzkRKMy5EQJOeREcD/kRNZF5EQ9TOREo1LkRAlZ5ERwX+RE1mXkREVs5ESrcuRE
Q3nkRHB/5ETeheREPYzkRKOS5EQJmeREcJ/kRNal5ERFrOREo7LkRBK55ERwv+RE1sXkRD3M
5ESj0uREEtnkRHDf5ETW5eREPezkRKPy5EQJ+eREcP/kRN4F5UQ9DOVEqxLlRAkZ5URwH+VE
3iXlREUs5USjMuVECTnlRHA/5UTWReVERUzlRKNS5UQJWeVEcF/lRNZl5UQ9bOVEo3LlRBJ5
5URwf+VE1oXlRD2M5USjkuVECZnlRHCf5UTWpeVEPazlRKuy5UQJueVEcL/lRNbF5UQ9zOVE
o9LlRAnZ5URw3+VE1uXlREXs5USj8uVEEvnlRHD/5UTWBeZERQzmRKMS5kQYGuZEcB/mRN4l
5kRFLOZEszLmRBI55kRwP+ZE1kXmRD1M5kSrUuZECVnmRHBf5kTWZeZEPWzmRKNy5kQJeeZE
cH/mRNaF5kRmjOZEo5LmRBKZ5kRwn+ZE1qXmRD2s5kSrsuZECbnmRHC/5kTWxeZEPczmRKPS
5kQJ2eZEcN/mRNbl5kQ97OZEo/LmRBL55kR4/+ZE1gXnRD0M50SjEudECRnnRHAf50TWJedE
PSznRKMy50QJOedEeD/nRNZF50QBTedEo1LnRAlZ50RwX+dE1mXnRD1s50SjcudECXnnRHB/
50TWhedERYznRKuS50QJmedEeJ/nRNal50Q9rOdEo7LnRBK550Rwv+dE3sXnRD3M50Sj0udE
CdnnRHjf50TW5edEPeznRKvy50QJ+edEcP/nRN4F6EQ9DOhEoxLoRAkZ6ERwH+hE1iXoRD0s
6ESrMuhEGjnoRHA/6ETWRehERUzoRKtS6EQJWehEkV/oRN5l6EQ9bOhEq3LoRBJ56ERwf+hE
1oXoRD2M6ESrkuhECZnoRHif6ETnpehEPazoRKOy6EQJuehEeL/oRN7F6EQ9zOhEzNLoRAnZ
6ER43+hE3uXoRD3s6ESr8uhECfnoRHj/6ETeBelETQzpRKsS6UQSGelEeB/pRNYl6URFLOlE
qzLpRAk56USZP+lE3kXpREVM6USjUulECVnpRHBf6UTWZelERWzpRKNy6UQJeelEcH/pRNaF
6UQ9jOlExJLpRBKZ6UR4n+lE1qXpRD2s6USrsulEErnpRHC/6UTWxelEPczpRKvS6UQS2elE
eN/pRN7l6URF7OlEq/LpRBL56UR4/+lE3gXqRE0M6kSrEupEEhnqRHgf6kTeJepERSzqRKsy
6kQSOepEeD/qRN5F6kRFTOpEq1LqRBJZ6kR4X+pE3mXqREVs6kSrcupEEnnqRHh/6kTehepE
RYzqRKuS6kQSmepEeJ/qRN6l6kRFrOpEq7LqRBK56kR4v+pE7cbqREXM6kSr0upEEtnqRHjf
6kTe5epERezqRKvy6kQS+epEeP/qRN4F60RFDOtEqxLrRBIZ60R4H+tE3iXrREUs60SrMutE
CTnrRHg/60TeRetERUzrRKtS60QSWetEeF/rRN5l60RFbOtEq3LrRBJ560R4f+tE3oXrREWM
60SrkutEEpnrRKmf60TepetERazrRKuy60QSuetEeL/rRN7F60RFzOtEq9LrRHTZ60R43+tE
3uXrREXs60Sr8utEEvnrRHj/60TeBexERQzsRKMS7EQJGexEeB/sRN4l7ERdLOxEozLsRBI5
7ERwP+xE3kXsREVM7ESrUuxEElnsRHhf7ETeZexERWzsRKty7EQSeexEeH/sRN6F7ERFjOxE
q5LsRDKZ7ER4n+xE3qXsREWs7ESrsuxEErnsRHi/7ETexexEbszsRKvS7EQS2exEeN/sRN7l
7ERF7OxEq/LsRBL57ERw/+xE3gXtREUM7USrEu1ECRntRHAf7UTvJe1ERSztRKsy7UQSOe1E
eD/tRN5F7URFTO1Eo1LtRBJZ7URwX+1E3mXtREVs7USrcu1EEnntRHh/7UTehe1ERYztRMyS
7UQSme1EgJ/tRN6l7URFrO1Eq7LtRBK57UR4v+1E3sXtREXM7USr0u1EEtntRHjf7UTW5e1E
ReztRKvy7UQS+e1EeP/tRN4F7kRFDO5EoxLuRBIZ7kR4H+5E3iXuREUs7kSjMu5EEjnuRHg/
7kTeRe5ERUzuRKtS7kQSWe5EeF/uRN5l7kRFbO5Eq3LuRBJ57kR4f+5E3oXuRD2M7kQFk+5E
EpnuRHif7kTepe5EXazuRKuy7kQSue5EcL/uRN7F7kQ9zO5Eq9LuRAnZ7kR43+5E3uXuREXs
7kSr8u5EEvnuRHD/7kTWBe9ERQzvRKsS70QSGe9EcB/vRN4l70Q9LO9EqzLvRBI570R4P+9E
3kXvREVM70SrUu9ECVnvRHhf70TeZe9ERWzvRKty70QSee9EeH/vRN6F70RFjO9Eq5LvRAmZ
70R4n+9E3qXvREWs70Srsu9ECbnvRHC/70TWxe9ERczvRKPS70QS2e9EeN/vRN7l70RF7O9E
o/LvRBL570R4/+9E3gXwRD0M8ESrEvBEEhnwRHgf8ETeJfBERSzwRKsy8EQSOfBEcD/wRN5F
8ERFTPBEq1LwRBJZ8ERwX/BE1mXwREVs8ESrcvBECXnwRHh/8ETehfBEPYzwRKuS8EQSmfBE
eJ/wRNal8ERFrPBEo7LwRDK58ER4v/BE1sXwREXM8ESr0vBEEtnwRHjf8ETe5fBERezwRKvy
8EQJ+fBEcP/wRNYF8URVDPFEqxLxRBIZ8UR4H/FE3iXxREUs8USjMvFEEjnxRHg/8UTeRfFE
RUzxRKNS8UQSWfFEeF/xRNZl8URFbPFEq3LxRAl58UR4f/FE1oXxREWM8USrkvFECZnxRHif
8UTWpfFEPazxRKuy8UQSufFEcL/xRN7F8UQ9zPFEo9LxRAnZ8UR43/FE3uXxREXs8USr8vFE
EvnxRHj/8URqBvJERQzyRKMS8kQSGfJEeB/yRN4l8kRFLPJEqzLyRBI58kR4P/JE3kXyRD1M
8kSrUvJEElnyRHBf8kTWZfJEPWzyRKty8kQSefJEcH/yRN6F8kRFjPJEo5LyRAmZ8kR4n/JE
3qXyRD2s8kSjsvJECbnyRHi/8kTexfJERczyRKvS8kQJ2fJEeN/yRNbl8kRF7PJEs/LyRAn5
8kSA//JE1gXzRD0M80SrEvNECRnzRHAf80TWJfNERSzzRKMy80QJOfNEeD/zRN5F80Q9TPNE
1FLzRAlZ80R4X/NE3mXzRD1s80TEcvNEEnnzRHh/80TWhfNEZozzRKOS80QSmfNEgJ/zRN6l
80Q9rPNEo7LzRAm580Rwv/NE3sXzREXM80Sr0vNEEtnzRLrf80TW5fNERezzRKPy80QJ+fNE
cP/zRN4F9ERFDPREqxL0RBIZ9ER4H/RE3iX0RD0s9ESrMvRECTn0RHA/9ETeRfREKk30RKNS
9EQJWfREeF/0RN5l9ERFbPREo3L0RBJ59ER4f/RE3oX0RD2M9ESjkvRECZn0RHCf9ETWpfRE
Raz0RLyy9EQJufREeL/0RNbF9EQ9zPREq9L0RAnZ9ERw3/RE3uX0RD3s9ESr8vREEvn0RHj/
9ETeBfVEPQz1RGgT9UQSGfVEeB/1RNYl9URFLPVEozL1RBI59UQkQPVE/0X1RD1M9USjUvVE
Eln1RAxg9UTeZfVEPWz1RKNy9UQJefVEXYD1RN6F9UQ9jPVEq5L1RBKZ9URwn/VE1qX1REWs
9USrsvVECbn1RHC/9UTexfVERcz1RKvS9UQJ2fVEcN/1RN7l9URF7PVEo/L1RBL59UR4//VE
1gX2REUM9kSrEvZEEhn2RHgf9kTeJfZERSz2RKsy9kQJOfZE</AssayXData><AssayYData Points="900">dBU+PwkyPj9d1jo/cRw7P96WNz/OgDU/asw1P0OsND9hEjM/yoUyP3TxMj85zzA/To4xP/Q0
MD8IKjE/AK4wP8GlLz8hVTA/W8cxP0QcMT9UvC8/YHYvP6fHLj+HgS8/uHgvPxkuLz+4DzA/
3bAvP32tLj9yMDA/et4vP9nJLz8vhy8/NRwvP0KjMD92Yi8/7bkuP3f+Lj9eZDA/FngwP8C8
MD+qnjA/QKEuP9ShMD+0jC8/r+8vP6PJLz8bqi8/ZCQxPyZvLz8RVDE/d+QuP+91Lz9oFjA/
EkEwP1D2Lz+O1TA/eDkwPxp3Lz/HUzA/auUwP0rFMD9SKjA/MEYwP3AkMD+zWzE/JJQwP0/k
MD+W2TA/w2gwP8XtMD8IFDE/mTYxP4RDMT9ASzE/9LQwP5cnMT+SFzA/CHcwP7XSMD+jEjE/
ns0wPzyiMD9S6jA/pqUxPzpiMT97nDE/oXwxP62PMT8kkDE/CSsxPxvpMT+SazI/iywxP28+
Mj+HljE/77IxP4x9MT9UazE/WsUyP6+QMT+DcTE/bRQyP8UIMj83rjI/gSwyP0lFMj+kcjI/
ST8yPzpqMT//zTE/+KsyP4ydMj9G5zE/+nYyP7iuMj/rczI/0OcyP0WNMj8AIjI/j0szP77x
Mj9KIzI/MkgzPzKRMj/qVjM/Fz8yP9wNMz+5vTI/kkQzPxw6Mz/MbzM/i+kyP+26Mz/hpjI/
Be0zP9MNMz80pjM/5+A0P9/uMj8wKjM/TXsyPxZbMz8pmjM/52czP4BxMz/YxzI/amA0P2Ls
Mj/6ZTI/8gczP75UMj+v0zM/4GwyP2mCMz+WwTI/CaozP8VtND9D2DM/jkI0P0o6Mz+AjDM/
t5s0P/cSNT+bATM/sM8yPyGuND8IbjM/dVwzPxzyND/+TDM/NcczPw/QMz+ItjM/Bck0P8ei
Mz9VzjI/NNszP7drMz+t2TM/jCIzP8/vMz/IeDQ/uh41P594ND/OkDM/emM1P4+GND9D5TQ/
u6o0P0vpND8XSzU/z2w0Pyv7Mz/IzTQ/KxI0P4hmNT+DLjQ/DyY0P5f+ND/t9DU/fNU0PyrK
ND844zQ/5mY1P0x7ND/CCzU/IEE1Py5/NT/TaDQ/H581P08/ND8cTjU//cUzP7a1NT9r7jU/
ZME1P+WXND/cMzU/iVc1P2eUND+RVjM/XqE1P7b1NT+7izQ/d5s0P8JrNT9YWTU/B3U0Pyyp
NT+nwzU/V2Q1PwHsNj9msTU/zLw1Pxs7Nj8PtjU/9IE1P1ocNj/erzU/1mQ1P4lTND9wjzU/
9QQ2P0IWNT8PGjU/wh01P4zONj/mdTU/QWo1P/4oNT/TRDU/w5E1P4ZPNj8TTDY/Gio2P4Mo
Nj+FSzU/yDA2P3w+Nj+BaTU/DdI1P76hNj/dNDY/Nxs1P8p1Nj+6CDY/dbM2P/wpNj+27jU/
NTY3PzbqNT9fWjc/zm42P4FINj+iZTY//lk1P3W7NT8D7DU/deg2P0hhNj9bBDc/On82P2bY
Nj+uLzY/A0s2P8CJNj8OCTc/fJc2P3c4Nj+URTc/w342P7XHNT/bUTY/t4A2P6hDNj8Lnzc/
evc2PyvVNT9mvDc/CRU3P/9+Nz/OHDg/Ows2P2fbNj9dkTc//eg2P9KZNj8jAzY/DLE2P8T3
Nj+BuzY/hwM3PzqqNj9+xjc/EZ42P2LWNz9SBzc/DHo3PzKrNj/WjDc/5IE3P458Nj9otDc/
29M2Pzw3OD/OcTc/vo83P738Nj9rUTg/9uM3P20oOD8MiDY/sbw3P76NNz/bNDg/Drs3PwpL
OD8F9zc/DFA3P2DeNj8eMzc/hks3P9+jNz9QDjc/awI4P+nnOD8AKjg/Tn43P0DhOD+xgzc/
V8U3P1nANz8qtjc/RtU3P7MOOD8nYDc/K5A4P3GfNz8lmTc/7203P1tzOD8fPDc/EO84Pz7H
Nz8PnTc/gfs3P7HKOD/p0zc/v0o5P6pvOD8Gojc/lKc3PxAtOD/Gqjg/RNI3P6OoOD/vnTc/
tg44P9bXOD8CrTg/KSo4P8KUOD+RVzk/8Bw4P3VLOD/4xTY/6sQ4P6gDOD9Z0zg/x344Pxr9
Nz9xijg/jvc3P/2kOD+zpTg/R6E5P64wOj/SqDg/MI04P6jcOT/RETk/Wdc4P37HOD9XbTg/
EC84P64TOD9n9Tg/nhM6P/7mNz+PyTg/JR46P1QIOj9AIDk/E9E4P6NpOT+79Tg/7YY4Pwqk
OT8zXzo/Ujs5P4EwOT/o6zg/NGA5PxtHOT+VUDk/Rtw4P0viOT9qhTk/SLM4P4m0OT93QDk/
AxA5Py23OT/sbTk/9vk5PwIpOT/DXTk/XkE5P4BDOT+tljk/MJs5P6JmOj8lnTk/Lws6P4Su
OT80sjg/nuM4PwzFOj9FTTs/yzc6P8J2Oj8hwDk/JjU6P0fgOD+/xTk/2hA5P5/0OT95nzo/
vrE6P5JvOT/z9jk/gf45P13lOj+jHzo/7BY6P6vfOT9D+jk/MXk5PxkPOj84Ojo/8V85PwLy
Oj/n8zo/WTo6P1A+Oj+D3jk/3R07PwPWOT+Cfzo/AE86P42/Oj/kkjs/XDY7P0XvOj8Ovjo/
kjU7PzfAOj+seTo/IZ46P4xaOj9oYDk/Acc5P5CTOj+OpTo/zYk7P39EOz8CAjs/5Z47P/KI
Oj9jPzs/KBs6PzYiOj9IRzo/Znc5Py/6Oj9RADs/5187P55IOz+hAjs/LVw6P3yvOz8Nijs/
NFc7PyyKOz8kWzs/Lno7Pxq7Oz9i6zo/7c08P4flOz84HDs/e/A6P7lrOz+uCDw/t6c7P8rc
Oz8K5js/iCM8Px1iOz8nbDw/LIU7P8d2Oz/wETs/gmo7Px4lOz+I3Ts/qBM7PxApOz9nODs/
U747P5UZOz8VSTw/Qrc8Pw2kOj+xlTs/KDY6P82COz91fTs/Yio7P42kOz/Mbzs/hYQ6P4b5
Oj9VbTs/PZg8P2heOz/UQzw/0S08P4aUOz/4zTw/esI6PxlZOz9oqjw/Gvs7P4yUPD/iMzw/
i4U7P6QmPD9ZUDw/WJg7P16jOz9tszs/d7c7PzbFOz9h3Ts/E2I8P1giPD/zJjw/UZo6Pz9O
PD+3dTs/2h49P/LrOz/XmTw/k1M9P7GNPD8mUjw/aNk8P5zMPD/Eezw/dgI8P1McOz9/njw/
eYA8P6asPD8GFDw/qfg8Pw8APD/Z1Tw/skU8P918Oz9HEDw/iUE8P4v7Oz9Rmjs/69M7P6Ih
PD8vjTw/O+A8Pwg3PT9YTj0/+UY8P3hsPT+Lujw/2Xo9P5JDPT+XNz0/IiM8Pxd1PD8Hgjw/
o/k8P8oUPD+l7Ds/h2A9PwtAPD/B1Dw/ptw8P8aHOz8SqDw/HkY8P5wlPD96UT0/JVM9Py7J
PD/3AD0/Eq08P4FcPT+7IT0/mtY8P1S7PT+U0Tw/rKU8P8ULPj9+WD0/+Nk9PzQEPj/laT0/
yF09P1ncPT/2vjw/gH49P0eHPj+Uqzw/9Ww9PzOuPT81zzw/K6c8Pw7GPT/o5T0/eUo+P9Yj
PT/FwTw/goQ9P1qRPT/9cj0/Mes8P+DxPD/hlD0/4gg9PzilPT96ST0/HDE8P/PPPT/R+z0/
qv89P2TcPT+79jw/avM9P4rpPD/moj0//bA9P09VPT9MjD4/SMc8P06APj8SdD4/MdY8P753
PT8WKT0/X8w9P2N3Pj9Q0T0/IOQ8P+4CPT+q7zw/owU9P33GPj9Mij4/T989P/4qPj9ObD0/
3OI+P+IrPj+pIz8/I709P3KAPT/bKz4/Jfo8P74LPj/jZT4/6kc+P5eXPT+W9jw/G/k8P5yp
Pj8e1T0/YXE9P7DcPT/BTD4/Umw+P8LjPj+jcT4/wyE+P5X/Pj8FGD8/Yhk9P9IoPj/MVT4/
WJ0+P158Pj9stz0/TO89P/e5Pj9VED8/QbM+P4YTPT87Wj8/EsA+P9DqPT+eKz4/keg+P9d8
Pj9Dmj8/4Ck/P708Pz8w/D0/wGs+P2CkPT8daz4/BzE+PzzqPT8ToD0/mXE+Pz/WPT9PVz8/
rPY+P+HePT+CzT0/AlE+P2ccPj8TUj8/uZo+P2JiPj+oPT4/B7E+P0EFPj8b/j0/Pmc+P4xO
Pj/ffj4/CBk/Pz6mPj+8JT4/Cfg+PzOCPj9jqj4/imY+PzTDPj+lHj4/odI+P5OMPj++vD8/
kPU+Py1OPj8VTEA/dsQ+P6o6Pz+mJj8/acA+PwEnPz/5X0A/GKc+P9n4Pj+4rz8/n0E/Pwyt
Pz9h6T4/xWA/P03iPj+Z1T8/Vz8/PwouQD8RIT4/JAU/P9oBQD/0iD8/m7U+P3pyPz/vVz8/
KPs+P3m/QD/iFz8/4QFAP4ctPz9/8T4/qag/P6TJPj89qz8/sQI/Pw1GPz9IfT8/w4U/P9GB
Pz+hTEA/f54/PzOaPz9YST8/AzpAP9RbPz+/QUA/ohM/P9qXQD/qwD8/ERJAPykJQT9jGUA/
MMM+PyVvPz/Mdz8/+4k/P1CwQD9NKz8/9fg/P6WHPz9x0UA/LSc/P4DAQD81Pj8/RPs/P+Eu
QD8tF0A/Zy5AP9wnQD+WhEA/pgg/P60dQD9uxj8/f/0/P+H3Pj8khEA/wRNAP/wEPz8/bEA/
QblAP+e3Pz8lmkA/HRFAP0fdPj9imkA/DVZAPwiIQD8ktUA/lyZAP5YxQD+Xn0A/fVhAP68l
Pz/eNEA/TBRBPxW2Pz86HkA/YmNBPwVRPz/pTkA/iOg/P10xQD/et0A/lZRAP1rGQD9yh0A/
SPQ/PwV3QD/1+T8/WpBAPxFPQD+jRUA/QUpBP0O4QD8kxD8/</AssayYData></Step><Step><CommonData><SampleLocation>1</SampleLocation><SampleID></SampleID><SampleGroup></SampleGroup><SampleInfo></SampleInfo><SampleRow>F</SampleRow><SamplePlate>1</SamplePlate><WellType>BUFFER</WellType><Concentration>-1</Concentration><ConcentrationUnits>µg/ml</ConcentrationUnits><MolarConcentration>-1</MolarConcentration><MolarConcUnits>nM</MolarConcUnits><MolecularWeight>-1</MolecularWeight><Temperature>25</Temperature><StartTime>7636876</StartTime><AssayTime>180</AssayTime></CommonData><FlowRate>600</FlowRate><StepType>DISASSOC</StepType><StepName>Dissociation</StepName><StepStatus>OK</StepStatus><ActualTime>180</ActualTime><CycleTime>0.2</CycleTime><AssayXData Points="900">bz/2RM1F9kQ8TPZEmlL2RAlZ9kRnX/ZEzWX2RDxs9kSicvZEAHn2RG9/9kTVhfZEPIz2RJqS
9kQJmfZEb5/2RM2l9kQ8rPZEorL2RAC59kRnv/ZE1cX2RDzM9kSi0vZEANn2RGff9kTV5fZE
POz2RJry9kQA+fZEb//2RM0F90Q8DPdEohL3RAkZ90RnH/dE1SX3RDQs90SiMvdEADn3RG8/
90TVRfdEPEz3RJpS90QAWfdEb1/3RNVl90Q8bPdEonL3RAB590Rvf/dEzYX3RDSM90SakvdE
AJn3RGef90TNpfdENKz3RJqy90QAufdEb7/3RNXF90Q8zPdEotL3RAnZ90Rn3/dEzeX3RDTs
90Sa8vdEAPn3RG//90TVBfhEPAz4RJoS+EQAGfhEZx/4RM0l+EQ0LPhEojL4RAk5+ERnP/hE
zUX4RDRM+ESaUvhECVn4RGdf+ETNZfhEPGz4RKJy+EQJefhEb3/4RM2F+EQ8jPhEopL4RAmZ
+ERnn/hEzaX4RLes+ESasvhECbn4RGe/+ETVxfhEPMz4RJrS+EQA2fhEb9/4RNXl+EQ07PhE
ovL4RAn5+ERv//hE1QX5RDQM+USaEvlEABn5RGcf+UTNJflEPCz5RLMy+UQAOflEbz/5RNVF
+UQ8TPlEmlL5RABZ+URvX/lEzWX5RDRs+USicvlECXn5RG9/+UTVhflEPIz5RJqS+UQJmflE
Z5/5RM2l+UQ8rPlEorL5RAC5+URnv/lEzcX5RDzM+USa0vlECdn5RG/f+UTV5flEPOz5RJry
+UQJ+flEZ//5RM0F+kQ0DPpEmhL6RAAZ+kR9IPpEzSX6RDQs+kSiMvpEADn6RGc/+kTVRfpE
PEz6RJpS+kQJWfpEZ1/6RNVl+kQ0bPpEonL6RAB5+kRvf/pE1YX6RDSM+kSakvpEAJn6RG+f
+kTNpfpEPKz6RKKy+kQJufpEZ7/6RM3F+kQ8zPpEmtL6RAnZ+kRn3/pEzeX6RDzs+kSa8vpE
Cfn6RGf/+kTNBftEPAz7RJoS+0QJGftEZx/7RNUl+0Q0LPtEDTP7RAk5+0RnP/tE1UX7RDxM
+0SiUvtECVn7RGdf+0TNZftENGz7RKJy+0QAeftEb3/7RNWF+0Q0jPtEmpL7RAmZ+0Rnn/tE
zaX7RDSs+0SisvtEALn7RG+/+0TNxftENMz7RJrS+0QA2ftEZ9/7RM3l+0Q87PtEovL7RAD5
+0Rn//tE1QX8RDwM/ESaEvxEABn8RGcf/ETVJfxENCz8RJoy/EQAOfxEZz/8RNVF/EQ0TPxE
olL8RABZ/ERnX/xEzWX8RDRs/ESacvxEAHn8RGd//ETVhfxENIz8RJqS/EQJmfxEZ5/8RM2l
/EQ8rPxEmrL8RAC5/ERnv/xE1cX8RDTM/ESa0vxECdn8RG/f/ETN5fxENOz8RJry/EQJ+fxE
Z//8RM0F/UQ0DP1EohL9RAAZ/URnH/1EzSX9RDws/USaMv1EADn9RGc//UTNRf1ENEz9RJpS
/UQAWf1EZ1/9RM1l/UQ0bP1EonL9RAB5/URvf/1EzYX9RDSM/USakv1ECZn9RGef/UTNpf1E
PKz9RKKy/UQAuf1EZ7/9RM3F/UQ0zP1EmtL9RAnZ/URv3/1EzeX9RDzs/USa8v1ECfn9RGf/
/UTVBf5ENAz+RKIS/kQAGf5Ebx/+RM0l/kQ8LP5EmjL+RAA5/kRnP/5EzUX+RDRM/kSaUv5E
CVn+RGdf/kTNZf5ENGz+RJpy/kQAef5EZ3/+RM2F/kQ0jP5EmpL+RACZ/kRnn/5EzaX+RLes
/kSasv5ECbn+RGe//kTNxf5ENMz+RJrS/kQA2f5EZ9/+RM3l/kQ07P5EovL+RAD5/kRv//5E
zQX/RDQM/0SaEv9EABn/RGcf/0TVJf9ENCz/RJoy/0QAOf9EZz//RM1F/0Q0TP9EmlL/RAlZ
/0RnX/9E1WX/RDRs/0Sacv9EAHn/RGd//0TNhf9ENIz/RJqS/0QAmf9EZ5//RM2l/0Q0rP9E
mrL/RAC5/0Rnv/9EzcX/RDTM/0Si0v9EANn/RGff/0TN5f9ENOz/RKLy/0QA+f9EZ///ROcC
AEUaBgBFTQkARYAMAEWzDwBF5xIARRoWAEVNGQBFgBwARbMfAEXrIgBFGiYARVEpAEWALABF
sy8ARecyAEUaNgBFVTkARYA8AEWzPwBF70IARRpGAEVRSQBFgEwARbNPAEXnUgBFGlYARU1Z
AEWAXABFuF8ARetiAEUaZgBFTWkARYBsAEW4bwBF53IARRp2AEXMeQBFgHwARbN/AEXnggBF
GoYARU2JAEWAjABFs48AReeSAEUalgBFTZkARYCcAEWznwBF56IARRqmAEVNqQBFgKwARQmw
AEXnsgBFGrYARU25AEWAvABFs78ARevCAEUexgBFUckARYDMAEWzzwBF89IARR7WAEVN2QBF
gNwARbPfAEXn4gBFGuYARU3pAEWA7ABFuO8ARe/yAEUa9gBFVfkARYT8AEW4/wBF5wIBRRoG
AUVNCQFFhAwBRbMPAUXnEgFFGhYBRVEZAUWEHAFFsx8BResiAUUaJgFFUSkBRYAsAUWzLwFF
5zIBRR42AUVNOQFFhDwBRbM/AUXnQgFFHkYBRU1JAUWETAFFs08BRetSAUUeVgFFUVkBRYBc
AUW4XwFF62IBRTJmAUVRaQFFhGwBRbhvAUXrcgFFHnYBRVF5AUWEfAFFuH8BReuCAUUehgFF
UYkBRYSMAUW4jwFF65IBRR6WAUVRmQFFhJwBRbifAUXrogFFHqYBRVGpAUWErAFFuK8BReuy
AUUetgFFUbkBRYS8AUW4vwFF68IBRR7GAUVRyQFFhMwBRbjPAUXr0gFFHtYBRVHZAUWE3AFF
uN8BReviAUUe5gFFUekBRYTsAUW47wFF6/IBRR72AUVR+QFFhPwBRbj/AUXrAgJFHgYCRVEJ
AkWEDAJFuA8CResSAkUeFgJFURkCRYQcAkW4HwJF6yICRR4mAkVRKQJFhCwCRbgvAkXrMgJF
qTYCRVE5AkWEPAJFuD8CRetCAkUeRgJFUUkCRYRMAkW4TwJF61ICRR5WAkVRWQJFhFwCRbhf
AkXrYgJFHmYCRVFpAkWEbAJFuG8CRetyAkUedgJFUXkCRYR8AkW4fwJF64ICRR6GAkVRiQJF
hIwCRcCPAkXrkgJFHpYCRVGZAkWEnAJFs58CReuiAkUepgJFUakCRYSsAkW4rwJF67ICRR62
AkVRuQJFhLwCRbi/AkXrwgJFHsYCRVHJAkWEzAJFuM8CRevSAkUe1gJFUdkCRYTcAkW43wJF
6+ICRR7mAkVR6QJFhOwCRbjvAkXn8gJFHvYCRVH5AkWE/AJFs/8CResCA0UeBgNFUQkDRYAM
A0W4DwNF6xIDRR4WA0VRGQNFhBwDRbgfA0XrIgNFHiYDRVEpA0WELANFuC8DResyA0UaNgNF
UTkDRYQ8A0W4PwNF60IDRR5GA0VNSQNFhEwDRbhPA0XrUgNFHlYDRVFZA0WEXANFuF8DRedi
A0UeZgNFUWkDRYBsA0W4bwNF53IDRR52A0VReQNFhHwDRbh/A0XrggNFHoYDRVGJA0WEjANF
uI8DReuSA0UelgNFUZkDRYScA0WznwNF76IDRR6mA0VRqQNFhKwDRbivA0XrsgNFHrYDRVG5
A0WEvANFuL8DRefCA0UaxgNFTckDRYDMA0WzzwNF59IDRR7WA0VR2QNFhNwDRbjfA0Xn4gNF
HuYDRVHpA0WE7ANFuO8DRevyA0Ue9gNFUfkDRYT8A0Wz/wNF6wIERR4GBEVRCQRFhAwERbgP
BEXnEgRFGhYERVEZBEWEHARF3B8EResiBEUeJgRF7SkERYQsBEW4LwRF6zIERR42BEVROQRF
gDwERbg/BEXrQgRFHkYERVFJBEWETARFuE8ERetSBEUeVgRFTVkERYRcBEW4XwRF62IERRpm
BEVNaQRFhGwERbhvBEXrcgRFGnYERU15BEWEfARFuH8EReuCBEUehgRFUYkERYSMBEW4jwRF
65IERR6WBEVRmQRFhJwERbOfBEXrogRFHqYERU2pBEWErARFuK8ERTCzBEUatgRFUbkERYS8
BEW4vwRF58IERR7GBEVRyQRFhMwERbjPBEXr0gRFHtYERVHZBEWE3ARFs98EReviBEUe5gRF
TekERYTsBEW47wRF5/IERR72BEVN+QRFhPwERbP/BEXrAgVFHgYFRVEJBUWMDAVFsw8FRecS
BUUeFgVFURkFRYQcBUWzHwVF5yIFRR4mBUVRKQVFgCwFRbgvBUXnMgVFGjYFRVE5BUWEPAVF
uD8FRetCBUUaRgVFTUkFRcpMBUW4TwVF61IFRR5WBUVRWQVFgFwFRRZgBUXrYgVFHmYFRU1p
BUWAbAVFuG8FRedyBUUedgVFTXkFRYB8BUWzfwVF64IFRRqGBUVRiQVFgIwFRbOPBUXrkgVF
HpYFRU2ZBUWEnAVFs58FReuiBUVHpgVFUakFRYCsBUW4rwVF67IFRRq2BUVRuQVFhLwFRbO/
BUXrwgVFJsYFRVHJBUWEzAVFuM8FRefSBUUe1gVFTdkFRYTcBUWz3wVF6+IFRR7mBUVN6QVF
gOwFRbPvBUXn8gVFGvYFRVH5BUWE/AVFuP8FResCBkUaBgZFTQkGRYAMBkW4DwZF5xIGRRoW
BkVNGQZFhBwGRbwfBkXrIgZFGiYGRVEpBkWELAZFuC8GRecyBkUaNgZFTTkGRYQ8BkWzPwZF
50IGRR5GBkVRSQZFhEwGRbxPBkXnUgZFHlYGRVFZBkWEXAZF</AssayXData><AssayYData Points="900">zkw9PzelPT+nej8/ys5AP1OkRD81kUY/HbhHP1zFRz/qw0o/akdLP1adSz8oQUw/ZXJNPyOi
TT+r4k4/wExNP02xTT/Wbk0/a9BOP3efTj82kE4/IbFPP7ORTz8uJFA/aPJOP2zfTz/Y708/
yK1RP3JpUD8hD1A/IYRQP8DsTz8jzlA/nylQPxNVUD9LpFE/FTlRP1OyUD8Z7lA/VaZQP9Wi
UD8HKFA/ydRQP/LBUD9YHVE/CvxQP6jDUT9AfE8/LN9QP6/5UD8/eVE/C+pQPxA/UD+eE1A/
Z2VRP57GUD8DIlE/pbJQP10sUD9qU1E/xrJQP4WtUD98dVA/B+tQP0JcUD/CN1E/5R1QP+tn
UT+7SlE/N2pRP4G0Tz/1KFE/BWBRPyqjUD8ewFE/WrBQP5m7Uj+rWlA/bTtRP9bVUT9781A/
FNlQP0yzUT9QhVE/Oy1RP17wUD8RoVE/qqNRP15RUj98BlE/La5QP51tUT9T0FE/Q7ZQPyHF
UT/FJlE/TZ1RP5ZHUT+1blE/uHBSPxCOUT8/61A/nYtQP1TMUD8Q5FE/maBRP/ANUj/7e1E/
QsZRP+K7UT/8NFA/TF5RPx5NUT/g9FE/prlRP01xUD8deFA/4IlRP+qGUT94wlE/ZLxQP3Fo
Uj82IlA/XelRP08AUj+1k1E/PwtRP2TlUT/ZbFI/LWJRP5b7UT+sK1E/NIdRPy4jUT+yjFE/
z/tRP/I0Uj8G6FE/AlNRP2sxUT8AjlE/86FRP3zQUD8SLlI/0qBRP458UT9/S1E/GUNSP64c
UT8+JlI/wShTPx4eUj/kZFI//r1SP/Y2Uj8tE1I/Ft1RP/TwUT/y2lE/cUFRP9MEUj+XvlE/
lkFRP96lUj9PhFE/2G5SP5VxUj8YOlI/daFSP1aNUT+uUVI/hj9RP+v8UT9F8lA/oElSP08W
Uj9ZfVI/LhVRPwOYUT/NFlI/PV9SP3dsUj8gLFE/419SPzRZUj+bKFI/HBxSP8YyUj+x8FI/
DhtSP8JGUT+/hVI/0n9RP5Q9UT/7dVA/MZlRP0EdUj+wUlI/QH5RPzZ7UT/gMVI/J+dRPz9B
Uj/JKlI/Tx5SP7TyUT+yZlI/L8NRPymtUT9/WlI/fgZTP80sUT9nrFE/KhpSP3z0Uj/e9VI/
2chSPw82Uz9pxFI/yg5SP3wMUj9GBVM/XoVRP5rFUj/oKFM/HE9TPyT4UT8SG1I/8ddSP1Wd
Uj9Q31I/061RP3EHUz8KGFI/DFlSP+QmUj9l61I/AOxSP/W9Uj/iPVI/g95SP+HaUj+9tlM/
enFSP3RwUj/0tVI/KSJSP11qUz/SQVM/WU9SP8gxUj9FvFI/FcxSP4n8Uj9ZyVI/UfRSPwr1
Uj9B6FI/jKRSP4mnUT/3rFI/lpxSP5CEUj8pHFM/xY1SP5l0Uj8doFI/ZcVRP8c8Uj+ce1I/
eYVTPw0QUz9VcFI/hhpTP8gKUz9PalM/TidTP2fJUT9iqVE/4G9SP/uWUz+0f1M/P5lSPwG7
Uj+wQFM/hvdTPxGAUz/oUVM/JO5RP3qNUj9gYlI/Jm1TP8yqUj+QyFE/vKJSPyLUUj8ZH1M/
MyRTP/g6Uz/+b1M/Jb1TP0U5Uz/7TFI/cOdSPxaQUz/zAlI/XjNTP9QlVD/ESFI/vQZUPwjd
Uj/IRFI/VYJSP98XUz+lxlM/pj5UP4KWUz9V7lI/8/pSPycNUz8A1FI/ouJTPzE6Uz8nO1M/
MihSPxheUz9FRlI/ByNTP66vUz8E9VI/m2tSP3mbUz9ru1I/9hFTP8JPUz960FQ/y9hTP/ar
Uj/84lI/5clUP4ZjUj8cWFQ/B7NTP3HwUj8ZLVQ/9v5TP3pNVD+tK1Q/7j9TP9rzUj85d1Q/
Ja1TP1NuUz89m1M/IedUPwGGUz+JuVI/oORUP0+yUj8SkFM/R41SP3IPUz8ucVM/70JSPyck
VD/zS1Q/EWlTP5A2VD9xkVQ/Hp9TP92hUj+qG1M/jxRUP9olVD86dVM/9K5SP1ttVD8nJ1M/
YFBUP70wUz/YllM/JhpTP2mqVD+QLVM/5qVTP/JoUz9pNFM/N/hUPwwdVD+io1M/Gd9UP5L0
Uz978lM/yTdUP3rtUz/BaVQ/E8hUP1wBVD/uL1Q/pm9UP40HVD8bFVQ/pcBTP3ccUz9zWVQ/
lAhUP8+OVD9WUVM//QdUP1QfVD/9YlM/90FUP8uCVD+B8lM/OO1RP60qVD+KmFQ/nZtUP+vR
Uz8qXVM/i9tTP0fWVD92XFQ/qUxUP/o3VD+5DFQ/hrxTP8UcVD/0sVQ/lSVVP07DVD+lL1Q/
TLlTP9iZVD9DYlQ/tKZVP8PSVD9B3FQ/2JFTP3qCVD+i9lM/CVhTP7niVD92s1Q/IOxTP+7i
Uz8SglQ/PlNUPz8rVD8//lQ/uhJVPzBSVD+58FM/egJVP0GuVD9fL1U/dhlUP9CDVT+bEVQ/
E+ZUPxBqUz+CdVQ/nhBVP7mIVD/3bFU/T99TP1leVT9FNVQ/ks5UP6QrVj+gUVU/Z3pUPx9R
VD/HYFQ/Zv1UP750VD8qRlU/ILFUP03UVD+S5lQ/G+RTP3J7VT83L1U/erNUPz1dVj9fUlQ/
rJVUP5EAVT8cdFU/8vlUPzKFVT95IlQ/7aZUP0sJVj/b21M/vXZUPz0oVT+UlVU/371UP2It
VT8o81Y/NTtUPzynVT9yDlU/ixNWP0ULVT+L8FQ/6TRVP2W4VD8Jq1U/QVtUP7qOVT/o4FU/
qDFWPyndVT8DPVU/T9pUP79WVT8VPVQ/CodVP2cGVT93zlY/2/FVP0rGVT9Zd1Y/iNFVPxAx
VT9cw1U/qApWP4MoVT+dFlY/ZgJVPwRKVT/IHlU/ASRWP/pLVj+Uz1Q/wThVPzbPVT/hQFU/
qIdWP6E8Vj+ns1Y/xpNVPyt/VD8hdlY/qz9VP0fJVT+10VQ/x4lWPwckVT8DYFY/vOdVP8W8
VT9KilU/xPZVPzqrVT+Uj1U/1IFWP0ZQVT+znlQ/tJJWP8ouVj/C0lU/yM5VP0i5VT9xjFY/
k09WPx1TVj/AhlY/kV1VP2uNVj8dSlY/cvVVPyJAVj8PJlY/DQFWP8cGVj9pvFU/Hl9WP8am
VT+v4VY/xWFWPwnhVT/CmVU/N0NWP1HQVT+lX1Y/MLdVP4NNVT/jilY/VXZWP/9XVj/0aFY/
B2dVP1DZVT+SKVc/SwBWP/oyVz+AblY/mqtWP/RrVT/tTFc/YFZWPwgvVj/JMVc/E8dWP/4n
Vz/bLVY/wMNVP64cVj9NA1Y/XJ1XP5SsVj/NcVY/e61WP7trVj+AzlU/RwZXP5NCVj9VZlc/
zdhWP0h2Vj+OplY/H+1VPzS/Vz8881Y/6I9WP4CUVj/IL1Y/+bRWP/D5Vj/8vVY/1L5WP+nP
Vj8zUVY/Y7lWPxx6Vj/KA1c/0VpXP95JVz84Llc/4sRWP5GJVz89ylU/mpdXP50OVz9f6FY/
M1RXPyJ/Vj/QVFY/MmlXP63UVT8Z/FU/5ZBWP9umVj/zdlY//ytYP6V3Vz+Mo1c/DEdXPzuK
Vj9ij1c/4YFWP9GgVz+nyFY/xWlWP6djVz9pblc/cqdYP+x/Vj8ILFc/tu5WPyc5Vz+jJVY/
hLpXP7nzVj+zxVc/kitYP8YcVj/eTFg/YMpWPwokVz8gVlc/qNVXP5hiVj9rXFc/iulWP3PM
Vj/w61Y/tkJWP76eVz+qMlc/F39XP8CcVz95x1c/SExYP/5FVz/0FVc/595WP+QFWD+MK1g/
RQdYPyNgVj+04Vg/NXxWP/tWVz8gelc/239XP4HSVz/ovlc/MeNYP+TbVz9T1Vc/7PtXP+BJ
Vz8fclg/ukpYP6nLVz9/2lc/6MFWP2yjVz+F1Fc/zIdXP9EdVz/dCVc/53VYP9KdVj8Fglc/
u6dYP8aSVz+kQlg/JOxWP7Y5Vz/2pFc/f1dYPxO6WD9/oVc/jPNXP7oUWD+s+1Y/1H9XP2XI
Vz/Iqlc/PzRYP1brWD8EJlc/ncBXP86AWD9L81c/snRYP3n9WD9/P1g/YZ1WPyQRWD+bNFg/
MwFXP91nWD/UmVg/HepYP1TbVz+zWVg/6HdWP05LWT/ZglY/hQ5YP2uCWD/tSVc/UEJYP2HY
Vz89Y1c/OkhYP67xVz/QJFk/VBNYP6gtWD9Wqlc/E9VXP1wdWT/Adlc/UIZYP4w3WD86r1g/
EflXP+bxVz85NVc/dSBXP+NSWD8caVk/CTlYP8HcWD+OqVc/wMpYP37wVz/K1Vg/z6ZYPwUl
WD+0mFg/+PNYP3/8WD9C6Fc/go9YP249WT8ESVk/NUdYPyJIVz9rklg/8GtYP/bEWD+PZFg/
DjVZPzN0WD/GvVg/SRFZP+xHWT/MLFg/Px5ZP2uNWD8291g/UlpZP1HuWD/XRlg/a5RZPzsy
WD/dslk/6YVYP3+pWD8mYlg/gotYPxgDWD9rXVg/8U9YP2oOWT+bt1g/elJZP6MUWT+ku1k/
maBYP6axWD8s21g/asBZPzocWT+XElo/v+5YP1JgWT9pBFk/sVVZP8NEWT/v81g/YA5ZPzsX
WT96E1o/AyNZPzcAWT/yqlk/MqxZP5ZzWT+831g/9dpYPz8LWT/OyVg/IApZP+AUWT82Z1g/
cNVYP+rLWD9baFk/+BRZP4ByWT/eg1k/67JaP+umWT9qglg/yJBZP9uAWD9ObVg/Cb1YP9nS
WT+GfFg/RG1ZP0xsWT+yi1k/ZiNZPxBlWD9+91k/JlJYPwZWWT+uLFo//aBZP14EWT+vT1o/
5URZP59FWT+pGVk/8U9ZPxcoWj96Clk/GIBZP/zpWD9RoFk/</AssayYData></Step><Step><CommonData><SampleLocation>11</SampleLocation><SampleID></SampleID><SampleGroup></SampleGroup><SampleInfo></SampleInfo><SampleRow>F</SampleRow><SamplePlate>1</SamplePlate><WellType>REGENERATION</WellType><Concentration>-1</Concentration><ConcentrationUnits>µg/ml</ConcentrationUnits><MolarConcentration>-1</MolarConcentration><MolarConcUnits>nM</MolarConcUnits><MolecularWeight>-1</MolecularWeight><Temperature>25</Temperature><StartTime>7826056</StartTime><AssayTime>5</AssayTime></CommonData><FlowRate>1000</FlowRate><StepType>KREGENERATION</StepType><StepName>Regeneration</StepName><StepStatus>OK</StepStatus><ActualTime>5.00005</ActualTime><CycleTime>0.2</CycleTime><AssayXData Points="25">t18GRepiBkUZZgZFTWkGRYRsBkW3bwZF6nIGRR12BkVReQZFhHwGRbd/BkXqggZFHYYGRU2J
BkWEjAZFs48GReqSBkUdlgZFUZkGRYScBkW3nwZF5qIGRR2mBkVRqQZFhKwGRQ==</AssayXData><AssayYData Points="25">Zrn8v/7mDsBO6hfAUH4cwIFNIMD8viPAetUmwJ9BKcACNivAR0YtwHzYLsBYFDDA8bwxwOEZ
M8DF9jPAj4M1wGFxNsBOOzfABz44wKoaOcDe7DnArJc6wKEhO8BnpjvArXs8wA==</AssayYData></Step><Step><CommonData><SampleLocation>12</SampleLocation><SampleID></SampleID><SampleGroup></SampleGroup><SampleInfo></SampleInfo><SampleRow>F</SampleRow><SamplePlate>1</SamplePlate><WellType>NEUTRALIZATION</WellType><Concentration>-1</Concentration><ConcentrationUnits>µg/ml</ConcentrationUnits><MolarConcentration>-1</MolarConcentration><MolarConcUnits>nM</MolarConcUnits><MolecularWeight>-1</MolecularWeight><Temperature>25</Temperature><StartTime>7842282</StartTime><AssayTime>5</AssayTime></CommonData><FlowRate>1000</FlowRate><StepType>KREGENERATION</StepType><StepName>Regeneration</StepName><StepStatus>OK</StepStatus><ActualTime>4.99907</ActualTime><CycleTime>0.2</CycleTime><AssayXData Points="25">t68GReqyBkUdtgZFUbkGRYC8BkW3vwZF5sIGRRnGBkVNyQZFgMwGRbPPBkXq0gZFGdYGRU3Z
BkWE3AZFt98GRebiBkUd5gZFTekGRYDsBkWz7wZF5vIGRRn2BkVN+QZFgPwGRQ==</AssayXData><AssayYData Points="25">NjHxPgBE7j6IJvk+a9gAP7DqBj/y+Qs/SnMPPwGDET/hxRM/GyEWP9e0GD+Tuxk//vUbP0bF
HD942R4/MrYfP4cyIT/mxiM/y+ckP8CGJT/JwSQ/2KslP7kCJz+pHyg/E8AnPw==</AssayYData></Step><Step><CommonData><SampleLocation>11</SampleLocation><SampleID></SampleID><SampleGroup></SampleGroup><SampleInfo></SampleInfo><SampleRow>F</SampleRow><SamplePlate>1</SamplePlate><WellType>REGENERATION</WellType><Concentration>-1</Concentration><ConcentrationUnits>µg/ml</ConcentrationUnits><MolarConcentration>-1</MolarConcentration><MolarConcUnits>nM</MolarConcUnits><MolecularWeight>-1</MolecularWeight><Temperature>25</Temperature><StartTime>7858365</StartTime><AssayTime>5</AssayTime></CommonData><FlowRate>1000</FlowRate><StepType>KREGENERATION</StepType><StepName>Regeneration</StepName><StepStatus>OK</StepStatus><ActualTime>4.99907</ActualTime><CycleTime>0.2</CycleTime><AssayXData Points="25">s/8GReYCB0UVBgdFTQkHRXwMB0WzDwdF5hIHRSYWB0VJGQdFgBwHRbMfB0XmIgdFGSYHRUkp
B0WALAdFry8HReIyB0UZNgdFSTkHRYA8B0WvPwdF5kIHRRlGB0VNSQdFfEwHRQ==</AssayXData><AssayYData Points="25">7UocwPScKcDtSi7Aw80xwLUsNMBADzbAPfs2wAi0OMD73jnA2uM6wHi0O8Bd0jzA8Do9wEle
PsDmmz7ADnY/wMXqP8C7m0DAw65AwGtIQcDF/UHAORhCwN+kQsCsHUPAJWJDwA==</AssayYData></Step><Step><CommonData><SampleLocation>12</SampleLocation><SampleID></SampleID><SampleGroup></SampleGroup><SampleInfo></SampleInfo><SampleRow>F</SampleRow><SamplePlate>1</SamplePlate><WellType>NEUTRALIZATION</WellType><Concentration>-1</Concentration><ConcentrationUnits>µg/ml</ConcentrationUnits><MolarConcentration>-1</MolarConcentration><MolarConcUnits>nM</MolarConcUnits><MolecularWeight>-1</MolecularWeight><Temperature>25</Temperature><StartTime>7874591</StartTime><AssayTime>5</AssayTime></CommonData><FlowRate>1000</FlowRate><StepType>KREGENERATION</StepType><StepName>Regeneration</StepName><StepStatus>OK</StepStatus><ActualTime>5.00005</ActualTime><CycleTime>0.2</CycleTime><AssayXData Points="25">r08HRd5SB0URVgdFRVkHRXhcB0WrXwdF4mIHRRFmB0VFaQdFfGwHRatvB0XecgdFEXYHRUl5
B0V4fAdFq38HRd6CB0URhgdFRYkHRXyMB0WrjwdF4pIHRRGWB0VFmQdFfJwHRQ==</AssayXData><AssayYData Points="25">YLD7Poom+D5nugI/7BIJP2HXDT+XVhE/vEYWPzqJGT/hVxs/PQQcPy1zHz9/wx8/bYYjP7x8
JD88ZSU/mfEmP7W8KD9m6yk/pqAqPx7mKz9JSy0/6cwtP8z3Lj+UMC8/LyUwPw==</AssayYData></Step><Step><CommonData><SampleLocation>11</SampleLocation><SampleID></SampleID><SampleGroup></SampleGroup><SampleInfo></SampleInfo><SampleRow>F</SampleRow><SamplePlate>1</SamplePlate><WellType>REGENERATION</WellType><Concentration>-1</Concentration><ConcentrationUnits>µg/ml</ConcentrationUnits><MolarConcentration>-1</MolarConcentration><MolarConcUnits>nM</MolarConcUnits><MolecularWeight>-1</MolecularWeight><Temperature>25</Temperature><StartTime>7890675</StartTime><AssayTime>5</AssayTime></CommonData><FlowRate>1000</FlowRate><StepType>KREGENERATION</StepType><StepName>Regeneration</StepName><StepStatus>OK</StepStatus><ActualTime>4.99907</ActualTime><CycleTime>0.2</CycleTime><AssayXData Points="25">r58HRd6iB0URpgdFRakHRXisB0WrrwdF4rIHRRW2B0VFuQdFfLwHRau/B0XewgdFEcYHRUXJ
B0V4zAdFr88HRd7SB0UR1gdFRdkHRXzcB0Wr3wdF3uIHRRHmB0VJ6QdFeOwHRQ==</AssayXData><AssayYData Points="25">dLMdwNFJK8DX7S/AuvcywATONMDstDbAnbk4wMR4OcARpTrAFX87wLQlPMCRzjzAS/09wDNw
PsA70T7AWJA/wAEWQMBajkDA+PtAwC55QcCYv0HAGS5CwKJjQsAzy0LAqO5CwA==</AssayYData></Step><Step><CommonData><SampleLocation>12</SampleLocation><SampleID></SampleID><SampleGroup></SampleGroup><SampleInfo></SampleInfo><SampleRow>F</SampleRow><SamplePlate>1</SamplePlate><WellType>NEUTRALIZATION</WellType><Concentration>-1</Concentration><ConcentrationUnits>µg/ml</ConcentrationUnits><MolarConcentration>-1</MolarConcentration><MolarConcUnits>nM</MolarConcUnits><MolecularWeight>-1</MolecularWeight><Temperature>25</Temperature><StartTime>7906897</StartTime><AssayTime>5</AssayTime></CommonData><FlowRate>1000</FlowRate><StepType>KREGENERATION</StepType><StepName>Regeneration</StepName><StepStatus>OK</StepStatus><ActualTime>4.99907</ActualTime><CycleTime>0.2</CycleTime><AssayXData Points="25">q+8HRd7yB0UR9gdFQfkHRXj8B0Wr/wdF3gIIRQ0GCEVBCQhFdAwIRasPCEXeEghFDRYIRUEZ
CEV0HAhFpx8IRdoiCEURJghFRSkIRXgsCEWrLwhF3jIIRRE2CEVBOQhFdDwIRQ==</AssayXData><AssayYData Points="25">wP8MP9LrCT+uAA8/2MwVP102GT9CVB4/MYAhPwntIz9TMSg/t0wqP1Z0LD8xLS4/j2UvPwKX
MT9+EjI/uQ00P2t6NT+ouDY/xOo3PzPwNz/aiTo/HmA7P9YTOz/k2zs/PVI8Pw==</AssayYData></Step><Step><CommonData><SampleLocation>1</SampleLocation><SampleID></SampleID><SampleGroup></SampleGroup><SampleInfo></SampleInfo><SampleRow>F</SampleRow><SamplePlate>1</SamplePlate><WellType>BUFFER</WellType><Concentration>-1</Concentration><ConcentrationUnits>µg/ml</ConcentrationUnits><MolarConcentration>-1</MolarConcentration><MolarConcUnits>nM</MolarConcUnits><MolecularWeight>-1</MolecularWeight><Temperature>25</Temperature><StartTime>7921632</StartTime><AssayTime>30</AssayTime></CommonData><FlowRate>1000</FlowRate><StepType>BASELINE</StepType><StepName>Baseline</StepName><StepStatus>OK</StepStatus><ActualTime>30</ActualTime><CycleTime>0.2</CycleTime><AssayXData Points="150">pz8IRdZCCEUJRghFQUkIRXBMCEWnTwhF1lIIRQlWCEU9WQhFcFwIRaNfCEXWYghFCWYIRWFp
CEVwbAhFp28IRdZyCEUNdghFPXkIRXB8CEWnfwhF1oIIRQmGCEU9iQhFcIwIRaePCEXWkghF
CZYIRT2ZCEVwnAhFo58IRdqiCEUJpghFPakIRXCsCEWjrwhF2rIIRQm2CEU9uQhFhLwIRbO/
CEXWwghFCcYIRT3JCEVwzAhFo88IRdbSCEUJ1ghFPdkIRXDcCEWj3whF1uIIRQnmCEU96QhF
dOwIRaPvCEXa8ghFHvYIRT35CEVw/AhFo/8IRdYCCUUJBglFPQkJRXQMCUWjDwlF1hIJRQkW
CUU9GQlFcBwJRaMfCUXWIglFCSYJRUEpCUWILAlFoy8JRdYyCUUJNglFPTkJRXA8CUWjPwlF
1kIJRQlGCUU9SQlFcEwJRadPCUXWUglFCVYJRT1ZCUV0XAlFo18JRdpiCUUJZglFQWkJRXBs
CUWjbwlF63IJRQl2CUU9eQlFcHwJRad/CUXagglFCYYJRUWJCUVwjAlFp48JRdaSCUUJlglF
PZkJRXCcCUWjnwlF1qIJRQmmCUU9qQlFdKwJRaevCUXasglFCbYJRZO5CUVwvAlFo78JRdbC
CUUNxglFPckJRXDMCUWjzwlF1tIJRQ3WCUU92QlFcNwJRavfCUXW4glFDeYJRUHpCUVw7AlF
IvAJRdbyCUUJ9glFPfkJRXD8CUWj/wlF1gIKRQkGCkU9CQpFdAwKRacPCkXaEgpFCRYKRUEZ
CkV0HApF</AssayXData><AssayYData Points="150">l25BP1TjQT/6MkI/jXNBP+iDQz8x4EM/Y1dEP8lIRD+k60Q/X+xDP0CbRT8XPUU/9mNGPyU3
Rz9ixkU/M45GP1xaRj8prUY/O6lHPzaYRz8ANEc/wfRHPxlORz9mVUg/H8VIP0eXST/E+kg/
fABJP8B0ST/p1kk/oFZKP2s1Sj/mako/XU5KP/DHSj9hB0s/zctKPxuKSz/e50o/AM5KP1Cq
Sz/HZUw/imtLP0EtTD+kE0w/IvRLPzoBTj/dpUw/U/pMP4dBTT/0Vk0/GCpOP77UTD9g2E0/
9SJNP6IkTj+5A04/Fq1OP0Z/Tj/KqUw/sh1PP6uQTj8rP08/YdFQP88VTz8glU8/IcZPP6SY
Tz8E/E8/D9JQP2XzUD/EsVA/4R1RP1mIUT+dKFE/8stQP1DUUT8SalE//3dRP6ppUT+DtlA/
1VpRP6EnUj9/Y1I/gWNRP79AUz/OHlI/I1BSPzCsUT9IklE/gP9SP39GUj/CmFM/THlTP+1z
Uz/CGlM/DK5TP1rLUj+Ei1M/o1tTP3ghUz+iPlQ/4n5UP/wQUz+Jl1Q/73pUP7MZVD8vOVQ/
vVdVP1nPVD9CmFQ/v0dVPx4PVT+xrVQ/h55VP9TNUz96GlU/FiNUP1NKVz/IzVU/hhJXPyEq
Vj/0wFU/8J5WP7R1VT/qc1U/lCRXP9CCVj8MdFY/6tJVP9oTVz+nYVY/3pxWP7TyVz/PKVc/
okJXP+R/Vj/k3FY/2oBYP317Vz+9MFY/f0FYPxAkWD+oBFg/+ShYP/UkWD9LB1k/sdFYP88O
WT9lSVg/</AssayYData></Step><Step><CommonData><SampleLocation>1</SampleLocation><SampleID></SampleID><SampleGroup></SampleGroup><SampleInfo></SampleInfo><SampleRow>F</SampleRow><SamplePlate>1</SamplePlate><WellType>BUFFER</WellType><Concentration>-1</Concentration><ConcentrationUnits>µg/ml</ConcentrationUnits><MolarConcentration>-1</MolarConcentration><MolarConcUnits>nM</MolarConcUnits><MolecularWeight>-1</MolecularWeight><Temperature>25</Temperature><StartTime>7952741</StartTime><AssayTime>80</AssayTime></CommonData><FlowRate>600</FlowRate><StepType>LOADING</StepType><StepName>Loading</StepName><StepStatus>OK</StepStatus><ActualTime>79.9991</ActualTime><CycleTime>0.2</CycleTime><AssayXData Points="400">px8KRdoiCkUNJgpFQSkKRXQsCkWnLwpF2jIKRQ02CkU9OQpFdDwKRac/CkXaQgpFDUYKRUFJ
CkV0TApFp08KRdpSCkUNVgpFQVkKRXRcCkWnXwpF1mIKRQ1mCkVBaQpFdGwKRadvCkXacgpF
DXYKRUF5CkV0fApFp38KRdqCCkUNhgpFQYkKRXSMCkWnjwpF2pIKRQ2WCkVBmQpFdJwKRaef
CkXaogpFDaYKRUGpCkV0rApFp68KRdqyCkUNtgpFQbkKRXS8CkWjvwpF2sIKRQnGCkVByQpF
dMwKRafPCkXa0gpFDdYKRUHZCkV03ApFp98KRdriCkUN5gpFPekKRXTsCkWn7wpF2vIKRQ32
CkVB+QpFcPwKRaf/CkXaAgtFDQYLRUEJC0V0DAtFpw8LRdoSC0UNFgtFQRkLRXQcC0WnHwtF
2iILRQ0mC0VBKQtFdCwLRacvC0XaMgtFDTYLRUE5C0V0PAtFpz8LRdpCC0UNRgtFQUkLRXRM
C0WnTwtF1lILRQ1WC0VBWQtFdFwLRadfC0XaYgtFDWYLRfFpC0WEbAtFp28LRdpyC0UJdgtF
QXkLRXR8C0WnfwtF1oILRQ2GC0VBiQtFdIwLRaePC0XakgtFDZYLRUGZC0V0nAtFp58LRdqi
C0UJpgtFPakLRXSsC0WjrwtF2rILRQ22C0U9uQtFpbwLRae/C0UDwwtFDcYLRUHJC0V0zAtF
p88LRdbSC0UJ1gtFQdkLRXTcC0Wn3wtF2uILRQ3mC0VB6QtFdOwLRafvC0Xa8gtFDfYLRUH5
C0V0/AtFo/8LRdYCDEUNBgxFQQkMRXAMDEWnDwxF2hIMRQ0WDEVBGQxFcBwMRacfDEXaIgxF
DSYMRTwpDEV0LAxFpy8MRdoyDEUNNgxFQTkMRXQ8DEWnPwxF2kIMRQlGDEVBSQxFdEwMRadP
DEXaUgxFDVYMRTxZDEVwXAxFp18MRdZiDEUNZgxFPGkMRXRsDEWnbwxF1nIMRQ12DEVBeQxF
dHwMRaN/DEXaggxFCYYMRTyJDEXOjAxFp48MRdaSDEUJlgxFTZkMRXScDEWnnwxF2qIMRQmm
DEVBqQxFdKwMRaOvDEXasgxFDbYMRUG5DEVwvAxFp78MRdrCDEUNxgxFPMkMRXTMDEWnzwxF
2tIMRR7YDEWd2gxFFN0MRaPfDEXa4gxFCeYMRUHpDEV07AxFo+8MRdryDEUJ9gxFQfkMRXD8
DEWn/wxF2gINRQkGDUVBCQ1FdAwNRacPDUXaEg1FDRYNRUEZDUVwHA1Fox8NRdoiDUUJJg1F
QSkNRXQsDUWnLw1F1jINRQk2DUVBOQ1FdDwNRac/DUXWQg1FDUYNRUFJDUVFTQ1FyE8NRdZS
DUUNVg1FPFkNRXRcDUWnXw1F3mINRQ1mDUU8aQ1FdGwNRadvDUXacg1FDXYNRUF5DUV0fA1F
p38NRdaCDUUNhg1FPIkNRXSMDUWjjw1F2pINRQ2WDUVBmQ1FdJwNRaOfDUXaog1FCaYNRUGp
DUVwrA1Fp68NRdqyDUUNtg1FPLkNRXC8DUWjvw1F2sINRQ3GDUU8yQ1FdMwNRaPPDUXW0g1F
CdYNRTzZDUWZ3A1Fo98NRdbiDUUJ5g1FQekNRXTsDUWj7w1F2vINRQn2DUVB+Q1FdPwNRaf/
DUXWAg5FDQYORTwJDkV0DA5Fow8ORdoSDkUNFg5FQRkORXQcDkWjHw5F1iIORQkmDkVBKQ5F
dCwORaMvDkXWMg5FCTYORTw5DkVwPA5Fpz8ORdZCDkUNRg5FQUkORXRMDkWnTw5F1lIORQlW
DkVBWQ5FdFwORadfDkXWYg5FCWYORUFpDkV0bA5Fp28ORdZyDkUJdg5FPHkORXR8DkWnfw5F
2oIORQmGDkU8iQ5FdIwORaePDkXakg5FiJYORTyZDkVwnA5Fp58ORdaiDkUJpg5FPKkORXCs
DkWjrw5F2rIORQm2DkU8uQ5FcLwORae/DkXawg5FDcYORTzJDkVwzA5Fo88ORdbSDkUJ1g5F
QdkORXTcDkWj3w5F2uIORQ3mDkU86Q5FcOwORafvDkXa8g5FCfYORUH5DkV0/A5Fo/8ORdYC
D0UNBg9FPAkPRXAMD0WnDw9F1hIPRQ0WD0U8GQ9FcBwPRQ==</AssayXData><AssayYData Points="400">pWxYP6CvWD89e1g/j0tYPyWuWT9GjVg/Wq5YP5mEWD+Z/1g/8lFYP27XWT89kFk/SLlZP+Bj
WT+dsVo/OuNZP1/9WT9azlk/umhaP6B/Wj87tFo/eVBbP9MSWT8dfFk/KtlZP7+WWj+sl1s/
fwxaP/NnWT82Y1s/bNpbPzqqWz98i1s/sF5bP11DWz9Vf1s/dSZcP/afWz97Tls/CT5cP/ND
XD+NvVo/FTRcP3NHWz+osFs/df1bP5HJWz+xuls/IepbP7EzXD9gxVw/Yd9bP6dzXD9Op1s/
C7dbP405Xj9KqV0/QFFdP8lWXD+Vvlw/Th5dP+3+Wz+BeFw/T5xcPxtzXT+Dal0/mCNdPw4y
XT9S5Fs/clhdP7ZZXT99rF0/g/FcP/80XT/pk14/jNVdP/ZWXj8O9l0/TYJdP1TDXT+dhl0/
g01fPxAGXj/vgF4/hLldP1q7Xj9fLF8/oKJeP3IoXz8Q2V0/NLFeP8aYXj9+RF8/Z7ZeP4mF
XT/TZl4/YcleP19KXj8bsl4/QuVeP9ImXz8Vsl8/lw5fP/rtXj+x518/gttePySlXz+2T18/
I4ZgP9UmXz9i114/uB5gP+vTYD9F+l8/yHpfP6yxXj8UmF8/I91fP9w6YD8AaGA/VcpfP21b
Xz8I5V8/txFgP/9FYD+NcGA/Z2lgP44dYD+smmA/RRRhP0h6YD9gS2E/45FfP12wXz88amA/
67hgP/yIYT+gkmA/k/1gP7VpYT8vVmE/zChhP6CkYT9s5WE/lS9hPwFjYT+9gGA/HR1hP44Y
YT/R62E/1UphPzxhYT/Gr2I/s4BhPxrXYT+w92A//7BiP06AYj80mWE/7HFiP8yPYD/Lw2I/
dwdiP1x6Yj8WMWI/K/JiP4fSYT95iWI/jAViP0IDYj+DgWE/gd9iP786Yz9djWI/ha5iP65d
Yz/LgWM/otBiP33BYj/bImM/+BhkP6p0Yz9o2mI/FXZjP7aoYz8VTGI/CN9jP4rHYz9XE2M/
4I1jPxvUYj9s9WI/eQVjPyAHZD96LmQ/gd9iPwBIYz/5xmM/ER1jP6I1Yz+YfWM/qkxjP275
Yj9MhWI/oGtjP0VxYz8CqWM/wTxkPx9oYz/Eh2M/sDBjP+paYz9qGWQ/EMdjP58wZD9lEGQ/
hPZjP9iuZD/mN2M/OGlkPwRKZT9cnGQ/Po9jP8LfYz9n82Q/9SxkP0S+ZD/2BmU/7BVkP75u
ZT/HTGQ/SyFkP2EhZD+tB2U/cTFlP+tpZD9YdmU/QoNlP/gfZD9qLmU/fzRlP/BTZD8kGGU/
dL5lP84AZT+gemU/q45kP15oZj8PBGY/eqRkP3igZj/qZWU/5Z1lP0lcZj+ilmU/y+RkP6XU
ZT+Ww2Y/C6VmP5luZj/M62U/Pv9lPzAKZT/+kWY/a7FlP1WSZj+HymU/KSJmP7zQZj/CSmY/
bX9kP/BwZj8N0WU/+FRmP8bIZT8Tz2Y/liJnPzROZz9wmWY/KtVmPwFJZz8TX2Y/I+hmPygG
Zj+yBmY/72dnP5f8ZT+YQ2c/PsNmP9XaZj9nUmY/aXdmP3bZaD8QCmc/lg5oP95jZz+QjWc/
seFnP7ljZz/GE2g/mhxoPykIaD+kNGc/PHlnP9zqZj+L0Wg/wx9nPyIgaD/InGc/HKdnPwhg
aD9DdWc/bilpP1qZZz93LGc/umJoP79nZj/QGmg/ybNnP8Y9aD/VrGg/v99nP4pzaD/0AGk/
z/loP9d+aD+TRWg/EZlnP+4naD8qhWg/oNxoP4S0aD/M/Gg/2m9oP4QGaT/HKmg/yh5oP7FW
aT9Z4Gg/ZZFoP3ueaD+NXGg/Tg5pP1g2aT8sMGk/U+1oP8eVaT+vjmg/CpxpP9bFaD9b8Gk/
JJ9oP7pZaT+cGGk/tyZpP9PwaT/8GGg/BUNpPxsGaT9+omo/o6JoP5AnaT8WKWs/y+BpP0j1
aT9yVGo/QW5pPyHIaj93JWo/+n5pP+ZcaT8Fd2k/sJJqP+q6aT8Ef2o/bKRpPzDeaT9dIWo/
BippP/HQaT9mXmk/uLtqPxUWaj8e2mk/MRxqP64Faj+UY2o/h99pPwWBaj8z9Wo/exVqPw5B
aj/uZGk/ZpJqP0REaj/b62o/iDhrPx3raj8p1Gs/jb1qPw==</AssayYData></Step><Step><CommonData><SampleLocation>1</SampleLocation><SampleID></SampleID><SampleGroup></SampleGroup><SampleInfo></SampleInfo><SampleRow>F</SampleRow><SamplePlate>1</SamplePlate><WellType>BUFFER</WellType><Concentration>-1</Concentration><ConcentrationUnits>µg/ml</ConcentrationUnits><MolarConcentration>-1</MolarConcentration><MolarConcUnits>nM</MolarConcUnits><MolecularWeight>-1</MolecularWeight><Temperature>25</Temperature><StartTime>8033722</StartTime><AssayTime>30</AssayTime></CommonData><FlowRate>1000</FlowRate><StepType>BASELINE</StepType><StepName>Baseline</StepName><StepStatus>OK</StepStatus><ActualTime>30</ActualTime><CycleTime>0.2</CycleTime><AssayXData Points="150">ox8PRdYiD0UFJg9FPSkPRWwsD0WjLw9F1jIPRQU2D0U5OQ9FbDwPRZ8/D0XSQg9FBUYPRTlJ
D0VsTA9Fn08PRdJSD0UJVg9FOVkPRWxcD0WfXw9F0mIPRQVmD0U9aQ9FbGwPRZ9vD0XScg9F
CXYPRT15D0VsfA9Fn38PRdKCD0UFhg9FOYkPRWyMD0Wfjw9F0pIPRQWWD0U5mQ9FbJwPRaOf
D0XWog9FBaYPRa+pD0VwrA9Fo68PRdayD0UFtg9FObkPRXC8D0Wfvw9F0sIPRQnGD0U5yQ9F
bMwPRZ/PD0XW0g9FBdYPRT3ZD0Vw3A9Fo98PRdriD0UJ5g9FOekPRWzsD0Wj7w9F1vIPRQn2
D0U5+Q9FbPwPRaP/D0XWAhBFCQYQRT0JEEVsDBBFow8QRdYSEEUFFhBFPRkQRXAcEEWjHxBF
1iIQRQkmEEU9KRBFcCwQRaMvEEX3MhBFCTYQRT05EEVwPBBFoz8QRdZCEEUJRhBFPUkQRXBM
EEWjTxBF1lIQRQlWEEU9WRBFcFwQRaNfEEXWYhBFCWYQRT1pEEVwbBBFo28QRdZyEEUJdhBF
PXkQRXB8EEWjfxBF1oIQRQmGEEU9iRBFcIwQRaOPEEXWkhBFCZYQRT2ZEEVwnBBFo58QRdai
EEUJphBFPakQRXCsEEWjrxBF1rIQRQm2EEU9uRBFcLwQRaO/EEXWwhBFCcYQRT3JEEVwzBBF
o88QRdbSEEUF1hBFPdkQRXDcEEWj3xBF1uIQRQnmEEU96RBFcOwQRaPvEEXW8hBFCfYQRT35
EEVw/BBF</AssayXData><AssayYData Points="150">Bv5qPxIyaj/VZmo/MjBrP3jlaj9Zj2o/EoFqP2cAaz/wxms/hmhrP9sRaz+Zk2o/pcpqP4mV
az/oPmw/1TlrP6qNaj9AHms/spZrPzOsaz9bUWs/VxhrP/GibD/EE2w/bKhqPwAlbD95hGo/
O3hrPwO1bD8NAGw/I0NsP2jgaz/NBGw/+hZtP/Xiaz9OZGs/x6drPwbaaz/h0Go/WL1rPztY
az+UCmw/kY9tP1p3az+VL2w/BGxrP7vDbD8f+ms/LOtsP3kkaz9cS2w/vHZuP8hLbD+OW2w/
gyNsP8aqbD/7nWw/+l5sP3R8bD/nUmw/CcFsP//9bD/MZ2w/3BJsP2hVbD/j/Ws/AAlsP3Us
bT8pzms/7GBtPxcMbj9j72w/kMxsP+hMbj99bGw/8NZsP7hHbD/Wkm0/ogBuPzFTbT+2520/
hYhtP16hbD8BN24/UE1tP2zkbD8vLm4/K0xtP/ANbz/HRW4/mv9sPyHdbD+0X2w/5LFtP4u3
bj9wOm4/hZxuPy2Pbj8m/G0/p1luP4CVbT+Aqm4/P0huP0XtbT90SG8/PJFtPwznbT8aRG0/
ZiJvPyzAbj/clW4/nu9tP3b8bj+Kjm4/UsptP0B8bT+Pg20/VlpuP622bj8emG4/RThuP7zZ
bj+XU24/AsltPwBGbT8hnW4//BBuPyFlbj+nhG4/6XVuP40obj/5WW4/QpBuP3wJcD/UNW8/
4wdvPzrLbj+OI28/xTVvPwsCbz+hRW8/qtJvP2bnbz97qG4/4IZuPwLobj/+9G8/23twP3w5
bz817G4/</AssayYData></Step><Step><CommonData><SampleLocation>10</SampleLocation><SampleID>BG505 T332N SOSIP</SampleID><SampleGroup></SampleGroup><SampleInfo></SampleInfo><SampleRow>F</SampleRow><SamplePlate>1</SamplePlate><WellType>KSAMPLE</WellType><Concentration>-1</Concentration><ConcentrationUnits>µg/ml</ConcentrationUnits><MolarConcentration>15.63</MolarConcentration><MolarConcUnits>nM</MolarConcUnits><MolecularWeight>-1</MolecularWeight><Temperature>25</Temperature><StartTime>8072600</StartTime><AssayTime>180</AssayTime></CommonData><FlowRate>600</FlowRate><StepType>ASSOC</StepType><StepName>Association</StepName><StepStatus>OK</StepStatus><ActualTime>180</ActualTime><CycleTime>0.2</CycleTime><AssayXData Points="900">o/8QRdYCEUUJBhFFPQkRRXAMEUWfDxFF1hIRRQkWEUU9GRFFcBwRRaMfEUXWIhFFBSYRRTkp
EUVwLBFFny8RRdIyEUUJNhFFPTkRRXA8EUWjPxFF0kIRRQVGEUU9SRFFcEwRRaNPEUXSUhFF
BVYRRUlZEUVsXBFFn18RRdZiEUUFZhFFPWkRRWxsEUWjbxFF1nIRRQl2EUU9eRFFcHwRRaN/
EUX3ghFFCYYRRT2JEUVwjBFFn48RRdaSEUUFlhFFPZkRRXCcEUWjnxFF0qIRRQmmEUU9qRFF
bKwRRZ+vEUXSshFFCbYRRTm5EUVwvBFFo78RRdbCEUUJxhFFPckRRWzMEUWjzxFF1tIRRQnW
EUU92RFFcNwRRZ/fEUXS4hFFCeYRRTnpEUVw7BFFo+8RRdbyEUUF9hFFPfkRRWz8EUWj/xFF
0gISRQUGEkU5CRJFcAwSRaMPEkXWEhJFBRYSRT0ZEkVwHBJFox8SRdIiEkUJJhJFSSkSRWws
EkWfLxJF8zISRQU2EkU9ORJFcDwSRaM/EkXSQhJFBUYSRT1JEkVwTBJFn08SRUlTEkUFVhJF
PVkSRXBcEkWjXxJF1mISRRZmEkU5aRJFcGwSRaNvEkXWchJFBXYSRTl5EkVwfBJFo38SRdaC
EkUJhhJFPYkSRXCMEkWjjxJF0pISRQWWEkU9mRJFbJwSRaOfEkXSohJFBaYSRTmpEkVsrBJF
n68SRdayEkUJthJFPbkSRXi8EkWjvxJF1sISRQnGEkU9yRJFcMwSRaPPEkXS0hJFCdYSRT3Z
EkVw3BJFo98SRdLiEkUF5hJFPekSRXDsEkW37xJF1vISRQn2EkU5+RJFcPwSRaP/EkXWAhNF
BQYTRT0JE0VwDBNFow8TRdYSE0UFFhNFOBkTRXAcE0WfHxNF1iITRQkmE0U9KRNFcCwTRZ8v
E0XSMhNFCTYTRTg5E0VwPBNFnz8TRdZCE0UJRhNFOEkTRWxME0WfTxNF0lITRQVWE0U9WRNF
cFwTRZ9fE0XWYhNFCWYTRT1pE0VsbBNFo28TRdJyE0WddhNFPXkTRXB8E0WjfxNF0oITRQWG
E0U9iRNFcIwTRZ+PE0XWkhNFCZYTRUWZE0VwnBNFo58TRdKiE0UJphNFPakTRWysE0WjrxNF
0rITRQm2E0U4uRNFcLwTRaO/E0XWwhNFCcYTRTjJE0VwzBNFo88TRdLSE0UF1hNFPdkTRWzc
E0Wf3xNF0uITRQXmE0U46RNFbOwTRaPvE0XS8hNFCfYTRTj5E0Vs/BNFo/8TRdYCFEUJBhRF
PQkURXAMFEWjDxRF0hIURQUWFEU4GRRFcBwURaMfFEXSIhRFBSYURTgpFEVsLBRFoy8URdYy
FEUFNhRFODkURc48FEWjPxRF1kIURQlGFEU4SRRFbEwURZ9PFEXSUhRFBVYURThZFEVsXBRF
n18URdZiFEUFZhRFbmkURWxsFEWjbxRF1nIURQV2FEU4eRRFbHwURZ9/FEXWghRFBYYURUWJ
FEVwjBRFn48URdaSFEUJlhRFOJkURWycFEWjnxRF0qIURQmmFEU4qRRFbKwURZ+vFEXSshRF
BbYURT25FEVsvBRFq78URdLCFEUFxhRFPckURXDMFEWfzxRF0tIURTvWFEVJ2RRFbNwURZ/f
FEXS4hRFBeYURT3pFEVw7BRFn+8URdLyFEUF9hRFPfkURWz8FEWf/xRF0gIVRQUGFUU9CRVF
bAwVRZ8PFUXWEhVFBRYVRTgZFUVsHBVFnx8VRdIiFUUFJhVFOCkVRWwsFUW3LxVF0jIVRQU2
FUU4ORVFcDwVRc5AFUXlQxVFZEYVRT1JFUVwTBVFo08VRdJSFUUFVhVFPVkVRWxcFUWfXxVF
1mIVRQlmFUU9aRVFbGwVRZ9vFUXSchVFBXYVRTh5FUVsfBVFn38VRdKCFUUFhhVFOIkVRXCM
FUWfjxVF0pIVRQWWFUU4mRVFbJwVRZ+fFUXSohVFBaYVRT2pFUVwrBVFn68VRdKyFUUJthVF
OLkVRWy8FUWfvxVF0sIVRQnGFUU4yRVFcMwVRZ/PFUXW0hVFBdYVRTjZFUVs3BVFn98VRdLi
FUUF5hVFOOkVRXDsFUWf7xVF1vIVRQX2FUU9+RVFbPwVRZ//FUXSAhZFBQYWRT0JFkVsDBZF
nw8WRdISFkUFFhZFOBkWRWwcFkWfHxZF0iIWRQUmFkU4KRZFcCwWRZ8vFkXSMhZFCTYWRT05
FkVsPBZFnz8WRdJCFkUFRhZFOEkWRWxMFkWfTxZF0lIWRQVWFkU4WRZFbFwWRZ9fFkXSYhZF
BWYWRThpFkVsbBZFn28WRdZyFkUFdhZFOHkWRWx8FkWffxZF0oIWRQWGFkU9iRZFbIwWRaOP
FkXSkhZFCZYWRTiZFkVsnBZFn58WRdKiFkUJphZFPakWRWysFkWfrxZF0rIWRQm2FkU4uRZF
cLwWRZ+/FkXSwhZFBcYWRTjJFkVszBZFn88WRdLSFkUF1hZFONkWRWzcFkWf3xZF0uIWRQXm
FkU46RZFbOwWRZ/vFkXS8hZFBfYWRT35FkVs/BZFn/8WRdICF0UJBhdFOAkXRWwMF0WfDxdF
0hIXRQUWF0U4GRdFbBwXRZ8fF0XSIhdFBSYXRT0pF0VsLBdFny8XRdIyF0UFNhdFODkXRWw8
F0XcPxdF1kIXRQVGF0U9SRdFbEwXRaNPF0XWUhdFBVYXRThZF0VsXBdFn18XRdZiF0UFZhdF
OGkXRWxsF0WfbxdF0nIXRQl2F0U4eRdFbHwXRZ9/F0XSghdFBYYXRTiJF0VsjBdFo48XRdKS
F0UFlhdFPZkXRWycF0WjnxdF0qIXRQmmF0U4qRdFbKwXRZ+vF0XeshdFBbYXRT25F0VsvBdF
n78XRdLCF0UJxhdFOMkXRWzMF0WjzxdF0tIXRQXWF0U42RdFbNwXRaPfF0XW4hdFCeYXRT3p
F0Vs7BdFo+8XRdbyF0UF9hdFk/kXRWz8F0Wj/xdF0gIYRQUGGEU4CRhFbAwYRZ8PGEXSEhhF
CRYYRT0ZGEVwHBhFnx8YRdYiGEUJJhhFPSkYRWwsGEWfLxhF1jIYRQk2GEU9ORhFbDwYRZ8/
GEXWQhhFCUYYRT1JGEVwTBhFo08YRd5SGEUJVhhFPVkYRXBcGEWjXxhF1mIYRQlmGEU9aRhF
cGwYRaNvGEXWchhFCXYYRT15GEVwfBhFo38YRdaCGEUJhhhFPYkYRXCMGEWjjxhF1pIYRQmW
GEU9mRhFcJwYRaOfGEXWohhFCaYYRT2pGEVwrBhFo68YRdayGEUJthhFPbkYRXC8GEWjvxhF
1sIYRQnGGEU4yRhFcMwYRaPPGEXW0hhFCdYYRT3ZGEV43BhFo98YRdbiGEUJ5hhFPekYRXDs
GEWj7xhF1vIYRQn2GEU9+RhFbPwYRaP/GEXWAhlFCQYZRT0JGUVwDBlFow8ZRdYSGUUJFhlF
PRkZRXAcGUWjHxlF1iIZRQkmGUU9KRlFcCwZRaMvGUXWMhlFCTYZRT05GUVwPBlFoz8ZRdZC
GUUJRhlFPUkZRXBMGUWjTxlF1lIZRQlWGUU9WRlFcFwZRaNfGUXSYhlFCWYZRT1pGUVwbBlF
p28ZRdZyGUUJdhlFOHkZRXB8GUWjfxlF1oIZRQmGGUU9iRlFcIwZRaOPGUXWkhlFBZYZRT2Z
GUVwnBlFo58ZRdaiGUUJphlFPakZRXCsGUWjrxlF1rIZRQm2GUU4uRlFcLwZRZ+/GUXWwhlF
CcYZRT3JGUVwzBlFo88ZRdbSGUUJ1hlFPdkZRXDcGUWj3xlF0uIZRQnmGUU96RlFcOwZRcjv
GUXW8hlFCfYZRT35GUVw/BlFo/8ZRdICGkUJBhpFOAkaRXAMGkWjDxpF1hIaRQkWGkU9GRpF
cBwaRaMfGkXWIhpFCSYaRT0pGkVwLBpFoy8aRdIyGkUJNhpFPTkaRXA8GkWjPxpF1kIaRQlG
GkU9SRpFcEwaRaNPGkXSUhpFCVYaRT1ZGkVwXBpFo18aRdZiGkUFZhpFPWkaRXBsGkWjbxpF
1nIaRQl2GkU9eRpFcHwaRaN/GkXSghpFCYYaRT2JGkVsjBpFo48aRdaSGkUJlhpFPZkaRXCc
GkWfnxpF1qIaRQmmGkU9qRpFcKwaRZ+vGkXWshpFBbYaRT25GkVsvBpFo78aRdbCGkUJxhpF
OMkaRXDMGkXAzxpF1tIaRQXWGkU42RpFcNwaRaPfGkXW4hpFCeYaRT3pGkVw7BpFo+8aRdLy
GkUJ9hpFOPkaRWz8GkWj/xpF1gIbRQUGG0U9CRtFcAwbRfkPG0XWEhtFBRYbRT0ZG0VwHBtF
ox8bRdYiG0UJJhtFOCkbRXAsG0WjLxtF0jIbRQU2G0U4ORtFcDwbRZ8/G0XWQhtFCUYbRT1J
G0VwTBtFo08bRdZSG0UFVhtFPVkbRWxcG0WjXxtF1mIbRQVmG0VRaRtFbGwbRaNvG0XWchtF
CXYbRT15G0VsfBtFo38bRdaCG0UFhhtFOIkbRXCMG0WfjxtF0pIbRQmWG0U9mRtFbJwbRaOf
G0XWohtFBaYbRT2pG0VwrBtFn68bRdKyG0UJthtFPbkbRWy8G0WfvxtF1sIbRQnGG0U9yRtF
bMwbRaPPG0XW0htFCdYbRT3ZG0Vs3BtFo98bRdbiG0UF5htFPekbRXDsG0Wj7xtF7/IbRQX2
G0U9+RtFcPwbRaP/G0XWAhxFCQYcRTgJHEVsDBxFnw8cRdoSHEUJFhxFPRkcRXAcHEWjHxxF
0iIcRQkmHEU4KRxFbCwcRaMvHEVRMxxFCTYcRT05HEVwPBxF</AssayXData><AssayYData Points="900">5D9uP7izbD/NoGo/amBoP2B0Zj9kg2U/jydkPxw4Yz9if2I//sBiPx35YT/G3mE/lRhiP5ED
YT/vDGA/kLxfPy9KYD/xhGE/azhfPzl4Xj8N7l4/ulVfP7PFXj9CHV4/J3hfP/mbYD/cV2A/
HuhgP9M9YT/JPl8/qApgP5bqXj/CImA/5tRfP2F/YD/qhF8/jQthP/MbXz8lXWA/PqVfP/cX
YD9MJ2A/XadfP3zYYD/6yV8/8/NfP/2CYD9igGA/PXRhP55WYD8ap18/YrxgP4YLXz/jiGE/
WutgP0BeYT94K2A/XvBgP1LtYD+0xmA/kmthPw58Xz9oDmE/e1JhP78tYT8xw2A/7oZgP64S
YT8nm2E/46RgP1QyYT+cRmE/k8dgP+2UYT+Mi2E/kl9hP3jhYT8obWA/KmhjP/M4YT8WAmI/
0XBiPzsGYj/iKWI/nLthPwlGYT/wvWE/8ghjP4nlYD+XPWI/4j9iPwudYT+kl2I/6dlgPwTK
YT9CQGE/FHFhP0s3YT9HUmI/W1BiPzw3Yz+JGGI/XhtiP90sYz87BGI/RmRjP4PRYj/gwWE/
sX1iP+pOYj//lGI/LVJiP1ByYT8TXGM/PJdiP4vWYj99QWM/icJiP4ZDYj8od2M/DnRjP/ok
Yj964mI/NKNiP9PCYz9TCmM/8EVkP7loYj+nFWM/h3hiP7q3Yj90+mI/nV9iP+JIYz8Dn2M/
FJ9iP/jaYz9NvWI/jahjPxSUZT/eaGM/LlNjP9H6Yz9t0WI/VAtiPzziYj85WmM/vbNjPyO9
Yz8UQmM/rNBiP8LqZD/gGGM/xsZjP+a0Yj/NAmM/HoFjP7NJZD+8UGM/yL9jP/FwYz+ZtWM/
JZhjPxxQZD+p+mM/r+tjP93LZD+TIGQ/yNpiP76YYz94HGM/EiRkP9EPZD8UZGQ/HaVjP6jO
Yz8HBWU/y5hkP4VPZD9BVmQ/oYVkP1cAZD94nWQ/jm9kP2JgZD+XL2Q/1bljP2h5ZD/mUGQ/
PjVkP54DZT/3qmQ/cqpjP87+ZD+XumM/BytkP9R8ZD+/NGQ/LqFkP7lAZD+V8GQ/d4VkPzzu
ZT9vvWQ/PD5kP2qkZT/dD2U/qI9kPyGYZT+kcWQ/tPdjP66DZT/OZmU/tB5lP6kTZT9caWQ/
nvxlP5uVZD95V2U/E9RkP9iSZD/3+2U/6YZkP6FtZD9LZ2U/slplP2fzZD9TlGU/XIFlP9Kx
ZT9ZKGY/35hkP8B7ZT8r0GU/Jp5lPy6XZD+anGQ/N1dlPwbYZT9VA2U/XtxkP1QxZT8sgGY/
yr5lP5MpZT//3WQ/H8NlP7qXZj9DnmU/kA5mP4FFZT8ab2U/LB9mPwEEZj/1R2U/RkFlP5BZ
ZT+X32U/DV9mP8ADZj+KIGY/LxpmP2s2Zj8BCWY/KwZmP5DfZT8+V2c/Vy1mP6xMZT+E22U/
UINlP1YpZj+FH2Y/qaNmPxccZz/YqmY/SJVlP/GtZj8VzGY/T8xmP8HBZT8BvmY/xa9nP60P
Zz8m0WY/U+tmP1KXZj/JjGY/tXhnP7wiZj/cwmU/qeRmP12tZj/V22Y/Qn1nPw83Zz/ojGY/
WftnPzGCZj8mxmU/Vr9mP84pZz9GgWY/J31nP66dZz+RX2Y/qkxoP9D8Zj8pZWg/XJtnP0Lz
Zj/p5WY/B0pnPxX1Zj/p0mc/FPZmP387Zj9No2c/6MRmPyNbaD90DWc/iABnP+N6aD/FjWc/
SednPzqKZz+t0GY/c3doP814Zz/ErWc/azlnP6ACaD9jYmg/2UtoP2aCZz/FX2g/D99nP/Q2
aD91fmc/pWFnPwYaZz8imWc/wY1nPz5QaD87J2g/gCVoP6cgaD+BK2k/dmZoP4XTZz95Z2g/
gRBoP4CZaT/J22g/gsRnP56iaD++02c/mftnPyMiaD/7kmg/8XVoP3uOaT/3S2k/K/BmP9tO
aD+k22c/IU9pPzfvaD/P+mc/t1hoP+m0Zz/YJmk/5ptoP8tRaD9TP2g/HQRpP0D6aD++sGg/
lJxoP79GaT86IGk/bE9oPz0maT9OmWk//rdnPwuYaD+GpWg/0EFpP2WzaT8gt2g/L59oPw8/
aj/nLGg/aTFoP6RtaD+sDmk/PpZpP/zTaD+haWg/o1NpPxoUaT8gamk/qc9pP2LSaT/Rdmk/
BAFpP92yaT/SHWo/OINoP9vlaD+wd2g/oUJpP9P4aT+igmk/zZ1oP3HUaT9Ty2g/AVlpP6Z9
aT+tcmk/mWFpP2FvaT+93Wk/F9NpPwx7aT8XEGo//FFpP/TsaT+0UGk/o71oP54zaT8N4Wk/
EedpPyThaD9Bq2o/EDZpP4Saaj+WN2s/YatoP6KraD8FHGk/lHRoPw6Yaj+V02k/iBxqP3MK
aT+fomk/wUlqP33naD9QUmo/mH1pPzqMaT+Ea2k/tjNqPxEiaT9snmk/Uw1pP6YWaj+Re2o/
9FdpP58ZaT8hpGk/sjdqP6jkaT9aV2o/9FBpP9TYaT+zvGo/KsppP9zMaT/qc2o/0eppPw7D
aD8Xd2s/b7xpP+ksaT9IaWo/ezNqP/JJbD8TYGo/Y9pqPwNgaz9Xf2s/6w5rP8Rcaj/6eGo/
WFVrP5U2az+YAmo/O6dqPzsyaj8ygmw/+GhqP8JVaj+vqmo/VmRrP9K1aj9oMGs/21JrP8N3
aD/o52o/VrtqP3Ifaz968Ws/brJrP+gBaz84GGs/ht9qPw5Iaj/axGo/3H5qP40maz8Temo/
UpxqPwUPaz/A0Gk/RHhqP/axaz/cWWo/LkpsP9dgaj/RAms/y69qP0Ykaz9lMms/qstpP4xP
az/HVWs/3w5rPzXpaz9aHms/8TRrP5m/az8ut2k/KGlrP8btaj9EfWs/TSZsP8J5az8AZGo/
blBsP/bUaz/A/2s/9ttqP6l9az/QhGs/UtVrPwSPaz9dhms/qbFrP5fWaz+mg2w/tLJrP4BO
az/RY2s/9ZFqP6LUaz+WOms/+VtrPzqdaz92MWw/MFBsP7Lcaz+IVGw/7BFsPzQ5bD9/O2w/
4e5rPxFlaz8ofGw/XOVrPzPLaj/Eems/Z2NsP0+naz+lmmw/K+hsP+BRbD/JPWw/F5xrP/Vq
bD+vvWs/jgJsP3agbD/AfWs/WbBsP0W8az/SLG0//OBsP2U6bD9Fqmw/knRsPz3Oaz/H5mw/
gqVsPywgbD+Cbmw/ciZrPzgHbD9dcms/zHtsP465bD+y7ms/eXFrP5T2aj/qd2w/UDRsP4TR
bD9cdWw/80NtP3TYbD9MjGw/M5lsP8fVbD8sdmw/QjNsP3MwbD9V4mw/BjNsP+jZbD8uk20/
McZsP8yWbD+QuWw/5EZtPxEfbD+NRmw/oShsP6xxbD8NZWw/nC1sP18XbT8wNW0/dcBsP6WC
bD/+Am0/3UBuP15ebD88x2s/Bs1sPwTnbD+TCW0/5OtsPwvobD9aAm0/zkxtP2SdbT/+FW0/
X15sP1rObD/gnmw/K7RsPykmbT/6lm0/OeVsP8+PbD8dCGw/TVJuP6nubT8cAGw//x1tPzMm
bT+FE20/oNxtPxs6bT9smmw/xbJsP5gLbj+Nj2w/u/JtP/IEbT9AYG0/tnRtPxb6bD9102w/
ZQVuPx4WbT8N+mw/z9JtP4FxbT+S2Gw/sg1tPy7xbD+k+2w/q0ltP4CObT9L9Gw/cT1tP9OE
bT+3JW4/bT1tP80Rbj/L4mw/f7FtP6Ccbj8N/mw/4dBsP3xJbT85AW0/VMBtP6DFbT9Xfm4/
W6JsP0ZCbT8y/W0/tOduP2QGbj94r20/95ttP5O3bT+7T24/9eVsP59Ibj8oWm0/dmVtP9M+
bj/vGm4/XYxtPzWbbj+Qom4/OLhtP4+DbT/jnW4/SOluP1SubT/5am0/MkJuP+EKbT+ujW0/
f1ltP9bYbT+cKm0/w2NuPx5+bj/mzW0/pXVtPwqibj/PVm0/W6xuP2HCbT9M520/ycttP478
bj8Qe24/l1tuP/Vgbj9ud20/y7ZuP6S8bT9fqm4/b9ZtP+osbj/RC28/h1RuP6mybT8VsW4/
SVFuPwlvbz8hIG4/QexuPwJCbj8vP28/MwBuP78ebz/gr24/rRpvP1dpbT97i28/lDlvP1YJ
bj/YbW0/eWRuP+vQbT+Te24/9INuPyQkbz9ZCm8/q/1tP6jLbj/MeG4/7SRvPyV1bz9BY28/
K9BuP8WYbj96528/Os5uP9+fbz/uQG4/yQhvP2Wpbj9+GW8/nFhuPyV0bj8H6m4/9JlvP2ti
bj+1qm4/cfFuP7GjbT+sQ3A/0C9uP5tDbz9VE28/cgVuPwGtbz+am24/UhVwP3OFbz+6p28/
lSpuP7cObz9aim8/vJBuP/ONbj+Xdm8/p/xvP/8nbz/74m4/1GdvPwWjbz+9im8/lnlvPw72
bj8u/G4/y71vPxSGbz8gP28//rpvP5/pbz+y8G4/rvVuP/azbz/Di28/kj5uP/3rbz/j7W4/
RkBwP21BcD8iN3A/qO5uPzaebz+6Zm4/KAFwP7rRbz/t924/QDtwP+rZbz+tNW8/XV1wP019
bz+T8XA/xGhvPzhnbz8gznA/OExvP7KocD9UhG4/ohBwP0lpcT+VvW4/juZvP8p6cD94/W8/
iRNxP9okcD9EuG8/BBJvP52scD/8bHE/lelvP/JFbz+YMHA/M+pvPyGJcD+NfXA/FqpvP3ix
bz+9ynA/7n5wPxlubz+IDXA/a8NvP6WNcD9ywnA/VatvP8c2cT+AmHA/uphwP0mjbz/C3G8/
B9BwP3CGcD9tbnA/nHlwP6Tibz9zsW8/duRvPyfcbz/SxHA/</AssayYData></Step><Step><CommonData><SampleLocation>1</SampleLocation><SampleID></SampleID><SampleGroup></SampleGroup><SampleInfo></SampleInfo><SampleRow>F</SampleRow><SamplePlate>1</SamplePlate><WellType>BUFFER</WellType><Concentration>-1</Concentration><ConcentrationUnits>µg/ml</ConcentrationUnits><MolarConcentration>-1</MolarConcentration><MolarConcUnits>nM</MolarConcUnits><MolecularWeight>-1</MolecularWeight><Temperature>25</Temperature><StartTime>8261364</StartTime><AssayTime>180</AssayTime></CommonData><FlowRate>600</FlowRate><StepType>DISASSOC</StepType><StepName>Dissociation</StepName><StepStatus>OK</StepStatus><ActualTime>180.005</ActualTime><CycleTime>0.2</CycleTime><AssayXData Points="900">oz8cRdJCHEUFRhxFOUkcRXBMHEWfTxxF1lIcRQVWHEVBWRxFbFwcRZ9fHEXSYhxFBWYcRTlp
HEVsbBxFo28cRdJyHEUJdhxFPXkcRWx8HEWffxxF1oIcRQWGHEU5iRxFbIwcRZ+PHEXSkhxF
CZYcRTmZHEVsnBxFn58cRdKiHEUFphxFOakcRWysHEWjrxxF0rIcRQW2HEU5uRxFbLwcRZ+/
HEXSwhxFBcYcRT3JHEVszBxFn88cRdbSHEUF1hxFOdkcRWzcHEWf3xxF0uIcRQXmHEU96RxF
bOwcRafvHEXS8hxFBfYcRT35HEVs/BxFn/8cRdYCHUUNBh1FOQkdRWwMHUWfDx1F0hIdRQUW
HUU5GR1FbBwdRYYhHUVwJB1F6yYdRWYpHUVsLB1Fny8dRdIyHUUFNh1FOTkdRXA8HUWfPx1F
0kIdRQVGHUU5SR1FcEwdRZ9PHUXWUh1FBVYdRTlZHUVsXB1Fn18dRdJiHUUFZh1FPWkdRWxs
HUWfbx1F0nIdRQl2HUU5eR1FiHwdRZ9/HUXSgh1FBYYdRT2JHUVwjB1Fn48dRdaSHUUFlh1F
OZkdRWycHUWjnx1F86IdRQWmHUU5qR1FcKwdRZ+vHUXSsh1FBbYdRUG5HUVsvB1Fn78dRdLC
HUUFxh1FOckdRWzMHUWjzx1F1tIdRQnWHUU52R1FbNwdRZ/fHUXW4h1FBeYdRTnpHUVw7B1F
o+8dRdLyHUUJ9h1FOfkdRXD8HUWf/x1F0gIeRQUGHkU5CR5FbAweRaMPHkXSEh5FCRYeRT0Z
HkVwHB5Fnx8eRdYiHkUJJh5FOSkeRWwsHkWfLx5F1jIeRQk2HkU9OR5FbDweRZ8/HkXWQh5F
CUYeRThJHkVwTB5Fn08eRdZSHkUFVh5FPVkeRXBcHkWjXx5F0mIeRUNmHkU9aR5FcGweRaNv
HkXWch5FCXYeRT15HkVsfB5Fn38eRfOCHkUFhh5FOIkeRXCMHkWjjx5F0pIeRQmWHkU9mR5F
tZweRaOfHkXWoh5FCaYeRT2pHkVwrB5Fo68eRdayHkUJth5FPbkeRXy8HkWjvx5F1sIeRQnG
HkU9yR5FcMweRaPPHkXW0h5FCdYeRT3ZHkVw3B5Fo98eRdbiHkUJ5h5FPekeRXDsHkWj7x5F
0vIeRQn2HkU9+R5FcPweRUMAH0XWAh9FCQYfRT0JH0VwDB9Fow8fRdYSH0UJFh9FSRkfRXAc
H0WjHx9F1iIfRQkmH0U9KR9FcCwfRaMvH0XWMh9FCTYfRT05H0VwPB9Foz8fRdZCH0UJRh9F
QUkfRXBMH0WzTx9F1lIfRQlWH0U9WR9FcFwfRaNfH0XWYh9FCWYfRT1pH0VwbB9Fo28fRdZy
H0UFdh9FPXkfRWx8H0Wjfx9F1oIfRQmGH0U4iR9FcIwfRaOPH0XWkh9FFpYfRT2ZH0VwnB9F
o58fRdaiH0UJph9FOKkfRXCsH0Wjrx9F1rIfRQm2H0U9uR9FcLwfRaO/H0XWwh9FCcYfRT3J
H0VwzB9Fn88fRdbSH0UJ1h9FPdkfRXDcH0Wn3x9F1uIfRQnmH0U96R9FcOwfRaPvH0XW8h9F
CfYfRT35H0Vw/B9Fo/8fRdoCIEUJBiBFPQkgRXAMIEWjDyBF1hIgRQkWIEU9GSBFcBwgRaMf
IEXWIiBFCSYgRT0pIEVwLCBFqy8gRdYyIEUJNiBFPTkgRXA8IEWfPyBF1kIgRQlGIEU9SSBF
bEwgRaNPIEXSUiBFCVYgRW5ZIEVwXCBFo18gRdZiIEUJZiBFPWkgRXBsIEWjbyBF1nIgRQV2
IEU4eSBFcHwgRaN/IEXWgiBFCYYgRTiJIEVwjCBFo48gRdaSIEUqliBFPZkgRXCcIEWnnyBF
1qIgRQmmIEU9qSBFuqwgRaOvIEXSsiBFCbYgRT25IEVwvCBFo78gRdbCIEUJxiBFOMkgRXDM
IEWjzyBF2tIgRQXWIEU92SBFbNwgRaPfIEXW4iBFCeYgRT3pIEVs7CBFo+8gRdLyIEUy9iBF
OPkgRWz8IEWj/yBF1gIhRS4GIUU9CSFFfAwhRaMPIUXSEiFFLhYhRT0ZIUWEHCFFox8hRdYi
IUUJJiFFPSkhRWwsIUWjLyFF1jIhRQk2IUU9OSFFcDwhRaM/IUXiQiFFFkYhRT1JIUVwTCFF
o08hRdZSIUUJViFFPVkhRZFcIUWfXyFF1mIhRQlmIUU9aSFFdGwhRaNvIUXWciFFCXYhRT15
IUXGfCFFo38hRdaCIUVohiFFcokhRXCMIUWjjyFF1pIhRQmWIUU4mSFFcJwhRbyfIUXSoiFF
CaYhRT2pIUVwrCFFs68hRdayIUUFtiFFQbkhRWy8IUXQwSFF4sQhRWHHIUXYySFFkcwhRaPP
IUUs0yFFCdYhRT3ZIUVs3CFFo98hRdLiIUUF5iFFOOkhRXDsIUWf7yFF1vIhRQn2IUU4+SFF
ofwhRaP/IUXSAiJFBQYiRT0JIkVsDCJFow8iRdYSIkUFFiJFOBkiRWwcIkWjHyJF0iIiRQkm
IkU9KSJFcCwiRaMvIkXWMiJFCTYiRT05IkVsPCJFnz8iRdZCIkUFRiJFOEkiRWxMIkWjTyJF
1lIiRQVWIkU9WSJFbFwiRaNfIkXWYiJFBWYiRT1pIkXCbCJFo28iRdZyIkUFdiJFPXkiRWx8
IkWffyJF1oIiRQWGIkU9iSJFbIwiRZ+PIkXSkiJFBZYiRT2ZIkVwnCJFn58iRdaiIkUJpiJF
PakiRXCsIkWfryJF0rIiRQW2IkU4uSJFcLwiRaO/IkXSwiJFCcYiRT3JIkWEzCJFo88iRdbS
IkUF1iJFONkiRXDcIkWj3yJF1uIiRQnmIkU96SJFbOwiRZ/vIkXW8iJFBfYiRT35IkVs/CJF
n/8iRdYCI0UJBiNFPQkjRWwMI0WjDyNF4hIjRQUWI0U9GSNFmRwjRaMfI0XWIiNFCSYjRT0p
I0W+LCNFoy8jRdYyI0UJNiNFPTkjRWw8I0WjPyNF0kIjRQVGI0U9SSNFbEwjRaNPI0XSUiNF
CVYjRT1ZI0VwXCNFn18jRdZiI0UWZiNFOGkjRXBsI0XEbyNF0nIjRQV2I0U9eSNFcHwjRaN/
I0XSgiNFCYYjRT2JI0VwjCNFo48jRdKSI0UFliNFPZkjRWycI0WfnyNF1qIjRQmmI0U9qSNF
cKwjRZ+vI0XWsiNFBbYjRT25I0VwvCNFo78jRdbCI0UFxiNFPckjRWzMI0WfzyNF1tIjRQXW
I0U92SNFbNwjRZ/fI0XS4iNFBeYjRTjpI0Vw7CNFn+8jRdbyI0UF9iNFPfkjRXD8I0Wf/yNF
2gIkRQUGJEU9CSRFdAwkRZ8PJEXSEiRFCRYkRT0ZJEVwHCRFox8kRdYiJEUJJiRFPSkkRWws
JEWfLyRF1jIkRQU2JEU4OSRFcDwkRZ8/JEXWQiRFCUYkRThJJEVwTCRFo08kRdJSJEUFViRF
PVkkRXxcJEWfXyRF0mIkRQVmJEU9aSRFbGwkRaNvJEXSciRFCXYkRT15JEVsfCRFn38kRdKC
JEUFhiRFQYkkRXCMJEWjjyRF0pIkRQWWJEU9mSRFcJwkRaOfJEXeoiRFBaYkRT2pJEVsrCRF
n68kRdayJEUFtiRFPbkkRWy8JEWjvyRF1sIkRQXGJEU4ySRFbMwkRZ/PJEXS0iRFCdYkRTjZ
JEVw3CRFo98kRdLiJEUF5iRFfukkRWzsJEWj7yRF1vIkRRL2JEU9+SRFcPwkRaP/JEXSAiVF
BQYlRT0JJUWRDCVFnw8lRdISJUUFFiVFOBklRWwcJUWfHyVF0iIlRQkmJUU9KSVFcCwlRaMv
JUXWMiVFBTYlRTg5JUVsPCVFoz8lRdJCJUUJRiVFPUklRWxMJUWjTyVF0lIlRQVWJUU9WSVF
bFwlRZ9fJUXSYiVFBWYlRThpJUVwbCVFn28lRdZyJUUFdiVFPXklRWx8JUWffyVFC4MlRQmG
JUU9iSVFcIwlRZ+PJUXWkiVFDpYlRT2ZJUVwnCVFn58lRdKiJUUFpiVFPaklRYCsJUWfryVF
1rIlRQm2JUU4uSVFbLwlRZ+/JUXSwiVFBcYlRTjJJUVwzCVFo88lRdbSJUUF1iVFONklRWzc
JUWf3yVF0uIlRQnmJUU96SVFbOwlRaPvJUXS8iVFCfYlRTj5JUVs/CVFn/8lRdoCJkUFBiZF
OAkmRYgMJkWfDyZF1hImRQkWJkU4GSZFbBwmRaMfJkXSIiZFBSYmRT0pJkVsLCZFny8mRdIy
JkUJNiZFODkmRWw8JkWfPyZF0kImRQVGJkU9SSZFbEwmRZ9PJkXWUiZFBVYmRT1ZJkVsXCZF
oWAmRSBjJkUFZiZFPWkmRWxsJkWfbyZF1nImRQV2JkU9eSZFbHwmRaN/JkXWgiZFCYYmRTiJ
JkVsjCZFn48mRdKSJkUFliZFOJkmRWycJkWfnyZF0qImRQWmJkU9qSZFcKwmRZ+vJkXWsiZF
BbYmRTi5JkVsvCZFn78mRdLCJkUFxiZFcskmRWzMJkWfzyZF1tImRQnWJkU42SZFbNwmRZ/f
JkXS4iZFBeYmRTjpJkVw7CZFn+8mRdLyJkUF9iZFOPkmRWz8JkWj/yZF1gInRQUGJ0U4CSdF
lQwnRaMPJ0XSEidFBRYnRTgZJ0VsHCdFnx8nRdIiJ0UFJidFOCknRWwsJ0WfLydF0jInRQU2
J0U4OSdFbDwnRZ8/J0XSQidFCUYnRThJJ0VsTCdFo08nRd5SJ0UFVidFOFknRWxcJ0WfXydF
MGMnRQVmJ0U9aSdFbGwnRZ9vJ0XScidFBXYnRTh5J0WEfCdF</AssayXData><AssayYData Points="900">fhlsP+QfbT/anG8/rwpxPxXucz/YM3Y/12h2PwQLeD97+Hk/kGp6P7Vqez/4gXs/PVh8P02Z
fT9NEX4/hwV+Pw6tfj8Xrn4/2Rh+P5usfj9EO34/RFd/P+qSfz/vX38/DEJ/P5MogD+AgH8/
8j6AP5CYfz9wjoA/wY9/P5INgD+F+n8/wQSAP+1Pfz/GeoA/tjSAP3AAgD+mf4A/48KAP5lD
gD9ojYA/hkaAP0GDfz8SRIA/AOV/P8gygD8nJIA/dPl/P/bEfz+1TYA/3Y2AP2M/gD8j8X8/
0hGAP0uAgD+NhYA/lGmAPxcggT/Sg4A/ImaAP6BDgD9ZyoA/MR2AP8SmgD9hCYA/Tg+AP1FH
gD/iKYA/RlCAP7oTgD9mYYA/Rq9/Pz1BgD9HkoA/xaGAP4tdgD8W+oA/ca+AP1oSgD95QIA/
kaiAP2lDgD8w2IA/7D2AP+mQgD/nW4A/eZCAP/ChgD+d838/hZCAPwiugD+XCoA/qg6AP/Wy
gD/6oYA/avGAPwq+gD/HuYA/HwmAPzWUgD8N838/soSAPxJQgD/VE4A/keKAPzcPgD/B14A/
NPeAP9L5gD+PM4A/abeAP+RRgD+dQ4A/egSBP0BegD8rxYA/6hWAP2rMgD/9j4A/qveAPyOq
gD8fdoA/BI2APxMfgD/6joA/FimAP/T8gD+zNoA/p+2AP02lgD8mM4A/1VWAP9W5gD+Ro4A/
4WaAP+BXgT8Z6IA/XZ+APzn1fz8qYYA/R2+AP7b1gD/JUoE/JnWAP5bHgD/T34A/i/GAPzDu
gD+ozYA/S76AP8tZgD+q9YA/49+AP4g1gT8RsYA/da2AP9MfgD8L64A/kx6BP14BgT8Zx4A/
iZmAP8obgT8dEIE/L1KAP5nkgD9P0YA/f4iAP8mkgD9xHIE/jsCAP0o3gT/38YA/SdmAP/oK
gT/3F4E/nJKAP+yogD945IA/AL2AP1ragD/0UYE/PqOAP9P2gD8YGoE/C+aAP633gD+5z4A/
M96AP5y0gD8j6YA/Q+6APyUvgD/1JIE/kAqBP8MEgT8p44A/vfGAP765gD+QvYA/IMGAPyz5
gD+IMYE/x9aAP0SggD9yd4A/HHuBP+3tgD9XnIA/KOiAPyxQgT/WJYE/o8GAP5sKgT+DjIE/
80qBP5LsgD8IaoE/+ryAP0rugD9xZoE/Qt2APx64gD+Q0IA/Pd6AP3QBgT+RM4E/i9uAPwnf
gD88M4E/nWiBP5lIgT9B3IA/8O+APyX/gD9L4oA/XyKBP42PgT/3yIA/AEeBPyRagT8LTYE/
9iyBP3XfgD+MJoE/bxyBPzXtgD9PMYE/EDCBP1K/gD+yYIE/3AaBP/7ugD9J44A/pv+APzNF
gT98F4E/4FmBPxT9gD/YQIE/lviAP1lngT8GuoE/2xWBPzJPgT/lVoE/SdmAPyfOgD/DNIE/
Se2APyA1gT+eloE/KIiBP7H6gD83R4E/HPSAP8AlgT8NuoA/eAmBP+nYgT/Fx4A/3VmBP+cW
gT/L04A/m9qBP3AUgT/Re4E/4YmBP/xRgT8KdYE/L1yBP4D/gD+HboE/zZuAP9Q8gT+vdoE/
1saBPz7PgD8bWYE/5l6BPwnhgT8KPYE/Ky+BP8ykgD8qe4E/zEKBPycCgT+A5IE/HtWBP3/J
gD+2coE/2G+BP1CpgT/AeIE/zU2BP4lKgT9pQIE/pDaBP3+agj9AwIE/sr6BP2F4gT+l4oA/
/7uBP77BgT9orIE/aGuBP8t3gT/L6oE/06uBP7ETgT+eV4E/i72BP6Aagj9anoE/YGKBP00q
gj//bIE/AL2BP/hMgT91S4E/0T6BPz2OgT+nXIE/V4+BP/V/gT++KIE/3jKBP3t2gT+uSIE/
D0SBPxqCgT/uU4E/ePyBP4FwgT9ey4E/pkqBP1FTgT95sIE/1ZuBPygEgj8oa4E/3duBPwyo
gT886oE/BS6CP5rygT8XtIE/EOSBP6sAgj973IE/nWKBP4HogT/Xl4E/khSCP3lZgT+R0IE/
A6qBP59sgT/srYE/xFWBP/YDgj9b34E/KiWCPxzTgT+XkIE/wlCBP1XFgT8+RIE/RpCBP1nZ
gj+16YE/fw6CP6Apgj9oPYI/EouBP5fLgT/xwYE/rCmCP4Ycgj+vAII/JJmBP8VagT8h44E/
xwuCPw/zgT8StIE/3V6CP5NvgT9BDII/gACCP1j2gT9EEYI/GQOCP2Mlgj/U9YE/iyOCP/Nt
gT8QCoI/b4qBP4jZgT9Os4E/BfKBP2magT8aaYI/FquBPwETgj8oRoI/JIiCP5XtgT9f4IE/
P7+BPwqegj/YOoI/IOOBP/H2gT/8UYI/NCSCP7dMgj9+doI/47mBP/gOgj8b5YE/FhKCP1Ni
gj9dt4I/cwGCP2Jfgj+z9IE/mP2BP0ytgT/xfYI/qruBP8LfgT+dh4I/kJqBP403gj92mII/
anGCPyJ2gj9QK4I/3FyCP9IWgj8ec4I/GvuBP3ougj9IzYE/e2SCP2Mtgj8lRoI/SB+CP81s
gT/ZLYI/aiWCP7SDgj+f6IE/hBGCPxjKgj8w6oE/YGuCP5A6gj/hYoI/41mCP1JFgj8K14E/
biOCP2h5gj8X54E/0BiCP1PxgT8LRII/x0mCP7awgj8/PoI/1AOCP/9hgj8q2IE/JyuCP5iH
gj9uLoI/v7GBPw+vgT9CLII/VcaCP2JCgj9PhII/2oWCP+MRgj++RoI/xiiCP6clgz+hqII/
RXOCPyHWgj+ApoI/ES2CP+Fjgj9hb4I/hu2BP/kIgz/xloI/NLuCP5d5gj8sUII/4p6CP0Od
gj/BYoI/OAWCP0h8gj8YEYI/oK+CPyhwgj8p4YI/wF6CP1rvgj8zZoI/zXSCP69Jgj9DKYI/
f0aCP4vqgj89PII/qguCP2K5gj93CYM/41+CP0BHgj/Ci4I/8Q2CP0S7gj9isII/kXqCPy06
gj+sJYM/Z4KCP5m4gj85o4I/RfmCP527gj+6GII/zwGDP1mggj+8DIM/N5+CP7WJgj/62YI/
ieuCPwbygT88MoM/eE2CPwJDgj8DNIM/5OuCP9jUgj9B4YI/BhSDP+kRgz/IrYI/RPmBP937
gj9J04I/WlSCP0zkgj9WqII/+zODP6Jlgj8mo4I/Kp+CP28Egz8I+YI/GamCP+MIgz9NvII/
UcOCPzEigz+QmYI/QJ6CP/g1gz+I6II/6eaCP9Y1gz/dqoI/tgWDP9Ltgj91yoI/OwiDP+pA
gz88LIM/sAaDP3bDgj/u+oI//OWCP6RCgz+3roI/pVyDP3Lngj/d8II/5PWCP3+rgj/DrII/
DS6DP5WUgz/oZ4M/GAmDPyjQgj+TVIM/F+uCP73Vgj+ePIM/oOuCP7Zjgz9G/4I/awmDP2t5
gz+NhIM/zTqDPwAAgz9AwYI/bO+CP7clgz8+AIM/NiuDP2nMgj86PIM/1iKDPwzBgj9SIoM/
6mGDP7gGgz9wTYM/546CP60/gz8W/4I/sLGCP/tGgz83KYM/TlWDP2Gigz9J+YI/kxuDP4uB
gz/lZoM/kX+DP3sxgz8vl4M/hhuDP+0fgz+1tIM/aXmDP1yNgz9fMoM/CluDP/DMgj9Hg4M/
m6qCPzl6gz/dXYM/1EeDP++rgz85BYM/FIGDP+EOgz8N9oI/ma6DP4ZCgz+8koM/KB2DP6V7
gz8J5YI/o6eDP/Jbgz8JYoM/GdiCPzZ3gz8KuYM/v4GDP4Cggz9hx4M/FzODP8xjgz8iYYM/
TMWCP5mrgz+f14M/GjWDP8ucgz+I8YI/fLuCPyqxgz/8bYM/3HuDPy8UhD98woM/KHuDPztf
gz/Vd4M//d6DPyAHhD+mnYM/gniDP2EPhD8UB4Q/fbODP/G/gz8P3oM//SGDPweOgz+ngIM/
U9SDP4cugz+tkIM/xICDP/Tkgz8QmIM/t1SDPwOEgz8AiYM/abGDP9XAgz9xA4Q/9WGDP1VO
gz9IxYM/OzyEP3qqgz+7doM/NUiDP4yugz9yP4M/2NKDP1fegz9M34M/yZmDP5/Fgz+lM4M/
r9yDP6Zmgz8AtoM/HX2DPxD8gz/t9oM/BreDPzDagz/KDYQ/OXaDP5GAgz/i/IM/vJmDP9iB
gz+iD4Q/KaeDP2Fsgz9YE4Q/V2eDPwuAgz+P84M/Dc2DPxnAgz9dGIQ/wVGDP0vAgz8rEIQ/
fJ6DP+FIgz9mxoM/GU2EP1Xdgz8DooM/aBiEP/Jpgz9K14M/timEP4/jgz9b+IM/o7aDPxD5
gz/7OIQ/Yf6DP0jygz9phoM/NJ6DP2+Wgz86WYQ/QeeDPzzrgz8u/4M/MAqEP/J8gz9jwIM/
QAaEP0Hagz+iZoQ/bheEP/Pvgz8iSIQ//tWDP2Dvgz9l84M/ZXmDP1qpgz/1uYM/2yCEP0kW
hD8lwoM/T0OEP/x8hD88yIM/7HaEP3QOhD+kb4M/rRaEP3ZbhD9swYM/YzeEP2zpgz+khoQ/
DlGEP6hLhD83PIQ/ACmEP+B/hD/s/IM/swqEPyXagz/n54M/nMiDP9tGhD9X+YM/nT+EP606
hD+UN4Q/XSSEP5wkhD+BXYQ/E1uEP2awhD9urIQ/bPGDP0QbhD8F1IQ/E7aEP6p5hD+fb4Q/
bGGEP+MyhD8jF4Q/f/CDP4JzhD//iYQ/homEPxsIhD+3foQ/eR6EPzethD/oH4Q/4FCEPyTw
gz+zSoQ/cR6EP7i6hD9YaIQ/WHWEPzsahD8VJIQ/cBeEPyGkhD+xooQ/OoeEP2Tngz+QdYQ/
aOOEPxs/hD/bK4U/aHyEP3sYhD9l7IQ/yL2EP1ZdhD8hmYQ/</AssayYData></Step><Step><CommonData><SampleLocation>11</SampleLocation><SampleID></SampleID><SampleGroup></SampleGroup><SampleInfo></SampleInfo><SampleRow>F</SampleRow><SamplePlate>1</SamplePlate><WellType>REGENERATION</WellType><Concentration>-1</Concentration><ConcentrationUnits>µg/ml</ConcentrationUnits><MolarConcentration>-1</MolarConcentration><MolarConcUnits>nM</MolarConcUnits><MolecularWeight>-1</MolecularWeight><Temperature>25</Temperature><StartTime>8450458</StartTime><AssayTime>5</AssayTime></CommonData><FlowRate>1000</FlowRate><StepType>KREGENERATION</StepType><StepName>Regeneration</StepName><StepStatus>OK</StepStatus><ActualTime>5.00005</ActualTime><CycleTime>0.2</CycleTime><AssayXData Points="25">t38nReaCJ0UZhidFTYknRYCMJ0WzjydF5pInRRmWJ0VNmSdFgJwnRbefJ0XmoidFGaYnRU2p
J0WArCdFt68nReqyJ0UZtidFTbknRYS8J0W3vydF6sInRRnGJ0VRySdFhMwnRQ==</AssayXData><AssayYData Points="25">Oqrkv5C4AMCztQjAYpcNwHH5EcD2HhXANAQYwPgpGsDrKxzAcuIdwKzIH8ACSyHA/5giwFME
JMBi8STA7vMlwPzgJsBY7ifAy4wowJO6KcCBTCrA0egqwBgGLMBkXizANbUswA==</AssayYData></Step><Step><CommonData><SampleLocation>12</SampleLocation><SampleID></SampleID><SampleGroup></SampleGroup><SampleInfo></SampleInfo><SampleRow>F</SampleRow><SamplePlate>1</SamplePlate><WellType>NEUTRALIZATION</WellType><Concentration>-1</Concentration><ConcentrationUnits>µg/ml</ConcentrationUnits><MolarConcentration>-1</MolarConcentration><MolarConcUnits>nM</MolarConcUnits><MolecularWeight>-1</MolecularWeight><Temperature>25</Temperature><StartTime>8466526</StartTime><AssayTime>5</AssayTime></CommonData><FlowRate>1000</FlowRate><StepType>KREGENERATION</StepType><StepName>Regeneration</StepName><StepStatus>OK</StepStatus><ActualTime>4.99907</ActualTime><CycleTime>0.2</CycleTime><AssayXData Points="25">t88nRebSJ0Ud1idFTdknRYDcJ0Wz3ydF5uInRR3mJ0VN6SdFgOwnRbPvJ0Xq8idFGfYnRVH5
J0WA/CdFt/8nReoCKEUhBihFTQkoRYAMKEW3DyhF8hIoRR0WKEVNGShFgBwoRQ==</AssayXData><AssayYData Points="25">DDssP/9yKj/jyi4/EhE0P7UhOT+WdT0/CLZAP07yQz8O/0Y/z0pIP1NrSj8q8Ew/4K9NP7bK
Tj/kSVA/2EtSP7QNUz/m3lM//ChUP8gsVT8FBlc/GWpXPyWaWD/BnVk/kOtYPw==</AssayYData></Step><Step><CommonData><SampleLocation>11</SampleLocation><SampleID></SampleID><SampleGroup></SampleGroup><SampleInfo></SampleInfo><SampleRow>F</SampleRow><SamplePlate>1</SamplePlate><WellType>REGENERATION</WellType><Concentration>-1</Concentration><ConcentrationUnits>µg/ml</ConcentrationUnits><MolarConcentration>-1</MolarConcentration><MolarConcUnits>nM</MolarConcUnits><MolecularWeight>-1</MolecularWeight><Temperature>25</Temperature><StartTime>8482747</StartTime><AssayTime>5</AssayTime></CommonData><FlowRate>1000</FlowRate><StepType>KREGENERATION</StepType><StepName>Regeneration</StepName><StepStatus>OK</StepStatus><ActualTime>4.99907</ActualTime><CycleTime>0.2</CycleTime><AssayXData Points="25">sx8oReIiKEUVJihFSSkoRXwsKEWvLyhF4jIoRRU2KEVJOShFgDwoRbM/KEXiQihFFUYoRU1J
KEV8TChFr08oReJSKEUVVihFSVkoRXxcKEWvXyhF4mIoRRVmKEVJaShFfGwoRQ==</AssayXData><AssayYData Points="25">HewKwFJ6GcDhiB7A9gMiwCEuJMDR5yXA3JsnwJzfKMAy6SnAySsrwFoSLMDegSzALW8twHSa
LsDbyi7Aa7UvwPUmMMDpUTDAmgMxwIdqMcDHkDHA3ikywP+hMsBmFDPAhBQzwA==</AssayYData></Step><Step><CommonData><SampleLocation>12</SampleLocation><SampleID></SampleID><SampleGroup></SampleGroup><SampleInfo></SampleInfo><SampleRow>F</SampleRow><SamplePlate>1</SamplePlate><WellType>NEUTRALIZATION</WellType><Concentration>-1</Concentration><ConcentrationUnits>µg/ml</ConcentrationUnits><MolarConcentration>-1</MolarConcentration><MolarConcUnits>nM</MolarConcUnits><MolecularWeight>-1</MolecularWeight><Temperature>25</Temperature><StartTime>8498847</StartTime><AssayTime>5</AssayTime></CommonData><FlowRate>1000</FlowRate><StepType>KREGENERATION</StepType><StepName>Regeneration</StepName><StepStatus>OK</StepStatus><ActualTime>4.99907</ActualTime><CycleTime>0.2</CycleTime><AssayXData Points="25">r28oRd5yKEURdihFbXkoRXh8KEWrfyhF3oIoRRGGKEVFiShFeIwoRauPKEXekihFEZYoReSZ
KEWEnChFr58oRd6iKEURpihFRakoRXysKEWrryhF3rIoRRG2KEVFuShFeLwoRQ==</AssayXData><AssayYData Points="25">3CczP8/fLj9xYDQ/fro6P+pmPz9tOEM/VDdGP6vLST8y6k0/BiVPP5btUD/4RVI/eYBUP6Se
Vj9DElc/TxdZPxbIWj9Ogls/RddcP1liXD+X8l4/6nhfP+HtXz//emE/fDJhPw==</AssayYData></Step><Step><CommonData><SampleLocation>11</SampleLocation><SampleID></SampleID><SampleGroup></SampleGroup><SampleInfo></SampleInfo><SampleRow>F</SampleRow><SamplePlate>1</SamplePlate><WellType>REGENERATION</WellType><Concentration>-1</Concentration><ConcentrationUnits>µg/ml</ConcentrationUnits><MolarConcentration>-1</MolarConcentration><MolarConcUnits>nM</MolarConcUnits><MolecularWeight>-1</MolecularWeight><Temperature>25</Temperature><StartTime>8515073</StartTime><AssayTime>5</AssayTime></CommonData><FlowRate>1000</FlowRate><StepType>KREGENERATION</StepType><StepName>Regeneration</StepName><StepStatus>OK</StepStatus><ActualTime>5.00005</ActualTime><CycleTime>0.2</CycleTime><AssayXData Points="25">q78oRdrCKEUNxihFQckoRXTMKEWrzyhF3tIoRRHWKEVB2ShFdNwoRaffKEXe4ihFDeYoRUHp
KEWU7ChFq+8oRdryKEUN9ihFQfkoRXT8KEWn/yhF2gIpRQ0GKUVFCSlFeAwpRQ==</AssayXData><AssayYData Points="25">XocNwKtWG8DRgCDAulQjwIzGJcCaPifAYM4owJNJKsDVECvA9uArwPENLcB/VC3ANtwtwMUb
L8AVVi/AVrkvwN1gMMDvEzHAxRUxwIzxMcC1DTLA+n4ywGmkMsCAKDPA9jozwA==</AssayYData></Step><Step><CommonData><SampleLocation>12</SampleLocation><SampleID></SampleID><SampleGroup></SampleGroup><SampleInfo></SampleInfo><SampleRow>F</SampleRow><SamplePlate>1</SamplePlate><WellType>NEUTRALIZATION</WellType><Concentration>-1</Concentration><ConcentrationUnits>µg/ml</ConcentrationUnits><MolarConcentration>-1</MolarConcentration><MolarConcUnits>nM</MolarConcUnits><MolecularWeight>-1</MolecularWeight><Temperature>25</Temperature><StartTime>8531158</StartTime><AssayTime>5</AssayTime></CommonData><FlowRate>1000</FlowRate><StepType>KREGENERATION</StepType><StepName>Regeneration</StepName><StepStatus>OK</StepStatus><ActualTime>5.00005</ActualTime><CycleTime>0.2</CycleTime><AssayXData Points="25">qw8pRd4SKUUNFilFRRkpRXQcKUWnHylF3iIpRREmKUVBKSlFeCwpRacvKUXaMilFDTYpRUU5
KUV4PClFpz8pRdpCKUUNRilFRUkpRXRMKUWrTylF3lIpRUNWKUVBWSlFeFwpRQ==</AssayXData><AssayYData Points="25">BCo9P8qbPD8rlEA/CL5GP57tSj+IelA/DnxTP5onVj9zdVg//GVbP6IUXD8cp18/mFNhP332
YT+2emM/LWRlP3rMZD8BqGY/AhhoP6pOaj8Zy2k/4F1sPyx9bD8jGmw/IthsPw==</AssayYData></Step><Step><CommonData><SampleLocation>1</SampleLocation><SampleID></SampleID><SampleGroup></SampleGroup><SampleInfo></SampleInfo><SampleRow>F</SampleRow><SamplePlate>1</SamplePlate><WellType>BUFFER</WellType><Concentration>-1</Concentration><ConcentrationUnits>µg/ml</ConcentrationUnits><MolarConcentration>-1</MolarConcentration><MolarConcUnits>nM</MolarConcUnits><MolecularWeight>-1</MolecularWeight><Temperature>25</Temperature><StartTime>8545853</StartTime><AssayTime>30</AssayTime></CommonData><FlowRate>1000</FlowRate><StepType>BASELINE</StepType><StepName>Baseline</StepName><StepStatus>OK</StepStatus><ActualTime>29.9991</ActualTime><CycleTime>0.2</CycleTime><AssayXData Points="150">q18pRdpiKUUNZilFRWkpRXRsKUWnbylF3nIpRRF2KUVFeSlFdHwpRat/KUXagilFEYYpRUGJ
KUV0jClFp48pRdqSKUUNlilFQZkpRXicKUWnnylF2qIpRQ2mKUVFqSlFzqwpRaevKUXesilF
EbYpRUW5KUUgvSlFq78pRd7CKUURxilFQckpRXTMKUWnzylF2tIpRRHWKUVB2SlFdNwpRaff
KUXe4ilFEeYpRUHpKUV47ClFp+8pRdryKUUN9ilFQfkpRXT8KUWn/ylF3gIqRQ0GKkVBCSpF
eAwqRacPKkXaEipFERYqRUEZKkV0HCpFpx8qRd4iKkURJipFQSkqRXQsKkWrLypF2jIqRRE2
KkVBOSpFeDwqRac/KkXeQipFY0YqRUFJKkV0TCpFp08qRdpSKkUNVipFQVkqRXRcKkWnXypF
3mIqRRFmKkVBaSpFdGwqRadvKkXecipFEXYqRUV5KkV4fCpFq38qRdqCKkURhipFQYkqRXiM
KkWnjypF3pIqRRGWKkVFmSpFdJwqRaefKkXaoipFEaYqRUGpKkV4rCpFp68qRdqyKkURtipF
RbkqRXS8KkWnvypF2sIqRRHGKkVBySpFdMwqRafPKkXe0ipFDdYqRUHZKkV03CpFp98qRdri
KkUN5ipFQekqRXTsKkWn7ypF3vIqRQ32KkVF+SpFePwqRaf/KkXeAitFDQYrRUEJK0V0DCtF
pw8rRdoSK0URFitFQRkrRXgcK0WrHytF3iIrRREmK0VBKStFdCwrRacvK0XaMitFDTYrRUE5
K0V0PCtF</AssayXData><AssayYData Points="150">/HJyPzwtcj9ANXI/5dhxP2SVcj9QMnI/uP5yP1AMdD/p33M/N750P4z1cz/3VHU/bXx1P9km
dj8IqXU/idZ1P5ygdj953HU/wmZ3P6xsdj/C0XY/59h2P1Q0eD8Wknc/AvB2P6SDdz+RbHk/
IS94P6ZneD9BwXk/6Yx5P6fteD99H3k/pTN6P4+/eT8srHo/XGl6P1r8ej/JTXo/oQd7P0AM
ez+/zns/kip8PyHWez+zbXs/F9V7P0ENez+vW3s/xb18P4LRez/uOnw/3E58Px8Ifj+ZvX0/
dHZ+P+/WfD8jZHw/J7N9P1cffT8UIX4/30N+P4EafT/qzX4/cvF9Px+8fj8Rl34/GAiAP4A5
fz+pJ38/Orx+P8lJgD9UEH8/ZaZ/P1s4gD+nkn8/2z2AP0bqfz/83n8/e4yAP+HEgD/it4A/
mUyAP+LTgD+Bm4A/vz+AP77ogD/7WIA/iZiAP64QgT+U8oA/0U6BP7PlgD/Dl4A/azGBP1vc
gT+gu4A/bECBP9UzgT+qOIE/luKBP+SEgT8fTIE/TO2BPxlPgT/4pYE/tIWBPwC3gT8AD4I/
cSiCP61ygj92XII/6yuCP4Ehgj9oroI/OyWCP2MTgj8Q7oE/AYGCP/SZgj9q0II/fy6DP6rP
gj9nnoI/qZ2CP7qDgj+18YI/JaWCPzm6gj8N5II/IxiDP27ugj961oI/ynaCP2gIgz9KpYI/
EnKDP9X+gj8iOoM/wP6DP0sCgz/io4I/XleDP2vJgz9qpIM/TRuDPzK6gz9N8YM/8MKDP8C+
gz8r9IM/</AssayYData></Step><Step><CommonData><SampleLocation>1</SampleLocation><SampleID></SampleID><SampleGroup></SampleGroup><SampleInfo></SampleInfo><SampleRow>F</SampleRow><SamplePlate>1</SamplePlate><WellType>BUFFER</WellType><Concentration>-1</Concentration><ConcentrationUnits>µg/ml</ConcentrationUnits><MolarConcentration>-1</MolarConcentration><MolarConcUnits>nM</MolarConcUnits><MolecularWeight>-1</MolecularWeight><Temperature>25</Temperature><StartTime>8576658</StartTime><AssayTime>80</AssayTime></CommonData><FlowRate>600</FlowRate><StepType>LOADING</StepType><StepName>Loading</StepName><StepStatus>OK</StepStatus><ActualTime>79.9991</ActualTime><CycleTime>0.2</CycleTime><AssayXData Points="400">pz8rRdZCK0UNRitFPUkrRXBMK0WnTytF2lIrRQ1WK0U9WStFcFwrRaNfK0XWYitFDWYrRT1p
K0VwbCtFo28rRdpyK0UJditFQXkrRXB8K0WnfytF2oIrRSKGK0U9iStFdIwrRaOPK0UUkytF
CZYrRUGZK0V0nCtFp58rRdqiK0UNpitFPakrRXSsK0WjrytF1rIrRQ22K0VFuStFcLwrRaO/
K0XWwitFDcYrRT3JK0VwzCtFo88rRdbSK0UN1itFQdkrRaXcK0Wn3ytF1uIrRQ3mK0VB6StF
cOwrRafvK0XW8itFCfYrRUH5K0V0/CtFp/8rRdYCLEUNBixFQQksRRgNLEUmECxF2hIsRQ0W
LEU9GSxFeBwsRaMfLEXWIixFDSYsRUEpLEVwLCxFpy8sRdYyLEUJNixFUTksRXA8LEWjPyxF
1kIsRQ1GLEVJSSxFcEwsRadPLEXWUixFCVYsRT1ZLEV0XCxFo18sRdpiLEUJZixFPWksRXRs
LEWvbyxF2nIsRQl2LEU9eSxFcHwsRbd/LEXWgixFCYYsRUGJLEV0jCxFo48sRdaSLEUJlixF
PZksRXScLEWjnyxF2qIsRQ2mLEU9qSxFdKwsRaevLEXWsixFbLYsRT25LEVwvCxFo78sRdrC
LEUNxixFPcksRXDMLEWjzyxF2tIsRQnWLEU92SxFdNwsRaPfLEXW4ixFDeYsRT3pLEVw7CxF
o+8sRdbyLEUN9ixFPfksRXD8LEWn/yxF2gItRQkGLUU9CS1FcAwtRacPLUXWEi1FCRYtRWEZ
LUVwHC1Fpx8tRdoiLUUJJi1FPSktRXAsLUWjLy1F2jItRQ02LUVBOS1FdDwtRaM/LUXWQi1F
CUYtRTxJLUV0TC1FBVAtRdZSLUUNVi1FQVktRXBcLUWnXy1F1mItRQlmLUVBaS1FdGwtRaNv
LUXWci1FDXYtRU15LUVwfC1Fo38tRdaCLUUJhi1FPIktRXCMLUWnjy1F1pItRQmWLUVBmS1F
dJwtRaefLUXaoi1FCaYtRTypLUVwrC1Fo68tRdayLUUJti1FQbktRXS8LUWjvy1F1sItRQ3G
LUU8yS1FcMwtRaPPLUXW0i1FDdYtRUnZLUV03C1Fo98tRdbiLUUJ5i1FPOktRXTsLUWn7y1F
2vItRQn2LUU8+S1FdPwtRaP/LUXWAi5FCQYuRTwJLkVwDC5Fow8uRdYSLkUNFi5FPBkuRXAc
LkWjHy5F2iIuRQkmLkU8KS5FcCwuRaMvLkXWMi5FCTYuRTw5LkVwPC5Foz8uRdpCLkUJRi5F
QUkuRXRMLkWnTy5F1lIuRQlWLkU8WS5FcFwuRaNfLkXWYi5FCWYuRUFpLkVwbC5Fo28uRdZy
LkUJdi5FQXkuRXB8LkWjfy5F1oIuRQmGLkU8iS5FdIwuRaOPLkXWki5FDZYuRTyZLkVwnC5F
p58uRdqiLkUJpi5FPKkuRYysLkWjry5F1rIuRQm2LkVBuS5FcLwuRaO/LkXawi5FCcYuRTzJ
LkVwzC5Fo88uRdbSLkUJ1i5FPNkuRXDcLkWv3y5F1uIuRQ3mLkU86S5FdOwuRafvLkXW8i5F
CfYuRUH5LkVw/C5Fo/8uRdYCL0UJBi9FPAkvRfMML0WjDy9F1hIvRQkWL0U8GS9FcBwvRaMf
L0XWIi9FGiYvRUEpL0VwLC9Foy8vRdYyL0UJNi9FPDkvRXA8L0WjPy9F1kIvRQlGL0U8SS9F
cEwvRaNPL0XWUi9FCVYvRTxZL0VwXC9FyF8vRdZiL0UJZi9FPGkvRXBsL0Wjby9F1nIvRQl2
L0U8eS9FeHwvRaN/L0XWgi9FCYYvRUGJL0V0jC9Fo48vRdaSL0U/li9FPJkvRXCcL0Wnny9F
4qIvRQ2mL0U8qS9FcKwvRaOvL0Xesi9FCbYvRTy5L0VwvC9Fo78vRdbCL0UNxi9FQckvRXDM
L0Wjzy9F2tIvRQnWL0U82S9FcNwvRaffL0XW4i9FDeYvRUXpL0V07C9FwO8vRdryL0UJ9i9F
PPkvRXD8L0Wj/y9F1gIwRQkGMEU8CTBFcAwwRaMPMEXWEjBFDRYwRUEZMEVwHDBFox8wRZMl
MEXOKDBFTSswRfktMEWtMDBFWTMwRQ02MEU8OTBFcDwwRQ==</AssayXData><AssayYData Points="400">F6ODPysGhD9qu4M/KBGEP+OChD+iKIQ/gl6EP+FUhD9AgIQ/MPODPwuTgz9XF4Q/5QeEP6eZ
hD+fhYQ/JVOEP9slhD//yYQ/E+mDP0W4hD/+A4U/Z/6EP7LghD/WHYU/p8uEP8yKhD9uJ4U/
LeaEP9XmhD/lrYQ/9d6EPyFZhT9PtYQ/a/yEPw/khD8YXoU/2F+FP7UAhT9q/4Q/fVmFP2cf
hT9IbYU//dOEP9y2hT8M54U/6MKFPwBKhT/KWIU/4fyFP9ZkhT952IU/z4yFP+Iihj/814U/
lKCFP8WqhT8/54U/hrKFP7aUhT/BOYY/Q9qFPyvThT8pmoU/VveFPy0mhj9u8oU/BNGFP3Y0
hj8VK4Y/FrSFP54zhj84f4Y/AmCGP/7Dhj+VpYY/jb2FP4RQhj8ieIY/UY+GP3qmhj8icoY/
KLOGP6PQhj9iTYY/eXSGPx4jhz8OSoY/wriGP3TNhj/4yoY/fLWGP65Ohz8574Y/HR6HPwuQ
hj9Jm4c/2bGGPwkRhz/86YY/HA2HP6xIhj/TU4c/gf6GP50Xhz8WOYc/d0OHPwochz8okoc/
1TOHP+kmhz/Broc/VwKHPxYvhz8tZoc/gHeHP+V5hz93bYc/h3mHP5kWhz+44Yc/naSHPx5U
hz8nooc/OE6IP1Tqhz+rnoc/lVmHPxHShz8KBIg/aouIP6jihz8ZcIc/MEiIP078hz8u84c/
FjiHP912iD9Ad4c/gzmIPxUziD8Ng4c/ofeHPwQjiD8D+Yc/5kOIP1MIiD/zgIg/zRKIPyvO
hz/OSYg//UqIP+qTiD8KC4g/+eOHP5hiiD85aog/gpCIP025iD8ppog/fL+IP9o6iD+xoYg/
RL6HP++liD9zNYg/A9qIP1h4iD/0rYg/gICIP6RYiD+Vpog/9hGJP6MsiD9g74g/Z96IP8WX
iD9SOIg/qsmIP18SiD+3sog/qRaJP1j6iD9f5Yg/LIqIP2PdiD+IKIk/efOIPwN+iD94n4g/
/R2JP8xNiT+L24g/6QyJP2kLiT9DJ4k/lQOJPx3kiD/uSYk/JXaJP2lQiT+Mook/x/KIP6gj
iT9cJYk/hGiJP81KiT+dKYk/4LKIP1pqiT8A+Ig/jW+JP+ljiT8lQok/Su2JP7wRij+7pYk/
iXWJP7eaiT+1a4k/qaSJP7LiiT/8wok/3K+JP0uxiT/kSIo/7QGKP7hIij/gRoo/yoiJPyH+
iT8eq4k/nUWJP7RPiT9F1ok/aieKP7z/iT9Bv4k/8BqKPzIiij+6wok/VLmJP3GKij/ZkIk/
zSKKPwkqij9KmYo/PkqKPz43ij958Yk/BQaKP2qKiT+Rboo/uCWKP/NUij8D4ok/MYOKP0g0
ij8Fd4o/k0SKPzUCiz//Roo/fNuKPzdmij97Xoo/bqCKP+e6iT9onoo/HA+KP8KYij8HbYo/
q5SKP4Hrij/0noo/B/6KPxqGij9CKIo/DMKKP0iSij90v4o/0hyLP3rMij/bdIo/FAaLP9la
ij/bzIo/wPKKP9sAiz9O6Io/64iKP3xPiz/SJYs/7c6KP2QIiz/E54o/rbeKP2+Xij93LIs/
7RCLP9Ueiz8Z2oo/iGOLP6aKij/rc4s/C1KLP2tAiz/lWYs/mQOLP/I1iz8CF4s//nmLPwoE
iz9i94o/KPKKP2sHiz8cNYs/2VuLP+Gdiz/UIos/z7yLPxBviz/foIs/XDyLP3xJiz9m4Is/
Yq+LP9eaiz9lkYs/7qCLPz9Miz+c4Is/24OLP/0qiz8KlYs/pzmLP1/miz+LOYs//ZqLP7Rl
iz894os/79eLPxuDiz/UeIs/uAaMPxeCjD87oYs/OM2LP/LGiz+IvIs/lceLP+jjiz+hI4w/
iPSLP/fziz+Z/Is/np2LPzohjD9bD4w/11OMPwGPiz98y4s/XNyLPw0EjD9Fe4w/DEWMP5C1
jD8yu4s/8UyMP1OLjD/ikYs/gvmLPzcmjD+sLIw/uf6LP71DjD/Lt4w/AfaLP7t7jD/9i4s/
n2+MPwjrjD9AXow/uCOMP24ejT8EZYw/HFeMP11EjD94sYw/4kOMP3iKjD/GdYw/lUOMP5qZ
jD/nyow/esCMP9CpjD/HgYw/sIyMP61KjD+Glow/9oaMPw==</AssayYData></Step><Step><CommonData><SampleLocation>1</SampleLocation><SampleID></SampleID><SampleGroup></SampleGroup><SampleInfo></SampleInfo><SampleRow>F</SampleRow><SamplePlate>1</SamplePlate><WellType>BUFFER</WellType><Concentration>-1</Concentration><ConcentrationUnits>µg/ml</ConcentrationUnits><MolarConcentration>-1</MolarConcentration><MolarConcUnits>nM</MolarConcUnits><MolecularWeight>-1</MolecularWeight><Temperature>25</Temperature><StartTime>8657782</StartTime><AssayTime>30</AssayTime></CommonData><FlowRate>1000</FlowRate><StepType>BASELINE</StepType><StepName>Baseline</StepName><StepStatus>OK</StepStatus><ActualTime>29.9991</ActualTime><CycleTime>0.2</CycleTime><AssayXData Points="150">oz8wRdJCMEUFRjBFOUkwRXBMMEWfTzBF0lIwRQVWMEU9WTBFcFwwRZ9fMEXSYjBFCWYwRTlp
MEVsbDBFn28wRdJyMEUNdjBFOXkwRal8MEWffzBF0oIwRQWGMEU5iTBFbIwwRaOPMEXSkjBF
BZYwRTmZMEVsnDBFn58wRdKiMEUJpjBFOakwRXCsMEWfrzBF1rIwRQW2MEU5uTBFcLwwRci/
MEXSwjBFBcYwRTnJMEVwzDBFn88wRdLSMEUF1jBFOdkwRWzcMEW83zBF0uIwRQXmMEU56TBF
bOwwRaPvMEXS8jBFBfYwRTn5MEVs/DBFo/8wRdICMUUJBjFFOQkxRWwMMUWfDzFF1hIxRQUW
MUU5GTFFbBwxRZ8fMUXSIjFFBSYxRTkpMUVsLDFFny8xRdIyMUUFNjFFOTkxRXA8MUWfPzFF
0kIxRQVGMUU9STFFbEwxRaNPMUXSUjFFCVYxRTlZMUVsXDFFn18xRdJiMUUFZjFFQWkxRXBs
MUWjbzFF0nIxRQl2MUU5eTFFbHwxRZ9/MUXSgjFFBYYxRTmJMUVwjDFFo48xRdKSMUUFljFF
OZkxRWycMUWfnzFF0qIxRQmmMUU5qTFFbKwxRZ+vMUXSsjFFBbYxRTm5MUXrvDFFn78xRdLC
MUUFxjFFOckxRWzMMUWjzzFF4tIxRQXWMUU52TFFbNwxRZ/fMUXS4jFFBeYxRT3pMUVs7DFF
n+8xRdLyMUUF9jFFPfkxRWz8MUWf/zFF0gIyRQkGMkU5CTJFcAwyRZ8PMkXSEjJFBRYyRTkZ
MkVsHDJF</AssayXData><AssayYData Points="150">g7mMPyiejD9HZ4w/s8iMPzY/jD+yDo0/f4iMP0ybjD9yyow/gbGMP7/bjD+5BI0/zOOMP+Tr
jD9Ca4w/EemMPyUsjT9aG40/6xaNPw5CjT9H5ow/jx+NP/iIjT/JzIw/aASNPz47jT9veY0/
5YWNP6iqjD+2HI0/VfOMP4MsjT9q04w/w0aNP45KjT+Sk4w/Ik+NP0sUjT+mlY0/YlaNPxxS
jT9CCo4/+jyNP4sfjT8mro0/iAiNP5A6jT8z/4w/VteNP9fUjT8Zb40/bLmNPwfJjT/3OY0/
p4GNP7Y+jT/vdo0/grWNP8uXjT+SkY0/IheOP3zrjT+H740/qL2NP3rijT8myI0/9YuNP9Qj
jj+zCY4/3SqOP1NFjj8elI0/Wy2OPxHOjT8UoY0/EO2NP+RljT8jAY4/tLuNP2wkjj/mWY0/
1D6OP65Kjj/NW44/oVGOP638jT8ySI4/w06OP1wVjj/Gd44/X3mNP6Myjj9AFI4/GiOOP5I0
jj9H7o0/1zOOP8t3jj8krY0/OQqOP+b3jT8ULY4/9GiOPyEwjj9oV44/1SiOP3VLjj/r/40/
y9eOP2Qqjz9GTY4/YDCOP6GNjj83l44/hzWOP7ajjj86To4/exiOP23cjj/rdo4/HC+OPw2z
jj9EqY4//5eOP27Ujj/Nho4/O2iOPzapjj877Y4/qCWOP0Iajz9lco4/I72OP9vzjj+s044/
Nn+OP2Wyjj8jno4/vAKPP+kHjz9q644/WpiOP2qIjj91+I4/Gt+OP48rjz+73I4/0eaOP235
jj9MuI4/</AssayYData></Step><Step><CommonData><SampleLocation>10</SampleLocation><SampleID>BG505 T332N SOSIP</SampleID><SampleGroup></SampleGroup><SampleInfo></SampleInfo><SampleRow>F</SampleRow><SamplePlate>1</SamplePlate><WellType>KSAMPLE</WellType><Concentration>-1</Concentration><ConcentrationUnits>µg/ml</ConcentrationUnits><MolarConcentration>15.63</MolarConcentration><MolarConcUnits>nM</MolarConcUnits><MolecularWeight>-1</MolecularWeight><Temperature>25</Temperature><StartTime>8696793</StartTime><AssayTime>180</AssayTime></CommonData><FlowRate>600</FlowRate><StepType>ASSOC</StepType><StepName>Association</StepName><StepStatus>OK</StepStatus><ActualTime>180</ActualTime><CycleTime>0.2</CycleTime><AssayXData Points="900">nx8yRdIiMkUFJjJFOSkyRWwsMkWbLzJFzjIyRQU2MkU5OTJFbDwyRZs/MkXSQjJFBUYyRTlJ
MkVsTDJFn08yRdJSMkUFVjJFOVkyRWxcMkWfXzJFzmIyRQVmMkU5aTJF82wyRZ9vMkXOcjJF
AXYyRTl5MkVsfDJFm38yRdKCMkUFhjJFOYkyRWiMMkWfjzJF0pIyRQWWMkU5mTJFaJwyRZ+f
MkXSojJFBaYyRTWpMkVsrDJFn68yRdKyMkUFtjJFObkyRWy8MkWfvzJFzsIyRQHGMkU5yTJF
bMwyRZvPMkXO0jJFBdYyRTnZMkXK3DJFm98yRdLiMkUF5jJFTekyRWjsMkWf7zJF0vIyRQH2
MkU1+TJFbPwyRaf/MkXSAjNFAQYzRTkJM0VsDDNFnw8zRdISM0UFFjNFNRkzRWgcM0WfHzNF
ziIzRQUmM0U1KTNFbCwzRZsvM0XOMjNFATYzRTU5M0VsPDNFnz8zRdJCM0UFRjNFOUkzRWhM
M0WfTzNF0lIzRQVWM0U1WTNFaFwzRZ9fM0XOYjNFBWYzRTlpM0VobDNFn28zRdJyM0UBdjNF
NXkzRWx8M0WbfzNFzoIzRQGGM0U5iTNFaIwzRZ+PM0XSkjNFBZYzRTmZM0VonDNFn58zRc6i
M0UFpjNFOakzRWysM0WfrzNF0rIzRQW2M0U5uTNFbLwzRZu/M0XSwjNFAcYzRTXJM0VozDNF
m88zRc7SM0UB1jNFNdkzRWzcM0Wf3zNFzuIzRQXmM0U56TNFbOwzRZ/vM0XS8jNFBfYzRTn5
M0Vs/DNFn/8zRdICNEUFBjRFNQk0RWwMNEWbDzRFzhI0RQEWNEU1GTRFaBw0RZsfNEXOIjRF
ASY0RTkpNEVsLDRFny80RdIyNEUFNjRFOTk0RWw8NEWfPzRF0kI0RQVGNEU0STRFaEw0RZ9P
NEXSUjRFAVY0RTRZNEVsXDRFn180RTljNEUFZjRFNGk0RWhsNEWbbzRF0nI0RQV2NEU5eTRF
aHw0RZ9/NEXOgjRFBYY0RTSJNEVojDRFn480RdKSNEUBljRFm5k0RWicNEWfnzRF0qI0RQGm
NEU0qTRFaKw0RZuvNEXOsjRFAbY0RTS5NEVovDRFm780Rc7CNEVsxjRFOck0RanMNEWfzzRF
ztI0RQXWNEU52TRFbNw0RZ/fNEXO4jRFAeY0RTTpNEVo7DRFm+80Rc7yNEUF9jRFNPk0RWj8
NEWf/zRF0gI1RQUGNUU5CTVFaAw1RZsPNUXOEjVFBRY1RTQZNUVoHDVFmx81Rc4iNUUFJjVF
NCk1RWwsNUWbLzVFUTM1RQE2NUU0OTVFbDw1RZs/NUXOQjVFAUY1RTRJNUVoTDVFm081RdJS
NUUFVjVFNFk1RWxcNUXIXzVFzmI1RQVmNUU0aTVFbGw1RZtvNUXOcjVFAXY1RTR5NUVsfDVF
m381Rc6CNUUFhjVFNIk1RWiMNUWbjzVF0pI1RQWWNUU0mTVFaJw1RZufNUXOojVFAaY1RTSp
NUVorDVFn681Rc6yNUUBtjVFObk1RZm8NUWbvzVFzsI1RQXGNUU0yTVFhMw1RZ/PNUXO0jVF
BdY1Re3ZNUVw3DVFm981Rc7iNUUB5jVFNOk1RWjsNUWb7zVFzvI1RQX2NUU5+TVFaPw1RZv/
NUXSAjZFAQY2RTQJNkVoDDZFmw82RdISNkUBFjZFORk2RWwcNkWbHzZF0iI2RQEmNkU5KTZF
aCw2RZsvNkXOMjZFATY2RTk5NkVsPDZFnz82Rc5CNkUFRjZFOUk2RWhMNkWfTzZF0lI2RQVW
NkU5WTZFaFw2RZtfNkXOYjZFAWY2RTlpNkVsbDZFm282RdJyNkUFdjZFNHk2RWh8NkWbfzZF
0oI2RQGGNkU0iTZFaIw2RbyPNkXOkjZFBZY2RTmZNkVonDZFm582Rc6iNkUBpjZFNKk2RWys
NkWbrzZFzrI2RQG2NkU0uTZFaLw2RZu/NkXSwjZFAcY2RTTJNkVozDZFm882Rc7SNkUB1jZF
Odk2RWjcNkWb3zZFzuI2RQXmNkU06TZFaOw2RZ/vNkXO8jZFAfY2RTT5NkVo/DZFm/82Rc4C
N0UeBjdFOQk3RWwMN0WbDzdFzhI3RQEWN0U0GTdFaBw3RZsfN0XOIjdFASY3RTQpN0V8LDdF
my83Rc4yN0UBNjdFNDk3RWg8N0WbPzdFzkI3RQFGN0VdSTdFaEw3RZtPN0XOUjdFAVY3RTRZ
N0VsXDdFm183Rc5iN0UBZjdFNGk3RWhsN0WbbzdF0nI3RQF2N0U0eTdFaHw3RZ9/N0XOgjdF
AYY3RTSJN0VsjDdFm483Rc6SN0UBljdFNJk3RWycN0WbnzdFzqI3RQGmN0U5qTdFaKw3RZuv
N0XOsjdFAbY3RTS5N0VovDdFm783Rc7CN0UBxjdFOck3RWzMN0WbzzdF0tI3RQHWN0U52TdF
aNw3RZvfN0XO4jdFAeY3RTTpN0Vo7DdFm+83RdLyN0UF9jdFNPk3RWj8N0Wb/zdF1gI4RQEG
OEU0CThFaAw4RZ8POEXOEjhFARY4RTQZOEVoHDhFnx84Rc4iOEUFJjhFNCk4RWgsOEWbLzhF
0jI4RQE2OEU0OThFaDw4RZs/OEXOQjhFAUY4RTRJOEVoTDhFm084Rc5SOEUBVjhFNFk4RWhc
OEWbXzhFzmI4RQFmOEU5aThFaGw4RZ9vOEXOcjhFAXY4RTR5OEVofDhFm384Rc6COEUBhjhF
NIk4RWiMOEWfjzhF0pI4RQGWOEU0mThFiJw4RZ+fOEXOojhFAaY4RTSpOEVorDhFm684Rc6y
OEUBtjhFNLk4RXC8OEWbvzhFzsI4RQHGOEU5yThFaMw4RZvPOEXO0jhFBdY4RTTZOEVo3DhF
m984Rc7iOEUB5jhFNOk4RWjsOEWb7zhFzvI4RQH2OEU0+ThFbPw4RZ//OEXSAjlFAQY5RTQJ
OUVoDDlFmw85RdISOUUBFjlFNBk5RWwcOUWbHzlFziI5RQEmOUU5KTlFbCw5RZ8vOUXOMjlF
ATY5RTk5OUVsPDlFmz85Rc5COUUKRjlFOUk5RWxMOUWbTzlF0lI5RQVWOUU5WTlFaFw5RZ9f
OUXSYjlFBWY5RTRpOUW2bDlFn285RdJyOUUFdjlFNHk5RWx8OUWffzlFzoI5RQWGOUU5iTlF
bIw5RZ+POUXSkjlFBZY5RTmZOUVsnDlFn585RdKiOUUFpjlFOak5RWysOUWfrzlF0rI5RQW2
OUU5uTlFbLw5RZ+/OUXSwjlFBcY5RTnJOUVszDlFn885RdLSOUUF1jlFOdk5RWzcOUWf3zlF
0uI5RQXmOUU56TlFbOw5RZ/vOUXS8jlFBfY5RTn5OUVo/DlFn/85RdICOkXKBjpFXQk6RWwM
OkWfDzpF0hI6RQUWOkU5GTpFbBw6RZ8fOkXSIjpFBSY6RTkpOkVsLDpFny86RdIyOkUFNjpF
OTk6RWg8OkWfPzpF0kI6RQVGOkU5STpFbEw6RZ9POkXSUjpFBVY6RTlZOkVsXDpFn186RdJi
OkUFZjpFOWk6RWxsOkWfbzpFznI6RQV2OkU5eTpFbHw6RZ9/OkXSgjpFBYY6RTSJOkVsjDpF
DpA6RdKSOkUFljpFOZk6RWycOkWfnzpF0qI6RQWmOkU5qTpFbKw6RZ+vOkXSsjpFBbY6RTm5
OkVsvDpFn786RdLCOkUFxjpFOck6RWzMOkWfzzpF0tI6RQXWOkU52TpFbNw6RZ/fOkXS4jpF
BeY6RTnpOkVs7DpFn+86RdLyOkUF9jpFOfk6RWj8OkWf/zpF0gI7RQUGO0U5CTtFbAw7RZsP
O0XSEjtFBRY7RTkZO0VsHDtFnx87Rc4iO0UFJjtFOSk7RWwsO0WbLztF0jI7RQU2O0U5OTtF
bDw7RZ8/O0XSQjtFBUY7RTlJO0VsTDtFn087RdJSO0UFVjtFNFk7RWxcO0WfXztF0mI7RQVm
O0U5aTtFbGw7RZ9vO0XOcjtFBXY7RTl5O0VsfDtFn387RdKCO0UFhjtFOYk7RWyMO0WfjztF
zpI7RQWWO0U5mTtFbJw7RZ+fO0XWojtFBaY7RTSpO0VsrDtFn687ReuyO0UBtjtFObk7RWy8
O0WfvztF0sI7RQrGO0U5yTtFbMw7RZ/PO0XS0jtFBdY7RTnZO0Vs3DtFm987RdLiO0UF5jtF
NOk7RWjsO0Wf7ztF0vI7RQX2O0U5+TtFbPw7RZ//O0XOAjxFBQY8RTkJPEWRDDxFmw88RdIS
PEUBFjxFORk8RWwcPEWfHzxF0iI8RQUmPEU5KTxFkSw8RZ8vPEXSMjxFBTY8RTk5PEVsPDxF
nz88RdJCPEUBRjxFOUk8Rf9MPEWfTzxF0lI8RQVWPEU0WTxFbFw8RZ9fPEXSYjxFBWY8RTlp
PEVsbDxFm288Rc5yPEUFdjxFOXk8RWx8PEWffzxFzoI8RQWGPEU5iTxFbIw8RZ+PPEXOkjxF
AZY8RTSZPEVonDxFn588Rc6iPEUFpjxFNKk8RWysPEWfrzxFzrI8RSa2PEU5uTxFbLw8RZ+/
PEXSwjxFAcY8RTnJPEVszDxFm888Rc7SPEUF1jxFOdk8RWzcPEWb3zxF0uI8RQHmPEU56TxF
bOw8RZ/vPEXS8jxFBfY8RTn5PEVs/DxFm/88RdICPUUFBj1FOQk9RWgMPUWfDz1F0hI9RQEW
PUU5GT1FbBw9ReUfPUXSIj1FBSY9RTkpPUVsLD1Fmy89Rc4yPUUFNj1FOTk9RWw8PUW4Pz1F
0kI9RQVGPUU0ST1FaEw9RZ9PPUXSUj1FAVY9RTlZPUVsXD1F</AssayXData><AssayYData Points="900">FGyOP8njjT86Ho0/O7+LP0sEiz+ORIo/a/qJP0UOiT+T+og/fyCIPzQeiD9tOog/fNWHP7HT
hz8w24c/Lu+GP4NThz8v1YY/Dc6GPwWRhz+0Yoc/FVKHP8uqhz/tAIc/1z+HP5khhz91toc/
rY+HP7dDhz8PYIc/CC2HP9xBhz+Wy4Y/TEWHPwDohj80YYc/tHCHP3tfhz9vQ4c/vXiHP2li
hz+5GYc/sXiHP+wrhz87Ooc/mGSHP5CRhz/SsYc/zaCHP3Zvhz9Om4c/TFCHPwBHhz/92Ic/
+CeHP9PUhz8Qi4c/8Z2HPxKHiD/smoc/hiqHP4qhhz8VuIc/QleHP8Q9iD/mKYg/Z9mHP8B6
hz/884c/rFKIP6y9hz+gX4g/ATmIPwRbhz/GgIg/ywyIP6juhz/er4c/HcuHPzg9iD9EDYg/
gHGIP33jhz/OIog/0kCIPxEoiD/6L4g/GFCIP3Sxhz+OzYc/rlyIP3gGiD//P4g/Y2yIP/QS
iD8fDog/IFKIP+VEiD+C3oc/bjSIPy1UiD/Mrog/8ReIP5pPiD+ur4g/FqGIPw/0iD8n1Yg/
c+CIPxpSiD/kv4g/XCiIP5yFiD9a54g/fDGIP+l7iD8uoIg/yXeIP9ePiD+VzYg/AVqIPwju
iD/dz4g//66IP1NgiD+Tl4g/xZiIP2FyiD+qO4g/N/iIPxHjiD9D04g/xAWJP4vViD+IKYk/
h7mIPw27iD97jog/mLKIP9fmiD+G/4g/AimJP7LDiD/2u4g/DPmIPxb5iD9/54g/4NeIP3Jw
iD8ctIg/u96IP54oiT/Br4g/R+qIP4VFiT/5wog/FaGJPwd3iT/eXYk/DliJP/LliD9xGIk/
ymyJPwhciT9pXYk/4ySJPydmiT+BFIk/GC2JPyoeiT9yAYk/x+iIP4uziT9qzYg/r92IP/Yr
iT9ne4k/8SyJP51JiT8GM4k/FD+KP7HviD/+gIk/MF+JP3FxiT9/kok/32SJP1ByiT86ZIk/
eUmJP+z1iD9jdok/rsmJP4uPiT/2R4k/SIeJP7BYiT/0bok/RxOJP/WriT/4tYk/+eOJP66H
iT9Dhok/5BKKP8CpiT/igok/5meJP2PGiT8bu4k/J7WJPz/NiT+IuIk/DBaKP1geij/e44k/
7oqJPwnMiT+j6Yk/BjKKPyxOij+H8ok/tZmKP1w/ij+loYk/nrKJPwJXij9x+ok/l9mJP/Aj
ij97+4k/SjmKPz59ij8KmIk/zACKP0Jlij96Poo/SDaKP1uEiT9mKoo/pHeKPzsBij/OGYo/
9RyKP62Kij/Mjoo/s7OKPyIPij8044k/VXqKP0bQij+Dc4o/SneKP0GKij9vLYo/A32KP5ol
ij/xMYo/426KP682ij/o7Yk/6taKP9QVij+OHYs/E2qKP5xIij/lWoo//QeKPwVviz+R+4o/
auiKPwibij/3loo/7VaKP52Xij+Omoo/aliKPyCzij/F0Yo/rgeLP8Gwij/pooo/d42KP3ym
ij/62oo/kTmKPxyuij9KcYo/DGmKP75+ij/enoo/TiOLPyPIij/4MYo/NYaKP7WXij9y3Io/
M0CKP8gHiz9b/4o/PPSKP4kNiz8z6Io/x6uKPxLRij/1los/bQ2LP7E2iz8hBYs/XLWKP1Ps
ij903oo/1d2KP28yiz9v/Yo/M/GKP4Qtiz+2K4s/BdyKP4upij+09Yo/rvGKP3Cpij9Y8Io/
uAyLPy4Iiz+6SIs/2TCLPxRniz8qjIo/N+mKP2fUij/QT4s/KE+LP0Hlij81TIs/JmeLP9WJ
iz+LHIs/J26LPy0qiz/h24o/lCKLP37uij+r5Yo/4FCLPzmlij9Xdos/dUSLPw3/ij9iT4s/
ShqLPwSuiz/h1Yo/xzeLP1HSij+qfos/8aeLP0T8ij84aos/HvqKP2/pij/YlIo/FjGLP0Ss
iz9rcos/RqqLP6F9iz94QYs/NdWLP55Aiz+UZ4s/DMqLPyIeiz8yQIs/B5mLPzW/iz8xFos/
pgiLPymGiz/yPYs/VG2LP5s8iz+o3Is/4ViLP8Vviz/1rIs/CcyLP1JGiz+qTos/hxqMP0Aa
iz+E3os/qDuLP7Imiz+EqIs/WBuMP8lGiz9YV4s/y0aLP7iuiz+CeYs/GpeLP8EwjD85/Is/
z66LP8WXiz8aq4s/AViLP8Hziz+Oaow/K22LP9nRiz/zkIs/1tuLP7+Piz931os/hM6LP9Ks
iz+lYYs/qM+LP9Kciz+U3Is/xBWMP1RfjD//Dow//+GLP98SjD+M/os/qNWLP+IOjD+EAIw/
ZeCLP7Txiz+22os/8zGMP+wrjD/b4Ys/y7iLP/uZjD8FhIs/hT+MP0UwjD8jKYw/3ZSMP/8M
jD8QKIw/X2eMP7Geiz+p7Ys/BcOLP2aWiz+pYIw/Y0OMP7PBjD/bbIw/aRyMP79WjD+pR4w/
C1KMPyagjD8xVow/6c2LP6hOjD+jbYw/r12MPzMqjD/tkYw/jnuMP5fHjD9heow/gD+MP3WY
jD8NE4w/opiMP1GWjD/9N4w/FHuMP8mOjD+TdIw/uGiMP8hLjD+ex4s/oW+MP6PJjD9jK4w/
Mj6MP+DDjD/nV4w/+1qMP+nEjD/0aow/TJmMPx5jjD94KYw/A5eMP5WAjD9Wvow/6YiMP2rh
iz9ewYw/pbSMP6YFjD9SdIw/ogmMPzeEjD8hWYw/yJuMP6LnjD9+eow/uBuNPzWRjD/xBY0/
eU2MPy56jD9w9ow/I5qMP0hijT/e4Iw/5J+MPx99jD8p3ow/gs6MPzMOjT8Srow/7NSMP9Xi
jD8ETIw/4gGNP1CDjD8EEo0/ewqNPxbwjD9y4ow/EPeMPz64jD+s54w/j4eMP/mvjD8kg40/
b+2MP2FxjT+b1Yw/3Y6MP0UEjT/KjI0/iJyNP1AdjT92n4w/CdCMPx7zjD/3Bo0/EhSNP2TM
jD+0t4w/R/yMPxPujT8P/Iw/lwmNP6AmjT9QQY0/2JCMP396jT/u3Yw/muyMP23ijD9eAY0/
CfaMPzAWjT9bzYw/I3ONPzdyjT+dn4w/MlmNP6/QjD+dv4w/Xv2MP2cGjT8C24w/11SNP+lE
jT99VI0/NKqMP9iajD9+co0/wFiNP1DRjD/3Ho0/SJGNPxaijD/WEY0/+iaNP9kujj9GTY0/
Ua2NP4ksjT9/UI0/E+eMP6N6jT95I40/uAONP/IKjT/JNI0/l2GNPxp7jT8SFY0/PjmNPxZj
jT96gY0/fkGNP4Z/jT8urY0/ctCNP3eTjT/jf40/EZKNP3t1jT9kUI0/VsONPyrHjT8N+Y0/
vYqNP1J1jT+Iuo0//p6NP/esjT/vzY0/+gONP4hKjT9eDo0/NwmOP4akjT8PnI0/f9aNP1pb
jT/IhY0/oayNP1qzjT8+XY4/em+NP+XAjT/UT40/dGONPzemjT+mlI0/TQeOP6WnjT9tuI0/
QDqNPzePjT+nhY0/5C2NP4VzjT+00I0/qIyNP8yQjT+eLY4/KvaNP7z+jT+oQI4/5kiNPxjs
jT8dEI4/hVuNP0XTjT8ny40/GlCNPxZxjj+7wo0/p9ONP238jT8FtY0/CN2NP+ikjT9Wwo0/
6G6NP57yjT/cQY0/wGGOP3HjjT8SyI0/p16OP0syjj8hwI0/PZeNPxFgjj/kD44/QxyOP4MR
jj8iHo4/hd2NPxNtjj9FWY4/fJGOP+8Wjj9i840/w06OP/dRjj/70I0/T92NPw9Qjj880I0/
vviNP+b2jT+gaI4/0WqOPwgSjj/ru44/9YuOP+XTjT/eLI4/Cu6NP460jj8Vj44/f5uOP8KG
jj+OOY4/GE6OP9USjj8IdI4/vnCOPwrKjT/1JI4/9DuOP7T1jT8E8I0/2EOOP23/jT/1L44/
pTSOP0Rmjj/wVY4/nZeOP7Uzjj/eYY4/fayOP9BNjj9lWI4/YQOOPxeHjj+1M44/zxWPPwkO
jj+zZY4/jOKOP9wGjj+4ao4/e9SOP85rjj8xa44/sMWOP8lrjj82oo4/XYuOP2d8jj+2yI4/
EG6OP09mjj9RS44/U1SOP0LLjj/gtI4/KyqOP9g7jj+pDo4/VJKOP01pjj+sZo4/J6eOP73A
jj+03I4/wQuOPzChjj/NY44/1lWOP+vbjj9DwI4/xJeOP05ijj84j44/bWWOPyrEjj9AEo4/
B7COP4i3jj9VkY4/EpSOP8lojj+9qY4/27KOP7UMjz+KTI4/e+OOP2GJjj/bZI4/ZLmOP5eV
jj/ixY4/3JuOP8z2jj+JKI8/VOaOPz25jz96gI4/CqeOP9nEjj9jh48/yfqOP/DVjj8kHI8/
OT2PPxPfjj9wi44/uciOP93bjj/17I4/ibuOPyLujj+qZo8/hvGOPy3Kjj/VIo8/Z9qOPx67
jj9Ero4/SwKPP+fkjj9LzI4/louPP1Ywjz+Wv44/Ym2PP1X4jj+/844/+SuPP+Mxjz8tMo8/
DbSOP9PAjj/IHY8/ZxqPP6hMjz/wAY8/gYyOP34JkD9SPY8/sTGPP5jVjj+bvo4/FeiOP5yp
jj9pLY8/pXePP75ojz8sqI8/k1yPP71Ojz/sho8/J5GPP/9Bjz9Q3I8/QLKPP8Rgjz9jfI8/
g4mPP5Tzjj8k2Y4/xY6PP/Y2jz/HC48/ck+PP+20jz8tWI8/7byPP37Ajz/i/o4/B+WOP81Y
jz8LOo8/UDaPP7R3jz/oK48/wLSPPyXnjj9H3Y4/+LaPP9qTjz+tpY8/ZhyPP0/4jz9vqo8/
p3aPP7G6jz/84Y8/e1qPP3s+jz+Ve48/W5GPPwC+jz/eMI8/</AssayYData></Step><Step><CommonData><SampleLocation>1</SampleLocation><SampleID></SampleID><SampleGroup></SampleGroup><SampleInfo></SampleInfo><SampleRow>F</SampleRow><SamplePlate>1</SamplePlate><WellType>BUFFER</WellType><Concentration>-1</Concentration><ConcentrationUnits>µg/ml</ConcentrationUnits><MolarConcentration>-1</MolarConcentration><MolarConcUnits>nM</MolarConcUnits><MolecularWeight>-1</MolecularWeight><Temperature>25</Temperature><StartTime>8885691</StartTime><AssayTime>180</AssayTime></CommonData><FlowRate>600</FlowRate><StepType>DISASSOC</StepType><StepName>Dissociation</StepName><StepStatus>OK</StepStatus><ActualTime>180</ActualTime><CycleTime>0.2</CycleTime><AssayXData Points="900">n189RdJiPUUFZj1FNWk9RWxsPUWfbz1F0nI9RQV2PUU5eT1FbHw9RZ9/PUXSgj1FBYY9RTmJ
PUVsjD1Fn489RdKSPUUFlj1FOZk9RZWcPUWfnz1F86I9RQWmPUU5qT1FbKw9RZ+vPUXOsj1F
BbY9RTm5PUVsvD1Fm789RfPCPUUFxj1FOck9RWzMPUWfzz1F69I9RQXWPUU52T1FbNw9RZ/f
PUXO4j1FAeY9RTnpPUVo7D1Fn+89RdLyPUUB9j1FOfk9RWz8PUWb/z1F0gI+RQEGPkU5CT5F
bAw+RZ8PPkXSEj5FBRY+RTkZPkVsHD5Fnx8+RdIiPkUFJj5FNSk+RWwsPkWfLz5FzjI+RQU2
PkU5OT5FbDw+RZ8/PkXSQj5FBUY+RTVJPkVsTD5Fm08+RdJSPkUFVj5FOVk+RWhcPkWfXz5F
zmI+RQVmPkU5aT5F42w+RZtvPkXScj5FBXY+RTl5PkVofD5Fn38+Rc6CPkUBhj5FOYk+RWyM
PkWfjz5FzpI+RQWWPkU5mT5FaJw+RZufPkXSoj5FBaY+RTWpPkVsrD5Fn68+RdKyPkUBtj5F
Obk+RWy8PkWfvz5F0sI+RQXGPkU5yT5FaMw+RZ/PPkXS0j5FDtY+RTnZPkVs3D5Fn98+RdLi
PkUF5j5FOek+RWjsPkWf7z5F0vI+RQX2PkU5+T5FbPw+RZ//PkXOAj9FBQY/RTUJP0VsDD9F
nw8/Rc4SP0UFFj9FORk/RWgcP0WfHz9FziI/RQUmP0U1KT9FbCw/RZ8vP0XSMj9FBTY/RTk5
P0VsPD9Fmz8/RdJCP0UFRj9FOUk/RWhMP0WbTz9FzlI/RQVWP0U5WT9FbFw/RZ9fP0XSYj9F
AWY/RTRpP0VobD9Fm28/RdJyP0UFdj9FNHk/RWx8P0Wffz9FzoI/RQWGP0U5iT9FbIw/RZ+P
P0XSkj9FBZY/RTSZP0VonD9Fm58/Rc6iP0UFpj9FOak/RWysP0Wbrz9FzrI/RQG2P0U0uT9F
bLw/RZ+/P0XOwj9FBcY/RTnJP0VszD9Fm88/RdLSP0UB1j9FOdk/RWzcP0Wb3z9FzuI/RQHm
P0U56T9FaOw/RZ/vP0XO8j9FBfY/RTT5P0Vo/D9Fm/8/RdICQEUFBkBFOQlARWwMQEWfD0BF
zhJARQEWQEU0GUBFbBxARZ8fQEXSIkBFASZARTkpQEVsLEBFny9ARdIyQEUFNkBFNDlARWw8
QEW8P0BF0kJARQVGQEU5SUBFbExARZtPQEXOUkBFAVZARTlZQEVoXEBFn19ARc5iQEUFZkBF
NGlARWhsQEWbb0BF0nJARQF2QEU5eUBFbHxARZ9/QEXOgkBFBYZARTmJQEVsjEBFm49ARdKS
QEUFlkBFNJlARWicQEWfn0BF0qJARQWmQEU5qUBFaKxARZ+vQEXOskBFBbZARTS5QEVovEBF
n79ARdLCQEUFxkBFOclARWzMQEWfz0BFztJARQXWQEU02UBFbNxARZ/fQEXO4kBFAeZARTTp
QEVo7EBFn+9ARdLyQEUF9kBFOflARWz8QEWf/0BF0gJBRQEGQUU5CUFFaAxBRZ8PQUXSEkFF
BRZBRTkZQUVsHEFFmx9BRc4iQUUFJkFFOSlBRWwsQUWfL0FF0jJBRQU2QUU0OUFFaDxBRZs/
QUXOQkFFBUZBRTlJQUWVTEFFm09BRc5SQUUBVkFFOVlBRWhcQUWbX0FF0mJBRQFmQUU5aUFF
bGxBRZ9vQUXOckFFBXZBRTR5QUVofEFFn39BRc6CQUUBhkFFNIlBRWyMQUWbj0FF0pJBRQWW
QUU5mUFFaJxBRZufQUXSokFFAaZBRTSpQUVsrEFFn69BRdKyQUUFtkFFOblBRWi8QUWbv0FF
0sJBRQXGQUU5yUFFaMxBRZvPQUXO0kFFDtZBRTTZQUVs3EFFm99BRc7iQUUB5kFFOelBRWjs
QUWb70FFzvJBRQH2QUU0+UFFaPxBRZ//QUXSAkJFAQZCRTkJQkVoDEJFnw9CRc4SQkUBFkJF
ORlCRWgcQkWfH0JFziJCRQEmQkU0KUJFbCxCRZsvQkXSMkJFATZCRTQ5QkVsPEJFnz9CRc5C
QkUFRkJFOUlCRWhMQkWfT0JF0lJCRQVWQkU0WUJFaFxCRZ9fQkXOYkJFBWZCRTRpQkVobEJF
m29CRc5yQkUFdkJFOXlCRWx8QkWff0JFzoJCRQGGQkU0iUJFaIxCRZuPQkXOkkJFAZZCRTSZ
QkVonEJFm59CRc6iQkUSpkJFNKlCRWisQkWfr0JFzrJCRQG2QkU0uUJFaLxCRZu/QkXOwkJF
AcZCRTTJQkVszEJFm89CRc7SQkUF1kJFNNlCRWzcQkWb30JFzuJCRQHmQkU06UJFaOxCRZ/v
QkXS8kJFAfZCRTT5QkVs/EJFm/9CRc4CQ0UFBkNFNAlDRWgMQ0WbD0NF0hJDRQEWQ0U0GUNF
aBxDRZsfQ0XOIkNFASZDRTkpQ0VoLENFpy9DRc4yQ0UBNkNFOTlDRWg8Q0X1P0NFzkJDRQVG
Q0U0SUNFaExDRZtPQ0XSUkNFAVZDRTRZQ0VsXENFm19DRc5iQ0UFZkNFOWlDRWhsQ0Wbb0NF
znJDRQF2Q0U0eUNFaHxDRZt/Q0XOgkNFAYZDRTmJQ0VojENFn49DRc6SQ0UFlkNFNJlDRWic
Q0Wbn0NFzqJDRQGmQ0VZqUNFaKxDRZuvQ0XSskNFAbZDRTS5Q0VovENFn79DRc7CQ0UFxkNF
NMlDRWjMQ0Wfz0NFztJDRQHWQ0U02UNFbNxDRZvfQ0XO4kNFBeZDRTTpQ0WI7ENFn+9DRdLy
Q0UF9kNFNPlDRWj8Q0Wb/0NF0gJERQEGREU0CURFaAxERZsPREXOEkRFARZERTkZREVoHERF
mx9ERc4iREUBJkRFNClERWgsREWbL0RFzjJERQE2REU0OURFaDxERZs/REXSQkRFAUZERTRJ
REVoTERFm09ERc5SREUFVkRFOVlERWhcREWbX0RFzmJERQFmREU0aURFaGxERZtvREXOckRF
BXZERTR5REVofERFm39ERc6CREUBhkRFNIlERWiMREWfj0RFzpJERQGWREU0mURFaJxERZuf
REXOokRFAaZERTSpREVwrERFm69ERc6yREUFtkRFNLlERWi8REWbv0RFzsJERQHGREU5yURF
aMxERZvPREXO0kRFAdZERTTZREVo3ERFm99ERc7iREUB5kRFOelERWjsREWb70RFzvJERQX2
REU0+URFaPxERZ//REXOAkVFAQZFRTQJRUVsDEVFnw9FRc4SRUUBFkVFNBlFRWgcRUWbH0VF
ziJFRQEmRUU5KUVFbCxFRZ8vRUXOMkVFBTZFRTQ5RUVoPEVFmz9FRc5CRUUBRkVFNElFRWhM
RUWbT0VF0lJFRQFWRUU0WUVFaFxFRZtfRUXOYkVFAWZFRTlpRUVobEVFm29FRc5yRUUOdkVF
OXlFRWx8RUWff0VFzoJFRSqGRUU5iUVFbIxFRZuPRUXOkkVFAZZFRTmZRUVonEVFm59FRdKi
RUUFpkVFOalFRWisRUWbr0VF0rJFRQW2RUU0uUVFaLxFRZ+/RUXOwkVFBcZFRTTJRUVozEVF
n89FRc7SRUUK1kVFOdlFRWzcRUWf30VF0uJFRQXmRUU06UVFbOxFRZ/vRUXS8kVFBfZFRTn5
RUVs/EVFr/9FRdICRkUFBkZFOQlGRWwMRkWfD0ZF0hJGRQUWRkU5GUZFbBxGRZ8fRkXSIkZF
BSZGRTkpRkVsLEZFny9GRdIyRkUFNkZFOTlGRWw8RkWfP0ZF0kJGRQVGRkU5SUZFbExGRZ9P
RkXSUkZFBVZGRTlZRkVsXEZFn19GRdJiRkUFZkZFOWlGRWxsRkWfb0ZF0nJGRQV2RkU5eUZF
bHxGRZ9/RkXSgkZFBYZGRTmJRkVojEZFn49GRdKSRkUFlkZFOZlGRWycRkWfn0ZF0qJGRQWm
RkU0qUZFbKxGRZ+vRkXSskZFBbZGRTm5RkVsvEZFn79GRdLCRkUFxkZFOclGRWzMRkWfz0ZF
0tJGRQXWRkU52UZFbNxGRZvfRkXS4kZFBeZGRTnpRkVs7EZFn+9GRdLyRkUF9kZFOflGRWz8
RkWf/0ZF0gJHRQUGR0U5CUdFbAxHRZ8PR0XzEkdFBRZHRTkZR0VsHEdFmx9HRdIiR0UFJkdF
OSlHRWwsR0WfL0dF0jJHRQU2R0U5OUdFbDxHRZs/R0XSQkdFBUZHRVVJR0VsTEdFn09HRdJS
R0UFVkdFOVlHRWxcR0WfX0dF0mJHRQVmR0U5aUdFbGxHRZ9vR0XSckdFBXZHRTl5R0VsfEdF
n39HRdKCR0UFhkdFOYlHRWyMR0Wfj0dF0pJHRQWWR0U5mUdFaJxHRZ+fR0XSokdFAaZHRTmp
R0VsrEdFn69HRdKyR0UFtkdFOblHRWy8R0Wfv0dF0sJHRQXGR0U5yUdFbMxHRZ/PR0XO0kdF
BdZHRTTZR0Vs3EdFn99HRdLiR0UF5kdFOelHRWzsR0Wb70dFzvJHRQX2R0U5+UdFbPxHRZ//
R0XSAkhFBQZIRTkJSEVoDEhFnw9IRdISSEUFFkhFNBlIRWgcSEWfH0hF0iJIRQUmSEU5KUhF
aCxIRZ8vSEXOMkhFBTZIRTk5SEVsPEhFnz9IRdJCSEUFRkhFOUlIRWhMSEWfT0hF0lJIRQVW
SEU0WUhFbFxIRZ9fSEXOYkhFAWZIRTlpSEVsbEhFm29IRc5ySEUFdkhFOXlIRWx8SEWbf0hF
0oJIRQWGSEU5iUhFaIxIRZuPSEXSkkhFBZZIRTmZSEVsnEhF</AssayXData><AssayYData Points="900">N9qNP8OQjT9J3o4/trCPP3DUkD/JOJI/VNCRP7qckz9045M/2wiUP87mlD/xH5U/96OVPz+s
lT/cYJU/4WmWPzcelj9uipY/MdmWPzA+lz/YnJY/PuCWP59blz/5FJc/VvCWP31slz/Bdpc/
bSuXP2sblz+xD5c/IG2XPz9llz/WAZc/FaKXP7j7lj/zKZc/H0iXPzgllz98bZc/iYqXPx1C
lz9lhJc//qyXPwWblz+hqZc/M7eXP/8Alz/OeJc/Hr+XP9l7lz8G45c/jkSXP6UamD/yhJc/
bH+XPxw3lz8Rkpc/slSXP+Jglz8BIpg/W6CXP4Mslz9yLJc/OtaXP02rlz/txZc/nWqXP418
lz8HFpg/An+XPyH6lj+cY5c/B/qXPzTrlz90m5c/nI2XP+7Nlz9QoZc/xpmXP2emlz9zmJc/
7WeXP2cNmD9XxJc/ozaXP0PBlz9trJc/wuqXP45vlz/+FZg/bXGXP/NJmD+euZc/BOCXP0yU
lz+Kcpc/5diXP3uRlz+UmZc/jHiXP/COlz8vlZc/5GuXP+XWlz9qZpc/aK2XP1PUlz954Jc/
CsqXPzA5mD8scZc/xOWXP9n2lz9tkJc/JNSXP3u8lz8X35c/+XyXP664lz/Gz5c/so2XP5aT
lz/dw5c/dk6YPx0FmD8pyJc/BBqYP+B3lz8WA5g/d5+XP+QUmD94KZg/wLWXPwDTlz9vlJc/
tlaXPxHzlz8hAZg/NAiYP9vrlz+H65c/84GYP8xYmD8i4Zc/CE2YP670lz+dppc/7QOYPx/B
lz+UsZc/rNyXPyPSlz+apJc/ekOYP+aUlz+s2Jc/WJyXP9wMmD+Pzpc/H7yXP6S6lz/twZc/
uuCXPxcgmD+yYZg/MMuXPzbWlz8bW5c/aZuYP+Pglz8Nspc/ofiXP721lz/7A5g/D9CXPxoT
mD9HHJg/26WXP3YAmD/WU5c/N3GYP1ZHmD9GmJc/gKKXPx5emD8K4Zc/aCOYP3q9lz9M4pc/
PYCXPy4WmD9lQJc/c6mXP1jFlz9quJc/+d6XPyKilz8L35c/zV+YP2jtlz+wD5g/9WWYP7gt
mD+EkJc/6RuYP6WQmD+c4Zc/qGSYP9uTlz9hEpg/6wyYP0XClz+5bJg/CMqYP0zklz9hx5c/
EnOYP32vlz/3N5g/EbyXPzYjmD9bDpg/rtiXPxoMmD95LZg/9niYP/8amD9IY5g/MTuYP83c
lz+HUJg/qxiYPxb6lz/NQJg/zPCXP9hAmD+HRpg/wgCYP8UmmD+yw5c/XfCXP1a4mD8tOpg/
RwGYP3Z1mD8ZT5g/VC2YP1GSmD8oSpg/WDOYP/7Flz8o+5c/2fCXP1UjmD9ZOpg/6DqYPyoW
mD8jjJg/bIaYP5Xtlz8YwZc/c+yYP9ZpmD+KkJg/8BSYPwYamD8JOZg/OUWYP71VmD+aOZg/
SciYPzcEmD8Nnpc/6meYP6eYmD/XB5g/1OaYP3JHmD9sXJg/RxmYP6mDmD99KJg/FJuYPxRR
mD+Ku5c/++mYPxQxmD9lGpg/1Q6YPwoAmD8+EZg/6ViYP9Tmlz+GFJg/iWOYPwaVmD8ifpg/
hnaYP7OSmD9dhZg/PzSYP+Hilz/+EZg/yl2YP8cemD8aUZg/aW6YP6tVmD84OZg/m0iYPx6m
mD9Fzpg/oUaYPxAcmD9N0Jg/qFOYP04GmD+5fpg/DU+YP89VmD+Hbpg/68OYP8q2mD+nv5c/
PJaYPztWmD8B0pg/CICYPy3emD/y1Zg/KHqYPxlymD+kDpg/bZqYP6XUmD9Yrpg/lZWYP1Zo
mD9qo5g/l+2YPzeCmD9dgpg/qoaYPyKKmD/HRZg//lmYP2uRmD/sgpg/z1eYP56DmD+Sxpg/
b5eYP1thmD+9nZg//F2YP+b6mD8Q7pg/spiYPy27mD/NhZg/HTGZPyDJmD8xrZg/6pGYP1ci
mT8v5pg/KHSYP2UvmD+XHZk/iMqYP4IWmT/vnpg/j86YP96+mD9FfZg/6hqZP8pemD+G/Jg/
jUGYP16jmD+juJg/pseYPy/MmD/TX5k/DWeYPzclmT8ZqZg/GKiYP1mVmD/Yvpg/o7mYP5GM
mD/6U5k/l8aYPw7gmD+2hJg/GPWYPySAmD/sEJk/RLaYP7R3mT+eCpk/MxGZP6jvmD8x7Jg/
+3aYP8kqmD+AuJg/mvaYP+ycmT+4lZg/HaSYP7UlmT9TxZg/4aiYP4O1mD97yJg/MVGYPxGM
mD/zNJk/GR2ZP+X/mD9m05g/BcqYPyTxmD/525k/yg+ZP0n+mD9rNpk/AOeYP3lhmT/lBpk/
X+iYP/3rmD/bOJk/+X6YPyUsmT/rBpk/6Q2ZP2UbmT9az5g/YP2YP2P3mD8s25g/NzWZP8i2
mD+85Zg/XwqZPxmHmD+v5pg/VgmZP18wmT+x5Zg/8oyYP4mymD8kQ5k/xp6ZP7zhmD8GwZg/
QTOZP3eOmT/eTZk/1naZP4jmmD+U7Zg/IeWYP5e6mD8EVJk/X6GZP/FMmT8YCZk/zyiZPwX6
mD810pg/0vOYP3tCmT+4Npk/7NKZPxkrmT8LSpk/tSuZP9wfmT/LEJk/Xp+ZP8tamT9yF5k/
fA6ZP5hhmT96O5k//jCZPyR6mT+GjZk/VCaZP8p0mT9kMJk/+dCYP717mT+78Jg/WA6ZP6wm
mT+sQpk/JPuYP9BrmT/jUJk/1KqYP5msmT+VgJk/3dWZP5wmmT8RFJk/vP6YP6SLmT9t9pk/
3cyZP4REmT9PXZk/5jOZPwE4mT8Tn5k/muCYP4hymT/ePJk/7I2ZP8VMmT8qw5k/JPKYP73b
mT8lIJk/ApiZP9Q8mT+WZJk/vWKZPzcVmT+b4pg/YHGZP9dgmT+NJZk/35aZP580mT8PBZk/
bg2aP608mT/ysZk/5XWZP7sbmT8KP5k/Dw6ZPyK2mT8z3Zk/vCSZP7samT/OrZk/sseZP1W7
mT8yT5k/WF+ZPwtfmT81n5k/y1+ZP5yQmT/MyJk/cwqaPyWqmT//dZk/y6+ZP0f9mT8Ccpk/
q4mZP0mimT+1rJk/B8CZP9jZmT/U8pk/n56ZPyKXmT+N9pk/2e6ZPySymT8T5pk/XV6ZP4bE
mT+Y2Jk/daaZP7TcmT87NZo/Z3qZP3urmT9L/Jk/QnWZPwobmT+7sZk/QBuZPwupmT+215k/
HQ2aP1ohmT+u75k/NMyZP/7hmT8tKJo/E7OZP42Bmj90EZo/d1qaP7xJmj/YTpo/tQOaPzaw
mT/Mvpk/9eGZP3VJmj/riJk/YIOZP/dbmT++zpk/kzqZP4DnmT82ipk/282ZP1Ihmj9YH5o/
/8WZP6yjmT/GkJk/IcKZP01amj8AA5o/x8qaP92NmT9k/pk/txKaP0cDmj+CApo/1tSZP/7Q
mT/Gdpo/isKZP78Dmj/wz5k/ltuZP54xmj9aPZo/u7+ZP0HRmj+r2Zk/K/WZP/TtmT9w1Jk/
4/uZP0HomT/jyZk/5q6ZP2g4mj/zApo/BFuaPzeImj/495k/DS2aP17umT+ZJpo/mzGaP/Uk
mj8O+Jk/nAyaP4PMmT9zJpo/fe+ZP/uxmj9RNpo/euCZP1j/mT+T9Jk/bk2aP18Tmj/SW5o/
1TCaPyI2mj9eUJo/Id+ZP7QTmj9Og5o/zVSaP6CFmj/y+pk/xP6ZP0Yemj+HYZo/MjuaP5pq
mj/BH5o/T2+aP0YFmj9FW5o/LeGZP+QBmj+3aJo/F66aPwNvmj/xL5o/ng+aP9Npmj82WZo/
5AKbPxthmj9oQJo/SsiaP6BYmj9Chpo/EHSaPztSmj+UAJs/yfKZP35zmj8445o/Z/eZPydP
mj+WfZo/GLGaP//Amj/ESJo/GoWaPw2EmT8pdJo/zCGbP+DImj/Wrpo/iUyaPzA8mj+pGpo/
XN6ZP3CBmj94Xpo/rHWaPye3mj8os5o/MbeaP1yFmj9Bp5o/mheaP8d4mj+eY5o/BciaP5C5
mj8CYpo/QpOaPxcgmj+ZGJo/iEeaPza2mj/SsJo/pBGaP+l+mj8aa5o/AqWaP6JVmj+mmZo/
ez+aP+dUmj8cjZo/VgaaPz3Kmj/AI5s/z3+aPymymj8nupo/X+WaP7Llmj9WYpo/Z7SaP8Zj
mj8+05o/9WGaP8rkmj/2NJo/9ZGaP3qMmj8gppo/rfaaP5Oumj+C9Zo/l/aaP1Ufmz/Eepo/
GkSaPy7Pmj/xhZo/eX6aP6jwmj+/npo/tvOaP/atmj+sUZo/KtuaP14Fmz8GJJs//PWaP5Cu
mj+RFJs/7L2aP8m9mj/KT5o/sG+aP19emz+E7Jo/cY6aPxrpmj/Wo5o/Tz6aP8/+mj9MwJo/
e0mbP1F4mj+Vgpo/pBybP6fjmj841po/bT2bP3mbmj9Iu5o/64yaP1s2mz98NZs/ZmObP8fD
mj8Dkpo/damaPzpzmj+bTZs/89aaPxbdmj9F85o/myibP2yjmz/d9Jk/Pu+aPx6nmj/F/Zo/
RC2bPwJGmz8g95o/zkubP1Yumz/dqZs/0bmaP7oGmz9TFZs/sASbP5yBmz8SpZo/ci+bP37x
mj8F6Zo/oLGaP9Ggmj8pH5s/gZeaP04Zmz8h8Jo/ryCbP0Dhmj+hlJs/5jybP/Qnmz+P7po/
rnybP+p0mz9rDZs/deKaP6Dvmj+8Nps/4duaP8inmz+uO5s/HEubPxkUmz/+gJs/z3ObP5h7
mz9xGZs/WCmbP1Ofmz8mVps/btmaP45vmz+8sJo/Md6aP52Dmz/7kJs/k+iaP7lPmz9tEps/
PEWbP65xmz9o6Jo/WM2aP2PRmz8jA5s/azebP4Usmz+eYZs/</AssayYData></Step><Step><CommonData><SampleLocation>11</SampleLocation><SampleID></SampleID><SampleGroup></SampleGroup><SampleInfo></SampleInfo><SampleRow>F</SampleRow><SamplePlate>1</SamplePlate><WellType>REGENERATION</WellType><Concentration>-1</Concentration><ConcentrationUnits>µg/ml</ConcentrationUnits><MolarConcentration>-1</MolarConcentration><MolarConcUnits>nM</MolarConcUnits><MolecularWeight>-1</MolecularWeight><Temperature>25</Temperature><StartTime>9074750</StartTime><AssayTime>5</AssayTime></CommonData><FlowRate>1000</FlowRate><StepType>KREGENERATION</StepType><StepName>Regeneration</StepName><StepStatus>OK</StepStatus><ActualTime>5.00005</ActualTime><CycleTime>0.2</CycleTime><AssayXData Points="25">n59IRdKiSEUFpkhFOalIRWisSEWfr0hF0rJIRRK2SEU5uUhFbLxIRZ+/SEXSwkhFBcZIRTXJ
SEVszEhFm89IRdLSSEUF1khFNdlIRWzcSEWf30hF0uJIRQHmSEU56UhFbOxIRQ==</AssayXData><AssayYData Points="25">JUW8v9+M479WlvO/vmb+vwclA8C+RQbAK94IwNCbC8BJtQ3AMP4OwL/rEMAyXRLAT6ATwJYd
FcCe/xXAFUUXwIJZGMAT/RjAEQAawBCwGsDgWxvAWzgcwPLpHMCvgx3AorMdwA==</AssayYData></Step><Step><CommonData><SampleLocation>12</SampleLocation><SampleID></SampleID><SampleGroup></SampleGroup><SampleInfo></SampleInfo><SampleRow>F</SampleRow><SamplePlate>1</SamplePlate><WellType>NEUTRALIZATION</WellType><Concentration>-1</Concentration><ConcentrationUnits>µg/ml</ConcentrationUnits><MolarConcentration>-1</MolarConcentration><MolarConcUnits>nM</MolarConcUnits><MolecularWeight>-1</MolecularWeight><Temperature>25</Temperature><StartTime>9090663</StartTime><AssayTime>5</AssayTime></CommonData><FlowRate>1000</FlowRate><StepType>KREGENERATION</StepType><StepName>Regeneration</StepName><StepStatus>OK</StepStatus><ActualTime>4.99907</ActualTime><CycleTime>0.2</CycleTime><AssayXData Points="25">n+9IRc7ySEUB9khFNflIRWj8SEWf/0hFzgJJRQEGSUU1CUlFaAxJRZsPSUXOEklFBRZJRTkZ
SUVoHElFmx9JRdIiSUUFJklFOSlJRWgsSUWbL0lF0jJJRQE2SUU5OUlFaDxJRQ==</AssayXData><AssayYData Points="25">VmZZP2MWWz9+LmA/9xRlPya3aj+Jmm0/pPtwP3VJcz/FHXc/Cot4Pyrxej9+BHw/1mR9Pxy8
fj/0RoA/jWGAPzYggT+ZuIE/qJKCP5MAgz/W9YI/V0WDPyc6hD+VWoQ/dnqEPw==</AssayYData></Step><Step><CommonData><SampleLocation>11</SampleLocation><SampleID></SampleID><SampleGroup></SampleGroup><SampleInfo></SampleInfo><SampleRow>F</SampleRow><SamplePlate>1</SamplePlate><WellType>REGENERATION</WellType><Concentration>-1</Concentration><ConcentrationUnits>µg/ml</ConcentrationUnits><MolarConcentration>-1</MolarConcentration><MolarConcUnits>nM</MolarConcUnits><MolecularWeight>-1</MolecularWeight><Temperature>25</Temperature><StartTime>9106907</StartTime><AssayTime>5</AssayTime></CommonData><FlowRate>1000</FlowRate><StepType>KREGENERATION</StepType><StepName>Regeneration</StepName><StepStatus>OK</StepStatus><ActualTime>4.99907</ActualTime><CycleTime>0.2</CycleTime><AssayXData Points="25">mz9JRcpCSUX9RUlFMUlJRWhMSUWXT0lFylJJRf1VSUUxWUlFaFxJRZdfSUXOYklF/WVJRTFp
SUVkbElFm29JRcpySUUBdklFMXlJRWR8SUWbf0lFzoJJRQGGSUUxiUlFZIxJRQ==</AssayXData><AssayYData Points="25">jAL8v1tXC8DFGhDA0mgTwLO9FcCndxfAUXcYwOQEGsAsFhvAjm0cwEUXHcACnh3AoUwewF41
H8DzwR/AwFEgwKMgIcC0cCHA1uQhwOiVIsAZmCLAekQjwMyyI8AR3yPA2wUkwA==</AssayYData></Step><Step><CommonData><SampleLocation>12</SampleLocation><SampleID></SampleID><SampleGroup></SampleGroup><SampleInfo></SampleInfo><SampleRow>F</SampleRow><SamplePlate>1</SamplePlate><WellType>NEUTRALIZATION</WellType><Concentration>-1</Concentration><ConcentrationUnits>µg/ml</ConcentrationUnits><MolarConcentration>-1</MolarConcentration><MolarConcUnits>nM</MolarConcUnits><MolecularWeight>-1</MolecularWeight><Temperature>25</Temperature><StartTime>9123010</StartTime><AssayTime>5</AssayTime></CommonData><FlowRate>1000</FlowRate><StepType>KREGENERATION</StepType><StepName>Regeneration</StepName><StepStatus>OK</StepStatus><ActualTime>5.00005</ActualTime><CycleTime>0.2</CycleTime><AssayXData Points="25">l49JRcaSSUX5lUlFLZlJRWScSUWXn0lFxqJJRf2lSUViqUlFZKxJRZevSUXKsklF/bVJRS25
SUVkvElFl79JRcrCSUX5xUlFLclJRWTMSUWXz0lFxtJJRfnVSUUx2UlFZNxJRQ==</AssayXData><AssayYData Points="25">BTNgP2qoXz91WmU/MadrP5xfbz+NYXQ/9QR4P40nej8Lp30/3fZ+P5uRgD+/qIE/yUWCP9J1
gj/3t4M/NTOEPx6NhT8zJYU/Gh6GPxdzhj9YDIc/b8WGPwTghz/ANog/M1WIPw==</AssayYData></Step><Step><CommonData><SampleLocation>11</SampleLocation><SampleID></SampleID><SampleGroup></SampleGroup><SampleInfo></SampleInfo><SampleRow>F</SampleRow><SamplePlate>1</SamplePlate><WellType>REGENERATION</WellType><Concentration>-1</Concentration><ConcentrationUnits>µg/ml</ConcentrationUnits><MolarConcentration>-1</MolarConcentration><MolarConcUnits>nM</MolarConcUnits><MolecularWeight>-1</MolecularWeight><Temperature>25</Temperature><StartTime>9139095</StartTime><AssayTime>5</AssayTime></CommonData><FlowRate>1000</FlowRate><StepType>KREGENERATION</StepType><StepName>Regeneration</StepName><StepStatus>OK</StepStatus><ActualTime>4.99907</ActualTime><CycleTime>0.2</CycleTime><AssayXData Points="25">l99JRcbiSUX55UlFMelJRWDsSUWT70lFxvJJRfn1SUUt+UlFZPxJRZP/SUXGAkpF/QVKRS0J
SkVgDEpFkw9KRcYSSkUBFkpFoxlKRWAcSkWTH0pFxiJKRQEmSkUtKUpFYCxKRQ==</AssayXData><AssayYData Points="25">xWMAwJjDDcDdWxLAQl0VwOEOF8BalBjAFFYawIcrG8DcHRzANYYdwB73HcBViB7AzVQfwI7Q
H8D6YiDAMe4gwFdrIcBzuSHANEsiwJKrIsCbeCLAAMEjwArGI8A+tCPAZxAkwA==</AssayYData></Step><Step><CommonData><SampleLocation>12</SampleLocation><SampleID></SampleID><SampleGroup></SampleGroup><SampleInfo></SampleInfo><SampleRow>F</SampleRow><SamplePlate>1</SamplePlate><WellType>NEUTRALIZATION</WellType><Concentration>-1</Concentration><ConcentrationUnits>µg/ml</ConcentrationUnits><MolarConcentration>-1</MolarConcentration><MolarConcUnits>nM</MolarConcUnits><MolecularWeight>-1</MolecularWeight><Temperature>25</Temperature><StartTime>9155164</StartTime><AssayTime>5</AssayTime></CommonData><FlowRate>1000</FlowRate><StepType>KREGENERATION</StepType><StepName>Regeneration</StepName><StepStatus>OK</StepStatus><ActualTime>4.99907</ActualTime><CycleTime>0.2</CycleTime><AssayXData Points="25">ky9KRcIySkX1NUpFKTlKRVw8SkWTP0pFwkJKRfVFSkUpSUpFYExKRY9PSkXCUkpF9VVKRSlZ
SkVcXEpFj19KRcJiSkX5ZUpFLWlKRWBsSkWPb0pFwnJKRfV1SkUteUpFXHxKRQ==</AssayXData><AssayYData Points="25">10lqP9BibD8xR3A/CCZ2P0ahez+sOn4/lPyAP53Kgj/Y3oM/xNyEP+3rhT+D4YY/HrGHP0HX
iD8Y3og/AwmKPx14ij8YU4s/tyqMP/UBjD8QXIw/ZvGMP00NjT9kW44/oRyOPw==</AssayYData></Step><Step><CommonData><SampleLocation>1</SampleLocation><SampleID></SampleID><SampleGroup></SampleGroup><SampleInfo></SampleInfo><SampleRow>F</SampleRow><SamplePlate>1</SamplePlate><WellType>BUFFER</WellType><Concentration>-1</Concentration><ConcentrationUnits>µg/ml</ConcentrationUnits><MolarConcentration>-1</MolarConcentration><MolarConcUnits>nM</MolarConcUnits><MolecularWeight>-1</MolecularWeight><Temperature>25</Temperature><StartTime>9169990</StartTime><AssayTime>30</AssayTime></CommonData><FlowRate>1000</FlowRate><StepType>BASELINE</StepType><StepName>Baseline</StepName><StepStatus>OK</StepStatus><ActualTime>29.9991</ActualTime><CycleTime>0.2</CycleTime><AssayXData Points="150">j39KRcKCSkX1hUpFKYlKRVyMSkWPj0pFwpJKRfGVSkUpmUpFXJxKRY+fSkXCokpF9aVKRSmp
SkVcrEpFj69KRcKySkX1tUpFJblKRVi8SkWLv0pFwsJKRfXFSkUlyUpFXMxKRY/PSkW+0kpF
9dVKRSnZSkVc3EpFj99KRb7iSkX15UpFJelKRVjsSkWL70pFwvJKRfX1SkUp+UpFXPxKRY//
SkXCAktF8QVLRSkJS0VcDEtFjw9LRcISS0X1FUtFKRlLRVwcS0WPH0tFwiJLRfUlS0UpKUtF
XCxLRY8vS0XCMktF9TVLRSk5S0VcPEtFiz9LRcJCS0X1RUtFKUlLRVxMS0WPT0tFwlJLRfVV
S0UpWUtFXFxLRY9fS0XCYktF9WVLRSlpS0VYbEtFj29LRcJyS0XxdUtFJXlLRVx8S0WPf0tF
woJLRfWFS0UpiUtFWIxLRY+PS0XCkktF9ZVLRSmZS0VcnEtFj59LRcKiS0XxpUtFKalLRVys
S0WPr0tFwrJLRfG1S0UpuUtFXLxLRY+/S0W+wktF8cVLRSnJS0VczEtFi89LRcLSS0Xx1UtF
JdlLRVzcS0WP30tFwuJLRfXlS0Up6UtFXOxLRY/vS0XC8ktF9fVLRSn5S0Vc/EtFi/9LRcIC
TEXxBUxFKQlMRVwMTEWLD0xFvhJMRfUVTEUpGUxFWBxMRYsfTEXCIkxF8SVMRSkpTEVYLExF
iy9MRcIyTEX1NUxFKTlMRVw8TEWPP0xFwkJMRfVFTEUpSUxFXExMRYtPTEXCUkxF9VVMRSlZ
TEVYXExF</AssayXData><AssayYData Points="150">4WWQP+s5kD+VDpA/WYeQP1axkD8WEpE/vq2QP7wdkT85upA//76QP2PZkT9WcZE/Fh2RP62E
kT9j2JE/CqWSP1U9kj/nkJI/spGSP9Whkj8ZkZI/m5qSP7Vikj9BzpI/zUiTP4j+kj/6NJM/
hCaTP290kz8RjJQ/RbGTP+x+kz/Or5M/DsKTP2fUkz/M0pM/fWiUP05alD8VSpQ/qSGUP7hV
lD8HNJU/9mmUP9yClD/KnJQ/WGmVP5iIlD/R+JQ/gi2VP9QtlT/EaJU/Cv6UP36glT/8FpU/
b9aVP8JzlT8zFpY/iZ2VP/P6lT+q85U/UgCWP9PzlT8s0JU/QDaWP8AVlj8+MJY/jJ2WP6tO
lj/EWpY/moyWP22Clj9MmJY/b+SWP66plj+irZY/IVOXP6YWlz97oZY/zimXP5orlz8+a5c/
cYCXP7L4lz8tG5c/bCWXP3K9lz9qHJc/+m+XP2F9lz+wdJc/4WGXP5nLlz9s8Jc/y5OXP30Z
mD8a/Zc/rRGYP4KqmD/zsJc/mfeXP6+Ylz8X35g/WGWYP18lmD/nL5g/XtKYP7bUmD8/s5g/
DcuYPyM3mD+I1Zg/PduYPwW9mD9JIJk/PFmZPx9emT/papk/kheZPyokmT8snJk/D9+YP1zs
mD9Uxpk/TMSZP2GdmT8Lqpk/drCZP0/XmT8fj5k/BBuaPw3lmT+Cjpk/fY2aP68Lmj8J0Zk/
OwuaP6hbmT/8T5k/YjSaP8nWmT+BKZo/beSZP2Iimj8335k/xk6aP0vxmj9B4Zo/DbWZP593
mj9WPpo/</AssayYData></Step><Step><CommonData><SampleLocation>1</SampleLocation><SampleID></SampleID><SampleGroup></SampleGroup><SampleInfo></SampleInfo><SampleRow>F</SampleRow><SamplePlate>1</SamplePlate><WellType>BUFFER</WellType><Concentration>-1</Concentration><ConcentrationUnits>µg/ml</ConcentrationUnits><MolarConcentration>-1</MolarConcentration><MolarConcUnits>nM</MolarConcUnits><MolecularWeight>-1</MolecularWeight><Temperature>25</Temperature><StartTime>9200989</StartTime><AssayTime>80</AssayTime></CommonData><FlowRate>600</FlowRate><StepType>LOADING</StepType><StepName>Loading</StepName><StepStatus>OK</StepStatus><ActualTime>80</ActualTime><CycleTime>0.2</CycleTime><AssayXData Points="400">i19MRb5iTEXtZUxFIWlMRVRsTEWHb0xFunJMRe11TEUheUxFVHxMRYt/TEW6gkxF8YVMRSGJ
TEVUjExFh49MRb6STEXtlUxFIZlMRVicTEWLn0xFuqJMRfGlTEUhqUxFWKxMRYuvTEW6skxF
7bVMRSG5TEVYvExFh79MRb7CTEXxxUxFJclMRVTMTEWHz0xFutJMRe3VTEUh2UxFVNxMRYff
TEW+4kxF7eVMRSHpTEVU7ExFh+9MRb7yTEXt9UxFIflMRVj8TEWH/0xFugJNRe0FTUUhCU1F
VAxNRYcPTUW+Ek1F7RVNRSEZTUVUHE1Fhx9NRboiTUXxJU1FJSlNRVQsTUWHL01FujJNRe01
TUUhOU1FWDxNRYc/TUW6Qk1F7UVNRSVJTUVYTE1Fh09NRbpSTUXtVU1FJVlNRVRcTUWLX01F
vmJNRe1lTUUhaU1FVGxNRYdvTUW+ck1F7XVNRSV5TUVUfE1Fh39NRbqCTUXthU1FIYlNRViM
TUWHj01FupJNRe2VTUUhmU1FVJxNRcCfTUW6ok1F7aVNRSGpTUVUrE1Fh69NRbqyTUXxtU1F
JblNRVS8TUWHv01FusJNRfHFTUUhyU1FVMxNRYfPTUW60k1F7dVNRSXZTUVY3E1Fh99NRbri
TUXt5U1FJelNRVjsTUWH701FuvJNRe31TUUl+U1FVPxNRYv/TUW6Ak5F7QVORSEJTkVUDE5F
iw9ORboSTkXtFU5FIRlORVgcTkWHH05FuiJORe0lTkUlKU5FVCxORYsvTkW6Mk5F7TVORSU5
TkVUPE5Fhz9ORbpCTkXtRU5FIUlORVRMTkWHT05FulJORe1VTkUhWU5FgVxORYdfTkW6Yk5F
7WVORSBpTkVUbE5Fh29ORb5yTkXtdU5FIHlORVR8TkWLf05FuoJORe2FTkUgiU5FVIxORYuP
TkW6kk5F7ZVORSCZTkVUnE5Fh59ORbqiTkX2pU5FIKlORVSsTkWHr05FurJORe21TkUguU5F
VLxORYe/TkW6wk5F7cVORSDJTkVUzE5Fh89ORbrSTkXx1U5FINlORVjcTkWH305FVuNORe3l
TkUg6U5FWOxORYfvTkW68k5F8fVORSD5TkVU/E5Fi/9ORboCT0XtBU9FIAlPRVgMT0WHD09F
uhJPRe0VT0UgGU9FWBxPRYcfT0W+Ik9F7SVPRSApT0VYLE9Fiy9PRboyT0XtNU9FIDlPRVQ8
T0WHP09FukJPRe1FT0UgSU9FVExPRYdPT0W+Uk9F8VVPRSBZT0VUXE9Fh19PRb5iT0XxZU9F
JWlPRaJsT0WPb09FunJPRfZ1T0UleU9FWHxPRYt/T0W+gk9F8YVPRSWJT0VYjE9Fi49PRb6S
T0XtlU9FJZlPRVicT0WLn09FvqJPRfGlT0UgqU9FWKxPRYuvT0W+sk9F8bVPRSW5T0VYvE9F
i79PRb7CT0XxxU9FJclPRVjMT0WLz09FvtJPRfbVT0Ul2U9FWNxPRYvfT0W+4k9F8eVPRSXp
T0VY7E9Fi+9PRb7yT0UW9k9FJflPRVj8T0WL/09FvgJQRS8GUEUlCVBFWAxQRYsPUEW+ElBF
8RVQRS0ZUEVYHFBFix9QRb4iUEXxJVBFJSlQRVgsUEWLL1BFvjJQRfE1UEUlOVBFWDxQRYs/
UEW+QlBF7UVQRSVJUEVYTFBFi09QRb5SUEXxVVBFJVlQRVhcUEWPX1BFvmJQRfFlUEUlaVBF
WGxQRYtvUEW+clBF8XVQRSV5UEVYfFBFi39QRb6CUEXxhVBFJYlQRViMUEWkj1BFvpJQRfGV
UEUlmVBFWJxQRYufUEW+olBF8aVQRSWpUEVYrFBFi69QRb6yUEXttVBFJblQRVi8UEWLv1BF
vsJQRfHFUEUlyVBFWMxQRYvPUEW+0lBF8dVQRSXZUEVY3FBFi99QRb7iUEXx5VBFJelQRVjs
UEWH71BFvvJQRfH1UEUl+VBFWPxQRYv/UEW+AlFF8QVRRSUJUUVYDFFFiw9RRb4SUUXxFVFF
JRlRRVgcUUWLH1FFviJRRe0lUUUlKVFFWCxRRYsvUUW+MlFF8TVRRSU5UUVYPFFFhz9RRbpC
UUXxRVFFJUlRRTVNUUWRUFFFDFNRRfFVUUUlWVFFWFxRRQ==</AssayXData><AssayYData Points="400">A6OaP502mj+XyJo/TgmbP7+qmj/JD5s/iqKaP4Hgmj/FXJs/0fOaPzDcmj8sRJs/kcqaPysy
mz9DAps/7BGbP5XJmz/chZs/qzKbPwVCmz/CAZs/MtCaPwRVmz88wJs/+CGbPzESnD9tjJs/
15GbP5P0mz+X8Zs/EoSbP2EynD/9JJw/KFGcP8cKnD+dVJs/+OCbP+jpmz/JgZw/QnubP/Pg
mz+lSZw//pubP7PImz8J8ps/GDacP7ZGnD9vAZw/4HmcP5y1nD+/O5w/DQKcP1o6nD/Ndpw/
Cc+cPz1MnD/odJw/ytacP2uJnD9Sipw/m3ycP3ymnD/u1pw/vcacPzKsnD85ypw/0U+cP8vM
nD9p15w/H2SdP4gAnT/pd50/GeqcP85wnT8kRp0/d1KdP85enT9oWp0/eJKdP0oCnT9ztp0/
urSdP1ePnT9C650//PWcPwdbnT+u050/22KdP/7DnT+Tnp0/I9adP0Q6nj8HFp4/N3qdPz+z
nT+Ysp0/sPudP8omnj9HyZ0/li+eP16KnT9CLJ4/rHqdP7dUnj8Q4p0/qzmeP/L7nT/O3J0/
MvGdP4PEnT/2F54/f66dP6Uhnj9cmp0/bQOeP10onj/bSJ4/qd6dP4xOnj8dNp4/Q/udP4qZ
nj8m6J0/aKCeP2Qvnj8i+Z0/LaKeP2kgnz8muJ4//bOeP3YVnz9nAZ8/dfeePyqWnj8wwZ4/
pQCfP286nj9ceJ4/J0OeP9SCnj/TYZ4/xYqeP77Znj8bf54/mhqfP+Pvnj/LIJ8/SJqeP3Tq
nj9It54/MB2fPzXInj+KyJ4/pxCfPwvpnj/cMp8/2wOfP+Tznj85h58/q8ieP81Wnz/7KJ8/
nbWfP8Eonz9iNp8/xdyePzeKnz90Ip8/gWWfP4ownz+RBZ8/6J2fPyQ4nz9NqZ8/oR6fPyqr
nz9B3J8/BnqfP93bnz9W+p8/10qfP+PEnz9DgJ8/ZJefP9B2nz+6D58/e5OfP9Rdnz/ldJ8/
KcOfPxMToD+9yJ8/u5yfP3OYnz9UiKA/OQCgP52Unz+ns58/TUOgPxLynz8fI6A/iDygP9YF
oD8vDqA/yxSgPz7anz93KaA//S+gP934nz+8z6A/ywGgPzPUoD/8aaA/CPCfP8dzoD8yfqA/
pu+fP1mAoD9CF6A/cOegP+pUoD/wOKA/Q3+gP3MPoD8oPKA/H86gP3SzoD9SU6A/ULegP62W
oD9soKA/FJOgP8zdoD9mU6E//YKgP4FIoD/BZKA/xRmgP2K5oD/qjqA/F02gPwgZoT/lEqE/
j9ugPycmoT+dQaE/uwWhP7BQoT9FeKA/Ga2gP8k2oT8G/KA/g6egP+nCoD9CFKE//vygP8Ax
oT+Y46A/8SyhPxCgoD9ssKA/G0qhP87BoD8J3KA/2j2hP+itoT9u2aA/WU6hP53moD83tKE/
CUGhPzpQoT8XdaE/ODyhP0dhoT/bSqE/xTyhP90hoT+SdaE/n0KhP7KboT9MqKE/VaehP3Mc
oT/4vKE/PEmhP+x4oT9BR6E/K4uhP09uoT/MNaE/+IOhPyyXoT9BtqE/FIyhP0C+oT9/WaE/
frKhP8TAoT9bv6E/7eyhP3mYoT+dZaE/lrmhP16doT9476E/DPKhP+MJoj+OrKE/1z6iP7Kx
oT/SK6I/PO6hP3PHoT+dpqE/3AqiP6Yioj/AQqI/mYuhP/otoj/lIaI/v/OhPyI5oT+vtKE/
G+6hPz7+oT8d4aE/J0GiP/z0oT8wWqI/Fm2iP9kuoj8wgqI/xR6iP1Yloj/G76E/SrKiP2iH
oj+mpqI/cJ2iP9J0oj+RRqI/F/ehP9ueoT/dPqI/HHGiPwhtoj/3K6I/Zf+hP7Jeoj/ccqI/
88aiPxK7oj97P6I/5SaiP/aZoj/J86I/ssyiP0uloj8706I/kmCiP26soj8CrqI/2NuiP1i8
oj9jwKI/iCyjPwoHoz8slKI/ZeGiP5jAoj8hY6I/cnGiP4ucoj9WsKI/qASjPzd6oj9pBaM/
072iP2Nuoz/MAqM/l36iP6Phoj9WR6I/fBijPy7Eoj+ftqI/tumiPyEKoz/13aI/FCGjPyJv
oj8g8qI/hJ+jP0YQoz9NNqM/mjujP60uoz+qaqM/H4ujPw==</AssayYData></Step><Step><CommonData><SampleLocation>1</SampleLocation><SampleID></SampleID><SampleGroup></SampleGroup><SampleInfo></SampleInfo><SampleRow>F</SampleRow><SamplePlate>1</SamplePlate><WellType>BUFFER</WellType><Concentration>-1</Concentration><ConcentrationUnits>µg/ml</ConcentrationUnits><MolarConcentration>-1</MolarConcentration><MolarConcUnits>nM</MolarConcUnits><MolecularWeight>-1</MolecularWeight><Temperature>25</Temperature><StartTime>9281906</StartTime><AssayTime>30</AssayTime></CommonData><FlowRate>1000</FlowRate><StepType>BASELINE</StepType><StepName>Baseline</StepName><StepStatus>OK</StepStatus><ActualTime>30</ActualTime><CycleTime>0.2</CycleTime><AssayXData Points="150">i19RRbpiUUXxZVFFIWlRRVRsUUWLb1FFunJRRe11UUUheVFFVHxRRYd/UUW+glFFDoZRRSWJ
UUVYjFFFi49RRbqSUUXtlVFFIZlRRVScUUWHn1FFuqJRRfGlUUUpqVFFWKxRRYevUUW+slFF
7bVRRSm5UUVUvFFFh79RRbrCUUXxxVFFIclRRVTMUUWLz1FFvtJRRfHVUUUp2VFFWNxRRYvf
UUW+4lFF7eVRRSHpUUVY7FFFi+9RRb7yUUXx9VFFJflRRVj8UUWH/1FFvgJSRfEFUkUlCVJF
WAxSRYcPUkXKElJF8RVSRSUZUkVYHFJFix9SRb4iUkXxJVJFJSlSRVgsUkWLL1JFvjJSRfE1
UkU5OVJFWDxSRYs/UkW+QlJF8UVSRSVJUkVYTFJFi09SRb5SUkXxVVJFJVlSRVhcUkWLX1JF
02JSRfFlUkUlaVJFWGxSRYtvUkW+clJF8XVSRSV5UkVYfFJFi39SRb6CUkXxhVJFJYlSRViM
UkWbj1JFvpJSRfGVUkUlmVJFWJxSRYufUkW+olJF8aVSRSWpUkVYrFJFi69SRb6yUkXxtVJF
JblSRVi8UkWLv1JFvsJSRfHFUkUlyVJFWMxSRYvPUkW+0lJF8dVSRSXZUkVY3FJFi99SRb7i
UkXt5VJFJelSRX3sUkWL71JFvvJSRfH1UkUl+VJFWPxSRYv/UkW+AlNF8QVTRSUJU0VgDFNF
iw9TRb4SU0XxFVNFJRlTRVgcU0WLH1NFviJTRfElU0UlKVNFWCxTRYsvU0W6MlNF7TVTRSU5
U0VYPFNF</AssayXData><AssayYData Points="150">rKCjP5iHoz+pjKM/ISGjP22aoz8bj6M/EBSjP1Wooz9e1qM/0IWjP/Waoz+qEKM/FEijP+WE
oz93VKM/SEmjPywJpD+DVaM/Xt6jP06Noz9Lw6M/xPqiP23Koz9bnqM/fnujP1KQoz+Po6M/
wz6kP6Ksoz9L2aM/e5KjP3AkpD+mCaQ/QpyjPwOKoz+/ZqQ/vW2jP2Floz94sqM/W5ejP1uT
pD8tEaQ/4RKkPzvloz9s7KM/ID+kP77moz/GXaQ/rRKkP45bpD/eM6Q/wmOjP5Xioz8cS6Q/
JwGkP+slpD8dKaQ/cZKkP+2Hoz9dCKQ/s46kPyFxpD+HIaQ/hOajPx++pD/7fKQ/4e2jP7CG
pD8+5KM/82ykP93UpD8PXKQ/iKKkP5EMpD8PNaQ/HSukP+MHpD9kP6Q/aIKkP5JdpD8Rg6Q/
8YekP9vkpD8x26Q/s6qkP+eNpD+kDqU/gnmkPw5tpD+fT6Q//iqkP/J+pD/PBaU/BQilP0G6
pD8nl6Q/iQOlP6DxpD9sWqQ/3gGlP37YpD+ED6U/6dikPwz9pD9ap6Q/imSlP3lTpD9DBqU/
uCqkPwHXpD9zuKQ/hEOlP9ZCpT8XsaQ/PNWkP4LppD/sp6Q/IDilPwdNpT99sqQ/MU2lPwZx
pT8hRaU/ASClP6zJpD/mPqU/QAClPysZpT+Tr6U/51ekPziEpT9BPKU/haelP8UmpT+CCKU/
7C6lP3SqpD8rVqU/diqlP3NFpT8YJKU/OyGlPzBRpT9fGKU/c4ylP7oLpT9iBaU/uIOlP1Y9
pT9MN6U/</AssayYData></Step><Step><CommonData><SampleLocation>10</SampleLocation><SampleID>BG505 T332N SOSIP</SampleID><SampleGroup></SampleGroup><SampleInfo></SampleInfo><SampleRow>F</SampleRow><SamplePlate>1</SamplePlate><WellType>KSAMPLE</WellType><Concentration>-1</Concentration><ConcentrationUnits>µg/ml</ConcentrationUnits><MolarConcentration>15.63</MolarConcentration><MolarConcUnits>nM</MolarConcUnits><MolecularWeight>-1</MolecularWeight><Temperature>25</Temperature><StartTime>9320747</StartTime><AssayTime>180</AssayTime></CommonData><FlowRate>600</FlowRate><StepType>ASSOC</StepType><StepName>Association</StepName><StepStatus>OK</StepStatus><ActualTime>180</ActualTime><CycleTime>0.2</CycleTime><AssayXData Points="900">iz9TRbpCU0XtRVNFJUlTRVhMU0WLT1NFMVNTRfFVU0UlWVNFWFxTRYtfU0W+YlNF8WVTRSVp
U0VYbFNFi29TRb5yU0XxdVNFJXlTRVh8U0WLf1NFvoJTRTuGU0UliVNFWIxTRYuPU0W+klNF
7ZVTRSWZU0VYnFNFi59TRb6iU0XxpVNFJalTRVisU0WLr1NFvrJTRfG1U0UluVNFWLxTRYe/
U0W+wlNF7cVTRSXJU0VUzFNFi89TRb7SU0Xx1VNFJdlTRVTcU0WH31NFvuJTRfHlU0Ul6VNF
WOxTRYvvU0W+8lNF8fVTRSX5U0Vk/FNFh/9TRb4CVEXxBVRFIQlURVgMVEWHD1RFvhJURfEV
VEUlGVRFWBxURYsfVEW+IlRF8SVURSUpVEVULFRFiy9URb4yVEXxNVRFJTlURVg8VEWLP1RF
vkJURfFFVEUlSVRFWExURYtPVEW+UlRF8VVURSFZVEVYXFRFi19URbpiVEXxZVRFJWlURVhs
VEWLb1RFvnJURe11VEUleVRFWHxURYt/VEW6glRF8YVURSWJVEVYjFRFi49URbqSVEXxlVRF
JZlURVicVEWLn1RFvqJURfGlVEUhqVRFWKxURYuvVEW+slRF8bVURSW5VEVYvFRFi79URb7C
VEXxxVRFIclURVjMVEWLz1RFutJURfHVVEUh2VRFWNxURYffVEW+4lRF8eVURSHpVEVY7FRF
i+9URb7yVEXx9VRFJflURVj8VEWL/1RFvgJVRfEFVUUlCVVFWAxVRYsPVUW6ElVF7RVVRSUZ
VUVYHFVFix9VRb4iVUXxJVVFJSlVRVgsVUWfL1VFvjJVRfE1VUUlOVVFWDxVRYs/VUW+QlVF
7UVVRSVJVUVYTFVFi09VRb5SVUXxVVVFJVlVRVhcVUWLX1VFvmJVRe1lVUUlaVVFWGxVRYdv
VUW+clVF8XVVRSV5VUVUfFVFi39VRb6CVUXxhVVFJYlVRVSMVUWHj1VFvpJVRfGVVUUlmVVF
VJxVRYefVUW+olVFM6ZVRSWpVUVUrFVFh69VRb6yVUXxtVVFJblVRVi8VUWLv1VFvsJVRe3F
VUUlyVVFVMxVRYvPVUW+0lVF7dVVRSXZVUVY3FVFh99VRbriVUXx5VVFIOlVRVjsVUWL71VF
uvJVRe31VUUl+VVFVPxVRYf/VUW6AlZF7QVWRSUJVkVYDFZFiw9WRboSVkXtFVZFJRlWRVgc
VkWPH1ZFviJWRfElVkUgKVZFWCxWRYcvVkW+MlZF7TVWRSA5VkVUPFZFmz9WRb5CVkXxRVZF
JUlWRVRMVkWHT1ZFvlJWRfFVVkUlWVZFWFxWRYtfVkW6YlZF8WVWRSVpVkVYbFZFi29WRb5y
VkXtdVZFIHlWRVh8VkWHf1ZFuoJWRfGFVkUliVZFVIxWRYuPVkW+klZF7ZVWRSWZVkVUnFZF
i59WRb6iVkXtpVZFOalWRVSsVkWLr1ZFvrJWRfG1VkUluVZFWLxWRYe/VkW+wlZF8cVWRSXJ
VkVYzFZFh89WRb7SVkXx1VZFINlWRVjcVkWH31ZFz+JWRe3lVkUl6VZFWOxWRYfvVkW+8lZF
7fVWRSX5VkVY/FZFh/9WRboCV0XxBVdFIAlXRVQMV0WHD1dFuhJXRfEVV0UgGVdFWBxXRYcf
V0W+IldF8SVXRSApV0VULFdFhy9XRb4yV0XtNVdFJTlXRVQ8V0WHP1dFukJXRfFFV0UlSVdF
VExXRYdPV0W+UldF7VVXRSVZV0VYXFdFh19XRRxjV0XxZVdFJWlXRVhsV0WHb1dFvnJXRe11
V0UleVdFWHxXRYd/V0W+gldF8YVXRSCJV0VYjFdFi49XRbqSV0XxlVdFIJlXRVScV0WHn1dF
uqJXRe2lV0UgqVdFVKxXRYevV0W6sldF9rVXRSW5V0VYvFdFi79XRbrCV0XxxVdFJclXRVTM
V0WHz1dFvtJXRe3VV0Ul2VdFWNxXRYvfV0W+4ldF7eVXRSDpV0Vo7FdFh+9XRb7yV0Xt9VdF
IPlXRVT8V0WH/1dFugJYRe0FWEUgCVhFWAxYRYcPWEW+ElhF8RVYRSAZWEVUHFhFix9YRboi
WEXtJVhFIClYRVgsWEWHL1hFujJYRfE1WEUgOVhFVDxYRYc/WEW6QlhF8UVYRSBJWEVYTFhF
i09YRbpSWEXxVVhFIFlYRVRcWEWLX1hFvmJYRe1lWEUgaVhFVGxYRYtvWEW+clhF7XVYRSV5
WEVYfFhFh39YRbqCWEXthVhFJYlYRVSMWEWHj1hFupJYRe2VWEUgmVhFVJxYRYefWEW6olhF
7aVYRSWpWEVUrFhFpK9YRbqyWEXttVhFILlYRVi8WEWHv1hFusJYRfHFWEUgyVhFWMxYRYfP
WEW60lhF7dVYRSXZWEVU3FhFh99YRbriWEXx5VhFJelYRVTsWEWH71hFuvJYRfH1WEUg+VhF
WPxYRYf/WEW6AllF8QVZRSUJWUVUDFlFhw9ZRboSWUXtFVlFJRlZRVQcWUX2H1lFviJZRfEl
WUUgKVlFVCxZRbwvWUW6MllFEjZZRSA5WUVUPFlFiz9ZRbpCWUXtRVlFIElZRVhMWUWHT1lF
ulJZRe1VWUU5WVlFVFxZRYtfWUW6YllF7WVZRSVpWUVUbFlFi29ZRb5yWUXtdVlFIHlZRVR8
WUWHf1lFuoJZRe2FWUUgiVlFWIxZRYuPWUW6kllF7ZVZRSCZWUVUnFlFh59ZRbqiWUXtpVlF
IKlZRVSsWUWHr1lFvrJZRfG1WUUluVlFWLxZRbi/WUW+wllF7cVZRSDJWUVUzFlFh89ZRbrS
WUXt1VlFINlZRVTcWUWL31lFuuJZRe3lWUUg6VlFVOxZRYvvWUW68llF7fVZRSX5WUVU/FlF
i/9ZRb4CWkXxBVpFJQlaRVgMWkWHD1pFuhJaRfEVWkUgGVpFiRxaRYcfWkXjIlpF7SVaRSUp
WkVYLFpFhy9aRb4yWkXtNVpFIDlaRVQ8WkWHP1pFvkJaRe1FWkUgSVpFVExaRYdPWkW+UlpF
7VVaRSBZWkVUXFpFh19aRb5iWkXtZVpFIGlaRVRsWkWHb1pFvnJaRfF1WkUgeVpFWHxaRYd/
WkW6glpF7YVaRSWJWkVUjFpFh49aRbqSWkXtlVpFIJlaRVScWkWHn1pFuqJaRe2lWkUgqVpF
WKxaRYevWkW6slpF7bVaRSC5WkVUvFpFh79aRbrCWkXtxVpFIMlaRVjMWkWHz1pFutJaRe3V
WkUg2VpFVNxaRYffWkW64lpF7eVaRSXpWkVY7FpFh+9aRbryWkXt9VpFJflaRVj8WkWH/1pF
6wJbRfEFW0UgCVtFVAxbRYcPW0W6EltF7RVbRSAZW0VUHFtFhx9bRboiW0XtJVtFIClbRVQs
W0WHL1tFvjJbRe01W0UgOVtFVDxbRYc/W0W+QltF7UVbRSBJW0VUTFtFh09bRbpSW0XxVVtF
IFlbRVhcW0WHX1tFumJbRfFlW0UgaVtFWGxbRYdvW0W6cltF7XVbRSB5W0VUfFtFh39bRb6C
W0XthVtFIIlbRVSMW0WHj1tFupJbRfGVW0UgmVtFWJxbRYufW0W6oltF7aVbRSCpW0VYrFtF
h69bRbqyW0XttVtFILlbRVS8W0WHv1tFvsJbRe3FW0UgyVtFWMxbRYfPW0W60ltF7dVbRSDZ
W0VU3FtFh99bRbriW0Xx5VtFIOlbRVTsW0WL71tFvvJbRe31W0Ug+VtFVPxbRYf/W0W+AlxF
EgZcRSAJXEVYDFxFhw9cRboSXEXtFVxFJRlcRVgcXEWHH1xFviJcRfElXEUgKVxFWCxcRYsv
XEW6MlxF8TVcRSU5XEVYPFxFhz9cRb5CXEXxRVxFJUlcRVRMXEWLT1xFulJcRe1VXEUgWVxF
VFxcRYtfXEW+YlxF8WVcRSVpXEVYbFxFi29cRc9yXEXtdVxFJXlcRVh8XEXRf1xFvoJcRfaF
XEUliVxFWIxcRZePXEW+klxF8ZVcRSWZXEVYnFxFi59cRb6iXEXxpVxFJalcRVisXEWLr1xF
vrJcRfG1XEUluVxFWLxcRYu/XEW+wlxF8cVcRSXJXEVYzFxFi89cRb7SXEXx1VxFJdlcRVjc
XEWL31xFvuJcRfHlXEUl6VxFWOxcRYvvXEW+8lxF8fVcRSX5XEVY/FxFi/9cRb4CXUXxBV1F
JQldRVgMXUWLD11FvhJdRfEVXUVOGV1FWBxdRYsfXUW+Il1F8SVdRSUpXUVYLF1Fiy9dRb4y
XUXxNV1FJTldRVg8XUWLP11FvkJdRfFFXUUlSV1FWExdRYtPXUW+Ul1F8VVdRSVZXUVYXF1F
i19dRb5iXUXxZV1FIGldRVhsXUWLb11FvnJdRfF1XUUleV1FWHxdRYt/XUW+gl1F8YVdRSWJ
XUVYjF1Fi49dRb6SXUXxlV1FJZldRVicXUWLn11F36JdRfGlXUU5qV1FWKxdRYuvXUW+sl1F
8bVdRSW5XUVYvF1Fi79dRb7CXUXxxV1FJcldRVjMXUWLz11FvtJdRfHVXUUl2V1FWNxdRYff
XUW+4l1F8eVdRSXpXUVY7F1Fi+9dRb7yXUXx9V1FJfldRVT8XUWL/11FugJeRe0FXkUgCV5F
VAxeRYsPXkW6El5F8RVeRSAZXkVYHF5Fix9eRb4iXkXxJV5FICleRVgsXkWLL15FvjJeRfE1
XkUlOV5FWDxeRYs/XkW+Ql5F8UVeRSBJXkVcTF5Fi09eRb5SXkXxVV5FIFleRVhcXkWLX15F
vmJeRfFlXkUlaV5FWGxeRYtvXkW+cl5F8XVeRSV5XkVYfF5F</AssayXData><AssayYData Points="900">iwmlPzoFpT9j6aM/V+uiP0D2oT9UR6E/QFqgP29znz/Acp8/9GmfPy2inj8foZ4/p/2dP6/p
nT8kRp4/tYydPy/xnT+U0p0/OfqdPwF6nT/zYZ4/7E2dPx2CnT8Vsp0/ezCdP8DynT9+i50/
Z6mdP/LcnT/HrZ0/7qWdP2pHnT+mKp0/CfCcP0MWnj+0E54/DdadP0mgnT/v550/vp+dP5eG
nT9s+p0/sUmdP/Q5nj8nAp4/PFOeP9oxnj+e0Z0/TPydP79Bnj/W350/knmdP8LTnT+IlZ0/
f/mdPwnynT/VXJ4/wbCdP5Yfnj8p+50/wACeP/nJnT8Mmp0/B4+eP/fXnT/7ZZ4/NemdP3em
nT8FDp4/lXSeP9cQnj9fTJ4/djaeP3jfnT86WJ4/kF2eP8wWnj88Dp4/7l+eP0XMnj8bRZ4/
s92dP4g6nj/JRZ4/Wl6eP+3XnT/iW54/koWePyhSnj/j9J0/SMyePxitnT8uPJ4//q2eP8N9
nj9OtJ4/G4KeP8tTnj8WtJ4/gvieP0IAnj+HjZ4/vyufPwAPnj9yUZ4/nBaeP1iKnj/8RJ4/
RWaeP++ynj8bf54/76qeP8f1nj/xyp4/a6+eP8nLnj9I354/FtCeP03gnj+RS54/PQCeP5Ue
nz/Cj54/G++ePxDBnj9Rap8/luieP2ZGnz/sHJ8/+AOfP5cOnz86KZ8/kkyfP3mJnz+sZJ8/
pPWeP5+6nj/kg58/5t2ePwJRnz9vHZ8/sTCfPyPwnj+Dpp8/kvqePzd7nz/EBJ8/eoefP3uh
nz8ALZ8/eOKfP4Uhnz9nK58/pVmfP6Lbnz8h3Z4/RqWfP8F1nz/CyJ8/pYOfP8xlnz/Yx54/
VrWfP7junj9Cw58/GnCfP+04nz/ui58/N46fP4Dinz8cbZ8/QDafP9i8nz9qSJ8/etqfP5Kx
nz8Ac58/8AigPwZPnz9MVaA/j/efP+Gmnz97H6A/dbafPzTHnz8MLqA/MKegPwJwnz/g3Z8/
+BWgPxXSnz8Pyp8/dPafPw/fnz+FWJ8/TAGgP+wFoD8GaZ8/uw2gP9o9oD/RCqA/+MOfP1iN
nz8AyZ8/5uafP0Y5oD9w058/I7GfPzQhoD/EMqA/246gP8puoD/ZUqA/n7ufP/PVnz8TEaA/
P16gP8GRoD8gA6A/XT+gP7wpoD9Qwp8/L/+gP0EZoD/yUaA/AVSgPw4MoD/smJ8/6QGgP3m+
oD/tPaA/M22gP3VEoD+x6J8/joOfPwsZoD/5ZKA/bPSfP+dToD+cdaA/3E+gP5c+oD8VWKA/
+vyfPxY0oD9CfKA/hUqgP9cpoD+85qA/eGCgP1yxoD/MPKA/zqWgP+d7oD/6QKE/5GqgP4gr
oD8Z8J8/gUygPx/eoD8XMKA/8ligPwpWoD/uPaA//+agP8aioD8KhKA/ydagP0JWoD/Gr6A/
tgyhP0RcoD8MAqE/7r6gP8TQoD8JpaA/YomgP6AUoT8bGaE/KHugP/bnoD8VI6E/+WOhP2x9
oD/8kqA/MwihP1jRoD/myaA/1m6hPyNooD9o6qA/dMKgP1eZoD9lEKE/G+WgP+gNoT+ltqA/
kOugP8DooD+3iqA/i4CgP/MBoT9YVqA/l/egP6oyoT/h+qA/Jw+hP6VOoT/aTqE/G3KhP+1c
oT9/zqA/WGWhPx1coT8Y4aA/6gGhP9g7oT86/KA/xQGhP7oyoT/qOaE/Zr+gP32zoD+XoaE/
/VWhP79moT9A06E/ehyhP/yToD9ffqE/VjehPyxyoT9dL6E/50uhPwh8oT9e46A/kEChP4aC
oT/fY6E/KUuhP2hUoT8CRaE/mKahP5JeoT/ndaE/N8ahP929oT/WUaE/NcehP2RFoT/FcKE/
zIGhPyRVoT8eh6E/67ShP6AwoT+kXKE/w4qhP8XToT/7RKE/a9KhPzqmoT+2ZaE/UU6hP1H8
oT/ld6E//eahP/hhoT/TxKE//xiiPzkzoj8sCKI/y7mhP1Mnoj8gmKE/1PqhP6Unoj+D1KE/
b9+hPzqLoT9ksKE/asOhP29hoj8GzKE/02KhP/zkoT/ypqE/HaGhP74Joj8ZAaI/ASWiPzaR
oT9wEKI/96mhP2+4oT8mCKI/t8ehP1kloj8T9KE/L++hPzVfoT8aUaE/Q7ihP+S0oT8KE6I/
hgeiP5BZoj+OGaI/TdihP/PAoj+l1KE/uQWiP3Iroj+E56E/mjmiPxeKoT8qx6E/J5qhP9W7
oT+a46E/FDuiP+D5oT+WxKE/YpKiP2faoT+zWqI/TkuiP6yZoj8+/qE/qAmiP2Akoj9yLqI/
2j6iPznAoj+c76E/njqiP1h5oj/AtaI/YmuiP2dGoj+l/aE/F2miP9zcoj8bNKI/NRyiP66j
oj9guKI/AFWiPxuZoj+j1KI/1zCiPyIJoj8KLaI/OniiPxZtoj/wa6I/I7+iP1yyoj+CXaI/
k+SiP6Snoj9GG6M/SzSiP/5doj8J1qI/ZLeiP84voj+spqI/opahP5mhoj+vgqI/G2CiP90O
oz/KcKI/k7OiPyZ4oj/4kaI/EreiP91Toj9bcqI/cMKiP5ldoj8ToKI/VrmiP7Wboj/+5qI/
cnuiP/awoj9qeaI/9dKiP/Peoj9Zi6I/w2CiP+Ggoj/CfKI/YLWiP5w1oz8Ws6I/plmiPyq1
oj+FxqI/EFqiP+PXoj9g5aI/pvCiPwDJoj/lh6I/GvOiP3PNoj+XhKM/ZgmiP0n9oj+WlaI/
TtKiP+HLoj+Z86I/Ea6iP01Hoz8v6qI/t7+iPwgQoz9itaI/01SiP6oioz9PraI/bsmiP7kB
oz/zdqM/TRujP5QEoz/y4aI/ElajP2HYoj+hLqM/PAqjP0jooj+UgaM/CuqiP2Yroz+nr6I/
ezCjPyi0oj8HV6M/1G6jP1hYoz//kqM/Ad+iP9Phoj/p86I/cseiPztQoz9yPqM/nzijP2FC
oz/k4KI/1sWiP+pLoz+nYKM/gj6jPyU1oz9rFaM/4OKiP2ofoz8rK6M/DZKjP8BLoz++y6I/
HZ+jP/wpoz9WqqM/zGmjP5cqoz8SxqM/qH+jP00Joz/vjaM/Ri2jPxZ/oz9meKM/FJGjP/eq
oz/tjaM/mDWjP6OCoz8L/6M/biujP5Keoz9+yaM/OZajP9Zroz+tbaM/3n2jPxs5oz+RyqM/
pDajP8FZoz+JAKQ/YbyjPx3Eoz/yp6M/P5WjP4uSoz8Tq6M/OSujP2tyoz/CEKM/FASkP48n
oz+r1aM/AP+jPyHqoz9dJqM/18ajPxLOoz96LqM/DM+jP627oz9Du6M/t3ijP6Whoz/f9KM/
Ev2jP/RWoz9+IaQ/1GyjP2vboz9nYqM/NTKjPwHIoz/uC6Q/NbSjP1ZjpD/89qM/QLGjP1PE
oz80eKM/ug2jP7KIoz8x/6M/5EKkP9KWoz+h2aM/n3KjP9IhpD/p3KM/kNijP3b3oz83e6M/
5XajP12hoz/T3aM/tZejP59noz8gE6Q//PqjP2+7oz8wDKQ/VfujP1ZapD9V/6M/ztajP4LB
oz85B6Q/h9KjP8IUpD9FbaQ/uG6jP2EXpD/haaQ/kBCkP24apD/XeqM/gUmkP23soz/Aw6M/
qyGkP1QxpD9f/6M/jBGkP5cppD+nIaQ/AoSjP5Paoz+zRqQ/EvOjP70xpD+/daQ/AtCjP4VA
pD+LN6Q/KZykPzrtoz+BmqM/GGykP/EipD+VH6Q/fgWkP5jEpD8dMKQ/4W+kP5xFpD/t3qM/
2nqkP0ANpD/cPKQ/HHakPz//oz+9QKQ/fAukPwBrpD8cUqQ/hiekP2tHpD9yQaQ/bPqjPxlA
pD8YYqQ/M+akP1CNpD+K86M/ByWkP1nBpD9tM6Q/mmikP5BApD+VT6Q/C0qkP6XNpD+Kf6Q/
jn2kP/9dpD9nkKQ/TRKkP9SkpD+fUqQ/qEukPw1wpD8FdqQ/GRGkP83EpD9CrqQ/5mGkP1eI
pD+H7KQ/+rGkP3ScpD8mBKU//HukP4NBpD/8TqQ/LC2kPwkMpD9kYaU/YdqkP6cNpT9Qn6Q/
hfOjP19EpD9smKQ/GX6kP4J1pD+L3KQ/P4akPypqpD86cqQ/au2kP8jZpD/0laQ/0+ekPwkm
pT83daQ/o7CkP5F1pD8z9qQ/D/akP/z5pD+qx6Q/a9ekP1wLpT8AuKQ/MhylPzSgpD+UIqU/
ld2kP4YopT/PyqQ/TQilP62DpD+XfKQ/grSkP20ipT89dqQ/hpqkP7IGpT/IFKU/rc+kP8+J
pD85RKU/ScOkP+PQpD9uiqQ/79SkP0OypD/m46Q/F56kPyvQpD/5RKU/FwClPzEfpT+2wqQ/
0sukP3BHpT9XmqQ/hvSkP1etpD9SrKQ/oMukP+MFpT/bHqU/OYGkP/IKpT9p4qQ/UmGlPzoq
pD/gDKU/HlelP2fzpD9G2aQ/Ov+kP44ApT/LY6U/BRalP/QkpT/ufKU/QBulPyVEpT/9DaU/
xOmkP4YJpT9MoaU/rmukP8qKpT8QDaU/JYykPwEEpT+Y7KQ/mjulP8YMpT8uYqU/V0qlP407
pT9sUaU/jiulPzr1pD8YNKU/OBalP4KspT9BO6U/AwKlP35gpT8MXKU/4DWlP0RvpT9mnqU/
4G6lP3ulpT83a6U/VlWlPyt1pT9FeKU/TlylP2B2pT9Ha6U/mGylP71+pT9HRaU/TCilPwm0
pT9OcKU/B4elP3FepT93yqU/MYSlP05JpT/ArqU/CcOlP31opT+R26Q/zGOlPzZRpT/TU6U/
QaWlPzfCpT+f96U/qyClP5p2pT9aeaU/KaulP2ebpT/TcqU/</AssayYData></Step><Step><CommonData><SampleLocation>1</SampleLocation><SampleID></SampleID><SampleGroup></SampleGroup><SampleInfo></SampleInfo><SampleRow>F</SampleRow><SamplePlate>1</SamplePlate><WellType>BUFFER</WellType><Concentration>-1</Concentration><ConcentrationUnits>µg/ml</ConcentrationUnits><MolarConcentration>-1</MolarConcentration><MolarConcUnits>nM</MolarConcUnits><MolecularWeight>-1</MolecularWeight><Temperature>25</Temperature><StartTime>9509646</StartTime><AssayTime>180</AssayTime></CommonData><FlowRate>600</FlowRate><StepType>DISASSOC</StepType><StepName>Dissociation</StepName><StepStatus>OK</StepStatus><ActualTime>180.002</ActualTime><CycleTime>0.2</CycleTime><AssayXData Points="900">i39eRb6CXkXthV5FJYleRViMXkWHj15FvpJeRfGVXkUhmV5FWJxeRYufXkW+ol5F7aVeRSWp
XkVYrF5Fi69eRb6yXkXxtV5FJbleRVi8XkXRv15FvsJeRfHFXkUlyV5FWMxeRYvPXkW+0l5F
7dVeRSXZXkVU3F5F2d9eRbriXkXt5V5FIeleRVjsXkWL715FuvJeRfH1XkUl+V5FWPxeRYv/
XkW+Al9F8QVfRSUJX0VUDF9Fiw9fRb4SX0XxFV9FJRlfRVgcX0WLH19FviJfRfElX0UlKV9F
VCxfRYsvX0W6Ml9F8TVfRU45X0VYPF9Fhz9fRb5CX0XxRV9FIUlfRVRMX0WLT19FulJfRe1V
X0UlWV9FWFxfRYtfX0W+Yl9F8WVfRSVpX0VYbF9Fi29fRbpyX0XxdV9FJXlfRVR8X0WLf19F
voJfRfGFX0UhiV9FWIxfRYuPX0W+kl9F8ZVfRSWZX0VYnF9Fi59fRbqiX0XxpV9FJalfRVis
X0WLr19FvrJfRfG1X0UluV9FVLxfRYu/X0XTwl9F8cVfRSXJX0VYzF9Fh89fRbrSX0Xt1V9F
IdlfRVTcX0WL319FuuJfRe3lX0Ul6V9FVOxfRYfvX0W68l9F7fVfRSX5X0VU/F9Fi/9fRb4C
YEXxBWBFJQlgRVQMYEWLD2BFuhJgRfEVYEUhGWBFVBxgRYsfYEW+ImBF8SVgRSUpYEVYLGBF
hy9gRb4yYEXxNWBFJTlgRVQ8YEWLP2BFukJgRfFFYEUlSWBFVExgRYtPYEW6UmBF8VVgRSVZ
YEVUXGBFi19gRbpiYEXxZWBFJWlgRWBsYEWHb2BFvnJgRfF1YEUleWBFVHxgRYt/YEW+gmBF
8YVgRSCJYEVUjGBFh49gRbqSYEXxlWBFJZlgRVicYEWLn2BFuqJgRfGlYEUgqWBFWKxgRYev
YEW6smBF8bVgRSW5YEVUvGBFh79gRb7CYEXtxWBFIMlgRVTMYEWLz2BFvtJgRe3VYEUl2WBF
WNxgRYvfYEW+4mBF9uVgRSXpYEVY7GBFh+9gRbryYEXt9WBFJflgRVj8YEWH/2BFvgJhRfEF
YUUlCWFFWAxhRYcPYUW+EmFF8RVhRSUZYUVYHGFFix9hRb4iYUUCJmFFIClhRVgsYUWLL2FF
vjJhRe01YUUlOWFFWDxhRYc/YUW6QmFF7UVhRSVJYUVYTGFFh09hRb5SYUXtVWFFIFlhRVRc
YUWHX2FFvmJhRe1lYUUlaWFFVGxhRYtvYUW+cmFF7XVhRSB5YUVUfGFFk39hRbqCYUXxhWFF
IIlhRViMYUWLj2FFupJhRfGVYUUlmWFFWJxhRYufYUW+omFF7aVhRSCpYUVYrGFFh69hRbqy
YUXxtWFFILlhRVi8YUWLv2FFusJhRfHFYUUgyWFFVMxhRYfPYUW60mFF8dVhRSDZYUVY3GFF
h99hRbriYUXt5WFFIOlhRVjsYUWH72FFuvJhRe31YUUg+WFFVPxhRYf/YUW+AmJF7QViRSAJ
YkVUDGJFhw9iRboSYkXxFWJFJRliRWAcYkWHH2JFuiJiRfElYkUgKWJFWCxiRYcvYkW+MmJF
7TViRSA5YkVYPGJFhz9iRb5CYkXtRWJFJUliRVhMYkWHT2JFvlJiRe1VYkUgWWJFWFxiRYtf
YkW6YmJF7WViRSBpYkVUbGJFh29iRbpyYkXxdWJFJXliRVh8YkWTf2JFvoJiRe2FYkUliWJF
VIxiRfaPYkW6kmJF7ZViRSCZYkVYnGJFi59iRbqiYkXxpWJFJaliRVSsYkWHr2JFurJiRe21
YkUguWJFVLxiRYu/YkW+wmJF7cViRSXJYkVUzGJFh89iRbrSYkXt1WJFINliRVTcYkWH32JF
uuJiRfHlYkUg6WJFWOxiRYvvYkW68mJF7fViRSD5YkVY/GJFh/9iRboCY0XtBWNFXgljRVQM
Y0WHD2NFvhJjRfEVY0WoGWNFVBxjRYcfY0W6ImNF7SVjRSApY0VULGNFhy9jRboyY0XxNWNF
JTljRVQ8Y0WHP2NFukJjRe1FY0UgSWNFVExjRYdPY0W6UmNF7VVjRSVZY0VUXGNFh19jRRhj
Y0XtZWNFIGljRVRsY0WHb2NFvnJjRe11Y0UgeWNFVHxjRYd/Y0W6gmNF7YVjRSWJY0VUjGNF
h49jRbqSY0XtlWNFIJljRVScY0WHn2NFuqJjRe2lY0UgqWNFVKxjRYuvY0X4smNF7bVjRSC5
Y0VUvGNFh79jRb7CY0XxxWNFIMljRVTMY0WHz2NFvtJjRe3VY0Ul2WNFVNxjRYffY0W+4mNF
7eVjRSXpY0VY7GNFi+9jRb7yY0Xt9WNFIPljRVT8Y0WH/2NFvgJkRe0FZEUgCWRFWAxkRYcP
ZEW+EmRF7RVkRSAZZEVUHGRFix9kRboiZEXtJWRFIClkRVQsZEWHL2RFujJkRe01ZEUgOWRF
kTxkRYc/ZEW+QmRF8UVkRSBJZEVUTGRFi09kRbpSZEXtVWRFIFlkRVRcZEWHX2RFumJkRe1l
ZEUgaWRFVGxkRYdvZEW6cmRF7XVkRSV5ZEVUfGRFi39kRbqCZEXthWRFIIlkRViMZEWHj2RF
upJkRe2VZEUlmWRFVJxkRYefZEW6omRF7aVkRSCpZEVUrGRFh69kRb6yZEXttWRFJblkRVi8
ZEWLv2RFusJkRfHFZEUgyWRFVMxkRYfPZEW60mRFJ9ZkRSDZZEVU3GRFh99kRbriZEXt5WRF
JelkRVTsZEWH72RFuvJkRe31ZEUg+WRFVPxkRYf/ZEW+AmVF7QVlRSAJZUVUDGVFhw9lRboS
ZUXxFWVFIBllRVQcZUWHH2VFuiJlRe0lZUUlKWVFVCxlRYsvZUW6MmVF7TVlRSA5ZUVUPGVF
hz9lRbpCZUXtRWVFJUllRVhMZUWHT2VFulJlRfFVZUUlWWVFVFxlRYdfZUW6YmVF7WVlRSBp
ZUVYbGVFj29lRbpyZUXtdWVFIHllRVh8ZUWHf2VFuoJlRe2FZUUgiWVFVIxlRYePZUW6kmVF
7ZVlRSCZZUVUnGVFh59lRbqiZUXtpWVFIKllRVSsZUWHr2VFurJlRe21ZUUpuWVFVLxlRYu/
ZUW6wmVF7cVlRSDJZUVUzGVFh89lRbrSZUXt1WVFINllRVTcZUWH32VFuuJlRe3lZUUg6WVF
XOxlRY/vZUW68mVF7fVlRSD5ZUVU/GVFh/9lRboCZkXtBWZFIAlmRVgMZkWHD2ZFuhJmRe0V
ZkUgGWZFVBxmRYcfZkW6ImZF7SVmRSUpZkVULGZFhy9mRboyZkXtNWZFIDlmRVQ8ZkWHP2ZF
vkJmRe1FZkUgSWZFVExmRYtPZkW+UmZF7VVmRSVZZkVUXGZFh19mRcZiZkXtZWZFIGlmRVRs
ZkWLb2ZFunJmRfF1ZkUleWZFVHxmRYd/ZkW6gmZF8YVmRSWJZkVcjGZFi49mRbqSZkXxlWZF
JZlmRVicZkWPn2ZFvqJmRfGlZkUgqWZFWKxmRYuvZkW+smZF8bVmRSm5ZkVYvGZFi79mRb7C
ZkXtxWZFJclmRVjMZkWLz2ZFvtJmRfHVZkUl2WZFWNxmRYvfZkW+4mZF8eVmRSXpZkVY7GZF
i+9mRb7yZkXx9WZFJflmRVj8ZkWL/2ZFvgJnRfEFZ0UlCWdFWAxnRYsPZ0W+EmdF8RVnRSUZ
Z0VYHGdFix9nRb4iZ0XxJWdFJSlnRVgsZ0WLL2dFvjJnRfE1Z0UlOWdFWDxnRYs/Z0W+QmdF
8UVnRSVJZ0VYTGdFi09nRb5SZ0XxVWdFJVlnRVhcZ0WLX2dFvmJnRfFlZ0UlaWdFWGxnRYtv
Z0W+cmdF8XVnRSV5Z0VYfGdFi39nRb6CZ0XxhWdFJYlnRViMZ0WLj2dFvpJnRfGVZ0UlmWdF
WJxnRYufZ0W+omdF8aVnRSWpZ0VYrGdFi69nRb6yZ0XxtWdFILlnRVi8Z0WLv2dFusJnRfHF
Z0UlyWdFWMxnRYvPZ0W+0mdF8dVnRSDZZ0VY3GdFi99nRb7iZ0Xx5WdFJelnRbLsZ0WL72dF
vvJnRfH1Z0Ul+WdFWPxnRaT/Z0W+AmhF8QVoRSUJaEVYDGhFhw9oRb4SaEXxFWhFJRloRVgc
aEWLH2hFuiJoRfElaEUlKWhFWCxoRYsvaEW+MmhF8TVoRSU5aEVYPGhFiz9oRbpCaEXxRWhF
JUloRVhMaEWLT2hFvlJoRfFVaEUlWWhFWFxoRYtfaEW+YmhF8WVoRSVpaEVYbGhFi29oRb5y
aEXxdWhFJXloRVh8aEWLf2hFvoJoRcKGaEVFiWhFWIxoRYuPaEW+kmhF7ZVoRSWZaEVYnGhF
i59oRbqiaEXxpWhFKaloRVSsaEWHr2hFvrJoRe21aEUluWhFWLxoRYu/aEW+wmhF7cVoRSXJ
aEVUzGhFh89oRb7SaEXt1WhFJdloRVjcaEWL32hFvuJoRfHlaEUl6WhFWOxoRYvvaEW+8mhF
8fVoRSX5aEVU/GhFh/9oRb4CaUXxBWlFJQlpRVgMaUW4D2lFvhJpRfEVaUUlGWlFWBxpRYsf
aUW+ImlF8SVpRSUpaUVYLGlFiy9pRb4yaUXxNWlFJTlpRZ08aUWHP2lFvkJpRfFFaUUlSWlF
VExpRYtPaUW+UmlF8VVpRSVZaUVUXGlFh19pRb5iaUXxZWlFJWlpRVhsaUWLb2lFunJpRe11
aUUleWlFWHxpRYt/aUW+gmlF8YVpRSWJaUVYjGlFi49pRb6SaUXxlWlFIJlpRVScaUWHn2lF
uqJpRe2laUUlqWlFWKxpRYuvaUW6smlF7bVpRSW5aUVgvGlF</AssayXData><AssayYData Points="900">U5qjPykipD97maQ/592lP7R7pz8X3Kc/5bWoP17nqD90j6o/Xo+qP4RMqz9YFas/w42rP6L4
qz9K36s/UXmsP18OrD+Tf6w/O8GsP+HZrD8wi60/M+qsPz80rT+uKK0/kgWtP0CDrT9YA60/
DXCtPzpdrT+6Sa0/x6atP8HQrT/IVa0/B1etPydqrT+pDa4/spOtP2Mgrj9Wg60/+mGtP0N+
rT9AsK0/PVatP1OFrT9/+60/fZqtP3LDrT+YS60/tCiuP++4rT91za0/DtmtPwiOrT+Z7a0/
542tP+r0rD8LX60/op2tP6vJrT8yZq4/auutP5y5rT+9Ba4//lStP4XJrT+KEq4/0ditPzD5
rT82za0/OditP0mKrT9Em60/eCitP2LtrT8YHa0/rzitP6+nrT8B0q0/wKStP5xzrT8cBK4/
ixmtPyT5rT9whq0/DdStP/+7rT9tra0//XGtP/2IrT94y60/m76tPxfcrT94xa0/c+KtP3n8
rT8+Pa0/kemtP5ChrT93ja0/W5+tP+dorT+X260/blWtP3rurT/oy60/SKytPxcZrj9Jtq0/
7K6tP5vKrT9Rxa0/OgquP5HirT/8C64/02StP+XHrT+AT64/WFeuP4jprT/CG64/U5itP/hV
rj/DTa4/8tetP6h+rj8FEa4/OXetP0nIrT8L3a0/q+StPzLprT+iWK4/HNKtP3cMrj9xc60/
z9OtPzR+rT/EIa4/JU+uP0yirT+hF64/9f+tP7sRrj9c9K0/FCmuP/e2rT/FiK0/lmSuP/Eb
rj/9m64/V/GtPxeOrj/ajq0/fmCtPzK/rT8iPK4/uIitP4xxrj9Hra0/ff2tPwYHrj91mq0/
M0CuP3NMrj/h2q0//n+tPwQ4rj9TFq4/NcatP6RPrj8+8q0/eNOtP6vLrT9NCK4/KEyuP8oW
rj//y60/7xmuPy/7rT/ps64/f46tPx0Mrj9BAa4/tjKuP+03rj/mra4/zHCuP12drT+CCa4/
zGuuP/Uurj8dCa4/phGuP8m/rj/+Nq4/8kSuP6Jirj8L5a0/5AeuPzJOrj9VJa4/e0itP5vn
rT9DWq0/ZnquP2tUrj8GV64/vhquP8Q/rj9yvq4/ejKuP8jxrT+PEa4/EAmuP5XxrT8g6K0/
Ez6uP3j7rT8n/60/y1CuP78mrj+CNq4/sH+uP18krj8PGq4/TkKuP9k/rj8nCK4/s3uuP0Fb
rj/K0K0/3COuP1hYrj9P2K0/dMyuPxMbrj81JK4/ZC2uP/hGrj8eMq4/+PutP+XxrT/FH64/
mk+uP4b1rT8/tK4/OKSuP2qGrj95Na4/WnKuPwYwrj9+Zq4/AxmuPwVJrj8oIa4/nTWuPwCD
rj8F/K0/clyuP7aGrj9Z7K0/Ac+tPyGDrj/YQq4/byKuP791rj/pRa4/QUOuPyRcrj80C64/
O3auP7Jzrj/Swq4/o3OuP8L2rT+4hq4/vzGuP0QGrj85W64/vNauP/u8rT/qUq4/kKGuPwsf
rj+Tj64/J3euPx0Orj9XDq4/Un+uP6trrj+rcq4/Zp6uP/5Brj+QP64/NY2uPzU3rj9It64/
Qk+uP5Parj8PYq4/kmKuP5dcrj+lD68/W/2tPzVgrj+Fuq4/2JOuP2Oprj+ziq4/EWiuP8ET
rj++cq4/WZKuP8EMrz9FoK4/C5OuP2zYrj8Ew64/zT2vP2fkrj/wba4/zXWuP3yZrj+LDK4/
EbyuP6y1rj9cbK4/PNmuP2HCrj9rIK4/UoquP8xxrj9bl64/MVSuP1GTrj8tsK4/Ly+vP+9l
rj/80K4/LWSuP14Trz+Poa4/2BauP/i1rj8I/a4/Ec2uP/Airz+f3K4/eSyuP1fzrj9vXq4/
rDqvP8/Erj9wOa4/haSuP7+6rj+mYa8/kKOuP4xKrz/kqa4/RpeuPzRurj9AMq8/s6quP1N9
rj/3Ba8/jeyuP9q1rj951q4/9+auP/vSrj9QGK4/0Z6uP5/Wrj8nua4/IjCuP4fPrj9z4a4/
NOmuP7rvrj/fHq8/BaSuP+uUrj9Pfq4/L0GvP85nrj8JAa8/SOSuPyLyrj/6m64/wyGvP62o
rj/nqq4/zASvP3QArz/iT64/ifKuP+mPrj9oMq8/lgSvP87krj9J4a4/ZtSuP383rz/2e68/
2gmvP3ZMrz/j0K4/xayuP4Vvrj+TBq8/4CqvP5Aarz8NqK4/VeiuPw83rz/BMa8/csOuP0sb
rz8EYK8/zgevP18erz+UAa8/sDOvP1birj8SB68/y+SuPy/arj8bX68/rR2vP9iJrz+WmK4/
1FWvP5U6rz+fhq4/0oWvP/oIrz+e+a4/AKGvP07nrj8PC68/KASvP/J6rj8qd68/oqWvP0r5
rj9YJa8/6cauP0Qfrz/bca8/fGqvP+Iqrz8OCbA/swyvPxtVrz8PL68/+WWvPxW6rj9+Wq8/
21SvPy7arj+QTa8/MBSvP3lUrz99aq8/inOvP1D0rj8S9a4/p+iuP0o9rz/46q4/INGuP4xZ
rz+aX68/exuvP2yprz/Zyq8/7DCvP8Qprz/yQq8/Y8WvPwK6rz8ZPq8/OuCvP/JErz9Ot68/
S0OvP852rz84fa8/tcOuPx5Wrz/PDa8/+SSvP9jerz8qx68/Ze2uPxaZrz9XGK8/r5WvP/dq
rz926a4/J+muP02Wrz/Op68/x8KvP46Brz8Rga8/g7KvP5+orz+LYa8/CVmvP2ODrz/8OrA/
UM6vP0iQrz/ZYq8/tGyvP682rz94uq8/TWCvPwUSsD+eW68/GoWvPxVKrz97ca8/qIGvP0xy
rz+6c68/ds2vP7Xorz/Jpq8/PAqvP9nDrz8qS68/t9+vP44nrz9Ypq8/iGivP8hErz/Nla8/
IiiwP/rirz+aXq8/x8mvPz95rz/Qlq8/JvCvPwZ1rz/ngK8/iUevP06Prz+uKa8/1pWwP5W7
rz/Kjq8/ehGvP5WPrz/5Yq8/W6ivP4OPsD9zYK8/KxuwP66Jrz9R2q8/7/2vP9iHrz//fa8/
3sGvP9i7rz9zzK8/t6ivP3perz8PmK8/W0iwP9sVsD97nq8/hyCvP1qjrz92Z68/z5ivP2p1
rz8E668/Z7yvP9+srz+YfK8/4KSwP88fsD/Fxa8/uECvP1eIrz+54K8/sMyvP2TCrz8S8q8/
cJGvP3Pdrz9Lsa8/pSWwP/0asD+x7q8/xsWvP+cvsD9RKrA/rFivP8Q5sD8W1a8/C5CvP+GH
sD/TlK8/ujqwPwTGrz9GwK8/VLmvP9L/rz/QYa8/9HuvP0kCsD8j9K8/MeuvP96IsD/j768/
/v6vPzI8sD9r768/YcavP4fbrz8kA7A/t2+vP3a6rz8vGrA/wmOwP8sRsD+E5q8/Bw+wP8Pf
rz+h+K8//dCvP84KsD9XLLA/YRSwP7desD+xP7A/YSWwP7kwsD8gbLA/eQWwPx3Rrz869q8/
9uOvP2cisD9CGrA//H2wPwEOsD+4A7A/kXmwPyLIrz9x468/KXGwP6varz+AMbA/dPKvP7Gv
sD8iQ7A/9FuwPwI8sD9yrrA/ioOwP+EysD/OkrA/MTmwP85msD+PKbA/qtqwP2eDsD/kK7A/
WWCwP5E+sD/Jf7A/4z2wP+VFsD/YTrA/GGSwP5Xqrz/0lrA/w0awP580sD/TOrA/TYmwP1dm
sD9NhrA/0+GvP1unsD/ME7A/wmywP1VcsD92HbA/LYqwP+mgsD/PerA/L3CwP5FxsD+SorA/
JSywPz5/sD+UPbA/4UGwP27irz8kC7A/vj6wP2wcsD/cwLA/P46wP6wUsD/hwbA/C2OwP9y8
sD8pDLE/ZVuwPx0/sD8pCLA/lsawP5cEsT8wwrA/lF+wP5jGsD8uYLA/q+CwP+kQsD86grA/
D4SwPziysD+TUbA/07GwP946sD8si7A/J+mvPyt5sD8B/a8/tnmwP0A8sT8Bc7A/5n2wP1lY
sD+Fa7A/1vOwP0KKsD9re7A/1m2wP0NrsD9hXbA/gluwP0qwrz9SbLA/HZywP1+4sD+PObA/
xbOwP1mRsD9gjrA/B66wP37ZsD8I+7A/iFKwP3JBsT/sqrA/B3CwP2xBsD98BrA/sB+xPw1g
sD/PnbA/DgmwP2iksD/QrrA/0m+wP4b4sD8ElLA/0nKwP3iJsD8Kk7A/nlSwP6B6sD8ZibA/
xXqwPzpAsT/RpLA/idiwP1OMsD8No7A/PZmwP9iPsD+I8bA/e5mwP/vQsD/n27A/V6WwP8b0
sD9Uo7A/cdmwP/ujsD+jSbE/YOmwP1jzsD879LA/Kq+wP36CsD8jqrA/ZaiwP6ybsD/pBbE/
HWOwP/yXsD/ksrA/myCxP4w0sD9NGbE/DQ+xP2jSsD8ky7A/UjOxP2ipsD88p7E/7P+wP7ly
sT8otrA/gYqxP6atsD/DorA/erywP3lusT/u0rA/LfuwP5IhsT8ndrA/PWywP7ycsT8KDbE/
UAyxP2DWsD+9MbE/5C6xP+O0sD/gRbE/FGCxP0HDsD9y9LA/VpSxP1cysT/1I7E/oBaxP37G
sD+vybA/HzOxP8Z0sT8pKLE/CxSxPzabsD+7AbE/0IewPxSfsT8gFrE/37SwPzZEsT+DObE/
vACxP6jusD+WS7E/R/+wP+jhsD8JW7E/KmixPz9QsT+aM7E/L5qxPwOKsD9l27A/6TGxPwoL
sT8tFrE/Lx2xP0VMsT++brE/F7axPwo2sT8Gm7E/Dm2xP9fqsD9G3bA/xKuwP91qsT83/bA/
aWWxPxUpsT/5t7A/GrKxPwJNsT8ShbE/Ut6wP+56sT+BHbE/</AssayYData></Step><Step><CommonData><SampleLocation>11</SampleLocation><SampleID></SampleID><SampleGroup></SampleGroup><SampleInfo></SampleInfo><SampleRow>F</SampleRow><SamplePlate>1</SamplePlate><WellType>REGENERATION</WellType><Concentration>-1</Concentration><ConcentrationUnits>µg/ml</ConcentrationUnits><MolarConcentration>-1</MolarConcentration><MolarConcUnits>nM</MolarConcUnits><MolecularWeight>-1</MolecularWeight><Temperature>25</Temperature><StartTime>9698838</StartTime><AssayTime>5</AssayTime></CommonData><FlowRate>1000</FlowRate><StepType>KREGENERATION</StepType><StepName>Regeneration</StepName><StepStatus>OK</StepStatus><ActualTime>4.99907</ActualTime><CycleTime>0.2</CycleTime><AssayXData Points="25">k79pRcLCaUX1xWlFKclpRVzMaUWPz2lFwtJpRfXVaUUt2WlFXNxpRY/faUXC4mlF9eVpRSnp
aUVc7GlFj+9pRcLyaUX19WlFKflpRVz8aUWP/2lFxgJqRfUFakUpCWpFXAxqRQ==</AssayXData><AssayYData Points="25">WA+ov5fuyb+chtq/EG3jv0zb678SKfK/7mj2v+9l+7++hf+/0X4BwE3fAsDgVwTA1rwFwFLb
BsA4JgjAYyMJwHEhCsDMmgrAI+ALwLyBDMDLJg3A5/UNwGeIDsBnAQ/A2XwPwA==</AssayYData></Step><Step><CommonData><SampleLocation>12</SampleLocation><SampleID></SampleID><SampleGroup></SampleGroup><SampleInfo></SampleInfo><SampleRow>F</SampleRow><SamplePlate>1</SamplePlate><WellType>NEUTRALIZATION</WellType><Concentration>-1</Concentration><ConcentrationUnits>µg/ml</ConcentrationUnits><MolarConcentration>-1</MolarConcentration><MolarConcUnits>nM</MolarConcUnits><MolecularWeight>-1</MolecularWeight><Temperature>25</Temperature><StartTime>9714866</StartTime><AssayTime>5</AssayTime></CommonData><FlowRate>1000</FlowRate><StepType>KREGENERATION</StepType><StepName>Regeneration</StepName><StepStatus>OK</StepStatus><ActualTime>5.00005</ActualTime><CycleTime>0.2</CycleTime><AssayXData Points="25">jw9qRcISakX1FWpFKRlqRVwcakWLH2pFECNqRfUlakUpKWpFWCxqRY8vakXCMmpF9TVqRSU5
akVcPGpFjz9qRcJCakX1RWpFKUlqRVhMakWPT2pFwlJqRfVVakXEWWpFXFxqRQ==</AssayXData><AssayYData Points="25">7qeEP3P7hD/t/oc/nJiKPwuPjD/aoY4//heQP+SUkD/eRpI/BQyTP+RalD9l25Q/6BmWP+uc
lj8jmJc/m4yXP8s7mD8k5pg/HH6ZPzQOmj9cR5o/PaaaP7Wpmj9gaps/mWGbPw==</AssayYData></Step><Step><CommonData><SampleLocation>11</SampleLocation><SampleID></SampleID><SampleGroup></SampleGroup><SampleInfo></SampleInfo><SampleRow>F</SampleRow><SamplePlate>1</SamplePlate><WellType>REGENERATION</WellType><Concentration>-1</Concentration><ConcentrationUnits>µg/ml</ConcentrationUnits><MolarConcentration>-1</MolarConcentration><MolarConcUnits>nM</MolarConcUnits><MolecularWeight>-1</MolecularWeight><Temperature>25</Temperature><StartTime>9730930</StartTime><AssayTime>5</AssayTime></CommonData><FlowRate>1000</FlowRate><StepType>KREGENERATION</StepType><StepName>Regeneration</StepName><StepStatus>OK</StepStatus><ActualTime>5.00005</ActualTime><CycleTime>0.2</CycleTime><AssayXData Points="25">j19qRcJiakX1ZWpFKWlqRVxsakWPb2pFwnJqRfV1akUpeWpFXHxqRY9/akXCgmpF9YVqRSmJ
akVcjGpFj49qRcKSakX1lWpFKZlqRVycakWPn2pFwqJqRfWlakUpqWpFXKxqRQ==</AssayXData><AssayYData Points="25">leHbvzoH+r9Q9wHAi2YFwPIrB8BqEAnAxroKwDLVC8C16QzAu/8NwOrNDsCJkA/AtA0QwNjX
EMCubRHAUT4SwC2OEsDCwBLA7KgTwBHqE8CQXBTAHagUwA4eFcCSbxXA2Z8VwA==</AssayYData></Step><Step><CommonData><SampleLocation>12</SampleLocation><SampleID></SampleID><SampleGroup></SampleGroup><SampleInfo></SampleInfo><SampleRow>F</SampleRow><SamplePlate>1</SamplePlate><WellType>NEUTRALIZATION</WellType><Concentration>-1</Concentration><ConcentrationUnits>µg/ml</ConcentrationUnits><MolarConcentration>-1</MolarConcentration><MolarConcUnits>nM</MolarConcUnits><MolecularWeight>-1</MolecularWeight><Temperature>25</Temperature><StartTime>9747208</StartTime><AssayTime>5</AssayTime></CommonData><FlowRate>1000</FlowRate><StepType>KREGENERATION</StepType><StepName>Regeneration</StepName><StepStatus>OK</StepStatus><ActualTime>5.00005</ActualTime><CycleTime>0.2</CycleTime><AssayXData Points="25">j69qRb6yakX1tWpFJblqRVi8akWPv2pFvsJqRfHFakUpyWpFWMxqRY/PakW+0mpF9dVqRSXZ
akVc3GpFi99qRcLiakXx5WpFJelqRVjsakWL72pFvvJqRfH1akUl+WpFXPxqRQ==</AssayXData><AssayYData Points="25">/BaIPydThj+nR4k/s+2LP3q1jj93bJA/bCmSP12Ckz9tUZU/5vGVP8nUlj/T/Jc/vJSYP0Xu
mD/L3Jo/0JiaPw29mj+jNpw/gsucP4z+nD9GJJ0/iOCdPzwrnj8OhZ4/LxqfPw==</AssayYData></Step><Step><CommonData><SampleLocation>11</SampleLocation><SampleID></SampleID><SampleGroup></SampleGroup><SampleInfo></SampleInfo><SampleRow>F</SampleRow><SamplePlate>1</SamplePlate><WellType>REGENERATION</WellType><Concentration>-1</Concentration><ConcentrationUnits>µg/ml</ConcentrationUnits><MolarConcentration>-1</MolarConcentration><MolarConcUnits>nM</MolarConcUnits><MolecularWeight>-1</MolecularWeight><Temperature>25</Temperature><StartTime>9763137</StartTime><AssayTime>5</AssayTime></CommonData><FlowRate>1000</FlowRate><StepType>KREGENERATION</StepType><StepName>Regeneration</StepName><StepStatus>OK</StepStatus><ActualTime>4.99907</ActualTime><CycleTime>0.2</CycleTime><AssayXData Points="25">j/9qRb4Ca0XxBWtFJQlrRVwMa0WLD2tFvhJrRfEVa0UlGWtFXBxrRYsfa0W+ImtF8SVrRSkp
a0VcLGtFiy9rRb4ya0XxNWtFKTlrRVg8a0WLP2tFvkJrRQ5Ga0UpSWtFWExrRQ==</AssayXData><AssayYData Points="25">wRXjv6oO/r/U/gPAiBAHwEsbCcAXgQrANwMMwEFQDcBTEw7AgwkPwJO4D8ATaxDAlkIRwN/I
EcDuKRLAktESwOoXE8DyaRPASeATwDx3FMCV4BTAWwMVwKsyFcABzxXAZq8VwA==</AssayYData></Step><Step><CommonData><SampleLocation>12</SampleLocation><SampleID></SampleID><SampleGroup></SampleGroup><SampleInfo></SampleInfo><SampleRow>F</SampleRow><SamplePlate>1</SamplePlate><WellType>NEUTRALIZATION</WellType><Concentration>-1</Concentration><ConcentrationUnits>µg/ml</ConcentrationUnits><MolarConcentration>-1</MolarConcentration><MolarConcUnits>nM</MolarConcUnits><MolecularWeight>-1</MolecularWeight><Temperature>25</Temperature><StartTime>9779051</StartTime><AssayTime>5</AssayTime></CommonData><FlowRate>1000</FlowRate><StepType>KREGENERATION</StepType><StepName>Regeneration</StepName><StepStatus>OK</StepStatus><ActualTime>5.00005</ActualTime><CycleTime>0.2</CycleTime><AssayXData Points="25">i09rRbpSa0XxVWtFJVlrRVRca0WHX2tFvmJrRfFla0UpaWtFVGxrRYtva0W+cmtF8XVrRSF5
a0VYfGtFh39rRb6Ca0XxhWtFJYlrRVSMa0WLj2tFupJrRQ6Wa0UlmWtFWJxrRQ==</AssayXData><AssayYData Points="25">YmaPPwDfiz/HhI4/oHCRP97Xkz/X9pU//wWYP3FgmT+duJo/iyGcP65KnT8p650/6AWeP/U4
nz+r/p8/FeCgP8eyoD9xraE/ZYKiP5T9oj/9WKM/etqjP1lXpD+b9aQ/rI2kPw==</AssayYData></Step><Step><CommonData><SampleLocation>1</SampleLocation><SampleID></SampleID><SampleGroup></SampleGroup><SampleInfo></SampleInfo><SampleRow>F</SampleRow><SamplePlate>1</SamplePlate><WellType>BUFFER</WellType><Concentration>-1</Concentration><ConcentrationUnits>µg/ml</ConcentrationUnits><MolarConcentration>-1</MolarConcentration><MolarConcUnits>nM</MolarConcUnits><MolecularWeight>-1</MolecularWeight><Temperature>25</Temperature><StartTime>9793742</StartTime><AssayTime>30</AssayTime></CommonData><FlowRate>1000</FlowRate><StepType>BASELINE</StepType><StepName>Baseline</StepName><StepStatus>OK</StepStatus><ActualTime>30</ActualTime><CycleTime>0.2</CycleTime><AssayXData Points="150">i59rRbqia0XxpWtFIalrRVSsa0WHr2tFurJrRfG1a0UluWtFWLxrRYe/a0W6wmtF7cVrRSHJ
a0VUzGtFh89rRbrSa0Xt1WtFIdlrRVTca0WL32tFuuJrRe3la0Uh6WtFVOxrRYfva0W68mtF
7fVrRSH5a0VU/GtFh/9rResCbEXtBWxFJQlsRVQMbEWHD2xFvhJsRe0VbEUhGWxFVBxsRYcf
bEW+ImxF8SVsRSEpbEVULGxFhy9sRb4ybEXtNWxFJTlsRVQ8bEWHP2xFukJsRe1FbEUhSWxF
WExsRYdPbEW6UmxF7VVsRSFZbEVUXGxFh19sRb5ibEXtZWxFIWlsRVhsbEWLb2xFunJsRfF1
bEUleWxFWHxsRYd/bEW6gmxF7YVsRSGJbEVUjGxFh49sRbqSbEXtlWxFIZlsRVScbEWHn2xF
uqJsRe2lbEUhqWxFVKxsRYevbEW6smxF7bVsRSW5bEVUvGxFh79sRb7CbEXtxWxFIclsRVTM
bEWLz2xFvtJsRe3VbEUh2WxFVNxsRYvfbEW64mxF7eVsRSHpbEVU7GxFh+9sRbrybEXt9WxF
JflsRVj8bEWH/2xFugJtRe0FbUUlCW1FVAxtRYcPbUW6Em1F8RVtRSEZbUVUHG1Fhx9tRboi
bUXtJW1FISltRVQsbUWLL21FujJtRRI2bUUlOW1FVDxtRYc/bUW6Qm1F8UVtRSFJbUVYTG1F
h09tRbpSbUXtVW1FIVltRVhcbUWHX21FvmJtRe1lbUUlaW1FWGxtRYdvbUW6cm1F7XVtRSV5
bUVYfG1F</AssayXData><AssayYData Points="150">psmmPwpKpj+R+6Y/k5KmP40ipz9gOqc/VjCnP2N0pz+waac/bx2nP1p4pz+q/qc/mf+nP2Tp
pz+aEKg/jYeoP4tpqD96N6g/n82oPxm2qD9Goag/0LyoP88nqT9tqqg/uTOpP7hnqT+EbKk/
z6ipP5qyqT/z2Kk/lKSpP6v/qT9v9ak/YhqqP19Uqj//hak/t+CqP/z8qT8BMao/lFOqP1BZ
qj9EvKo/2vmqP6NKqz9S/ao/4g+rP0NDqz/1a6s/FjarPyB5qz9zsKs/nDerP9C4qz8Ix6s/
KXSsPw9lqz87aaw/61asP28OrD9Xf6w/SCesP8hvrD9ccaw/heurP+S9rD/Ftaw/Xx2sP7Dd
rD/Jkq0/OISsP5NjrT+/QK0/nietPzv0rD95rqw/IlGtPwRnrT/7R60/mi2tP4lsrT8ywa0/
leGtP1JFrT9Ycq0/m+CtPx/DrT8gYq4/WeytPye/rT+/8K0/5DOuP46nrT8kZq4/1ASuP0tP
rj90yK0/m8ytP5CVrj98nq4/3zyuP9kUrj9oR64/VUSuP1nqrj/zIK8/ssOuPxX/rT8E864/
6mivPzMKrz8wyK4/YluvPx1Crz8hjq4/rE+vP7tOrz9e468/bxGvP0knrz/Ib68/pGivPzPm
rz/zOK8/X7yvP+Enrz9eLK8/CLCvP/+crz/qlK8/sASwP5GArz8PELA/bMevP5qKsD86CbA/
4SywP+DArz+JTbA/NOmvPyI5sD+A3rA/wbqwP+Tjrz/tnLA/gmewP1agsD8rubA//nOwPz21
sD/xsLA/</AssayYData></Step><Step><CommonData><SampleLocation>1</SampleLocation><SampleID></SampleID><SampleGroup></SampleGroup><SampleInfo></SampleInfo><SampleRow>F</SampleRow><SamplePlate>1</SamplePlate><WellType>BUFFER</WellType><Concentration>-1</Concentration><ConcentrationUnits>µg/ml</ConcentrationUnits><MolarConcentration>-1</MolarConcentration><MolarConcUnits>nM</MolarConcUnits><MolecularWeight>-1</MolecularWeight><Temperature>25</Temperature><StartTime>9824867</StartTime><AssayTime>80</AssayTime></CommonData><FlowRate>600</FlowRate><StepType>LOADING</StepType><StepName>Loading</StepName><StepStatus>OK</StepStatus><ActualTime>80</ActualTime><CycleTime>0.2</CycleTime><AssayXData Points="400">i39tRb6CbUXxhW1FJYltRVSMbUWLj21FvpJtRe2VbUUlmW1FWJxtRYufbUW6om1F8aVtRSGp
bUVYrG1Fi69tRb6ybUXttW1FJbltRVi8bUWHv21FusJtRe3FbUUhyW1FrsxtRYfPbUW60m1F
8dVtRSHZbUVU3G1Fi99tRb7ibUXx5W1FOeltRVjsbUWL721FvvJtRe31bUUl+W1FWPxtRYv/
bUW6Am5F7QVuRSUJbkVYDG5Fiw9uRb4SbkXxFW5FJRluRVQcbkWfH25FuiJuRfElbkUhKW5F
VCxuRYcvbkW+Mm5F+jVuRSU5bkVUPG5Fhz9uRb5CbkXtRW5FIUluRVhMbkWLT25FvlJuRfFV
bkUhWW5FVFxuRYtfbkW+Ym5F8WVuRSVpbkVYbG5Fh29uRb5ybkXtdW5FJXluRVh8bkWHf25F
uoJuRe2FbkUhiW5FVIxuRYePbkW+km5F7ZVuRSWZbkVYnG5Fi59uRb6ibkXxpW5FIaluRVis
bkWLr25FurJuRfG1bkUluW5FWLxuRai/bkW+wm5FFsZuRSXJbkVYzG5Fh89uRbrSbkXx1W5F
JdluRVTcbkWH325FvuJuRe3lbkUh6W5FVOxuRY/vbkW68m5F7fVuRSX5bkVU/G5Fh/9uRb4C
b0XtBW9FIQlvRVgMb0WLD29FvhJvRe0Vb0UlGW9FWBxvRYsfb0W+Im9FQyZvRSUpb0VYLG9F
iy9vRb4yb0XxNW9FITlvRVQ8b0WLP29FvkJvRfFFb0U9SW9FVExvRYtPb0W6Um9F8VVvRSFZ
b0VYXG9Fi19vRbpib0XxZW9FJWlvRVhsb0WHb29FvnJvRe11b0UleW9FVHxvRYt/b0W6gm9F
7YVvRSCJb0VUjG9Fi49vRbqSb0XxlW9FJZlvRVScb0WHn29FvqJvRe2lb0UgqW9FWKxvRYuv
b0W+sm9F7bVvRSC5b0VUvG9Fh79vRbrCb0XxxW9FIMlvRVTMb0WLz29FvtJvRe3Vb0Ug2W9F
YNxvRYffb0W+4m9F8eVvRSDpb0VU7G9Fi+9vRcbyb0Xx9W9FIPlvRVj8b0WH/29FvgJwRe0F
cEUlCXBFWAxwRYsPcEW+EnBF7RVwRSUZcEVYHHBFhx9wRboicEXtJXBFIClwRVgscEWHL3BF
ujJwRfE1cEUgOXBFWDxwRYs/cEW+QnBF7UVwRSBJcEVUTHBFh09wRbpScEXtVXBFl1lwRWBc
cEWHX3BFumJwRe1lcEUgaXBFVGxwRYtvcEW6cnBF8XVwRSV5cEVUfHBFh39wRbqCcEXxhXBF
IIlwRViMcEWHj3BFvpJwRe2VcEUlmXBFVJxwRYufcEW+onBF7aVwRSCpcEVUrHBFi69wRb6y
cEXttXBFJblwRVi8cEWHv3BFusJwRe3FcEUgyXBFVMxwRYvPcEW60nBF7dVwRSDZcEVU3HBF
h99wRfzicEXt5XBFJelwRVTscEWH73BFuvJwRe31cEUg+XBFVPxwRYf/cEW6AnFF7QVxRSAJ
cUVYDHFFiw9xRboScUU3FnFFIBlxRVgccUWHH3FFuiJxRe0lcUUlKXFFVCxxRYsvcUW6MnFF
7TVxRSU5cUVYPHFFhz9xRb5CcUXtRXFFIElxRVRMcUWHT3FFulJxRfFVcUUlWXFFWFxxRYdf
cUW6YnFF7WVxRSBpcUVUbHFFi29xRb5ycUXxdXFFIHlxRcp8cUWHf3FFvoJxRe2FcUUgiXFF
WIxxRYePcUW+knFF8ZVxRSWZcUVYnHFFh59xRbqicUXtpXFFIKlxRVSscUWLr3FFvrJxRe21
cUUguXFFWLxxRZu/cUW6wnFF8cVxRSXJcUVUzHFFh89xRbrScUXt1XFFINlxRVTccUWL33FF
uuJxRfHlcUUg6XFFVOxxRYvvcUW68nFF8fVxRSD5cUVU/HFFi/9xRboCckVoBnJFIAlyRVQM
ckWHD3JFuhJyRe0VckUlGXJFVBxyRYcfckW6InJF7SVyRSApckVULHJFiy9yRboyckXtNXJF
JTlyRVQ8ckWLP3JFvkJyRe1FckUlSXJFWExyRYtPckW6UnJF7VVyRSBZckVUXHJFh19yRb5i
ckXxZXJFIGlyRVhsckWHb3JFunJyRe11ckUgeXJFWHxyRQ==</AssayXData><AssayYData Points="400">gmSwP49usT9RELE/ZZqwPxuOsD+BLrE/11+xP162sD/bsrA/bK2wP9NLsT/RJrE/a5+xP9xx
sT+EtrE/9A+xP1GpsT+OqrE/ff+wP6HBsT/EYrE/w2yxP+lqsT/NlrE/lpSxP/HesT9yWLE/
luWxP+PIsT/xJ7I/iY2yP/XcsT+Db7I/y9qxP5SZsT8IrbE//Z2xP6v+sT959LE/McKxPxVp
sj8JmLI/N8ixPxw5sj8qMrI/snayP5B4sj+yULI/Ss+xP3n/sT/6t7I/NwuyP1wQsz/z2bI/
AISyP7Kmsj83frI/zqayP/1csj/eN7M/ekKzP3r5sj9U7bI/OamyP0vMsj/F5bI/GnCyP1fa
sj/sd7M/WMqyP8KKsz+XNLM/0EGzPwxCsz/OwbI/40KzP95Lsz/4ILM/Pb6yPxYJsz9MgrM/
gICzP/QKsz8fD7M/1fCzP9eHsz8cQbM/P4ezP6e0sz/JQLQ/WbWzP6CNsz9UarM/OZ2zP6Xo
sz8ApLM/7++zPxuSsz95vLM/LmazPx1Asz/ECbQ/Ub6zP4yUsz9IS7Q/GQy0P+khsz+RCrQ/
Pgy0P8YytD8xKrQ/9ky0P9JJtD9LIbQ/dBW0P9EMtD+gEbQ/0bOzP0L4sz+CHbQ/cYu0P8yW
tD+DuLQ/0EK0P+tDtD+4X7Q/yVa0PxR1tD8fQ7Q/0s60Px2QtD8BhbQ/UGC0P24etD8earQ/
aDe0P1jDtD+F87Q/LB60P7AytD/YRbQ/nZa0PyhQtD/jGLU/wSm1P75ZtT89MLU/A2+0P4kz
tT93GbU/6Ra1P/xZtT8gvLQ/bCu1P4WztD9ST7U/1wm1P/49tT/fULU/xb60P7WltT+oJ7U/
gyO1P8cUtT+cbrU/N5S1P8BZtT+gOrU/2nu1P+/ztD++PrU//DK1P0hUtT/AgbU/W361P8hN
tT8iNbU/tz+1P72YtT/7VbU/jbG1PzyBtT+L3LU/25i1P/qwtT8qWbU/Gd+1P/yQtT8tg7U/
2aK1P0NgtT9zUrY/Aae1PzDwtT85ibU/ZNO1P8gdtj/FV7Y/nq61P561tT9xZrY/XlW2P8Yf
tj/f9LU/09a1P/b2tT8V9LU/bfm1P9Ybtj9Y9LU/wAm2P/b/tT+ZHrY/gAe2P6fCtT9kBbY/
4022P6yetj8xCLY/qm22P18htj9m/7U/qla2PzLxtT9OyrY/al62P5WXtj/FJbY/TCO2Pzxv
tj9KYLY/JFe2P4uTtj8fz7Y/8iW3P89rtj934LY/5iO3P4vktj8Hw7Y/eiC2Pyuwtj+3RrY/
x1i2P+fotj9znbY/PRm3PwX6tj8YxLY/Ffe2P77Atj+Yfrc/rLO2PwOltj+Bzbc/GD+2P36L
tj/pk7Y/kIS2PwHktj/aXrc/hLm2P7ALtz9f87Y/KRO3Pxk6tz9R6rY/Wy+3P2Axtz+gH7c/
TB63Pz4Etz+ML7c/vF+3P9EFtz8b7rY/nly3P9W+tj/9GLc/Cyy3PxI7tz+tVbc/uEu3P9d+
tz8Pi7c/M5i3PwFqtz9G97Y/jqi3P7WGtz8vwrc//4K3P9Wvtz+jfLc/pRC4P2Kqtz9VTrc/
kTq3PyCbtz/fdLg/Q5m3P8O6tz+S0Lc/KXC3P+QBuD8cqbc/jqC3P9AuuD8PY7g/o1u3P2K9
tz9MSbc/T6a4Pxhptz8c8rc/+Sy4P4YTuD8fDLg/++O3P9iOuD81Pbg/5rC3P2Lrtz/EKbg/
Hoa4P6HHtz/cALg/RdW3P+Sjtz/2nbc/MFW4PwsluD+f3Lc/CTu4P1XUtz+hPbg/Zzq4PzbT
tz+vMbg/lx+4P9KBuD+nm7c/fpe4P1QyuD9QWbg/90i4PzshuD+vRLg/J3i4P7lvuD+Uo7g/
LV24P112uD9kRrg/Dd63P2YPuD+9vbg/cBK5P2icuD/p5bg/WLS4P3RUuD+LVLg/Owu4PxlU
uD8gprg/fs+4P9ujuD/7x7g/Ssm4P6c/uT9blbg/bd24P/+SuD8ambg/Xii4P2M2uT+54Lg/
5XC4P1cPuT/20rg/5wi5PxqOuD+Ifbg/DZm4P4aluD+I5bg/V4C4P4otuT83ebg/4e64P1IT
uT9Lf7g/8We5P4BHuT/BHLk/HaO4P9J0uT/2+7g/fBi5Pw==</AssayYData></Step><Step><CommonData><SampleLocation>1</SampleLocation><SampleID></SampleID><SampleGroup></SampleGroup><SampleInfo></SampleInfo><SampleRow>F</SampleRow><SamplePlate>1</SamplePlate><WellType>BUFFER</WellType><Concentration>-1</Concentration><ConcentrationUnits>µg/ml</ConcentrationUnits><MolarConcentration>-1</MolarConcentration><MolarConcUnits>nM</MolarConcUnits><MolecularWeight>-1</MolecularWeight><Temperature>25</Temperature><StartTime>9905807</StartTime><AssayTime>30</AssayTime></CommonData><FlowRate>1000</FlowRate><StepType>BASELINE</StepType><StepName>Baseline</StepName><StepStatus>OK</StepStatus><ActualTime>29.9981</ActualTime><CycleTime>0.2</CycleTime><AssayXData Points="150">j39yRb6CckXthXJFJYlyRViMckWLj3JFvpJyRe2VckUlmXJFWJxyRYufckW+onJF8aVyRSGp
ckVYrHJFi69yRb6yckXxtXJFJblyRVi8ckWLv3JFvsJyRe3FckUlyXJFWMxyRYvPckW+0nJF
7dVyRSHZckVY3HJFi99yRb7ickXx5XJFJelyRVjsckWH73JFvvJyRfH1ckUl+XJFVPxyRYv/
ckW+AnNF8QVzRW4Jc0VYDHNFiw9zRboSc0XtFXNFIRlzRVgcc0WLH3NFviJzRe0lc0UlKXNF
WCxzRYsvc0W6MnNF8TVzRSU5c0VYPHNFhz9zRbpCc0XtRXNFJUlzRVhMc0WHT3NFvlJzRfFV
c0UlWXNFWFxzRYtfc0W+YnNF7WVzRSFpc0VYbHNFi29zRb5yc0XxdXNFJXlzRVR8c0WHf3NF
voJzRe2Fc0UliXNFVIxzRYuPc0XbknNF8ZVzRSWZc0VYnHNFi59zRb6ic0XxpXNFJalzRVis
c0WHr3NFvrJzRfG1c0UluXNFWLxzRYu/c0W+wnNF8cVzRSHJc0VYzHNFi89zRbrSc0Xx1XNF
JdlzRVjcc0WL33NFuuJzRe3lc0Ul6XNFVOxzRYfvc0W+8nNF7fVzRSX5c0VY/HNFi/9zRboC
dEXxBXRFJQl0RVgMdEWLD3RFvhJ0RfEVdEUlGXRFVBx0RYsfdEW+InRF8SV0RSUpdEW6LHRF
iy90Rb4ydEXtNXRFJTl0RVg8dEWHP3RFvkJ0Re1FdEUlSXRFVEx0RYtPdEW6UnRF8VV0RSVZ
dEVUXHRF</AssayXData><AssayYData Points="150">V2G5P74MuT+jBLk/szq5PwFBuT9lKLk/6n24PxlvuT8C7Lk/2J25P1oRuT8/rbk/XZC5PyC+
uT8rc7k/0Z65P0iHuT+A7rg/bxe5P8ERuj+1aLk/lZC5P9CuuT/xZrk/CK65P/LZuT/uYLk/
Esa5PysduT+ikLk/tJq5PwjmuT85w7k/9Ze5P2LbuT99yrk/vjS5Pz8Suj8pfbk/Ux+6P2cv
uj+5xbk/lKu5Pzn8uT+8rbk/OXu5P4Jguj8NEro/u1S6P1L4uT+aCbo/Bla5P2jHuT8hMbo/
cw66P1L3uT+4cLo/yT+6P8YQuj9EObo/e765P2iYuT/L5rk/aXC5P2R6uj/qTLo/ABO6Pyev
uj9EM7o/5Rm6Px0tuj+7ILo/XOm5P5c/uj+FzLk/IzG6P0bQuT8kF7o/lea5P//fuT8JG7o/
zKm6PxcXuj/JDro/45i6Py9xuj9Jk7o/cw26PylZuj8v/rk/3Vi6PzPDuj9/nbo/FXG6P3Zi
uj9robo/2926Pwttuj+T7rk/Z8m6P7F/uj+/Xbo/kNi6P5W+uj9Ke7o/m4K6P+Souj8wv7o/
8T66P0hQuj/nx7o/dkK7P+k8uj9x6bo/Etq6P8gduz+kUbs/xPm6P2w4uz/nHrs/EgK7P+IU
uz/RYbs/4sG6P0rbuj/irro/I+C6P9+/uj/nBbs/kxu7P4Lwuj8+Ors/2iS7P0G5uj9LALs/
KEW7P6oRuz8uyLo/F+a6P1ouuz/lzLo/ltu6P6ciuz8MUrs/g7m7P1c9uz8Qdbs/xTC7P481
uz+D6Lo/</AssayYData></Step><Step><CommonData><SampleLocation>10</SampleLocation><SampleID>BG505 T332N SOSIP</SampleID><SampleGroup></SampleGroup><SampleInfo></SampleInfo><SampleRow>F</SampleRow><SamplePlate>1</SamplePlate><WellType>KSAMPLE</WellType><Concentration>-1</Concentration><ConcentrationUnits>µg/ml</ConcentrationUnits><MolarConcentration>15.63</MolarConcentration><MolarConcUnits>nM</MolarConcUnits><MolecularWeight>-1</MolecularWeight><Temperature>25</Temperature><StartTime>9944674</StartTime><AssayTime>180</AssayTime></CommonData><FlowRate>600</FlowRate><StepType>ASSOC</StepType><StepName>Association</StepName><StepStatus>OK</StepStatus><ActualTime>180</ActualTime><CycleTime>0.2</CycleTime><AssayXData Points="900">h190RctidEXtZXRFIWl0RVRsdEWHb3RFz3J0Rel1dEUheXRFUHx0RYd/dEW6gnRF7YV0RSGJ
dEVQjHRFh490RbqSdEXtlXRFHZl0RVCcdEWHn3RFtqJ0Re2ldEUxqXRFUKx0RYOvdEW6snRF
9rV0RR25dEVQvHRFh790RbrCdEXpxXRFHcl0RVTMdEWHz3RFvtJ0Re3VdEUh2XRFVNx0RZPf
dEUh43RF6eV0RU7pdEVU7HRFg+90RbrydEXt9XRFIfl0RVT8dEWH/3RFtgJ1Re0FdUUhCXVF
UAx1RYcPdUW2EnVF6RV1RR0ZdUVQHHVFhx91RboidUX+JXVFHSl1RVAsdUWHL3VFujJ1Rek1
dUUdOXVFVDx1RYM/dUW6QnVF6UV1RSFJdUVUTHVFg091RbpSdUXtVXVFHVl1RVBcdUWHX3VF
tmJ1Re1ldUUdaXVFVGx1RYdvdUW2cnVF7XV1RSF5dUVUfHVFg391RbaCdUXthXVFHYl1RVCM
dUWDj3VFtpJ1RemVdUUdmXVFUJx1RYefdUW6onVF6aV1RSGpdUVUrHVFh691RbaydUXttXVF
Hbl1RVC8dUWHv3VFusJ1Re3FdUUdyXVFVMx1RYfPdUW20nVF6dV1RR3ZdUVU3HVFg991Rbri
dUXt5XVFIel1RVDsdUWH73VFtvJ1Ren1dUUh+XVFUPx1RYP/dUW6AnZFNwZ2RR0JdkVQDHZF
hw92RboSdkXpFXZFIRl2RVAcdkWDH3ZFtiJ2RekldkUdKXZFUCx2RYMvdkW2MnZF7TV2RSE5
dkWZPHZFhz92RbZCdkXpRXZFIUl2RVBMdkWDT3ZFtlJ2RelVdkUdWXZFUFx2RYNfdkW2YnZF
7WV2RRxpdkVQbHZFh292RbpydkXpdXZFIXl2RVR8dkWDf3ZFtoJ2RemFdkUhiXZFVIx2RZOP
dkW2knZF7ZV2RRyZdkVQnHZFg592RbaidkXtpXZFHKl2RVSsdkWHr3ZFurJ2Re21dkUcuXZF
VLx2RYO/dkW2wnZF9sV2RSHJdkVUzHZFh892RbbSdkXt1XZFHNl2RVDcdkWD33ZFtuJ2Renl
dkUc6XZFUOx2RYPvdkW28nZF7fV2RRz5dkVQ/HZFi/92RbYCd0XpBXdFIQl3RVAMd0WDD3dF
thJ3RekVd0UcGXdFUBx3RYMfd0W6IndF6SV3RTkpd0VQLHdFhy93RbYyd0XtNXdFITl3RVA8
d0WHP3dFtkJ3Re1Fd0UcSXdFUEx3RYNPd0W6UndF6VV3RRxZd0VQXHdFg193RbZid0XpZXdF
IWl3RVBsd0WDb3dFunJ3Rel1d0UheXdFUHx3RYd/d0W2gndF7YV3RRyJd0VQjHdFg493RbqS
d0XplXdFNZl3RVCcd0WDn3dFtqJ3Remld0UhqXdFUKx3RYevd0W6sndF6bV3RRy5d0VQvHdF
g793RbbCd0XtxXdFHMl3RVTMd0WDz3dFttJ3RenVd0Uc2XdFVNx3RYPfd0W24ndF6eV3RRzp
d0VU7HdFg+93Rbbyd0Xp9XdFi/l3RVD8d0WD/3dFvgJ4Re0FeEUcCXhFVAx4RYMPeEW6EnhF
/hV4RRwZeEVQHHhFgx94RbYieEXpJXhFHCl4RVAseEWDL3hFtjJ4Re01eEUhOXhFUDx4RYM/
eEW2QnhF7UV4RRxJeEVQTHhFg094RbZSeEXpVXhFIVl4RVBceEWDX3hFvmJ4Re1leEU1aXhF
VGx4RYdveEW2cnhF6XV4RRx5eEVUfHhFh394ReeCeEXphXhFIYl4RVSMeEWPj3hFtpJ4RemV
eEUcmXhFUJx4RYefeEW6onhF6aV4RRypeEVUrHhFh694RbayeEXptXhFHLl4RVS8eEWDv3hF
tsJ4RenFeEUcyXhFVMx4RYPPeEW60nhF6dV4RRzZeEVQ3HhFg994RbbieEXt5XhFHOl4RVDs
eEWD73hFtvJ4Ren1eEUh+XhFVPx4RYP/eEW2AnlF7QV5RSEJeUV5DHlFhw95RbYSeUXtFXlF
HBl5RWQceUWDH3lFtiJ5RekleUUhKXlFUCx5RYMveUW2MnlF/jV5RRw5eUVQPHlFgz95RbpC
eUXtRXlFIUl5RVBMeUWDT3lFtlJ5RelVeUUcWXlFUFx5RYNfeUW6YnlF7WV5RRxpeUVUbHlF
i295RbZyeUXpdXlFHHl5RVB8eUWDf3lFtoJ5Re2FeUUciXlFVIx5RYOPeUW2knlFDpZ5RRyZ
eUVQnHlFg595RbaieUXppXlFHKl5RVCseUWHr3lFz7J5Rem1eUUcuXlFULx5RYO/eUXjwnlF
6cV5RRzJeUVQzHlFg895RbbSeUXp1XlFHNl5RVDceUWD33lFtuJ5RenleUUc6XlFUOx5RYfv
eUW28nlF7fV5RRz5eUVU/HlFh/95RbYCekXtBXpFMQl6RVQMekWDD3pFuhJ6RekVekUcGXpF
VBx6RbAfekW2InpF7SV6RRwpekVQLHpFgy96RbYyekXpNXpFHDl6RVA8ekW8P3pFtkJ6Re1F
ekUhSXpFUEx6RYNPekW2UnpF6VV6RRxZekVQXHpFh196RbZiekXpZXpFHGl6RVhsekWLb3pF
tnJ6Rel1ekUheXpFUHx6RYd/ekW2gnpF8oV6RSmJekVQjHpFh496RbaSekXtlXpFHJl6RVCc
ekWDn3pFtqJ6Re2lekU9qXpFUKx6RYOvekW2snpF7bV6RRy5ekVQvHpFh796RbrCekXtxXpF
Jcl6RVTMekWHz3pFutJ6Re3VekUh2XpFVNx6RYffekW64npF7eV6RSHpekVU7HpFh+96Rbry
ekXt9XpFIfl6RVT8ekWH/3pFvgJ7Re0Fe0UhCXtFVAx7RYcPe0W6EntF7RV7RSEZe0VUHHtF
hx97Rboie0XtJXtFISl7RVQse0WHL3tF3zJ7Re01e0UhOXtFVDx7RYc/e0W6QntF7UV7RSFJ
e0VUTHtFh097RbpSe0XtVXtFIVl7RVRce0WHX3tFumJ7Re1le0UhaXtFVGx7RZtve0W6cntF
7XV7RSF5e0VUfHtFh397RbqCe0XyhXtFIYl7RVSMe0WHj3tFupJ7Re2Ve0VWmXtFVJx7RYef
e0W6ontF7aV7RSGpe0VUrHtFh697Rbqye0XttXtFIbl7RYm8e0WDv3tFusJ7Re3Fe0UcyXtF
VMx7RYfPe0W60ntF7dV7RSHZe0VU3HtFh997Rbrie0Xt5XtFIel7RVTse0WH73tFuvJ7Re31
e0Uh+XtFVPx7RYf/e0W6AnxF7QV8RSEJfEVUDHxFhw98RboSfEXtFXxFIRl8RVQcfEWHH3xF
uiJ8Re0lfEUhKXxFVCx8RYcvfEXvMnxF7TV8RSE5fEVUPHxFhz98RbpCfEUWRnxFIUl8RVRM
fEWHT3xFulJ8Re1VfEUhWXxFVFx8RYdffEW6YnxF8mV8RSFpfEVUbHxFh298RbpyfEXtdXxF
IXl8RVR8fEWHf3xFuoJ8RfaFfEUhiXxFVIx8RYOPfEW6knxF7ZV8RSGZfEVUnHxFh598Rbqi
fEXtpXxFIal8RVSsfEWLr3xFtrJ8Re21fEUhuXxFVLx8RYe/fEW6wnxF7cV8RSHJfEVUzHxF
h898RbrSfEXt1XxFHNl8RVTcfEWH33xFuuJ8RfLlfEUh6XxFVOx8RY/vfEW68nxF7fV8RSH5
fEVU/HxFh/98RbYCfUXtBX1FIQl9RVQMfUWLD31FuhJ9Re0VfUUcGX1FVBx9RYcffUW6In1F
7SV9RSEpfUVULH1Fhy99RboyfUXtNX1FHDl9RVQ8fUWHP31FukJ9Re1FfUUhSX1FVEx9RYdP
fUW6Un1F7VV9RSFZfUVUXH1Fh199RbpifUXtZX1FIWl9RVRsfUWHb31FunJ9Rel1fUUheX1F
VHx9RYN/fUW6gn1F7YV9RSGJfUVUjH1Fh499RbqSfUXtlX1FIZl9RVCcfUWHn31FuqJ9Reml
fUU9qX1FUKx9RYOvfUW6sn1F7bV9RSG5fUVUvH1Fl799RbbCfUXtxX1FIcl9RVDMfUWHz31F
utJ9Re3VfUUh2X1FUNx9RYvffUW24n1F6eV9RSHpfUVQ7H1Fg+99RbryfUXp9X1FIfl9RVT8
fUWH/31FugJ+Re0FfkUhCX5FVAx+RYcPfkW6En5F6RV+RTEZfkVQHH5Fhx9+RboifkXtJX5F
HCl+RVQsfkWDL35FtjJ+Re01fkUhOX5FVDx+RYc/fkW2Qn5F6UV+RSFJfkVQTH5Fh09+RbZS
fkXpVX5FHFl+RVRcfkWTX35FumJ+Re1lfkUhaX5FVGx+RYNvfkW2cn5F7XV+RSV5fkVQfH5F
h39+RbqCfkXphX5FIYl+RWCMfkWHj35FwpJ+Rf6VfkUcmX5FVJx+RYeffkW2on5F7aV+RSGp
fkVUrH5Fg69+RbqyfkXttX5FIbl+RVC8fkWDv35FusJ+RenFfkUhyX5FUMx+RYfPfkW60n5F
6dV+RSHZfkVQ3H5Fg99+RbrifkXt5X5FIel+RVTsfkWD735FuvJ+Ren1fkUc+X5FVPx+RYP/
fkW2An9F7QV/RSEJf0VUDH9Fhw9/RTUTf0XpFX9FIRl/RVQcf0WHH39FuiJ/Re0lf0UcKX9F
UCx/RYcvf0W6Mn9F8jV/RRw5f0VUPH9Fhz9/RbZCf0XtRX9FHEl/RVRMf0WHT39FulJ/Re1V
f0UhWX9FVFx/RYdff0W6Yn9F7WV/RSFpf0VQbH9Fh29/Rbpyf0XtdX9FIXl/RVB8f0WDf39F
toJ/Re2Ff0UhiX9FUIx/RYOPf0W6kn9F6ZV/RRyZf0VUnH9F</AssayXData><AssayYData Points="900">aCu7P0CJuj+HULk/dFS4P7jotz+RrbY/rZe2Pw8Qtj9v07U/5Ee1P0GqtD+7XrQ/tUe0PwJf
tD973LM/BKGzP/iqsz8Vy7M/yaWzP770sz/XtbM/coC0Px3Esz/yvbI/BmOzP9Vpsz/QY7M/
NtGzPyjksz9KNrM/ZyuzP39vsz/bFrM/AKSzP/pzsz/JjrM/7huzP9Ijsz9UurM/9YyzP15P
sz/r87I/Che0P5owsz/v3LM/zX2zP/QetD8/0rM/uKazP466sz80SbM/fayzP0u3sz94prM/
MHizPxk7sz8VuLM/nuSzP7+osz/hSLQ/WN+zP9i0sz9vBbQ/hu6zPyrXsz8OSLQ/PFS0P9D4
sz9W4rM/3tazP/30sz9ocrQ/U7+zP8mdtD9R2rM/i260P99BtD8hFbQ/NiO0P2MGtD9FK7Q/
fCa0P2ZstD8DW7Q/8Ba0P1tytD/3UbQ/X76zP71FtD/FybM/ima0P882tD/1/bM/eWi0P9Vg
tD9FULQ/KHm0P+8NtD97DLQ/YYK0P8J+tD9zN7U/Bpi0P1SbtD/FYLQ/OpW0P7B3tD+JRLQ/
PQ20Pyx2tD/tjLQ/gvuzP9GItD8HF7U/EX+0P6mvtD90gLQ/t8i0P+MHtT/y9bQ/19e0Pyzg
tD9UU7U/NYe0PyqrtD+BRrU/Obi0P7rHtD8j+LQ/Od20Pxz0tD8Sh7Q/u0a1P1XGtD84cLU/
7Ay1P67ktD8U67Q/ZNG0P24wtT9olLU/dge1P5vttD/OL7U/Q4K1P7YhtT/SPbU/pJS1P7fC
tT/ap7Q/wCy1P67ltD/M6rQ/GYe1PyiwtT9i6LQ/Zv+0PxvCtD+jyLQ/x2W1P7lltT9HqrU/
jZS1P81PtT9OWbU/0++1P4MUtT/0nLU/sDS1PyRKtT+EQbU/kkW1P3h3tT8rAbU/L4e1P+vv
tT+DorU/lem1P8xatT/pibU/55S1P366tT/aoLU/J3a1P3pBtj89r7U/yW21PyxltT9vRbU/
gLW1P9n0tT+xb7U/IIC1P5fCtT9qYbU/tK+1P2+ptT9jJrY/Ygm2P23atT+o7bQ/5tG1P2y5
tT8anrU/yuS1PzX1tT/4BrY/PTq2Pwb7tT+acbU/ufi1P2vitT9khLY/d4S1P//btT+01bU/
SZy1P6TItT+EEbY/nju2P9j5tT8wXbU/0U62P0QLtj/XJLY/KpG2P/ertT/LsLU/dPG1P38s
tj9lrrU/yV62P35ltj/foLU/BbO2PyI9tj+WJ7Y/HfW1P01Rtj/aXbY/dxW2P/Xhtj/kcLY/
pE+2P7g0tj8687U/i7K2P/1Gtj9gTbY/pOe1P3zItj8uvrU/J4S2Pycstj8ZG7c/n4e2P9/E
tj+OgrY/bNS2P5PvtT/UWLY/Jty2PzTMtj/Mp7Y/8H+2P+aptj91gbY/FYG2P6VRtj/7YLY/
uo+2P1Q/tj+ztLY/qoG2P1i5tj8i67Y/v3O2P3kytj9r3rY/Qou2PxUUtz8IGLY/4pu2P3v1
tj+q2bY/8cK2P7Cgtj+PlLY/Vy63P0OAtj/wqrY/xnq2P7UKtj+8lLY/gT23P5pMtj8Cj7Y/
7ju2P5l3tj+ipLY/zbC2P59ttz9LOrY/jN+2P6DNtj+sm7Y/+R+3P+Ietz/zCrc/dBy2P1yY
tj+SgbY/uzW3P6Dutj9cJ7c/rRi3Pwgntz/RsrY/0+G2Pzs1tz/yFrc/5z+3P+gWtz9PTLc/
eL22P++Ttz+o/rY/ndm2PzSdtz8/3LY/pbu2P/EXtz9RYbc/ul+3P+NOtz9pHrc/HMW2P1Rw
tz+V6LY/e962PwWAtz8PNbc/lV23P0L1tj8z87Y/HEa3PwN9tz92vbc/1lq3P4ROtz9HKLc/
hYG3P6Kqtz+5mrc/h6e3P4Lptj8Hdrc/nhO3P5FTtz/Q7bc/WFC3PzpKtz8m9rc/Jla3P0V+
tz+EHbc/jma3P2cjtz8zjLc/gKS3P1bdtz/rsrc/JIu3P+fvtz/S5bc/pXC3P21Ftz9EUrc/
nrq3PzL4tz8tEbg/xnC3Pw64tz8wqLc/lq+3P+pptz8xt7c/9ta3P+51tz+it7c/fNG3P6R1
tz815bc/DBq4PwCvtz+Rvrc/Cn23P5f5tz8sqrc/VW63Py9ttz+U67c/dOe3P0KCtz+se7g/
4/+3P1m6tz+Zt7c/HUe3P5P7tz9tmrc/N9C3P6UOuD+Rkrc/32W4PzCbtz88Ubg/xiS4P+hK
uD+y8Lc//IG4PwTAtz818bc/ZvS3P5c0uD9sSLg/9Sq4PxyxuD+KWbg/Cxm4P1xUuD84Prg/
JCi4Pxuitz9hQrg/iDq4Pwl1uD82Mrg/t5G4P337tz/ajLg/N2S4P3bRuD95Kbg/QR64PxJs
uD9cxrg/6Ma3Pz0auD/cibg/lyS4P4xEuD8Iarg/nvG3PwTSuD9abLg/Bi24P3YzuD+au7g/
siW4P+ZkuD+rM7g/dma4P/JKuD/9mLg/1Di4P4tmuD97ILg/IUm4P3G3uD/kjrg/BvK3P9xP
uD/4T7g/o1K4P10OuT+Pobg/B0O4PxZSuD96k7g/RU24P+H4uD+oTbk/niS4P8xRuD/yUbg/
G5W4P5pwuD/oLLg/4U+4P20puD9g+7c/hDy4PxvUuD8kxbg/Pvy4P+EQuT8x97g/zei4P3DC
uD/R4rg/HTm4P8/VuD9U47g/vcu4P8qUuD8Worg/EJ+4P/OZuD8M0rg//ca4P6sUuT+5tbg/
mdG4PzPfuD9XKrk/J2u5P4uUuD/0NLk/od+4P6HxuD/gz7g/7Je4P1uxuD8qtrg/Ede4P4Vm
uT9jwLg/SAm5P5BsuT8serg//J24P+aEuD+zDbk/mJq4P+D/uD8fHLk/GRK5P+OtuD8hS7k/
Guu4P6QMuT+Bibk/a6e4P79zuD9D5rg/PTO5P3bfuD/nFrk/z+i4P1D1uD8h0rg/FSm5P1H/
uD+X1bg/BiK5P2D6uD/GHLk/3Ve5P1X5uD9IIrk/tXi5PxD+uD/3Jbk/pwK5P5Z/uT8iKLk/
NhO5P+V0uT8Jfbk/Uhu5P5WruD/Vbbk/Dwe5P7rguT+ju7g/6GO5P0RFuT//Xrk/pby5P7Qa
uT9bQbk/6Y+5PzHPuD8kYLk/pG25PwdvuT8EVrk/rgC5P1UwuT9il7k/Z+S4PzCwuT9Pi7k/
Hku5P8kWuT+iYbk/pAO5P1tiuT/jALo/ue+5P1heuT86+7g/bVO5Pw2puT+cu7k/3HK5P5Jd
uT/jRbk/jj+5PxO2uT9mgrk/9uK4Pywjuj/aWLk/Yci5P6uSuT9Ti7k/9b25P3+luT9vtbk/
zqu5P853uT8yDLo/k8C5P2m4uT9bB7o/QOC5P1mEuT/zvbk/MHa5P0qeuT8lqrk//HC5PzeG
uT8wbbk/0Mq5Pw2XuT9aDro/kca5PzoIuj9YqLk/i6i5P3Ezuj8Qx7k/jey5P/CauT8j2Lk/
EV+5P5V+uT+zvLk/FyK6P1WKuT+5Qrk/m0a6P4OquT+Qrbk/lA26P/SUuT/p67k/bwG6P4ca
uj8DBro/jry5P0MRuj/tULo/8Ny5P/DduT91L7o/uiS6PyKuuT/xcLo/dlW6P3kFuj8ou7k/
n2y6P6pRuj87+Lk/fK25P87+uT/Ezrk/AIC6P4kfuj/QELo/ooO6PwAouj92ILo/gQy6P2sf
uj8+N7o/Mxq6P1piuj/WZ7o/Ux26P3EBuz8Vebo/FmS6P+35uT+96bk/HgO6P+YOuj/HS7o/
3Sa6P7VZuT/9RLo/YSy6P7V5uT+dL7o/lPK5Px1wuj/hi7o/IOq5P9fguj9bRLo/qHK6P5Fo
uj/azbo/Z3C6P3+cuj8mw7o/tGG6PyDyuj/GfLo/cn66PypBuj9rPLo/YG66P2Vauj8h3Lo/
Kw+6P3wtuj+dCbo/IN+6Py8duj/7Kbo/jzu6P9LwuT8fXro/fQ66P4bQuj9RjLo/lKq6Pz78
uj+Fn7o/jrm6Py58uj9mprk/jSm6P8vVuj+bj7o/Sy66P9zTuj9gmro/Q2+6Py+Ruj/Fd7o/
N5u6P6Xjuj8mQbo/O6a6P1rKuj+JbLo/yUS6P1Tuuj9r/7o/86O6P7iTuj8Plro/drq6PziY
uj9YnLo/VtG6Pw1+uj/oFbo/7Ha6P7WEuj/bk7o/y8a6P3Ofuj/Jtro/Nwe7Px7Tuj/7pro/
y/m6P2nGuj8j7bo/shu6P5/Guj+daLs/Wwy7P4XLuj87xro/80y6P5F4uj/A0Lo/RNy6P4D8
uj9STbo/2e26Pw/ruj8B6ro/ntG6PyEEuz+ps7o/h/W6P9Dtuj+r6ro/A8m6P5pDuz+hibo/
gR+7Py/Nuj+BHbs/DN66P8oLuz/Kf7o/bem6P+jCuj/5qLo/KJG7PzAOuz9EGbs/oJq6Px3b
uj8p97o/PNu6P1X/uj9tB7s/F++6P//nuj84Prs/drm6PyHwuj/y8ro/nTW7Pzwquz8ss7s/
7HG7P7/yuj/Iibo/EcC6P+gQuz+X9ro/Kka7P9tEuz/uAbs/DI+7P3k9uz/1Xrs/9YG7Pz8C
uz8uyLo/AEW7P26Vuz9jRLs/Yb+7P7pkuz9pY7s/vTe7P6pduz+gwro/Jwq7P/KBuz9YYLs/
Z+e6P8d4uz+rz7o/Fi67P3Nruz+plLs/FDW7P8BFuz9gNLs/M2u7P1Sauz84vro/JS+7Pwrj
uj/iwLs/kEu7P9JEuz9PZ7s/vrS7P8VMuz85irs/plC7P56xuz+G3bs/pvK6PyBWuz+9hLs/
gT+7PyYLuz8xars/n2O7P4RTuz8bGrw/SHm7P2s0uz8NSrs/</AssayYData></Step><Step><CommonData><SampleLocation>1</SampleLocation><SampleID></SampleID><SampleGroup></SampleGroup><SampleInfo></SampleInfo><SampleRow>F</SampleRow><SamplePlate>1</SamplePlate><WellType>BUFFER</WellType><Concentration>-1</Concentration><ConcentrationUnits>µg/ml</ConcentrationUnits><MolarConcentration>-1</MolarConcentration><MolarConcUnits>nM</MolarConcUnits><MolecularWeight>-1</MolecularWeight><Temperature>25</Temperature><StartTime>10133283</StartTime><AssayTime>180</AssayTime></CommonData><FlowRate>600</FlowRate><StepType>DISASSOC</StepType><StepName>Dissociation</StepName><StepStatus>OK</StepStatus><ActualTime>180</ActualTime><CycleTime>0.2</CycleTime><AssayXData Points="900">h59/Rbqif0XtpX9FHal/RVCsf0WHr39FurJ/Re21f0UduX9FVLx/RYe/f0W2wn9F7cV/RSHJ
f0VQzH9Fh89/RbrSf0Xt1X9FIdl/RVTcf0WH339FtuJ/Re3lf0Uh6X9FUOx/RYfvf0W68n9F
6fV/RR35f0VQ/H9Fh/9/RVsBgEX3AoBFkASARSoGgEXEB4BFXQmARfUKgEWQDIBFKA6ARcQP
gEVdEYBF9xKARY4UgEUqFoBFxBeARV0ZgEX1GoBFkByARSoegEXEH4BFWyGARfcigEWOJIBF
KiaARcQngEVdKYBF9yqARY4sgEUoLoBFxC+ARV0xgEX1MoBFjjSARSg2gEXEN4BFWzmARfc6
gEWOPIBFKj6ARcE/gEVdQYBF90KARY5EgEUqRoBFxEeARV1JgEX3SoBFkEyARShOgEXET4BF
XVGARfVSgEWOVIBFKFaARcFXgEVbWYBF91qARZBcgEUoXoBFxF+ARV1hgEX3YoBFjmSARSpm
gEXBZ4BFXWmARfdqgEWObIBFKm6ARf9vgEVdcYBF9XKARY50gEUqdoBFxHeARVt5gEX1eoBF
kHyARSh+gEXEf4BFXYGARfeCgEWOhIBFKIaARcGHgEVdiYBF94qARY6MgEUqjoBFxI+ARV2R
gEX3koBFjpSARSiWgEXBl4BFXZmARfeagEWOnIBFKp6ARcSfgEVdoYBF96KARaOkgEUqpoBF
xqeARV2pgEX1qoBFjqyARSqugEXBr4BFXbGARfeygEWQtIBFKLaARcG3gEVduYBF97qARZC8
gEUqvoBFwb+ARV3BgEX1woBFkMSARSjGgEXEx4BFW8mARfXKgEWQzIBFKM6ARcTPgEVb0YBF
99KARY7UgEUq1oBFwdeARVvZgEX12oBFkNyARSregEXB34BFfuGARfXigEWQ5IBFKuaARcTn
gEVb6YBF9+qARZDsgEUo7oBFwe+ARV3xgEX38oBFkPSARSr2gEXE94BFW/mARfX6gEWO/IBF
KP6ARcH/gEVdAYFF9QKBRZAEgUUqBoFFwQeBRV0JgUX3CoFFkAyBRSgOgUXED4FFWxGBRfcS
gUWOFIFFKhaBRcQXgUVdGYFF9RqBRZAcgUUqHoFFxB+BRVshgUX1IoFFkCSBRSgmgUXBJ4FF
XSmBRfUqgUWQLIFFKC6BRcQvgUVdMYFF9zKBRZA0gUUoNoFFxDeBRV05gUX3OoFFkDyBRSg+
gUXEP4FFW0GBRfdCgUWQRIFFKEaBRcFHgUVdSYFF9UqBRY5MgUUqToFFwU+BRV1RgUX1UoFF
kFSBRSpWgUXBV4FFXVmBRfVagUWQXIFFKl6BRcRfgUVbYYFF92KBRZBkgUUoZoFFwWeBRV1p
gUX3aoFFkGyBRShugUXBb4FFW3GBRfVygUWOdIFFKnaBRcR3gUVdeYFF9XqBRZ18gUV2foFF
4H+BRVuBgUX1goFFkISBRSiGgUXBh4FFW4mBRfeKgUWOjIFFKI6BRcGPgUVdkYFF95KBRZCU
gUUqloFFwZeBRV2ZgUX3moFFkJyBRSiegUXBn4FFXaGBRfeigUWQpIFFKqaBRcSngUVbqYFF
9aqBRZCsgUUqroFFwa+BRVuxgUX1soFFjrSBRSi2gUXBt4FFW7mBRfW6gUWOvIFFKr6BRcG/
gUVbwYFF98KBRY7EgUUoxoFFxMeBRV3JgUX3yoFFjsyBRSjOgUXBz4FFW9GBRffSgUWQ1IFF
KtaBRcTXgUVb2YFF9dqBRY7cgUUo3oFFxN+BRV3hgUX34oFFjuSBRSjmgUXE54FFXemBRffq
gUWQ7IFFKu6BRcHvgUVd8YFF9/KBRY70gUUq9oFFxPeBRVv5gUX3+oFFjvyBRSj+gUXE/4FF
WwGCRfUCgkWWBIJFKgaCRcEHgkVbCYJF9wqCRZAMgkUoDoJFyA+CRV0RgkX1EoJFjhSCRSgW
gkXBF4JFWxmCRfUagkWxHIJFKB6CRcQfgkVdIYJF9SKCRY4kgkUqJoJF0CeCRV0pgkX1KoJF
jiyCRSgugkXBL4JFWzGCRfcygkWQNIJFKDaCRdA3gkVbOYJF9TqCRZg9gkUqP4JFZ0CCRadB
gkX3QoJFjkSCRShGgkXER4JFXUmCRfVKgkWQTIJFKE6CRcFPgkVbUYJF9VKCRY5UgkUoVoJF
xFeCRVtZgkX1WoJFjlyCRShegkXBX4JFXWGCRfVigkWQZIJFKGaCRcFngkVbaYJF9WqCRY5s
gkUqboJFxG+CRVtxgkX1coJFjnSCRSh2gkXBd4JFXXmCRfV6gkWOfIJFKH6CRcF/gkVbgYJF
+YKCRY6EgkUohoJFwYeCRVuJgkX3ioJFkIyCRSiOgkXBj4JFW5GCRfeSgkWOlIJFKJaCRcGX
gkVbmYJF9ZqCRY6cgkUsnoJFxJ+CRV2hgkX1ooJFkKSCRSimgkXBp4JFW6mCRfWqgkWQrIJF
KK6CRcGvgkVbsYJF9bKCRY60gkUotoJFxLeCRVu5gkX1uoJFjryCRSi+gkXBv4JFW8GCRfXC
gkWOxIJFKMaCRcTHgkVbyYJF9cqCRY7MgkUozoJFwc+CRV3RgkX30oJFkNSCRSrWgkXB14JF
XdmCRfXagkWO3IJFKt6CRcHfgkVb4YJF9eKCRY7kgkUq5oJFweeCRVvpgkX16oJFjuyCRSju
gkXB74JFZfGCRfXygkWQ9IJFKPaCRcH3gkWU+YJF9fqCRav8gkUo/oJFwf+CRVsBg0X1AoNF
ygSDRTgGg0XBB4NFWwmDRfUKg0WUDINFKA6DRcEPg0VbEYNF9xKDRY4Ug0UoFoNFwReDRVsZ
g0X1GoNFjhyDRSgeg0XBH4NFWyGDRfUig0WOJINFKCaDRcEng0VbKYNF9SqDRZAsg0UoLoNF
wS+DRV8xg0X1MoNFjjSDRSo2g0XBN4NFXzmDRfc6g0WOPINFKD6DRfU/g0VbQYNF9UKDRY5E
g0UoRoNFxEeDRVtJg0X1SoNFjkyDRShOg0XBT4NFW1GDRfdSg0WOVINFKFaDRcFXg0VbWYNF
9VqDRZBcg0UoXoNFwV+DRVthg0X1YoNFkGSDRShmg0XBZ4NFW2mDRfVqg0WObINFKG6DRcFv
g0VbcYNF9XKDRZB0g0UodoNFwXeDRV15g0X1eoNFjnyDRSh+g0XEf4NFXYGDRfWCg0WOhINF
KoaDRcSHg0VdiYNF+4qDRb+Mg0UqjoNFwY+DRV2Rg0X1koNFkJSDRSyWg0XBl4NFW5mDRfWa
g0WQnINFKp6DRcSfg0VboYNF9aKDRZCkg0UopoNFxKeDRV2pg0X1qoNFkKyDRSiug0XEr4NF
XbGDRfeyg0WQtINFKraDRcS3g0VduYNF97qDRZC8g0UqvoNFxL+DRV3Bg0X3woNFkMSDRSrG
g0XEx4NFXcmDRffKg0WQzINFKs6DRcTPg0Vd0YNF99KDRZDUg0Uq1oNFxNeDRWnZg0X32oNF
kNyDRSreg0XE34NFXeGDRffig0WQ5INFKuaDRcTng0Vd6YNFIuuDRZDsg0Uq7oNFxO+DRV3x
g0X38oNFkPSDRSr2g0XE94NFXfmDRff6g0WQ/INFKv6DRcT/g0VdAYRF9wKERZAEhEUqBoRF
xAeERV0JhEX3CoRFjgyERSoOhEXED4RFXRGERfcShEWQFIRFKhaERcQXhEVdGYRF9xqERZAc
hEUwHoRFxB+ERV0hhEX3IoRFliSERSomhEXiJ4RFWymERfcqhEWQLIRFKi6ERcQvhEVdMYRF
9zKERZA0hEUqNoRFwTeERV05hEX3OoRFkDyERSo+hEXEP4RFXUGERfdChEWQRIRFKkaERcRH
hEVdSYRF90qERZBMhEUqToRFzE+ERV1RhEX7UoRFkFSERSpWhEXEV4RFXVmERfdahEWQXIRF
KF6ERcRfhEVdYYRFEWOERZBkhEUqZoRFxGeERV1phEU6a4RFkGyERSpuhEXEb4RFXXGERfdy
hEWUdIRFKHaERcR3hEWEeYRF93qERZB8hEUqfoRFwX+ERV2BhEX3goRFjoSERSqGhEXEh4RF
XYmERfeKhEWOjIRFKI6ERcSPhEVdkYRF95KERZCUhEUqloRFxJeERV2ZhEX3moRFkJyERSqe
hEXEn4RFW6GERfeihEWQpIRFKqaERcSnhEVdqYRF96qERZCshEUqroRFxK+ERV2xhEX3soRF
kLSERSq2hEXEt4RFXbmERfe6hEWQvIRFKL6ERcS/hEVwwYRF98KERZDEhEUqxoRFxMeERWHJ
hEX3yoRFkMyERSrOhEXEz4RFYdGERffShEWQ1IRFKtaERcTXhEVd2YRF9dqERZDchEUo3oRF
xN+ERV3hhEX34oRFkOSERSrmhEXE54RFW+mERffqhEWO7IRFKu6ERcTvhEVd8YRF//KERZD0
hEUo9oRFxPeERVv5hEUF+4RFkPyERS7+hEXB/4RFXQGFRfcChUWQBIVFKAaFRcQHhUVdCYVF
9wqFRZAMhUUqDoVFwQ+FRV8RhUX3EoVFkBSFRSoWhUXEF4VFXRmFRfcahUWOHIVFKh6FRcQf
hUVdIYVF9SKFRZAkhUUoJoVFxCeFRV0phUX3KoVFkCyFRSouhUXBL4VFbTGFRfcyhUWQNIVF
KDaFRcE3hUVdOYVF9zqFRZA8hUUqPoVFwT+FRV1BhUX1QoVFkESFRSpGhUXER4VFXUmFRfVK
hUWOTIVFKk6FRcRPhUVdUYVF91KFRZBUhUUqVoVFxFeFRVtZhUX3WoVFkFyFRSpehUXEX4VF
XWGFRfdihUWQZIVFKGaFRcRnhUVdaYVF9WqFRY5shUUqboVF</AssayXData><AssayYData Points="900">7La5P7uOuT+N5Lo/feK7PxjbvD8F170/PXu/PyVCvz9NEcA/odzAP+TxwD8H48E/edjBP4xw
wT950sE/Ro3CP9/mwj9adMI/s/LCP5Lmwj94dMI/hNXCP7wLwz9/ucI/eWzDP7gGwz+0EsM/
xgnDP5rvwj9eS8M/8XHDP1C8wz8hCcM/Q1zDPw6Lwz9+ZcM/PJXDPzkExD/39MM/VRTEP3L3
wj9rgcM/YbvDPyN4wz8cpsM/vGLDP9bcwz8i58M/QUXDPznAwz+FacM//ZrDP/R9wz/j+MM/
GU/DP3fWwz/ET8M/isLDPzkaxD+7zcM/3j3EP1Gawz9Y8MM/85vDP8JNwz/hqMM/VIbDP5GM
wz8i8sM/uOzDP/0AxD8yfcM/IHXEP5AOxD98b8M/zXfDP/7cwz9VkcM/2ovDP9SFwz8n6cM/
zjbDPzLEwz9DxMM/WEDDP4m9wz8138M/O3DDPw36wz9AwcM/rMLDP42mwz/vycM/7t/DP8X3
wz+uqsM/drrDP/+7wz9bHMQ/kGfDP7swwz/CmMM/eS/EP0vkwz+RtsQ/zu3DP64vxD+x6MM/
PfnDP2zxwz/WmsM/T9bDP/wXxD8owcM/9evDP+ywwz9J4sM/RsHDP1rDwz9+mcM/+a7DP+fn
wz9bb8Q/8cLDPxPXwz8ZKMQ/8ZPDPywZxD+yxcM/0THEPySHwz9G1cM/NqjDP6EDxD8aN8Q/
ivjDP6IcxD+6UcM/Ta/DP+8QxD9UFMQ/j8DDP5dCxD9S+MM/XG/EPwFOxD+iwsM/y9nDP73s
wz/kjcM/ePnDP8s7xD/jXsQ/WkzEPxAMxD/Wf8M/FlPEP9rPwz/GhsM/wPPDP40NxD96F8Q/
BUPEPw3Bwz8/ocM/brjDP1V/wz/HscM/bd3DP+BTxD8hwMM/C8jDP48txD+XasQ/jlDEPyEn
xD9iJsQ/2l7EP3fowz/2t8M/QsnDP9cOxD+E3cM/qKLDP4L0wz/ohsM/ldzDPzntwz+XtMM/
shrEP160wz/2sMM/aX7EPzb5wz8JP8Q/RtXDP3W8wz+Mn8M/ZzXEP8D5wz91yMQ/PL7DPxAV
xD88rMM/Q63DP1Svwz9KK8Q/M+7DPyHQwz8KFMM/6BjEPy7uwz/y9sM/Gx3EPx2JxD8WaMM/
g5jEPxBuxD+kDsQ/khvEP3cqxD/YW8Q/P+rDP4Tzwz+uHMQ/05zDP9EtxD/u78M/QXTEP8Lx
wz93RMQ/oULEP+8gxD8GkMQ/h77DP3ZgxD9AHMQ/rTfEP3VuxD/jvsQ/2izEPzSJxD9qjMM/
nTnEPzpFxD9/ScQ/N0zEP3v3wz9mNMQ/foDEPzuWxD/JHcQ/qHDEP1nuwz8Je8Q/GU7EP905
xD8jtMQ/e0bEP+B8xD8I5sM/wlPEP+JfxD+ifcQ/NiPEP7yPxD8IVMQ/wjbEP7zbwz/cCMQ/
2YXEP6qpxD8dGcQ/FujDP1kyxD8SG8U/VDfEPwOSxD+am8Q/0MXEP3FLxD/tlMQ//NLDP6cy
xD8Jw8M/zIbEP0WMxD8odsQ/AaLEPwDSxD8ZWsQ/9lvEP1wsxD9fR8Q/M3vEP6W9xD/LYsQ/
y/XEP32OxD/3/cQ/oqTEP21FxD8mP8Q/mLbEP3mCxD8wF8Q/XEzEPyyqxD+EesQ/H8fEP28e
xD+7TMQ/UIHEP8X5wz+YQ8Q/NDvEPwXgxD+guMQ/UIHEP6dXxD8j58Q/hA7EP6a1xD9akcQ/
kPfDP1VhxD+zrMQ/WKPEPzN2xD8CecQ/CTTEP3OkxD+onsQ/JEzEP6IWxT9nX8Q/E2vEP48o
xD8kycQ/RBXEP6abxD96WcQ/1a/EP0fIxD8lfMQ/fNbEP2MTxT/fosQ/iobEP6nvxD+aycQ/
65PEP2jlxD8C5cQ/sKbEPyBuxD/cVMU/RNvEP+PAxD8f2MQ/2RbFP81+xD/6gcQ/gWLEP3EF
xT+Ca8Q/XSLFP/lexD9Fm8Q/uoHEP9KyxD+G+sQ/6rzEP9bIxD/HQcU/RejEP5AlxT/0kMQ/
YfjEPz99xD9hzMQ/O5jEP9scxT+ImMQ/hAfFP5wKxT+GmMQ/zrrEP7qvxD+B3sQ/iGjEP5CQ
xD9c7MQ/cazEPwcqxT/sEsU/If3EPzjrxD8B+cQ/tr/EPwsSxT904sQ/osbEP8aVxD9HvcQ/
lR/FP3WTxD/PG8U/RCfFPyDexD8c2sQ/YsTEPzsTxT9ECsU/1arEP73XxD8ivMQ/dwDFP30O
xT95OsU/6uTEPxEYxT8v4cQ/50rFP+z6xD/unsQ/kLLEP4i2xD8cGcU/7R3FP2YRxT8B+cQ/
eG7FP/lLxT9Hd8U/mRvFP3XvxD9knMU/u+7EP9X6xT+NKcU/L4nFP10GxT9wHMU/+33FP4uN
xT8dFcU/jxnFP2I8xT80Q8U/VSfFP64ixT8nCcU/Ff/EP/4SxT8BkMU/BHDFP0YuxT9Lx8Q/
deDEPyw7xT/wgMU/gGHFPzR9xT+cwcQ/vzjFP9x6xT+2D8U/XcfEPyYCxT+W6cQ/sXfFP15W
xT+UKcU/uTHFP8ZQxT9o48Q/IvDEPyxQxT+heMQ/+0fFP+1UxD+6k8U/7d/EP7c5xT8C4cU/
OB/FP9Q+xT+jOMU/wOLEP/vpxD9Y68Q/dxLFP+dYxT9gT8U/F2zFP+Qmxj/rNMU/E/fEP9wr
xT9LVcU/XFTFP3o8xT9jXMU/MHfFPxJGxT+JLMU/UhXFP/g+xT9vrcU/WGbFP7g6xT9gZcU/
0FDFP2hLxT9A+MQ/f57FP01ZxT+klMU/QmnFPzQKxT9z6cU/y2PFP+6ZxT8MdsU/fGHFP56u
xT9cvcU/lKfFP58dxT9+/sQ/jdnFP6mHxT+hOMU/+AXFP3G1xT/VOMU/QWrFP4bCxT9xjcU/
OubFP8QZxj9W7cQ/TQDGP2X5xT/TssU/ntvFP5UTxj+qA8U/j1fFP3UvxT//+MU/c1vFP+FM
xT8A5MU/Wa/FP9ljxj/zg8U/U6fFP66mxT+Ct8U/uVTFP2STxT/CSsU/1PfFP/KAxT+SK8Y/
tJPFP7+SxT9/AMY//YDFP0F9xT+7fcU/05PFP2WcxT88gcU/H2fFPzhKxT/wzsU/1+LEP3Z1
xT9rUsU/7ZDFP1/PxT+NpsU/VWPFP7iqxT8VzMU/KMzFPwXzxT/nG8Y/aXnGP+IzxT/bPcY/
cfTFPy4Lxj+o8sU/4EvFP8IPxj/JnMU/O27FP4amxT+6GMY/wQzGP4BUxj9qSsY//7XFP/63
xT9hH8Y/iWTFP7HGxT/v5cU/G+XFPyi3xT/x9MU/vBvGP5WMxj/K7MU/WvjFPw1yxj9s2MU/
qWzFPwzoxT8KNcY/NgbGP1wPxj/G+MU/1C7GPyT1xT9H+MU/WCDGP4D6xT/UyMU/eSvGP6JA
xj/XDMY//mXGP0I6xj+FU8Y/3WrGP79Qxj+mMsY/aA7GPzk/xj/fScY/vSvGP6wfxj9gA8Y/
IVzGPzBsxj9D+8U/bHLGP7UZxj8/dsY/34nFP2oXxj9jJsY/8R7GP5fxxT9y+sU/PgrGPwIF
xj/zzMU/bevFP+9nxj8hE8Y/Zh/GPw8gxj9cTcY/Bh7GP7PexT/Z4MY/U4XGP8nfxT94QMY/
doXGP4HqxT/TosU/LQvGP5v1xT+E3cU/+yPGP7B4xj95YcY/qjXGP0Avxj+c1cU/wPXFPypG
xj8jgMY/e6TGP3vAxj8jxMY/YvbFP+oNxj81xcY/biPHP5kjxj9iJcY/PzDGP8YPxj++v8Y/
u2fGP2xWxj/6fcY/Kg3GP0qFxj/XXsY/l5fGP0gcxj8vcMY/iXvGP0HvxT+eSMY/x4rGP9gd
xj+JtMY/QH/GP+XBxj+wccY/YofGP/aYxj/M1sY/c3rGP5gmxj9tfMY/DHXGP20Cxz9pisY/
gXvGP5t6xj+0jsY/67vGP9aSxj+E+cY/fKjGP4jIxj/0dcY/HirGP9v1xT94PcY/DirGP7SM
xj9yvMY/L/PGPzDWxj+ImsY/GxLHP+rOxj/1t8Y/i9jGP8RJxj8sRcY/H//GP3dqxj/eyMY/
sffFP2y2xj8g48Y/ZpnGP8NAxj8KmMY/ibzGPw7Bxj/ie8Y/PYTGP7nexj80jsY/f9PGPymv
xj/37cY/q3PGP731xj/LhMY/nXXGPy+qxj/YC8c/Us3GPzStxj/GmsY/24LGPxI0xz8ZlsY/
7NTGP8rFxj9/18Y/7m3GP/zBxj//Qsc/GJXGPx66xj/FPsc/ykHHP4E2xz9MbMY/+OrGP+8E
xz/2rMY/80/HP1tcxj8+zsY/EG/HP52Oxj+BCsc/S3nGP4SYxj9eE8c/a4/GP2+rxj+VfMY/
EYDHP0qrxj+sj8Y/2B7HP9GOxj+XJcc//Q/HP29Nxz+af8c/g63GPw0cxz8uQ8c/16rGP+Ad
xz+eusY/mmPGP2gZxz9zEMc/jybHP0rlxj8KE8c/afXGP2YAxz/EMsc//y/HPz7Oxj8tA8c/
QtXGPwFIxz8bt8Y/genGPycgxz9pRcc/ScfGP8N/xz8ZIsc/vZ/HPyurxj91B8c/FXPHPx4u
xz8RCsc/FJLHP+Zmxz9PGsc/pQrHP4zwxj/iSMc/TSTHPw8rxz8bk8Y/d8TGP9J3xz8j1sY/
c3nHP3D3xj9ZvMY/iCvHP7qwxz8r4MY/i53GP6w+xz/ERcc/RFfHP7mCxz8DG8c/ywHHP/pW
xz+Fz8Y/VazHP/1Gxz8fwMY/IC3HP1VTxz/st8Y/abXHP1g9xz9lTMc/VA7HP4Faxz/VYsc/
7HfHP5kjxz+dpcc/ilbHPzlAxz+Ra8c/E7DHPxFexz/vJcc/</AssayYData></Step><Step><CommonData><SampleLocation>11</SampleLocation><SampleID></SampleID><SampleGroup></SampleGroup><SampleInfo></SampleInfo><SampleRow>F</SampleRow><SamplePlate>1</SamplePlate><WellType>REGENERATION</WellType><Concentration>-1</Concentration><ConcentrationUnits>µg/ml</ConcentrationUnits><MolarConcentration>-1</MolarConcentration><MolarConcUnits>nM</MolarConcUnits><MolecularWeight>-1</MolecularWeight><Temperature>25</Temperature><StartTime>10322493</StartTime><AssayTime>5</AssayTime></CommonData><FlowRate>1000</FlowRate><StepType>KREGENERATION</StepType><StepName>Regeneration</StepName><StepStatus>OK</StepStatus><ActualTime>4.9998</ActualTime><CycleTime>0.2</CycleTime><AssayXData Points="25">xG+FRVxxhUX1coVFj3SFRSp2hUXEd4VFXnmFRfd6hUWRfIVFKn6FRcR/hUVegYVF9YKFRZGE
hUUqhoVFwoeFRV6JhUX1ioVFkYyFRSiOhUXEj4VFXJGFRfeShUWPlIVFKpaFRQ==</AssayXData><AssayYData Points="25">bLmKv3Cwrr8Wv76/g7zIv63oz7/kv9W/9a3bv/7k37/VcuS/xRrnv2cf6r8iD+2/r8Pvvz//
8b8awPO/N2b2vz/o978itvm/ktn6v8dc/b8SCf6/P7n/v8CJAMBxSwHAdR0BwA==</AssayYData></Step><Step><CommonData><SampleLocation>12</SampleLocation><SampleID></SampleID><SampleGroup></SampleGroup><SampleInfo></SampleInfo><SampleRow>F</SampleRow><SamplePlate>1</SamplePlate><WellType>NEUTRALIZATION</WellType><Concentration>-1</Concentration><ConcentrationUnits>µg/ml</ConcentrationUnits><MolarConcentration>-1</MolarConcentration><MolarConcUnits>nM</MolarConcUnits><MolecularWeight>-1</MolecularWeight><Temperature>25</Temperature><StartTime>10338423</StartTime><AssayTime>5</AssayTime></CommonData><FlowRate>1000</FlowRate><StepType>KREGENERATION</StepType><StepName>Regeneration</StepName><StepStatus>OK</StepStatus><ActualTime>4.99883</ActualTime><CycleTime>0.2</CycleTime><AssayXData Points="25">xpeFRVyZhUX3moVFj5yFRSqehUXEn4VFXqGFRUOjhUWRpIVFKqaFRcSnhUVeqYVF96qFRZGs
hUUqroVFxK+FRV6xhUX3soVFkbSFRSq2hUXEt4VFXrmFRfe6hUWRvIVFKr6FRQ==</AssayXData><AssayYData Points="25">tJyaP7FonD9AZ54/Z8CgP548oz88kKU/7eimP3l5qD9Soak/AuypP3B4qj+HH6w/L9qrP9+P
rT+hTK4/p4quP27Vrj9mAa8/TOevP3F0sD+CWbA/B/iwP2HisT/c27E/HxSyPw==</AssayYData></Step><Step><CommonData><SampleLocation>11</SampleLocation><SampleID></SampleID><SampleGroup></SampleGroup><SampleInfo></SampleInfo><SampleRow>F</SampleRow><SamplePlate>1</SamplePlate><WellType>REGENERATION</WellType><Concentration>-1</Concentration><ConcentrationUnits>µg/ml</ConcentrationUnits><MolarConcentration>-1</MolarConcentration><MolarConcUnits>nM</MolarConcUnits><MolecularWeight>-1</MolecularWeight><Temperature>25</Temperature><StartTime>10354640</StartTime><AssayTime>5</AssayTime></CommonData><FlowRate>1000</FlowRate><StepType>KREGENERATION</StepType><StepName>Regeneration</StepName><StepStatus>OK</StepStatus><ActualTime>4.9998</ActualTime><CycleTime>0.2</CycleTime><AssayXData Points="25">xL+FRV7BhUX3woVFkcSFRSrGhUXEx4VFasmFRffKhUWRzIVFKs6FRcTPhUVe0YVF99KFRZHU
hUUq1oVFxNeFRV7ZhUX32oVFkdyFRSrehUXE34VFXuGFRffihUWR5IVFKuaFRQ==</AssayXData><AssayYData Points="25">9+LDv9P23r8xFem/iWHuv6nO8r+Sxva//1f5vygO/L+lbf6/3QEAwH/lAMClcgHAaBICwDUf
A8AFhAPAwtcDwCx9BMAfeAXAMIIFwAukBcD8NgbAC98GwNf7BsC6fQfA134HwA==</AssayYData></Step><Step><CommonData><SampleLocation>12</SampleLocation><SampleID></SampleID><SampleGroup></SampleGroup><SampleInfo></SampleInfo><SampleRow>F</SampleRow><SamplePlate>1</SamplePlate><WellType>NEUTRALIZATION</WellType><Concentration>-1</Concentration><ConcentrationUnits>µg/ml</ConcentrationUnits><MolarConcentration>-1</MolarConcentration><MolarConcUnits>nM</MolarConcUnits><MolecularWeight>-1</MolecularWeight><Temperature>25</Temperature><StartTime>10370789</StartTime><AssayTime>5</AssayTime></CommonData><FlowRate>1000</FlowRate><StepType>KREGENERATION</StepType><StepName>Regeneration</StepName><StepStatus>OK</StepStatus><ActualTime>4.99883</ActualTime><CycleTime>0.2</CycleTime><AssayXData Points="25">xOeFRV7phUX36oVFj+yFRSruhUXC74VFXvGFRfXyhUWR9IVFKvaFRcT3hUVe+YVF9fqFRZH8
hUUq/oVFxP+FRV4BhkX3AoZFkQSGRSgGhkXCB4ZFXgmGRfcKhkWRDIZFKA6GRQ==</AssayXData><AssayYData Points="25">ZA+dP17fnj/6I6E/UN6jP54fpj/MB6g/wZapP7+Mqj+1+as/8C6tP9k0rj+r1q4/QeuvP4Ko
sD8JiLA/kICxP2WTsj+4QLM/FEyzP2vwsz8w8LM/7qW0P4DstD8iqLU/x4q1Pw==</AssayYData></Step><Step><CommonData><SampleLocation>11</SampleLocation><SampleID></SampleID><SampleGroup></SampleGroup><SampleInfo></SampleInfo><SampleRow>F</SampleRow><SamplePlate>1</SamplePlate><WellType>REGENERATION</WellType><Concentration>-1</Concentration><ConcentrationUnits>µg/ml</ConcentrationUnits><MolarConcentration>-1</MolarConcentration><MolarConcUnits>nM</MolarConcUnits><MolecularWeight>-1</MolecularWeight><Temperature>25</Temperature><StartTime>10386916</StartTime><AssayTime>5</AssayTime></CommonData><FlowRate>1000</FlowRate><StepType>KREGENERATION</StepType><StepName>Regeneration</StepName><StepStatus>OK</StepStatus><ActualTime>5.00322</ActualTime><CycleTime>0.2</CycleTime><AssayXData Points="25">wg+GRVwRhkX1EoZFjRSGRSYWhkXCF4ZFWhmGRfMahkWNHIZFKB6GRcIfhkVcIYZF9SKGRY0k
hkUmJoZFwCeGRVwphkXzKoZFjSyGRSguhkXAL4ZFXDGGRfMyhkWPNIZFLzaGRQ==</AssayXData><AssayYData Points="25">9JLGvwOD4b9eL+y/m/PxvyAm9r/tXfm/PhL8v4Nw/r9yWwDAryIBwCJXAcCPsQLAGDkDwJBs
A8CyNgTA6Z0EwMgBBcC1WgXAQ8YFwEBbBsB7uQbAwfwGwGMwB8A/gwfAZtkHwA==</AssayYData></Step><Step><CommonData><SampleLocation>12</SampleLocation><SampleID></SampleID><SampleGroup></SampleGroup><SampleInfo></SampleInfo><SampleRow>F</SampleRow><SamplePlate>1</SamplePlate><WellType>NEUTRALIZATION</WellType><Concentration>-1</Concentration><ConcentrationUnits>µg/ml</ConcentrationUnits><MolarConcentration>-1</MolarConcentration><MolarConcUnits>nM</MolarConcUnits><MolecularWeight>-1</MolecularWeight><Temperature>25</Temperature><StartTime>10403035</StartTime><AssayTime>5</AssayTime></CommonData><FlowRate>1000</FlowRate><StepType>KREGENERATION</StepType><StepName>Regeneration</StepName><StepStatus>OK</StepStatus><ActualTime>4.9998</ActualTime><CycleTime>0.2</CycleTime><AssayXData Points="25">yTeGRWM5hkX6OoZFljyGRS8+hkXPP4ZFY0GGRfxChkWWRIZFL0aGRclHhkVjSYZF/EqGRZZM
hkUvToZFzU+GRWNRhkX8UoZFllSGRS9WhkXJV4ZFY1mGRfpahkWWXIZFL16GRQ==</AssayXData><AssayYData Points="25">RTWjP6jdoj9qMqY/w/ioPw5Xqz8ly6w/316uPywZsD9HcrE/NXOyP+Cjsz/IQLQ/GDi1P9bG
tT/3nLY/XGe3P2cytz+fZbg/4AK5P1Y1uT9617k/gu25P91+uj82WLo/bge7Pw==</AssayYData></Step></KineticsData></ExperimentResults>
