# Supplementary material for: Functional development of a V3/glycan-specific broadly neutralizing antibody isolated from a case of HIV superinfection
Source: eLife. 2021 Jul 15;10:e68110. doi: 10.7554/eLife.68110 (PMC8376252; doi:10.7554/eLife.68110)
Supplement: Figure 5—source data 1. [file elife-68110-fig5-data1.pzfx.zip]

Archive with 1 entries (1 files):
- BLI Source Data Fig5.pzfx
