# Supplementary material for: Functional development of a V3/glycan-specific broadly neutralizing antibody isolated from a case of HIV superinfection
Source: eLife. 2021 Jul 15;10:e68110. doi: 10.7554/eLife.68110 (PMC8376252; doi:10.7554/eLife.68110)
Supplement: Figure 6—source data 2. [file elife-68110-fig6-data2.zip]

Archive with 154 entries (138 files):
- QA013.2 Dbl Ref_01.28.21/
- QA013.2 Dbl Ref_01.28.21/QA013.2_Lineage Replicates_BG505 SOSIP trimer/
- QA013.2 Dbl Ref_01.28.21/QA013.2_Lineage Replicates_BG505 SOSIP trimer/210128_003.frd
- QA013.2 Dbl Ref_01.28.21/QA013.2_Lineage Replicates_BG505 SOSIP trimer/210128_007.frd
- QA013.2 Dbl Ref_01.28.21/QA013.2_Lineage Replicates_BG505 SOSIP trimer/210128_015.frd
- QA013.2 Dbl Ref_01.28.21/QA013.2_Lineage Replicates_BG505 SOSIP trimer/210128_Assay_2.jpg
- QA013.2 Dbl Ref_01.28.21/QA013.2_Lineage Replicates_BG505 SOSIP trimer/TemperatureLog.csv
- QA013.2 Dbl Ref_01.28.21/QA013.2_Lineage Replicates_BG505 SOSIP trimer/210128_Manifest.fmx
- QA013.2 Dbl Ref_01.28.21/QA013.2_Lineage Replicates_BG505 SOSIP trimer/Results/
- QA013.2 Dbl Ref_01.28.21/QA013.2_Lineage Replicates_BG505 SOSIP trimer/Results/D3Results.txt
- QA013.2 Dbl Ref_01.28.21/QA013.2_Lineage Replicates_BG505 SOSIP trimer/Results/B3Results.txt
- QA013.2 Dbl Ref_01.28.21/QA013.2_Lineage Replicates_BG505 SOSIP trimer/Results/G3Results.txt
- QA013.2 Dbl Ref_01.28.21/QA013.2_Lineage Replicates_BG505 SOSIP trimer/Results/F3Results.txt
- QA013.2 Dbl Ref_01.28.21/QA013.2_Lineage Replicates_BG505 SOSIP trimer/Results/A3Results.txt
- QA013.2 Dbl Ref_01.28.21/QA013.2_Lineage Replicates_BG505 SOSIP trimer/Results/C3Results.txt
- QA013.2 Dbl Ref_01.28.21/QA013.2_Lineage Replicates_BG505 SOSIP trimer/Results/ExcelReport.xls
- QA013.2 Dbl Ref_01.28.21/QA013.2_Lineage Replicates_BG505 SOSIP trimer/Results/E3Results.txt
- QA013.2 Dbl Ref_01.28.21/QA013.2_Lineage Replicates_BG505 SOSIP trimer/A3.xls
- QA013.2 Dbl Ref_01.28.21/QA013.2_Lineage Replicates_BG505 SOSIP trimer/Plate1Definition.jpg
- QA013.2 Dbl Ref_01.28.21/QA013.2_Lineage Replicates_BG505 SOSIP trimer/AppTraceColors.ini
- QA013.2 Dbl Ref_01.28.21/QA013.2_Lineage Replicates_BG505 SOSIP trimer/210128_Assay_1.jpg
- QA013.2 Dbl Ref_01.28.21/QA013.2_Lineage Replicates_BG505 SOSIP trimer/D3.xls
- QA013.2 Dbl Ref_01.28.21/QA013.2_Lineage Replicates_BG505 SOSIP trimer/E3.xls
- QA013.2 Dbl Ref_01.28.21/QA013.2_Lineage Replicates_BG505 SOSIP trimer/210128_006.frd
- QA013.2 Dbl Ref_01.28.21/QA013.2_Lineage Replicates_BG505 SOSIP trimer/Settings_DataAnalysis.fsd
- QA013.2 Dbl Ref_01.28.21/QA013.2_Lineage Replicates_BG505 SOSIP trimer/SensorPlate.jpg
- QA013.2 Dbl Ref_01.28.21/QA013.2_Lineage Replicates_BG505 SOSIP trimer/210128_008.frd
- QA013.2 Dbl Ref_01.28.21/QA013.2_Lineage Replicates_BG505 SOSIP trimer/210128_013.frd
- QA013.2 Dbl Ref_01.28.21/QA013.2_Lineage Replicates_BG505 SOSIP trimer/210128_012.frd
- QA013.2 Dbl Ref_01.28.21/QA013.2_Lineage Replicates_BG505 SOSIP trimer/210128_002.frd
- QA013.2 Dbl Ref_01.28.21/QA013.2_Lineage Replicates_BG505 SOSIP trimer/C3.xls
- QA013.2 Dbl Ref_01.28.21/QA013.2_Lineage Replicates_BG505 SOSIP trimer/210128_005.frd
- QA013.2 Dbl Ref_01.28.21/QA013.2_Lineage Replicates_BG505 SOSIP trimer/210128_004.frd
- QA013.2 Dbl Ref_01.28.21/QA013.2_Lineage Replicates_BG505 SOSIP trimer/210128_009.frd
- QA013.2 Dbl Ref_01.28.21/QA013.2_Lineage Replicates_BG505 SOSIP trimer/Settings_WellInfo.xml
- QA013.2 Dbl Ref_01.28.21/QA013.2_Lineage Replicates_BG505 SOSIP trimer/F3.xls
- QA013.2 Dbl Ref_01.28.21/QA013.2_Lineage Replicates_BG505 SOSIP trimer/Tracer.log
- QA013.2 Dbl Ref_01.28.21/QA013.2_Lineage Replicates_BG505 SOSIP trimer/RawData0.xls
- QA013.2 Dbl Ref_01.28.21/QA013.2_Lineage Replicates_BG505 SOSIP trimer/210128_011.frd
- QA013.2 Dbl Ref_01.28.21/QA013.2_Lineage Replicates_BG505 SOSIP trimer/210128_010.frd
- QA013.2 Dbl Ref_01.28.21/QA013.2_Lineage Replicates_BG505 SOSIP trimer/210128_001.frd
- QA013.2 Dbl Ref_01.28.21/QA013.2_Lineage Replicates_BG505 SOSIP trimer/B3.xls
- QA013.2 Dbl Ref_01.28.21/QA013.2_Lineage Replicates_BG505 SOSIP trimer/G3.xls
- QA013.2 Dbl Ref_01.28.21/QA013.2_Lineage Replicates_BG505 SOSIP trimer/210128_016.frd
- QA013.2 Dbl Ref_01.28.21/QA013.2_Lineage Replicates_BG505 SOSIP trimer/210128_ExpMethod.fmf
- QA013.2 Dbl Ref_01.28.21/QA013.2_Lineage Replicates_BG505 SOSIP trimer/OctetExperiment.log
- QA013.2 Dbl Ref_01.28.21/QA013.2_Lineage Replicates_BG505 SOSIP trimer/210128_014.frd
- QA013.2 Dbl Ref_01.28.21/QA013.2_lineage_replicates_BG505.SOSIP_21.01.28.xlsx
- QA013.2 Dbl Ref_01.28.21/01.28.21/
- QA013.2 Dbl Ref_01.28.21/01.28.21/QA013.2_Lineage Replicates_BG505 SOSIP trimer/
- QA013.2 Dbl Ref_01.28.21/01.28.21/QA013.2_Lineage Replicates_BG505 SOSIP trimer/210128_003.frd
- QA013.2 Dbl Ref_01.28.21/01.28.21/QA013.2_Lineage Replicates_BG505 SOSIP trimer/210128_007.frd
- QA013.2 Dbl Ref_01.28.21/01.28.21/QA013.2_Lineage Replicates_BG505 SOSIP trimer/210128_015.frd
- QA013.2 Dbl Ref_01.28.21/01.28.21/QA013.2_Lineage Replicates_BG505 SOSIP trimer/210128_Assay_2.jpg
- QA013.2 Dbl Ref_01.28.21/01.28.21/QA013.2_Lineage Replicates_BG505 SOSIP trimer/TemperatureLog.csv
- QA013.2 Dbl Ref_01.28.21/01.28.21/QA013.2_Lineage Replicates_BG505 SOSIP trimer/210128_Manifest.fmx
- QA013.2 Dbl Ref_01.28.21/01.28.21/QA013.2_Lineage Replicates_BG505 SOSIP trimer/Results/
- QA013.2 Dbl Ref_01.28.21/01.28.21/QA013.2_Lineage Replicates_BG505 SOSIP trimer/Results/D3Results.txt
- QA013.2 Dbl Ref_01.28.21/01.28.21/QA013.2_Lineage Replicates_BG505 SOSIP trimer/Results/B3Results.txt
- QA013.2 Dbl Ref_01.28.21/01.28.21/QA013.2_Lineage Replicates_BG505 SOSIP trimer/Results/G3Results.txt
- QA013.2 Dbl Ref_01.28.21/01.28.21/QA013.2_Lineage Replicates_BG505 SOSIP trimer/Results/F3Results.txt
- QA013.2 Dbl Ref_01.28.21/01.28.21/QA013.2_Lineage Replicates_BG505 SOSIP trimer/Results/A3Results.txt
- QA013.2 Dbl Ref_01.28.21/01.28.21/QA013.2_Lineage Replicates_BG505 SOSIP trimer/Results/C3Results.txt
- QA013.2 Dbl Ref_01.28.21/01.28.21/QA013.2_Lineage Replicates_BG505 SOSIP trimer/Results/ExcelReport.xls
- QA013.2 Dbl Ref_01.28.21/01.28.21/QA013.2_Lineage Replicates_BG505 SOSIP trimer/Results/E3Results.txt
- QA013.2 Dbl Ref_01.28.21/01.28.21/QA013.2_Lineage Replicates_BG505 SOSIP trimer/A3.xls
- QA013.2 Dbl Ref_01.28.21/01.28.21/QA013.2_Lineage Replicates_BG505 SOSIP trimer/Plate1Definition.jpg
- QA013.2 Dbl Ref_01.28.21/01.28.21/QA013.2_Lineage Replicates_BG505 SOSIP trimer/AppTraceColors.ini
- QA013.2 Dbl Ref_01.28.21/01.28.21/QA013.2_Lineage Replicates_BG505 SOSIP trimer/210128_Assay_1.jpg
- QA013.2 Dbl Ref_01.28.21/01.28.21/QA013.2_Lineage Replicates_BG505 SOSIP trimer/D3.xls
- QA013.2 Dbl Ref_01.28.21/01.28.21/QA013.2_Lineage Replicates_BG505 SOSIP trimer/E3.xls
- QA013.2 Dbl Ref_01.28.21/01.28.21/QA013.2_Lineage Replicates_BG505 SOSIP trimer/210128_006.frd
- QA013.2 Dbl Ref_01.28.21/01.28.21/QA013.2_Lineage Replicates_BG505 SOSIP trimer/Settings_DataAnalysis.fsd
- QA013.2 Dbl Ref_01.28.21/01.28.21/QA013.2_Lineage Replicates_BG505 SOSIP trimer/SensorPlate.jpg
- QA013.2 Dbl Ref_01.28.21/01.28.21/QA013.2_Lineage Replicates_BG505 SOSIP trimer/210128_008.frd
- QA013.2 Dbl Ref_01.28.21/01.28.21/QA013.2_Lineage Replicates_BG505 SOSIP trimer/210128_013.frd
- QA013.2 Dbl Ref_01.28.21/01.28.21/QA013.2_Lineage Replicates_BG505 SOSIP trimer/210128_012.frd
- QA013.2 Dbl Ref_01.28.21/01.28.21/QA013.2_Lineage Replicates_BG505 SOSIP trimer/210128_002.frd
- QA013.2 Dbl Ref_01.28.21/01.28.21/QA013.2_Lineage Replicates_BG505 SOSIP trimer/C3.xls
- QA013.2 Dbl Ref_01.28.21/01.28.21/QA013.2_Lineage Replicates_BG505 SOSIP trimer/210128_005.frd
- QA013.2 Dbl Ref_01.28.21/01.28.21/QA013.2_Lineage Replicates_BG505 SOSIP trimer/210128_004.frd
- QA013.2 Dbl Ref_01.28.21/01.28.21/QA013.2_Lineage Replicates_BG505 SOSIP trimer/210128_009.frd
- QA013.2 Dbl Ref_01.28.21/01.28.21/QA013.2_Lineage Replicates_BG505 SOSIP trimer/Settings_WellInfo.xml
- QA013.2 Dbl Ref_01.28.21/01.28.21/QA013.2_Lineage Replicates_BG505 SOSIP trimer/F3.xls
- QA013.2 Dbl Ref_01.28.21/01.28.21/QA013.2_Lineage Replicates_BG505 SOSIP trimer/Tracer.log
- QA013.2 Dbl Ref_01.28.21/01.28.21/QA013.2_Lineage Replicates_BG505 SOSIP trimer/RawData0.xls
- QA013.2 Dbl Ref_01.28.21/01.28.21/QA013.2_Lineage Replicates_BG505 SOSIP trimer/210128_011.frd
- QA013.2 Dbl Ref_01.28.21/01.28.21/QA013.2_Lineage Replicates_BG505 SOSIP trimer/210128_010.frd
- QA013.2 Dbl Ref_01.28.21/01.28.21/QA013.2_Lineage Replicates_BG505 SOSIP trimer/210128_001.frd
- QA013.2 Dbl Ref_01.28.21/01.28.21/QA013.2_Lineage Replicates_BG505 SOSIP trimer/B3.xls
- QA013.2 Dbl Ref_01.28.21/01.28.21/QA013.2_Lineage Replicates_BG505 SOSIP trimer/G3.xls
- QA013.2 Dbl Ref_01.28.21/01.28.21/QA013.2_Lineage Replicates_BG505 SOSIP trimer/210128_016.frd
- QA013.2 Dbl Ref_01.28.21/01.28.21/QA013.2_Lineage Replicates_BG505 SOSIP trimer/210128_ExpMethod.fmf
- QA013.2 Dbl Ref_01.28.21/01.28.21/QA013.2_Lineage Replicates_BG505 SOSIP trimer/OctetExperiment.log
- QA013.2 Dbl Ref_01.28.21/01.28.21/QA013.2_Lineage Replicates_BG505 SOSIP trimer/210128_014.frd
- QA013.2 Dbl Ref BLI_2020.09.30/
- QA013.2 Dbl Ref BLI_2020.09.30/QA013.2 Lineage_BLI Expt w Dbl Ref_2020.09.30.xlsx
- QA013.2 Dbl Ref BLI_2020.09.30/QA013.70.H1 gp120/
- QA013.2 Dbl Ref BLI_2020.09.30/QA013.70.H1 gp120/Processed Data/
- QA013.2 Dbl Ref BLI_2020.09.30/QA013.70.H1 gp120/Processed Data/G1.xls
- QA013.2 Dbl Ref BLI_2020.09.30/QA013.70.H1 gp120/Processed Data/B1.xls
- QA013.2 Dbl Ref BLI_2020.09.30/QA013.70.H1 gp120/Processed Data/F1.xls
- QA013.2 Dbl Ref BLI_2020.09.30/QA013.70.H1 gp120/Processed Data/D1.xls
- QA013.2 Dbl Ref BLI_2020.09.30/QA013.70.H1 gp120/Processed Data/C1.xls
- QA013.2 Dbl Ref BLI_2020.09.30/QA013.70.H1 gp120/Processed Data/A1.xls
- QA013.2 Dbl Ref BLI_2020.09.30/QA013.70.H1 gp120/Processed Data/E1.xls
- QA013.2 Dbl Ref BLI_2020.09.30/QA013.70.H1 gp120/Fit Data/
- QA013.2 Dbl Ref BLI_2020.09.30/QA013.70.H1 gp120/Fit Data/B1Results.txt
- QA013.2 Dbl Ref BLI_2020.09.30/QA013.70.H1 gp120/Fit Data/G1Results.txt
- QA013.2 Dbl Ref BLI_2020.09.30/QA013.70.H1 gp120/Fit Data/E1Results.txt
- QA013.2 Dbl Ref BLI_2020.09.30/QA013.70.H1 gp120/Fit Data/D1Results.txt
- QA013.2 Dbl Ref BLI_2020.09.30/QA013.70.H1 gp120/Fit Data/A1Results.txt
- QA013.2 Dbl Ref BLI_2020.09.30/QA013.70.H1 gp120/Fit Data/C1Results.txt
- QA013.2 Dbl Ref BLI_2020.09.30/QA013.70.H1 gp120/Fit Data/ExcelReport.xls
- QA013.2 Dbl Ref BLI_2020.09.30/QA013.70.H1 gp120/Fit Data/F1Results.txt
- QA013.2 Dbl Ref BLI_2020.09.30/QA013.70.H1 gp120/RawData0.xls
- QA013.2 Dbl Ref BLI_2020.09.30/BG505.SOSIP trimer/
- QA013.2 Dbl Ref BLI_2020.09.30/BG505.SOSIP trimer/Processed Data/
- QA013.2 Dbl Ref BLI_2020.09.30/BG505.SOSIP trimer/Processed Data/A3.xls
- QA013.2 Dbl Ref BLI_2020.09.30/BG505.SOSIP trimer/Processed Data/D3.xls
- QA013.2 Dbl Ref BLI_2020.09.30/BG505.SOSIP trimer/Processed Data/E3.xls
- QA013.2 Dbl Ref BLI_2020.09.30/BG505.SOSIP trimer/Processed Data/C3.xls
- QA013.2 Dbl Ref BLI_2020.09.30/BG505.SOSIP trimer/Processed Data/F3.xls
- QA013.2 Dbl Ref BLI_2020.09.30/BG505.SOSIP trimer/Processed Data/B3.xls
- QA013.2 Dbl Ref BLI_2020.09.30/BG505.SOSIP trimer/Processed Data/G3.xls
- QA013.2 Dbl Ref BLI_2020.09.30/BG505.SOSIP trimer/Fit Data/
- QA013.2 Dbl Ref BLI_2020.09.30/BG505.SOSIP trimer/Fit Data/D3Results.txt
- QA013.2 Dbl Ref BLI_2020.09.30/BG505.SOSIP trimer/Fit Data/B3Results.txt
- QA013.2 Dbl Ref BLI_2020.09.30/BG505.SOSIP trimer/Fit Data/G3Results.txt
- QA013.2 Dbl Ref BLI_2020.09.30/BG505.SOSIP trimer/Fit Data/F3Results.txt
- QA013.2 Dbl Ref BLI_2020.09.30/BG505.SOSIP trimer/Fit Data/A3Results.txt
- QA013.2 Dbl Ref BLI_2020.09.30/BG505.SOSIP trimer/Fit Data/C3Results.txt
- QA013.2 Dbl Ref BLI_2020.09.30/BG505.SOSIP trimer/Fit Data/ExcelReport.xls
- QA013.2 Dbl Ref BLI_2020.09.30/BG505.SOSIP trimer/Fit Data/E3Results.txt
- QA013.2 Dbl Ref BLI_2020.09.30/BG505.SOSIP trimer/RawData0.xls
- QA013.2 Dbl Ref BLI_2020.09.30/QA013.765M.C1 gp120/
- QA013.2 Dbl Ref BLI_2020.09.30/QA013.765M.C1 gp120/Processed Data/
- QA013.2 Dbl Ref BLI_2020.09.30/QA013.765M.C1 gp120/Processed Data/A5.xls
- QA013.2 Dbl Ref BLI_2020.09.30/QA013.765M.C1 gp120/Processed Data/D5.xls
- QA013.2 Dbl Ref BLI_2020.09.30/QA013.765M.C1 gp120/Processed Data/B5.xls
- QA013.2 Dbl Ref BLI_2020.09.30/QA013.765M.C1 gp120/Processed Data/F5.xls
- QA013.2 Dbl Ref BLI_2020.09.30/QA013.765M.C1 gp120/Processed Data/C5.xls
- QA013.2 Dbl Ref BLI_2020.09.30/QA013.765M.C1 gp120/Processed Data/G5.xls
- QA013.2 Dbl Ref BLI_2020.09.30/QA013.765M.C1 gp120/Processed Data/E5.xls
- QA013.2 Dbl Ref BLI_2020.09.30/QA013.765M.C1 gp120/Fit Data/
- QA013.2 Dbl Ref BLI_2020.09.30/QA013.765M.C1 gp120/Fit Data/F5Results.txt
- QA013.2 Dbl Ref BLI_2020.09.30/QA013.765M.C1 gp120/Fit Data/A5Results.txt
- QA013.2 Dbl Ref BLI_2020.09.30/QA013.765M.C1 gp120/Fit Data/D5Results.txt
- QA013.2 Dbl Ref BLI_2020.09.30/QA013.765M.C1 gp120/Fit Data/ExcelReport.xls
- QA013.2 Dbl Ref BLI_2020.09.30/QA013.765M.C1 gp120/Fit Data/E5Results.txt
- QA013.2 Dbl Ref BLI_2020.09.30/QA013.765M.C1 gp120/Fit Data/C5Results.txt
- QA013.2 Dbl Ref BLI_2020.09.30/QA013.765M.C1 gp120/Fit Data/G5Results.txt
- QA013.2 Dbl Ref BLI_2020.09.30/QA013.765M.C1 gp120/Fit Data/B5Results.txt
- QA013.2 Dbl Ref BLI_2020.09.30/QA013.765M.C1 gp120/RawData0.xls
