# Supplementary material for: Functional development of a V3/glycan-specific broadly neutralizing antibody isolated from a case of HIV superinfection
Source: eLife. 2021 Jul 15;10:e68110. doi: 10.7554/eLife.68110 (PMC8376252; doi:10.7554/eLife.68110)
Supplement: Supplementary file 1. — Sequence file includes inferred naive BCRs, computationally inferred lineage intermediates, and mature sequences for both VH and VL lineages. [file elife-68110-supp1.fasta]

>QA013.2-VL
CAGTCTGTCCTGACGCAGCCGCCCTCAGTGTCTGGGGCCCCAGGGCAGAG
GGTCGTCATTTCCTGCACTGGGAGCAGGTCCAACATCGGGGCAGGATATG
ATGTACATTGGTACCAGCAATCTCCGGGAAAAGTCCCCAGAATTATCATC
TATGGTAGTAACAGTCGTTCGTCGGGGGTCCCCGCCCGATTTTCTGGCTC
TAAGTCTGGCACCTCAGCCTCCCTGGCCATCACTGGACTCCAGGCTGAGG
ATGAGGCTGATTATTACTGCCAGTCTTATGACACCACCCTCACTGCTTCG
GTGTTCGGCGGGGGGACGAAGGTGACCGTCCTA
>VL_int_5
CAGTCTGTGTTGACGCAGCCGCCCTCAGTGTCTGGGGCCCCAGGGCAGAG
GGTCACCATTTCCTGCACTGGGAGCAGGTCCAACATCGGGGCAGGTTATG
ATGTACACTGGTACAAGCAGGTTCCAGGAACAGTCCCCAAACTCTTCATC
TATGGTAGCAACAATCGGCCCTCAGGGGTCCCTGCCCGATTCTCTGGCTC
CAAGTCTGGCACCTCAGCCTCCCTGGCCATCACTGGGCTCCAGGCTGAGG
ATGAGGCTGATTATTACTGCCAGTCCTATGACACCACCCTCACTGGTTCG
GTGTTCGGCGGAGGGACCAAGGTGACCGTCCTAG
>VL_int_4
CAGTCTGTGCTGACGCAGCCGCCCTCAGTGTCTGGGGCCCCAGGGCAGAG
GGTCACCATCTCCTGCACTGGGAGCAGGTCCAACATCGGGGCAGGTTATG
ATGTACACTGGTACAAGCAGGTTCCAGGAACAGTCCCCAAACTCTTCATC
TATGGTAGCAACAATCGGCCCTCAGGGGTCCCTGCCCGATTCTCTGGCTC
CAAGTCTGGCACCTCAGCCTCCCTGGCCATCACTGGGCTCCAGGCTGAGG
ATGAGGCTGATTATTACTGCCAGTCCTATGACACCACCCTGATTGGTTCG
GTGTTCGGCGGAGGGACCAAGGTGACCGTCCTAG
>VL_int_3b
CAGTCTGTGCTGACGCAGCCGCCCTCAGTGTCTGGGGCCCCAGGGCAGAG
GGTCACCATCTCCTGCACTGGGAGCAGCTCCAACATCGGGGCAGGTTATG
ATGTACACTGGTACCAGCAGCTTCCAGGAACAGCCCCCAAACTCTTCATC
TATGGTAACAACAATCGACCCTCAGGGGTCCCTGCCCGATTCTCTGGCTC
CAAGTCTGGCACCTCAGCCTCCCTGGCCATCACTGGGCTCCAGGCTGAGG
ATGAGGCTGATTATTACTGCCAGTCCTATGACACCACCCTGATTGGTTCG
GTGTTCGGCGGAGGGACCAAGGTGACCGTCCTAG
>VL_int_3a
CAGTCTGTGCTGACGCAGCCGCCCTCAGTGTCTGGGGCCCCAGGGCAGAG
GGTCACCATCTCCTGCACTGGGAGCAGCTCCAACATCGGGGCAGGTTATG
ATGTACACTGGTACCAGCAGCTTCCAGGAACAGCCCCCAAACTCTTCATC
TATGGTAACAACAATCGGCCCTCAGGGGTCCCTGCCCGATTCTCTGGCTC
CAAGTCTGGCACCTCAGCCTCCCTGGCCATCACTGGGCTCCAGGCTGAGG
ATGAGGCTGATTATTACTGCCAGTCCTATGACATCACCCTGATTGGTTCG
GTGTTCGGCGGAGGGACCAAGGTGACCGTCCTAG
>VL_int_2
CAGTCTGTGCTGACGCAGCCGCCCTCAGTGTCTGGGGCCCCAGGGCAGAG
GGTCACCATCTCCTGCACTGGGAGCAGCTCCAACATCGGGGCAGGTTATG
ATGTACACTGGTACCAGCAGCTTCCAGGAACAGCCCCCAAACTCCTCATC
TATGGTAACAACAATCGGCCCTCAGGGGTCCCTGACCGATTCTCTGGCTC
CAAGTCTGGCACCTCAGCCTCCCTGGCCATCACTGGGCTCCAGGCTGAGG
ATGAGGCTGATTATTACTGCCAGTCCTATGACAGCAGCCTGATTGGTTCG
GTGTTCGGCGGAGGGACCAAGGTGACCGTCCTAG
>VL_int_1
CAGTCTGTGCTGACGCAGCCGCCCTCAGTGTCTGGGGCCCCAGGGCAGAG
GGTCACCATCTCCTGCACTGGGAGCAGCTCCAACATCGGGGCAGGTTATG
ATGTACACTGGTACCAGCAGCTTCCAGGAACAGCCCCCAAACTCCTCATC
TATGGTAACAACAATCGGCCCTCAGGGGTCCCTGACCGATTCTCTGGCTC
CAAGTCTGGCACCTCAGCCTCCCTGGCCATCACTGGGCTCCAGGCTGAGG
ATGAGGCTGATTATTACTGCCAGTCCTATGACAGCAGCCTGAGTGGTTCG
GTGTTCGGCGGAGGGACCAAGCTGACCGTCCTAG
>VL_naive
CAGTCTGTGCTGACGCAGCCGCCCTCAGTGTCTGGGGCCCCAGGGCAGAG
GGTCACCATCTCCTGCACTGGGAGCAGCTCCAACATCGGGGCAGGTTATG
ATGTACACTGGTACCAGCAGCTTCCAGGAACAGCCCCCAAACTCCTCATC
TATGGTAACAGCAATCGGCCCTCAGGGGTCCCTGACCGATTCTCTGGCTC
CAAGTCTGGCACCTCAGCCTCCCTGGCCATCACTGGGCTCCAGGCTGAGG
ATGAGGCTGATTATTACTGCCAGTCCTATGACAGCAGCCTGAGTGGTTCG
GTATTCGGCGGAGGGACCAAGCTGACCGTCCTAG
>QA013.2-VH
GACATACGTATAGCGGAGTCTGGGGGAGGCCTGGTCCAGCCTGGGGAGTC
CCTGAGGCTCGCCTGCGAAATAATAGAACTTGGGTTTAGAAGGGCTTGGA
CGACGTGGGTCCGTCAGGCTCCAGGGAAAGGTCTCGAGTGGGTGGCCGAC
ATAAACGAGGATGGAAGTGAGAAAAAGTATGGGCCCTCTGTGACGGGGCG
ATTCACCATTTCCAGAGACAACGGCAAGAACTTAGTGTTTTTGCAGATGA
ATAGCCTGAGAGTCGAGGACACGGCCACTTATTATTGTGCAAGAGAGGCA
TATCATCTCGTCTATGACGATAGAATACCTCGGGGAAACTGGTTCGACCC
CTGGGGCCCGGGAACTCTGGTCACCGTCTCCTCAG
>VH_int_6
GAGGTGCAACTGGTGGAGTCTGGGGGAGGCTTGGTCCAGCCTGGGGGGTC
CCTGAGACTCGCCTGTGTAGCCTCTGGATTCGACTTTAGAAGGTCTTGGA
TAACGTGGGTCCGCCAGGCTCCAGGGAAAGGGCTGGAGTGGGTGGCCGAC
ATAAAGGAAGATGGTAGTGAGAAAAAGTATGTGGACTCTGTGAGGGGCCG
ATTCACCATTTCCAGAGACAACGCCAAGAACTCAGTGTATCTGCAAATGA
ACAGCCTGAGAGCCGAGGACACGGCCGTTTATCATTGTGCCAAAGAATCA
TATCATCGGCTGTATGTGGATACACAACCTCGGGGGAACTGGTTCGACCC
CTGGGGCCAGGGAACCCTGGTCACCGTCTCCTCGG
>VH_int_5
GAGGTGCAACTGGTGGAGTCTGGGGGAGGCTTGGTCCAGCCTGGGGGGTC
CCTGAGACTCGCCTGTGTAGCCTCTGGATTCGACTTTAGAAGCTCTTGGA
TAACGTGGGTCCGCCAGGCTCCAGGGAAAGGGCTGGAGTGGGTGGCCGAC
ATAAAGGAAGATGGTAGTGAGAAAAAGTATGTGGACTCTGTGAGGGGCCG
ATTCACCATTTCCAGAGACAACGCCAAGAACTCAGTGTATCTGCAAATGA
ACAGCCTGAGAGCCGAGGACACGGCCGTTTATCATTGTGCCAAAGAATCA
TATCATCGGCTGTATGTGGATACACAACCTCGGGGGAACTGGTTCGACCC
CTGGGGCCAGGGAACCCTGGTCACCGTCTCCTCGG
>VH_int_4
GAGGTGCAACTGGTGGAGTCTGGGGGAGGCTTGGTCCAGCCTGGGGGGTC
CCTGAGACTCTCCTGTGTAGCCTCTGGATTCAACTTTAGAAGCTCTTGGA
TAACCTGGGTCCGCCAGGCTCCAGGGAAAGGGCTGGAGTGGGTGGCCGAC
ATAAAGGAAGATGGTAGTGAGAAAAAGTATGTGGACTCTGTGAGGGGCCG
ATTCACCATTTCCAGAGACAACGCCAAGAACTCAGTGTATCTGCAAATGA
ACAGCCTGAGAGCCGAGGACACGGCCGTTTATCATTGTGCCAAAGAATCA
TATCATCGGCTGTATGTGGATACACAACCTCGGGGGAACTGGTTCGACCC
CTGGGGCCAGGGAACCCTGGTCACCGTCTCCTCGG
>VH_int_3b
GAGGTGCAACTGGTGGAGTCTGGGGGAGGCTTGGTCCAGCCTGGGGGGTC
CCTGAGACTCTCCTGTGTAGCCTCTGGATTCAACTTTAGAAGCTCTTGGA
TGACCTGGGTCCGCCAGGCTCCAGGGAAAGGGCTGGAGTGGGTGGCCGAC
ATAAAGGAAGATGGTAGTGAGAAAAAGTATGTGGACTCTGTGAAGGGCCG
ATTCACCATTTCCAGAGACAACGCCAAGAACTCAGTGTATCTGCAAATGA
ACAGCCTGAGAGCCGAGGACACGGCCGTTTATTATTGTGCGAAAGAATCA
TATCATAGGATGTATGTGGATACACAACCTCGGGGGAACTGGTTCGACCC
CTGGGGCCAGGGAACCCTGGTCACCGTCTCCTCAG
>VH_int_3a
GAGGTGCAACTGGTGGAGTCTGGGGGAGGCTTGGTCCAGCCTGGGGGGTC
CCTGAGACTCTCCTGTGTAGCCTCTGGATTCAACTTTAGAAGCTCTTGGA
TGACCTGGGTCCGCCAGGCTCCAGGGAAAGGGCTGGAGTGGGTGGCCGAC
ATAAAGGAAGATGGTAGTGAGAAAAAGTATGTGGACTCTGTGAAGGGCCG
ATTCACCATTTCCAGAGACAACGCCAAGAACTCAGTGTATCTGCAAATGA
ACAGCCTGAGAGCCGAGGACACGGCCGTTTATTATTGTGCGAAAGAATCA
TATCATAGGCTGTATGTGGATACACAACCTCGGGGGAACTGGTTCGACCC
CTGGGGCCAGGGAACCCTGGTCACCGTCTCCTCAG
>VH_int_2b
GAGGTGCAACTGGTGGAGTCTGGGGGAGGCTTGGTCCAGCCTGGGGGGTC
CCTGAGACTCTCCTGTGCAGCCTCTGGATTCACCTTTAGTAGCTCTTGGA
TGACCTGGGTCCGCCAGGCTCCAGGGAAAGGGCTGGAGTGGGTGGCCGAC
ATAAAGGAAGATGGTAGTGAGAAAAAGTATGTGGACTCTGTGAAGGGCCG
ATTCACCATCTCCAGAGACAACGCCAAGAACTCACTGTATCTGCAAATGA
ACAGCCTGAGAGCCGAGGACACGGCCGTTTATTACTGTGCGAAAGAATCA
TATCATCGGATGTATGTGGATACACAACCTCGGGGGAACTGGTTCGACCC
CTGGGGCCAGGGAACCCTGGTCACCGTCTCCTCAG
>VH_int_2a
GAGGTGCAACTGGTGGAGTCTGGGGGAGGCTTGGTCCAGCCTGGGGGGTC
CCTGAGACTCTCCTGTGCAGCCTCTGGATTCACCTTTAGTAGCTCTTGGA
TGACCTGGGTCCGCCAGGCTCCAGGGAAAGGGCTGGAGTGGGTGGCCGAC
ATAAAGGAAGATGGTAGTGAGAAAAAGTATGTGGACTCTGTGAAGGGCCG
ATTCACCATCTCCAGAGACAACGCCAAGAACTCACTGTATCTGCAAATGA
ACAGCCTGAGAGCCGAGGACACGGCCGTTTATTACTGTGCGAAAGAATCA
TATCATAGGCTGTATGTGGATACACAACCTCGGGGGAACTGGTTCGACCC
CTGGGGCCAGGGAACCCTGGTCACCGTCTCCTCAG
>VH_int_1
GAGGTGCAGCTGGTGGAGTCTGGGGGAGGCTTGGTCCAGCCTGGGGGGTC
CCTGAGACTCTCCTGTGCAGCCTCTGGATTCACCTTTAGTAGCTATTGGA
TGAGCTGGGTCCGCCAGGCTCCAGGGAAGGGGCTGGAGTGGGTGGCCAAC
ATAAAGCAAGATGGAAGTGAGAAATACTATGTGGACTCTGTGAAGGGCCG
ATTCACCATCTCCAGAGACAACGCCAAGAACTCACTGTATCTGCAAATGA
ACAGCCTGAGAGCCGAGGACACGGCTGTGTATTACTGTGCGAAAGAATCA
TATCATCGGCTGTATGTGGATACACAACCTCGGGGGAACTGGTTCGACCC
CTGGGGCCAGGGAACCCTGGTCACCGTCTCCTCAG
>VH_naive
GAGGTGCAGCTGGTGGAGTCTGGGGGAGGCTTGGTCCAGCCTGGGGGGTC
CCTGAGACTCTCCTGTGCAGCCTCTGGATTCACCTTTAGTAGCTATTGGA
TGAGCTGGGTCCGCCAGGCTCCAGGGAAGGGGCTGGAGTGGGTGGCCAAC
ATAAAGCAAGATGGAAGTGAGAAATACTATGTGGACTCTGTGAAGGGCCG
ATTCACCATCTCCAGAGACAACGCCAAGAACTCACTGTATCTGCAAATGA
ACAGCCTGAGAGCCGAGGACACGGCTGTGTATTACTGTGCGAGAGAATCA
TATCATCGGCTGTATGTGGATACACAACCTCGGGGGAACTGGTTCGACCC
CTGGGGCCAGGGAACCCTGGTCACCGTCTCCTCAG
