# Supplementary material for: Functional development of a V3/glycan-specific broadly neutralizing antibody isolated from a case of HIV superinfection
Source: eLife. 2021 Jul 15;10:e68110. doi: 10.7554/eLife.68110 (PMC8376252; doi:10.7554/eLife.68110)
Supplement: Supplementary file 3. — Sequence file includes all VH and VL chimeras (presented in Figures 4 and 6), and VH mutants (presented in Figure 5) generated to interrogate QA013.2 functional evolution in this study. [file elife-68110-supp3.fasta]

>VH_P120Q
GACATACGTATAGCGGAGTCTGGGGGAGGCCTGGTCCAGCCTGGGGAGTC
CCTGAGGCTCGCCTGCGAAATAATAGAACTTGGGTTTAGAAGGGCTTGGA
CGACGTGGGTCCGTCAGGCTCCAGGGAAAGGTCTCGAGTGGGTGGCCGAC
ATAAACGAGGATGGAAGTGAGAAAAAGTATGGGCCCTCTGTGACGGGGCG
ATTCACCATTTCCAGAGACAACGGCAAGAACTTAGTGTTTTTGCAGATGA
ATAGCCTGAGAGTCGAGGACACGGCCACTTATTATTGTGCAAGAGAGGCA
TATCATCTCGTCTATGACGATAGAATACCTCGGGGAAACTGGTTCGACCC
CTGGGGCCAGGGAACTCTGGTCACCGTCTCCTCA
>VH_I109Q
GACATACGTATAGCGGAGTCTGGGGGAGGCCTGGTCCAGCCTGGGGAGTC
CCTGAGGCTCGCCTGCGAAATAATAGAACTTGGGTTTAGAAGGGCTTGGA
CGACGTGGGTCCGTCAGGCTCCAGGGAAAGGTCTCGAGTGGGTGGCCGAC
ATAAACGAGGATGGAAGTGAGAAAAAGTATGGGCCCTCTGTGACGGGGCG
ATTCACCATTTCCAGAGACAACGGCAAGAACTTAGTGTTTTTGCAGATGA
ATAGCCTGAGAGTCGAGGACACGGCCACTTATTATTGTGCAAGAGAGGCA
TATCATCTCGTCTATGACGATAGACAACCTCGGGGAAACTGGTTCGACCC
CTGGGGCCCGGGAACTCTGGTCACCGTCTCCTCA
>VH_R108T
GACATACGTATAGCGGAGTCTGGGGGAGGCCTGGTCCAGCCTGGGGAGTC
CCTGAGGCTCGCCTGCGAAATAATAGAACTTGGGTTTAGAAGGGCTTGGA
CGACGTGGGTCCGTCAGGCTCCAGGGAAAGGTCTCGAGTGGGTGGCCGAC
ATAAACGAGGATGGAAGTGAGAAAAAGTATGGGCCCTCTGTGACGGGGCG
ATTCACCATTTCCAGAGACAACGGCAAGAACTTAGTGTTTTTGCAGATGA
ATAGCCTGAGAGTCGAGGACACGGCCACTTATTATTGTGCAAGAGAGGCA
TATCATCTCGTCTATGACGATACAATACCTCGGGGAAACTGGTTCGACCC
CTGGGGCCCGGGAACTCTGGTCACCGTCTCCTCA
>VH_D106V
GACATACGTATAGCGGAGTCTGGGGGAGGCCTGGTCCAGCCTGGGGAGTC
CCTGAGGCTCGCCTGCGAAATAATAGAACTTGGGTTTAGAAGGGCTTGGA
CGACGTGGGTCCGTCAGGCTCCAGGGAAAGGTCTCGAGTGGGTGGCCGAC
ATAAACGAGGATGGAAGTGAGAAAAAGTATGGGCCCTCTGTGACGGGGCG
ATTCACCATTTCCAGAGACAACGGCAAGAACTTAGTGTTTTTGCAGATGA
ATAGCCTGAGAGTCGAGGACACGGCCACTTATTATTGTGCAAGAGAGGCA
TATCATCTCGTCTATGTGGATAGAATACCTCGGGGAAACTGGTTCGACCC
CTGGGGCCCGGGAACTCTGGTCACCGTCTCCTCA
>VH_V104L
GACATACGTATAGCGGAGTCTGGGGGAGGCCTGGTCCAGCCTGGGGAGTC
CCTGAGGCTCGCCTGCGAAATAATAGAACTTGGGTTTAGAAGGGCTTGGA
CGACGTGGGTCCGTCAGGCTCCAGGGAAAGGTCTCGAGTGGGTGGCCGAC
ATAAACGAGGATGGAAGTGAGAAAAAGTATGGGCCCTCTGTGACGGGGCG
ATTCACCATTTCCAGAGACAACGGCAAGAACTTAGTGTTTTTGCAGATGA
ATAGCCTGAGAGTCGAGGACACGGCCACTTATTATTGTGCAAGAGAGGCA
TATCATCTCCTGTATGACGATAGAATACCTCGGGGAAACTGGTTCGACCC
CTGGGGCCCGGGAACTCTGGTCACCGTCTCCTCA
>VH_L103R
GACATACGTATAGCGGAGTCTGGGGGAGGCCTGGTCCAGCCTGGGGAGTC
CCTGAGGCTCGCCTGCGAAATAATAGAACTTGGGTTTAGAAGGGCTTGGA
CGACGTGGGTCCGTCAGGCTCCAGGGAAAGGTCTCGAGTGGGTGGCCGAC
ATAAACGAGGATGGAAGTGAGAAAAAGTATGGGCCCTCTGTGACGGGGCG
ATTCACCATTTCCAGAGACAACGGCAAGAACTTAGTGTTTTTGCAGATGA
ATAGCCTGAGAGTCGAGGACACGGCCACTTATTATTGTGCAAGAGAGGCA
TATCATCGGGTCTATGACGATAGAATACCTCGGGGAAACTGGTTCGACCC
CTGGGGCCCGGGAACTCTGGTCACCGTCTCCTCA
>VH_F80Y
GACATACGTATAGCGGAGTCTGGGGGAGGCCTGGTCCAGCCTGGGGAGTC
CCTGAGGCTCGCCTGCGAAATAATAGAACTTGGGTTTAGAAGGGCTTGGA
CGACGTGGGTCCGTCAGGCTCCAGGGAAAGGTCTCGAGTGGGTGGCCGAC
ATAAACGAGGATGGAAGTGAGAAAAAGTATGGGCCCTCTGTGACGGGGCG
ATTCACCATTTCCAGAGACAACGGCAAGAACTTAGTGTATTTGCAGATGA
ATAGCCTGAGAGTCGAGGACACGGCCACTTATTATTGTGCAAGAGAGGCA
TATCATCTCGTCTATGACGATAGAATACCTCGGGGAAACTGGTTCGACCC
CTGGGGCCCGGGAACTCTGGTCACCGTCTCCTCA
>VH_L78S
GACATACGTATAGCGGAGTCTGGGGGAGGCCTGGTCCAGCCTGGGGAGTC
CCTGAGGCTCGCCTGCGAAATAATAGAACTTGGGTTTAGAAGGGCTTGGA
CGACGTGGGTCCGTCAGGCTCCAGGGAAAGGTCTCGAGTGGGTGGCCGAC
ATAAACGAGGATGGAAGTGAGAAAAAGTATGGGCCCTCTGTGACGGGGCG
ATTCACCATTTCCAGAGACAACGGCAAGAACTCAGTGTTTTTGCAGATGA
ATAGCCTGAGAGTCGAGGACACGGCCACTTATTATTGTGCAAGAGAGGCA
TATCATCTCGTCTATGACGATAGAATACCTCGGGGAAACTGGTTCGACCC
CTGGGGCCCGGGAACTCTGGTCACCGTCTCCTCA

>VH_G28T
GACATACGTATAGCGGAGTCTGGGGGAGGCCTGGTCCAGCCTGGGGAGTC
CCTGAGGCTCGCCTGCGAAATAATAGAACTTACCTTTAGAAGGGCTTGGA
CGACGTGGGTCCGTCAGGCTCCAGGGAAAGGTCTCGAGTGGGTGGCCGAC
ATAAACGAGGATGGAAGTGAGAAAAAGTATGGGCCCTCTGTGACGGGGCG
ATTCACCATTTCCAGAGACAACGGCAAGAACTTAGTGTTTTTGCAGATGA
ATAGCCTGAGAGTCGAGGACACGGCCACTTATTATTGTGCAAGAGAGGCA
TATCATCTCGTCTATGACGATAGAATACCTCGGGGAAACTGGTTCGACCC
CTGGGGCCCGGGAACTCTGGTCACCGTCTCCTCA
>VH_L27F
GACATACGTATAGCGGAGTCTGGGGGAGGCCTGGTCCAGCCTGGGGAGTC
CCTGAGGCTCGCCTGCGAAATAATAGAATTCGGGTTTAGAAGGGCTTGGA
CGACGTGGGTCCGTCAGGCTCCAGGGAAAGGTCTCGAGTGGGTGGCCGAC
ATAAACGAGGATGGAAGTGAGAAAAAGTATGGGCCCTCTGTGACGGGGCG
ATTCACCATTTCCAGAGACAACGGCAAGAACTTAGTGTTTTTGCAGATGA
ATAGCCTGAGAGTCGAGGACACGGCCACTTATTATTGTGCAAGAGAGGCA
TATCATCTCGTCTATGACGATAGAATACCTCGGGGAAACTGGTTCGACCC
CTGGGGCCCGGGAACTCTGGTCACCGTCTCCTCA
>VH_E26G
GACATACGTATAGCGGAGTCTGGGGGAGGCCTGGTCCAGCCTGGGGAGTC
CCTGAGGCTCGCCTGCGAAATAATAGGACTTGGGTTTAGAAGGGCTTGGA
CGACGTGGGTCCGTCAGGCTCCAGGGAAAGGTCTCGAGTGGGTGGCCGAC
ATAAACGAGGATGGAAGTGAGAAAAAGTATGGGCCCTCTGTGACGGGGCG
ATTCACCATTTCCAGAGACAACGGCAAGAACTTAGTGTTTTTGCAGATGA
ATAGCCTGAGAGTCGAGGACACGGCCACTTATTATTGTGCAAGAGAGGCA
TATCATCTCGTCTATGACGATAGAATACCTCGGGGAAACTGGTTCGACCC
CTGGGGCCCGGGAACTCTGGTCACCGTCTCCTCA
>VH_I25S
GACATACGTATAGCGGAGTCTGGGGGAGGCCTGGTCCAGCCTGGGGAGTC
CCTGAGGCTCGCCTGCGAAATATCTGAACTTGGGTTTAGAAGGGCTTGGA
CGACGTGGGTCCGTCAGGCTCCAGGGAAAGGTCTCGAGTGGGTGGCCGAC
ATAAACGAGGATGGAAGTGAGAAAAAGTATGGGCCCTCTGTGACGGGGCG
ATTCACCATTTCCAGAGACAACGGCAAGAACTTAGTGTTTTTGCAGATGA
ATAGCCTGAGAGTCGAGGACACGGCCACTTATTATTGTGCAAGAGAGGCA
TATCATCTCGTCTATGACGATAGAATACCTCGGGGAAACTGGTTCGACCC
CTGGGGCCCGGGAACTCTGGTCACCGTCTCCTCA
>VH_I24A
GACATACGTATAGCGGAGTCTGGGGGAGGCCTGGTCCAGCCTGGGGAGTC
CCTGAGGCTCGCCTGCGAAGCCATAGAACTTGGGTTTAGAAGGGCTTGGA
CGACGTGGGTCCGTCAGGCTCCAGGGAAAGGTCTCGAGTGGGTGGCCGAC
ATAAACGAGGATGGAAGTGAGAAAAAGTATGGGCCCTCTGTGACGGGGCG
ATTCACCATTTCCAGAGACAACGGCAAGAACTTAGTGTTTTTGCAGATGA
ATAGCCTGAGAGTCGAGGACACGGCCACTTATTATTGTGCAAGAGAGGCA
TATCATCTCGTCTATGACGATAGAATACCTCGGGGAAACTGGTTCGACCC
CTGGGGCCCGGGAACTCTGGTCACCGTCTCCTCA
>VH_E23A
GACATACGTATAGCGGAGTCTGGGGGAGGCCTGGTCCAGCCTGGGGAGTC
CCTGAGGCTCGCCTGCGCAATAATAGAACTTGGGTTTAGAAGGGCTTGGA
CGACGTGGGTCCGTCAGGCTCCAGGGAAAGGTCTAGAGTGGGTGGCCGAC
ATAAACGAGGATGGAAGTGAGAAAAAGTATGGGCCCTCTGTGACGGGGCG
ATTCACCATTTCCAGAGACAACGGCAAGAACTTAGTGTTTTTGCAGATGA
ATAGCCTGAGAGTCGAGGACACGGCCACTTATTATTGTGCAAGAGAGGCA
TATCATCTCGTCTATGACGATAGAATACCTCGGGGAAACTGGTTCGACCC
CTGGGGCCCGGGAACTCTGGTCACCGTCTCCTCA

>VH_CDR1
GACATACGTATAGCGGAGTCTGGGGGAGGCCTGGTCCAGCCTGGGGAGTC
CCTGAGGCTCGCCTGCGAAATAATAGAACTTGGGTTTAGAAGGGCTTGGA
CGACGTGGGTCCGTCAGGCTCCAGGGAAAGGGCTGGAGTGGGTGGCCGAC
ATAAAGGAAGATGGTAGTGAGAAAAAGTATGTGGACTCTGTGAGGGGCCG
ATTCACCATTTCCAGAGACAACGCCAAGAACTCAGTGTATCTGCAAATGA
ACAGCCTGAGAGCCGAGGACACGGCCGTTTATCATTGTGCCAAAGAATCA
TATCATCGGCTGTATGTGGATACACAACCTCGGGGGAACTGGTTCGACCC
CTGGGGCCAGGGAACCCTGGTCACCGTCTCCTCG
>VH_CDR2
GAGGTGCAACTGGTGGAGTCTGGGGGAGGCTTGGTCCAGCCTGGGGGGTC
CCTGAGACTCGCCTGTGTAGCCTCTGGATTCGACTTTAGAAGGTCTTGGA
TAACGTGGGTCCGCCAGGCTCCAGGGAAAGGTCTGGAGTGGGTGGCCGAC
ATAAACGAGGATGGAAGTGAGAAAAAGTATGGGCCCTCTGTGACGGGGCG
ATTCACCATTTCCAGAGACAACGGCAAGAACTCAGTGTATCTGCAAATGA
ACAGCCTGAGAGCCGAGGACACGGCCGTTTATCATTGTGCCAAAGAATCA
TATCATCGGCTGTATGTGGATACACAACCTCGGGGGAACTGGTTCGACCC
CTGGGGCCAGGGAACCCTGGTCACCGTCTCCTCG
>VH_CDR3
GAGGTGCAACTGGTGGAGTCTGGGGGAGGCTTGGTCCAGCCTGGGGGGTC
CCTGAGACTCGCCTGTGTAGCCTCTGGATTCGACTTTAGAAGGTCTTGGA
TAACGTGGGTCCGCCAGGCTCCAGGGAAAGGGCTGGAGTGGGTGGCCGAC
ATAAAGGAAGATGGTAGTGAGAAAAAGTATGTGGACTCTGTGAGGGGCCG
ATTCACCATTTCCAGAGACAACGCCAAGAACTTAGTGTTTTTGCAGATGA
ATAGCCTGAGAGTCGAGGACACGGCCACTTATTATTGTGCAAGAGAGGCA
TATCATCTCGTCTATGACGATAGAATACCTCGGGGAAACTGGTTCGACCC
CTGGGGCCCGGGAACTCTGGTCACCGTCTCCTCA
>VH_CDR1+2
GACATACGTATAGCGGAGTCTGGGGGAGGCTTGGTCCAGCCTGGGGAGTC
CCTGAGACTCGCCTGTGAAATAATAGAACTTGGGTTTAGAAGGGCTTGGA
CAACGTGGGTCCGCCAGGCTCCAGGGAAAGGGCTGGAGTGGGTGGCCGAC
ATAAACGAAGATGGTAGTGAGAAAAAGTATGGGCCCTCTGTGACGGGCCG
ATTCACCATTTCCAGAGACAACGGCAAGAACTCAGTGTATCTGCAAATGA
ACAGCCTGAGAGCCGAGGACACGGCCGTTTATCATTGTGCCAAAGAATCA
TATCATCGGCTGTATGTGGATACACAACCTCGGGGGAACTGGTTCGACCC
CTGGGGCCAGGGAACCCTGGTCACCGTCTCCTCG
>VH_CDR2+3
GAGGTGCAACTGGTGGAGTCTGGGGGAGGCTTGGTCCAGCCTGGGGGGTC
CCTGAGACTCGCCTGTGTAGCCTCTGGATTCGACTTTAGAAGGTCTTGGA
TAACGTGGGTCCGCCAGGCTCCAGGGAAAGGGCTGGAGTGGGTGGCCGAC
ATAAACGAAGATGGTAGTGAGAAAAAGTATGGGCCCTCTGTGACGGGCCG
ATTCACCATTTCCAGAGACAACGGCAAGAACTTAGTGTTTCTGCAAATGA
ACAGCCTGAGAGTCGAGGACACGGCCACTTATTATTGTGCCAGAGAAGCA
TATCATCTGGTGTATGACGATAGAATACCTCGGGGGAACTGGTTCGACCC
CTGGGGCCCGGGAACCCTGGTCACCGTCTCCTCG
>VH_CDR1+3
GACATACGTATAGCGGAGTCTGGGGGAGGCTTGGTCCAGCCTGGGGAGTC
CCTGAGACTCGCCTGTGAAATAATAGAACTTGGGTTTAGAAGGGCTTGGA
CAACGTGGGTCCGCCAGGCTCCAGGGAAAGGGCTGGAGTGGGTGGCCGAC
ATAAAGGAAGATGGTAGTGAGAAAAAGTATGTGGACTCTGTGAGGGGCCG
ATTCACCATTTCCAGAGACAACGCCAAGAACTTAGTGTTTCTGCAAATGA
ACAGCCTGAGAGTCGAGGACACGGCCACTTATTATTGTGCCAGAGAAGCA
TATCATCTGGTGTATGACGATAGAATACCTCGGGGGAACTGGTTCGACCC
CTGGGGCCCGGGAACCCTGGTCACCGTCTCCTCG
>VH_mature∆FWR
GAGGTGCAGCTGGTGGAGTCTGGGGGAGGCTTGGTCCAGCCTGGGGGGTC
CCTGAGACTCTCCTGTGCAGCCTCTGAACTTGGGTTTAGAAGGGCTTGGA
TGAGCTGGGTCCGCCAGGCTCCAGGGAAGGGGCTGGAGTGGGTGGCCAAC
ATAAACGAGGATGGAAGTGAGAAATACTATGTGGACTCTGTGAAGGGCCG
ATTCACCATCTCCAGAGACAACGCCAAGAACTCACTGTATCTGCAAATGA
ACAGCCTGAGAGCCGAGGACACGGCTGTGTATTACTGTGCGAGAGAAGCA
TATCATCTGGTGTATGACGATAGAATACCTCGGGGGAACTGGTTCGACCC
CTGGGGCCAGGGAACCCTGGTCACCGTCTCCTCA
>VH_mature∆CDR1
GACATACGTATAGCGGAGTCTGGGGGAGGCCTGGTCCAGCCTGGGGAGTC
CCTGAGGCTCGCCTGCGTAGCCTCTGGATTCGACTTTAGAAGGGCTTGGA
CGACGTGGGTCCGTCAGGCTCCAGGGAAAGGTCTAGAGTGGGTGGCCGAC
ATAAACGAGGATGGAAGTGAGAAAAAGTATGGGCCCTCTGTGACGGGGCG
ATTCACCATTTCCAGAGACAACGGCAAGAACTTAGTGTTTTTGCAGATGA
ATAGCCTGAGAGTCGAGGACACGGCCACTTATTATTGTGCAAGAGAGGCA
TATCATCTCGTCTATGACGATAGAATACCTCGGGGAAACTGGTTCGACCC
CTGGGGCCCGGGAACTCTGGTCACCGTCTCCTCA
>VH_mature∆CDR3
GACATACGTATAGCGGAGTCTGGGGGAGGCCTGGTCCAGCCTGGGGAGTC
CCTGAGGCTCGCCTGCGAAATAATAGAACTTGGGTTTAGAAGGGCTTGGA
CGACGTGGGTCCGTCAGGCTCCAGGGAAAGGTCTAGAGTGGGTGGCCGAC
ATAAACGAGGATGGAAGTGAGAAAAAGTATGGGCCCTCTGTGACGGGGCG
ATTCACCATTTCCAGAGACAACGGCAAGAACTTAGTGTTTTTGCAGATGA
ATAGCCTGAGAGTCGAGGACACGGCCACTTATTATTGTGCAAGAGAGTCA
TATCATCGGCTGTATGTGGATACACAACCTCGGGGAAACTGGTTCGACCC
CTGGGGCCCGGGAACTCTGGTCACCGTCTCCTCA

>VL_int5_∆FWR2-FWR3
CAGTCTGTGTTGACGCAGCCGCCCTCAGTGTCTGGGGCCCCAGGGCAGAG
GGTCACCATTTCCTGCACTGGGAGCAGGTCCAACATCGGGGCAGGTTATG
ATGTACACTGGTACCAGCAGCTTCCAGGAACAGCCCCCAAACTCCTCATC
TATGGTAACAGCAATCGGCCCTCAGGGGTCCCTGACCGATTCTCTGGCTC
CAAGTCTGGCACCTCAGCCTCCCTGGCCATCACTGGGCTCCAGGCTGAGG
ATGAGGCTGATTATTACTGCCAGTCCTATGACACCACCCTCACTGGTTCG
GTGTTCGGCGGAGGGACCAAGGTGACCGTCCTA
>VL_int5∆CDR3
CAGTCTGTGCTGACTCAGCCGCCGTCAGTGTCAGGTGCCCCAGGGCAGAG
GGTCACTATCTCCTGCACTGGTAGCAGGTCCAACATCGGGGCAGGTTATG
ATGTACACTGGTACAAGCAGGTTCCAGGAACAGTCCCCAAACTCTTCATC
TATGGTAGCAACAATCGGCCCTCAGGGGTCCCTGCCCGATTCTCTGGCTC
CAAGTCTGGCACCTCAGCCTCCCTGGCCATCACTGGGCTCCAGGCTGAGG
ATGAGGCTGATTATTACTGCCAGTCCTATGACAGCAGCCTGAGTGGTTCG
GTATTCGGCGGAGGGACCAAGCTGACCGTCCTA
>VL_mature∆FWR2
CAGTCTGTCCTGACGCAGCCGCCCTCAGTGTCTGGGGCCCCAGGGCAGAG
GGTCGTCATTTCCTGCACTGGGAGCAGGTCCAACATCGGGGCAGGATATG
ATGTACATTGGTACCAGCAGCTTCCAGGAACAGCCCCCAAACTCCTCATC
TATGGTAGTAACAGTCGTTCGTCGGGGGTCCCCGCCCGATTTTCTGGCTC
TAAGTCTGGCACCTCAGCCTCCCTGGCCATCACTGGACTCCAGGCTGAGG
ATGAGGCTGATTATTACTGCCAGTCTTATGACACCACCCTCACTGCTTCG
GTGTTCGGCGGGGGGACGAAGGTGACCGTCCTA
>VL_mature∆CDR2-FWR3
CAGTCTGTCCTGACGCAGCCGCCCTCAGTGTCTGGGGCCCCAGGGCAGAG
GGTCGTCATTTCCTGCACTGGGAGCAGGTCCAACATCGGGGCAGGATATG
ATGTACATTGGTACCAGCAATCTCCGGGAAAAGTCCCCAGAATTATCATC
TATGGTAACAGCAATCGGCCCTCAGGGGTCCCTGACCGATTTTCTGGCTC
TAAGTCTGGCACCTCAGCCTCCCTGGCCATCACTGGACTCCAGGCTGAGG
ATGAGGCTGATTATTACTGCCAGTCTTATGACACCACCCTCACTGCTTCG
GTGTTCGGCGGGGGGACGAAGGTGACCGTCCTA
